# Supplementary material for: A domain sequence approach to pangenomics: applications to Escherichia coli
Source: F1000Res. 2013 May 29;1:19. Originally published 2012 Oct 1. [Version 2] doi: 10.12688/f1000research.1-19.v2 (PMC3901455; doi:10.12688/f1000research.1-19.v2)
Supplement: The 347 text files show the results from scanning each of the fasta-files against the Pfam-A database [file f1000research-1-1101-s0002.tgz › Escherichia_coli_H591_BIOID52525.txt]

#                                                                            --- full sequence --- -------------- this domain -------------   hmm coord   ali coord   env coord
# target name        accession   tlen query name           accession   qlen   E-value  score  bias   #  of  c-Evalue  i-Evalue  score  bias  from    to  from    to  from    to  acc description of target
#------------------- ---------- ----- -------------------- ---------- ----- --------- ------ ----- --- --- --------- --------- ------ ----- ----- ----- ----- ----- ----- ----- ---- ---------------------
Caudo_TAP            PF02413.12   130 seq1_BIOID52525      -             77   1.7e-28   99.2   0.2   1   1   1.4e-32     2e-28   99.0   0.1    70   129    15    74     7    75 0.97 Caudovirales tail fibre assembly protein
FliJ                 PF02050.11   123 seq2_BIOID52525      -            147   2.5e-32  111.3  20.6   1   1   2.3e-36   3.1e-32  111.0  14.3     1   122    19   141    19   142 0.98 Flagellar FliJ protein
RHS                  PF03527.9     41 seq12_BIOID52525     -            376     1e-20   73.0   0.8   1   1   1.5e-24   2.1e-20   72.0   0.6     1    40   128   167   128   168 0.97 RHS protein
Phage_base_V         PF04717.7     79 seq13_BIOID52525     -            295   7.2e-28   96.2   0.1   1   1   1.7e-31   1.2e-27   95.5   0.1     1    77   180   272   180   274 0.91 Phage-related baseplate assembly protein
Phage_GPD            PF05954.6    292 seq13_BIOID52525     -            295   9.7e-22   77.3   0.3   1   1   1.9e-25   1.3e-21   76.9   0.2   164   291     9   142     2   143 0.90 Phage late control gene D protein (GPD)
Antirestrict         PF03230.8     94 seq14_BIOID52525     -            161     1e-38  131.0   0.2   1   1   1.1e-42   1.4e-38  130.5   0.1     1    94    64   161    64   161 0.98 Antirestriction protein
DDE_Tnp_1            PF01609.16   211 seq15_BIOID52525     -            370     1e-28  100.2   0.0   1   1   9.5e-33   1.3e-28   99.9   0.0     2   211   107   348   106   348 0.96 Transposase DDE domain
Ail_Lom              PF06316.6    199 seq19_BIOID52525     -            108   8.5e-65  217.8   3.4   1   1   1.4e-68   9.3e-65  217.7   2.3    92   199     1   108     1   108 0.99 Enterobacterial Ail/Lom protein
OMP_b-brl            PF13505.1    176 seq19_BIOID52525     -            108   9.8e-15   54.8   2.7   1   1   1.7e-18   1.2e-14   54.5   1.8    86   176     6   108     2   108 0.92 Outer membrane protein beta-barrel domain
Molydop_binding      PF01568.16   109 seq21_BIOID52525     -            336   1.5e-23   82.5   0.0   1   1   2.2e-27   2.9e-23   81.6   0.0     1   105   176   291   176   295 0.95 Molydopterin dinucleotide binding domain
Transgly             PF00912.17   178 seq32_BIOID52525     -            844   2.6e-56  189.6   0.0   1   1     6e-60   4.1e-56  188.9   0.0    10   177   209   380   198   381 0.95 Transglycosylase
Transpeptidase       PF00905.17   304 seq32_BIOID52525     -            844   1.2e-25   90.0   0.3   1   1   1.6e-28   1.1e-24   86.9   0.2     2   284   473   725   472   744 0.86 Penicillin binding protein transpeptidase domain
AA_permease          PF00324.16   479 seq33_BIOID52525     -            466  3.6e-122  408.0  48.2   1   1  5.9e-126    4e-122  407.8  33.4     1   476    18   455    18   458 0.98 Amino acid permease
AA_permease_2        PF13520.1    426 seq33_BIOID52525     -            466   1.6e-42  145.4  48.0   1   1   2.8e-46   1.9e-42  145.1  33.3     5   424    18   439    14   445 0.86 Amino acid permease
adh_short            PF00106.20   167 seq35_BIOID52525     -            248   2.5e-34  118.4   0.0   1   1   1.2e-37   3.2e-34  118.1   0.0     2   166     2   165     1   166 0.93 short chain dehydrogenase
adh_short_C2         PF13561.1    243 seq35_BIOID52525     -            248   2.5e-14   53.5   0.0   1   1   1.1e-17   3.1e-14   53.2   0.0     3   222     9   218     7   232 0.89 Enoyl-(Acyl carrier protein) reductase
KR                   PF08659.5    181 seq35_BIOID52525     -            248   2.2e-13   50.1   0.0   1   1   1.1e-16   3.1e-13   49.6   0.0     3   173     3   170     2   177 0.89 KR domain
Epimerase            PF01370.16   236 seq35_BIOID52525     -            248   1.4e-06   27.8   0.1   1   1   1.6e-09   4.3e-06   26.2   0.0     1   117     3   135     3   176 0.80 NAD dependent epimerase/dehydratase family
NAD_binding_10       PF13460.1    183 seq35_BIOID52525     -            248   2.8e-06   27.3   0.0   1   1   1.3e-09   3.7e-06   26.9   0.0     1    60     3    67     3   173 0.77 NADH(P)-binding
DEDD_Tnp_IS110       PF01548.12   144 seq39_BIOID52525     -            326   4.2e-44  149.5   0.2   1   1   2.4e-47   1.7e-43  147.6   0.1     1   144     7   151     7   151 0.99 Transposase
Transposase_20       PF02371.11    87 seq39_BIOID52525     -            326   1.1e-27   95.7   0.4   1   1     3e-31     2e-27   94.9   0.3     2    85   196   280   195   282 0.96 Transposase IS116/IS110/IS902 family
DDE_Tnp_1_assoc      PF13808.1     90 seq43_BIOID52525     -            146   1.1e-22   79.3   0.0   1   1   1.2e-26   1.6e-22   78.8   0.0    23    90     3    70     1    70 0.97 DDE_Tnp_1-associated
Resolvase            PF00239.16   141 seq50_BIOID52525     -            188   2.3e-52  176.4   0.1   1   1   8.1e-56   3.7e-52  175.8   0.0     2   140     3   135     2   136 0.98 Resolvase, N terminal domain
HTH_7                PF02796.10    45 seq50_BIOID52525     -            188   1.5e-14   53.4   0.0   1   1   6.1e-18   2.8e-14   52.5   0.0     1    45   138   182   138   182 0.98 Helix-turn-helix domain of resolvase
Methyltransf_18      PF12847.2    112 seq51_BIOID52525     -            247   7.1e-15   55.4   0.0   1   1   7.3e-18   1.1e-14   54.8   0.0     2   110    57   163    56   165 0.92 Methyltransferase domain
Methyltransf_11      PF08241.7     95 seq51_BIOID52525     -            247   6.9e-12   45.5   0.0   1   1   9.1e-15   1.4e-11   44.6   0.0     2    95    62   162    61   162 0.95 Methyltransferase domain
Methyltransf_31      PF13847.1    152 seq51_BIOID52525     -            247   1.5e-10   40.7   0.0   1   1   1.3e-13     2e-10   40.3   0.0     3   110    56   164    54   215 0.86 Methyltransferase domain
Methyltransf_25      PF13649.1    101 seq51_BIOID52525     -            247   1.2e-09   38.3   0.0   1   1   1.6e-12   2.4e-09   37.3   0.0     1   101    60   158    60   158 0.89 Methyltransferase domain
Methyltransf_12      PF08242.7     99 seq51_BIOID52525     -            247   3.7e-09   36.8   0.0   1   1     4e-12     6e-09   36.1   0.0     2    99    62   160    61   160 0.91 Methyltransferase domain
Methyltransf_23      PF13489.1    162 seq51_BIOID52525     -            247   3.3e-07   30.0   0.0   1   1   3.4e-10   5.2e-07   29.3   0.0    14   131    51   181    36   228 0.68 Methyltransferase domain
MTS                  PF05175.9    170 seq51_BIOID52525     -            247   1.7e-05   24.1   0.0   1   1   1.6e-08   2.4e-05   23.6   0.0    23   166    49   190    44   194 0.78 Methyltransferase small domain
Ubie_methyltran      PF01209.13   233 seq51_BIOID52525     -            247   1.9e-05   23.7   0.0   1   1   2.3e-08   3.5e-05   22.9   0.0    45   154    54   165    48   240 0.80 ubiE/COQ5 methyltransferase family
Phage_lysis          PF03245.8    125 seq56_BIOID52525     -            145   2.9e-43  146.6   6.7   1   1   2.4e-47   3.3e-43  146.5   4.6     5   125    26   144    22   144 0.95 Bacteriophage lysis protein
NQR2_RnfD_RnfE       PF03116.10   314 seq57_BIOID52525     -            352  8.2e-122  406.1  15.5   1   1  6.8e-126  9.3e-122  405.9  10.7     3   314     4   350     2   350 0.93 NQR2, RnfD, RnfE family
Phage_fiber          PF03335.8     14 seq59_BIOID52525     -             75   1.2e-07   30.2  29.7   1   4   2.3e-06     0.032   13.7   1.8     1    14    10    23    10    23 0.88 Phage tail fibre repeat
Phage_fiber          PF03335.8     14 seq59_BIOID52525     -             75   1.2e-07   30.2  29.7   2   4   3.5e-06     0.048   13.1   2.0     2    13    25    36    24    37 0.89 Phage tail fibre repeat
Phage_fiber          PF03335.8     14 seq59_BIOID52525     -             75   1.2e-07   30.2  29.7   3   4     4e-06     0.055   13.0   1.3     2    12    34    44    33    45 0.86 Phage tail fibre repeat
Phage_fiber          PF03335.8     14 seq59_BIOID52525     -             75   1.2e-07   30.2  29.7   4   4     5e-06     0.069   12.7   0.9     2    13    43    54    42    55 0.87 Phage tail fibre repeat
DEAD_assoc           PF08494.6    187 seq63_BIOID52525     -            777   7.4e-34  116.9   0.0   1   1   1.8e-37   2.4e-33  115.3   0.0    85   186     3   106     1   107 0.98 DEAD/H associated
Autotransporter      PF03797.14   265 seq64_BIOID52525     -            915   1.1e-42  146.1  29.8   1   1   8.2e-47   1.1e-42  146.1  20.6     3   259   653   895   651   906 0.95 Autotransporter beta-domain
Phage_lysis          PF03245.8    125 seq65_BIOID52525     -            154   5.8e-48  161.8  12.9   1   1   4.9e-52   6.6e-48  161.7   8.9     1   125    29   153    29   153 0.99 Bacteriophage lysis protein
DDE_Tnp_1_assoc      PF13808.1     90 seq66_BIOID52525     -            238   2.9e-22   78.0   0.0   1   1     8e-26   5.5e-22   77.1   0.0    23    90     3    70     1    70 0.97 DDE_Tnp_1-associated
DDE_Tnp_1            PF01609.16   211 seq66_BIOID52525     -            238   6.2e-17   61.7   0.1   1   1   1.2e-20   7.9e-17   61.4   0.1     3   125    77   195    75   224 0.86 Transposase DDE domain
RHS_repeat           PF05593.9     38 seq67_BIOID52525     -            161   9.9e-13   47.7  17.6   1   1   9.4e-11   1.3e-06   28.3   1.7     1    37    60    99    60   100 0.93 RHS Repeat
DUF1323              PF07037.6    122 seq72_BIOID52525     -            119   9.2e-49  164.5   0.0   1   1   8.9e-53   1.2e-48  164.1   0.0     1   122     6   118     6   118 0.94 Putative transcription regulator (DUF1323)
RadC                 PF04002.10   123 seq73_BIOID52525     -            158   4.9e-47  158.5   0.0   1   1   4.6e-51   6.2e-47  158.1   0.0     2   123    37   158    36   158 0.98 RadC-like JAB domain
DUF3672              PF12421.3    136 seq80_BIOID52525     -            241   1.3e-42  145.0   0.2   1   1   2.6e-46   1.8e-42  144.6   0.1     2   135    60   199    59   200 0.89 Fibronectin type III protein
DUF1983              PF09327.6     81 seq80_BIOID52525     -            241   1.9e-09   37.1   1.0   1   1   5.4e-13   3.7e-09   36.3   0.1    47    81     1    35     1    35 0.97 Domain of unknown function (DUF1983)
NadA                 PF02445.11   296 seq83_BIOID52525     -            347  2.3e-105  351.5   0.0   1   1  1.9e-109  2.6e-105  351.3   0.0     2   295    31   340    30   341 0.98 Quinolinate synthetase A protein
2-Hacid_dh_C         PF02826.14   178 seq88_BIOID52525     -            325   1.6e-45  154.3   0.0   1   1   9.3e-49   6.3e-45  152.3   0.0     2   178   118   290   117   290 0.95 D-isomer specific 2-hydroxyacid dehydrogenase, NAD binding domain
NAD_binding_2        PF03446.10   162 seq88_BIOID52525     -            325   1.7e-06   27.9   0.0   1   1   6.1e-10   4.2e-06   26.6   0.0     3    90   151   236   149   242 0.92 NAD binding domain of 6-phosphogluconate dehydrogenase
PTS_EIIC             PF02378.13   321 seq91_BIOID52525     -            598   2.5e-82  276.2  30.1   1   1   3.6e-86   2.5e-82  276.2  20.8     1   321    87   429    87   429 0.94 Phosphotransferase system, EIIC
PTS_EIIB             PF00367.15    35 seq91_BIOID52525     -            598   1.4e-16   59.2   0.1   1   1   4.6e-20   3.1e-16   58.1   0.1     3    35   522   554   520   554 0.97 phosphotransferase system, EIIB
Mur_ligase_M         PF08245.7    189 seq92_BIOID52525     -            438   4.7e-43  147.3   0.1   1   1     1e-46   7.2e-43  146.7   0.1     1   189   110   280   110   280 0.90 Mur ligase middle domain
Mur_ligase_C         PF02875.16    91 seq92_BIOID52525     -            438   3.1e-11   43.0   0.0   1   1   2.7e-14   1.8e-10   40.5   0.0     2    81   301   373   300   379 0.88 Mur ligase family, glutamate ligase domain
PNP_UDP_1            PF01048.15   234 seq98_BIOID52525     -            239   3.4e-43  147.1   1.3   1   1   2.9e-47   3.9e-43  146.9   0.9     2   213    16   217    15   234 0.88 Phosphorylase superfamily
SDF                  PF00375.13   390 seq99_BIOID52525     -            414   1.5e-63  214.8  34.9   1   1   1.3e-67   1.8e-63  214.5  24.2     1   385    18   397    18   401 0.89 Sodium:dicarboxylate symporter family
PTE                  PF02126.13   308 seq100_BIOID52525    -            276   2.3e-46  158.1   0.0   1   1   1.8e-50   2.5e-46  157.9   0.0    35   308     4   275     1   275 0.90 Phosphotriesterase family
Rz1                  PF06085.6     40 seq102_BIOID52525    -             70   3.5e-20   70.9   2.7   1   1   4.3e-24   5.9e-20   70.2   1.9     1    40    29    67    29    67 0.99 Lipoprotein Rz1 precursor
Flg_hook             PF02120.11    85 seq105_BIOID52525    -            375   4.6e-19   67.7   6.8   1   1   6.5e-23   8.8e-19   66.8   4.7     4    84   248   328   245   336 0.91 Flagellar hook-length control protein FliK
Rz1                  PF06085.6     40 seq110_BIOID52525    -             61   5.5e-23   79.9  11.4   1   1   5.1e-27   6.9e-23   79.6   7.9     1    39    20    59    20    60 0.97 Lipoprotein Rz1 precursor
Fer4_11              PF13247.1     99 seq115_BIOID52525    -            294   1.2e-29  101.9  13.1   1   1   1.8e-32   2.2e-29  101.1   5.5     2    98    92   188    91   189 0.94 4Fe-4S dicluster domain
Form-deh_trans       PF09163.6     44 seq115_BIOID52525    -            294   7.8e-20   69.9   0.0   1   1   1.1e-22   1.4e-19   69.1   0.0     1    44   246   289   246   290 0.96 Formate dehydrogenase N, transmembrane
Fer4_7               PF12838.2     52 seq115_BIOID52525    -            294   4.9e-15   55.5  25.2   1   1   8.3e-11     1e-07   32.0   5.6     1    50    38   114    38   117 0.90 4Fe-4S dicluster domain
Fer4_9               PF13187.1     55 seq115_BIOID52525    -            294   3.3e-13   49.5  27.2   1   1   4.6e-11   5.7e-08   32.7   7.7     1    55   132   184   132   184 0.97 4Fe-4S dicluster domain
Fer4_10              PF13237.1     52 seq115_BIOID52525    -            294   2.6e-12   46.2  27.8   1   1   3.4e-11   4.2e-08   32.7   7.1     2    52    93   144    92   144 0.86 4Fe-4S dicluster domain
Fer4_2               PF12797.2     22 seq115_BIOID52525    -            294   3.3e-10   39.1  34.5   1   1   6.4e-09     8e-06   25.3   2.4     4    20    33    49    31    51 0.91 4Fe-4S binding domain
Fer4_3               PF12798.2     15 seq115_BIOID52525    -            294   9.7e-08   31.9  41.1   1   3   0.00035      0.43   11.1   3.8     1    15   100   117   100   117 0.89 4Fe-4S binding domain
Fer4_3               PF12798.2     15 seq115_BIOID52525    -            294   9.7e-08   31.9  41.1   2   3   6.7e-05     0.083   13.3   2.9     1    14   133   146   133   147 0.94 4Fe-4S binding domain
Fer4_3               PF12798.2     15 seq115_BIOID52525    -            294   9.7e-08   31.9  41.1   3   3   3.4e-06    0.0042   17.4   2.5     1    15   160   183   160   183 0.98 4Fe-4S binding domain
Fer4_4               PF12800.2     17 seq115_BIOID52525    -            294   3.1e-07   30.0  31.6   1   2   4.7e-05     0.059   13.6   1.8     3    15    38    50    36    56 0.91 4Fe-4S binding domain
Fer4_4               PF12800.2     17 seq115_BIOID52525    -            294   3.1e-07   30.0  31.6   2   2     1e-07   0.00013   21.9   1.8     1    17   130   146   130   146 0.92 4Fe-4S binding domain
Fer4                 PF00037.22    24 seq115_BIOID52525    -            294   3.1e-07   29.6  37.3   1   1   4.1e-08   5.1e-05   22.5   2.0     5    22   130   147   126   149 0.87 4Fe-4S binding domain
DEDD_Tnp_IS110       PF01548.12   144 seq116_BIOID52525    -            351   3.3e-38  130.4   0.0   1   1   7.7e-42   5.3e-38  129.8   0.0     2   144    21   168    20   168 0.98 Transposase
Transposase_20       PF02371.11    87 seq116_BIOID52525    -            351   6.5e-19   67.7   0.0   1   1   1.6e-22   1.1e-18   67.0   0.0     2    86   218   302   217   303 0.97 Transposase IS116/IS110/IS902 family
SecE                 PF00584.15    57 seq118_BIOID52525    -            127   2.4e-21   74.9   1.0   1   1   1.8e-25   2.4e-21   74.9   0.7     2    56    68   122    67   123 0.97 SecE/Sec61-gamma subunits of protein translocation complex
RadC                 PF04002.10   123 seq119_BIOID52525    -            158   5.7e-47  158.3   0.0   1   1   5.3e-51   7.2e-47  157.9   0.0     2   123    37   158    36   158 0.98 RadC-like JAB domain
DAO                  PF01266.19   358 seq120_BIOID52525    -            542   1.2e-56  192.0   2.9   1   1   5.5e-60   1.9e-56  191.4   2.0     1   344    10   343    10   367 0.86 FAD dependent oxidoreductase
FAD_binding_2        PF00890.19   421 seq120_BIOID52525    -            542     5e-08   32.0   8.6   1   1     3e-10     1e-06   27.7   6.0     1   206    10   215    10   234 0.78 FAD binding domain
FAD_binding_3        PF01494.14   356 seq120_BIOID52525    -            542   1.3e-06   27.5   3.7   1   1   4.2e-09   1.4e-05   24.1   2.7     2   173     9   214     8   225 0.85 FAD binding domain
Fer2_BFD             PF04324.10    55 seq120_BIOID52525    -            542   2.2e-06   27.4   2.4   1   1   6.5e-10   2.2e-06   27.4   1.7     2    45   432   480   431   486 0.87 BFD-like [2Fe-2S] binding domain
Aldedh               PF00171.17   462 seq122_BIOID52525    -            495  1.4e-169  564.1   0.0   1   1  2.3e-173  1.6e-169  564.0   0.0     4   462    31   489    28   489 0.97 Aldehyde dehydrogenase family
Caudo_TAP            PF02413.12   130 seq123_BIOID52525    -            142   1.4e-33  115.7   0.5   1   1   1.1e-37   1.5e-33  115.6   0.3     3   130     8   138     6   138 0.92 Caudovirales tail fibre assembly protein
Hexapep              PF00132.19    36 seq128_BIOID52525    -            184   7.4e-20   69.4   6.7   1   3   8.1e-10   1.1e-05   24.5   0.0     2    36    13    47    12    47 0.96 Bacterial transferase hexapeptide (six repeats)
Hexapep              PF00132.19    36 seq128_BIOID52525    -            184   7.4e-20   69.4   6.7   2   3   1.2e-10   1.6e-06   27.2   0.7     3    33    82   111    80   112 0.94 Bacterial transferase hexapeptide (six repeats)
Hexapep              PF00132.19    36 seq128_BIOID52525    -            184   7.4e-20   69.4   6.7   3   3     9e-12   1.2e-07   30.7   0.6     1    34    97   130    97   132 0.95 Bacterial transferase hexapeptide (six repeats)
DUF1323              PF07037.6    122 seq132_BIOID52525    -            130   5.2e-55  184.7   0.0   1   1   1.3e-58   5.8e-55  184.5   0.0     1   122     8   129     8   129 0.99 Putative transcription regulator (DUF1323)
HTH_17               PF12728.2     51 seq132_BIOID52525    -            130     2e-08   34.2   0.1   1   1   1.2e-11   5.5e-08   32.8   0.0     2    38     8    49     8    52 0.82 Helix-turn-helix domain
Caudo_TAP            PF02413.12   130 seq136_BIOID52525    -            147   4.5e-31  107.5   0.4   1   1   3.8e-35   5.2e-31  107.4   0.3     7   130    16   143     5   143 0.90 Caudovirales tail fibre assembly protein
DUF1471              PF07338.8     56 seq138_BIOID52525    -             85   8.5e-20   70.0   0.1   1   1   8.2e-24   1.1e-19   69.6   0.0     2    56    33    85    32    85 0.98 Protein of unknown function (DUF1471)
Caudo_TAP            PF02413.12   130 seq139_BIOID52525    -            191   4.6e-38  130.2   0.3   1   1   4.3e-42   5.8e-38  129.8   0.2     1   129    72   191    72   191 0.98 Caudovirales tail fibre assembly protein
MurB_C               PF02873.11   105 seq141_BIOID52525    -            342   5.3e-42  141.7   0.0   1   1   1.3e-45   9.1e-42  140.9   0.0     1   105   203   330   203   330 0.99 UDP-N-acetylenolpyruvoylglucosamine reductase, C-terminal domain
FAD_binding_4        PF01565.18   139 seq141_BIOID52525    -            342   1.7e-27   95.5   0.0   1   1   8.6e-31   5.9e-27   93.7   0.0     2   138    18   149    17   150 0.91 FAD binding domain
DUF1722              PF08349.6    117 seq143_BIOID52525    -            169     8e-38  128.8   0.1   1   1   7.2e-42   9.9e-38  128.5   0.0     1   116    41   157    41   158 0.98 Protein of unknown function (DUF1722)
Trp_Tyr_perm         PF03222.8    394 seq144_BIOID52525    -            444   4.2e-05   22.4  38.4   1   1   5.5e-09   7.6e-05   21.5  26.6     7   374    42   425    38   436 0.76 Tryptophan/tyrosine permease family
HTH_Tnp_1            PF01527.15    76 seq148_BIOID52525    -            126   5.5e-20   70.9   0.0   1   1   5.5e-24   7.5e-20   70.5   0.0     1    70    10    86    10    92 0.86 Transposase
DUF1870              PF08965.5    118 seq154_BIOID52525    -            118   5.8e-60  200.0   0.3   1   1   4.7e-64   6.5e-60  199.8   0.2     1   118     1   118     1   118 1.00 Domain of unknown function (DUF1870)
MarR                 PF01047.17    59 seq156_BIOID52525    -            144   5.2e-18   64.3   0.0   1   1   1.9e-21   8.8e-18   63.6   0.0     1    59    38    96    38    96 0.98 MarR family
MarR_2               PF12802.2     62 seq156_BIOID52525    -            144   1.4e-13   50.1   0.0   1   1   5.2e-17   2.4e-13   49.4   0.0     1    62    36    95    36    95 0.98 MarR family
HTH_27               PF13463.1     68 seq156_BIOID52525    -            144   3.5e-09   36.7   0.0   1   1   1.8e-12   8.1e-09   35.5   0.0     1    68    38   104    38   104 0.93 Winged helix DNA-binding domain
DUF987               PF06174.6     66 seq157_BIOID52525    -             73   4.5e-43  144.4   0.1   1   1   3.7e-47     5e-43  144.3   0.1     1    66     1    66     1    66 0.99 Protein of unknown function (DUF987)
TrkH                 PF02386.11   339 seq160_BIOID52525    -            485   2.1e-74  250.0  20.8   1   1   1.5e-78   2.1e-74  250.0  14.4     2   339   156   483   155   483 0.99 Cation transport protein
NusG                 PF02357.14    92 seq163_BIOID52525    -            181   5.3e-25   87.3   0.0   1   1   1.1e-28   7.7e-25   86.8   0.0     1    92     7   106     7   106 0.93 Transcription termination factor nusG
KOW                  PF00467.24    32 seq163_BIOID52525    -            181   1.3e-08   33.9   0.1   1   1   9.1e-12   6.2e-08   31.7   0.0     1    28   130   161   130   165 0.86 KOW motif
Phage_sheath_1       PF04984.9    464 seq164_BIOID52525    -            390   8.2e-73  245.3   0.1   1   2   3.1e-19   4.2e-15   55.0   0.1     1    90     1    92     1    97 0.95 Phage tail sheath protein
Phage_sheath_1       PF04984.9    464 seq164_BIOID52525    -            390   8.2e-73  245.3   0.1   2   2   3.1e-60   4.2e-56  190.2   0.0   171   464    92   377    88   377 0.98 Phage tail sheath protein
Methyltransf_9       PF08003.6    315 seq167_BIOID52525    -            323  5.1e-174  577.2   0.1   1   1  2.5e-177  5.7e-174  577.0   0.0     1   315     7   322     7   322 1.00 Protein of unknown function (DUF1698)
Methyltransf_23      PF13489.1    162 seq167_BIOID52525    -            323   4.4e-11   42.6   0.0   1   1   3.5e-14     8e-11   41.7   0.0    12   159   114   269   103   272 0.71 Methyltransferase domain
Methyltransf_18      PF12847.2    112 seq167_BIOID52525    -            323   7.1e-08   32.9   0.0   1   1   7.1e-11   1.6e-07   31.7   0.0     2   111   123   226   122   227 0.86 Methyltransferase domain
Methyltransf_31      PF13847.1    152 seq167_BIOID52525    -            323   1.2e-07   31.2   0.0   1   1     1e-10   2.3e-07   30.3   0.0     5   112   124   228   121   276 0.90 Methyltransferase domain
Methyltransf_11      PF08241.7     95 seq167_BIOID52525    -            323   2.7e-05   24.4   0.0   1   1   2.2e-08   4.9e-05   23.6   0.0     1    94   127   223   127   224 0.81 Methyltransferase domain
CMAS                 PF02353.15   273 seq167_BIOID52525    -            323   6.6e-05   21.9   0.0   1   1   5.5e-08   0.00013   21.0   0.0    50   171   110   231   105   268 0.79 Mycolic acid cyclopropane synthetase
TetR_N               PF00440.18    47 seq169_BIOID52525    -            199   2.5e-11   42.9   0.0   1   1   2.9e-15   3.9e-11   42.2   0.0     1    46    13    58    13    59 0.93 Bacterial regulatory proteins, tetR family
FCD                  PF07729.7    125 seq171_BIOID52525    -            228   1.6e-26   92.9   5.9   1   1   3.5e-30   2.4e-26   92.3   4.1     5   124    89   208    87   209 0.99 FCD domain
GntR                 PF00392.16    64 seq171_BIOID52525    -            228   9.3e-18   63.3   0.0   1   1   3.6e-21   2.4e-17   61.9   0.0     3    64    15    75    13    75 0.98 Bacterial regulatory proteins, gntR family
Tautomerase          PF01361.16    60 seq173_BIOID52525    -             75   3.6e-14   51.9   0.0   1   1   3.7e-18   5.1e-14   51.5   0.0     1    51     2    53     2    55 0.98 Tautomerase enzyme
Sdh_cyt              PF01127.17   121 seq174_BIOID52525    -            134   4.5e-30  103.8   5.0   1   1   3.8e-34   5.2e-30  103.6   3.4     2   120    11   128    10   129 0.90 Succinate dehydrogenase/Fumarate reductase transmembrane subunit
Fer4_11              PF13247.1     99 seq183_BIOID52525    -            512   1.5e-40  136.9   6.0   1   1   4.5e-44   1.5e-40  136.9   4.2     2    98   176   272   175   273 0.98 4Fe-4S dicluster domain
Fer4_7               PF12838.2     52 seq183_BIOID52525    -            512   4.4e-09   36.4  16.7   1   1   5.7e-10   1.9e-06   28.0   4.0     2    50   184   229   183   231 0.90 4Fe-4S dicluster domain
Fer4_10              PF13237.1     52 seq183_BIOID52525    -            512   7.4e-09   35.1  18.0   1   1   1.9e-09   6.5e-06   25.7   3.7     4    52   179   228   176   228 0.93 4Fe-4S dicluster domain
DUF987               PF06174.6     66 seq184_BIOID52525    -             73   3.4e-42  141.6   0.1   1   1   2.8e-46   3.8e-42  141.5   0.1     1    66     1    66     1    66 0.99 Protein of unknown function (DUF987)
HTS                  PF04204.11   298 seq185_BIOID52525    -            309  2.3e-131  436.7   0.0   1   1  1.9e-135  2.6e-131  436.6   0.0     1   298     2   299     2   299 1.00 Homoserine O-succinyltransferase
Ferritin             PF00210.19   142 seq188_BIOID52525    -            167   1.2e-22   80.1   1.4   1   1   9.7e-27   1.3e-22   79.9   1.0     3   140     9   142     7   144 0.93 Ferritin-like domain
YagB_YeeU_YfjZ       PF06154.6    105 seq191_BIOID52525    -            122   3.8e-52  174.8   0.0   1   1   3.3e-56   4.5e-52  174.6   0.0     2   104    16   118    15   119 0.98 YagB/YeeU/YfjZ family
Ail_Lom              PF06316.6    199 seq192_BIOID52525    -            199  3.7e-121  401.8   6.2   1   1  8.9e-125  4.1e-121  401.6   4.3     1   199     1   199     1   199 1.00 Enterobacterial Ail/Lom protein
OMP_b-brl            PF13505.1    176 seq192_BIOID52525    -            199   4.8e-25   88.3   5.8   1   1   1.3e-28   5.8e-25   88.1   4.0     2   176    11   199     6   199 0.86 Outer membrane protein beta-barrel domain
OmpA_membrane        PF01389.12   183 seq192_BIOID52525    -            199   8.3e-05   22.0   0.2   1   1   2.9e-08   0.00013   21.3   0.1    14   148    23   178    18   181 0.79 OmpA-like transmembrane domain
TMP_2                PF06791.8    210 seq194_BIOID52525    -           1077   2.7e-88  294.9  11.6   1   1     4e-92   2.7e-88  294.9   8.0     3   210   264   472   262   472 0.99 Prophage tail length tape measure protein
Tape_meas_lam_C      PF09718.5     78 seq194_BIOID52525    -           1077     2e-28   97.9   3.6   1   1   2.9e-32     2e-28   97.9   2.5     2    77   858   933   857   934 0.98 Lambda phage tail tape-measure protein (Tape_meas_lam_C)
TnpB_IS66            PF05717.8    108 seq195_BIOID52525    -            115   2.6e-42  142.4   0.0   1   1   2.1e-46   2.9e-42  142.3   0.0     2   104     7   107     6   111 0.97 IS66 Orf2 like protein
DUF3969              PF13108.1    108 seq198_BIOID52525    -             64     2e-12   46.6   0.1   1   1   1.4e-16     2e-12   46.6   0.1    48   103     4    59     1    64 0.88 Protein of unknown function (DUF3969)
LrgA                 PF03788.9     96 seq199_BIOID52525    -            135   5.1e-29   99.7  10.2   1   1   4.9e-33   6.6e-29   99.3   7.0     1    94    24   117    24   119 0.98 LrgA family
RHS_repeat           PF05593.9     38 seq201_BIOID52525    -            141   1.9e-12   46.8  13.6   1   1   3.1e-14   4.2e-10   39.4   3.1     1    37    17    62    17    63 0.92 RHS Repeat
DUF2254              PF10011.4    371 seq203_BIOID52525    -            430  1.7e-110  368.8   3.3   1   1  1.6e-114  2.2e-110  368.5   2.3     3   370    19   376    18   377 0.96 Predicted membrane protein (DUF2254)
Asr                  PF06392.6     19 seq206_BIOID52525    -            111   7.1e-07   29.3  23.9   1   1   5.2e-11   7.1e-07   29.3  16.6     1    19    53    71    53    71 0.99 Acid shock protein repeat
FAD_binding_7        PF03441.9    277 seq207_BIOID52525    -            472  4.8e-108  360.4   0.9   1   1  8.9e-112  6.1e-108  360.1   0.6     3   276   205   468   203   469 0.96 FAD binding domain of DNA photolyase
DNA_photolyase       PF00875.13   165 seq207_BIOID52525    -            472   2.8e-46  157.1   0.2   1   1   9.3e-50   6.4e-46  156.0   0.1     2   159     5   168     4   174 0.93 DNA photolyase
HTH_18               PF12833.2     81 seq210_BIOID52525    -            129   1.1e-19   70.2   0.3   1   1   2.1e-23   1.4e-19   69.8   0.2     2    79    34   110    33   112 0.96 Helix-turn-helix domain
HTH_AraC             PF00165.18    42 seq210_BIOID52525    -            129   5.4e-18   64.0   0.2   1   2     2e-09   1.4e-05   24.6   0.0     1    42    20    61    20    61 0.97 Bacterial regulatory helix-turn-helix proteins, AraC family
HTH_AraC             PF00165.18    42 seq210_BIOID52525    -            129   5.4e-18   64.0   0.2   2   2     2e-13   1.4e-09   37.3   0.0     2    41    73   110    68   111 0.93 Bacterial regulatory helix-turn-helix proteins, AraC family
DUF3672              PF12421.3    136 seq211_BIOID52525    -            102   6.4e-06   26.2   0.0   1   1   7.4e-10     1e-05   25.5   0.0    87   136    12    61     2    61 0.91 Fibronectin type III protein
Sugar_tr             PF00083.19   451 seq212_BIOID52525    -            119   2.4e-06   26.3   4.3   1   1     2e-10   2.7e-06   26.1   3.0     9    95    11    91     6   115 0.81 Sugar (and other) transporter
HEAT_2               PF13646.1     88 seq213_BIOID52525    -            252   3.6e-24   84.7   0.2   1   2   6.1e-10   2.1e-06   27.8   0.0     3    86    32   119    31   121 0.94 HEAT repeats
HEAT_2               PF13646.1     88 seq213_BIOID52525    -            252   3.6e-24   84.7   0.2   2   2   3.4e-11   1.2e-07   31.8   0.0    11    56   144   189   134   197 0.91 HEAT repeats
HEAT                 PF02985.17    31 seq213_BIOID52525    -            252   2.6e-16   58.0   1.4   1   1   2.1e-07   0.00073   19.3   0.0     2    24   166   188   165   189 0.95 HEAT repeat
HEAT_PBS             PF03130.11    27 seq213_BIOID52525    -            252   1.7e-05   24.7   0.8   1   1   3.8e-06     0.013   15.8   0.0     1    27   149   175   149   175 0.98 PBS lyase HEAT-like repeat
FMN_bind             PF04205.9     81 seq214_BIOID52525    -            206   2.7e-18   65.7   0.1   1   1     4e-22   5.5e-18   64.7   0.0     1    77    99   187    99   191 0.98 FMN-binding domain
YagB_YeeU_YfjZ       PF06154.6    105 seq216_BIOID52525    -            140     7e-53  177.1   0.0   1   1   6.3e-57   8.6e-53  176.8   0.0     3   104    35   136    33   137 0.98 YagB/YeeU/YfjZ family
Dynamin_N            PF00350.18   168 seq219_BIOID52525    -            798   4.8e-19   68.6   0.4   1   1   3.6e-22   2.5e-18   66.3   0.0     1   167    71   299    71   300 0.74 Dynamin family
MMR_HSR1             PF01926.18   114 seq219_BIOID52525    -            798   3.6e-08   33.2   0.2   1   1   6.2e-11   4.2e-07   29.8   0.2     2   114    71   299    70   299 0.72 50S ribosome-binding GTPase
Cytochrom_B_N        PF00033.14   188 seq220_BIOID52525    -            217   1.4e-20   73.3  19.2   1   1   2.5e-24   1.7e-20   73.0  13.3     4   188    10   186     7   186 0.92 Cytochrome b(N-terminal)/b6/petB
Ni_hydr_CYTB         PF01292.15   182 seq220_BIOID52525    -            217   1.4e-18   66.8  17.8   1   1   2.5e-22   1.7e-18   66.5  12.3     5   182    13   186     9   186 0.89 Prokaryotic cytochrome b561
PHP                  PF02811.14   175 seq221_BIOID52525    -            245   1.5e-17   63.8   1.3   1   1   1.9e-21   2.6e-17   63.0   0.9     1   169     4   164     4   174 0.91 PHP domain
Sdh_cyt              PF01127.17   121 seq225_BIOID52525    -            115   8.9e-12   44.7  15.1   1   1   7.9e-16   1.1e-11   44.5  10.5    18   120    11   104     2   113 0.83 Succinate dehydrogenase/Fumarate reductase transmembrane subunit
Ala_racemase_N       PF01168.15   217 seq227_BIOID52525    -            234   1.3e-49  168.5   0.2   1   1   1.1e-53   1.5e-49  168.3   0.1     2   217     7   230     6   230 0.90 Alanine racemase, N-terminal domain
NMN_transporter      PF04973.7    182 seq228_BIOID52525    -            239   1.6e-46  157.9  27.1   1   1   1.3e-48   1.8e-44  151.2  18.8     1   180    23   227    23   229 0.94 Nicotinamide mononucleotide transporter
DUF2813              PF11398.3    373 seq233_BIOID52525    -            552  6.4e-154  512.4   0.0   1   1    2e-157  8.9e-154  511.9   0.0     1   373     1   375     1   375 0.99 Protein of unknown function (DUF2813)
IlvN                 PF07991.7    165 seq234_BIOID52525    -            491   6.6e-61  204.3   0.2   1   1   1.6e-64   1.1e-60  203.6   0.1     2   165    35   204    34   204 0.98 Acetohydroxy acid isomeroreductase, catalytic domain
IlvC                 PF01450.14   145 seq234_BIOID52525    -            491     4e-56  188.8   0.1   1   2   3.3e-21   2.3e-17   63.1   0.0     1   128   210   337   210   345 0.91 Acetohydroxy acid isomeroreductase, catalytic domain
IlvC                 PF01450.14   145 seq234_BIOID52525    -            491     4e-56  188.8   0.1   2   2   7.7e-40   5.3e-36  123.6   0.0    15   145   359   485   349   485 0.93 Acetohydroxy acid isomeroreductase, catalytic domain
MFS_1                PF07690.11   354 seq239_BIOID52525    -            325   8.8e-22   77.2  37.8   1   2   6.1e-17   8.4e-13   47.6  17.6    70   294     2   212     1   213 0.80 Major Facilitator Superfamily
MFS_1                PF07690.11   354 seq239_BIOID52525    -            325   8.8e-22   77.2  37.8   2   2     2e-15   2.7e-11   42.6   9.9    37   184   170   316   164   323 0.79 Major Facilitator Superfamily
FCD                  PF07729.7    125 seq241_BIOID52525    -            226   5.6e-18   65.3  11.5   1   1   1.3e-21   8.7e-18   64.7   8.0     1   124    82   213    82   214 0.85 FCD domain
GntR                 PF00392.16    64 seq241_BIOID52525    -            226     1e-12   47.1   0.0   1   1   3.3e-16   2.2e-12   46.0   0.0     7    64    16    72    12    72 0.96 Bacterial regulatory proteins, gntR family
DNA_III_psi          PF03603.8    128 seq243_BIOID52525    -            137   1.4e-45  154.1   0.1   1   1   1.2e-49   1.6e-45  153.9   0.1     1   128     1   128     1   128 0.99 DNA polymerase III psi subunit
PspA_IM30            PF04012.7    221 seq245_BIOID52525    -            222   6.9e-48  162.8  32.6   1   1     6e-52   8.2e-48  162.5  22.6     1   220     2   217     2   219 0.97 PspA/IM30 family
DDE_Tnp_IS66         PF03050.9    271 seq246_BIOID52525    -            417   2.5e-76  256.3   0.3   1   1   5.4e-80   2.5e-76  256.3   0.2     1   226   175   417   175   417 0.98 Transposase IS66 family
HTH_Tnp_IS66         PF13005.2     59 seq246_BIOID52525    -            417   2.4e-17   62.3   0.7   1   1   9.9e-21   4.5e-17   61.5   0.5     3    59   115   169   113   169 0.95 putative Helix-turn-helix domain of transposase IS66
LZ_Tnp_IS66          PF13007.2     78 seq246_BIOID52525    -            417   2.7e-13   50.2   3.2   1   1     6e-17   2.7e-13   50.2   2.2     1    77    38   110    38   111 0.82 Transposase C of IS166 homeodomain
Pyr_redox_2          PF07992.9    200 seq247_BIOID52525    -            485   1.6e-44  152.1   1.7   1   1   1.9e-47   2.5e-44  151.4   1.2     1   198    19   328    19   330 0.94 Pyridine nucleotide-disulphide oxidoreductase
Pyr_redox_dim        PF02852.17   110 seq247_BIOID52525    -            485   9.1e-35  118.9   0.0   1   1   1.6e-37   2.2e-34  117.6   0.0     1   109   358   466   358   467 0.98 Pyridine nucleotide-disulphide oxidoreductase, dimerisation domain
Pyr_redox            PF00070.22    80 seq247_BIOID52525    -            485   2.7e-15   56.4   0.8   1   1   1.9e-18   2.7e-15   56.4   0.5     1    78   188   264   188   267 0.94 Pyridine nucleotide-disulphide oxidoreductase
GIDA                 PF01134.17   392 seq247_BIOID52525    -            485   1.9e-08   33.4   1.1   1   1   9.3e-11   1.3e-07   30.7   0.4     1    60    19    81    19    94 0.91 Glucose inhibited division protein A
FAD_oxidored         PF12831.2    428 seq247_BIOID52525    -            485   2.9e-08   33.0   0.9   1   1   4.5e-11   6.2e-08   32.0   0.6     1    38    19    56    19    74 0.94 FAD dependent oxidoreductase
FAD_binding_2        PF00890.19   421 seq247_BIOID52525    -            485   1.5e-06   27.2   0.7   1   1   3.4e-08   4.6e-05   22.3   0.2     2    35    20    53    19    58 0.90 FAD binding domain
Thi4                 PF01946.12   230 seq247_BIOID52525    -            485   1.5e-05   24.1   0.1   1   1   2.7e-08   3.7e-05   22.8   0.1    11    63    11    63     4    95 0.79 Thi4 family
DUF1219              PF06755.7    117 seq248_BIOID52525    -             87   1.7e-39  133.8   0.0   1   1   1.4e-43   1.9e-39  133.6   0.0     1    73     1    73     1    81 0.97 Protein of unknown function (DUF1219)
DUF1040              PF06288.8     86 seq249_BIOID52525    -             89   1.6e-46  156.3   0.5   1   1   1.3e-50   1.8e-46  156.2   0.3     1    86     1    86     1    86 1.00 Protein of unknown function (DUF1040)
LrgB                 PF04172.11   215 seq251_BIOID52525    -            231   1.2e-82  276.2  15.2   1   1   9.7e-87   1.3e-82  276.0  10.6     1   215    12   226    12   226 0.99 LrgB-like family
Oxidored_FMN         PF00724.15   341 seq253_BIOID52525    -            365   1.4e-90  303.6   0.0   1   1   1.1e-94   1.6e-90  303.4   0.0     1   340     5   343     5   344 0.93 NADH:flavin oxidoreductase / NADH oxidase family
Ribosomal_L11_N      PF03946.9     60 seq254_BIOID52525    -            142   3.2e-32  109.6   0.3   1   1   8.7e-36   5.9e-32  108.7   0.2     1    60     8    67     8    67 0.99 Ribosomal protein L11, N-terminal domain
Ribosomal_L11        PF00298.14    69 seq254_BIOID52525    -            142   6.6e-29   99.7   2.9   1   1   1.8e-32   1.2e-28   98.8   2.0     1    69    72   140    72   140 0.99 Ribosomal protein L11, RNA binding domain
DDE_Tnp_1_assoc      PF13808.1     90 seq256_BIOID52525    -             59   2.8e-19   68.4   0.0   1   1   2.2e-23     3e-19   68.3   0.0     1    53     6    58     6    59 0.97 DDE_Tnp_1-associated
DDE_Tnp_1_assoc      PF13808.1     90 seq259_BIOID52525    -            248   1.2e-32  111.2   0.0   1   1   2.8e-36   1.9e-32  110.6   0.0     1    90     6    95     6    95 0.99 DDE_Tnp_1-associated
DDE_Tnp_1            PF01609.16   211 seq259_BIOID52525    -            248   3.6e-14   52.7   0.0   1   1   7.3e-18     5e-14   52.2   0.0     4   125   103   222   100   243 0.80 Transposase DDE domain
AA_kinase            PF00696.23   241 seq260_BIOID52525    -            443   5.6e-27   94.7   0.5   1   1   1.7e-30   7.7e-27   94.2   0.4     1   240    26   268    26   269 0.93 Amino acid kinase family
Acetyltransf_1       PF00583.19    83 seq260_BIOID52525    -            443   7.9e-09   35.3   0.0   1   1     6e-12   2.7e-08   33.5   0.0     3    83   342   414   340   414 0.92 Acetyltransferase (GNAT) family
FliL                 PF03748.9     99 seq261_BIOID52525    -            154   4.4e-23   81.0   0.0   1   1     4e-27   5.5e-23   80.7   0.0     1    98    54   153    54   154 0.94 Flagellar basal body-associated protein FliL
HTH_3                PF01381.17    55 seq264_BIOID52525    -            178     6e-17   61.1   0.0   1   1   3.7e-20   8.5e-17   60.6   0.0     1    53    12    64    12    66 0.97 Helix-turn-helix
HTH_31               PF13560.1     64 seq264_BIOID52525    -            178   1.2e-10   41.2   0.0   1   1   8.9e-14     2e-10   40.5   0.0     4    57    10    62     8    74 0.94 Helix-turn-helix domain
HTH_19               PF12844.2     64 seq264_BIOID52525    -            178     1e-09   38.1   0.0   1   1   6.5e-13   1.5e-09   37.6   0.0     3    59    11    67     9    71 0.95 Helix-turn-helix domain
Cupin_2              PF07883.6     71 seq264_BIOID52525    -            178   9.7e-10   37.7   0.3   1   1   6.6e-13   1.5e-09   37.0   0.2     4    69   105   171   102   173 0.92 Cupin domain
HTH_26               PF13443.1     63 seq264_BIOID52525    -            178   5.6e-06   26.3   0.0   1   1   3.7e-09   8.4e-06   25.7   0.0     2    59    12    68    11    72 0.93 Cro/C1-type HTH DNA-binding domain
HTH_25               PF13413.1     62 seq264_BIOID52525    -            178   4.6e-06   26.0   0.0   1   1   3.4e-09   7.9e-06   25.3   0.0     2    35    12    45    11    49 0.94 Helix-turn-helix domain
FTSW_RODA_SPOVE      PF01098.14   359 seq265_BIOID52525    -            414  2.4e-130  434.3  23.9   1   1  2.2e-134  3.1e-130  434.0  16.5     2   358    47   402    46   403 0.98 Cell cycle protein
DUF413               PF04219.7     94 seq266_BIOID52525    -            112   1.5e-38  130.2   0.1   1   1   1.4e-42   1.9e-38  129.9   0.1     1    90    10    99    10   102 0.97 Protein of unknown function, DUF
MarB                 PF13999.1     66 seq267_BIOID52525    -             72   6.1e-35  118.4   0.5   1   1     5e-39   6.8e-35  118.3   0.3     2    66     6    70     5    70 0.98 MarB protein
FAD_binding_2        PF00890.19   421 seq271_BIOID52525    -            588  2.6e-117  392.1   6.1   1   1    7e-121  3.2e-117  391.8   4.2     1   421     9   405     9   405 0.98 FAD binding domain
Succ_DH_flav_C       PF02910.15   129 seq271_BIOID52525    -            588   3.1e-38  130.4   0.1   1   1   1.1e-41   5.1e-38  129.7   0.1     1   129   460   588   460   588 0.96 Fumarate reductase flavoprotein C-term
BPL_LplA_LipB        PF03099.14   125 seq274_BIOID52525    -            321   5.1e-21   74.8   0.0   1   1   1.7e-24   7.6e-21   74.2   0.0     4   125    86   208    83   208 0.89 Biotin/lipoate A/B protein ligase family
HTH_11               PF08279.7     55 seq274_BIOID52525    -            321   8.4e-13   47.6   0.0   1   1   4.4e-16     2e-12   46.4   0.0     4    54     9    58     8    59 0.92 HTH domain
BPL_C                PF02237.12    48 seq274_BIOID52525    -            321   1.6e-11   43.5   0.2   1   1   8.9e-15   4.1e-11   42.2   0.1     1    48   271   317   271   317 0.97 Biotin protein ligase C terminal domain
Phage_AlpA           PF05930.7     51 seq277_BIOID52525    -             92   2.2e-18   65.6   0.1   1   1   2.1e-22   2.9e-18   65.2   0.0     1    51    34    83    34    83 0.98 Prophage CP4-57 regulatory protein (AlpA)
DNA_methylase        PF00145.12   335 seq278_BIOID52525    -            415  2.2e-100  335.9   0.1   1   1  3.6e-104  2.5e-100  335.7   0.0     1   334     2   410     2   411 0.96 C-5 cytosine-specific DNA methylase
SBDS                 PF01172.13    91 seq278_BIOID52525    -            415   7.2e-06   25.5   0.5   1   1   2.4e-09   1.6e-05   24.4   0.3    42    85   276   319   260   321 0.94 Shwachman-Bodian-Diamond syndrome (SBDS) protein
YdfZ                 PF14001.1     64 seq280_BIOID52525    -             67     2e-33  114.3   0.1   1   1   1.6e-37   2.2e-33  114.1   0.1     1    64     2    65     2    65 0.99 YdfZ protein
Trypsin              PF00089.21   220 seq282_BIOID52525    -            273   1.3e-11   44.4   0.0   1   1     6e-15   4.1e-11   42.7   0.0     9   198    50   244    44   266 0.74 Trypsin
Trypsin_2            PF13365.1    120 seq282_BIOID52525    -            273   1.3e-07   31.5   0.0   1   1   3.1e-11   2.1e-07   30.8   0.0     1   120    69   240    69   240 0.67 Trypsin-like peptidase domain
Acetyltransf_1       PF00583.19    83 seq285_BIOID52525    -            148   1.1e-19   70.1   0.0   1   1   1.1e-22   1.6e-19   69.5   0.0     4    82    48   120    45   121 0.92 Acetyltransferase (GNAT) family
FR47                 PF08445.5     86 seq285_BIOID52525    -            148   6.3e-13   48.1   0.1   1   1   5.7e-16   8.6e-13   47.7   0.0    17    81    59   124    42   130 0.82 FR47-like protein
Acetyltransf_10      PF13673.1    117 seq285_BIOID52525    -            148   1.6e-12   47.4   0.1   1   1   1.4e-15   2.2e-12   47.0   0.1    22   117    18   120     8   120 0.86 Acetyltransferase (GNAT) domain
Acetyltransf_7       PF13508.1     79 seq285_BIOID52525    -            148   3.4e-11   43.0   0.0   1   1     3e-14   4.6e-11   42.6   0.0     8    78    45   121    38   122 0.86 Acetyltransferase (GNAT) domain
Acetyltransf_4       PF13420.1    155 seq285_BIOID52525    -            148   1.6e-08   34.5   0.0   1   1   1.3e-11   1.9e-08   34.2   0.0    32   148    23   134     5   141 0.82 Acetyltransferase (GNAT) domain
Acetyltransf_8       PF13523.1    152 seq285_BIOID52525    -            148   7.4e-08   32.2   0.1   1   1   1.5e-09   2.3e-06   27.4   0.0    75   138    61   122     4   127 0.78 Acetyltransferase (GNAT) domain
Acetyltransf_3       PF13302.1    142 seq285_BIOID52525    -            148   7.8e-07   29.3   0.1   1   1   1.8e-09   2.7e-06   27.6   0.1    67   142    49   121     3   121 0.73 Acetyltransferase (GNAT) domain
Acetyltransf_9       PF13527.1    128 seq285_BIOID52525    -            148     3e-06   26.9   0.0   1   1   3.7e-09   5.7e-06   26.1   0.0    74   127    64   122    49   123 0.89 Acetyltransferase (GNAT) domain
Acetyltransf_6       PF13480.1    142 seq285_BIOID52525    -            148   1.6e-05   24.7   0.0   1   1   1.4e-08   2.1e-05   24.4   0.0    73   131    42   100    17   107 0.90 Acetyltransferase (GNAT) domain
Rnf-Nqr              PF02508.9    190 seq286_BIOID52525    -            231   4.3e-59  199.1   9.1   1   1   3.6e-63   4.9e-59  198.9   6.3     1   189     1   200     1   201 0.98 Rnf-Nqr subunit, membrane protein
APH                  PF01636.18   239 seq287_BIOID52525    -            328   2.2e-41  142.0   2.0   1   1   5.1e-45   3.5e-41  141.4   1.4     2   232    31   259    30   269 0.84 Phosphotransferase enzyme family
EcKinase             PF02958.15   293 seq287_BIOID52525    -            328   7.2e-05   21.9   0.0   1   1   1.9e-08   0.00013   21.1   0.0   197   280   176   252   149   257 0.79 Ecdysteroid kinase
ChaB                 PF06150.7     57 seq288_BIOID52525    -             76   4.8e-26   90.2   5.4   1   1   4.3e-30   5.9e-26   89.9   3.8     1    57     9    76     9    76 0.98 ChaB
Acetyltransf_2       PF00797.12   240 seq291_BIOID52525    -            281   5.7e-82  274.7   0.3   1   1   4.9e-86   6.8e-82  274.5   0.2     1   237    21   256    21   259 0.97 N-acetyltransferase
GTP_EFTU             PF00009.22   188 seq292_BIOID52525    -            528   9.5e-45  152.2   0.0   1   1   3.3e-48   1.5e-44  151.5   0.0     3   187    12   276    10   277 0.92 Elongation factor Tu GTP binding domain
GTP_EFTU_D2          PF03144.20    74 seq292_BIOID52525    -            528   2.7e-11   43.3   0.1   1   1   2.6e-14   1.2e-10   41.2   0.0     2    74   313   379   312   379 0.97 Elongation factor Tu domain 2
Ribosomal_L1         PF00687.16   221 seq296_BIOID52525    -            234   9.2e-50  168.8   0.2   1   1   7.9e-54   1.1e-49  168.6   0.2    13   220    28   220     8   221 0.90 Ribosomal protein L1p/L10e family
DAO                  PF01266.19   358 seq298_BIOID52525    -            426   5.5e-72  242.5   0.2   1   1   2.8e-75   6.3e-72  242.3   0.1     1   358    29   381    29   381 0.96 FAD dependent oxidoreductase
Thi4                 PF01946.12   230 seq298_BIOID52525    -            426   1.7e-07   30.4   0.2   1   1   1.4e-10   3.1e-07   29.6   0.1     9    64    19    75    12   102 0.91 Thi4 family
NAD_binding_8        PF13450.1     68 seq298_BIOID52525    -            426   2.2e-06   27.4   0.7   1   1   3.9e-09   8.8e-06   25.5   0.5     1    42    32    71    32    88 0.82 NAD(P)-binding Rossmann-like domain
FAD_binding_3        PF01494.14   356 seq298_BIOID52525    -            426     7e-06   25.2   0.6   1   1   3.1e-09     7e-06   25.2   0.4     2    33    28    59    27    68 0.94 FAD binding domain
FAD_binding_2        PF00890.19   421 seq298_BIOID52525    -            426   2.1e-05   23.4   0.6   1   1   1.5e-08   3.4e-05   22.7   0.5     1    43    29    71    29    82 0.85 FAD binding domain
DDE_Tnp_1_assoc      PF13808.1     90 seq300_BIOID52525    -            140   1.3e-18   66.2   0.0   1   1   2.8e-22   1.9e-18   65.8   0.0     1    57     6    62     6    81 0.93 DDE_Tnp_1-associated
DDE_Tnp_1            PF01609.16   211 seq300_BIOID52525    -            140   1.2e-12   47.6   0.1   1   1   3.5e-16   2.4e-12   46.7   0.0    45   122    59   137    52   139 0.88 Transposase DDE domain
FliM                 PF02154.10   192 seq301_BIOID52525    -            349   1.4e-80  269.3   0.2   1   1   3.6e-84   2.5e-80  268.6   0.0     1   192    53   246    53   246 0.99 Flagellar motor switch protein FliM
SpoA                 PF01052.15    77 seq301_BIOID52525    -            349   1.5e-15   56.3   0.0   1   1   4.7e-19   3.2e-15   55.3   0.0     3    75   267   337   265   338 0.96 Surface presentation of antigens (SPOA)
Phage_tube           PF04985.9    167 seq303_BIOID52525    -            171   4.1e-66  221.4   0.3   1   1   3.4e-70   4.6e-66  221.2   0.2     1   167     2   171     2   171 0.99 Phage tail tube protein FII
YGGT                 PF02325.12    75 seq307_BIOID52525    -            188   1.3e-41  140.2  21.6   1   2   8.4e-26   1.1e-21   76.3   3.0     1    73     8    80     8    82 0.97 YGGT family
YGGT                 PF02325.12    75 seq307_BIOID52525    -            188   1.3e-41  140.2  21.6   2   2   8.2e-24   1.1e-19   69.9   6.5     3    73   101   170    88   172 0.93 YGGT family
Nitrate_red_del      PF02613.10   136 seq309_BIOID52525    -            184   3.9e-19   68.6   0.4   1   1   4.2e-23   5.8e-19   68.1   0.3     3   135    31   150    29   151 0.90 Nitrate reductase delta subunit
FAD_binding_2        PF00890.19   421 seq310_BIOID52525    -            419   1.6e-56  191.9   0.0   1   1   2.6e-60   1.8e-56  191.7   0.0     1   421     4   399     4   399 0.95 FAD binding domain
Aminotran_1_2        PF00155.16   363 seq312_BIOID52525    -            390   7.8e-60  202.6   0.0   1   1   6.5e-64   8.8e-60  202.4   0.0     3   360    30   379    28   382 0.94 Aminotransferase class I and II
HisG                 PF01634.13   163 seq315_BIOID52525    -            299   8.2e-55  184.7   0.0   1   1   1.7e-58   1.2e-54  184.1   0.0     1   163    53   221    53   221 0.94 ATP phosphoribosyltransferase
HisG_C               PF08029.6     75 seq315_BIOID52525    -            299   5.6e-28   96.5   0.1   1   1   2.2e-31   1.5e-27   95.2   0.0     1    75   222   297   222   297 0.98 HisG, C-terminal domain
Peptidase_U32        PF01136.14   233 seq318_BIOID52525    -            667   1.3e-70  236.8   0.1   1   1   3.6e-71   2.4e-67  226.1   0.0     2   231    93   319    92   321 0.90 Peptidase family U32
DUF3656              PF12392.3    122 seq318_BIOID52525    -            667   2.4e-26   92.1   0.0   1   1   6.9e-30   4.7e-26   91.1   0.0     2   122   405   522   404   522 0.97 Collagenase
Malate_synthase      PF01274.17   523 seq319_BIOID52525    -            539  1.9e-214  712.4   0.0   1   1  1.5e-218  2.1e-214  712.2   0.0     3   522    19   538    17   539 0.99 Malate synthase
PspB                 PF06667.7     75 seq320_BIOID52525    -             74   7.7e-32  108.9   0.4   1   1   6.1e-36   8.4e-32  108.8   0.3     1    74     1    73     1    74 0.97 Phage shock protein B
ChaC                 PF04752.7    177 seq321_BIOID52525    -            238   5.2e-53  179.5   0.0   1   1   4.7e-57   6.4e-53  179.2   0.0     1   176    54   222    54   223 0.95 ChaC-like protein
HAD_2                PF13419.1    176 seq325_BIOID52525    -            225   1.6e-27   96.7   0.0   1   1   4.1e-31   1.9e-27   96.5   0.0     1   176     6   195     6   195 0.91 Haloacid dehalogenase-like hydrolase
Hydrolase_like       PF13242.1     75 seq325_BIOID52525    -            225   9.9e-13   47.4   0.0   1   1   3.3e-16   1.5e-12   46.9   0.0     3    75   149   218   147   218 0.85 HAD-hyrolase-like
Hydrolase            PF00702.21   204 seq325_BIOID52525    -            225   1.4e-11   45.2   0.3   1   1   1.5e-14   6.6e-11   43.0   0.2   107   204    78   189     3   189 0.74 haloacid dehalogenase-like hydrolase
YecR                 PF13992.1     74 seq326_BIOID52525    -            107   2.8e-27   94.5   0.2   1   1   2.5e-31   3.5e-27   94.2   0.1     2    74    26    98    25    98 0.98 YecR-like lipoprotein
dCMP_cyt_deam_2      PF08211.6    124 seq329_BIOID52525    -            294   6.4e-50  168.1   0.3   1   1   1.9e-51   1.3e-47  160.7   0.0     1   123   157   278   157   279 0.98 Cytidine and deoxycytidylate deaminase zinc-binding region
dCMP_cyt_deam_1      PF00383.17   102 seq329_BIOID52525    -            294   1.3e-17   63.2   0.0   1   1   4.4e-18     3e-14   52.3   0.0    10    93    56   139    47   143 0.86 Cytidine and deoxycytidylate deaminase zinc-binding region
DDE_Tnp_1            PF01609.16   211 seq331_BIOID52525    -             66   1.7e-06   27.6   0.2   1   1   1.4e-10   1.9e-06   27.5   0.1   143   197     7    65     2    66 0.94 Transposase DDE domain
ParBc                PF02195.13    90 seq332_BIOID52525    -            264     4e-18   65.1   0.1   1   1   6.6e-22     9e-18   64.0   0.0     2    89     9    93     8    94 0.92 ParB-like nuclease domain
PspC                 PF04024.7     61 seq334_BIOID52525    -            119   3.6e-19   67.8   0.5   1   1   3.4e-23   4.6e-19   67.5   0.3     1    60     7    68     7    69 0.92 PspC domain
MMR_HSR1             PF01926.18   114 seq336_BIOID52525    -            294   9.2e-14   51.3   0.0   1   1     8e-17   1.6e-13   50.5   0.0     2   100    41   139    40   159 0.76 50S ribosome-binding GTPase
Gtr1_RagA            PF04670.7    231 seq336_BIOID52525    -            294   1.1e-05   24.6   0.0   1   1   8.1e-09   1.6e-05   24.0   0.0     4   102    43   142    41   172 0.84 Gtr1/RagA G protein conserved region
AIG1                 PF04548.11   212 seq336_BIOID52525    -            294   3.8e-05   22.7   0.0   1   1   5.2e-08    0.0001   21.3   0.0     5    69    43   106    40   138 0.89 AIG1 family
Exo_endo_phos        PF03372.18   251 seq341_BIOID52525    -            259   5.8e-12   45.9   0.4   1   1   7.6e-16     1e-11   45.1   0.3     2   251    41   245    40   245 0.65 Endonuclease/Exonuclease/phosphatase family
PduV-EutP            PF10662.4    143 seq344_BIOID52525    -            118   4.6e-15   55.2   0.0   1   1     5e-19   6.9e-15   54.6   0.0    86   142    57   112    42   113 0.92 Ethanolamine utilisation - propanediol utilisation
Nitrate_red_del      PF02613.10   136 seq347_BIOID52525    -            236   6.4e-28   97.1   6.0   1   1   7.7e-32   1.1e-27   96.4   4.2     5   132     7   158     3   167 0.88 Nitrate reductase delta subunit
HhH-GPD              PF00730.20   121 seq349_BIOID52525    -            211   9.8e-19   67.6   0.0   1   1   3.1e-22   1.4e-18   67.1   0.0     1   120    34   168    34   169 0.95 HhH-GPD superfamily base excision DNA repair protein
HHH                  PF00633.18    30 seq349_BIOID52525    -            211   7.1e-08   31.6   0.0   1   1   3.7e-11   1.7e-07   30.4   0.0     2    29   100   127    99   128 0.94 Helix-hairpin-helix motif
EndIII_4Fe-2S        PF10576.4     17 seq349_BIOID52525    -            211   9.7e-05   22.2   3.3   1   1   3.7e-08   0.00017   21.5   2.3     1    17   187   203   187   203 0.99 Iron-sulfur binding domain of endonuclease III
DUF957               PF06117.6     65 seq352_BIOID52525    -             65   1.9e-33  113.6   0.3   1   1   1.5e-37   2.1e-33  113.5   0.2     1    65     1    65     1    65 0.99 Enterobacterial protein of unknown function (DUF957)
FluMu_gp41           PF10109.4     82 seq353_BIOID52525    -            100     5e-16   58.2   0.2   1   1   4.5e-20   6.1e-16   57.9   0.2     1    81     9    88     9    89 0.97 Mu-like prophage FluMu protein gp41
DUF167               PF02594.11    78 seq355_BIOID52525    -             96   6.3e-29   99.6   0.1   1   1   5.3e-33   7.2e-29   99.4   0.1     2    77     8    82     7    83 0.97 Uncharacterised ACR, YggU family COG1872
MFS_1                PF07690.11   354 seq356_BIOID52525    -            249   8.6e-20   70.6  22.0   1   1   8.6e-24   1.2e-19   70.2  15.3     1   211    18   215    14   233 0.79 Major Facilitator Superfamily
Trehalase            PF01204.13   512 seq357_BIOID52525    -            549  1.4e-161  538.4   0.1   1   1  1.2e-165  1.7e-161  538.2   0.1     1   511    70   546    70   547 0.96 Trehalase
PaaA_PaaC            PF05138.7    263 seq359_BIOID52525    -            309  1.5e-100  335.3   0.5   1   1  1.2e-104  1.7e-100  335.2   0.3     4   263    17   291     1   291 0.97 Phenylacetic acid catabolic protein
Transaldolase        PF00923.14   287 seq363_BIOID52525    -            338  2.9e-104  348.1   0.2   1   1  2.4e-108  3.3e-104  347.9   0.2     1   287    35   334    35   334 0.95 Transaldolase
DUF1097              PF06496.6    144 seq364_BIOID52525    -            173   1.6e-46  157.6  25.0   1   1   1.4e-50   1.9e-46  157.3  17.4     1   143    18   156    18   157 0.99 Protein of unknown function (DUF1097)
Glyoxalase           PF00903.20   128 seq365_BIOID52525    -            135   3.7e-25   88.2   0.0   1   1   9.3e-29   4.2e-25   88.0   0.0     2   128     3   123     2   123 0.92 Glyoxalase/Bleomycin resistance protein/Dioxygenase superfamily
Glyoxalase_2         PF12681.2    108 seq365_BIOID52525    -            135   3.6e-18   66.0   0.0   1   1   9.1e-22   4.2e-18   65.8   0.0     1   108     8   124     8   124 0.77 Glyoxalase-like domain
Glyoxalase_4         PF13669.1    110 seq365_BIOID52525    -            135   5.7e-09   35.8   0.0   1   1   6.2e-12   2.8e-08   33.6   0.0     2   106     5   108     4   112 0.88 Glyoxalase/Bleomycin resistance protein/Dioxygenase superfamily
Phage_Nu1            PF07471.7    164 seq369_BIOID52525    -            181   1.5e-92  307.3   1.6   1   1   1.2e-96   1.6e-92  307.2   1.1     1   164     1   164     1   164 0.99 Phage DNA packaging protein Nu1
Phageshock_PspD      PF09584.5     66 seq370_BIOID52525    -             77   2.4e-31  107.0   4.5   1   1   2.2e-35     3e-31  106.8   3.1     1    64    14    75    14    77 0.98 Phage shock protein PspD (Phageshock_PspD)
Iso_dh               PF00180.15   348 seq373_BIOID52525    -            361   8.9e-87  291.1   0.0   1   1     8e-91   1.1e-86  290.8   0.0     1   347     6   354     6   355 0.93 Isocitrate/isopropylmalate dehydrogenase
TonB_dep_Rec         PF00593.19   276 seq375_BIOID52525    -            747   7.1e-28   98.1  10.2   1   1     1e-31   7.1e-28   98.1   7.1     1   276   510   746   510   746 0.98 TonB dependent receptor
Plug                 PF07715.10   108 seq375_BIOID52525    -            747     2e-21   76.2   0.1   1   1   6.6e-25   4.5e-21   75.0   0.1     2   107    76   180    75   181 0.94 TonB-dependent Receptor Plug Domain
Ferritin             PF00210.19   142 seq376_BIOID52525    -            165   7.3e-34  116.4   5.6   1   1   6.2e-38   8.5e-34  116.2   3.9     1   140     7   142     7   144 0.93 Ferritin-like domain
Glyco_transf_28      PF03033.15   139 seq377_BIOID52525    -            355   8.3e-38  129.1   1.3   1   1   7.3e-41   2.5e-37  127.6   0.3     2   138     9   145     8   146 0.98 Glycosyltransferase family 28 N-terminal domain
Glyco_tran_28_C      PF04101.11   167 seq377_BIOID52525    -            355   5.7e-35  120.3   0.0   1   1   2.4e-38   8.1e-35  119.8   0.0     2   166   185   344   184   345 0.92 Glycosyltransferase family 28 C-terminal domain
Glyco_trans_1_3      PF13528.1    318 seq377_BIOID52525    -            355   1.9e-11   43.6   0.0   1   1   8.6e-15   2.9e-11   43.0   0.0     6   315    10   319     6   321 0.80 Glycosyl transferase family 1
DSBA                 PF01323.15   193 seq378_BIOID52525    -            208   6.8e-32  110.4   3.3   1   1   7.9e-35   5.4e-31  107.5   2.3     1   192    40   197    40   198 0.95 DSBA-like thioredoxin domain
Thioredoxin_4        PF13462.1    163 seq378_BIOID52525    -            208   4.4e-10   39.7   0.0   1   1   9.2e-14   6.3e-10   39.1   0.0    16   149    40   180    33   191 0.69 Thioredoxin
Methyltransf_27      PF13708.1    194 seq380_BIOID52525    -            226     3e-40  137.7   0.1   1   1   3.8e-44   5.1e-40  136.9   0.1     2   108    86   192    85   207 0.95 Methyltransferase domain
Phage_P2_GpE         PF06528.7     39 seq384_BIOID52525    -             39   3.8e-23   80.5   0.1   1   1   2.9e-27     4e-23   80.4   0.0     1    39     1    39     1    39 0.99 Phage P2 GpE
Ham1p_like           PF01725.11   189 seq385_BIOID52525    -            197   1.3e-64  216.9   0.0   1   1   1.1e-68   1.5e-64  216.7   0.0     1   188     4   193     4   194 0.97 Ham1 family
Pribosyltran         PF00156.22   125 seq386_BIOID52525    -            178   3.8e-18   65.3   0.1   1   1   3.5e-22   4.8e-18   64.9   0.1     9   124    17   128     7   129 0.91 Phosphoribosyl transferase domain
DUF1271              PF06902.6     64 seq387_BIOID52525    -             76   5.7e-29   99.6   0.0   1   1   4.8e-33   6.6e-29   99.4   0.0     1    64    13    76    13    76 0.98 Protein of unknown function (DUF1271)
HTH_5                PF01022.15    47 seq393_BIOID52525    -             99   1.2e-14   53.5   0.1   1   1   7.3e-18     2e-14   52.8   0.1     1    47    23    70    23    70 0.97 Bacterial regulatory protein, arsR family
HTH_20               PF12840.2     61 seq393_BIOID52525    -             99   2.4e-11   43.1   0.4   1   1   1.3e-14   3.5e-11   42.6   0.3     2    58    16    72    15    75 0.96 Helix-turn-helix domain
MarR_2               PF12802.2     62 seq393_BIOID52525    -             99     2e-09   36.8   0.1   1   1   1.2e-12   3.3e-09   36.1   0.1     5    60    24    75    19    77 0.89 MarR family
HTH_24               PF13412.1     48 seq393_BIOID52525    -             99     2e-08   33.3   0.0   1   1   1.9e-11   5.1e-08   32.0   0.0     5    47    26    68    24    69 0.96 Winged helix-turn-helix DNA-binding
MarR                 PF01047.17    59 seq393_BIOID52525    -             99   6.7e-06   25.6   0.0   1   1   4.6e-09   1.3e-05   24.7   0.0     5    53    26    74    23    75 0.95 MarR family
Histidinol_dh        PF00815.15   413 seq394_BIOID52525    -            434  3.1e-182  605.6   1.3   1   1  2.6e-186  3.6e-182  605.4   0.9     2   413    18   428    17   428 0.99 Histidinol dehydrogenase
PhageMin_Tail        PF10145.4    202 seq396_BIOID52525    -           1025   2.2e-28   99.1  13.3   1   1   1.6e-32   2.2e-28   99.1   9.2     1   202   244   457   244   457 0.96 Phage-related minor tail protein
SpoA                 PF01052.15    77 seq400_BIOID52525    -            137   2.9e-24   84.3   0.8   1   1   2.7e-28   3.7e-24   84.0   0.6     3    76    55   128    54   129 0.97 Surface presentation of antigens (SPOA)
Rhodanese            PF00581.15   113 seq405_BIOID52525    -            104   1.2e-14   54.5   0.0   1   1   1.1e-18   1.5e-14   54.1   0.0    16   109    23    96    20    99 0.88 Rhodanese-like domain
Ribosomal_L10        PF00466.15   100 seq406_BIOID52525    -            165   2.5e-26   91.3   0.0   1   1   2.6e-30   3.6e-26   90.8   0.0     3   100     5   101     3   101 0.98 Ribosomal protein L10
Hydrolase_3          PF08282.7    254 seq409_BIOID52525    -            368   1.1e-14   54.4   0.1   1   1   1.8e-16   6.1e-13   48.8   0.0   187   251   295   358   282   361 0.92 haloacid dehalogenase-like hydrolase
HAD                  PF12710.2    191 seq409_BIOID52525    -            368   6.9e-13   49.0   0.0   1   1   2.3e-16     8e-13   48.8   0.0    45   191   191   327    41   327 0.79 haloacid dehalogenase-like hydrolase
Hydrolase            PF00702.21   204 seq409_BIOID52525    -            368   1.3e-10   42.0   1.0   1   1     5e-14   1.7e-10   41.6   0.4    65   204   170   330    99   330 0.77 haloacid dehalogenase-like hydrolase
Acetyltransf_1       PF00583.19    83 seq412_BIOID52525    -             90   1.3e-06   28.1   0.0   1   1   1.1e-10   1.6e-06   27.9   0.0     3    62    15    69     6    79 0.80 Acetyltransferase (GNAT) family
Phage_AlpA           PF05930.7     51 seq413_BIOID52525    -             79   1.1e-21   76.2   0.2   1   1   1.8e-25   1.2e-21   75.9   0.1     2    51    21    76    20    76 0.98 Prophage CP4-57 regulatory protein (AlpA)
HTH_17               PF12728.2     51 seq413_BIOID52525    -             79   1.4e-06   28.3   0.1   1   1   2.6e-10   1.8e-06   28.0   0.1     2    50    23    79    22    79 0.88 Helix-turn-helix domain
Cys_Met_Meta_PP      PF01053.15   386 seq414_BIOID52525    -            434  8.3e-140  465.3   0.0   1   1  2.1e-143  9.7e-140  465.1   0.0     1   385    54   428    54   429 0.99 Cys/Met metabolism PLP-dependent enzyme
Aminotran_1_2        PF00155.16   363 seq414_BIOID52525    -            434   1.1e-07   31.0   0.0   1   1   3.6e-11   1.7e-07   30.4   0.0    49   192   105   226    91   259 0.84 Aminotransferase class I and II
Aminotran_5          PF00266.14   371 seq414_BIOID52525    -            434   0.00011   20.9   0.0   1   1   3.8e-08   0.00018   20.2   0.0    68   201   121   246    92   262 0.84 Aminotransferase class-V
Nitrate_red_gam      PF02665.9    223 seq415_BIOID52525    -            225   3.7e-88  294.5  11.3   1   1   3.1e-92   4.2e-88  294.3   7.8     2   222     4   224     3   225 0.99 Nitrate reductase gamma subunit
NLPC_P60             PF00877.14   105 seq417_BIOID52525    -            271   1.2e-33  114.8   0.0   1   1   4.7e-37   3.2e-33  113.5   0.0     1   105   153   263   153   263 0.98 NlpC/P60 family
Dynamin_N            PF00350.18   168 seq418_BIOID52525    -            742   1.2e-18   67.3   0.0   1   1     8e-22   3.7e-18   65.7   0.0     1   148    72   278    72   300 0.79 Dynamin family
MMR_HSR1             PF01926.18   114 seq418_BIOID52525    -            742   4.1e-08   33.1   0.0   1   1   1.1e-10   5.1e-07   29.5   0.0     2   114    72   298    71   298 0.78 50S ribosome-binding GTPase
Terminase_GpA        PF05876.7    557 seq419_BIOID52525    -            641  1.4e-177  591.3   0.4   1   1  1.3e-181  1.8e-177  591.0   0.3     1   547    39   600    39   607 0.97 Phage terminase large subunit (GpA)
Rhodanese            PF00581.15   113 seq421_BIOID52525    -            174   2.1e-11   44.0   0.0   1   1   4.8e-15   3.3e-11   43.4   0.0     2   112     8    98     7    99 0.82 Rhodanese-like domain
DUF2892              PF11127.3     66 seq421_BIOID52525    -            174   3.8e-11   42.5   3.5   1   1   8.3e-15   5.7e-11   41.9   2.4    10    60   115   170   112   174 0.88 Protein of unknown function (DUF2892)
CCG                  PF02754.11    85 seq422_BIOID52525    -            396   2.2e-33  113.9   0.6   1   2     3e-19   8.3e-16   57.6   0.0     1    85   163   249   163   249 0.94 Cysteine-rich domain
CCG                  PF02754.11    85 seq422_BIOID52525    -            396   2.2e-33  113.9   0.6   2   2   2.5e-18     7e-15   54.7   0.0     1    84   293   376   293   377 0.95 Cysteine-rich domain
Fer4_8               PF13183.1     57 seq422_BIOID52525    -            396   6.4e-10   38.8   5.9   1   1   2.3e-13   6.4e-10   38.8   4.1     2    57     6    70     5    71 0.81 4Fe-4S dicluster domain
Fer4_17              PF13534.1     61 seq422_BIOID52525    -            396     3e-07   30.5   6.3   1   1   1.1e-10     3e-07   30.5   4.4     1    60     8    70     8    71 0.78 4Fe-4S dicluster domain
Methyltransf_11      PF08241.7     95 seq424_BIOID52525    -            256     2e-24   85.7   0.0   1   1   3.9e-27   3.5e-24   84.9   0.0     1    95    49   145    49   145 0.97 Methyltransferase domain
Methyltransf_31      PF13847.1    152 seq424_BIOID52525    -            256   1.7e-20   73.0   0.0   1   1   2.4e-23   2.2e-20   72.6   0.0     4   112    45   149    43   234 0.86 Methyltransferase domain
Methyltransf_23      PF13489.1    162 seq424_BIOID52525    -            256   7.7e-20   71.0   0.0   1   1   1.2e-22   1.1e-19   70.6   0.0     7   159    31   191    26   194 0.85 Methyltransferase domain
Ubie_methyltran      PF01209.13   233 seq424_BIOID52525    -            256   4.1e-18   65.2   0.0   1   1   6.1e-21   5.6e-18   64.7   0.0    40   158    37   152     3   162 0.87 ubiE/COQ5 methyltransferase family
Methyltransf_18      PF12847.2    112 seq424_BIOID52525    -            256   1.2e-16   61.1   0.0   1   1   2.8e-19   2.5e-16   60.1   0.0     1   109    44   145    44   148 0.92 Methyltransferase domain
Methyltransf_12      PF08242.7     99 seq424_BIOID52525    -            256   2.1e-13   50.4   0.0   1   1   3.9e-16   3.5e-13   49.7   0.0     1    98    49   142    49   143 0.88 Methyltransferase domain
Methyltransf_25      PF13649.1    101 seq424_BIOID52525    -            256   7.3e-13   48.6   0.4   1   1   1.9e-15   1.7e-12   47.4   0.0     1   101    48   141    48   141 0.91 Methyltransferase domain
Methyltransf_26      PF13659.1    117 seq424_BIOID52525    -            256   5.5e-11   42.4   1.0   1   1   1.3e-13   1.1e-10   41.3   0.2     2   113    46   145    45   147 0.92 Methyltransferase domain
MTS                  PF05175.9    170 seq424_BIOID52525    -            256   1.3e-08   34.2   0.0   1   1   2.5e-11   2.3e-08   33.5   0.0    25   144    38   150    32   175 0.79 Methyltransferase small domain
Methyltransf_8       PF05148.10   219 seq424_BIOID52525    -            256   1.1e-07   31.6   0.0   1   1   7.7e-10     7e-07   28.9   0.0    74   164    46   153     9   177 0.71 Hypothetical methyltransferase
Methyltransf_29      PF03141.11   506 seq424_BIOID52525    -            256   1.4e-07   30.1   0.1   1   1   1.9e-10   1.7e-07   29.8   0.1   119   218    46   146    10   170 0.78 Putative S-adenosyl-L-methionine-dependent methyltransferase
TehB                 PF03848.9    192 seq424_BIOID52525    -            256   2.1e-05   23.6   0.0   1   1   3.6e-08   3.3e-05   23.0   0.0    32   136    46   150    20   186 0.83 Tellurite resistance protein TehB
PrmA                 PF06325.8    295 seq424_BIOID52525    -            256   8.6e-05   21.6   0.0   1   1   1.3e-07   0.00012   21.2   0.0   161   262    44   150    29   188 0.75 Ribosomal protein L11 methyltransferase (PrmA)
MFS_1                PF07690.11   354 seq425_BIOID52525    -            181   6.5e-10   38.1  13.1   1   1   7.6e-14     1e-09   37.5   9.1    38   174    15   150     3   178 0.79 Major Facilitator Superfamily
DUF1471              PF07338.8     56 seq426_BIOID52525    -            314   4.1e-62  205.5   5.4   1   3   2.8e-22   3.9e-18   64.7   0.0     2    56    34    90    33    90 0.98 Protein of unknown function (DUF1471)
DUF1471              PF07338.8     56 seq426_BIOID52525    -            314   4.1e-62  205.5   5.4   2   3     3e-22   4.1e-18   64.6   0.1     3    56   119   174   117   174 0.98 Protein of unknown function (DUF1471)
DUF1471              PF07338.8     56 seq426_BIOID52525    -            314   4.1e-62  205.5   5.4   3   3   3.1e-26   4.3e-22   77.3   0.1     2    56   259   314   258   314 0.99 Protein of unknown function (DUF1471)
Phage_integrase      PF00589.17   173 seq427_BIOID52525    -            407   2.6e-22   79.2   0.0   1   1   8.1e-26   5.5e-22   78.1   0.0     1   171   204   380   204   382 0.87 Phage integrase family
DUF4102              PF13356.1     89 seq427_BIOID52525    -            407   4.3e-18   64.8   0.4   1   1   2.1e-21   1.4e-17   63.1   0.2     1    89     3    92     3    92 0.87 Domain of unknown function (DUF4102)
A_deaminase          PF00962.17   330 seq428_BIOID52525    -            333  1.2e-100  336.6   0.0   1   1  9.5e-105  1.3e-100  336.5   0.0     2   329     6   328     5   329 0.99 Adenosine/AMP deaminase
DUF218               PF02698.12   155 seq429_BIOID52525    -            239   3.3e-21   75.2   0.0   1   1   3.3e-25   4.6e-21   74.8   0.0     4   132    47   172    45   186 0.93 DUF218 domain
Fer2_3               PF13085.1    110 seq435_BIOID52525    -            238   3.8e-31  107.0   0.0   1   1   1.6e-34   5.5e-31  106.5   0.0     2   109     5   111     4   112 0.93 2Fe-2S iron-sulfur cluster binding domain
Fer4_17              PF13534.1     61 seq435_BIOID52525    -            238     2e-10   40.7   0.8   1   1   1.1e-13   3.9e-10   39.8   0.5     1    61   148   221   148   221 0.80 4Fe-4S dicluster domain
Fer4_8               PF13183.1     57 seq435_BIOID52525    -            238   1.3e-09   37.8   1.5   1   1     8e-13   2.7e-09   36.7   1.0     2    56   146   219   145   220 0.71 4Fe-4S dicluster domain
Fer4_18              PF13746.1     69 seq435_BIOID52525    -            238   3.2e-07   30.5   1.1   1   1     1e-09   3.5e-06   27.2   0.1     2    67   155   221   154   223 0.97 4Fe-4S dicluster domain
FliO                 PF04347.8     84 seq436_BIOID52525    -            121   4.9e-24   84.0   0.2   1   1   4.8e-28   6.5e-24   83.6   0.1     1    84    36   117    36   117 0.88 Flagellar biosynthesis protein, FliO
WYL                  PF13280.1    172 seq439_BIOID52525    -            226   3.5e-08   33.3   0.0   1   1   9.1e-12   6.2e-08   32.5   0.0    31    77   151   195   126   215 0.84 WYL domain
HTH_11               PF08279.7     55 seq439_BIOID52525    -            226     8e-05   22.1   0.2   1   1   2.2e-08   0.00015   21.2   0.1     1    35    14    47    14    50 0.90 HTH domain
DUF3442              PF11924.3    280 seq441_BIOID52525    -            464   2.2e-89  299.6   9.8   1   1     2e-93   2.7e-89  299.3   6.8     1   280    57   341    57   341 0.98 Protein of unknown function (DUF3442)
Radical_SAM          PF04055.16   166 seq442_BIOID52525    -            378   3.2e-17   63.0   0.0   1   1   7.4e-21   5.1e-17   62.4   0.0     2   158    11   175    10   180 0.79 Radical SAM superfamily
HemN_C               PF06969.11    66 seq442_BIOID52525    -            378   2.7e-07   30.4   0.0   1   1     9e-11   6.2e-07   29.2   0.0     4    66   305   366   302   366 0.92 HemN C-terminal domain
Esterase             PF00756.15   251 seq443_BIOID52525    -            400   1.2e-49  168.9   0.0   1   1   1.7e-53   1.2e-49  168.9   0.0     1   251   172   391   172   391 0.98 Putative esterase
DUF3327              PF11806.3    122 seq443_BIOID52525    -            400   1.8e-37  128.2   2.5   1   1   4.2e-41   2.9e-37  127.5   0.3     3   121    29   155    21   156 0.97 Domain of unknown function (DUF3327)
Alpha-amylase        PF00128.19   316 seq447_BIOID52525    -            568   1.3e-18   67.3   0.0   1   1     7e-21   9.6e-17   61.2   0.0    21   271    93   347    82   351 0.76 Alpha amylase, catalytic domain
DUF945               PF06097.6    459 seq448_BIOID52525    -            490  7.9e-106  354.4  12.7   1   1  6.9e-110  9.4e-106  354.1   8.8     3   459    18   481    16   481 0.98 Bacterial protein of unknown function (DUF945)
Methyltransf_27      PF13708.1    194 seq449_BIOID52525    -             40   3.9e-14   52.5   0.0   1   1     3e-18   4.1e-14   52.4   0.0   158   194     1    37     1    37 0.97 Methyltransferase domain
PaaB                 PF06243.6     94 seq450_BIOID52525    -             95   4.3e-35  119.6   0.0   1   1   3.4e-39   4.6e-35  119.5   0.0     3    94     6    95     4    95 0.97 Phenylacetic acid degradation B
MMR_HSR1             PF01926.18   114 seq451_BIOID52525    -             99   7.4e-11   41.9   0.0   1   1   1.4e-14   9.8e-11   41.5   0.0     2    56    41    97    40    99 0.83 50S ribosome-binding GTPase
Dynamin_N            PF00350.18   168 seq451_BIOID52525    -             99   5.2e-08   32.7   0.4   1   1   1.1e-09   7.4e-06   25.7   0.0     1    41    41    82    41    87 0.88 Dynamin family
Ribosomal_L12        PF00542.14    68 seq455_BIOID52525    -            121   1.8e-31  107.8   8.6   1   1   2.8e-35   3.8e-31  106.7   6.0     1    68    54   121    54   121 0.99 Ribosomal protein L7/L12 C-terminal domain
YjcZ                 PF13990.1    270 seq457_BIOID52525    -            262   9.9e-85  283.8   5.7   1   1   8.8e-89   1.2e-84  283.5   4.0     1   216    26   239    26   255 0.96 YjcZ-like protein
Channel_Tsx          PF03502.8    238 seq458_BIOID52525    -            254   2.1e-52  178.2  30.8   1   1   1.7e-56   2.4e-52  178.0  21.4     2   238    34   254    33   254 0.97 Nucleoside-specific channel-forming protein, Tsx
DUF2622              PF11080.3     96 seq459_BIOID52525    -             98   2.5e-05   23.9   0.0   1   1   2.3e-09   3.2e-05   23.5   0.0     7    93     8    94     3    96 0.89 Protein of unknown function (DUF2622)
Trp_Tyr_perm         PF03222.8    394 seq464_BIOID52525    -            403  7.8e-144  479.2  31.1   1   1  1.3e-147  8.8e-144  479.0  21.6     2   393     2   390     1   391 0.99 Tryptophan/tyrosine permease family
Aa_trans             PF01490.13   410 seq464_BIOID52525    -            403   9.7e-11   40.6  21.5   1   1   1.4e-14   9.7e-11   40.6  14.9     6   249     6   237     1   239 0.83 Transmembrane amino acid transporter protein
PTR2                 PF00854.16   373 seq465_BIOID52525    -            500   2.5e-75  253.5  26.1   1   1   6.9e-79   4.7e-75  252.5  15.9     2   370    89   428    88   431 0.97 POT family
MFS_1                PF07690.11   354 seq465_BIOID52525    -            500   1.9e-20   72.8  54.6   1   1   3.5e-21   2.4e-17   62.6  25.7    10   301    35   372    26   382 0.78 Major Facilitator Superfamily
EAL                  PF00563.15   236 seq466_BIOID52525    -            511   8.9e-60  201.9   0.0   1   1   1.7e-63   1.2e-59  201.5   0.0     3   236   256   490   254   490 0.94 EAL domain
CSS-motif            PF12792.2    208 seq466_BIOID52525    -            511   1.1e-21   77.0   0.0   1   1   2.4e-25   1.6e-21   76.4   0.0     3   207    36   230    34   231 0.92 CSS motif domain associated with EAL
ICL                  PF00463.16   526 seq468_BIOID52525    -            439  3.2e-200  665.6   1.7   1   2  4.6e-118  3.2e-114  381.9   0.0     1   255    12   262    12   264 0.99 Isocitrate lyase family
ICL                  PF00463.16   526 seq468_BIOID52525    -            439  3.2e-200  665.6   1.7   2   2   1.5e-88     1e-84  284.5   1.0   353   526   262   439   260   439 0.98 Isocitrate lyase family
PEP_mutase           PF13714.1    238 seq468_BIOID52525    -            439   4.8e-19   68.4   0.0   1   1   2.3e-22   1.6e-18   66.7   0.0    26   198    86   320    74   352 0.86 Phosphoenolpyruvate phosphomutase
DAHP_synth_1         PF00793.15   272 seq469_BIOID52525    -            350  1.3e-105  351.8   0.0   1   1  1.1e-109  1.5e-105  351.6   0.0     8   271    40   338    25   339 0.96 DAHP synthetase I family
MoCF_biosynth        PF00994.19   144 seq470_BIOID52525    -            195   9.4e-28   96.2   0.0   1   1   8.5e-32   1.2e-27   95.9   0.0     2   138     8   147     7   152 0.88 Probable molybdopterin binding domain
FliP                 PF00813.15   194 seq471_BIOID52525    -            245   4.7e-81  271.0  10.9   1   1   4.8e-85   6.5e-81  270.5   7.5     2   193    48   239    47   240 0.99 FliP family
BON                  PF04972.12    64 seq473_BIOID52525    -            201   1.7e-39  133.2  15.7   1   2   7.5e-23     1e-18   66.7   3.7     1    63    60   122    60   123 0.98 BON domain
BON                  PF04972.12    64 seq473_BIOID52525    -            201   1.7e-39  133.2  15.7   2   2   1.3e-24   1.8e-20   72.3   1.8     1    62   139   200   139   201 0.97 BON domain
PaaA_PaaC            PF05138.7    263 seq475_BIOID52525    -            248   6.3e-97  323.5   0.7   1   1  5.1e-101     7e-97  323.3   0.5    17   263     3   248     1   248 0.99 Phenylacetic acid catabolic protein
Shikimate_dh_N       PF08501.6     83 seq476_BIOID52525    -            288   1.3e-26   92.2   0.0   1   1     4e-30   2.7e-26   91.3   0.0     1    83    12    94    12    94 0.99 Shikimate dehydrogenase substrate binding domain
Shikimate_DH         PF01488.15   135 seq476_BIOID52525    -            288   5.6e-07   29.6   0.0   1   1   1.4e-10   9.3e-07   28.8   0.0     9    95   121   216   114   230 0.86 Shikimate / quinate 5-dehydrogenase
HTH_Tnp_1            PF01527.15    76 seq478_BIOID52525    -            103   2.8e-09   36.6   0.5   1   1   7.7e-13   3.5e-09   36.3   0.3     2    76     4    79     3    85 0.89 Transposase
HTH_28               PF13518.1     52 seq478_BIOID52525    -            103   2.5e-07   30.4   0.1   1   1     1e-10   4.7e-07   29.5   0.0     1    40    13    53    13    60 0.88 Helix-turn-helix domain
Mur_ligase_M         PF08245.7    189 seq480_BIOID52525    -            491   4.7e-28   98.4   0.0   1   1   1.6e-31   7.1e-28   97.8   0.0     1   189   124   304   124   304 0.89 Mur ligase middle domain
Mur_ligase           PF01225.20    83 seq480_BIOID52525    -            491   6.4e-25   86.9   0.1   1   1   3.3e-28   1.5e-24   85.7   0.1     1    82    21   119    21   120 0.97 Mur ligase family, catalytic domain
Mur_ligase_C         PF02875.16    91 seq480_BIOID52525    -            491   4.3e-20   71.4   0.0   1   1   3.1e-23   1.4e-19   69.7   0.0     4    89   327   418   324   420 0.85 Mur ligase family, glutamate ligase domain
DUF2566              PF10753.4     55 seq483_BIOID52525    -             57   1.8e-28   98.0   9.3   1   1   1.4e-32     2e-28   97.9   6.5     1    55     3    57     3    57 0.98 Protein of unknown function (DUF2566)
UvrD_C               PF13361.1    319 seq484_BIOID52525    -            690   8.9e-93  311.1   0.0   1   1   3.7e-95   8.4e-92  307.9   0.0     1   318   288   630   288   631 0.97 UvrD-like helicase C-terminal domain
UvrD-helicase        PF00580.16   315 seq484_BIOID52525    -            690   2.2e-74  250.5   0.4   1   1   1.4e-76   3.1e-73  246.6   0.3     1   314    20   282    20   283 0.94 UvrD/REP helicase N-terminal domain
AAA_19               PF13245.1     76 seq484_BIOID52525    -            690   2.2e-13   49.6   0.6   1   1   2.1e-16   4.9e-13   48.5   0.4     8    75    32   104    25   105 0.82 Part of AAA domain
UvrD_C_2             PF13538.1    104 seq484_BIOID52525    -            690   2.2e-10   40.4   0.0   1   1   5.8e-13   1.3e-09   37.9   0.0    54   103   563   626   513   627 0.80 Family description
OEP                  PF02321.13   188 seq485_BIOID52525    -            460     1e-51  175.1  39.3   1   2   7.3e-27     1e-22   80.5  12.6     3   188    65   247    63   247 0.97 Outer membrane efflux protein
OEP                  PF02321.13   188 seq485_BIOID52525    -            460     1e-51  175.1  39.3   2   2   4.8e-33   6.6e-29  100.7   9.1     7   188   275   455   270   455 0.94 Outer membrane efflux protein
TPP_enzyme_N         PF02776.13   172 seq487_BIOID52525    -            548   8.4e-59  197.7   3.5   1   1   3.8e-62   1.7e-58  196.7   0.2     1   169     1   167     1   170 0.98 Thiamine pyrophosphate enzyme, N-terminal TPP binding domain
TPP_enzyme_C         PF02775.16   153 seq487_BIOID52525    -            548   6.8e-52  174.9   0.4   1   1   5.3e-54   2.4e-50  169.9   0.0     1   153   374   522   374   522 0.98 Thiamine pyrophosphate enzyme, C-terminal TPP binding domain
TPP_enzyme_M         PF00205.17   137 seq487_BIOID52525    -            548   2.9e-41  140.3   0.1   1   1   1.5e-44     7e-41  139.0   0.1     1   137   186   321   186   321 0.98 Thiamine pyrophosphate enzyme, central domain
DUF2542              PF10808.3     79 seq489_BIOID52525    -             79     5e-46  154.7   5.7   1   1     4e-50   5.5e-46  154.6   3.9     1    79     1    79     1    79 1.00 Protein of unknown function (DUF2542)
DinI                 PF06183.8     65 seq492_BIOID52525    -             82   1.2e-25   89.1   0.1   1   1   1.1e-29   1.5e-25   88.8   0.1     1    65    16    80    16    80 0.97 DinI-like family
BCCT                 PF02028.12   485 seq493_BIOID52525    -            536  4.5e-132  440.6  40.5   1   1  3.9e-136  5.3e-132  440.3  28.1     3   485    14   499    12   499 0.98 BCCT family transporter
HlyD_2               PF12700.2    328 seq494_BIOID52525    -            371   5.2e-34  117.7   4.0   1   1   1.4e-37   6.3e-34  117.4   2.7     1   328    40   362    40   362 0.88 HlyD family secretion protein
HlyD_3               PF13437.1    105 seq494_BIOID52525    -            371   2.5e-15   56.5   7.5   1   1     1e-17   4.6e-14   52.5   0.1     1    97   185   285   185   305 0.87 HlyD family secretion protein
HlyD                 PF00529.15   306 seq494_BIOID52525    -            371   2.7e-13   49.7  25.0   1   1   1.3e-16   5.7e-13   48.7  17.3     1   167    60   233    60   243 0.92 HlyD family secretion protein
Sod_Fe_C             PF02777.13   106 seq495_BIOID52525    -            193   1.9e-45  152.9   1.9   1   1   1.5e-48     1e-44  150.5   0.1     1   105    87   190    87   191 0.98 Iron/manganese superoxide dismutases, C-terminal domain
Sod_Fe_N             PF00081.17    82 seq495_BIOID52525    -            193     3e-35  120.2   0.6   1   1   7.4e-39   5.1e-35  119.5   0.4     1    82     2    82     2    82 0.98 Iron/manganese superoxide dismutases, alpha-hairpin domain
AAA_25               PF13481.1    194 seq496_BIOID52525    -            476   2.1e-26   92.4   0.0   1   1   1.8e-29   3.5e-26   91.6   0.0    10   194    88   242    80   242 0.90 AAA domain
KaiC                 PF06745.8    226 seq496_BIOID52525    -            476   1.7e-18   66.4   0.1   1   1   6.7e-19   1.3e-15   56.9   0.1     2   202    94   277    93   294 0.85 KaiC
ChlI                 PF13541.1    121 seq496_BIOID52525    -            476   5.9e-12   45.0   0.0   1   1   6.9e-15   1.3e-11   43.8   0.0    35   121   364   449   337   449 0.92 Subunit ChlI of Mg-chelatase
Lon_C                PF05362.8    205 seq496_BIOID52525    -            476   4.3e-08   32.5   0.1   1   1     5e-11   9.7e-08   31.4   0.0    94   200   372   471   363   473 0.88 Lon protease (S16) C-terminal proteolytic domain
RecA                 PF00154.16   323 seq496_BIOID52525    -            476   2.4e-05   23.4   0.1   1   1   2.4e-08   4.8e-05   22.4   0.0    17   140    77   195    65   205 0.77 recA bacterial DNA recombination protein
ABC_tran             PF00005.22   118 seq497_BIOID52525    -            308   2.2e-21   76.3   0.0   1   1   6.2e-25   4.2e-21   75.3   0.0     1   118    45   165    45   165 0.86 ABC transporter
AAA_21               PF13304.1    303 seq497_BIOID52525    -            308   2.4e-15   57.1   0.3   1   1     5e-17   3.4e-13   50.0   0.2     2   298    34   195    33   198 0.69 AAA domain
Terminase_2          PF03592.11   144 seq498_BIOID52525    -            364   2.3e-10   40.8   0.5   1   1   1.7e-14   2.3e-10   40.8   0.3     4   102   107   207   104   330 0.82 Terminase small subunit
Phage_min_tail       PF05939.8    109 seq499_BIOID52525    -            112   6.1e-37  125.7   0.1   1   1   4.9e-41   6.8e-37  125.6   0.1     2   108     5   111     4   112 0.99 Phage minor tail protein
Aminotran_1_2        PF00155.16   363 seq501_BIOID52525    -            356   3.8e-68  229.9   0.0   1   1   3.4e-72   4.6e-68  229.6   0.0    31   363    46   351    30   351 0.94 Aminotransferase class I and II
RNA_pol_Rpb2_6       PF00562.23   386 seq503_BIOID52525    -           1342  4.7e-162  539.0   0.0   1   1  3.5e-162  7.9e-159  528.4   0.1     2   386   716  1264   715  1264 0.98 RNA polymerase Rpb2, domain 6
RNA_pol_Rpb2_7       PF04560.15    83 seq503_BIOID52525    -           1342   5.7e-32  109.6   0.1   1   1   8.2e-35   1.9e-31  108.0   0.0     1    82  1266  1341  1266  1342 0.98 RNA polymerase Rpb2, domain 7
RNA_pol_Rpb2_3       PF04565.11    68 seq503_BIOID52525    -           1342   7.1e-30  102.4   0.0   1   1   7.4e-33   1.7e-29  101.2   0.0     1    68   513   582   513   582 0.98 RNA polymerase Rpb2, domain 3
RNA_pol_Rpb2_45      PF10385.4     66 seq503_BIOID52525    -           1342   4.6e-29   99.9   0.3   1   1   1.5e-31   3.5e-28   97.0   0.2     1    66   591   656   591   656 1.00 RNA polymerase beta subunit external 1 domain
RNA_pol_Rpb2_1       PF04563.10   203 seq503_BIOID52525    -           1342   1.5e-26   92.4   0.0   1   1   1.4e-29   3.1e-26   91.4   0.0     2   203    27   509    26   509 0.98 RNA polymerase beta subunit
RNA_pol_Rpb2_2       PF04561.9    190 seq503_BIOID52525    -           1342   1.6e-25   89.5   0.9   1   2   8.4e-11   1.9e-07   30.5   0.0     1    74   151   225   151   276 0.82 RNA polymerase Rpb2, domain 2
RNA_pol_Rpb2_2       PF04561.9    190 seq503_BIOID52525    -           1342   1.6e-25   89.5   0.9   2   2   1.9e-18   4.4e-15   55.4   0.0    80   190   340   454   329   454 0.88 RNA polymerase Rpb2, domain 2
Peptidase_S24        PF00717.18    70 seq504_BIOID52525    -            145   1.6e-15   56.3   0.0   1   1   1.8e-19   2.5e-15   55.7   0.0     2    67    60   125    59   127 0.92 Peptidase S24-like
Transket_pyr         PF02779.19   178 seq507_BIOID52525    -            933   5.3e-67  224.6   0.0   1   1   1.3e-70     9e-67  223.8   0.0     3   178   591   785   589   785 0.99 Transketolase, pyrimidine binding domain
E1_dh                PF00676.15   300 seq507_BIOID52525    -            933   1.7e-46  158.1   0.0   1   1   5.4e-50   3.7e-46  157.1   0.0    15   282   219   511   207   516 0.84 Dehydrogenase E1 component
rve                  PF00665.21   120 seq508_BIOID52525    -            248   3.4e-27   94.8   0.0   1   1   2.2e-30   6.1e-27   93.9   0.0     2   120    76   192    75   192 0.98 Integrase core domain
rve_3                PF13683.1     67 seq508_BIOID52525    -            248   7.3e-15   54.1   0.3   1   1   5.9e-18   1.6e-14   53.0   0.2     2    67   164   230   163   230 0.96 Integrase core domain
DDE_Tnp_IS240        PF13610.1    140 seq508_BIOID52525    -            248   3.8e-12   46.2   0.0   1   1     2e-15   5.5e-12   45.7   0.0     2   139    81   222    80   223 0.90 DDE domain
rve_2                PF13333.1     52 seq508_BIOID52525    -            248   4.3e-10   39.4   0.2   1   1     3e-13   8.3e-10   38.4   0.1     1    50   182   236   182   237 0.90 Integrase core domain
HTH_21               PF13276.1     60 seq508_BIOID52525    -            248   7.2e-09   35.4   0.1   1   1     6e-12   1.6e-08   34.2   0.0     9    58     4    52     2    56 0.90 HTH-like domain
NIF3                 PF01784.13   242 seq509_BIOID52525    -            247     1e-56  192.1   0.0   1   1   9.1e-61   1.2e-56  191.8   0.0     2   240     6   235     5   238 0.95 NIF3 (NGG1p interacting factor 3)
SIS_2                PF13580.1    138 seq511_BIOID52525    -            246   3.1e-31  107.7   0.3   1   1   9.4e-35   6.4e-31  106.7   0.2    15   138    78   200    56   200 0.92 SIS domain
SIS                  PF01380.17   131 seq511_BIOID52525    -            246   5.9e-08   32.2   0.0   1   1   2.3e-11   1.6e-07   30.9   0.0    51   104   163   216   152   229 0.91 SIS domain
AA_permease_2        PF13520.1    426 seq515_BIOID52525    -            460   1.4e-79  267.5  39.9   1   1   1.2e-83   1.6e-79  267.2  27.7     1   420     5   441     5   449 0.91 Amino acid permease
Homoserine_dh        PF00742.14   179 seq516_BIOID52525    -            810   6.9e-51  172.3   0.0   1   1   2.3e-54   1.1e-50  171.7   0.0     1   178   608   803   608   804 0.99 Homoserine dehydrogenase
AA_kinase            PF00696.23   241 seq516_BIOID52525    -            810   1.8e-42  145.4   0.0   1   1   8.3e-46   3.8e-42  144.3   0.0     2   238    12   284    11   287 0.89 Amino acid kinase family
NAD_binding_3        PF03447.11   117 seq516_BIOID52525    -            810   3.5e-24   85.3   0.0   1   1   1.8e-27   8.4e-24   84.1   0.0     1   116   465   599   465   600 0.98 Homoserine dehydrogenase, NAD binding domain
BATS                 PF06968.8     92 seq518_BIOID52525    -            346   1.7e-29  101.3   0.0   1   1   5.5e-33   3.7e-29  100.2   0.0     1    92   220   312   220   312 0.99 Biotin and Thiamin Synthesis associated domain
Radical_SAM          PF04055.16   166 seq518_BIOID52525    -            346   3.9e-19   69.3   0.0   1   1   4.6e-22   3.2e-18   66.3   0.0     4   160    50   203    47   209 0.92 Radical SAM superfamily
Patatin              PF01734.17   204 seq521_BIOID52525    -            356   2.5e-20   73.1   4.0   1   1     1e-23   1.4e-19   70.7   2.8     1   199     9   237     9   242 0.73 Patatin-like phospholipase
Bac_export_3         PF01313.14    76 seq522_BIOID52525    -             89   2.3e-30  103.9   9.5   1   1   1.9e-34   2.6e-30  103.8   6.6     2    75     5    78     4    79 0.97 Bacterial export proteins, family 3
DUF1328              PF07043.8     39 seq523_BIOID52525    -             63   1.9e-12   46.8  24.5   1   1   1.7e-16   2.3e-12   46.5  17.0     1    39    16    54    16    54 0.99 Protein of unknown function (DUF1328)
DUF59                PF01883.14    72 seq525_BIOID52525    -            172   6.5e-15   54.7   0.0   1   1     1e-18   1.4e-14   53.7   0.0     2    64    20    82    19    92 0.92 Domain of unknown function DUF59
Pyr_redox_2          PF07992.9    200 seq527_BIOID52525    -            412   3.7e-16   59.4   0.0   1   1     4e-18   4.5e-15   55.9   0.0     1   198   126   384   126   386 0.79 Pyridine nucleotide-disulphide oxidoreductase
Pyr_redox            PF00070.22    80 seq527_BIOID52525    -            412   7.9e-14   51.6   0.9   1   1     3e-10   3.5e-07   30.4   0.0     2    76   256   328   255   332 0.77 Pyridine nucleotide-disulphide oxidoreductase
NAD_binding_8        PF13450.1     68 seq527_BIOID52525    -            412   3.4e-09   36.4   0.0   1   1   7.6e-12   8.6e-09   35.1   0.0     1    37   129   165   129   185 0.91 NAD(P)-binding Rossmann-like domain
HI0933_like          PF03486.9    409 seq527_BIOID52525    -            412   1.5e-06   26.8   0.3   1   1   1.2e-08   1.4e-05   23.6   0.0     2    36   126   160   125   164 0.94 HI0933-like protein
FAD_binding_3        PF01494.14   356 seq527_BIOID52525    -            412   2.2e-05   23.5   0.3   1   1     1e-07   0.00012   21.2   0.0     3    34   126   157   125   170 0.93 FAD binding domain
Thi4                 PF01946.12   230 seq527_BIOID52525    -            412     5e-05   22.4   0.1   1   1     1e-07   0.00012   21.1   0.0    20    59   127   166   121   217 0.90 Thi4 family
Transposase_31       PF04754.7    205 seq531_BIOID52525    -            300   1.7e-81  272.3   0.0   1   1   1.7e-85   2.3e-81  271.9   0.0     2   204     9   209     8   210 0.99 Putative transposase, YhgA-like
YcfA                 PF07927.7     58 seq533_BIOID52525    -             58   4.5e-11   42.4   0.0   1   1   3.7e-15   5.1e-11   42.2   0.0     2    58     4    57     3    57 0.92 YcfA-like protein
Molybdop_Fe4S4       PF04879.11    55 seq535_BIOID52525    -            195   2.2e-21   75.3   0.2   1   1   2.6e-24   1.8e-20   72.4   0.1     2    55    44   104    43   104 0.96 Molybdopterin oxidoreductase Fe4S4 domain
Molybdopterin        PF00384.17   432 seq535_BIOID52525    -            195   2.4e-06   26.4   0.1   1   1   4.2e-10   2.9e-06   26.1   0.0     1    35   107   139   107   190 0.79 Molybdopterin oxidoreductase
MbtH                 PF03621.8     54 seq536_BIOID52525    -             72   1.8e-21   75.1   0.6   1   1   1.6e-25   2.1e-21   74.8   0.4     1    53     1    54     1    55 0.96 MbtH-like protein
IMS                  PF00817.15   148 seq537_BIOID52525    -            424   1.1e-37  128.9   0.0   1   1   6.6e-41   2.3e-37  128.0   0.0     2   146     6   149     5   151 0.95 impB/mucB/samB family
DUF4113              PF13438.1     75 seq537_BIOID52525    -            424   5.5e-27   93.3   0.0   1   1   5.1e-30   1.7e-26   91.7   0.0     1    74   348   420   348   421 0.98 Domain of unknown function (DUF4113)
IMS_C                PF11799.3    137 seq537_BIOID52525    -            424   7.8e-11   42.4   0.0   1   1     4e-14   1.4e-10   41.6   0.0     4   127   216   339   213   345 0.86 impB/mucB/samB family C-terminal
IMS_HHH              PF11798.3     32 seq537_BIOID52525    -            424   6.2e-07   28.9   0.3   1   1   5.3e-10   1.8e-06   27.5   0.2     3    32   172   201   170   201 0.93 IMS family HHH motif
DHquinase_I          PF01487.10   224 seq538_BIOID52525    -            252     9e-72  241.2   0.9   1   1   7.4e-76     1e-71  241.0   0.7     2   223    20   246    19   247 0.99 Type I 3-dehydroquinase
AMP-binding          PF00501.23   418 seq541_BIOID52525    -           1335  1.2e-116  389.4   0.0   1   1    6e-120  1.6e-116  388.9   0.0     1   417   524   928   524   929 0.96 AMP-binding enzyme
Condensation         PF00668.15   301 seq541_BIOID52525    -           1335   1.5e-57  194.6   0.0   1   1   8.1e-61   2.2e-57  194.0   0.0     2   300    44   342    43   343 0.91 Condensation domain
Thioesterase         PF00975.15   229 seq541_BIOID52525    -           1335     4e-46  157.9   0.6   1   1     7e-47   1.9e-43  149.2   0.1     2   216  1109  1320  1108  1333 0.95 Thioesterase domain
PP-binding           PF00550.20    67 seq541_BIOID52525    -           1335   4.4e-11   42.7   0.1   1   1   4.7e-14   1.3e-10   41.2   0.1     3    65  1022  1082  1020  1084 0.91 Phosphopantetheine attachment site
Abhydrolase_6        PF12697.2    228 seq541_BIOID52525    -           1335   5.9e-06   26.2   0.2   1   1   2.2e-09   5.9e-06   26.2   0.1     2   127  1111  1240  1110  1309 0.66 Alpha/beta hydrolase family
PTS_EIIA_2           PF00359.17   142 seq542_BIOID52525    -            637   6.7e-33  113.2   0.0   1   1   2.5e-36   1.1e-32  112.5   0.0     5   140   498   634   495   636 0.95 Phosphoenolpyruvate-dependent sugar phosphotransferase system, EIIA 2
PTS_EIIC             PF02378.13   321 seq542_BIOID52525    -            637   2.5e-19   69.1  33.4   1   1   5.5e-23   2.5e-19   69.1  23.2     1   321    17   277    17   277 0.92 Phosphotransferase system, EIIC
PTS_IIB              PF02302.12    90 seq542_BIOID52525    -            637   1.9e-09   37.6   0.3   1   1   1.1e-12   4.9e-09   36.3   0.0     1    79   379   453   379   458 0.87 PTS system, Lactose/Cellobiose specific IIB subunit
Bac_export_1         PF01311.15   249 seq543_BIOID52525    -            261   4.5e-76  255.3  28.6   1   1   3.7e-80     5e-76  255.1  19.8     1   248     7   251     7   252 0.99 Bacterial export proteins, family 1
Patatin              PF01734.17   204 seq546_BIOID52525    -            357   2.6e-22   79.6   0.2   1   1   1.5e-25   2.1e-21   76.6   0.2     1   203    27   195    27   196 0.91 Patatin-like phospholipase
UPF0150              PF03681.10    48 seq547_BIOID52525    -            145   1.2e-12   47.0   0.1   1   1   2.8e-16   1.9e-12   46.4   0.1     1    45     9    53     9    56 0.95 Uncharacterised protein family (UPF0150)
HTH_3                PF01381.17    55 seq547_BIOID52525    -            145   2.1e-07   30.5   0.1   1   1   4.7e-11   3.2e-07   29.9   0.1     7    53    95   141    89   143 0.93 Helix-turn-helix
YfiO                 PF13525.1    203 seq548_BIOID52525    -            245   1.1e-84  282.8   5.8   1   1   2.8e-88   1.3e-84  282.6   4.0     1   202    28   236    28   238 0.97 Outer membrane lipoprotein
TPR_18               PF13512.1    142 seq548_BIOID52525    -            245   5.1e-65  217.7   7.3   1   1     3e-68   1.4e-64  216.3   1.2     2   142    24   167    23   167 0.98 Tetratricopeptide repeat
Fer2                 PF00111.22    78 seq551_BIOID52525    -            426   1.4e-17   63.1   0.6   1   1   5.4e-21   2.5e-17   62.2   0.4     2    77   337   411   336   412 0.91 2Fe-2S iron-sulfur cluster binding domain
FAD_binding_6        PF00970.19    99 seq551_BIOID52525    -            426   5.8e-16   58.3   0.0   1   1   2.1e-19   9.7e-16   57.5   0.0     2    99    77   175    76   175 0.91 Oxidoreductase FAD-binding domain
NAD_binding_1        PF00175.16   109 seq551_BIOID52525    -            426   8.9e-16   58.3   0.0   1   1   3.3e-19   1.5e-15   57.5   0.0     2   107   188   295   187   297 0.93 Oxidoreductase NAD-binding domain
Peptidase_S49        PF01343.13   154 seq552_BIOID52525    -            618  1.4e-100  333.3   0.1   1   2   1.4e-47   9.5e-44  148.7   0.0     2   152   141   294   140   296 0.97 Peptidase family S49
Peptidase_S49        PF01343.13   154 seq552_BIOID52525    -            618  1.4e-100  333.3   0.1   2   2   7.2e-58   4.9e-54  182.1   0.0     2   154   392   543   391   543 0.98 Peptidase family S49
DUF1144              PF06610.8    143 seq553_BIOID52525    -            149   4.1e-71  237.2   7.6   1   1   3.3e-75   4.5e-71  237.0   5.3     4   143     3   142     1   142 0.98 Protein of unknown function (DUF1144)
Pep_deformylase      PF01327.16   157 seq554_BIOID52525    -            169   6.4e-53  178.2   0.1   1   1   5.6e-57   7.6e-53  177.9   0.1     2   156     4   152     3   153 0.94 Polypeptide deformylase
Aconitase_2_N        PF06434.8    204 seq555_BIOID52525    -            916   1.5e-95  318.2   0.0   1   1   5.4e-99   2.4e-95  317.6   0.0     1   204   219   433   219   433 0.99 Aconitate hydratase 2 N-terminus
Aconitase_B_N        PF11791.3    154 seq555_BIOID52525    -            916   6.4e-68  227.3   0.1   1   1   2.5e-71   1.1e-67  226.5   0.1     1   154    55   207    55   207 1.00 Aconitate B N-terminal domain
Aconitase            PF00330.15   465 seq555_BIOID52525    -            916   2.7e-25   88.6   0.1   1   2   1.1e-12   5.2e-09   34.9   0.0   102   305   524   749   515   752 0.75 Aconitase family (aconitate hydratase)
Aconitase            PF00330.15   465 seq555_BIOID52525    -            916   2.7e-25   88.6   0.1   2   2   2.1e-17   9.6e-14   50.5   0.0   337   465   750   869   746   869 0.90 Aconitase family (aconitate hydratase)
ABC_tran             PF00005.22   118 seq563_BIOID52525    -            265     3e-20   72.6   0.0   1   1   6.6e-24   4.5e-20   72.0   0.0     1   118    51   176    51   176 0.94 ABC transporter
SbmA_BacA            PF05992.7    315 seq566_BIOID52525    -            406  2.3e-164  545.9  12.3   1   1  4.9e-168  3.3e-164  545.4   8.5     1   314    80   393    80   394 1.00 SbmA/BacA-like family
ABC_membrane_2       PF06472.10   282 seq566_BIOID52525    -            406   3.1e-13   49.3   8.3   1   1   2.8e-16   1.9e-12   46.7   5.8    20   214    79   284    70   343 0.87 ABC transporter transmembrane region 2
AHS1                 PF02682.11   202 seq568_BIOID52525    -            218   2.9e-69  232.4   0.0   1   1   2.4e-73   3.3e-69  232.2   0.0     2   202     5   202     4   202 0.95 Allophanate hydrolase subunit 1
Rop                  PF01815.11    61 seq569_BIOID52525    -             63   1.9e-33  113.5   2.4   1   1   1.6e-37   2.1e-33  113.4   1.7     1    60     1    60     1    61 0.98 Rop protein
gpW                  PF02831.10    68 seq570_BIOID52525    -             68   3.5e-37  125.6   1.1   1   1   2.7e-41   3.8e-37  125.5   0.8     1    68     1    68     1    68 0.99 gpW
AceK                 PF06315.6    562 seq572_BIOID52525    -            578    7e-240  796.9   0.0   1   1  5.8e-244  7.9e-240  796.7   0.0     1   562     9   568     9   568 0.99 Isocitrate dehydrogenase kinase/phosphatase (AceK)
MacB_PCD             PF12704.2    232 seq573_BIOID52525    -            648   2.2e-54  184.3   2.9   1   1   6.4e-58   2.2e-54  184.3   2.0     1   231   261   491   261   492 0.94 MacB-like periplasmic core domain
ABC_tran             PF00005.22   118 seq573_BIOID52525    -            648   1.8e-21   76.5   0.0   1   1     1e-24   3.5e-21   75.6   0.0     1   117    48   172    48   173 0.94 ABC transporter
FtsX                 PF02687.16   121 seq573_BIOID52525    -            648   2.4e-21   75.5  16.3   1   1   7.1e-25   2.4e-21   75.5   7.1     2   121   527   641   526   641 0.97 FtsX-like permease family
AAA_21               PF13304.1    303 seq573_BIOID52525    -            648   7.5e-12   45.6   0.1   1   1   5.8e-10     2e-06   27.8   0.0   221   300   129   205    90   208 0.88 AAA domain
SBP_bac_1            PF01547.20   314 seq575_BIOID52525    -            430   2.3e-38  132.5   4.0   1   1   4.6e-42   3.1e-38  132.1   2.7     7   310    43   325    36   329 0.88 Bacterial extracellular solute-binding protein
SBP_bac_8            PF13416.1    281 seq575_BIOID52525    -            430   3.9e-30  105.4   9.7   1   1   7.7e-34   5.2e-30  105.0   6.7     1   276    48   355    48   360 0.77 Bacterial extracellular solute-binding protein
GATase_4             PF13230.1    272 seq578_BIOID52525    -            255  3.2e-107  357.1   0.0   1   1  7.7e-111  3.5e-107  357.0   0.0     1   252     1   252     1   255 0.99 Glutamine amidotransferases class-II
GATase_2             PF00310.16   361 seq578_BIOID52525    -            255   3.3e-17   62.1   0.1   1   1   2.1e-15   9.7e-12   44.1   0.1   189   359    65   215    60   217 0.87 Glutamine amidotransferases class-II
Terminase_6          PF03237.10   384 seq579_BIOID52525    -            433   1.1e-38  132.8   0.0   1   1   1.5e-42     2e-38  132.0   0.0     2   382    23   416    22   418 0.88 Terminase-like family
IGPD                 PF00475.13   145 seq581_BIOID52525    -            355   1.3e-64  216.3   0.3   1   1   6.7e-68   2.3e-64  215.5   0.2     1   145   196   338   196   338 0.99 Imidazoleglycerol-phosphate dehydratase
HAD_2                PF13419.1    176 seq581_BIOID52525    -            355   5.6e-07   29.8   0.0   1   1   5.3e-09   1.8e-05   24.9   0.0    76   173    30   145    19   148 0.81 Haloacid dehalogenase-like hydrolase
PNK3P                PF08645.6    158 seq581_BIOID52525    -            355   9.5e-07   28.2   0.0   1   1   4.9e-10   1.7e-06   27.4   0.0     5   129     8   134     4   184 0.77 Polynucleotide kinase 3 phosphatase
Hydrolase_like       PF13242.1     75 seq581_BIOID52525    -            355   1.8e-06   27.4   0.0   1   1   1.1e-09   3.9e-06   26.3   0.0     1    44   102   144   102   148 0.90 HAD-hyrolase-like
LysR_substrate       PF03466.15   209 seq582_BIOID52525    -            323   5.7e-42  143.0   0.2   1   1   1.1e-45   7.8e-42  142.6   0.1     3   206   113   316   111   319 0.97 LysR substrate binding domain
HTH_1                PF00126.22    60 seq582_BIOID52525    -            323   7.3e-19   67.1   0.6   1   1     2e-22   1.3e-18   66.3   0.4     2    59    29    86    28    87 0.97 Bacterial regulatory helix-turn-helix protein, lysR family
GST_C                PF00043.20    95 seq583_BIOID52525    -            201     3e-15   55.8   0.1   1   1   1.9e-18   5.3e-15   55.0   0.1     5    95   104   189   100   189 0.94 Glutathione S-transferase, C-terminal domain
GST_N_2              PF13409.1     70 seq583_BIOID52525    -            201   2.7e-11   43.1   0.0   1   1   3.9e-14   1.1e-10   41.2   0.0     5    69    11    75     9    76 0.95 Glutathione S-transferase, N-terminal domain
GST_N_3              PF13417.1     75 seq583_BIOID52525    -            201   4.4e-10   39.5   0.0   1   1   3.4e-13   9.2e-10   38.5   0.0    15    73    16    79    11    81 0.89 Glutathione S-transferase, N-terminal domain
GST_C_2              PF13410.1     69 seq583_BIOID52525    -            201   7.2e-10   38.4   0.1   1   1   3.8e-13   1.1e-09   37.9   0.0     7    69   125   184    71   184 0.90 Glutathione S-transferase, C-terminal domain
GST_N                PF02798.15    76 seq583_BIOID52525    -            201     2e-08   34.1   0.0   1   1   2.2e-11   5.9e-08   32.6   0.0     3    76     1    75     1    75 0.94 Glutathione S-transferase, N-terminal domain
Phage_portal_2       PF05136.8    355 seq584_BIOID52525    -            533  4.9e-105  350.8   1.7   1   1  4.4e-109    6e-105  350.5   1.1     2   355    30   401    29   401 0.98 Phage portal protein, lambda family
Aminotran_1_2        PF00155.16   363 seq587_BIOID52525    -            468   3.4e-32  111.6   0.0   1   1   7.9e-36   5.4e-32  111.0   0.0    44   348   145   445   120   458 0.88 Aminotransferase class I and II
GntR                 PF00392.16    64 seq587_BIOID52525    -            468     6e-15   54.3   0.1   1   1   2.9e-18     2e-14   52.6   0.0     1    64     3    66     3    66 0.98 Bacterial regulatory proteins, gntR family
CusF_Ec              PF11604.3     70 seq588_BIOID52525    -            110   1.2e-21   76.2   0.3   1   1   1.2e-25   1.6e-21   75.7   0.2     1    67    42   107    42   110 0.93 Copper binding periplasmic protein CusF
MFS_1                PF07690.11   354 seq589_BIOID52525    -            472   1.5e-56  191.5  44.9   1   2   5.4e-52   7.4e-48  162.9  16.1     2   269    56   327    55   340 0.89 Major Facilitator Superfamily
MFS_1                PF07690.11   354 seq589_BIOID52525    -            472   1.5e-56  191.5  44.9   2   2   1.3e-12   1.8e-08   33.4  10.6    59   178   340   456   328   470 0.85 Major Facilitator Superfamily
YjcZ                 PF13990.1    270 seq590_BIOID52525    -            292  3.9e-118  393.3   5.7   1   1  3.2e-122  4.4e-118  393.1   3.9     1   270    21   287    21   287 0.99 YjcZ-like protein
DUF4137              PF13593.1    313 seq591_BIOID52525    -            332  4.8e-106  354.2  22.2   1   1    4e-110  5.4e-106  354.0  15.4     1   313     8   316     8   316 0.98 SBF-like CPA transporter family (DUF4137)
Formyl_trans_N       PF00551.14   181 seq592_BIOID52525    -            315   9.4e-56  188.1   0.0   1   1     2e-59   1.3e-55  187.5   0.0     2   180     6   183     5   184 0.98 Formyl transferase
Formyl_trans_C       PF02911.13   100 seq592_BIOID52525    -            315   1.1e-33  115.1   0.1   1   1   2.5e-37   1.7e-33  114.5   0.0     1    99   207   304   207   305 0.98 Formyl transferase, C-terminal domain
Aminotran_1_2        PF00155.16   363 seq594_BIOID52525    -            384   1.6e-68  231.2   0.0   1   1   3.9e-72   1.8e-68  231.0   0.0     2   363    40   380    39   380 0.96 Aminotransferase class I and II
Beta_elim_lyase      PF01212.16   290 seq594_BIOID52525    -            384   4.7e-07   29.1   0.0   1   1   4.2e-10   1.9e-06   27.1   0.0    28    95    83   147    71   206 0.73 Beta-eliminating lyase
Cys_Met_Meta_PP      PF01053.15   386 seq594_BIOID52525    -            384   1.2e-05   23.6   0.0   1   1   4.1e-09   1.9e-05   23.0   0.0    57   185    86   212    82   215 0.87 Cys/Met metabolism PLP-dependent enzyme
AAA_28               PF13521.1    163 seq598_BIOID52525    -            410   4.7e-29  101.3   0.0   1   1     2e-32   6.9e-29  100.7   0.0     2   163   234   394   233   394 0.92 AAA domain
HTH_3                PF01381.17    55 seq598_BIOID52525    -            410   1.3e-09   37.6   0.1   1   1   1.3e-12   4.4e-09   35.9   0.0     1    52     7    59     7    61 0.95 Helix-turn-helix
HTH_19               PF12844.2     64 seq598_BIOID52525    -            410   2.4e-08   33.7   0.0   1   1   1.9e-10   6.6e-07   29.1   0.0     3    55     6    59     5    67 0.94 Helix-turn-helix domain
CoA_trans            PF01144.18   217 seq599_BIOID52525    -            531   1.9e-57  193.7   0.1   1   1   3.4e-61   4.7e-57  192.5   0.1     2   216    16   252    15   253 0.98 Coenzyme A transferase
ACT_5                PF13710.1     63 seq600_BIOID52525    -             87   2.1e-26   91.4   0.1   1   1   1.9e-30   2.6e-26   91.0   0.1     2    63    13    73    12    73 0.98 ACT domain
Ring_hydroxyl_A      PF00848.14   209 seq603_BIOID52525    -            374   4.9e-36  124.2   0.6   1   1   9.8e-40   6.7e-36  123.7   0.4     3   205   184   370   182   374 0.91 Ring hydroxylating alpha subunit (catalytic domain)
Rieske               PF00355.21    98 seq603_BIOID52525    -            374   4.8e-21   74.0   0.1   1   1   1.2e-24   7.9e-21   73.3   0.1     1    87    46   130    46   148 0.88 Rieske [2Fe-2S] domain
tRNA-synt_1d         PF00750.14   354 seq604_BIOID52525    -            577  4.5e-149  495.9   0.3   1   1  1.2e-152  5.6e-149  495.6   0.2     1   354    95   446    95   446 0.99 tRNA synthetases class I (R)
DALR_1               PF05746.10   119 seq604_BIOID52525    -            577   3.8e-36  123.5   0.4   1   1   4.5e-39     2e-35  121.1   0.3     1   119   460   577   460   577 0.98 DALR anticodon binding domain
Arg_tRNA_synt_N      PF03485.11    85 seq604_BIOID52525    -            577   2.4e-22   79.1   0.2   1   1   2.4e-25   1.1e-21   77.0   0.1     3    85     7    87     1    87 0.91 Arginyl tRNA synthetase N terminal domain
HlyD_2               PF12700.2    328 seq605_BIOID52525    -            407   1.4e-14   53.8   0.0   1   1   1.2e-17   8.3e-14   51.3   0.0   136   327   187   378    98   379 0.78 HlyD family secretion protein
HlyD_3               PF13437.1    105 seq605_BIOID52525    -            407   1.6e-13   50.7   0.2   1   1     2e-14   1.4e-10   41.3   0.0     1   105   209   310   209   310 0.96 HlyD family secretion protein
AHS2                 PF02626.10   272 seq606_BIOID52525    -            310  1.3e-100  336.0   0.0   1   1  1.2e-104  1.6e-100  335.7   0.0     2   272    24   288    23   288 0.98 Allophanate hydrolase subunit 2
DHO_dh               PF01180.16   293 seq608_BIOID52525    -            411   6.5e-35  120.4   0.0   1   1   1.8e-38   8.2e-35  120.0   0.0     2   293     6   304     5   304 0.83 Dihydroorotate dehydrogenase
Dus                  PF01207.12   310 seq608_BIOID52525    -            411   6.3e-08   31.6   0.2   1   1   2.6e-11   1.2e-07   30.8   0.1    44   153    92   198    80   203 0.82 Dihydrouridine synthase (Dus)
Peripla_BP_2         PF01497.13   238 seq609_BIOID52525    -            296   2.7e-27   95.3   0.0   1   1   2.3e-31   3.2e-27   95.0   0.0     1   235    38   270    38   273 0.94 Periplasmic binding protein
adh_short            PF00106.20   167 seq611_BIOID52525    -            240   5.4e-16   58.8   0.2   1   1   1.6e-19   7.2e-16   58.4   0.1     3   166     9   170     8   171 0.87 short chain dehydrogenase
adh_short_C2         PF13561.1    243 seq611_BIOID52525    -            240   2.1e-07   30.9   0.0   1   1   5.8e-11   2.6e-07   30.5   0.0     8   192    18   193    13   238 0.71 Enoyl-(Acyl carrier protein) reductase
KR                   PF08659.5    181 seq611_BIOID52525    -            240   3.8e-07   29.8   0.5   1   1   1.6e-10   7.1e-07   28.9   0.4     4   172    10   175     8   184 0.84 KR domain
DUF883               PF05957.8     94 seq612_BIOID52525    -            113   6.8e-27   93.5   1.2   1   1   5.9e-31   8.1e-27   93.3   0.9     1    94    19   111    19   111 0.97 Bacterial protein of unknown function (DUF883)
GerE                 PF00196.14    58 seq613_BIOID52525    -            207   2.9e-19   68.0   1.4   1   1   4.6e-23   6.3e-19   66.9   1.0     3    57   137   191   135   192 0.96 Bacterial regulatory proteins, luxR family
Ribosomal_S30AE      PF02482.14    94 seq614_BIOID52525    -            113   3.8e-29  100.7   0.1   1   1   3.5e-33   4.8e-29  100.4   0.1     2    92     3    93     2    95 0.97 Sigma 54 modulation protein / S30EA ribosomal protein
Patatin              PF01734.17   204 seq615_BIOID52525    -            314   1.9e-24   86.6   0.5   1   1   2.5e-28   3.4e-24   85.8   0.1     1   201    21   178    21   180 0.95 Patatin-like phospholipase
Aminotran_4          PF01063.14   231 seq616_BIOID52525    -            331   1.3e-46  158.8   0.0   1   1   1.2e-50   1.6e-46  158.5   0.0     3   231    76   311    74   311 0.96 Aminotransferase class IV
TatD_DNase           PF01026.16   255 seq618_BIOID52525    -            260   5.7e-68  228.7   0.0   1   1   4.8e-72   6.5e-68  228.5   0.0     1   255     6   257     6   257 0.98 TatD related DNase
EIIA-man             PF03610.11   116 seq623_BIOID52525    -            146     2e-28   98.6   0.0   1   1   1.7e-32   2.3e-28   98.4   0.0     1   115     3   116     3   117 0.98 PTS system fructose IIA component
HHA                  PF05321.6     57 seq624_BIOID52525    -             71   3.8e-25   87.6   0.0   1   1   3.2e-29   4.3e-25   87.4   0.0     1    57     8    68     8    68 0.97 Haemolysin expression modulating protein
Transaldolase        PF00923.14   287 seq625_BIOID52525    -            222   1.1e-44  152.6   0.1   1   1   1.6e-48   2.2e-44  151.5   0.1     1   241     5   205     5   216 0.95 Transaldolase
Phage_P2_GpU         PF06995.6    121 seq626_BIOID52525    -            161   9.1e-49  163.7   0.0   1   1   8.8e-53   1.2e-48  163.3   0.0     1   120     6   125     6   126 0.99 Phage P2 GpU
Sigma54_activat      PF00158.21   168 seq627_BIOID52525    -            642   3.5e-36  124.1   0.0   1   1   2.7e-39   6.3e-36  123.2   0.0     5   168   334   494   330   494 0.96 Sigma-54 interaction domain
PAS                  PF00989.19   113 seq627_BIOID52525    -            642   4.4e-14   52.1   0.0   1   1     6e-17   1.4e-13   50.5   0.0     2   113   207   309   206   309 0.97 PAS fold
HTH_8                PF02954.14    42 seq627_BIOID52525    -            642   1.7e-13   49.7   0.1   1   1   7.4e-17   1.7e-13   49.7   0.1     2    42   591   631   590   631 0.96 Bacterial regulatory protein, Fis family
GAF                  PF01590.21   154 seq627_BIOID52525    -            642   3.1e-06   27.2   0.2   1   1   3.6e-09   8.2e-06   25.9   0.2     4   151    58   189    56   192 0.92 GAF domain
PAS_8                PF13188.1     64 seq627_BIOID52525    -            642   0.00012   21.6   0.0   1   1   1.4e-07   0.00032   20.3   0.0     2    46   207   255   206   276 0.70 PAS domain
BCCT                 PF02028.12   485 seq629_BIOID52525    -            677  1.6e-173  577.3  44.2   1   1  1.3e-177  1.8e-173  577.1  30.6     1   484    17   502    17   503 0.99 BCCT family transporter
ECH                  PF00378.15   245 seq630_BIOID52525    -            255   4.8e-74  248.4   2.7   1   1   4.3e-78   5.9e-74  248.1   1.9     4   245     8   247     6   247 0.99 Enoyl-CoA hydratase/isomerase family
OsmC                 PF02566.14   100 seq631_BIOID52525    -            143   1.5e-19   69.9   0.1   1   1   1.4e-23   1.9e-19   69.5   0.0     2    99    42   139    41   140 0.89 OsmC-like protein
Curlin_rpt           PF07012.7     34 seq632_BIOID52525    -            160   8.3e-22   76.5  32.2   1   3   1.1e-15   1.5e-11   43.7   0.8     1    34    62    95    62    95 0.99 Curlin associated repeat
Curlin_rpt           PF07012.7     34 seq632_BIOID52525    -            160   8.3e-22   76.5  32.2   2   3   2.3e-09   3.2e-05   23.4   2.1     9    32    92   115    91   116 0.95 Curlin associated repeat
Curlin_rpt           PF07012.7     34 seq632_BIOID52525    -            160   8.3e-22   76.5  32.2   3   3   7.8e-12   1.1e-07   31.3   4.2     1    34   106   139   106   139 0.98 Curlin associated repeat
FtsQ                 PF03799.10   117 seq633_BIOID52525    -            276     6e-34  116.6   0.2   1   1   1.4e-37   9.5e-34  115.9   0.1     1   117   129   247   129   247 0.93 Cell division protein FtsQ
POTRA_1              PF08478.5     69 seq633_BIOID52525    -            276   6.2e-20   70.8   0.1   1   1   2.3e-23   1.6e-19   69.5   0.1     2    69    56   126    55   126 0.97 POTRA domain, FtsQ-type
DUF1615              PF07759.7    319 seq634_BIOID52525    -            364  1.4e-148  493.7   0.0   1   1  1.2e-152  1.6e-148  493.5   0.0     2   318    49   363    48   364 0.99 Protein of unknown function (DUF1615)
Methyltransf_11      PF08241.7     95 seq635_BIOID52525    -            240   7.4e-12   45.4   0.0   1   1   8.6e-16   1.2e-11   44.8   0.0    45    95    67   125    50   125 0.83 Methyltransferase domain
DUF2569              PF10754.4    149 seq636_BIOID52525    -            146     4e-48  163.2  10.5   1   1   3.3e-52   4.5e-48  163.1   7.3     2   149     4   145     3   145 0.99 Protein of unknown function (DUF2569)
DNA_pol_A            PF00476.15   383 seq637_BIOID52525    -            928  2.7e-160  533.0   0.0   1   1  1.1e-163  3.7e-160  532.6   0.0     2   383   548   927   547   927 0.99 DNA polymerase family A
5_3_exonuc_N         PF02739.11   169 seq637_BIOID52525    -            928   1.7e-59  199.8   0.0   1   1   1.1e-62   3.9e-59  198.7   0.0     2   169     8   169     7   169 0.99 5'-3' exonuclease, N-terminal resolvase-like domain
DNA_pol_A_exo1       PF01612.15   174 seq637_BIOID52525    -            928   6.4e-45  152.5   0.1   1   1   3.6e-48   1.2e-44  151.6   0.1     1   174   330   517   330   517 0.97 3'-5' exonuclease
5_3_exonuc           PF01367.15   101 seq637_BIOID52525    -            928     3e-31  107.5   0.0   1   1   2.2e-34   7.5e-31  106.2   0.0     1    99   171   275   171   277 0.97 5'-3' exonuclease, C-terminal SAM fold
Virul_fac_BrkB       PF03631.10   260 seq639_BIOID52525    -            337   3.4e-49  167.4  16.0   1   1     3e-53   4.1e-49  167.1  11.1     4   258    65   325    62   327 0.91 Virulence factor BrkB
Peptidase_C26        PF07722.8    217 seq641_BIOID52525    -            254   3.3e-69  232.5   0.0   1   1   5.6e-73   3.8e-69  232.3   0.0     1   217     8   224     8   224 0.96 Peptidase C26
GATase               PF00117.23   192 seq641_BIOID52525    -            254   8.2e-12   44.8   0.0   1   1   1.6e-15   1.1e-11   44.4   0.0    43   190    62   241    31   243 0.69 Glutamine amidotransferase class-I
GATase               PF00117.23   192 seq642_BIOID52525    -            196   6.2e-28   97.4   0.0   1   1   2.1e-31   7.1e-28   97.2   0.0     1   189     4   194     4   196 0.81 Glutamine amidotransferase class-I
GATase_3             PF07685.9    158 seq642_BIOID52525    -            196   9.7e-06   25.1   0.0   1   1   4.3e-09   1.5e-05   24.5   0.0     8    79    39   100    32   106 0.87 CobB/CobQ-like glutamine amidotransferase domain
Nol1_Nop2_Fmu        PF01189.12   283 seq645_BIOID52525    -            429  1.3e-104  349.4   0.0   1   1  8.4e-108  1.6e-104  349.1   0.0     1   282   164   426   164   427 0.99 NOL1/NOP2/sun family
NusB                 PF01029.13   134 seq645_BIOID52525    -            429   6.1e-26   90.8   0.0   1   1   5.1e-29   9.9e-26   90.1   0.0     1   134     5   127     5   127 0.97 NusB family
Methyltransf_26      PF13659.1    117 seq645_BIOID52525    -            429   3.7e-11   42.9   0.0   1   1   3.7e-14   7.3e-11   42.0   0.0     2   116   248   375   247   376 0.90 Methyltransferase domain
Methyltransf_18      PF12847.2    112 seq645_BIOID52525    -            429   2.3e-10   40.8   0.0   1   1   2.2e-13   4.2e-10   40.0   0.0     2   112   247   375   246   375 0.84 Methyltransferase domain
Methyltransf_31      PF13847.1    152 seq645_BIOID52525    -            429   1.9e-09   37.1   0.0   1   1   1.8e-12   3.5e-09   36.3   0.0     2   113   245   380   244   416 0.82 Methyltransferase domain
MTS                  PF05175.9    170 seq645_BIOID52525    -            429   1.1e-06   28.0   0.0   1   1   1.1e-09   2.1e-06   27.1   0.0    24   151   239   385   229   397 0.86 Methyltransferase small domain
FtsJ                 PF01728.14   181 seq645_BIOID52525    -            429   8.9e-05   22.4   0.0   1   1   9.1e-08   0.00018   21.4   0.0    19    99   242   323   233   400 0.60 FtsJ-like methyltransferase
UPF0118              PF01594.11   327 seq647_BIOID52525    -            181   8.6e-24   84.0  10.1   1   1   7.3e-28     1e-23   83.7   7.0     2   153    15   173    14   179 0.98 Domain of unknown function DUF20
Glutaredoxin         PF00462.19    60 seq648_BIOID52525    -             81   7.9e-14   51.2   0.0   1   1   6.6e-18     9e-14   51.0   0.0     1    57     3    58     3    61 0.95 Glutaredoxin
PDT                  PF00800.13   182 seq650_BIOID52525    -            386     7e-61  204.8   0.3   1   1   1.5e-64     1e-60  204.2   0.2     1   180   106   286   106   288 0.96 Prephenate dehydratase
CM_2                 PF01817.16    81 seq650_BIOID52525    -            386   1.9e-22   79.0   2.0   1   1   6.3e-26   4.3e-22   77.8   1.4     1    80    11    90    11    91 0.99 Chorismate mutase type II
LysR_substrate       PF03466.15   209 seq653_BIOID52525    -            302   1.3e-39  135.3   0.0   1   1   2.6e-43   1.8e-39  134.9   0.0     2   208    91   297    90   298 0.96 LysR substrate binding domain
HTH_1                PF00126.22    60 seq653_BIOID52525    -            302   1.1e-20   72.9   0.4   1   1   3.4e-24   2.3e-20   71.9   0.3     1    60     7    66     7    66 0.97 Bacterial regulatory helix-turn-helix protein, lysR family
Phage_GPD            PF05954.6    292 seq654_BIOID52525    -            366   7.9e-63  212.2   0.6   1   1   6.9e-67   9.4e-63  211.9   0.4     1   291    42   348    42   349 0.91 Phage late control gene D protein (GPD)
Polysacc_deac_1      PF01522.16   124 seq655_BIOID52525    -            409   7.1e-20   70.7   0.0   1   1   8.3e-24   1.1e-19   70.1   0.0     3   122   228   366   226   368 0.93 Polysaccharide deacetylase
BPD_transp_1         PF00528.17   185 seq656_BIOID52525    -            293   7.9e-24   84.0  16.9   1   1   5.8e-28   7.9e-24   84.0  11.7     2   171    88   282    87   285 0.88 Binding-protein-dependent transport system inner membrane component
Sugar_tr             PF00083.19   451 seq657_BIOID52525    -            500   8.8e-71  238.6  25.4   1   1   3.5e-74   1.2e-70  238.2  17.6     3   446    28   448    25   453 0.95 Sugar (and other) transporter
MFS_1                PF07690.11   354 seq657_BIOID52525    -            500   5.1e-37  127.3  39.5   1   2   4.1e-30   1.4e-26   92.9  10.8     9   257    38   310    30   311 0.75 Major Facilitator Superfamily
MFS_1                PF07690.11   354 seq657_BIOID52525    -            500   5.1e-37  127.3  39.5   2   2   2.2e-14   7.6e-11   41.2  14.2    38   171   301   437   299   467 0.79 Major Facilitator Superfamily
Osmo_CC              PF08946.5     46 seq657_BIOID52525    -            500   3.7e-25   87.5   8.5   1   1   2.1e-28   7.2e-25   86.6   5.9     1    46   454   499   454   499 0.99 Osmosensory transporter coiled coil
Peripla_BP_3         PF13377.1    160 seq658_BIOID52525    -            341   9.6e-43  145.8   0.0   1   1   9.5e-46   3.2e-42  144.1   0.0     2   160   171   331   170   331 0.92 Periplasmic binding protein-like domain
Peripla_BP_1         PF00532.16   279 seq658_BIOID52525    -            341   8.6e-35  120.1   0.0   1   1     3e-38     1e-34  119.9   0.0     2   275    60   325    59   329 0.93 Periplasmic binding proteins and sugar binding domain of LacI family
LacI                 PF00356.16    46 seq658_BIOID52525    -            341   3.7e-21   74.3   0.8   1   1   2.1e-24   7.1e-21   73.4   0.6     1    46     3    48     3    48 0.99 Bacterial regulatory proteins, lacI family
Peripla_BP_4         PF13407.1    258 seq658_BIOID52525    -            341   2.6e-20   72.7   0.0   1   1   1.1e-23   3.6e-20   72.3   0.0     1   253    62   308    62   313 0.89 Periplasmic binding protein domain
Exonuc_X-T_C         PF08411.5    269 seq659_BIOID52525    -            491  3.8e-103  344.0   0.2   1   1  6.8e-107  4.7e-103  343.7   0.1     1   268   228   489   228   490 0.99 Exonuclease C-terminal
RNase_T              PF00929.19   164 seq659_BIOID52525    -            491   3.8e-25   88.9   0.0   1   1   1.1e-28   7.4e-25   88.0   0.0     2   162    29   208    28   210 0.95 Exonuclease
DUF4055              PF13264.1    138 seq661_BIOID52525    -            468   2.5e-44  150.6   0.8   1   1   2.7e-48   3.7e-44  150.0   0.6     1   138   249   387   249   387 0.97 Domain of unknown function (DUF4055)
HSP70                PF00012.15   602 seq663_BIOID52525    -            638  4.8e-270  896.5  15.9   1   1  4.1e-274  5.7e-270  896.3  11.0     1   600     4   602     4   604 0.99 Hsp70 protein
Mannitol_dh_C        PF08125.8    245 seq664_BIOID52525    -            470   2.3e-71  239.7   0.0   1   1   9.9e-75   4.5e-71  238.7   0.0     1   244   236   461   236   462 0.98 Mannitol dehydrogenase C-terminal domain
Mannitol_dh          PF01232.18   151 seq664_BIOID52525    -            470   9.4e-28   96.9   0.1   1   1   4.1e-31   1.9e-27   95.9   0.1     1   151    89   211    89   211 0.97 Mannitol dehydrogenase Rossmann domain
DUF3521              PF12035.3     35 seq664_BIOID52525    -            470   7.5e-08   31.9   4.7   1   1   3.7e-11   1.7e-07   30.8   3.2     4    33    26    58    25    59 0.81 Protein of unknown function (DUF3521)
LamB_YcsF            PF03746.11   242 seq666_BIOID52525    -            244  4.7e-103  343.3   0.5   1   1  3.9e-107  5.4e-103  343.1   0.3     1   241     2   237     2   238 0.99 LamB/YcsF family
Methyltransf_11      PF08241.7     95 seq667_BIOID52525    -            251   2.5e-24   85.4   0.0   1   1   3.2e-27   4.4e-24   84.6   0.0     1    95    47   138    47   138 0.98 Methyltransferase domain
Methyltransf_23      PF13489.1    162 seq667_BIOID52525    -            251   1.8e-15   56.9   0.1   1   1   1.9e-18   2.6e-15   56.3   0.0     4   151    25   174    17   181 0.78 Methyltransferase domain
Methyltransf_31      PF13847.1    152 seq667_BIOID52525    -            251   9.2e-15   54.4   0.0   1   1   8.7e-18   1.2e-14   54.0   0.0     5   118    44   147    40   196 0.84 Methyltransferase domain
Methyltransf_12      PF08242.7     99 seq667_BIOID52525    -            251   2.3e-11   43.9   0.0   1   1   3.3e-14   4.6e-11   42.9   0.0     1    98    47   135    47   136 0.86 Methyltransferase domain
Methyltransf_18      PF12847.2    112 seq667_BIOID52525    -            251     1e-09   38.8   0.0   1   1   1.4e-12   1.9e-09   37.9   0.0     4   110    45   139    42   141 0.79 Methyltransferase domain
Methyltransf_25      PF13649.1    101 seq667_BIOID52525    -            251   3.4e-09   36.8   0.0   1   1     8e-12   1.1e-08   35.2   0.0     1   101    46   134    46   134 0.87 Methyltransferase domain
Ubie_methyltran      PF01209.13   233 seq667_BIOID52525    -            251   2.4e-09   36.5   0.0   1   1   2.4e-12   3.2e-09   36.1   0.0    44   168    39   155     9   169 0.85 ubiE/COQ5 methyltransferase family
Methyltransf_8       PF05148.10   219 seq667_BIOID52525    -            251   3.8e-06   26.5   0.0   1   1   4.1e-09   5.6e-06   26.0   0.0    58   156    29   138    16   158 0.77 Hypothetical methyltransferase
MTS                  PF05175.9    170 seq667_BIOID52525    -            251   6.4e-05   22.2   0.0   1   1   7.2e-08   9.9e-05   21.6   0.0    19    74    30    83    22   108 0.83 Methyltransferase small domain
SlyX                 PF04102.7     69 seq668_BIOID52525    -             72   4.1e-26   91.0   2.4   1   1   3.4e-30   4.6e-26   90.8   1.7     1    69     5    72     5    72 0.99 SlyX
Flavodoxin_NdrI      PF07972.6    122 seq669_BIOID52525    -            136   5.1e-47  158.6   0.0   1   1   4.3e-51   5.8e-47  158.4   0.0     1   122     5   123     5   123 0.97 NrdI Flavodoxin like
FecCD                PF01032.13   311 seq671_BIOID52525    -            660  6.6e-145  481.6  85.7   1   2   4.8e-73   6.6e-69  231.9  28.0     8   310    14   324     7   325 0.93 FecCD transport family
FecCD                PF01032.13   311 seq671_BIOID52525    -            660  6.6e-145  481.6  85.7   2   2   2.9e-80   3.9e-76  255.7  25.9     2   311   358   657   344   657 0.93 FecCD transport family
Curlin_rpt           PF07012.7     34 seq674_BIOID52525    -            151   9.8e-29   98.6  29.3   1   3   3.6e-16   4.9e-12   45.2   0.6     1    34    40    74    40    74 0.99 Curlin associated repeat
Curlin_rpt           PF07012.7     34 seq674_BIOID52525    -            151   9.8e-29   98.6  29.3   2   3   7.7e-17   1.1e-12   47.3   0.3     2    34    86   119    85   119 0.98 Curlin associated repeat
Curlin_rpt           PF07012.7     34 seq674_BIOID52525    -            151   9.8e-29   98.6  29.3   3   3   1.2e-09   1.7e-05   24.3   3.5     8    34   115   141   114   141 0.95 Curlin associated repeat
Rnf-Nqr              PF02508.9    190 seq676_BIOID52525    -            193   2.6e-71  239.0  21.0   1   1   2.1e-75   2.9e-71  238.8  14.6     1   189     1   191     1   192 0.99 Rnf-Nqr subunit, membrane protein
Fer2                 PF00111.22    78 seq678_BIOID52525    -            321   2.5e-12   46.2   3.7   1   1   1.6e-15   5.4e-12   45.1   2.6     6    77   242   312   238   313 0.88 2Fe-2S iron-sulfur cluster binding domain
FAD_binding_6        PF00970.19    99 seq678_BIOID52525    -            321   1.5e-10   40.9   0.0   1   1   1.1e-13   3.6e-10   39.7   0.0     2    97     9   106     8   108 0.90 Oxidoreductase FAD-binding domain
NAD_binding_1        PF00175.16   109 seq678_BIOID52525    -            321   3.8e-10   40.1   0.0   1   1   6.5e-13   2.2e-09   37.7   0.0     1   108   117   207   117   208 0.81 Oxidoreductase NAD-binding domain
DUF2525              PF10733.4     58 seq679_BIOID52525    -             76   5.4e-38  128.5   4.1   1   1   5.1e-42     7e-38  128.1   2.9     1    58    19    76    19    76 0.99 Protein of unknown function (DUF2525)
MacB_PCD             PF12704.2    232 seq681_BIOID52525    -            265   6.7e-19   68.2   0.1   1   1   6.3e-23   8.6e-19   67.9   0.0     9   227    24   237    11   239 0.79 MacB-like periplasmic core domain
Asparaginase         PF00710.15   313 seq682_BIOID52525    -            338  2.1e-112  374.9   0.0   1   1  1.8e-116  2.4e-112  374.7   0.0     2   313     6   323     5   323 0.97 Asparaginase
Response_reg         PF00072.19   112 seq683_BIOID52525    -            337   1.5e-28   98.9   0.3   1   1   2.8e-32   3.8e-28   97.6   0.0     1   111    10   120    10   121 0.97 Response regulator receiver domain
Peptidase_S49        PF01343.13   154 seq684_BIOID52525    -            439   3.5e-46  156.6   0.6   1   1   5.1e-50   3.5e-46  156.6   0.4     2   151   149   297   148   300 0.96 Peptidase family S49
ECH                  PF00378.15   245 seq686_BIOID52525    -            262   6.8e-63  211.9   0.0   1   1   5.6e-67   7.7e-63  211.7   0.0     3   244     8   253     6   254 0.96 Enoyl-CoA hydratase/isomerase family
ILVD_EDD             PF00920.16   521 seq687_BIOID52525    -            616  5.1e-195  648.6   1.9   1   1  4.3e-199  5.9e-195  648.5   1.3     1   521    34   607    34   607 0.95 Dehydratase family
His_biosynth         PF00977.16   228 seq688_BIOID52525    -            245   1.1e-75  253.7   0.2   1   1   3.5e-79   1.2e-75  253.5   0.2     1   228     1   234     1   234 0.98 Histidine biosynthesis protein
Trp_syntA            PF00290.15   259 seq688_BIOID52525    -            245   4.6e-06   25.1   0.9   1   1   1.5e-08     5e-05   21.7   0.1   174   232    51   108    33   114 0.88 Tryptophan synthase alpha chain
ACR_tran             PF00873.14  1021 seq689_BIOID52525    -           1047  2.5e-238  793.1   1.6   1   1  4.6e-242  3.1e-238  792.8   1.1     2  1019     6  1037     2  1039 0.98 AcrB/AcrD/AcrF family
Hydrolase_like       PF13242.1     75 seq690_BIOID52525    -            190   6.6e-14   51.2   0.1   1   1     3e-17     1e-13   50.6   0.1     1    75   108   179   108   179 0.90 HAD-hyrolase-like
Hydrolase            PF00702.21   204 seq690_BIOID52525    -            190   3.1e-08   34.2   0.0   1   1   2.1e-11   7.2e-08   33.0   0.0   122   204    32   148    12   148 0.86 haloacid dehalogenase-like hydrolase
PNK3P                PF08645.6    158 seq690_BIOID52525    -            190   4.4e-08   32.6   0.0   1   1   2.7e-11   9.2e-08   31.5   0.0    21   126    23   137     7   148 0.80 Polynucleotide kinase 3 phosphatase
SBP_bac_8            PF13416.1    281 seq691_BIOID52525    -            381   1.9e-26   93.3   4.0   1   1   5.3e-30   2.4e-26   92.9   2.8     2   265    56   326    55   333 0.83 Bacterial extracellular solute-binding protein
SBP_bac_1            PF01547.20   314 seq691_BIOID52525    -            381   1.9e-20   73.7   6.0   1   1   5.7e-24   2.6e-20   73.2   4.2    14   313    56   312    45   313 0.83 Bacterial extracellular solute-binding protein
SBP_bac_6            PF13343.1    242 seq691_BIOID52525    -            381   7.6e-17   61.3   1.9   1   1   1.7e-15   7.8e-12   44.9   0.1   107   216   215   325   179   350 0.85 Bacterial extracellular solute-binding protein
Response_reg         PF00072.19   112 seq692_BIOID52525    -            119   1.1e-19   70.3   0.0   1   1     1e-23   1.4e-19   70.0   0.0     2   104     5   105     4   110 0.96 Response regulator receiver domain
Ribonuc_red_lgC      PF02867.10   537 seq696_BIOID52525    -            714  4.9e-151  503.8   0.0   1   1    5e-153  2.3e-149  498.3   0.0     1   537   175   694   175   694 0.96 Ribonucleotide reductase, barrel domain
RNR_N                PF08343.5     82 seq696_BIOID52525    -            714   1.4e-29  101.5   0.1   1   1   9.8e-33   4.5e-29   99.9   0.1     1    82    16    97    16    97 0.99 Ribonucleotide reductase N-terminal
Ribonuc_red_lgN      PF00317.16    83 seq696_BIOID52525    -            714   3.8e-12   45.7   0.0   1   1   2.2e-15     1e-11   44.3   0.0     2    82    99   171    98   172 0.95 Ribonucleotide reductase, all-alpha domain
FtsA                 PF14450.1    120 seq697_BIOID52525    -            420   1.6e-50  169.8   3.7   1   2   2.1e-23   1.4e-19   69.9   0.7     1   119    10   195    10   196 0.97 Cell division protein FtsA
FtsA                 PF14450.1    120 seq697_BIOID52525    -            420   1.6e-50  169.8   3.7   2   2   6.5e-33   4.5e-29  100.6   0.0     1   120   206   382   206   382 0.99 Cell division protein FtsA
SHS2_FTSA            PF02491.15    80 seq697_BIOID52525    -            420   2.4e-32  110.5   1.4   1   1   6.8e-36   4.6e-32  109.6   1.0     1    80    84   163    84   163 0.99 SHS2 domain inserted in FTSA
2-oxoacid_dh         PF00198.18   231 seq699_BIOID52525    -            405   7.8e-82  273.8   0.0   1   1   2.2e-85     1e-81  273.5   0.0     3   231   175   403   173   403 0.98 2-oxoacid dehydrogenases acyltransferase (catalytic domain)
Biotin_lipoyl        PF00364.17    74 seq699_BIOID52525    -            405   6.9e-18   63.9   0.3   1   1   3.6e-21   1.6e-17   62.7   0.2     2    73     5    76     4    77 0.96 Biotin-requiring enzyme
E3_binding           PF02817.12    39 seq699_BIOID52525    -            405   4.6e-15   54.8   2.3   1   1     1e-18   4.6e-15   54.8   0.1     5    39   114   148   111   148 0.96 e3 binding domain
DUF1367              PF07105.6    196 seq700_BIOID52525    -            199     3e-87  290.9   0.1   1   1   2.5e-91   3.4e-87  290.8   0.1     1   196     1   199     1   199 0.98 Protein of unknown function (DUF1367)
Exo_endo_phos        PF03372.18   251 seq702_BIOID52525    -            272   1.2e-26   94.0   0.0   1   1   9.9e-31   1.4e-26   93.8   0.0     1   251     8   263     8   263 0.81 Endonuclease/Exonuclease/phosphatase family
Tafi-CsgC            PF10610.4    106 seq704_BIOID52525    -            142   1.2e-66  221.0   4.5   1   1   1.2e-70   1.6e-66  220.6   3.1     1   106    37   142    37   142 0.99 Thin aggregative fimbriae synthesis protein
MTHFR                PF02219.12   287 seq705_BIOID52525    -            296  3.9e-109  364.0   0.0   1   1  3.2e-113  4.4e-109  363.8   0.0     4   287    14   291    11   291 0.97 Methylenetetrahydrofolate reductase
Acyl-CoA_dh_1        PF00441.19   150 seq706_BIOID52525    -            384     4e-46  156.6   4.6   1   1   1.8e-49   6.2e-46  156.0   3.2     1   150   229   378   229   378 0.98 Acyl-CoA dehydrogenase, C-terminal domain
Acyl-CoA_dh_2        PF08028.6    134 seq706_BIOID52525    -            384   1.4e-18   67.3   2.4   1   1   6.2e-22   2.1e-18   66.7   1.7     3   125   246   358   244   361 0.96 Acyl-CoA dehydrogenase, C-terminal domain
Acyl-CoA_dh_N        PF02771.11   113 seq706_BIOID52525    -            384   3.6e-17   62.8   0.0   1   1   2.3e-20   7.7e-17   61.7   0.0     1   105     7   109     7   115 0.92 Acyl-CoA dehydrogenase, N-terminal domain
Acyl-CoA_dh_M        PF02770.14    52 seq706_BIOID52525    -            384   5.7e-15   54.4   0.0   1   1   3.5e-18   1.2e-14   53.4   0.0     1    50   122   171   122   173 0.98 Acyl-CoA dehydrogenase, middle domain
UTRA                 PF07702.8    141 seq707_BIOID52525    -            232   1.1e-32  112.5   0.0   1   1   3.3e-36   1.5e-32  112.0   0.0     2   136    87   220    86   225 0.97 UTRA domain
GntR                 PF00392.16    64 seq707_BIOID52525    -            232     1e-19   69.5   0.0   1   1   3.8e-23   1.7e-19   68.8   0.0     3    64     4    65     3    65 0.98 Bacterial regulatory proteins, gntR family
HTH_DeoR             PF08220.7     57 seq707_BIOID52525    -            232   2.6e-05   23.5   0.1   1   1     1e-08   4.6e-05   22.7   0.0    19    55    30    66    27    68 0.91 DeoR-like helix-turn-helix domain
Trans_reg_C          PF00486.23    77 seq710_BIOID52525    -            132     4e-21   74.6   0.2   1   1   7.1e-25   9.7e-21   73.3   0.0     2    77    51   126    50   126 0.98 Transcriptional regulatory protein, C terminal
Hydrolase_3          PF08282.7    254 seq712_BIOID52525    -            271   8.8e-16   58.1   0.0   1   1   6.6e-18   4.5e-14   52.5   0.0     1   229    10   233    10   241 0.76 haloacid dehalogenase-like hydrolase
S6PP                 PF05116.8    247 seq712_BIOID52525    -            271   9.1e-08   31.5   0.0   1   1   6.5e-09   4.4e-05   22.7   0.0   119   245   144   267   119   268 0.76 Sucrose-6F-phosphate phosphohydrolase
AAA_26               PF13500.1    199 seq713_BIOID52525    -            225   5.6e-42  143.4   0.0   1   1   1.5e-45   6.6e-42  143.2   0.0     1   193     3   208     3   213 0.95 AAA domain
CbiA                 PF01656.18   195 seq713_BIOID52525    -            225   3.5e-20   72.1   0.0   1   1   9.1e-24   4.2e-20   71.8   0.0     2   180     6   199     5   217 0.78 CobQ/CobB/MinD/ParA nucleotide binding domain
BPD_transp_1         PF00528.17   185 seq714_BIOID52525    -            280   2.2e-17   63.0  17.9   1   1   1.6e-21   2.2e-17   63.0  12.4     2   178    89   267    88   271 0.81 Binding-protein-dependent transport system inner membrane component
FeS                  PF04060.8     35 seq715_BIOID52525    -            192     1e-14   53.6   5.2   1   1   1.9e-17   2.8e-14   52.2   3.6     1    35    43    77    43    77 0.97 Putative Fe-S cluster
Fer4                 PF00037.22    24 seq715_BIOID52525    -            192   8.5e-13   47.2  25.0   1   2     1e-10   1.5e-07   30.5   4.8     2    23   111   132   110   133 0.95 4Fe-4S binding domain
Fer4                 PF00037.22    24 seq715_BIOID52525    -            192   8.5e-13   47.2  25.0   2   2   2.5e-09   3.8e-06   26.1   2.4     2    24   141   163   140   163 0.91 4Fe-4S binding domain
Fer4_9               PF13187.1     55 seq715_BIOID52525    -            192   2.1e-10   40.5  31.8   1   1   1.1e-10   1.6e-07   31.3  10.3     1    55   116   162   116   162 0.95 4Fe-4S dicluster domain
Fer4_6               PF12837.2     24 seq715_BIOID52525    -            192   2.9e-08   33.0  28.2   1   1   4.9e-10   7.5e-07   28.6   4.5     1    24   109   132   109   132 0.96 4Fe-4S binding domain
Fer4_10              PF13237.1     52 seq715_BIOID52525    -            192   3.3e-08   33.0  25.8   1   1   1.2e-10   1.8e-07   30.7   9.6     3    52   111   158   109   158 0.86 4Fe-4S dicluster domain
Fer4_2               PF12797.2     22 seq715_BIOID52525    -            192   1.6e-07   30.6  20.1   1   1   8.7e-09   1.3e-05   24.6   2.9     3    22   110   129   108   129 0.93 4Fe-4S binding domain
EII-GUT              PF03608.8    168 seq720_BIOID52525    -            187     7e-77  256.8   0.7   1   1   5.9e-81     8e-77  256.6   0.5     2   168     5   171     4   171 0.99 PTS system enzyme II sorbitol-specific factor
RNase_T              PF00929.19   164 seq721_BIOID52525    -            246     5e-40  137.3   0.4   1   1   9.7e-44   1.3e-39  135.9   0.1     1   164    12   178    12   178 0.93 Exonuclease
DUF333               PF03891.10    50 seq722_BIOID52525    -             88   2.4e-13   49.5   0.4   1   1   2.2e-17   3.1e-13   49.2   0.2     7    50    42    85    36    85 0.91 Domain of unknown function (DUF333)
MFS_1                PF07690.11   354 seq724_BIOID52525    -            463   1.3e-16   60.2  60.6   1   1   9.3e-21   1.3e-16   60.2  42.0     2   354    45   422    44   422 0.77 Major Facilitator Superfamily
DUF1311              PF07007.7     95 seq725_BIOID52525    -            162   3.1e-19   68.7   1.5   1   1   2.9e-23   3.9e-19   68.4   1.0     1    95    34   145    34   145 0.85 Protein of unknown function (DUF1311)
NLPC_P60             PF00877.14   105 seq726_BIOID52525    -            257   5.4e-31  106.4   0.0   1   1   1.4e-34   9.7e-31  105.5   0.0     1   105   139   249   139   249 0.98 NlpC/P60 family
3HCDH_N              PF02737.13   180 seq727_BIOID52525    -            490   3.7e-64  215.5   1.5   1   1   8.1e-68   3.7e-64  215.5   1.0     1   178    22   199    22   201 0.99 3-hydroxyacyl-CoA dehydrogenase, NAD binding domain
3HCDH                PF00725.17    97 seq727_BIOID52525    -            490   1.3e-46  156.8   0.0   1   2   4.2e-32   1.9e-28   98.5   0.0     1    97   203   300   203   300 0.98 3-hydroxyacyl-CoA dehydrogenase, C-terminal domain
3HCDH                PF00725.17    97 seq727_BIOID52525    -            490   1.3e-46  156.8   0.0   2   2     1e-18   4.6e-15   55.6   0.0     1    80   402   481   402   486 0.96 3-hydroxyacyl-CoA dehydrogenase, C-terminal domain
NAD_binding_2        PF03446.10   162 seq727_BIOID52525    -            490     3e-06   27.0   2.2   1   1   7.6e-10   3.4e-06   26.9   0.2     2    91    21   133    20   164 0.70 NAD binding domain of 6-phosphogluconate dehydrogenase
FtsX                 PF02687.16   121 seq728_BIOID52525    -            134   1.2e-18   66.8  14.5   1   1     1e-22   1.4e-18   66.7  10.1     2   121     4   127     3   127 0.95 FtsX-like permease family
His_biosynth         PF00977.16   228 seq729_BIOID52525    -            258   1.2e-78  263.4   0.5   1   1     4e-82   1.4e-78  263.2   0.4     1   227     5   239     5   240 0.96 Histidine biosynthesis protein
Ogr_Delta            PF04606.7     47 seq731_BIOID52525    -             72   3.9e-20   71.1   5.0   1   1   3.4e-24   4.6e-20   70.8   3.4     2    47     4    49     3    49 0.97 Ogr/Delta-like zinc finger
Smr                  PF01713.16    83 seq732_BIOID52525    -            187   3.7e-20   71.7   0.0   1   1   4.3e-24   5.9e-20   71.1   0.0     2    83    89   169    88   169 0.91 Smr domain
TrkA_N               PF02254.13   116 seq733_BIOID52525    -            458   4.2e-58  194.2   3.5   1   2   5.4e-33   5.3e-30  103.6   0.0     1   108     3   111     3   125 0.92 TrkA-N domain
TrkA_N               PF02254.13   116 seq733_BIOID52525    -            458   4.2e-58  194.2   3.5   2   2   5.9e-29   5.7e-26   90.6   0.7     1   116   235   350   235   350 0.95 TrkA-N domain
TrkA_C               PF02080.16    71 seq733_BIOID52525    -            458   1.9e-21   75.3   0.7   1   2   4.7e-13   4.5e-10   38.8   0.0     3    70   157   225   155   226 0.91 TrkA-C domain
TrkA_C               PF02080.16    71 seq733_BIOID52525    -            458   1.9e-21   75.3   0.7   2   2     2e-11   1.9e-08   33.6   0.2     8    70   390   451   388   452 0.89 TrkA-C domain
F420_oxidored        PF03807.12    96 seq733_BIOID52525    -            458   1.9e-12   47.2   2.2   1   2   1.5e-07   0.00015   22.0   0.0     1    52     2    49     2    88 0.87 NADP oxidoreductase coenzyme F420-dependent
F420_oxidored        PF03807.12    96 seq733_BIOID52525    -            458   1.9e-12   47.2   2.2   2   2   1.5e-07   0.00015   22.0   0.3     2    48   235   279   234   355 0.80 NADP oxidoreductase coenzyme F420-dependent
NAD_binding_7        PF13241.1    103 seq733_BIOID52525    -            458   1.2e-11   44.6   3.0   1   1   7.5e-08   7.3e-05   22.8   0.0     8    82   233   319   228   323 0.75 Putative NAD(P)-binding
Shikimate_DH         PF01488.15   135 seq733_BIOID52525    -            458   1.4e-11   44.4   0.6   1   1   5.3e-09   5.2e-06   26.4   0.2    12   102   232   332   222   367 0.77 Shikimate / quinate 5-dehydrogenase
HATPase_c            PF02518.21   111 seq736_BIOID52525    -            433   1.9e-22   78.9   0.0   1   1   8.1e-26   3.7e-22   78.0   0.0     6   110   320   423   316   424 0.96 Histidine kinase-, DNA gyrase B-, and HSP90-like ATPase
HisKA                PF00512.20    68 seq736_BIOID52525    -            433   6.4e-08   32.3   1.3   1   1   3.7e-11   1.7e-07   30.9   0.9     1    67   211   270   211   271 0.90 His Kinase A (phospho-acceptor) domain
HAMP                 PF00672.20    70 seq736_BIOID52525    -            433   1.6e-06   28.0   0.0   1   1   3.6e-10   1.6e-06   28.0   0.0     3    69   140   206   139   207 0.90 HAMP domain
ClpS                 PF02617.12    82 seq740_BIOID52525    -            106   8.1e-35  118.3   0.1   1   1     7e-39   9.6e-35  118.0   0.1     2    82    23   103    22   103 0.98 ATP-dependent Clp protease adaptor protein ClpS
DUF1364              PF07102.7     94 seq741_BIOID52525    -             96   1.1e-41  140.4   1.0   1   1     9e-46   1.2e-41  140.3   0.7     1    93     1    95     1    96 0.98 Protein of unknown function (DUF1364)
Sugar_tr             PF00083.19   451 seq742_BIOID52525    -            440   1.2e-35  122.8  33.9   1   2   1.1e-31   7.4e-28   97.2   5.7     2   203    23   232    22   236 0.89 Sugar (and other) transporter
Sugar_tr             PF00083.19   451 seq742_BIOID52525    -            440   1.2e-35  122.8  33.9   2   2   2.4e-12   1.6e-08   33.4  11.7   242   443   240   439   226   440 0.69 Sugar (and other) transporter
MFS_1                PF07690.11   354 seq742_BIOID52525    -            440   1.8e-29  102.4  61.0   1   2   4.8e-21   3.3e-17   62.1  18.9     2   239    28   275    27   287 0.71 Major Facilitator Superfamily
MFS_1                PF07690.11   354 seq742_BIOID52525    -            440   1.8e-29  102.4  61.0   2   2   5.7e-16   3.9e-12   45.4  19.4    27   176   283   435   271   440 0.81 Major Facilitator Superfamily
UPF0231              PF06062.6    121 seq743_BIOID52525    -            136   2.9e-41  140.0   2.4   1   1   2.4e-45   3.3e-41  139.8   1.6     1   121    17   134    17   134 0.99 Uncharacterised protein family (UPF0231)
Isochorismatase      PF00857.15   174 seq745_BIOID52525    -            219   2.7e-38  131.5   0.0   1   1   2.4e-42   3.2e-38  131.2   0.0     2   174    11   213    10   213 0.94 Isochorismatase family
ABC_tran             PF00005.22   118 seq747_BIOID52525    -            279   3.2e-27   95.1   0.0   1   1   7.8e-31   5.3e-27   94.4   0.0     1   117    95   219    95   220 0.94 ABC transporter
AAA_21               PF13304.1    303 seq747_BIOID52525    -            279   2.9e-11   43.7   0.1   1   1   9.3e-13   6.4e-09   36.0   0.1     1   299    83   252    83   256 0.74 AAA domain
Phage_Mu_F           PF04233.9    112 seq750_BIOID52525    -            371   2.4e-09   37.6   0.1   1   1     3e-13   4.1e-09   36.8   0.0     2   109   154   274   153   277 0.87 Phage Mu protein F like protein
DUF2754              PF10953.3     70 seq753_BIOID52525    -             79   2.1e-47  158.9   2.6   1   1   1.9e-51   2.6e-47  158.6   1.8     1    70    10    79    10    79 0.99 Protein of unknown function (DUF2754)
DUF1133              PF06576.6    176 seq755_BIOID52525    -            180  9.1e-104  344.0   1.0   1   1  7.5e-108    1e-103  343.8   0.7     1   175     1   175     1   176 0.99 Protein of unknown function (DUF1133)
MtlR                 PF05068.7    170 seq757_BIOID52525    -            195   4.1e-76  254.0   0.0   1   1   3.5e-80   4.8e-76  253.8   0.0     5   169    26   188     2   189 0.96 Mannitol repressor
EIIBC-GUT_N          PF03612.9    183 seq760_BIOID52525    -            319   9.6e-72  240.3   1.8   1   1   2.7e-75   1.8e-71  239.3   1.3     2   183     3   171     2   171 0.95 Sorbitol phosphotransferase enzyme II N-terminus
EIIBC-GUT_C          PF07663.6     93 seq760_BIOID52525    -            319   2.7e-46  155.4   5.1   1   1     4e-50   2.7e-46  155.4   3.6     1    93   226   318   226   318 0.99 Sorbitol phosphotransferase enzyme II C-terminus
AAA_2                PF07724.9    171 seq761_BIOID52525    -            758   2.6e-51  173.8   0.0   1   1   1.5e-50   1.5e-47  161.6   0.0     1   171   486   647   486   647 0.97 AAA domain (Cdc48 subfamily)
ClpB_D2-small        PF10431.4     81 seq761_BIOID52525    -            758     5e-25   87.1   0.0   1   1   1.5e-27   1.5e-24   85.5   0.0     1    81   653   733   653   733 0.98 C-terminal, D2-small domain, of ClpB protein
AAA                  PF00004.24   132 seq761_BIOID52525    -            758   1.8e-24   86.3   0.1   1   2   4.1e-16     4e-13   49.5   0.0     2   125   211   342   210   347 0.76 ATPase family associated with various cellular activities (AAA)
AAA                  PF00004.24   132 seq761_BIOID52525    -            758   1.8e-24   86.3   0.1   2   2   5.9e-11   5.7e-08   32.9   0.0     2   111   492   607   491   621 0.85 ATPase family associated with various cellular activities (AAA)
AAA_5                PF07728.9    139 seq761_BIOID52525    -            758   4.2e-19   68.5   0.0   1   1   2.9e-16   2.8e-13   49.6   0.0     2   125   491   609   490   619 0.89 AAA domain (dynein-related subfamily)
Clp_N                PF02861.15    53 seq761_BIOID52525    -            758   2.3e-16   59.3   1.3   1   1     1e-17   9.9e-15   54.1   0.7     1    52    13    62    13    63 0.97 Clp amino terminal domain
AAA_16               PF13191.1    166 seq761_BIOID52525    -            758   1.7e-13   51.1   6.7   1   1     6e-11   5.9e-08   33.1   0.0     1    95   187   287   187   354 0.79 AAA ATPase domain
Sigma54_activat      PF00158.21   168 seq761_BIOID52525    -            758   1.3e-12   47.3   0.2   1   2     1e-07   9.8e-05   21.7   0.0     2   105   189   290   188   328 0.85 Sigma-54 interaction domain
Sigma54_activat      PF00158.21   168 seq761_BIOID52525    -            758   1.3e-12   47.3   0.2   2   2   3.1e-08   3.1e-05   23.4   0.0    22   148   484   612   460   618 0.77 Sigma-54 interaction domain
NTP_transferase      PF00483.18   248 seq763_BIOID52525    -            302   2.4e-25   89.1   0.0   1   1   4.5e-29   3.1e-25   88.8   0.0     1   241    10   275    10   280 0.87 Nucleotidyl transferase
NTP_transf_3         PF12804.2    179 seq763_BIOID52525    -            302   9.5e-08   32.3   0.0   1   1   2.7e-11   1.8e-07   31.3   0.0     1   116    11   164    11   184 0.75 MobA-like NTP transferase domain
ABC_tran             PF00005.22   118 seq767_BIOID52525    -            337   2.2e-22   79.5   0.0   1   1   2.5e-25   1.1e-21   77.2   0.0     1   117    44   162    44   163 0.88 ABC transporter
TOBE_2               PF08402.5     75 seq767_BIOID52525    -            337   1.2e-16   60.3   0.0   1   1     6e-20   2.7e-16   59.1   0.0     2    73   257   331   256   333 0.92 TOBE domain
SNARE_assoc          PF09335.6    123 seq768_BIOID52525    -            236   1.1e-27   96.5   6.3   1   1   7.9e-32   1.1e-27   96.5   4.4     1   121    63   180    63   182 0.98 SNARE associated Golgi protein
Macro                PF01661.16   118 seq769_BIOID52525    -            177   7.1e-41  138.7   0.0   1   1   6.5e-45   8.9e-41  138.3   0.0     1   118    21   137    21   137 0.99 Macro domain
Acetyltransf_3       PF13302.1    142 seq770_BIOID52525    -            186   4.2e-23   82.1   0.0   1   1   2.9e-26   5.7e-23   81.6   0.0     3   142     8   141     7   141 0.80 Acetyltransferase (GNAT) domain
Acetyltransf_1       PF00583.19    83 seq770_BIOID52525    -            186   3.4e-15   55.7   0.1   1   1   2.6e-18   5.1e-15   55.1   0.1     2    83    63   141    62   141 0.97 Acetyltransferase (GNAT) family
Acetyltransf_4       PF13420.1    155 seq770_BIOID52525    -            186   5.3e-15   55.5   0.6   1   1   3.5e-18   6.8e-15   55.2   0.4     1   152     9   158     9   160 0.93 Acetyltransferase (GNAT) domain
Acetyltransf_8       PF13523.1    152 seq770_BIOID52525    -            186   9.6e-14   51.4   0.3   1   1   6.7e-17   1.3e-13   50.9   0.2     1   141     9   145     9   157 0.89 Acetyltransferase (GNAT) domain
Acetyltransf_7       PF13508.1     79 seq770_BIOID52525    -            186   2.6e-07   30.5   0.2   1   1   2.5e-10   4.8e-07   29.7   0.1     2    79    56   142    55   142 0.80 Acetyltransferase (GNAT) domain
Acetyltransf_10      PF13673.1    117 seq770_BIOID52525    -            186   1.3e-05   25.1   0.0   1   1   9.3e-09   1.8e-05   24.7   0.0     1   117    16   140    16   140 0.75 Acetyltransferase (GNAT) domain
FR47                 PF08445.5     86 seq770_BIOID52525    -            186   1.4e-05   24.6   0.0   1   1   1.3e-08   2.5e-05   23.8   0.0    26    80    87   143    69   150 0.92 FR47-like protein
NUDIX                PF00293.23   135 seq772_BIOID52525    -            141   4.3e-21   74.8   0.1   1   1   3.7e-25   5.1e-21   74.6   0.0     2   130     3   136     2   140 0.88 NUDIX domain
HDPD                 PF02924.9    118 seq773_BIOID52525    -            112   8.1e-16   57.7   1.1   1   1   6.8e-20   9.3e-16   57.5   0.8     4   114     7   108     4   111 0.87 Bacteriophage lambda head decoration protein D
ADH_zinc_N           PF00107.21   130 seq778_BIOID52525    -            350   5.7e-26   90.4   0.0   1   1   6.9e-30   9.4e-26   89.7   0.0     1   101   168   269   168   297 0.89 Zinc-binding dehydrogenase
Toxin_15             PF07906.8    284 seq781_BIOID52525    -            371   9.5e-91  304.0   0.0   1   1   9.2e-95   1.3e-90  303.6   0.0     7   257   121   371   111   371 0.98 ShET2 enterotoxin, N-terminal region
SLT                  PF01464.15   121 seq783_BIOID52525    -            169   7.9e-32  109.1   0.0   1   1     7e-36   9.6e-32  108.9   0.0     2   117    22   136    21   140 0.96 Transglycosylase SLT domain
RNA_pol_Rpb1_1       PF04997.7    338 seq785_BIOID52525    -           1407  1.8e-100  336.3   0.1   1   1  1.8e-103  4.8e-100  335.0   0.1     2   338    15   342    14   342 0.95 RNA polymerase Rpb1, domain 1
RNA_pol_Rpb1_5       PF04998.12   277 seq785_BIOID52525    -           1407   1.1e-80  270.7   0.0   1   1     8e-84   2.2e-80  269.7   0.0     1   276   766  1321   766  1322 1.00 RNA polymerase Rpb1, domain 5
RNA_pol_Rpb1_2       PF00623.15   166 seq785_BIOID52525    -           1407   6.1e-51  172.5   0.0   1   1   5.3e-53   1.5e-49  168.0   0.0     1   166   344   486   344   486 0.95 RNA polymerase Rpb1, domain 2
RNA_pol_Rpb1_3       PF04983.13   157 seq785_BIOID52525    -           1407   1.4e-27   96.2   0.0   1   1   1.2e-30   3.3e-27   95.0   0.0     1   157   489   644   489   644 0.93 RNA polymerase Rpb1, domain 3
RNA_pol_Rpb1_4       PF05000.12   108 seq785_BIOID52525    -           1407   2.5e-18   65.7   0.3   1   1   9.1e-22   2.5e-18   65.7   0.2     2   107   674   763   673   764 0.82 RNA polymerase Rpb1, domain 4
Transposase_31       PF04754.7    205 seq786_BIOID52525    -            300   1.5e-80  269.3   0.3   1   1   1.5e-84     2e-80  268.8   0.2     1   203     7   207     7   209 0.98 Putative transposase, YhgA-like
peroxidase           PF00141.18   229 seq788_BIOID52525    -            739   4.5e-87  291.2   0.0   1   2   4.1e-53   5.6e-49  166.5   0.0     3   229    89   409    87   409 0.87 Peroxidase
peroxidase           PF00141.18   229 seq788_BIOID52525    -            739   4.5e-87  291.2   0.0   2   2   1.3e-39   1.8e-35  122.4   0.0     3   229   416   713   414   713 0.88 Peroxidase
ATP-grasp_2          PF08442.5    202 seq791_BIOID52525    -            388   1.4e-82  275.8   0.0   1   1   5.7e-86   1.9e-82  275.4   0.0     1   202     2   203     2   203 1.00 ATP-grasp domain
Ligase_CoA           PF00549.14   153 seq791_BIOID52525    -            388     1e-24   86.7   3.4   1   1   5.1e-28   1.8e-24   86.0   2.4     1   153   262   382   262   382 0.98 CoA-ligase
ATP-grasp_5          PF13549.1    222 seq791_BIOID52525    -            388   1.5e-13   50.3   0.1   1   1   1.2e-16     4e-13   48.9   0.1    10   219     3   215     1   217 0.83 ATP-grasp domain
ATP-grasp_4          PF13535.1    184 seq791_BIOID52525    -            388   7.1e-08   32.2   0.1   1   1   5.1e-11   1.7e-07   31.0   0.0     7   110     7   126     4   200 0.77 ATP-grasp domain
FtsZ_C               PF12327.3     95 seq792_BIOID52525    -            383   8.6e-38  128.2   1.2   1   1   3.5e-41   2.4e-37  126.7   0.8     1    94   221   315   221   316 0.99 FtsZ family, C-terminal domain
Tubulin              PF00091.20   216 seq792_BIOID52525    -            383   4.4e-37  127.8   1.7   1   1     2e-40   1.4e-36  126.2   1.2     2   212    13   180    12   184 0.96 Tubulin/FtsZ family, GTPase domain
PLDc_2               PF13091.1    126 seq793_BIOID52525    -            565   8.9e-35  119.0   0.0   1   2   1.5e-13     1e-09   38.1   0.0     6   124   131   274   127   276 0.68 PLD-like domain
PLDc_2               PF13091.1    126 seq793_BIOID52525    -            565   8.9e-35  119.0   0.0   2   2   3.4e-26   2.3e-22   78.9   0.0     5   123   367   509   363   512 0.92 PLD-like domain
PRA-CH               PF01502.13    75 seq796_BIOID52525    -            203   9.4e-34  114.7   0.0   1   1   2.7e-37   1.9e-33  113.8   0.0     1    74    33   106    33   107 0.99 Phosphoribosyl-AMP cyclohydrolase
PRA-PH               PF01503.12    83 seq796_BIOID52525    -            203   1.5e-13   50.6   0.5   1   1   3.2e-17   2.2e-13   50.1   0.4     2    82   116   201   115   202 0.96 Phosphoribosyl-ATP pyrophosphohydrolase
Aldo_ket_red         PF00248.16   283 seq798_BIOID52525    -            346   4.4e-75  251.9   0.0   1   1   3.7e-79   5.1e-75  251.7   0.0     2   282    28   332    27   333 0.96 Aldo/keto reductase family
Phage_cap_E          PF03864.10   329 seq803_BIOID52525    -            350   6.4e-64  215.8   0.3   1   1   5.3e-68   7.2e-64  215.6   0.2     1   328    13   348    13   349 0.93 Phage major capsid protein E
DnaJ_C               PF01556.13    81 seq804_BIOID52525    -            376   7.3e-34  115.4   0.1   1   1   3.5e-24   1.6e-20   72.6   0.0     1    81   262   340   262   340 0.95 DnaJ C terminal domain
DnaJ                 PF00226.26    64 seq804_BIOID52525    -            376   6.5e-29   99.3   4.4   1   1   2.3e-32     1e-28   98.6   3.1     1    64     5    67     5    67 0.99 DnaJ domain
DnaJ_CXXCXGXG        PF00684.14    66 seq804_BIOID52525    -            376   8.4e-16   57.6  16.9   1   1   3.3e-19   1.5e-15   56.8  11.7     1    66   144   204   144   204 0.97 DnaJ central domain
MFS_1                PF07690.11   354 seq805_BIOID52525    -            403   1.5e-43  148.8  41.6   1   1   2.1e-47   1.5e-43  148.8  28.8     4   347    14   341    11   348 0.86 Major Facilitator Superfamily
Sugar_tr             PF00083.19   451 seq805_BIOID52525    -            403   4.4e-09   35.3   4.8   1   1   6.5e-13   4.4e-09   35.3   3.3    44   123    39   115    16   185 0.88 Sugar (and other) transporter
Autotransporter      PF03797.14   265 seq806_BIOID52525    -           1349   3.8e-56  190.2  25.8   1   1   5.6e-60   3.8e-56  190.2  17.9     2   259  1063  1334  1062  1340 0.94 Autotransporter beta-domain
ESPR                 PF13018.1     24 seq806_BIOID52525    -           1349   7.4e-11   41.1   1.3   1   1   2.2e-14   1.5e-10   40.1   0.9     1    22    23    44    23    46 0.97 Extended Signal Peptide of Type V secretion system
UvrB                 PF12344.3     44 seq807_BIOID52525    -            673   6.7e-23   79.8   0.9   1   1   1.3e-25   2.9e-22   77.7   0.1     1    43   552   594   552   595 0.97 Ultra-violet resistance protein B
Helicase_C           PF00271.26    78 seq807_BIOID52525    -            673   1.2e-15   57.0   0.0   1   1   1.2e-18   2.8e-15   55.8   0.0     2    77   465   545   464   546 0.98 Helicase conserved C-terminal domain
ResIII               PF04851.10   184 seq807_BIOID52525    -            673   1.1e-11   44.8   0.0   1   1     3e-14   6.9e-11   42.1   0.0     4    94    13   101    10   134 0.79 Type III restriction enzyme, res subunit
UVR                  PF02151.14    36 seq807_BIOID52525    -            673   5.2e-07   28.8   1.1   1   1     7e-10   1.6e-06   27.3   0.8     2    35   634   667   633   668 0.93 UvrB/uvrC motif
MacB_PCD             PF12704.2    232 seq810_BIOID52525    -            414   2.5e-25   89.3   0.2   1   1   3.7e-29   2.5e-25   89.3   0.1    11   229    26   241    21   244 0.83 MacB-like periplasmic core domain
FtsX                 PF02687.16   121 seq810_BIOID52525    -            414   1.9e-22   79.1  12.5   1   1   3.4e-26   2.3e-22   78.8   4.5     2   121   274   407   273   407 0.98 FtsX-like permease family
PALP                 PF00291.20   307 seq811_BIOID52525    -            514   9.6e-70  235.0   2.1   1   1   1.9e-73   1.3e-69  234.6   1.5     5   307    29   316    25   316 0.91 Pyridoxal-phosphate dependent enzyme
Thr_dehydrat_C       PF00585.13    91 seq811_BIOID52525    -            514   3.8e-64  212.2   0.0   1   2   3.6e-35   2.4e-31  107.0   0.0     1    91   329   419   329   419 0.98 C-terminal regulatory domain of Threonine dehydratase
Thr_dehydrat_C       PF00585.13    91 seq811_BIOID52525    -            514   3.8e-64  212.2   0.0   2   2   6.7e-34   4.6e-30  102.9   0.0     2    91   425   512   424   512 0.96 C-terminal regulatory domain of Threonine dehydratase
Wzz                  PF02706.10   152 seq819_BIOID52525    -            377   4.3e-25   88.1   0.9   1   1   3.2e-29   4.3e-25   88.1   0.6     1   150    25   173    25   175 0.92 Chain length determinant protein
SLT                  PF01464.15   121 seq820_BIOID52525    -            654     4e-31  106.9   0.1   1   1   5.2e-35   7.1e-31  106.1   0.0     2   116   492   606   491   611 0.95 Transglycosylase SLT domain
Asparaginase_2       PF01112.13   319 seq823_BIOID52525    -            321  3.1e-125  417.0   2.9   1   1  2.8e-129  3.8e-125  416.7   2.0     2   315     3   315     2   317 0.99 Asparaginase
PTSIIA_gutA          PF03829.8    117 seq825_BIOID52525    -            123   1.6e-44  150.2   0.0   1   1   1.4e-48   1.9e-44  149.9   0.0     1   116     1   116     1   118 0.98 PTS system glucitol/sorbitol-specific IIA component
Thioredoxin          PF00085.15   104 seq827_BIOID52525    -            109   3.5e-34  116.5   0.0   1   1   8.4e-38   3.8e-34  116.3   0.0     2   103     5   106     4   107 0.98 Thioredoxin
Thioredoxin_2        PF13098.1    112 seq827_BIOID52525    -            109   1.6e-10   41.0   0.1   1   1   3.2e-13   1.4e-09   37.9   0.0     7   112    23   104    17   104 0.90 Thioredoxin-like domain
Ter                  PF05472.6    290 seq829_BIOID52525    -            309  9.8e-115  382.5   6.8   1   1    8e-119  1.1e-114  382.3   4.7     2   290     9   307     8   307 0.99 DNA replication terminus site-binding protein (Ter protein)
4HBT                 PF03061.17    79 seq830_BIOID52525    -            140   5.8e-22   77.4   0.2   1   1   7.2e-26   9.8e-22   76.7   0.0     3    79    50   123    48   123 0.96 Thioesterase superfamily
MFS_1                PF07690.11   354 seq832_BIOID52525    -            395   2.2e-28   98.9  38.7   1   1   1.6e-32   2.2e-28   98.9  26.8     2   344    13   341    12   343 0.81 Major Facilitator Superfamily
DUF2810              PF10928.3     54 seq834_BIOID52525    -            120   3.1e-32  109.9   2.6   1   1   2.4e-36   3.3e-32  109.8   1.1     1    53    66   118    66   119 0.96 Protein of unknown function (DUF2810)
Alpha-amylase        PF00128.19   316 seq836_BIOID52525    -            548   1.9e-11   43.8   2.4   1   1   6.2e-15   8.5e-11   41.7   1.7    22   196   246   480   239   523 0.65 Alpha amylase, catalytic domain
HhH-GPD              PF00730.20   121 seq837_BIOID52525    -            350     3e-22   79.0   0.0   1   1   9.7e-26   4.4e-22   78.4   0.0     2   118    36   167    35   170 0.97 HhH-GPD superfamily base excision DNA repair protein
HHH                  PF00633.18    30 seq837_BIOID52525    -            350   8.4e-08   31.3   0.0   1   1   3.5e-11   1.6e-07   30.5   0.0     2    29   100   127    99   128 0.95 Helix-hairpin-helix motif
EndIII_4Fe-2S        PF10576.4     17 seq837_BIOID52525    -            350   3.9e-05   23.5   5.6   1   1   1.6e-08   7.5e-05   22.6   3.9     1    17   192   208   192   208 0.98 Iron-sulfur binding domain of endonuclease III
BPD_transp_1         PF00528.17   185 seq838_BIOID52525    -            313   1.3e-16   60.5  19.0   1   1   9.7e-21   1.3e-16   60.5  13.2     2   179   106   307   105   310 0.90 Binding-protein-dependent transport system inner membrane component
Ribonuc_red_sm       PF00268.16   281 seq839_BIOID52525    -            319   1.1e-80  270.5   0.1   1   1   9.6e-85   1.3e-80  270.2   0.0     1   280     1   280     1   281 0.97 Ribonucleotide reductase, small chain
MscL                 PF01741.13   128 seq840_BIOID52525    -            136     1e-56  190.4   3.2   1   1   8.4e-61   1.1e-56  190.2   2.2     1   128     3   132     3   132 0.98 Large-conductance mechanosensitive channel, MscL
Molybdopterin        PF00384.17   432 seq845_BIOID52525    -           1032    1e-197  657.0   0.0   1   1  8.9e-202  1.2e-197  656.7   0.0     1   432   108   833   108   833 1.00 Molybdopterin oxidoreductase
Terminase_6          PF03237.10   384 seq846_BIOID52525    -            590     2e-99  332.8   0.0   1   1  7.3e-103   2.5e-99  332.5   0.0     2   384   164   572   163   572 0.98 Terminase-like family
Terminase_5          PF06056.7     58 seq846_BIOID52525    -            590   3.8e-26   90.2   0.8   1   1   2.2e-29   7.6e-26   89.3   0.1     1    58    12    69    12    69 0.98 Putative ATPase subunit of terminase (gpP-like)
HTH_23               PF13384.1     50 seq846_BIOID52525    -            590   2.1e-06   27.0   0.0   1   1   1.7e-09     6e-06   25.6   0.0     7    45    14    49     9    54 0.86 Homeodomain-like domain
HTH_28               PF13518.1     52 seq846_BIOID52525    -            590   1.7e-05   24.5   0.1   1   1     3e-08    0.0001   22.0   0.0     2    48    14    57    14    59 0.90 Helix-turn-helix domain
DeoC                 PF01791.4    236 seq847_BIOID52525    -            259   3.8e-61  206.2   1.8   1   1     3e-65   4.1e-61  206.1   1.2     3   230    12   240    10   246 0.94 DeoC/LacD family aldolase
adh_short            PF00106.20   167 seq849_BIOID52525    -            259     4e-26   91.7   1.6   1   1   1.1e-29   4.9e-26   91.5   1.1     2   166     4   172     3   173 0.94 short chain dehydrogenase
adh_short_C2         PF13561.1    243 seq849_BIOID52525    -            259   2.6e-16   60.0   0.0   1   1   8.4e-20   3.8e-16   59.4   0.0     7   241    13   255     9   256 0.87 Enoyl-(Acyl carrier protein) reductase
Thiolase_N           PF00108.18   264 seq853_BIOID52525    -            401   9.2e-81  270.5   0.1   1   1   1.7e-84   1.2e-80  270.1   0.1     1   264     1   269     1   269 0.95 Thiolase, N-terminal domain
Thiolase_C           PF02803.13   123 seq853_BIOID52525    -            401   2.3e-46  156.0   0.2   1   1   6.8e-50   4.6e-46  155.1   0.2     2   123   277   400   276   400 0.96 Thiolase, C-terminal domain
DctA-YdbH            PF11739.3    207 seq855_BIOID52525    -            879   1.8e-55  187.4   1.8   1   1   3.2e-59   4.3e-55  186.2   0.1     1   207   656   859   656   859 0.99 Dicarboxylate transport
DUF1161              PF06649.7     52 seq856_BIOID52525    -            102   1.3e-25   88.9   0.0   1   1   1.2e-29   1.6e-25   88.6   0.0     1    52    27    80    27    80 0.99 Protein of unknown function (DUF1161)
SNARE_assoc          PF09335.6    123 seq857_BIOID52525    -            235   1.2e-24   86.7   8.0   1   1   8.7e-29   1.2e-24   86.7   5.5     1   122    80   197    78   198 0.96 SNARE associated Golgi protein
DegT_DnrJ_EryC1      PF01041.12   363 seq858_BIOID52525    -            385  6.9e-133  443.0   0.1   1   1  2.8e-136  7.7e-133  442.8   0.0     3   363    18   380    16   380 0.98 DegT/DnrJ/EryC1/StrS aminotransferase family
Aminotran_1_2        PF00155.16   363 seq858_BIOID52525    -            385     2e-09   36.7   0.1   1   1   2.7e-12   7.3e-09   34.9   0.0    46   197    41   170    23   216 0.88 Aminotransferase class I and II
Cys_Met_Meta_PP      PF01053.15   386 seq858_BIOID52525    -            385   3.1e-08   32.1   0.1   1   1   1.6e-11   4.4e-08   31.6   0.1    54   193    38   176    36   252 0.81 Cys/Met metabolism PLP-dependent enzyme
Beta_elim_lyase      PF01212.16   290 seq858_BIOID52525    -            385   6.8e-07   28.6   0.0   1   1   4.1e-10   1.1e-06   27.8   0.0    29   235    39   245    30   302 0.72 Beta-eliminating lyase
Aminotran_5          PF00266.14   371 seq858_BIOID52525    -            385   2.8e-06   26.2   0.2   1   1   1.4e-09   3.8e-06   25.7   0.1    55   296    48   282    41   326 0.80 Aminotransferase class-V
CoA_binding          PF02629.14    96 seq859_BIOID52525    -            289   1.7e-30  105.2   0.7   1   1   4.9e-34   1.7e-30  105.2   0.5     1    96     6    99     6    99 0.99 CoA binding domain
Ligase_CoA           PF00549.14   153 seq859_BIOID52525    -            289   2.4e-20   72.5   0.6   1   1   1.2e-23     4e-20   71.8   0.4     1   152   151   271   151   272 0.96 CoA-ligase
Succ_CoA_lig         PF13607.1    138 seq859_BIOID52525    -            289   8.7e-12   44.7   0.0   1   1   4.4e-15   1.5e-11   43.9   0.0     1   138   145   284   145   287 0.83 Succinyl-CoA ligase like flavodoxin domain
TolA                 PF06519.6     96 seq860_BIOID52525    -            157   5.3e-19   67.8   0.0   1   1   1.1e-22   7.6e-19   67.3   0.0     4    85    49   129    46   136 0.91 TolA C-terminal
ETF                  PF01012.16   164 seq862_BIOID52525    -            254   4.8e-31  107.5   1.0   1   1   5.1e-35   6.9e-31  107.0   0.7     8   164    28   183    22   183 0.92 Electron transfer flavoprotein domain
LpxC                 PF03331.8    277 seq864_BIOID52525    -            305  5.8e-125  415.6   0.0   1   1  5.1e-129    7e-125  415.4   0.0     1   277     2   280     2   280 0.99 UDP-3-O-acyl N-acetylglycosamine deacetylase
ATP-synt_ab          PF00006.20   215 seq865_BIOID52525    -            443   5.9e-42  143.4   0.0   1   1   2.9e-45   7.9e-42  143.0   0.0     3   214   183   388   181   389 0.95 ATP synthase alpha/beta family, nucleotide-binding domain
Rho_RNA_bind         PF07497.7     78 seq865_BIOID52525    -            443   6.5e-42  140.9   0.1   1   1   4.2e-45   1.1e-41  140.1   0.0     1    78    73   150    73   150 0.98 Rho termination factor, RNA-binding domain
Rho_N                PF07498.7     43 seq865_BIOID52525    -            443   8.2e-18   63.7   0.8   1   1   1.7e-20   4.8e-17   61.3   0.2     1    43    29    71    29    71 0.98 Rho termination factor, N-terminal domain
NACHT                PF05729.7    167 seq865_BIOID52525    -            443   8.9e-05   22.0   0.0   1   1   6.2e-08   0.00017   21.1   0.0    12    96   207   297   203   311 0.80 NACHT domain
Packaging_FI         PF14000.1    125 seq866_BIOID52525    -            131   3.4e-41  140.2   2.6   1   1   2.7e-45   3.8e-41  140.0   1.8     1   125     2   128     2   128 0.97 DNA packaging protein FI
S-methyl_trans       PF02574.11   305 seq867_BIOID52525    -           1232  1.4e-104  349.6   0.1   1   1  9.1e-108  2.5e-104  348.7   0.1     1   304    21   331    21   332 0.98 Homocysteine S-methyltransferase
Met_synt_B12         PF02965.12   136 seq867_BIOID52525    -           1232   9.2e-54  180.5   0.0   1   1     9e-57   2.4e-53  179.2   0.0     1   136  1060  1197  1060  1197 0.99 Vitamin B12 dependent methionine synthase, activation domain
Pterin_bind          PF00809.17   210 seq867_BIOID52525    -           1232   1.5e-48  164.8   0.4   1   1   1.7e-51   4.6e-48  163.2   0.3     1   210   361   573   361   573 0.98 Pterin binding enzyme
B12-binding_2        PF02607.12    79 seq867_BIOID52525    -           1232   4.4e-21   74.5   0.0   1   1   6.5e-24   1.8e-20   72.6   0.0     4    79   664   739   662   739 0.96 B12 binding domain
B12-binding          PF02310.14   121 seq867_BIOID52525    -           1232   6.7e-20   71.0   0.2   1   1   1.8e-22     5e-19   68.2   0.1     2    94   753   845   752   856 0.93 B12 binding domain
CorA                 PF01544.13   292 seq871_BIOID52525    -            327     6e-63  212.4   0.0   1   1   5.2e-67   7.1e-63  212.2   0.0     3   292    39   323    37   323 0.97 CorA-like Mg2+ transporter protein
Gp_dh_C              PF02800.15   157 seq872_BIOID52525    -            331   4.2e-75  250.3   0.1   1   1   8.7e-79   5.9e-75  249.8   0.0     1   157   155   312   155   312 1.00 Glyceraldehyde 3-phosphate dehydrogenase, C-terminal domain
Gp_dh_N              PF00044.19   151 seq872_BIOID52525    -            331   3.1e-60  202.3   0.6   1   1     8e-64   5.5e-60  201.5   0.1     1   151     3   150     3   150 0.99 Glyceraldehyde 3-phosphate dehydrogenase, NAD binding domain
Anti-adapt_IraP      PF10796.4     87 seq873_BIOID52525    -             86   1.7e-37  127.5   2.4   1   1   1.3e-41   1.8e-37  127.4   1.7     1    87     1    86     1    86 0.99 Sigma-S stabilisation anti-adaptor protein
DUF2594              PF10769.4     74 seq874_BIOID52525    -             74   1.4e-42  143.4   2.3   1   1   1.1e-46   1.6e-42  143.3   1.6     1    74     1    74     1    74 1.00 Protein of unknown function (DUF2594)
EI24                 PF07264.6    219 seq877_BIOID52525    -            253   2.9e-52  177.1  20.5   1   1   2.4e-56   3.3e-52  176.9  14.2     1   219    11   232    11   232 0.96 Etoposide-induced protein 2.4 (EI24)
HTH_3                PF01381.17    55 seq878_BIOID52525    -             86   2.9e-10   39.7   0.0   1   1   7.5e-14   3.4e-10   39.4   0.0     1    51     5    55     5    59 0.94 Helix-turn-helix
HTH_31               PF13560.1     64 seq878_BIOID52525    -             86     2e-08   34.1   0.0   1   1   5.6e-12   2.6e-08   33.8   0.0     6    61     5    59     4    62 0.94 Helix-turn-helix domain
HTH_19               PF12844.2     64 seq878_BIOID52525    -             86   5.8e-08   32.5   0.0   1   1   1.6e-11   7.4e-08   32.2   0.0     4    56     5    57     5    65 0.93 Helix-turn-helix domain
ROK                  PF00480.15   179 seq879_BIOID52525    -            323   1.5e-45  155.0   0.0   1   1   3.1e-49   2.1e-45  154.6   0.0     1   179    24   214    24   214 0.95 ROK family
Glucokinase          PF02685.11   316 seq879_BIOID52525    -            323   4.4e-10   38.7   0.0   1   1     5e-13   3.4e-09   35.8   0.0     4   265    26   276    24   288 0.80 Glucokinase
P22_CoatProtein      PF11651.3    414 seq880_BIOID52525    -            402     2e-21   75.9   4.0   1   1   1.7e-23   2.3e-19   69.1   2.7    25   412    50   400    24   402 0.77 P22 coat protein - gene protein 5
ABC_tran             PF00005.22   118 seq882_BIOID52525    -            623   7.1e-41  139.1   0.1   1   2   5.7e-21   7.1e-18   64.9   0.1    24   118    90   197    56   197 0.81 ABC transporter
ABC_tran             PF00005.22   118 seq882_BIOID52525    -            623   7.1e-41  139.1   0.1   2   2     4e-23     5e-20   71.9   0.0     1   117   364   491   364   492 0.93 ABC transporter
oligo_HPY            PF08352.7     64 seq882_BIOID52525    -            623   8.6e-21   73.9   0.4   1   2   8.8e-12   1.1e-08   35.1   0.0     1    33   248   280   248   303 0.88 Oligopeptide/dipeptide transporter, C-terminal region
oligo_HPY            PF08352.7     64 seq882_BIOID52525    -            623   8.6e-21   73.9   0.4   2   2     3e-12   3.8e-09   36.6   0.0     1    33   543   575   543   594 0.85 Oligopeptide/dipeptide transporter, C-terminal region
DUF2799              PF10973.3     89 seq883_BIOID52525    -            134   3.4e-17   62.1   0.9   1   1   3.3e-21   4.5e-17   61.7   0.6     1    88    44   126    44   127 0.93 Protein of unknown function (DUF2799)
DUF3251              PF11622.3    165 seq885_BIOID52525    -            227     4e-07   29.4   3.5   1   1   1.7e-10   2.3e-06   27.0   2.4    12   152    50   203    36   215 0.67 Protein of unknown function (DUF3251)
Molybdopterin        PF00384.17   432 seq886_BIOID52525    -            808     4e-96  322.2   0.0   1   1   1.1e-99     5e-96  321.9   0.0     1   432   111   566   111   566 0.92 Molybdopterin oxidoreductase
Molydop_binding      PF01568.16   109 seq886_BIOID52525    -            808   1.1e-27   95.8   0.0   1   1   5.8e-31   2.6e-27   94.6   0.0     1   107   687   800   687   802 0.96 Molydopterin dinucleotide binding domain
Molybdop_Fe4S4       PF04879.11    55 seq886_BIOID52525    -            808   2.2e-14   52.9   0.8   1   1   8.4e-18   3.8e-14   52.1   0.5     1    55    49   108    49   108 0.97 Molybdopterin oxidoreductase Fe4S4 domain
Phage_attach         PF05354.6    117 seq888_BIOID52525    -            117   1.2e-62  208.4   0.1   1   1     2e-66   1.4e-62  208.3   0.1     1   117     1   117     1   117 1.00 Phage Head-Tail Attachment
Gifsy-2              PF13856.1     95 seq888_BIOID52525    -            117   9.8e-31  105.6   0.0   1   1   1.7e-34   1.1e-30  105.4   0.0     2    95     5   105     4   105 0.98 ATP-binding sugar transporter from pro-phage
YbjM                 PF11045.3    125 seq889_BIOID52525    -            125   5.5e-63  210.1   9.7   1   1   4.5e-67   6.1e-63  210.0   6.7     1   124     1   124     1   125 0.99 Putative inner membrane protein of Enterobacteriaceae
Alk_phosphatase      PF00245.15   421 seq890_BIOID52525    -            494  2.3e-145  484.3   3.1   1   1  5.3e-146  2.4e-142  474.4   2.1     1   421    87   493    87   493 0.99 Alkaline phosphatase
Metalloenzyme        PF01676.13   262 seq890_BIOID52525    -            494   4.2e-07   29.4   4.0   1   1   7.3e-10   3.3e-06   26.4   0.7   136   228   345   470   304   492 0.85 Metalloenzyme superfamily
Phosphodiest         PF01663.17   364 seq890_BIOID52525    -            494   4.5e-05   22.8   0.0   1   1   1.6e-08   7.2e-05   22.1   0.0   160   254   338   430   248   466 0.71 Type I phosphodiesterase / nucleotide pyrophosphatase
BPD_transp_1         PF00528.17   185 seq891_BIOID52525    -            264   4.4e-13   49.0  14.3   1   1   3.2e-17   4.4e-13   49.0   9.9     2   167    80   247    79   258 0.78 Binding-protein-dependent transport system inner membrane component
CMAS                 PF02353.15   273 seq892_BIOID52525    -            382  1.6e-106  355.2   0.2   1   1  1.6e-109  2.4e-106  354.6   0.2     2   273   108   368   107   368 0.98 Mycolic acid cyclopropane synthetase
Methyltransf_23      PF13489.1    162 seq892_BIOID52525    -            382   1.5e-14   53.9   0.0   1   1   1.6e-17   2.4e-14   53.2   0.0    14   135   157   287   143   315 0.73 Methyltransferase domain
Methyltransf_11      PF08241.7     95 seq892_BIOID52525    -            382   8.6e-13   48.4   0.0   1   1   1.1e-15   1.6e-12   47.5   0.0     1    94   172   264   172   265 0.97 Methyltransferase domain
Methyltransf_18      PF12847.2    112 seq892_BIOID52525    -            382     8e-11   42.3   0.0   1   1   1.4e-13   2.1e-10   41.0   0.0     1   111   167   267   167   268 0.91 Methyltransferase domain
Methyltransf_31      PF13847.1    152 seq892_BIOID52525    -            382   5.2e-11   42.2   0.0   1   1   5.6e-14   8.6e-11   41.5   0.0     2   112   166   269   165   329 0.85 Methyltransferase domain
Methyltransf_12      PF08242.7     99 seq892_BIOID52525    -            382     4e-08   33.5   0.0   1   1   5.5e-11   8.4e-08   32.4   0.0     1    99   172   263   172   263 0.83 Methyltransferase domain
Methyltransf_25      PF13649.1    101 seq892_BIOID52525    -            382   2.1e-07   31.1   0.0   1   1   2.8e-10   4.2e-07   30.1   0.0     1   101   171   261   171   261 0.90 Methyltransferase domain
PCMT                 PF01135.14   210 seq892_BIOID52525    -            382   3.9e-06   26.4   0.0   1   1   3.8e-09   5.7e-06   25.8   0.0    61   123   155   215   135   230 0.82 Protein-L-isoaspartate(D-aspartate) O-methyltransferase (PCMT)
MTS                  PF05175.9    170 seq892_BIOID52525    -            382   3.7e-05   23.0   0.0   1   1     4e-08   6.1e-05   22.3   0.0    22   104   158   234   152   265 0.81 Methyltransferase small domain
GFO_IDH_MocA         PF01408.17   120 seq893_BIOID52525    -            351   1.8e-32  112.2   0.1   1   1     9e-36   4.1e-32  111.1   0.0     1   118    10   128    10   130 0.97 Oxidoreductase family, NAD-binding Rossmann fold
GFO_IDH_MocA_C       PF02894.12   115 seq893_BIOID52525    -            351   1.8e-12   46.9   0.0   1   1   8.1e-16   3.7e-12   45.9   0.0     1   112   142   250   142   253 0.94 Oxidoreductase family, C-terminal alpha/beta domain
NAD_binding_3        PF03447.11   117 seq893_BIOID52525    -            351   1.2e-05   25.6   0.0   1   1   1.5e-08     7e-05   23.0   0.0    16   114    31   126    16   129 0.79 Homoserine dehydrogenase, NAD binding domain
AA_permease          PF00324.16   479 seq895_BIOID52525    -            470    1e-115  386.7  42.2   1   1  1.7e-119  1.1e-115  386.5  29.3     1   464    39   462    39   470 0.93 Amino acid permease
AA_permease_2        PF13520.1    426 seq895_BIOID52525    -            470   2.2e-43  148.2  46.9   1   1   4.3e-47   2.9e-43  147.8  32.5     9   410    43   444    39   464 0.82 Amino acid permease
TK                   PF00265.13   176 seq896_BIOID52525    -            205   2.6e-64  215.9   0.0   1   1   2.2e-68   2.9e-64  215.7   0.0     1   176     2   186     2   186 0.99 Thymidine kinase
TolA                 PF06519.6     96 seq898_BIOID52525    -            131   8.9e-15   54.3   0.0   1   1   7.9e-19   1.1e-14   54.0   0.0    11    92    45   125    37   129 0.91 TolA C-terminal
Voltage_CLC          PF00654.15   355 seq902_BIOID52525    -            473   1.4e-90  303.8  35.9   1   1   1.1e-92   1.5e-88  297.1  20.9     2   354    89   437    88   438 0.94 Voltage gated chloride channel
adh_short_C2         PF13561.1    243 seq903_BIOID52525    -            294   4.9e-30  104.9   0.0   1   1   1.3e-33   5.7e-30  104.7   0.0     5   241    58   290    55   292 0.92 Enoyl-(Acyl carrier protein) reductase
adh_short            PF00106.20   167 seq903_BIOID52525    -            294   3.3e-26   92.0   0.2   1   1     9e-30   4.1e-26   91.7   0.1     3   166    52   217    50   218 0.95 short chain dehydrogenase
KR                   PF08659.5    181 seq903_BIOID52525    -            294   2.3e-08   33.7   0.0   1   1   6.9e-12   3.2e-08   33.3   0.0     4   167    53   221    51   234 0.77 KR domain
Iron_traffic         PF04362.9     88 seq905_BIOID52525    -             91   1.5e-41  139.5   1.1   1   1   1.2e-45   1.7e-41  139.4   0.8     1    88     1    88     1    88 0.99 Bacterial Fe(2+) trafficking
CMD                  PF02627.15    85 seq906_BIOID52525    -            182   8.8e-08   31.7   0.2   1   1   4.3e-11   5.8e-07   29.1   0.0    14    85    52   122    43   122 0.91 Carboxymuconolactone decarboxylase family
ABC_tran             PF00005.22   118 seq907_BIOID52525    -            637     1e-36  125.7   1.1   1   2   2.4e-18   3.3e-15   56.3   0.0     1   118    41   178    41   178 0.87 ABC transporter
ABC_tran             PF00005.22   118 seq907_BIOID52525    -            637     1e-36  125.7   1.1   2   2   2.6e-21   3.6e-18   65.9   0.0     1   118   352   459   352   459 0.92 ABC transporter
ABC_tran_2           PF12848.2     85 seq907_BIOID52525    -            637   6.6e-29   99.4   4.3   1   1   4.8e-32   6.6e-29   99.4   3.0     1    83   217   298   217   302 0.93 ABC transporter
GutM                 PF06923.6    109 seq908_BIOID52525    -            119   6.1e-37  125.5   0.0   1   1   5.1e-41   6.9e-37  125.3   0.0     2   109     3   110     2   110 0.98 Glucitol operon activator protein (GutM)
ABC_tran             PF00005.22   118 seq910_BIOID52525    -            467   5.4e-26   91.1   0.0   1   1   3.3e-29   1.1e-25   90.1   0.0     1   117   135   259   135   260 0.97 ABC transporter
CBS                  PF00571.23    57 seq910_BIOID52525    -            467   2.8e-06   26.7   0.0   1   1   4.2e-07    0.0014   18.0   0.0    32    55   436   459   413   461 0.86 CBS domain
Glycos_transf_3      PF00591.16   254 seq911_BIOID52525    -            440   3.1e-61  206.7   0.4   1   1   9.1e-65   4.1e-61  206.3   0.2     2   253    79   332    78   333 0.98 Glycosyl transferase family, a/b domain
PYNP_C               PF07831.8     75 seq911_BIOID52525    -            440   2.4e-25   87.6   0.2   1   1     1e-28   4.7e-25   86.7   0.1     1    74   350   423   350   424 0.98 Pyrimidine nucleoside phosphorylase C-terminal domain
Glycos_trans_3N      PF02885.12    66 seq911_BIOID52525    -            440     3e-15   55.4   0.1   1   1   1.8e-18   8.4e-15   53.9   0.1     3    66     5    68     3    68 0.98 Glycosyl transferase family, helical bundle domain
ETF_alpha            PF00766.14    86 seq917_BIOID52525    -            312   1.1e-30  105.0   0.3   1   1   2.8e-34   1.9e-30  104.1   0.2     2    85   189   273   188   274 0.97 Electron transfer flavoprotein FAD-binding domain
ETF                  PF01012.16   164 seq917_BIOID52525    -            312   6.5e-25   87.6   0.3   1   1   1.7e-28   1.2e-24   86.8   0.2     2   164     7   153     6   153 0.92 Electron transfer flavoprotein domain
Minor_tail_Z         PF06763.6    189 seq918_BIOID52525    -            192   1.1e-91  305.4  15.8   1   1   9.3e-96   1.3e-91  305.3  11.0     1   189     3   192     3   192 1.00 Prophage minor tail protein Z (GPZ)
Cu-oxidase_3         PF07732.10   120 seq921_BIOID52525    -            516   1.3e-32  111.9   0.2   1   1   7.9e-36   3.6e-32  110.4   0.1     5   119    55   166    51   167 0.93 Multicopper oxidase
Cu-oxidase_2         PF07731.9    138 seq921_BIOID52525    -            516   5.3e-20   71.2  12.7   1   1     1e-22   4.6e-19   68.1   7.0    16   134   396   516   373   516 0.76 Multicopper oxidase
Cu-oxidase           PF00394.17   159 seq921_BIOID52525    -            516   1.7e-09   37.6   0.0   1   1   1.7e-09   7.9e-06   25.7   0.0    54   130   203   292   167   312 0.77 Multicopper oxidase
DUF4154              PF13689.1    145 seq923_BIOID52525    -            172     6e-33  113.3   0.0   1   1   5.4e-37   7.3e-33  113.0   0.0     6   145    32   168    27   168 0.95 Domain of unknown function (DUF4154)
Na_H_antiport_1      PF06965.7    378 seq924_BIOID52525    -            388  6.7e-166  551.6  29.2   1   1  5.6e-170  7.6e-166  551.4  20.2     2   378     5   380     4   380 0.99 Na+/H+ antiporter 1
DUF3393              PF11873.3    204 seq926_BIOID52525    -            360   8.5e-75  250.6   0.0   1   1   1.7e-78   1.1e-74  250.2   0.0     1   204     3   192     3   192 0.99 Domain of unknown function (DUF3393)
SLT                  PF01464.15   121 seq926_BIOID52525    -            360   9.9e-30  102.4   0.1   1   1   2.2e-33   1.5e-29  101.8   0.0     3   118   197   320   195   323 0.95 Transglycosylase SLT domain
EamA                 PF00892.15   126 seq928_BIOID52525    -            312     1e-47  161.1  36.0   1   2   2.4e-25   1.7e-21   76.4  11.3     1   125    31   152    31   153 0.93 EamA-like transporter family
EamA                 PF00892.15   126 seq928_BIOID52525    -            312     1e-47  161.1  36.0   2   2   8.1e-30   5.5e-26   90.9   8.2     1   125   173   300   173   301 0.98 EamA-like transporter family
AMP-binding          PF00501.23   418 seq929_BIOID52525    -            462   1.8e-26   92.3   0.1   1   1   1.1e-29   1.5e-25   89.3   0.1   130   409   103   375    18   380 0.87 AMP-binding enzyme
YihI                 PF04220.7    169 seq930_BIOID52525    -            169   3.4e-56  189.0  15.5   1   1   2.8e-60   3.9e-56  188.9  10.8     3   167     5   165     2   167 0.94 Der GTPase activator (YihI)
Glycos_transf_2      PF00535.21   169 seq935_BIOID52525    -            322   1.1e-30  106.4   0.0   1   1   3.2e-34   1.4e-30  106.0   0.0     1   165    11   171    11   175 0.85 Glycosyl transferase family 2
Glyco_tranf_2_3      PF13641.1    230 seq935_BIOID52525    -            322   3.5e-12   46.5   0.0   1   1   1.2e-15   5.4e-12   45.9   0.0     2   132     9   135     8   205 0.81 Glycosyltransferase like family 2
Glyco_tranf_2_2      PF10111.4    281 seq935_BIOID52525    -            322   9.6e-06   24.7   0.0   1   1   3.1e-09   1.4e-05   24.2   0.0     1   104    11   108    11   120 0.81 Glycosyltransferase like family 2
DeoRC                PF00455.17   162 seq936_BIOID52525    -            257   6.9e-53  178.4   0.6   1   1   2.4e-56   1.1e-52  177.8   0.3     3   161    74   232    72   233 0.97 DeoR C terminal sensor domain
HTH_DeoR             PF08220.7     57 seq936_BIOID52525    -            257     9e-22   76.2   0.1   1   1   3.8e-25   1.7e-21   75.3   0.1     1    56     6    61     6    62 0.98 DeoR-like helix-turn-helix domain
HTH_11               PF08279.7     55 seq936_BIOID52525    -            257   5.3e-09   35.4   0.1   1   1   3.9e-12   1.8e-08   33.8   0.0     1    46     6    50     6    56 0.92 HTH domain
SecM                 PF06558.7    148 seq937_BIOID52525    -            195   1.5e-67  225.8   2.0   1   1   1.3e-71   1.7e-67  225.5   1.4     1   147    49   194    49   195 0.99 Secretion monitor precursor protein (SecM)
HIM                  PF05662.9     21 seq938_BIOID52525    -           1616     5e-84  272.7 100.8   1   8   1.7e-09   4.8e-06   25.9   0.2     1    21   382   405   382   405 0.99 Haemagglutinin
HIM                  PF05662.9     21 seq938_BIOID52525    -           1616     5e-84  272.7 100.8   2   8   7.3e-11     2e-07   30.3   1.2     2    21   570   592   569   592 0.97 Haemagglutinin
HIM                  PF05662.9     21 seq938_BIOID52525    -           1616     5e-84  272.7 100.8   3   8   3.5e-11   9.5e-08   31.3   0.9     2    21   655   677   654   677 0.97 Haemagglutinin
HIM                  PF05662.9     21 seq938_BIOID52525    -           1616     5e-84  272.7 100.8   4   8   3.1e-11   8.4e-08   31.5   0.7     3    21  1028  1049  1026  1049 0.97 Haemagglutinin
HIM                  PF05662.9     21 seq938_BIOID52525    -           1616     5e-84  272.7 100.8   5   8   1.3e-09   3.5e-06   26.4   0.0     1    21  1183  1203  1183  1203 0.98 Haemagglutinin
HIM                  PF05662.9     21 seq938_BIOID52525    -           1616     5e-84  272.7 100.8   6   8   3.6e-12   9.8e-09   34.4   1.9     1    21  1319  1339  1319  1339 0.98 Haemagglutinin
HIM                  PF05662.9     21 seq938_BIOID52525    -           1616     5e-84  272.7 100.8   7   8   7.9e-13   2.2e-09   36.5   1.6     1    21  1440  1460  1440  1460 0.98 Haemagglutinin
HIM                  PF05662.9     21 seq938_BIOID52525    -           1616     5e-84  272.7 100.8   8   8   6.1e-10   1.7e-06   27.4   1.5     1    21  1493  1513  1493  1513 0.96 Haemagglutinin
Hep_Hag              PF05658.9     28 seq938_BIOID52525    -           1616   2.8e-71  232.6 183.7   1  13   1.1e-07   0.00031   20.7   0.0     1    27   130   156   130   157 0.94 Hep_Hag
Hep_Hag              PF05658.9     28 seq938_BIOID52525    -           1616   2.8e-71  232.6 183.7   2  13   5.9e-09   1.6e-05   24.7   1.5     1    26   158   183   158   185 0.94 Hep_Hag
Hep_Hag              PF05658.9     28 seq938_BIOID52525    -           1616   2.8e-71  232.6 183.7   3  13   1.1e-08     3e-05   23.9   1.5     1    27   200   226   200   227 0.95 Hep_Hag
Hep_Hag              PF05658.9     28 seq938_BIOID52525    -           1616   2.8e-71  232.6 183.7   4  13   3.5e-09   9.5e-06   25.5   0.2     1    27   214   240   214   241 0.95 Hep_Hag
Hep_Hag              PF05658.9     28 seq938_BIOID52525    -           1616   2.8e-71  232.6 183.7   5  13     7e-09   1.9e-05   24.5   2.5     1    26   228   253   228   255 0.96 Hep_Hag
Hep_Hag              PF05658.9     28 seq938_BIOID52525    -           1616   2.8e-71  232.6 183.7   6  13   7.3e-09     2e-05   24.4   2.2     3    27   257   281   256   282 0.94 Hep_Hag
Hep_Hag              PF05658.9     28 seq938_BIOID52525    -           1616   2.8e-71  232.6 183.7   7  13     6e-10   1.6e-06   27.9   0.5     1    28   269   296   269   296 0.97 Hep_Hag
Hep_Hag              PF05658.9     28 seq938_BIOID52525    -           1616   2.8e-71  232.6 183.7   8  13   1.3e-09   3.5e-06   26.8   2.2     1    28   297   324   297   324 0.95 Hep_Hag
Hep_Hag              PF05658.9     28 seq938_BIOID52525    -           1616   2.8e-71  232.6 183.7   9  13   4.2e-09   1.1e-05   25.2   2.4     3    27   327   351   325   352 0.94 Hep_Hag
Hep_Hag              PF05658.9     28 seq938_BIOID52525    -           1616   2.8e-71  232.6 183.7  10  13   2.2e-08     6e-05   22.9   2.5     1    27   353   379   353   380 0.96 Hep_Hag
Hep_Hag              PF05658.9     28 seq938_BIOID52525    -           1616   2.8e-71  232.6 183.7  11  13   3.4e-10   9.3e-07   28.6   3.9     1    27  1099  1125  1099  1126 0.95 Hep_Hag
Hep_Hag              PF05658.9     28 seq938_BIOID52525    -           1616   2.8e-71  232.6 183.7  12  13   1.3e-07   0.00034   20.5   4.4     1    28  1259  1286  1259  1286 0.96 Hep_Hag
Hep_Hag              PF05658.9     28 seq938_BIOID52525    -           1616   2.8e-71  232.6 183.7  13  13     3e-10   8.2e-07   28.8   4.5     1    28  1397  1424  1397  1424 0.96 Hep_Hag
YadA                 PF03895.10    78 seq938_BIOID52525    -           1616   7.5e-24   83.4  10.1   1   1   2.7e-27   7.5e-24   83.4   7.0     2    78  1539  1616  1538  1616 0.98 YadA-like C-terminal region
ESPR                 PF13018.1     24 seq938_BIOID52525    -           1616   1.7e-09   36.7   1.3   1   1   3.8e-12     1e-08   34.3   0.2     1    24     1    24     1    24 0.98 Extended Signal Peptide of Type V secretion system
OmpA                 PF00691.15    97 seq940_BIOID52525    -            296   5.5e-15   55.4   0.1   1   1   1.2e-18   1.7e-14   53.8   0.0     1    94   155   249   155   252 0.83 OmpA family
Rick_17kDa_Anti      PF05433.10    42 seq941_BIOID52525    -            155   1.4e-07   30.9  26.2   1   1   1.8e-11   2.5e-07   30.1  18.2     1    42    62   103    62   103 0.96 Glycine zipper 2TM domain
SBP_bac_8            PF13416.1    281 seq943_BIOID52525    -            388   2.2e-30  106.2   0.6   1   1   4.6e-34   3.2e-30  105.7   0.2    10   265    60   342    52   353 0.84 Bacterial extracellular solute-binding protein
SBP_bac_1            PF01547.20   314 seq943_BIOID52525    -            388   1.2e-05   25.0   2.8   1   1   2.9e-09     2e-05   24.3   1.8    19   313    57   326    33   327 0.82 Bacterial extracellular solute-binding protein
Lysis_S              PF04971.7     68 seq944_BIOID52525    -             71   3.4e-47  157.9   0.4   1   1   2.7e-51   3.7e-47  157.7   0.3     1    68     4    71     4    71 1.00 Lysis protein S
Aldose_epim          PF01263.15   301 seq946_BIOID52525    -            294   1.1e-46  159.1   0.1   1   1     1e-50   1.4e-46  158.9   0.1     1   284    27   274    27   287 0.90 Aldose 1-epimerase
PALP                 PF00291.20   307 seq947_BIOID52525    -            323   1.3e-63  214.9   0.3   1   1   1.1e-67   1.5e-63  214.7   0.2     3   306    10   300     8   301 0.87 Pyridoxal-phosphate dependent enzyme
DUF1418              PF07214.7     96 seq949_BIOID52525    -             95   6.2e-42  141.0   1.4   1   1     5e-46   6.8e-42  140.9   1.0     1    96     1    95     1    95 0.99 Protein of unknown function (DUF1418)
Aldedh               PF00171.17   462 seq950_BIOID52525    -            474  7.2e-167  555.2   0.1   1   1    6e-171  8.2e-167  555.0   0.1     3   462    13   470    11   470 0.97 Aldehyde dehydrogenase family
SIR2                 PF02146.12   181 seq951_BIOID52525    -            273   9.6e-49  165.4   0.0   1   1   9.1e-53   1.2e-48  165.0   0.0     1   181    48   221    48   221 0.90 Sir2 family
Phage_tail_U         PF06141.6    133 seq953_BIOID52525    -            131   7.7e-63  210.3   0.4   1   1   6.2e-67   8.5e-63  210.1   0.3     1   133     1   131     1   131 0.99 Phage minor tail protein U
Phage_lysozyme       PF00959.14   110 seq955_BIOID52525    -            149   8.9e-19   67.7   0.0   1   1   8.4e-23   1.2e-18   67.3   0.0     1    78    48   123    48   132 0.96 Phage lysozyme
GGDEF                PF00990.16   161 seq958_BIOID52525    -            408   5.3e-45  152.7   0.5   1   1   6.1e-49   8.4e-45  152.1   0.3     1   159   249   403   249   405 0.96 GGDEF domain
HTH_36               PF13730.1     55 seq959_BIOID52525    -            313     9e-11   41.6   0.0   1   1   4.9e-14   2.2e-10   40.3   0.0     5    55    20    70    16    70 0.91 Helix-turn-helix domain
GntR                 PF00392.16    64 seq959_BIOID52525    -            313   3.1e-07   29.6   0.0   1   1   1.5e-10   6.6e-07   28.5   0.0    25    60    41    76    35    78 0.95 Bacterial regulatory proteins, gntR family
PaaX                 PF07848.7     70 seq959_BIOID52525    -            313   1.9e-05   24.4   0.1   1   1   1.1e-08   4.9e-05   23.1   0.0    29    60    46    79    38    89 0.80 PaaX-like protein
Trp_repressor        PF01371.14    88 seq960_BIOID52525    -             98   2.8e-31  107.1   0.1   1   1   2.3e-35   3.2e-31  106.9   0.0     1    87     7    93     7    94 0.98 Trp repressor protein
Glyco_hydro_65m      PF03632.10   370 seq963_BIOID52525    -            755  8.6e-129  429.2   0.1   1   1  2.6e-132  1.2e-128  428.8   0.0     2   370   299   677   298   677 0.97 Glycosyl hydrolase family 65 central catalytic domain
Glyco_hydro_65N      PF03636.10   255 seq963_BIOID52525    -            755   3.1e-63  213.3   0.0   1   1   9.6e-67   4.4e-63  212.8   0.0     1   255     6   241     6   241 0.96 Glycosyl hydrolase family 65, N-terminal domain
Glyco_hydro_65C      PF03633.10    54 seq963_BIOID52525    -            755   1.2e-13   50.7   0.0   1   1   1.1e-16   4.9e-13   48.8   0.0     1    50   681   727   681   731 0.95 Glycosyl hydrolase family 65, C-terminal domain
Nitroreductase       PF00881.19   165 seq964_BIOID52525    -            240   1.3e-21   77.0   0.2   1   1     2e-25   2.7e-21   75.9   0.1     3   165    10   159     8   159 0.78 Nitroreductase family
Phage_portal         PF04860.7    347 seq965_BIOID52525    -            339   1.6e-61  207.8   0.0   1   1   1.4e-65   1.9e-61  207.5   0.0     8   298    46   328    39   339 0.92 Phage portal protein
DEAD                 PF00270.24   173 seq968_BIOID52525    -            457   4.4e-46  156.3   0.0   1   1   2.3e-47   7.8e-44  149.0   0.0     1   170    27   191    27   194 0.95 DEAD/DEAH box helicase
Helicase_C           PF00271.26    78 seq968_BIOID52525    -            457   1.5e-23   82.3   0.0   1   1   8.4e-27   2.9e-23   81.4   0.0     3    78   261   336   259   336 0.97 Helicase conserved C-terminal domain
DbpA                 PF03880.10    74 seq968_BIOID52525    -            457   1.9e-21   75.3   0.0   1   1   1.1e-24   3.9e-21   74.3   0.0     2    73   384   455   383   456 0.98 DbpA RNA binding domain
ResIII               PF04851.10   184 seq968_BIOID52525    -            457     1e-05   25.3   0.0   1   1     7e-09   2.4e-05   24.1   0.0     4   183    26   188    23   189 0.73 Type III restriction enzyme, res subunit
Glycos_transf_4      PF00953.16   159 seq969_BIOID52525    -            367   1.1e-28   99.9  21.3   1   1   7.8e-33   1.1e-28   99.9  14.8     3   157    75   233    73   235 0.94 Glycosyl transferase family 4
PTS_EIIA_2           PF00359.17   142 seq973_BIOID52525    -            658   2.4e-31  108.2   0.0   1   1   8.9e-35     4e-31  107.5   0.0     5   141    29   170    25   171 0.95 Phosphoenolpyruvate-dependent sugar phosphotransferase system, EIIA 2
PTS_IIB              PF02302.12    90 seq973_BIOID52525    -            658   1.4e-15   57.3   0.1   1   1   5.6e-19   2.6e-15   56.5   0.1     2    90   188   279   187   279 0.95 PTS system, Lactose/Cellobiose specific IIB subunit
PTS_EIIC             PF02378.13   321 seq973_BIOID52525    -            658   3.9e-11   42.2  35.1   1   1   5.9e-14   2.7e-10   39.4  23.9     2   268   312   562   311   632 0.72 Phosphotransferase system, EIIC
Radical_SAM          PF04055.16   166 seq974_BIOID52525    -            457   3.7e-15   56.3   0.0   1   1     8e-19   5.4e-15   55.8   0.0     2   164    57   227    56   229 0.79 Radical SAM superfamily
HemN_C               PF06969.11    66 seq974_BIOID52525    -            457     4e-12   45.8   0.3   1   1   2.7e-15   1.8e-11   43.7   0.0     1    66   363   431   363   431 0.94 HemN C-terminal domain
SecA_DEAD            PF07517.9    266 seq975_BIOID52525    -            901  7.2e-122  405.6   0.2   1   1  5.6e-125  1.5e-121  404.6   0.1     2   265     7   401     6   402 1.00 SecA DEAD-like domain
SecA_SW              PF07516.8    214 seq975_BIOID52525    -            901   1.4e-76  256.8   5.6   1   1   1.5e-79     4e-76  255.4   3.9     1   213   617   830   617   831 0.98 SecA Wing and Scaffold domain
SecA_PP_bind         PF01043.15   113 seq975_BIOID52525    -            901   1.7e-40  137.7   0.2   1   1   1.8e-43   4.9e-40  136.2   0.1     2   113   229   358   228   358 0.94 SecA preprotein cross-linking domain
SEC-C                PF02810.10    21 seq975_BIOID52525    -            901   9.2e-12   44.1   7.5   1   1   5.4e-15   1.5e-11   43.4   5.2     1    20   881   900   881   901 0.95 SEC-C motif
Big_2                PF02368.13    79 seq976_BIOID52525    -            256   4.9e-13   48.6  10.4   1   1   7.1e-17   4.9e-13   48.6   7.2     2    74   171   246   170   251 0.94 Bacterial Ig-like domain (group 2)
EamA                 PF00892.15   126 seq978_BIOID52525    -            306   6.7e-37  126.2  35.9   1   2   1.9e-25   2.6e-21   75.8   7.2     1   125    18   140    18   141 0.93 EamA-like transporter family
EamA                 PF00892.15   126 seq978_BIOID52525    -            306   6.7e-37  126.2  35.9   2   2   2.2e-19     3e-15   56.2  12.2     1   125   160   284   160   285 0.89 EamA-like transporter family
DAO                  PF01266.19   358 seq979_BIOID52525    -            429   4.2e-22   78.4   6.4   1   2     2e-10   2.8e-07   29.6   0.2     1    35     7    41     7    93 0.84 FAD dependent oxidoreductase
DAO                  PF01266.19   358 seq979_BIOID52525    -            429   4.2e-22   78.4   6.4   2   2   5.5e-17   7.5e-14   51.2   0.8   144   356   105   328    99   330 0.63 FAD dependent oxidoreductase
FAD_binding_3        PF01494.14   356 seq979_BIOID52525    -            429   7.3e-14   51.4   0.6   1   1   3.7e-16   5.1e-13   48.7   0.1     2   192     6   184     5   212 0.82 FAD binding domain
FAD_oxidored         PF12831.2    428 seq979_BIOID52525    -            429   1.1e-08   34.5   1.3   1   1   7.7e-12   1.1e-08   34.5   0.9     1   142     7   156     7   161 0.76 FAD dependent oxidoreductase
HI0933_like          PF03486.9    409 seq979_BIOID52525    -            429   1.8e-07   29.8   3.6   1   1   9.5e-10   1.3e-06   27.0   2.5     2   167     7   165     6   174 0.83 HI0933-like protein
NAD_binding_8        PF13450.1     68 seq979_BIOID52525    -            429   5.5e-07   29.4   1.3   1   1     1e-09   1.4e-06   28.0   0.9     1    32    10    41    10    64 0.90 NAD(P)-binding Rossmann-like domain
FAD_binding_2        PF00890.19   421 seq979_BIOID52525    -            429   3.4e-07   29.3  17.5   1   1   4.7e-08   6.4e-05   21.8   5.2     1    35     7    41     7    57 0.92 FAD binding domain
Thi4                 PF01946.12   230 seq979_BIOID52525    -            429   6.2e-07   28.6   1.5   1   1   4.5e-09   6.2e-06   25.3   0.4    18    64     6    52     2    58 0.94 Thi4 family
Pyr_redox_2          PF07992.9    200 seq979_BIOID52525    -            429     7e-06   25.9   3.4   1   1   1.4e-08   1.9e-05   24.4   2.3     1    90     7    95     7   307 0.83 Pyridine nucleotide-disulphide oxidoreductase
GIDA                 PF01134.17   392 seq979_BIOID52525    -            429   0.00014   20.7   1.9   1   1     1e-07   0.00014   20.7   1.3     1    31     7    36     7    60 0.78 Glucose inhibited division protein A
SIS                  PF01380.17   131 seq982_BIOID52525    -            321   3.8e-27   94.3   0.0   1   1   9.9e-31   6.8e-27   93.5   0.0     2   130    39   169    38   170 0.98 SIS domain
CBS                  PF00571.23    57 seq982_BIOID52525    -            321   2.9e-15   55.5   0.0   1   2   1.9e-08   0.00013   21.4   0.0     1    56   199   256   199   257 0.92 CBS domain
CBS                  PF00571.23    57 seq982_BIOID52525    -            321   2.9e-15   55.5   0.0   2   2   1.9e-10   1.3e-06   27.8   0.0     2    51   266   315   265   318 0.89 CBS domain
PfkB                 PF00294.19   301 seq983_BIOID52525    -            310     1e-59  202.0   0.4   1   1   1.9e-63   1.3e-59  201.7   0.3     8   298    15   297     8   300 0.92 pfkB family carbohydrate kinase
Phos_pyr_kin         PF08543.7    246 seq983_BIOID52525    -            310   1.2e-08   34.4   0.3   1   1   4.1e-12   2.8e-08   33.1   0.1   117   223   179   279   156   292 0.87 Phosphomethylpyrimidine kinase
CsiD                 PF08943.5    297 seq986_BIOID52525    -            360  1.1e-148  493.8   0.2   1   1  2.6e-152  1.8e-148  493.1   0.0     1   297    55   350    55   350 1.00 CsiD
TauD                 PF02668.11   258 seq986_BIOID52525    -            360   4.5e-11   42.7   0.1   1   1   9.8e-15   6.7e-11   42.2   0.1    33   256   123   344    98   346 0.80 Taurine catabolism dioxygenase TauD, TfdA family
MdoG                 PF04349.7    484 seq987_BIOID52525    -            517  8.5e-263  871.7   1.2   1   1  7.2e-267  9.8e-263  871.5   0.8     1   483    29   514    29   515 1.00 Periplasmic glucan biosynthesis protein, MdoG
Metalloenzyme        PF01676.13   262 seq990_BIOID52525    -            407   1.2e-57  195.1   0.0   1   1   9.9e-62   1.4e-57  194.9   0.0     1   261     2   405     2   406 0.97 Metalloenzyme superfamily
PsiF_repeat          PF07769.9     35 seq992_BIOID52525    -            106     5e-37  125.0  21.0   1   2   7.1e-24   9.7e-20   69.7   4.0     2    35    26    59    25    59 0.97 psiF repeat
PsiF_repeat          PF07769.9     35 seq992_BIOID52525    -            106     5e-37  125.0  21.0   2   2   2.4e-21   3.3e-17   61.5   5.0     2    35    70   103    69   103 0.97 psiF repeat
Epimerase            PF01370.16   236 seq993_BIOID52525    -            660   1.7e-41  142.1   0.0   1   1     8e-45   2.7e-41  141.4   0.0     1   236   318   566   318   566 0.91 NAD dependent epimerase/dehydratase family
Formyl_trans_N       PF00551.14   181 seq993_BIOID52525    -            660   5.4e-25   87.8   0.0   1   1   2.4e-28   8.1e-25   87.2   0.0    67   178    63   174    20   177 0.90 Formyl transferase
Formyl_trans_C       PF02911.13   100 seq993_BIOID52525    -            660   2.3e-20   72.4   0.0   1   1   1.2e-23   4.3e-20   71.5   0.0     3    98   202   295   200   297 0.95 Formyl transferase, C-terminal domain
3Beta_HSD            PF01073.14   280 seq993_BIOID52525    -            660   5.8e-06   25.0   0.0   1   1   2.4e-09   8.2e-06   24.5   0.0     1   157   319   474   319   504 0.79 3-beta hydroxysteroid dehydrogenase/isomerase family
Fe-S_biosyn          PF01521.15    91 seq994_BIOID52525    -            114   4.3e-29   99.9   0.0   1   1   3.7e-33     5e-29   99.7   0.0     1    91     9   100     9   100 0.99 Iron-sulphur cluster biosynthesis
BPD_transp_1         PF00528.17   185 seq995_BIOID52525    -            354   2.5e-26   92.2  16.2   1   1   1.8e-30   2.5e-26   92.2  11.2     1   176   163   324   163   332 0.91 Binding-protein-dependent transport system inner membrane component
IMS                  PF00817.15   148 seq996_BIOID52525    -            351   9.7e-48  161.6   0.0   1   1   3.4e-51   1.6e-47  160.9   0.0     1   148     7   154     7   154 0.98 impB/mucB/samB family
IMS_C                PF11799.3    137 seq996_BIOID52525    -            351   2.1e-09   37.7   0.1   1   1   8.2e-13   3.7e-09   36.9   0.0     3    99   211   309   210   327 0.85 impB/mucB/samB family C-terminal
IMS_HHH              PF11798.3     32 seq996_BIOID52525    -            351   1.3e-08   34.2   0.0   1   1   7.1e-12   3.2e-08   33.0   0.0     1    32   166   197   166   197 0.96 IMS family HHH motif
HTH_1                PF00126.22    60 seq1000_BIOID52525   -            301     5e-16   58.0   0.0   1   1   1.5e-19     1e-15   57.0   0.0     2    60     9    67     8    67 0.97 Bacterial regulatory helix-turn-helix protein, lysR family
LysR_substrate       PF03466.15   209 seq1000_BIOID52525   -            301   4.8e-11   42.0   0.0   1   1   9.5e-15   6.5e-11   41.6   0.0     9   200    98   287    92   290 0.94 LysR substrate binding domain
Nuc_H_symport        PF03825.11   400 seq1002_BIOID52525   -            434  3.4e-189  628.5  40.8   1   1  5.7e-193  3.9e-189  628.3  28.3     1   399    17   422    17   423 1.00 Nucleoside H+ symporter
MFS_1                PF07690.11   354 seq1002_BIOID52525   -            434   2.2e-11   42.9  55.7   1   1     3e-12     2e-08   33.2  12.5    33   173   268   418   258   432 0.83 Major Facilitator Superfamily
SBP_bac_5            PF00496.17   374 seq1006_BIOID52525   -            512   2.6e-95  319.2  11.2   1   1   2.5e-99   3.4e-95  318.9   7.8     1   372    70   429    70   431 0.95 Bacterial extracellular solute-binding proteins, family 5 Middle
DUF1656              PF07869.7     58 seq1008_BIOID52525   -             78   3.3e-18   65.1   9.6   1   1   2.4e-22   3.3e-18   65.1   6.7     3    57    16    70    14    72 0.95 Protein of unknown function (DUF1656)
RimK                 PF08443.6    190 seq1010_BIOID52525   -            300   1.9e-82  275.2   0.0   1   1   8.6e-86   2.4e-82  274.9   0.0     1   190    97   286    97   286 1.00 RimK-like ATP-grasp domain
GSH-S_ATP            PF02955.11   174 seq1010_BIOID52525   -            300   9.2e-19   67.1   0.2   1   1   4.9e-22   1.3e-18   66.5   0.2    13   163   115   265   103   276 0.84 Prokaryotic glutathione synthetase, ATP-grasp domain
ATP-grasp_4          PF13535.1    184 seq1010_BIOID52525   -            300   6.4e-15   55.2   0.0   1   1   3.3e-18     9e-15   54.7   0.0     1   177    96   263    96   268 0.82 ATP-grasp domain
ATP-grasp_3          PF02655.9    161 seq1010_BIOID52525   -            300     2e-09   37.3   0.0   1   1   1.1e-12   3.1e-09   36.7   0.0     1   156    97   263    97   266 0.79 ATP-grasp domain
Dala_Dala_lig_C      PF07478.8    203 seq1010_BIOID52525   -            300   1.3e-05   24.5   0.2   1   1   1.7e-08   4.6e-05   22.7   0.1    33   177   135   267   107   273 0.76 D-ala D-ala ligase C-terminus
BPD_transp_1         PF00528.17   185 seq1011_BIOID52525   -            511   1.2e-07   31.2  17.9   1   1   9.1e-12   1.2e-07   31.2  12.4    26   183   346   503   344   505 0.92 Binding-protein-dependent transport system inner membrane component
His_Phos_1           PF00300.17   158 seq1012_BIOID52525   -            215   1.1e-38  132.7   0.2   1   1   9.5e-43   1.3e-38  132.4   0.1     1   157     3   156     3   157 0.91 Histidine phosphatase superfamily (branch 1)
Dam                  PF05869.6    181 seq1017_BIOID52525   -            217   1.6e-65  219.7   0.0   1   1   1.4e-69   1.9e-65  219.5   0.0     2   181    15   207    14   207 0.98 DNA N-6-adenine-methyltransferase (Dam)
GGDEF                PF00990.16   161 seq1018_BIOID52525   -            371   9.2e-48  161.7   0.0   1   1   1.8e-51   1.2e-47  161.3   0.0     2   161   211   366   210   366 0.97 GGDEF domain
MASE2                PF05230.6     91 seq1018_BIOID52525   -            371   1.8e-32  111.0   9.9   1   1     7e-36   4.8e-32  109.6   3.5     1    91    39   129    39   129 0.99 MASE2 domain
MatE                 PF01554.13   162 seq1019_BIOID52525   -            457   5.6e-74  247.0  34.1   1   2   1.4e-41   1.9e-37  128.2   3.8     1   162    17   177    17   177 0.98 MatE
MatE                 PF01554.13   162 seq1019_BIOID52525   -            457   5.6e-74  247.0  34.1   2   2   3.8e-42   5.2e-38  130.0   8.5     1   162   244   405   244   405 1.00 MatE
Mob_synth_C          PF06463.8    128 seq1020_BIOID52525   -            329   6.4e-36  122.7   0.0   1   1   3.1e-39   1.1e-35  122.0   0.0     1   127   186   312   186   313 0.98 Molybdenum Cofactor Synthesis C
Radical_SAM          PF04055.16   166 seq1020_BIOID52525   -            329   1.2e-26   93.7   0.0   1   1   4.9e-30   1.7e-26   93.2   0.0     2   166    19   181    18   181 0.97 Radical SAM superfamily
Fer4_12              PF13353.1    139 seq1020_BIOID52525   -            329   1.3e-07   31.7   0.0   1   1   7.2e-11   2.5e-07   30.8   0.0    15   116    24   125    13   136 0.84 4Fe-4S single cluster domain
Fer4_14              PF13394.1    117 seq1020_BIOID52525   -            329   5.2e-07   29.6   0.0   1   1   5.1e-10   1.7e-06   27.9   0.0     6    90    22   104    15   125 0.70 4Fe-4S single cluster domain
PaaX_C               PF08223.6    172 seq1022_BIOID52525   -            316   5.4e-54  182.3   3.2   1   1   1.1e-57   7.5e-54  181.8   2.2     1   172   104   274   104   274 0.98 PaaX-like protein C-terminal domain
PaaX                 PF07848.7     70 seq1022_BIOID52525   -            316   3.4e-29  100.5   0.5   1   1   9.4e-33   6.4e-29   99.6   0.4     3    70    20    87    18    87 0.98 PaaX-like protein
Lipoprotein_19       PF13617.1     59 seq1023_BIOID52525   -             61   3.6e-27   93.6   0.7   1   1   2.9e-31   3.9e-27   93.5   0.5     1    59     2    60     2    60 0.97 YnbE-like lipoprotein
Phage_lambd_GpG      PF06894.6    127 seq1024_BIOID52525   -            140   1.3e-55  186.3   1.1   1   1     1e-59   1.4e-55  186.1   0.8     1   126     1   125     1   126 0.98 Bacteriophage lambda minor tail protein (GpG)
HlyD                 PF00529.15   306 seq1026_BIOID52525   -            285   3.9e-46  157.6   5.4   1   2   2.1e-22   5.8e-19   68.3   1.4     2    78    44   120    43   128 0.92 HlyD family secretion protein
HlyD                 PF00529.15   306 seq1026_BIOID52525   -            285   3.9e-46  157.6   5.4   2   2   1.7e-29   4.6e-26   91.7   0.1   139   302   127   278   115   282 0.92 HlyD family secretion protein
HlyD_2               PF12700.2    328 seq1026_BIOID52525   -            285   8.1e-22   77.6   0.3   1   1   4.1e-25   1.1e-21   77.2   0.2    15   239    38   229    31   242 0.88 HlyD family secretion protein
HlyD_3               PF13437.1    105 seq1026_BIOID52525   -            285   5.9e-19   68.2   0.1   1   1   1.3e-15   3.4e-12   46.4   0.0     1    82   153   232   153   248 0.90 HlyD family secretion protein
Biotin_lipoyl_2      PF13533.1     50 seq1026_BIOID52525   -            285   4.6e-18   64.5   1.6   1   1   2.9e-18   8.1e-15   54.1   0.5     2    50    44    92    42   103 0.88 Biotin-lipoyl like
Abhydrolase_1        PF00561.15   230 seq1027_BIOID52525   -            340     3e-26   92.2   0.0   1   1   2.6e-29     9e-26   90.7   0.0     4   218   105   312   102   315 0.96 alpha/beta hydrolase fold
Abhydrolase_6        PF12697.2    228 seq1027_BIOID52525   -            340     3e-16   59.9   0.7   1   1   1.2e-19   4.2e-16   59.4   0.5     1   219    75   312    75   320 0.70 Alpha/beta hydrolase family
Abhydrolase_5        PF12695.2    142 seq1027_BIOID52525   -            340   7.6e-11   41.8   0.4   1   1   7.2e-14   2.5e-10   40.1   0.2     2   141    75   308    74   309 0.65 Alpha/beta hydrolase family
PTS-HPr              PF00381.14    84 seq1028_BIOID52525   -             85   1.3e-31  108.2   0.2   1   1   9.9e-36   1.4e-31  108.1   0.1     1    82     1    82     1    84 0.98 PTS HPr component phosphorylation site
GntR                 PF00392.16    64 seq1034_BIOID52525   -            258   6.7e-23   79.7   0.2   1   1   1.9e-26   1.3e-22   78.8   0.1     1    64     9    72     9    72 0.99 Bacterial regulatory proteins, gntR family
FCD                  PF07729.7    125 seq1034_BIOID52525   -            258   9.3e-19   67.8   5.0   1   1   2.1e-22   1.4e-18   67.2   3.5     1   125    96   220    96   220 0.90 FCD domain
OmpA                 PF00691.15    97 seq1036_BIOID52525   -            160   3.6e-18   65.6   0.1   1   1     4e-22   5.5e-18   65.0   0.1     1    97    55   151    55   151 0.95 OmpA family
PfkB                 PF00294.19   301 seq1039_BIOID52525   -            337   5.5e-70  235.7   0.0   1   1   4.9e-74   6.7e-70  235.4   0.0     2   297    31   331    30   335 0.97 pfkB family carbohydrate kinase
Wzz                  PF02706.10   152 seq1040_BIOID52525   -            348   4.4e-15   55.6   1.9   1   1   7.4e-19     1e-14   54.5   1.3     1   113    15   188    15   246 0.66 Chain length determinant protein
DUF1318              PF07027.7     95 seq1041_BIOID52525   -            109   4.4e-34  116.4   1.0   1   1   3.7e-38     5e-34  116.3   0.7     2    95    16   108    15   108 0.98 Protein of unknown function (DUF1318)
PEP-utilizers_C      PF02896.13   294 seq1047_BIOID52525   -            575  1.6e-124  414.4   0.2   1   1  4.8e-128  2.2e-124  414.0   0.1     1   293   250   541   250   542 0.99 PEP-utilising enzyme, TIM barrel domain
PEP-utilisers_N      PF05524.8    123 seq1047_BIOID52525   -            575   1.9e-31  108.3   5.0   1   1   4.2e-35   1.9e-31  108.3   3.5     2   123     3   127     2   127 0.96 PEP-utilising enzyme, N-terminal
PEP-utilizers        PF00391.18    81 seq1047_BIOID52525   -            575     7e-25   86.2   0.2   1   1   4.5e-28   2.1e-24   84.7   0.1     9    80   152   224   147   225 0.93 PEP-utilising enzyme, mobile domain
Molybdopterin        PF00384.17   432 seq1048_BIOID52525   -            808   1.8e-88  297.0   0.0   1   1   4.8e-92   2.2e-88  296.7   0.0     1   432   115   566   115   566 0.93 Molybdopterin oxidoreductase
Molydop_binding      PF01568.16   109 seq1048_BIOID52525   -            808   5.3e-27   93.6   0.0   1   1   2.2e-30     1e-26   92.7   0.0     1   107   687   800   687   802 0.97 Molydopterin dinucleotide binding domain
Molybdop_Fe4S4       PF04879.11    55 seq1048_BIOID52525   -            808   2.7e-13   49.4   0.9   1   1     1e-16   4.7e-13   48.6   0.6     1    55    53   112    53   112 0.96 Molybdopterin oxidoreductase Fe4S4 domain
CinA                 PF02464.12   155 seq1049_BIOID52525   -            172   9.4e-48  161.4   1.1   1   1   7.9e-52   1.1e-47  161.2   0.8     2   155    18   171    17   171 0.98 Competence-damaged protein
DUF4128              PF13554.1    127 seq1050_BIOID52525   -            130   2.6e-08   33.4   0.0   1   1   2.6e-12   3.5e-08   33.0   0.0     2    89     6    95     5   115 0.84 Bacteriophage related domain of unknown function
Phage_tail_T         PF06223.7    103 seq1052_BIOID52525   -            144   1.1e-57  192.6   0.9   1   1   5.4e-56   7.3e-52  173.9   0.1     1   103    11   113    11   113 0.99 Minor tail protein T
DUF2622              PF11080.3     96 seq1053_BIOID52525   -             96   1.1e-48  162.9   0.2   1   1   8.6e-53   1.2e-48  162.8   0.2     1    95     1    95     1    96 0.99 Protein of unknown function (DUF2622)
DUF2566              PF10753.4     55 seq1055_BIOID52525   -             82   3.4e-29  100.3   5.3   1   1   3.3e-33   4.5e-29  100.0   3.7     1    55    28    82    28    82 0.99 Protein of unknown function (DUF2566)
Cys_Met_Meta_PP      PF01053.15   386 seq1056_BIOID52525   -            440    6e-122  406.5   0.0   1   1    5e-126  6.8e-122  406.3   0.0     1   385    52   436    52   437 0.97 Cys/Met metabolism PLP-dependent enzyme
DAO                  PF01266.19   358 seq1059_BIOID52525   -            422     2e-62  211.0   0.0   1   1   5.3e-66   2.4e-62  210.7   0.0     1   356     3   390     3   392 0.86 FAD dependent oxidoreductase
RusA                 PF05866.6    116 seq1062_BIOID52525   -            129   6.6e-21   74.7   0.0   1   1   5.6e-25   7.6e-21   74.5   0.0     1   115     5   120     5   121 0.92 Endodeoxyribonuclease RusA
EAL                  PF00563.15   236 seq1065_BIOID52525   -            362   6.7e-59  199.1   0.0   1   1   1.4e-62   9.5e-59  198.6   0.0     3   236   112   346   111   346 0.94 EAL domain
GerE                 PF00196.14    58 seq1065_BIOID52525   -            362   1.3e-10   40.3   0.3   1   1   3.8e-14   2.6e-10   39.3   0.2     5    52    26    73    24    77 0.96 Bacterial regulatory proteins, luxR family
OpuAC                PF04069.7    257 seq1068_BIOID52525   -            330   1.4e-55  188.3   3.7   1   1   1.2e-59   1.7e-55  188.0   2.6     2   256    30   312    29   313 0.94 Substrate binding domain of ABC-type glycine betaine transport system
DUF2592              PF10766.4     41 seq1070_BIOID52525   -             49     1e-26   91.8   4.7   1   1   8.2e-31   1.1e-26   91.7   3.3     1    41     4    44     4    44 0.98 Protein of unknown function (DUF2592)
Microcin             PF03526.8     55 seq1072_BIOID52525   -            111   1.4e-07   30.9   0.0   1   1   1.8e-11   2.5e-07   30.0   0.0    18    55    44    79    34    79 0.93 Colicin E1 (microcin) immunity protein
YbjN                 PF10722.4    127 seq1074_BIOID52525   -            158   6.8e-14   51.8   0.2   1   1   5.8e-18   7.9e-14   51.6   0.2     2   123     9   132     8   136 0.97 Putative bacterial sensory transduction regulator
Fructosamin_kin      PF03881.9    288 seq1076_BIOID52525   -            286  7.5e-111  369.6   0.0   1   1  1.2e-114  8.3e-111  369.4   0.0     1   287     1   285     1   286 0.99 Fructosamine kinase
APH                  PF01636.18   239 seq1076_BIOID52525   -            286     3e-21   76.1   3.1   1   1   5.8e-25     4e-21   75.7   2.2     4   223    23   239    21   251 0.87 Phosphotransferase enzyme family
DUF2526              PF10735.4     77 seq1077_BIOID52525   -             77   3.1e-47  158.3   5.7   1   1   2.5e-51   3.4e-47  158.2   4.0     1    77     1    77     1    77 1.00 Protein of unknown function (DUF2526)
MFS_1                PF07690.11   354 seq1078_BIOID52525   -            416   1.6e-25   89.5  61.2   1   2   3.7e-20   2.5e-16   59.2  19.0     1   224    22   237    22   242 0.81 Major Facilitator Superfamily
MFS_1                PF07690.11   354 seq1078_BIOID52525   -            416   1.6e-25   89.5  61.2   2   2   7.4e-13     5e-09   35.2  19.8    10   179   237   409   232   415 0.80 Major Facilitator Superfamily
MFS_3                PF05977.8    524 seq1078_BIOID52525   -            416   4.8e-21   74.3  33.9   1   1   9.1e-25   6.2e-21   73.9  23.5     9   396    16   400    12   414 0.89 Transmembrane secretion effector
Adenine_glyco        PF03352.8    179 seq1079_BIOID52525   -            242   4.5e-84  280.2   0.0   1   1     4e-88   5.4e-84  280.0   0.0     1   177    61   237    61   239 0.99 Methyladenine glycosylase
AMP-binding          PF00501.23   418 seq1080_BIOID52525   -            566  4.6e-100  334.7   0.0   1   1  8.1e-104  5.5e-100  334.5   0.0     2   418    71   482    70   482 0.94 AMP-binding enzyme
DUF4009              PF13193.1     41 seq1080_BIOID52525   -            566   9.2e-11   40.8   0.3   1   1   3.7e-14   2.5e-10   39.4   0.1     1    28   524   551   524   562 0.90 Domain of unknown function (DUF4009)
TMP_2                PF06791.8    210 seq1081_BIOID52525   -            853   2.4e-67  226.4  13.9   1   1   3.6e-71   2.4e-67  226.4   9.6     2   209    50   257    49   258 0.97 Prophage tail length tape measure protein
Tape_meas_lam_C      PF09718.5     78 seq1081_BIOID52525   -            853   3.3e-20   71.6   6.0   1   1   4.8e-24   3.3e-20   71.6   4.2     1    78   626   703   626   703 0.98 Lambda phage tail tape-measure protein (Tape_meas_lam_C)
Hexapep              PF00132.19    36 seq1085_BIOID52525   -            196   1.7e-16   58.7  14.7   1   3   9.6e-10   1.3e-05   24.3   0.0     3    36    12    45    10    45 0.90 Bacterial transferase hexapeptide (six repeats)
Hexapep              PF00132.19    36 seq1085_BIOID52525   -            196   1.7e-16   58.7  14.7   2   3   5.5e-08   0.00075   18.7   1.4     1    34    71   103    71   103 0.97 Bacterial transferase hexapeptide (six repeats)
Hexapep              PF00132.19    36 seq1085_BIOID52525   -            196   1.7e-16   58.7  14.7   3   3   1.5e-12     2e-08   33.2   1.9     1    35    88   122    88   123 0.95 Bacterial transferase hexapeptide (six repeats)
MoCF_biosynth        PF00994.19   144 seq1088_BIOID52525   -            170   5.6e-31  106.7   0.0   1   1   5.1e-35     7e-31  106.4   0.0     1   143    14   156    12   157 0.92 Probable molybdopterin binding domain
KilA-N               PF04383.8    111 seq1089_BIOID52525   -            265   2.8e-24   84.7   0.0   1   1   3.2e-28   4.4e-24   84.1   0.0     6   108     8   104     4   107 0.93 KilA-N domain
SBP_bac_11           PF13531.1    231 seq1090_BIOID52525   -            257   2.9e-55  187.3   4.6   1   1     5e-59   3.4e-55  187.0   3.2     1   231    29   255    29   255 0.95 Bacterial extracellular solute-binding protein
SBP_bac_1            PF01547.20   314 seq1090_BIOID52525   -            257   4.9e-17   62.5   6.8   1   1     9e-21   6.2e-17   62.1   4.7     1   313    34   246    34   247 0.90 Bacterial extracellular solute-binding protein
Glycos_transf_2      PF00535.21   169 seq1091_BIOID52525   -            847   1.4e-19   70.2   0.0   1   1   6.3e-23   2.2e-19   69.6   0.0     2   168   246   429   245   430 0.98 Glycosyl transferase family 2
Glyco_tranf_2_3      PF13641.1    230 seq1091_BIOID52525   -            847   3.3e-15   56.4   0.3   1   1     3e-18     1e-14   54.8   0.0     2   230   243   493   242   493 0.84 Glycosyltransferase like family 2
Glyco_trans_2_3      PF13632.1    192 seq1091_BIOID52525   -            847   2.9e-13   49.8  14.5   1   1   8.6e-17   2.9e-13   49.8  10.1     1   185   341   533   341   708 0.82 Glycosyl transferase family group 2
Glyco_transf_21      PF13506.1    174 seq1091_BIOID52525   -            847   4.5e-08   32.5   0.0   1   1   4.7e-11   1.6e-07   30.6   0.0     6   147   312   468   308   492 0.77 Glycosyl transferase family 21
UPF0270              PF06794.7     70 seq1092_BIOID52525   -             72   9.2e-36  121.3   0.1   1   1   7.4e-40     1e-35  121.2   0.0     1    70     1    70     1    70 0.99 Uncharacterised protein family (UPF0270)
PMI_typeI            PF01238.16   373 seq1097_BIOID52525   -            417  2.2e-124  415.1   0.1   1   1  2.5e-127  1.7e-123  412.1   0.0     1   373    27   383    27   383 0.98 Phosphomannose isomerase type I
Glyco_hydro_38       PF01074.17   277 seq1099_BIOID52525   -            877   2.5e-44  151.5   0.0   1   1   8.9e-48   4.1e-44  150.8   0.0     2   266     7   266     6   274 0.88 Glycosyl hydrolases family 38 N-terminal domain
Glyco_hydro_38C      PF07748.8    458 seq1099_BIOID52525   -            877   1.1e-28  100.1   0.0   1   1   3.5e-32   1.6e-28   99.5   0.0     2   417   386   843   385   862 0.79 Glycosyl hydrolases family 38 C-terminal domain
Alpha-mann_mid       PF09261.6     80 seq1099_BIOID52525   -            877   1.2e-06   28.4   0.0   1   1   6.3e-10   2.9e-06   27.2   0.0     2    79   280   356   279   357 0.88 Alpha mannosidase, middle domain
SNARE_assoc          PF09335.6    123 seq1100_BIOID52525   -            220   1.6e-22   79.8   5.4   1   1   1.2e-26   1.6e-22   79.8   3.7     1   123    48   174    48   174 0.96 SNARE associated Golgi protein
BPD_transp_1         PF00528.17   185 seq1103_BIOID52525   -            306     4e-43  146.9  10.6   1   1   2.9e-47     4e-43  146.9   7.4     1   184   113   304   113   305 0.99 Binding-protein-dependent transport system inner membrane component
HAD_2                PF13419.1    176 seq1104_BIOID52525   -            219   5.3e-24   85.3   0.0   1   1   1.4e-27   6.3e-24   85.0   0.0     1   176     6   190     6   190 0.88 Haloacid dehalogenase-like hydrolase
Hydrolase            PF00702.21   204 seq1104_BIOID52525   -            219   5.7e-11   43.2   0.0   1   1   1.8e-14   8.1e-11   42.7   0.0     3   203     5   183     3   184 0.83 haloacid dehalogenase-like hydrolase
Hydrolase_like       PF13242.1     75 seq1104_BIOID52525   -            219   5.3e-07   29.1   0.0   1   1   2.2e-10     1e-06   28.2   0.0     3    56   146   198   144   207 0.93 HAD-hyrolase-like
UPF0027              PF01139.12   420 seq1105_BIOID52525   -            388   1.1e-97  327.6   0.0   1   2   1.8e-28   2.5e-24   85.9   0.0     6    98    23   115    19   124 0.93 Uncharacterized protein family UPF0027
UPF0027              PF01139.12   420 seq1105_BIOID52525   -            388   1.1e-97  327.6   0.0   2   2   2.9e-75     4e-71  240.1   0.0   144   419   127   381   113   382 0.90 Uncharacterized protein family UPF0027
Epimerase_2          PF02350.14   346 seq1106_BIOID52525   -            376  1.3e-126  421.9   0.0   1   1  1.1e-130  1.5e-126  421.7   0.0     2   346    22   370    21   370 0.97 UDP-N-acetylglucosamine 2-epimerase
ABC_tran             PF00005.22   118 seq1107_BIOID52525   -            228   1.8e-19   70.1   0.0   1   1   1.8e-23   2.4e-19   69.7   0.0     1   117    52   172    52   173 0.86 ABC transporter
PRK                  PF00485.13   194 seq1110_BIOID52525   -            289     3e-74  248.6   0.0   1   1   2.7e-78   3.6e-74  248.4   0.0     1   194     7   214     7   214 0.99 Phosphoribulokinase / Uridine kinase family
HTH_Tnp_1            PF01527.15    76 seq1111_BIOID52525   -             87   8.3e-20   70.4   0.1   1   1   2.1e-23   9.7e-20   70.2   0.1     4    76     2    71     1    71 0.97 Transposase
HTH_28               PF13518.1     52 seq1111_BIOID52525   -             87   8.8e-07   28.6   0.0   1   1   2.7e-10   1.3e-06   28.1   0.0     4    37    12    45     9    60 0.92 Helix-turn-helix domain
Na_Pi_cotrans        PF02690.10   142 seq1113_BIOID52525   -            543   1.6e-44  150.9  30.2   1   2   1.4e-39   9.5e-36  122.5   7.0     1   140    13   148    13   150 0.98 Na+/Pi-cotransporter
Na_Pi_cotrans        PF02690.10   142 seq1113_BIOID52525   -            543   1.6e-44  150.9  30.2   2   2   1.6e-13   1.1e-09   38.0  10.2     1   123   139   265   139   284 0.90 Na+/Pi-cotransporter
Polysacc_deac_1      PF01522.16   124 seq1116_BIOID52525   -            296   8.1e-15   54.4   0.0   1   1   1.4e-18     2e-14   53.1   0.0    16   123    15   169     6   170 0.93 Polysaccharide deacetylase
MoaC                 PF01967.16   136 seq1117_BIOID52525   -            161   1.5e-60  202.6   1.3   1   1   1.3e-64   1.7e-60  202.4   0.9     1   136    15   150    15   150 1.00 MoaC family
CreA                 PF05981.7    129 seq1118_BIOID52525   -            157     1e-57  193.0   0.0   1   1   8.6e-62   1.2e-57  192.8   0.0     1   128    24   156    24   157 0.96 CreA protein
SBP_bac_8            PF13416.1    281 seq1119_BIOID52525   -            395   3.3e-37  128.6   2.3   1   1   1.6e-40   4.4e-37  128.2   1.6     3   280    71   361    69   362 0.86 Bacterial extracellular solute-binding protein
SBP_bac_6            PF13343.1    242 seq1119_BIOID52525   -            395   1.2e-27   96.6   0.9   1   1   6.8e-31   1.9e-27   96.0   0.6     5   216   105   343    83   374 0.85 Bacterial extracellular solute-binding protein
SBP_bac_1            PF01547.20   314 seq1119_BIOID52525   -            395   6.8e-17   62.0   6.9   1   1   3.9e-20   1.1e-16   61.3   4.8    17   311    69   328    59   331 0.75 Bacterial extracellular solute-binding protein
SBP_bac_11           PF13531.1    231 seq1119_BIOID52525   -            395   1.3e-07   31.3   0.0   1   1   3.5e-10   9.5e-07   28.5   0.0    15   228    69   336    64   338 0.77 Bacterial extracellular solute-binding protein
Acetyltransf_10      PF13673.1    117 seq1121_BIOID52525   -            146   3.4e-14   52.8   0.0   1   1   1.3e-17   4.3e-14   52.5   0.0     7   117    12   120     8   120 0.81 Acetyltransferase (GNAT) domain
Acetyltransf_7       PF13508.1     79 seq1121_BIOID52525   -            146   1.2e-13   50.8   0.1   1   1   4.7e-17   1.6e-13   50.4   0.1     3    78    48   121    46   122 0.92 Acetyltransferase (GNAT) domain
Acetyltransf_1       PF00583.19    83 seq1121_BIOID52525   -            146   1.5e-12   47.2   0.1   1   1   7.5e-16   2.6e-12   46.5   0.1     1    83    53   121    53   121 0.97 Acetyltransferase (GNAT) family
rve_3                PF13683.1     67 seq1123_BIOID52525   -            274   7.3e-33  111.7   0.2   1   1   3.6e-36   1.6e-32  110.6   0.1     1    67   187   253   187   253 0.99 Integrase core domain
rve                  PF00665.21   120 seq1123_BIOID52525   -            274   7.8e-23   80.7   0.0   1   1   4.7e-26   2.1e-22   79.3   0.0     2   120   101   216   100   216 0.93 Integrase core domain
HTH_21               PF13276.1     60 seq1123_BIOID52525   -            274   4.2e-16   58.5   7.3   1   1   9.2e-20   4.2e-16   58.5   5.1     3    60    33    88    30    88 0.89 HTH-like domain
DUF2583              PF10762.4     89 seq1124_BIOID52525   -             92     1e-51  172.9   1.0   1   1   8.5e-56   1.2e-51  172.7   0.7     1    89     1    89     1    89 0.99 Protein of unknown function (DUF2583)
AAA_PrkA             PF08298.6    358 seq1127_BIOID52525   -            644  1.3e-180  599.6   0.0   1   1  2.6e-184  1.8e-180  599.1   0.0     2   358    20   380    19   380 0.99 PrkA AAA domain
PrkA                 PF06798.7    254 seq1127_BIOID52525   -            644   6.8e-86  287.5   2.2   1   1   2.2e-89   1.5e-85  286.4   1.5     1   254   382   636   382   636 0.98 PrkA serine protein kinase C-terminal domain
Aldo_ket_red         PF00248.16   283 seq1128_BIOID52525   -            286   4.6e-54  183.0   0.0   1   1   3.9e-58   5.3e-54  182.8   0.0     1   281    15   283    15   285 0.96 Aldo/keto reductase family
BPD_transp_1         PF00528.17   185 seq1130_BIOID52525   -            229     4e-22   78.5  13.4   1   1   3.7e-26     5e-22   78.1   9.3     2   175    26   215    25   227 0.78 Binding-protein-dependent transport system inner membrane component
DUF968               PF06147.6    200 seq1131_BIOID52525   -            331   8.9e-79  263.9   0.0   1   1   8.7e-83   1.2e-78  263.5   0.0     2   200   131   328   130   328 0.99 Protein of unknown function (DUF968)
Aldedh               PF00171.17   462 seq1134_BIOID52525   -            499  2.6e-163  543.5   0.0   1   1  2.3e-167  3.2e-163  543.2   0.0     5   462    33   495    30   495 0.97 Aldehyde dehydrogenase family
Aldedh               PF00171.17   462 seq1135_BIOID52525   -            482  2.6e-175  583.1   0.1   1   1  2.1e-179  2.9e-175  582.9   0.1     1   461    19   477    19   478 0.99 Aldehyde dehydrogenase family
SecD-TM1             PF13721.1    101 seq1137_BIOID52525   -            127   2.7e-16   59.5   0.0   1   1   2.6e-20   3.6e-16   59.1   0.0    11   101    17   105     8   105 0.91 SecD export protein N-terminal TM region
MFS_1                PF07690.11   354 seq1140_BIOID52525   -            394   1.9e-36  125.4  54.7   1   2   7.4e-30     1e-25   90.1  17.3     2   188    17   198    16   220 0.86 Major Facilitator Superfamily
MFS_1                PF07690.11   354 seq1140_BIOID52525   -            394   1.9e-36  125.4  54.7   2   2   8.8e-15   1.2e-10   40.5  15.8     3   175   218   387   216   394 0.89 Major Facilitator Superfamily
ABC_tran             PF00005.22   118 seq1141_BIOID52525   -            360     1e-20   74.1   0.0   1   1   7.3e-24     2e-20   73.2   0.0     1   117    44   162    44   163 0.93 ABC transporter
TOBE                 PF03459.12    64 seq1141_BIOID52525   -            360   9.2e-09   35.1   0.0   1   1   1.2e-08   3.3e-05   23.7   0.0     4    64   295   350   292   350 0.92 TOBE domain
TOBE_2               PF08402.5     75 seq1141_BIOID52525   -            360   1.5e-08   34.4   0.0   1   1   1.1e-11   2.9e-08   33.4   0.0     2    75   282   351   281   351 0.88 TOBE domain
SNARE_assoc          PF09335.6    123 seq1142_BIOID52525   -            219   3.3e-19   69.1   5.8   1   1   2.4e-23   3.3e-19   69.1   4.0     1   122    48   173    48   174 0.96 SNARE associated Golgi protein
NUDIX                PF00293.23   135 seq1143_BIOID52525   -            129   8.5e-22   77.1   0.1   1   1   7.2e-26   9.8e-22   76.9   0.1     4   132     7   126     4   129 0.85 NUDIX domain
ThiS                 PF02597.15    78 seq1144_BIOID52525   -             81     5e-22   77.9   0.0   1   1   4.1e-26   5.6e-22   77.8   0.0     1    78     4    81     4    81 0.99 ThiS family
Lactamase_B          PF00753.22   194 seq1145_BIOID52525   -            479   5.4e-28   97.8   0.2   1   1   1.6e-31   7.4e-28   97.4   0.1     2   158    31   179    30   246 0.90 Metallo-beta-lactamase superfamily
Rubredoxin           PF00301.15    47 seq1145_BIOID52525   -            479   1.2e-19   69.8   2.7   1   1   4.7e-23   2.2e-19   68.9   1.9     1    47   425   471   425   471 0.98 Rubredoxin
Flavodoxin_1         PF00258.20   143 seq1145_BIOID52525   -            479     1e-11   44.9   0.0   1   1   3.8e-15   1.7e-11   44.1   0.0     1   142   256   388   256   389 0.78 Flavodoxin
DUF188               PF02639.9    130 seq1148_BIOID52525   -            152     1e-50  170.3   0.0   1   1   8.8e-55   1.2e-50  170.1   0.0     1   127    17   143    17   146 0.98 Uncharacterized BCR, YaiI/YqxD family COG1671
Response_reg         PF00072.19   112 seq1149_BIOID52525   -            229   4.1e-26   91.0   0.0   1   1   9.1e-30   6.2e-26   90.4   0.0     1   111     6   115     6   116 0.98 Response regulator receiver domain
Trans_reg_C          PF00486.23    77 seq1149_BIOID52525   -            229   7.3e-23   80.1   0.0   1   1   1.9e-26   1.3e-22   79.3   0.0     2    77   151   226   150   226 0.94 Transcriptional regulatory protein, C terminal
Rhodanese            PF00581.15   113 seq1151_BIOID52525   -            440   5.4e-30  103.9   0.2   1   2   3.8e-15   5.2e-11   42.7   0.0    22   112   183   268   161   269 0.81 Rhodanese-like domain
Rhodanese            PF00581.15   113 seq1151_BIOID52525   -            440   5.4e-30  103.9   0.2   2   2   3.4e-15   4.6e-11   42.9   0.0     5   112   304   423   300   424 0.83 Rhodanese-like domain
MarC                 PF01914.12   203 seq1154_BIOID52525   -            215   2.5e-74  248.6  10.8   1   1   2.1e-78   2.9e-74  248.4   7.5     2   203     9   210     8   210 0.99 MarC family integral membrane protein
Esterase             PF00756.15   251 seq1155_BIOID52525   -            278   1.1e-72  244.3   0.0   1   1   3.8e-76   1.3e-72  244.1   0.0     1   251    21   271    21   271 0.99 Putative esterase
Abhydrolase_5        PF12695.2    142 seq1155_BIOID52525   -            278   8.5e-08   31.9   0.0   1   1   3.3e-11   1.1e-07   31.5   0.0     6   142    50   257    44   257 0.62 Alpha/beta hydrolase family
Peptidase_S9         PF00326.16   213 seq1155_BIOID52525   -            278   9.4e-07   28.1   0.0   1   1   4.3e-10   1.5e-06   27.4   0.0    54   208   127   274   118   278 0.77 Prolyl oligopeptidase family
PTS_EIIA_1           PF00358.15   133 seq1156_BIOID52525   -            169   5.4e-54  181.2   2.2   1   1   4.7e-58   6.5e-54  180.9   1.5     3   132    20   149    18   150 0.98 phosphoenolpyruvate-dependent sugar phosphotransferase system, EIIA 1
ADH_zinc_N           PF00107.21   130 seq1157_BIOID52525   -            353   6.6e-18   64.3   0.0   1   1   1.6e-21   1.1e-17   63.7   0.0     1   122   169   304   169   311 0.92 Zinc-binding dehydrogenase
ADH_zinc_N_2         PF13602.1    127 seq1157_BIOID52525   -            353     6e-07   30.2   0.0   1   1   1.6e-10   1.1e-06   29.4   0.0     1   127   202   347   202   347 0.78 Zinc-binding dehydrogenase
BPD_transp_1         PF00528.17   185 seq1158_BIOID52525   -            303   7.2e-31  107.0  13.0   1   1   1.1e-34   7.2e-31  107.0   9.0     1   184   119   302   119   303 0.99 Binding-protein-dependent transport system inner membrane component
OppC_N               PF12911.2     56 seq1158_BIOID52525   -            303   1.3e-17   62.7   0.2   1   1     2e-21   1.3e-17   62.7   0.2     2    56    24    79    23    79 0.86 N-terminal TM domain of oligopeptide transport permease C
Ribonuc_L-PSP        PF01042.16   121 seq1159_BIOID52525   -            114   3.3e-28   97.7   0.5   1   1   2.6e-32   3.6e-28   97.6   0.4     2   121     3   114     2   114 0.96 Endoribonuclease L-PSP
MoaE                 PF02391.12   117 seq1161_BIOID52525   -            150   2.5e-40  136.7   0.0   1   1   2.2e-44     3e-40  136.5   0.0     2   116     6   121     5   122 0.97 MoaE protein
HD                   PF01966.17   122 seq1164_BIOID52525   -            443     4e-11   42.8   0.1   1   1     2e-14   1.3e-10   41.1   0.0     1    64     4    84     4   121 0.88 HD domain
PMT                  PF02366.13   245 seq1166_BIOID52525   -            550   1.4e-54  184.9  21.1   1   1   2.1e-58   1.4e-54  184.9  14.7     3   245     5   237     3   237 0.98 Dolichyl-phosphate-mannose-protein mannosyltransferase
PMT_2                PF13231.1    159 seq1166_BIOID52525   -            550   6.8e-12   45.4  22.0   1   1     1e-15   6.8e-12   45.4  15.3     2   159    61   222    60   222 0.80 Dolichyl-phosphate-mannose-protein mannosyltransferase
HAD_2                PF13419.1    176 seq1167_BIOID52525   -            222   9.8e-23   81.1   0.0   1   1   2.5e-26   1.1e-22   80.9   0.0     2   176    11   191    10   191 0.91 Haloacid dehalogenase-like hydrolase
Hydrolase            PF00702.21   204 seq1167_BIOID52525   -            222   5.1e-13   49.9   0.0   1   1   3.1e-16   1.4e-12   48.4   0.0     3   203     9   184     7   185 0.83 haloacid dehalogenase-like hydrolase
Hydrolase_like       PF13242.1     75 seq1167_BIOID52525   -            222   2.7e-05   23.6   0.0   1   1   9.2e-09   4.2e-05   23.0   0.0     2    49   146   192   145   209 0.91 HAD-hyrolase-like
UDPG_MGDP_dh_N       PF03721.9    185 seq1169_BIOID52525   -            420   2.5e-61  206.1   0.2   1   1   7.1e-63   2.4e-59  199.7   0.0     2   183     5   189     4   191 0.96 UDP-glucose/GDP-mannose dehydrogenase family, NAD binding domain
UDPG_MGDP_dh         PF00984.14    96 seq1169_BIOID52525   -            420     4e-30  103.7   0.0   1   1   2.3e-33     8e-30  102.7   0.0     2    93   206   292   205   296 0.88 UDP-glucose/GDP-mannose dehydrogenase family, central domain
UDPG_MGDP_dh_C       PF03720.10   106 seq1169_BIOID52525   -            420   7.5e-19   67.7   0.0   1   1   5.7e-22   1.9e-18   66.4   0.0     1   104   324   419   324   420 0.91 UDP-glucose/GDP-mannose dehydrogenase family, UDP binding domain
NAD_binding_2        PF03446.10   162 seq1169_BIOID52525   -            420     7e-07   29.1   0.1   1   1   2.1e-09   7.1e-06   25.8   0.0     2   110     4   136     3   141 0.76 NAD binding domain of 6-phosphogluconate dehydrogenase
RVT_1                PF00078.22   214 seq1170_BIOID52525   -            492   5.1e-10   38.9   2.1   1   1   1.1e-13   1.5e-09   37.4   0.8    60   201   181   321   152   389 0.88 Reverse transcriptase (RNA-dependent DNA polymerase)
DUF1090              PF06476.7    115 seq1171_BIOID52525   -            122   6.8e-38  128.7  16.9   1   1   6.2e-42   8.4e-38  128.4  11.7     2   114     7   116     5   117 0.92 Protein of unknown function (DUF1090)
RF-1                 PF00472.15   114 seq1172_BIOID52525   -            204   2.7e-23   81.8   1.9   1   1   3.5e-27   4.8e-23   81.0   1.3     9   103   103   196    97   200 0.84 RF-1 domain
ABC_tran             PF00005.22   118 seq1174_BIOID52525   -            352   6.3e-26   90.9   0.0   1   1   2.9e-29   1.3e-25   89.9   0.0     1   117    38   156    38   157 0.91 ABC transporter
TOBE                 PF03459.12    64 seq1174_BIOID52525   -            352   3.2e-18   65.4   0.0   1   1   1.8e-19   8.2e-16   57.7   0.0     1    62   290   350   290   352 0.97 TOBE domain
DUF945               PF06097.6    459 seq1176_BIOID52525   -            502  8.5e-149  496.0  18.8   1   1    7e-153  9.6e-149  495.9  13.0     1   459     1   482     1   482 0.99 Bacterial protein of unknown function (DUF945)
SIR2_2               PF13289.1    140 seq1180_BIOID52525   -            529     1e-25   90.1   0.1   1   1   4.7e-29   6.4e-25   87.5   0.0     3   128   139   263   137   276 0.86 SIR2-like domain
SKI                  PF01202.17   158 seq1181_BIOID52525   -            174   4.8e-48  162.8   0.0   1   1   1.6e-51   5.5e-48  162.7   0.0     1   157    11   168    11   169 0.98 Shikimate kinase
AAA_17               PF13207.1    121 seq1181_BIOID52525   -            174   1.9e-06   28.5   0.0   1   1   1.3e-09   4.3e-06   27.4   0.0     3    66     6    67     5   172 0.67 AAA domain
AAA                  PF00004.24   132 seq1181_BIOID52525   -            174   2.2e-06   27.7   0.0   1   1   3.1e-08   0.00011   22.3   0.0     2    30     6    34     5    95 0.86 ATPase family associated with various cellular activities (AAA)
HATPase_c            PF02518.21   111 seq1183_BIOID52525   -            474   8.5e-22   76.8   0.0   1   1   3.2e-25   1.4e-21   76.1   0.0     5   109   367   470   363   472 0.92 Histidine kinase-, DNA gyrase B-, and HSP90-like ATPase
HisKA                PF00512.20    68 seq1183_BIOID52525   -            474   4.1e-13   48.9   0.3   1   1   2.8e-16   1.3e-12   47.4   0.2     6    67   260   319   256   320 0.91 His Kinase A (phospho-acceptor) domain
HAMP                 PF00672.20    70 seq1183_BIOID52525   -            474   2.4e-11   43.5  10.9   1   1   2.9e-13   1.3e-09   37.9   0.1     2    69   185   251   184   252 0.88 HAMP domain
ABC_tran             PF00005.22   118 seq1185_BIOID52525   -            404   2.9e-27   95.2   0.0   1   1   1.1e-30   5.2e-27   94.4   0.0     1   117    86   204    86   205 0.93 ABC transporter
TOBE_2               PF08402.5     75 seq1185_BIOID52525   -            404   1.2e-19   69.9   0.0   1   1   6.5e-23   2.9e-19   68.6   0.0     1    75   322   402   322   402 0.92 TOBE domain
TerC                 PF03741.11   184 seq1187_BIOID52525   -            540   4.9e-49  166.1  13.4   1   1   1.6e-52   7.4e-49  165.5   9.3     1   183    27   216    27   217 0.94 Integral membrane protein TerC family
CorC_HlyC            PF03471.12    81 seq1187_BIOID52525   -            540   2.6e-20   71.8   0.1   1   1   6.2e-23   2.8e-19   68.5   0.0     2    79   453   529   452   531 0.93 Transporter associated domain
CBS                  PF00571.23    57 seq1187_BIOID52525   -            540   7.2e-16   57.4   1.3   1   2   8.5e-09   3.9e-05   23.1   0.4     1    53   315   371   315   374 0.94 CBS domain
CBS                  PF00571.23    57 seq1187_BIOID52525   -            540   7.2e-16   57.4   1.3   2   2   9.7e-12   4.4e-08   32.5   0.0     3    53   382   432   381   436 0.93 CBS domain
Antiterm             PF03589.8     95 seq1188_BIOID52525   -            250   6.3e-54  179.9   0.6   1   2   1.2e-23   1.6e-19   69.6   0.0     1    95    14   107    14   107 0.98 Antitermination protein
Antiterm             PF03589.8     95 seq1188_BIOID52525   -            250   6.3e-54  179.9   0.6   2   2     2e-34   2.8e-30  104.1   0.1     2    95   155   247   154   247 0.98 Antitermination protein
Fer4_11              PF13247.1     99 seq1189_BIOID52525   -            205   1.2e-31  108.4  10.9   1   1   8.5e-35   1.2e-31  108.4   7.5     3    97    60   153    58   155 0.97 4Fe-4S dicluster domain
Fer4_2               PF12797.2     22 seq1189_BIOID52525   -            205   1.1e-13   50.0  30.8   1   1   6.7e-10   9.1e-07   28.3   0.6     2    20     6    24     5    33 0.89 4Fe-4S binding domain
Fer4                 PF00037.22    24 seq1189_BIOID52525   -            205   9.1e-13   47.1  35.1   1   1   8.5e-11   1.2e-07   30.9   3.3     1    23    92   114    92   115 0.94 4Fe-4S binding domain
Fer4_7               PF12838.2     52 seq1189_BIOID52525   -            205   2.4e-12   46.9  28.1   1   1   9.2e-10   1.3e-06   28.6   7.3     2    50    99   147    98   149 0.87 4Fe-4S dicluster domain
Fer4_9               PF13187.1     55 seq1189_BIOID52525   -            205   8.2e-12   45.0  26.6   1   1   5.5e-10   7.5e-07   29.2   7.4     2    53    99   148    98   150 0.95 4Fe-4S dicluster domain
Fer4_10              PF13237.1     52 seq1189_BIOID52525   -            205   4.5e-11   42.2  30.2   1   1   8.2e-09   1.1e-05   24.9   8.0     2    52    92   146    91   146 0.76 4Fe-4S dicluster domain
Fer4_4               PF12800.2     17 seq1189_BIOID52525   -            205   1.7e-10   40.2  32.5   1   3     3e-05      0.04   14.1   2.3     1    15    11    25    11    29 0.90 4Fe-4S binding domain
Fer4_4               PF12800.2     17 seq1189_BIOID52525   -            205   1.7e-10   40.2  32.5   2   3   3.3e-05     0.045   13.9   2.0     2    16    65    81    64    85 0.86 4Fe-4S binding domain
Fer4_4               PF12800.2     17 seq1189_BIOID52525   -            205   1.7e-10   40.2  32.5   3   3   2.9e-07    0.0004   20.3   2.0     2    17    97   112    96   112 0.91 4Fe-4S binding domain
Fer4_6               PF12837.2     24 seq1189_BIOID52525   -            205   2.4e-10   39.7  39.6   1   1   3.1e-09   4.2e-06   26.2   3.2     1    23    91   113    91   114 0.95 4Fe-4S binding domain
Fer4_3               PF12798.2     15 seq1189_BIOID52525   -            205   7.3e-07   29.1  40.1   1   2   9.4e-06     0.013   15.9   4.2     1    15    67    83    67    83 0.98 4Fe-4S binding domain
Fer4_3               PF12798.2     15 seq1189_BIOID52525   -            205   7.3e-07   29.1  40.1   2   2   4.8e-05     0.065   13.7   1.6     1    13   126   147   126   149 0.94 4Fe-4S binding domain
Bax1-I               PF01027.15   205 seq1191_BIOID52525   -            234   3.6e-59  199.6  36.8   1   1     3e-63   4.1e-59  199.5  25.5     2   205    19   230    18   230 0.92 Inhibitor of apoptosis-promoting Bax1
DUF883               PF05957.8     94 seq1192_BIOID52525   -            101   1.1e-31  108.9   1.7   1   1   9.3e-36   1.3e-31  108.7   1.2     2    94     9   101     8   101 0.99 Bacterial protein of unknown function (DUF883)
DUF1889              PF08986.5    119 seq1193_BIOID52525   -            119   2.3e-83  276.1   0.8   1   1   1.8e-87   2.5e-83  276.0   0.6     1   119     1   119     1   119 1.00 Domain of unknown function (DUF1889)
cNMP_binding         PF00027.24    91 seq1197_BIOID52525   -            210   8.9e-24   83.0   0.0   1   1     4e-27   1.4e-23   82.4   0.0     3    90    23   111    21   112 0.97 Cyclic nucleotide-binding domain
Crp                  PF00325.15    32 seq1197_BIOID52525   -            210   2.1e-15   55.7   0.4   1   1   1.1e-18   3.9e-15   54.8   0.3     1    32   166   197   166   197 0.98 Bacterial regulatory proteins, crp family
HTH_Crp_2            PF13545.1     76 seq1197_BIOID52525   -            210   2.2e-11   43.2   0.1   1   1   1.5e-14     5e-11   42.1   0.1     1    67   142   206   142   207 0.94 Crp-like helix-turn-helix domain
Porin_OmpG           PF09381.5    301 seq1200_BIOID52525   -            301  2.9e-219  725.8  13.9   1   1  7.2e-223  3.3e-219  725.6   9.6     1   301     1   301     1   301 1.00 Outer membrane protein G (OmpG)
DUF481               PF04338.7    210 seq1200_BIOID52525   -            301   5.9e-06   26.0   2.4   1   1   1.3e-09   5.9e-06   26.0   1.7    93   197    95   206    91   212 0.85 Protein of unknown function, DUF481
DUF1469              PF07332.6    121 seq1201_BIOID52525   -            134     1e-25   89.6   7.5   1   1   8.4e-30   1.1e-25   89.5   5.2     6   120    19   129    14   130 0.97 Protein of unknown function (DUF1469)
DmsC                 PF04976.7    276 seq1203_BIOID52525   -            364  6.9e-116  386.2  20.0   1   1  6.1e-120  8.3e-116  385.9  13.9     1   276    81   354    81   354 0.99 DMSO reductase anchor subunit (DmsC)
EAL                  PF00563.15   236 seq1204_BIOID52525   -            808   2.2e-63  213.7   0.1   1   1   2.7e-67   3.7e-63  213.0   0.0     2   236   558   793   557   793 0.97 EAL domain
DUF2773              PF10971.3     81 seq1205_BIOID52525   -            590   3.7e-43  145.2   2.0   1   1   2.7e-47   3.7e-43  145.2   1.4     1    81   510   590   510   590 0.99 Protein of unknown function (DUF2773)
ydhR                 PF08803.6     97 seq1206_BIOID52525   -            101   1.1e-43  147.1   0.0   1   1   8.6e-48   1.2e-43  146.9   0.0     1    97     4   100     4   100 0.99 Putative mono-oxygenase ydhR
DUF457               PF04307.9    157 seq1208_BIOID52525   -            196   9.2e-30  102.9   7.1   1   1   8.6e-34   1.2e-29  102.5   4.9     3   152     5   161     3   166 0.85 Predicted membrane-bound metal-dependent hydrolase (DUF457)
AzlC                 PF03591.9    143 seq1210_BIOID52525   -            245   7.3e-42  142.5  10.2   1   1   5.3e-46   7.3e-42  142.5   7.1     1   141    23   165    23   167 0.97 AzlC protein
Aminotran_3          PF00202.16   339 seq1213_BIOID52525   -            426  1.2e-121  405.5   0.1   1   1  1.1e-125  1.5e-121  405.3   0.1     2   338    27   360    26   361 0.98 Aminotransferase class-III
SBP_bac_5            PF00496.17   374 seq1217_BIOID52525   -            567   4.6e-87  292.1   9.8   1   1     5e-91   6.9e-87  291.5   6.8     3   373   107   487   105   488 0.92 Bacterial extracellular solute-binding proteins, family 5 Middle
Phage_min_tail       PF05939.8    109 seq1219_BIOID52525   -            109   7.7e-36  122.2   0.0   1   1   6.2e-40   8.5e-36  122.1   0.0     1   109     1   109     1   109 0.99 Phage minor tail protein
Chorismate_bind      PF00425.13   257 seq1221_BIOID52525   -            391     2e-68  230.3   0.0   1   1   1.8e-72   2.5e-68  230.0   0.0     2   257   126   380   125   380 0.97 chorismate binding enzyme
Pyr_redox_2          PF07992.9    200 seq1222_BIOID52525   -            377   8.4e-27   94.2   0.0   1   1   1.9e-29   2.9e-26   92.4   0.0     2   198     5   277     4   279 0.90 Pyridine nucleotide-disulphide oxidoreductase
Pyr_redox            PF00070.22    80 seq1222_BIOID52525   -            377     3e-18   65.8   0.0   1   1   4.2e-20   6.4e-17   61.6   0.0     1    75   143   216   143   223 0.95 Pyridine nucleotide-disulphide oxidoreductase
K_oxygenase          PF13434.1    341 seq1222_BIOID52525   -            377   9.8e-10   37.7   0.0   1   1   2.9e-09   4.4e-06   25.7   0.0   139   216    91   167    66   179 0.84 L-lysine 6-monooxygenase (NADPH-requiring)
FCD                  PF07729.7    125 seq1223_BIOID52525   -            221   1.7e-23   83.1   3.1   1   1   3.7e-27   2.5e-23   82.6   2.1     2   124    85   209    84   210 0.95 FCD domain
GntR                 PF00392.16    64 seq1223_BIOID52525   -            221   9.6e-12   44.0   0.3   1   1   3.9e-15   2.7e-11   42.6   0.1     2    64    13    74    12    74 0.95 Bacterial regulatory proteins, gntR family
DUF554               PF04474.7    226 seq1229_BIOID52525   -            235   9.7e-77  257.0  19.1   1   1   8.2e-81   1.1e-76  256.8  13.2     2   226     3   230     2   230 0.97 Protein of unknown function (DUF554)
YqjK                 PF13997.1     73 seq1230_BIOID52525   -             99   3.6e-30  103.8   9.8   1   1   3.3e-34   4.5e-30  103.5   6.8     1    73    14    86    14    86 0.99 YqjK-like protein
Ank_2                PF12796.2     89 seq1231_BIOID52525   -            201   2.2e-29  101.4   1.7   1   2   2.2e-15   6.1e-12   45.5   0.2     3    86    12    99    10   102 0.96 Ankyrin repeats (3 copies)
Ank_2                PF12796.2     89 seq1231_BIOID52525   -            201   2.2e-29  101.4   1.7   2   2   2.3e-11   6.3e-08   32.7   0.0    39    83   157   201   153   201 0.94 Ankyrin repeats (3 copies)
Ank_4                PF13637.1     54 seq1231_BIOID52525   -            201   2.6e-27   94.5   0.8   1   2   8.3e-12   2.3e-08   34.2   0.0     8    54    13    59    10    59 0.97 Ankyrin repeats (many copies)
Ank_4                PF13637.1     54 seq1231_BIOID52525   -            201   2.6e-27   94.5   0.8   2   2   2.3e-09   6.4e-06   26.4   0.0    16    54   159   197   155   197 0.96 Ankyrin repeats (many copies)
Ank                  PF00023.25    33 seq1231_BIOID52525   -            201   1.2e-23   81.5   6.5   1   2   7.6e-10   2.1e-06   27.1   0.0     2    32    39    69    38    70 0.96 Ankyrin repeat
Ank                  PF00023.25    33 seq1231_BIOID52525   -            201   1.2e-23   81.5   6.5   2   2   1.9e-08   5.1e-05   22.7   0.0     2    33   139   175   138   175 0.97 Ankyrin repeat
DUF3521              PF12035.3     35 seq1234_BIOID52525   -             57   3.6e-19   68.1   1.8   1   1   3.4e-23   4.6e-19   67.8   1.3     1    35     1    35     1    35 0.99 Protein of unknown function (DUF3521)
Chorismate_bind      PF00425.13   257 seq1237_BIOID52525   -            453   1.9e-91  305.8   0.0   1   1   3.5e-95   2.4e-91  305.5   0.0     2   257   190   443   189   443 0.98 chorismate binding enzyme
Anth_synt_I_N        PF04715.8    140 seq1237_BIOID52525   -            453   7.8e-30  103.6   0.2   1   1   8.9e-33   6.1e-29  100.7   0.0     9   139    22   153    16   154 0.90 Anthranilate synthase component I, N terminal region
FUSC-like            PF12805.2    284 seq1238_BIOID52525   -            696     3e-72  242.8   3.3   1   1   8.7e-76     3e-72  242.8   2.3     2   280    63   335    62   340 0.95 FUSC-like inner membrane protein yccS
FUSC_2               PF13515.1    128 seq1238_BIOID52525   -            696   8.6e-20   70.8  11.0   1   1   2.5e-23   8.6e-20   70.8   7.6     2   126   377   498   375   500 0.90 Fusaric acid resistance protein-like
FUSC                 PF04632.7    650 seq1238_BIOID52525   -            696   5.1e-08   31.7   4.2   1   1   1.5e-11   5.1e-08   31.7   2.9     7   280   369   659   363   690 0.80 Fusaric acid resistance protein family
ALMT                 PF11744.3    406 seq1238_BIOID52525   -            696   1.5e-05   23.7   1.9   1   1   1.7e-08   5.7e-05   21.8   1.0    41   193   389   528   373   594 0.80 Aluminium activated malate transporter
NAD_binding_9        PF13454.1    156 seq1239_BIOID52525   -            534   5.7e-33  113.7   0.2   1   1   8.7e-37   1.2e-32  112.7   0.0     1   155     5   164     5   165 0.90 FAD-NAD(P)-binding
AroM                 PF07302.6    221 seq1240_BIOID52525   -            225   1.2e-86  289.5   2.8   1   1   9.7e-91   1.3e-86  289.3   1.9     2   220     5   224     4   225 0.99 AroM protein
Epimerase            PF01370.16   236 seq1241_BIOID52525   -            355   2.4e-79  265.9   0.0   1   1   1.3e-82   2.9e-79  265.7   0.0     1   236     4   252     4   252 0.97 NAD dependent epimerase/dehydratase family
RmlD_sub_bind        PF04321.12   287 seq1241_BIOID52525   -            355   2.8e-17   62.4   0.0   1   1   1.7e-20   3.9e-17   61.9   0.0     2   254     3   296     1   333 0.79 RmlD substrate binding domain
Polysacc_synt_2      PF02719.10   294 seq1241_BIOID52525   -            355   1.8e-16   59.8   0.0   1   1   1.3e-19   2.9e-16   59.1   0.0     1   117     4   114     4   135 0.93 Polysaccharide biosynthesis protein
NAD_binding_4        PF07993.7    249 seq1241_BIOID52525   -            355   2.8e-15   55.8   0.1   1   1   2.7e-14   6.2e-11   41.5   0.0    87   197    74   189    56   250 0.85 Male sterility protein
3Beta_HSD            PF01073.14   280 seq1241_BIOID52525   -            355   2.9e-15   55.6   0.0   1   1     2e-18   4.6e-15   54.9   0.0     1   229     5   240     5   250 0.82 3-beta hydroxysteroid dehydrogenase/isomerase family
adh_short            PF00106.20   167 seq1241_BIOID52525   -            355   4.3e-08   33.1   0.3   1   1   3.1e-10     7e-07   29.1   0.0     3    96     4    91     2   126 0.79 short chain dehydrogenase
Porin_1              PF00267.16   337 seq1246_BIOID52525   -            405  4.2e-145  483.1  30.7   1   1  7.1e-149  4.8e-145  482.9  21.3     1   337    37   405    37   405 0.99 Gram-negative porin
Porin_4              PF13609.1    311 seq1246_BIOID52525   -            405   6.4e-21   75.0  41.6   1   1   1.3e-24     9e-21   74.5  28.8     6   304    22   375    16   384 0.83 Gram-negative porin
Bax1-I               PF01027.15   205 seq1247_BIOID52525   -            215   7.4e-12   45.1  30.7   1   1   6.3e-16   8.6e-12   44.9  21.3     7   202     5   203     1   207 0.75 Inhibitor of apoptosis-promoting Bax1
Fe-ADH               PF00465.14   366 seq1249_BIOID52525   -            387   1.1e-87  293.9   0.1   1   1   1.9e-91   1.3e-87  293.7   0.0     1   351     9   363     9   377 0.91 Iron-containing alcohol dehydrogenase
Fe-ADH_2             PF13685.1    250 seq1249_BIOID52525   -            387   2.7e-13   49.6   0.1   1   1   3.3e-11   2.3e-07   30.3   0.0     4   101    16   111    13   114 0.81 Iron-containing alcohol dehydrogenase
DUF1375              PF07119.7     76 seq1250_BIOID52525   -             75   2.1e-20   72.1   0.2   1   1   2.2e-24     3e-20   71.7   0.2     6    75     8    69     3    70 0.91 Protein of unknown function (DUF1375)
Lactate_perm         PF02652.9    522 seq1251_BIOID52525   -            558  6.7e-234  777.0  41.5   1   1  5.6e-238  7.7e-234  776.9  28.8     1   522    23   549    23   549 0.99 L-lactate permease
DUF444               PF04285.7    421 seq1252_BIOID52525   -            427  3.1e-200  665.1   2.7   1   1  2.5e-204  3.4e-200  664.9   1.9     1   420     1   422     1   423 1.00 Protein of unknown function (DUF444)
PDZ                  PF00595.19    81 seq1253_BIOID52525   -            474   3.1e-29  100.8   8.2   1   2   2.7e-19   9.1e-16   57.6   0.1     7    80   285   367   279   368 0.90 PDZ domain (Also known as DHR or GLGF)
PDZ                  PF00595.19    81 seq1253_BIOID52525   -            474   3.1e-29  100.8   8.2   2   2   3.7e-15   1.3e-11   44.4   2.2    11    81   394   463   385   463 0.89 PDZ domain (Also known as DHR or GLGF)
PDZ_2                PF13180.1     82 seq1253_BIOID52525   -            474     2e-26   91.5   2.4   1   2   1.2e-18   4.1e-15   55.3   0.0    12    82   300   380   285   380 0.88 PDZ domain
PDZ_2                PF13180.1     82 seq1253_BIOID52525   -            474     2e-26   91.5   2.4   2   2   2.5e-12   8.6e-09   35.0   0.4     4    59   399   454   396   471 0.87 PDZ domain
Trypsin_2            PF13365.1    120 seq1253_BIOID52525   -            474   8.2e-21   74.0   0.6   1   1   5.5e-24   1.9e-20   72.9   0.4     1   120   114   250   114   250 0.79 Trypsin-like peptidase domain
Trypsin              PF00089.21   220 seq1253_BIOID52525   -            474   1.4e-20   73.7   0.3   1   1   6.5e-24   2.2e-20   73.0   0.2    21   218   114   275    87   277 0.83 Trypsin
HOK_GEF              PF01848.11    43 seq1258_BIOID52525   -             50   7.7e-18   63.4   1.4   1   1   6.2e-22   8.5e-18   63.2   1.0     1    43     4    46     4    46 0.99 Hok/gef family
DoxX                 PF07681.7     85 seq1259_BIOID52525   -            160   6.2e-18   64.8  12.8   1   1   1.5e-21   1.1e-17   64.1   8.9     2    84    39   117    38   118 0.98 DoxX
SDF                  PF00375.13   390 seq1260_BIOID52525   -            463  1.3e-102  343.3  34.3   1   1  1.2e-106  1.6e-102  343.1  23.8     1   390    29   443    29   443 0.96 Sodium:dicarboxylate symporter family
BPD_transp_1         PF00528.17   185 seq1262_BIOID52525   -            317   7.1e-24   84.2  18.8   1   1   5.2e-28   7.1e-24   84.2  13.0     1   183   117   313   113   315 0.91 Binding-protein-dependent transport system inner membrane component
AzlD                 PF05437.7     99 seq1263_BIOID52525   -            111   1.8e-12   46.9   5.7   1   1   1.5e-16   2.1e-12   46.7   4.0     1    98     5   104     5   105 0.92 Branched-chain amino acid transport protein (AzlD)
EamA                 PF00892.15   126 seq1266_BIOID52525   -            111   3.2e-10   40.0   8.9   1   1   8.4e-14   3.8e-10   39.7   6.2    24   124     3   107     1   109 0.84 EamA-like transporter family
Multi_Drug_Res       PF00893.14    93 seq1266_BIOID52525   -            111   3.4e-08   33.7   4.9   1   1     1e-11   4.6e-08   33.2   3.4     1    93     1   100     1   100 0.87 Small Multidrug Resistance protein
NUDIX                PF00293.23   135 seq1269_BIOID52525   -            135   2.3e-21   75.7   0.2   1   1   2.2e-25     3e-21   75.3   0.2     5   132     6   125     3   128 0.83 NUDIX domain
PseudoU_synth_2      PF00849.17   164 seq1272_BIOID52525   -            290   9.9e-16   57.8   0.1   1   1   6.3e-18   4.3e-14   52.5   0.1     2   164    69   195    68   195 0.87 RNA pseudouridylate synthase
S4                   PF01479.20    48 seq1272_BIOID52525   -            290   2.7e-14   52.1   1.5   1   1   1.1e-17   7.6e-14   50.7   0.0     1    48     7    52     7    52 0.98 S4 domain
DUF3521              PF12035.3     35 seq1273_BIOID52525   -             31   5.6e-07   29.1   0.0   1   1   4.5e-11   6.1e-07   29.0   0.0     6    35     1    29     1    29 0.95 Protein of unknown function (DUF3521)
CreD                 PF06123.7    430 seq1274_BIOID52525   -            450  3.6e-157  523.2   0.0   1   1    3e-161  4.1e-157  523.0   0.0     2   430     5   428     4   428 0.99 Inner membrane protein CreD
DUF2877              PF11392.3    111 seq1275_BIOID52525   -            287   5.2e-34  116.6   0.0   1   1   7.8e-38   1.1e-33  115.6   0.0     1   110   167   276   167   277 0.98 Protein of unknown function (DUF2877)
IMPDH                PF00478.20   351 seq1278_BIOID52525   -            347  2.7e-113  378.3   0.2   1   1  2.4e-117  3.3e-113  378.0   0.2     3   346     9   342     7   346 0.94 IMP dehydrogenase / GMP reductase domain
HOK_GEF              PF01848.11    43 seq1279_BIOID52525   -             83   7.1e-18   63.5   1.4   1   1   6.8e-22   9.3e-18   63.1   1.0     1    43    37    79    37    79 0.99 Hok/gef family
Cytochrom_C_asm      PF01578.15   214 seq1280_BIOID52525   -            288   1.3e-44  152.1  17.8   1   1   9.7e-49   1.3e-44  152.1  12.3     5   212    62   286    58   288 0.97 Cytochrome C assembly protein
Nitrate_red_del      PF02613.10   136 seq1282_BIOID52525   -            204     4e-31  107.5   1.1   1   1   4.1e-35   5.6e-31  107.0   0.7     7   134    41   164    19   166 0.93 Nitrate reductase delta subunit
MarR                 PF01047.17    59 seq1286_BIOID52525   -            176   1.6e-17   62.8   2.8   1   1   1.3e-20     6e-17   60.9   0.1     1    58    53   112    53   113 0.98 MarR family
MarR_2               PF12802.2     62 seq1286_BIOID52525   -            176     1e-08   34.5   0.1   1   1   4.8e-12   2.2e-08   33.5   0.0     5    61    55   111    51   112 0.90 MarR family
HTH_27               PF13463.1     68 seq1286_BIOID52525   -            176   3.6e-07   30.3   0.1   1   1   1.8e-10   8.1e-07   29.1   0.0    17    68    70   121    54   121 0.86 Winged helix DNA-binding domain
DUF1255              PF06865.6     94 seq1287_BIOID52525   -             94   5.4e-35  119.4   0.0   1   1   4.3e-39   5.9e-35  119.3   0.0     1    94     1    94     1    94 0.98 Protein of unknown function (DUF1255)
Bax1-I               PF01027.15   205 seq1289_BIOID52525   -            237     5e-12   45.7  24.9   1   1   4.7e-16   6.4e-12   45.4  17.3     3   201    19   220    17   225 0.82 Inhibitor of apoptosis-promoting Bax1
OmpA                 PF00691.15    97 seq1290_BIOID52525   -            219   1.2e-23   83.2   0.1   1   1     4e-27   1.8e-23   82.6   0.1     1    97   115   210   115   210 0.97 OmpA family
Gly-zipper_Omp       PF13488.1     46 seq1290_BIOID52525   -            219   1.2e-12   47.1  16.5   1   1   2.7e-16   1.2e-12   47.1  11.4     1    46    37    85    37    85 0.95 Glycine zipper
Gly-zipper_YMGG      PF13441.1     45 seq1290_BIOID52525   -            219   6.8e-09   34.9  18.1   1   1   1.5e-12   6.8e-09   34.9  12.5     5    45    33    80    29    80 0.81 YMGG-like Gly-zipper
CSD                  PF00313.17    66 seq1292_BIOID52525   -             71   6.8e-32  108.9   0.5   1   1   5.4e-36   7.4e-32  108.8   0.3     1    64     5    68     5    70 0.98 'Cold-shock' DNA-binding domain
GST_N_2              PF13409.1     70 seq1293_BIOID52525   -            328   1.5e-23   82.4   0.0   1   1   9.4e-27   3.2e-23   81.3   0.0     1    70    62   159    62   159 0.85 Glutathione S-transferase, N-terminal domain
GST_C_2              PF13410.1     69 seq1293_BIOID52525   -            328   3.9e-14   52.1   0.0   1   1   2.3e-17     8e-14   51.1   0.0     1    54   203   256   203   280 0.89 Glutathione S-transferase, C-terminal domain
GST_C                PF00043.20    95 seq1293_BIOID52525   -            328   8.7e-07   28.7   0.0   1   1   4.1e-10   1.4e-06   28.0   0.0    20    67   200   247   166   281 0.76 Glutathione S-transferase, C-terminal domain
Lactonase            PF10282.4    344 seq1294_BIOID52525   -            331   4.7e-87  292.1   0.0   1   1   1.3e-90     6e-87  291.7   0.0     2   343     5   327     4   328 0.95 Lactonase, 7-bladed beta-propeller
AMP-binding          PF00501.23   418 seq1295_BIOID52525   -            536   4.5e-86  288.7   0.0   1   1   7.8e-90   5.3e-86  288.4   0.0     1   417    50   461    50   462 0.95 AMP-binding enzyme
DUF4009              PF13193.1     41 seq1295_BIOID52525   -            536     8e-08   31.4   0.1   1   1   3.6e-11   2.4e-07   29.9   0.0     1    29   501   529   501   535 0.92 Domain of unknown function (DUF4009)
DUF4102              PF13356.1     89 seq1296_BIOID52525   -            420   1.6e-28   98.2   0.2   1   1   4.4e-32     3e-28   97.4   0.1     1    88     3    89     3    90 0.98 Domain of unknown function (DUF4102)
Phage_integrase      PF00589.17   173 seq1296_BIOID52525   -            420   1.5e-25   89.7   0.0   1   1   3.8e-29   2.6e-25   88.9   0.0     3   171   204   383   202   385 0.94 Phage integrase family
Bac_Ubq_Cox          PF01654.12   436 seq1298_BIOID52525   -            523  1.2e-183  610.3  21.3   1   1    1e-187  1.4e-183  610.1  14.7     1   435     8   503     8   504 0.98 Bacterial Cytochrome Ubiquinol Oxidase
NTP_transferase      PF00483.18   248 seq1302_BIOID52525   -            293   1.2e-72  244.0   0.0   1   1   2.1e-76   1.4e-72  243.8   0.0     1   246     2   238     2   240 0.98 Nucleotidyl transferase
NTP_transf_3         PF12804.2    179 seq1302_BIOID52525   -            293   1.1e-08   35.3   0.0   1   1     2e-12   1.4e-08   35.0   0.0     1   120     3   133     3   188 0.83 MobA-like NTP transferase domain
Pribosyltran         PF00156.22   125 seq1305_BIOID52525   -            152   2.2e-11   43.4   0.0   1   1   2.3e-15   3.2e-11   42.9   0.0     2   112     4   105     3   112 0.87 Phosphoribosyl transferase domain
BPD_transp_1         PF00528.17   185 seq1309_BIOID52525   -            281   1.9e-14   53.4  20.7   1   1   1.4e-18   1.9e-14   53.4  14.3     3   184    81   273    79   274 0.86 Binding-protein-dependent transport system inner membrane component
ELFV_dehydrog        PF00208.16   244 seq1312_BIOID52525   -            447   2.3e-88  295.7   2.4   1   1   5.3e-92   3.6e-88  295.1   1.7     1   244   202   445   202   445 0.96 Glutamate/Leucine/Phenylalanine/Valine dehydrogenase
ELFV_dehydrog_N      PF02812.13   131 seq1312_BIOID52525   -            447   8.3e-47  157.9   0.0   1   1   3.5e-50   2.4e-46  156.4   0.0     1   130    57   186    57   187 0.99 Glu/Leu/Phe/Val dehydrogenase, dimerisation domain
ProQ                 PF04352.8    115 seq1314_BIOID52525   -            200   3.9e-29  100.4   0.0   1   1   4.6e-33   6.3e-29   99.8   0.0     2   114    80   195    79   196 0.97 ProQ/FINO family
NUDIX                PF00293.23   135 seq1318_BIOID52525   -            192   4.3e-16   58.6   0.0   1   1   4.3e-20   5.9e-16   58.2   0.0     4   124    33   151    29   159 0.87 NUDIX domain
Aldo_ket_red         PF00248.16   283 seq1319_BIOID52525   -            275   7.7e-57  192.1   0.0   1   1   6.7e-61   9.2e-57  191.8   0.0     2   282    18   261    17   262 0.96 Aldo/keto reductase family
DUF2773              PF10971.3     81 seq1320_BIOID52525   -             57   1.2e-33  114.8   0.4   1   1   9.1e-38   1.3e-33  114.7   0.3    25    81     1    57     1    57 0.99 Protein of unknown function (DUF2773)
Ligase_CoA           PF00549.14   153 seq1321_BIOID52525   -            515   1.5e-48  164.1   0.0   1   1   7.9e-51   5.4e-47  159.0   0.0     1   148   346   503   346   508 0.97 CoA-ligase
CoA_binding          PF02629.14    96 seq1321_BIOID52525   -            515   1.1e-19   70.5   0.2   1   1   1.1e-21   7.5e-18   64.7   0.0     2    96   188   284   187   284 0.97 CoA binding domain
HlyD                 PF00529.15   306 seq1322_BIOID52525   -            390   3.6e-79  266.1  15.0   1   1   1.3e-82   4.5e-79  265.8  10.4     1   306    60   343    60   343 0.99 HlyD family secretion protein
HlyD_2               PF12700.2    328 seq1322_BIOID52525   -            390   2.2e-17   63.1   1.3   1   1   9.2e-21   3.1e-17   62.6   0.9    20   234    60   290    51   316 0.77 HlyD family secretion protein
HlyD_3               PF13437.1    105 seq1322_BIOID52525   -            390   5.2e-16   58.7   3.5   1   1   1.4e-16   4.9e-13   49.2   0.2     2   105   218   338   217   338 0.79 HlyD family secretion protein
Biotin_lipoyl_2      PF13533.1     50 seq1322_BIOID52525   -            390   1.1e-08   34.4   1.6   1   1   5.4e-11   1.9e-07   30.5   0.1     2    49    61   108    60   109 0.91 Biotin-lipoyl like
Voltage_CLC          PF00654.15   355 seq1324_BIOID52525   -            438   1.1e-72  244.9  33.6   1   1   7.9e-77   1.1e-72  244.9  23.3     5   354    83   422    79   423 0.91 Voltage gated chloride channel
Peptidase_M20        PF01546.23   171 seq1326_BIOID52525   -            409   2.5e-19   69.3   0.2   1   1   8.2e-23   3.8e-19   68.8   0.1    23   170   139   402    74   403 0.84 Peptidase family M20/M25/M40
M20_dimer            PF07687.9    109 seq1326_BIOID52525   -            409   1.2e-11   44.2   0.1   1   1   5.8e-15   2.6e-11   43.0   0.1     2   105   206   302   205   308 0.89 Peptidase dimerisation domain
Peptidase_M42        PF05343.9    292 seq1326_BIOID52525   -            409   2.8e-06   26.2   0.0   1   1   3.1e-08   0.00014   20.6   0.0   134   194   140   201   110   234 0.90 M42 glutamyl aminopeptidase
CDP-OH_P_transf      PF01066.16   101 seq1327_BIOID52525   -            201   4.6e-13   49.2  13.1   1   1   1.8e-16   2.4e-12   46.9   9.1     3    98    26   122    24   199 0.80 CDP-alcohol phosphatidyltransferase
BPD_transp_1         PF00528.17   185 seq1328_BIOID52525   -            306   1.1e-38  132.4  18.3   1   1   8.3e-43   1.1e-38  132.4  12.7     1   185   112   306   112   306 0.99 Binding-protein-dependent transport system inner membrane component
DUF21                PF01595.15   183 seq1330_BIOID52525   -            420   3.5e-55  186.0   4.7   1   1   1.1e-58   4.9e-55  185.5   3.3     3   175     2   175     1   180 0.98 Domain of unknown function DUF21
CorC_HlyC            PF03471.12    81 seq1330_BIOID52525   -            420   2.9e-20   71.7   0.2   1   1     2e-23   9.2e-20   70.1   0.1     2    79   335   410   334   412 0.95 Transporter associated domain
CBS                  PF00571.23    57 seq1330_BIOID52525   -            420   9.6e-06   25.0   0.2   1   1   8.6e-08   0.00039   19.9   0.0     8    56   270   318   249   319 0.87 CBS domain
DUF463               PF04317.7    443 seq1331_BIOID52525   -            475  1.1e-183  610.7   0.0   1   1    1e-187  1.4e-183  610.4   0.0     1   438    33   472    33   473 0.99 YcjX-like family, DUF463
2-Hacid_dh_C         PF02826.14   178 seq1334_BIOID52525   -            324   1.4e-62  209.9   0.0   1   1   4.8e-66   2.2e-62  209.2   0.0     1   178   108   287   108   287 0.97 D-isomer specific 2-hydroxyacid dehydrogenase, NAD binding domain
2-Hacid_dh           PF00389.25   133 seq1334_BIOID52525   -            324   1.6e-31  108.4   0.1   1   1     4e-35   1.8e-31  108.2   0.1     1   133     5   319     5   319 0.97 D-isomer specific 2-hydroxyacid dehydrogenase, catalytic domain
NAD_binding_2        PF03446.10   162 seq1334_BIOID52525   -            324     3e-05   23.8   0.1   1   1   2.9e-08   0.00013   21.7   0.0     2   116   146   259   145   267 0.85 NAD binding domain of 6-phosphogluconate dehydrogenase
GGDEF                PF00990.16   161 seq1335_BIOID52525   -            491   1.5e-44  151.3   0.0   1   1   1.5e-48   2.1e-44  150.8   0.0     1   161   328   485   328   485 0.98 GGDEF domain
AsnC_trans_reg       PF01037.16    74 seq1336_BIOID52525   -            164   1.9e-24   85.0   0.1   1   1   1.4e-27   6.5e-24   83.3   0.0     1    74    78   152    78   152 0.98 AsnC family
HTH_24               PF13412.1     48 seq1336_BIOID52525   -            164   2.3e-21   74.8   0.2   1   1   1.1e-24     5e-21   73.7   0.1     1    48    12    59    12    59 0.98 Winged helix-turn-helix DNA-binding
HTH_AsnC-type        PF13404.1     42 seq1336_BIOID52525   -            164   2.6e-20   71.5   0.4   1   1     9e-24   4.1e-20   70.9   0.2     1    42    12    53    12    53 0.99 AsnC-type helix-turn-helix domain
Kinase-PPPase        PF03618.9    255 seq1338_BIOID52525   -            277   3.4e-82  275.6   0.0   1   1   2.8e-86   3.9e-82  275.4   0.0     1   255     9   267     9   267 0.97 Kinase/pyrophosphorylase
DUF1100              PF06500.6    411 seq1340_BIOID52525   -            414  5.9e-222  736.4   0.0   1   1  1.5e-225  6.6e-222  736.2   0.0     1   411     1   414     1   414 0.99 Alpha/beta hydrolase of unknown function (DUF1100)
Abhydrolase_5        PF12695.2    142 seq1340_BIOID52525   -            414   2.3e-08   33.7   0.0   1   1   9.2e-12   4.2e-08   32.9   0.0     1   121   196   375   196   392 0.75 Alpha/beta hydrolase family
Abhydrolase_6        PF12697.2    228 seq1340_BIOID52525   -            414   2.2e-06   27.6   0.4   1   1   9.9e-10   4.5e-06   26.6   0.1    12   107   208   326   197   390 0.70 Alpha/beta hydrolase family
DUF2575              PF10837.3     71 seq1341_BIOID52525   -             72   4.5e-47  157.8   3.1   1   1   3.6e-51     5e-47  157.7   2.1     1    71     2    72     2    72 1.00 Protein of unknown function (DUF2575)
Diacid_rec           PF05651.8    135 seq1342_BIOID52525   -            376     5e-51  171.5   1.0   1   1   1.2e-54   8.4e-51  170.8   0.7     5   135     1   131     1   131 0.99 Putative sugar diacid recognition
HTH_30               PF13556.1     59 seq1342_BIOID52525   -            376   2.9e-23   81.1   2.8   1   1   5.8e-26     4e-22   77.4   1.7     1    59   314   372   314   372 0.98 PucR C-terminal helix-turn-helix domain
Lysis_S              PF04971.7     68 seq1343_BIOID52525   -             71   2.4e-44  148.7   0.3   1   1     2e-48   2.7e-44  148.6   0.2     1    68     4    71     4    71 0.99 Lysis protein S
FCD                  PF07729.7    125 seq1344_BIOID52525   -            258   4.5e-23   81.7   2.2   1   1   6.6e-27   4.5e-23   81.7   1.5     1   124   100   223   100   224 0.90 FCD domain
GntR                 PF00392.16    64 seq1344_BIOID52525   -            258   2.1e-22   78.2   0.4   1   1   6.1e-26   4.2e-22   77.2   0.3     1    64     8    71     8    71 0.98 Bacterial regulatory proteins, gntR family
FliD_C               PF07195.7    239 seq1348_BIOID52525   -            379   1.6e-40  138.7  13.8   1   1   3.6e-44   1.6e-40  138.7   9.5     1   149   224   372   224   377 0.97 Flagellar hook-associated protein 2 C-terminus
FliD_N               PF02465.13    99 seq1348_BIOID52525   -            379   1.8e-25   89.0  12.5   1   1     4e-29   1.8e-25   89.0   8.7     1    99    10   107    10   107 0.96 Flagellar hook-associated protein 2 C-terminus
Flagellin_IN         PF07196.8     56 seq1348_BIOID52525   -            379   7.1e-12   45.0   6.2   1   1   1.6e-15   7.1e-12   45.0   4.3     2    56   128   184   127   184 0.96 Flagellin hook IN motif
DJ-1_PfpI            PF01965.19   147 seq1350_BIOID52525   -            283   2.5e-12   46.3   0.0   1   1   3.1e-16   4.2e-12   45.6   0.0    22   143   125   274   108   278 0.81 DJ-1/PfpI family
GTP_EFTU             PF00009.22   188 seq1352_BIOID52525   -            607     1e-56  191.2   0.0   1   1   7.2e-60     2e-56  190.3   0.0     2   187     4   195     3   196 0.96 Elongation factor Tu GTP binding domain
EFG_C                PF00679.19    89 seq1352_BIOID52525   -            607   1.9e-21   75.6   0.0   1   1   1.6e-24   4.3e-21   74.4   0.0     3    83   397   477   395   483 0.96 Elongation factor G C-terminus
GTP_EFTU_D2          PF03144.20    74 seq1352_BIOID52525   -            607   7.4e-10   38.6   3.2   1   1   8.1e-13   2.2e-09   37.1   2.2     1    74   219   289   219   289 0.94 Elongation factor Tu domain 2
MMR_HSR1             PF01926.18   114 seq1352_BIOID52525   -            607   1.3e-05   25.0   0.2   1   1   1.5e-08   4.1e-05   23.4   0.0     2   113     8   128     7   129 0.55 50S ribosome-binding GTPase
FAD_syn              PF06574.7    158 seq1354_BIOID52525   -            313   2.2e-57  193.0   0.0   1   1   4.4e-61     3e-57  192.5   0.0     2   158    12   168    11   168 0.98 FAD synthetase
Flavokinase          PF01687.12   125 seq1354_BIOID52525   -            313   6.1e-40  135.8   0.0   1   1   1.4e-43   9.4e-40  135.2   0.0     1   124   184   307   184   308 0.97 Riboflavin kinase
Acetyltransf_1       PF00583.19    83 seq1355_BIOID52525   -            224   6.6e-06   25.9   0.4   1   1   3.1e-09   2.1e-05   24.3   0.3    39    78   170   209   144   214 0.93 Acetyltransferase (GNAT) family
Acetyltransf_10      PF13673.1    117 seq1355_BIOID52525   -            224   1.8e-05   24.7   0.4   1   1   4.3e-09   2.9e-05   24.0   0.3     1   114    92   207    92   212 0.80 Acetyltransferase (GNAT) domain
GGDEF                PF00990.16   161 seq1356_BIOID52525   -            442     2e-26   92.3   0.0   1   1   2.9e-30   3.9e-26   91.4   0.0     1   160   295   437   295   438 0.89 GGDEF domain
DUF1327              PF07041.6    113 seq1358_BIOID52525   -            183   2.7e-65  217.1   0.0   1   1   3.7e-69   5.1e-65  216.3   0.0     1   113     1   113     1   113 0.99 Protein of unknown function (DUF1327)
SDH_alpha            PF03313.10   283 seq1361_BIOID52525   -            454  7.6e-104  346.5   5.6   1   1  1.4e-107  9.8e-104  346.2   3.9     3   282   184   449   182   450 0.96 Serine dehydratase alpha chain
SDH_beta             PF03315.10   158 seq1361_BIOID52525   -            454   8.5e-56  188.2   0.0   1   1   2.2e-59   1.5e-55  187.4   0.0     1   157     3   158     3   159 0.96 Serine dehydratase beta chain
DUF805               PF05656.9    117 seq1362_BIOID52525   -            121   1.4e-37  127.9   4.7   1   1   1.2e-41   1.6e-37  127.8   3.3     1   116    10   118    10   119 0.98 Protein of unknown function (DUF805)
Band_7               PF01145.20   179 seq1363_BIOID52525   -            375   1.3e-24   86.9   0.2   1   1   4.1e-27   5.6e-23   81.6   0.2     2   178   147   318   146   320 0.94 SPFH domain / Band 7 family
Glyco_hydro_4C       PF11975.3    232 seq1364_BIOID52525   -            451   2.6e-86  289.0   0.0   1   1   5.2e-90   3.5e-86  288.6   0.0     2   232   193   421   192   421 0.99 Family 4 glycosyl hydrolase C-terminal domain
Glyco_hydro_4        PF02056.11   183 seq1364_BIOID52525   -            451   5.9e-80  266.7   0.1   1   1   1.2e-83     8e-80  266.3   0.1     1   182     6   188     6   189 0.99 Family 4 glycosyl hydrolase
DUF2593              PF10767.4    144 seq1365_BIOID52525   -            162   7.6e-72  239.5   6.3   1   1   6.3e-76   8.7e-72  239.4   4.3     2   144    20   162    19   162 0.99 Protein of unknown function (DUF2593)
FtsK_SpoIIIE         PF01580.13   205 seq1366_BIOID52525   -           1368     4e-74  248.3   0.1   1   1   1.9e-77   6.3e-74  247.7   0.1     2   205   987  1200   986  1200 0.98 FtsK/SpoIIIE family
DUF4117              PF13491.1    171 seq1366_BIOID52525   -           1368   3.5e-41  140.3  17.3   1   1   1.5e-44     5e-41  139.8  12.0     2   171    20   191    19   191 0.95 Domain of unknown function (DUF4117)
Ftsk_gamma           PF09397.5     67 seq1366_BIOID52525   -           1368   4.1e-30  103.1   0.0   1   1   2.7e-33   9.1e-30  102.0   0.0     2    65  1301  1364  1300  1366 0.96 Ftsk gamma domain
DUF3828              PF12883.2    120 seq1367_BIOID52525   -            308   8.4e-12   44.9   2.7   1   1   4.2e-11   2.8e-07   30.3   0.1     2   118    26   142    25   144 0.88 Protein of unknown function (DUF3828)
Lumazine_bd          PF12870.2    111 seq1367_BIOID52525   -            308   3.1e-07   30.3   3.1   1   1   1.8e-08   0.00012   21.9   0.1    66   110   240   283   196   284 0.92 Lumazine-binding domain
PTS_IIB              PF02302.12    90 seq1368_BIOID52525   -            106   5.2e-21   74.7   1.5   1   1   4.5e-25   6.1e-21   74.5   1.0     2    88     6    95     5    97 0.94 PTS system, Lactose/Cellobiose specific IIB subunit
BPD_transp_1         PF00528.17   185 seq1370_BIOID52525   -            302   6.3e-26   90.9   9.9   1   1   9.3e-30   6.3e-26   90.9   6.8     1   182   119   300   115   302 0.98 Binding-protein-dependent transport system inner membrane component
OppC_N               PF12911.2     56 seq1370_BIOID52525   -            302   1.7e-19   68.7   0.4   1   1   2.5e-23   1.7e-19   68.7   0.2     1    55    22    76    22    77 0.94 N-terminal TM domain of oligopeptide transport permease C
Isochorismatase      PF00857.15   174 seq1375_BIOID52525   -            285   5.9e-38  130.3   0.0   1   1   1.1e-41   7.6e-38  130.0   0.0     2   173    32   204    31   205 0.97 Isochorismatase family
PP-binding           PF00550.20    67 seq1375_BIOID52525   -            285   2.5e-08   33.9   0.0   1   1   9.9e-12   6.8e-08   32.5   0.0     2    62   217   275   216   280 0.86 Phosphopantetheine attachment site
FMN_dh               PF01070.13   357 seq1377_BIOID52525   -            396  3.2e-125  417.5   0.0   1   1  1.3e-128  4.4e-125  417.1   0.0     1   355    13   375    13   377 0.96 FMN-dependent dehydrogenase
NMO                  PF03060.10   330 seq1377_BIOID52525   -            396   2.7e-05   23.3   2.7   1   1   1.1e-08   3.9e-05   22.8   1.9   138   225   248   335   244   373 0.87 Nitronate monooxygenase
MFS_1                PF07690.11   354 seq1378_BIOID52525   -            512   5.7e-55  186.3  38.3   1   1   4.2e-59   5.7e-55  186.3  26.5     1   353    19   413    19   414 0.89 Major Facilitator Superfamily
Cyto_ox_2            PF02322.10   328 seq1379_BIOID52525   -            379  7.9e-121  403.1  36.0   1   1  6.7e-125  9.2e-121  402.8  25.0     2   327     7   362     6   363 0.99 Cytochrome oxidase subunit II
DAHP_synth_1         PF00793.15   272 seq1380_BIOID52525   -            348  7.9e-103  342.7   0.0   1   1  6.9e-107  9.4e-103  342.4   0.0     8   270    39   336    24   338 0.97 DAHP synthetase I family
DegT_DnrJ_EryC1      PF01041.12   363 seq1381_BIOID52525   -            376   3.7e-87  292.6   0.0   1   1   9.7e-91   4.4e-87  292.3   0.0     7   361    13   370     9   372 0.93 DegT/DnrJ/EryC1/StrS aminotransferase family
Aminotran_1_2        PF00155.16   363 seq1381_BIOID52525   -            376   7.6e-11   41.4   0.1   1   1   3.7e-14   1.7e-10   40.3   0.0    67   189    46   154     9   187 0.88 Aminotransferase class I and II
Aminotran_5          PF00266.14   371 seq1381_BIOID52525   -            376   4.7e-08   32.0   0.1   1   1   1.6e-11   7.5e-08   31.3   0.0    62   182    47   159    33   204 0.90 Aminotransferase class-V
ROK                  PF00480.15   179 seq1382_BIOID52525   -            331   1.1e-58  197.8   0.2   1   1     3e-62   1.4e-58  197.5   0.1     1   179    33   222    33   222 0.96 ROK family
Glucokinase          PF02685.11   316 seq1382_BIOID52525   -            331   5.1e-10   38.5   0.0   1   1   2.1e-13   9.5e-10   37.6   0.0     4   236    35   267    32   276 0.82 Glucokinase
tRNA_U5-meth_tr      PF05958.6    352 seq1384_BIOID52525   -            375   1.2e-19   70.1   0.0   1   1   2.6e-20   8.9e-17   60.6   0.0   172   351   208   374   183   375 0.90 tRNA (Uracil-5-)-methyltransferase
Methyltransf_31      PF13847.1    152 seq1384_BIOID52525   -            375     3e-09   36.5   0.0   1   1   1.6e-12   5.4e-09   35.7   0.0     5    67   235   295   233   346 0.87 Methyltransferase domain
Methyltransf_26      PF13659.1    117 seq1384_BIOID52525   -            375     2e-07   30.9   0.0   1   1   1.1e-10   3.7e-07   30.0   0.0     4    80   237   310   234   368 0.88 Methyltransferase domain
MTS                  PF05175.9    170 seq1384_BIOID52525   -            375   6.2e-06   25.6   0.0   1   1   2.9e-09   9.9e-06   24.9   0.0    32   109   234   311   209   329 0.83 Methyltransferase small domain
DUF805               PF05656.9    117 seq1385_BIOID52525   -            118   1.5e-35  121.4   2.5   1   1   1.3e-39   1.8e-35  121.2   1.7     1   116    10   114    10   115 0.98 Protein of unknown function (DUF805)
GlutR_N              PF05201.10   152 seq1386_BIOID52525   -            484   5.8e-57  191.4   0.1   1   1   3.1e-60   1.4e-56  190.1   0.0     1   152    72   223    72   223 0.99 Glutamyl-tRNAGlu reductase, N-terminal domain
Shikimate_DH         PF01488.15   135 seq1386_BIOID52525   -            484   3.9e-43  146.6   0.5   1   1   1.5e-46   6.7e-43  145.9   0.3     2   135   238   372   237   372 0.96 Shikimate / quinate 5-dehydrogenase
GlutR_dimer          PF00745.15   101 seq1386_BIOID52525   -            484   1.9e-27   95.0   2.6   1   1   4.1e-31   1.9e-27   95.0   1.8     2   100   386   483   385   484 0.97 Glutamyl-tRNAGlu reductase, dimerisation domain
PFL                  PF02901.10   648 seq1388_BIOID52525   -            765  8.3e-205  681.9   0.0   1   1  1.5e-208    1e-204  681.5   0.0     1   648     1   626     1   626 0.98 Pyruvate formate lyase
Gly_radical          PF01228.16   106 seq1388_BIOID52525   -            765   2.7e-25   88.6   0.0   1   1   9.7e-29   6.6e-25   87.4   0.0     3   106   645   747   643   747 0.97 Glycine radical
PQQ_2                PF13360.1    238 seq1389_BIOID52525   -            366   1.3e-07   31.1   1.2   1   1   2.5e-10   6.9e-07   28.8   0.8     3   236    82   321    80   323 0.69 PQQ-like domain
Phage_lysozyme       PF00959.14   110 seq1392_BIOID52525   -            177   1.4e-30  105.6   0.0   1   1   1.3e-34   1.8e-30  105.3   0.0     1   110    48   166    48   166 0.98 Phage lysozyme
DUF1116              PF06545.6    216 seq1394_BIOID52525   -            472   1.2e-93  312.0   0.4   1   1   1.1e-97   1.6e-93  311.6   0.3     1   216   143   358   143   358 1.00 Protein of unknown function (DUF1116)
tRNA-synt_1          PF00133.17   601 seq1395_BIOID52525   -            938  9.3e-233  773.4   0.0   1   1  5.8e-236  1.1e-232  773.2   0.0     2   601    28   641    27   641 0.98 tRNA synthetases class I (I, L, M and V)
Anticodon_1          PF08264.8    153 seq1395_BIOID52525   -            938   4.3e-29  101.1   0.0   1   1   4.2e-32   8.2e-29  100.2   0.0     1   152   685   841   685   842 0.89 Anticodon-binding domain of tRNA
tRNA-synt_1g         PF09334.6    391 seq1395_BIOID52525   -            938   4.7e-21   74.7   0.2   1   2     7e-14   1.4e-10   40.3   0.0     8    69    58   119    56   246 0.63 tRNA synthetases class I (M)
tRNA-synt_1g         PF09334.6    391 seq1395_BIOID52525   -            938   4.7e-21   74.7   0.2   2   2   2.4e-08   4.8e-05   22.0   0.0   310   356   584   631   566   650 0.81 tRNA synthetases class I (M)
zf-FPG_IleRS         PF06827.9     30 seq1395_BIOID52525   -            938   1.1e-09   37.6   3.5   1   1   5.4e-13   1.1e-09   37.6   2.4     1    29   898   926   898   927 0.96 Zinc finger found in FPG and IleRS
tRNA-synt_1e         PF01406.14   301 seq1395_BIOID52525   -            938     3e-08   33.0   0.0   1   1   2.2e-09   4.2e-06   25.9   0.0   227   299   575   648   548   650 0.83 tRNA synthetases class I (C) catalytic domain
tRNA-synt_1_2        PF13603.1    185 seq1395_BIOID52525   -            938   8.1e-07   28.3   0.0   1   1   7.7e-10   1.5e-06   27.5   0.0    12   141   224   358   219   368 0.78 Leucyl-tRNA synthetase, Domain 2
tRNA-synt_1f         PF01921.13   360 seq1395_BIOID52525   -            938   2.9e-06   26.1   0.0   1   1     6e-09   1.2e-05   24.1   0.0   241   340   562   659   545   675 0.81 tRNA synthetases class I (K)
DUF697               PF05128.7    162 seq1396_BIOID52525   -            353   4.1e-54  182.3   0.2   1   1     3e-58   4.1e-54  182.3   0.1     2   161   183   341   182   342 0.98 Domain of unknown function (DUF697)
FliD_C               PF07195.7    239 seq1397_BIOID52525   -             94   3.9e-12   45.8   0.5   1   1   3.4e-16   4.6e-12   45.6   0.3   168   239     7    77     1    77 0.94 Flagellar hook-associated protein 2 C-terminus
PrpF                 PF04303.8    371 seq1399_BIOID52525   -            350    7e-162  538.2   1.9   1   1  1.1e-165  7.8e-162  538.1   1.3     1   371     1   350     1   350 0.99 PrpF protein
Crl                  PF07417.7    127 seq1400_BIOID52525   -            133     1e-54  183.5   0.1   1   1   8.7e-59   1.2e-54  183.3   0.1     2   122     3   123     2   131 0.96 Transcriptional regulator Crl
GGDEF                PF00990.16   161 seq1402_BIOID52525   -            556   2.4e-38  131.1   0.3   1   1   3.1e-42   4.2e-38  130.3   0.2     3   160   406   554   404   555 0.95 GGDEF domain
Methyltransf_20      PF12147.3    311 seq1404_BIOID52525   -            528  4.5e-148  492.0   0.0   1   1  2.1e-151  5.8e-148  491.7   0.0     1   311   216   525   216   525 0.99 Putative methyltransferase
Abhydrolase_6        PF12697.2    228 seq1404_BIOID52525   -            528   1.1e-17   64.6   2.6   1   1   7.5e-21     2e-17   63.7   1.4    27   218     6   206     3   214 0.71 Alpha/beta hydrolase family
Hydrolase_4          PF12146.3     79 seq1404_BIOID52525   -            528   4.6e-10   39.0   0.0   1   1   2.3e-12   6.2e-09   35.4   0.0    43    78     3    38     1    39 0.95 Putative lysophospholipase
Methyltransf_18      PF12847.2    112 seq1404_BIOID52525   -            528   2.1e-09   37.8   0.0   1   1   1.7e-12   4.6e-09   36.7   0.0     4   110   353   462   351   463 0.87 Methyltransferase domain
Abhydrolase_5        PF12695.2    142 seq1404_BIOID52525   -            528   3.8e-08   33.1   0.8   1   1   1.1e-10   2.9e-07   30.2   0.3    29   141     6   203     3   204 0.79 Alpha/beta hydrolase family
Catalase             PF00199.14   384 seq1405_BIOID52525   -            753  2.6e-170  566.1   0.1   1   1    5e-174  3.4e-170  565.7   0.1     1   382    81   467    81   469 0.99 Catalase
Catalase-rel         PF06628.7     68 seq1405_BIOID52525   -            753   2.4e-19   68.8   0.0   1   1   7.8e-23   5.3e-19   67.7   0.0     1    68   495   563   495   563 0.98 Catalase-related immune-responsive
FliS                 PF02561.9    122 seq1411_BIOID52525   -            136   2.5e-45  153.1   1.2   1   1   2.1e-49   2.9e-45  152.9   0.8     2   121     4   128     2   129 0.97 Flagellar protein FliS
SpoU_methylase       PF00588.14   142 seq1412_BIOID52525   -            228   2.1e-33  115.0   0.0   1   1   2.1e-37   2.9e-33  114.6   0.0     2   142     3   153     2   153 0.87 SpoU rRNA Methylase family
Rhodanese            PF00581.15   113 seq1413_BIOID52525   -            350   4.8e-17   62.2   0.1   1   1   9.6e-21   1.3e-16   60.8   0.0     2   112   138   233   137   234 0.94 Rhodanese-like domain
oligo_HPY            PF08352.7     64 seq1415_BIOID52525   -            337     2e-21   75.9   0.1   1   1   8.3e-25   3.8e-21   75.0   0.1     1    64   248   312   248   312 0.99 Oligopeptide/dipeptide transporter, C-terminal region
ABC_tran             PF00005.22   118 seq1415_BIOID52525   -            337   1.8e-18   66.8   0.0   1   1   6.4e-22   2.9e-18   66.2   0.0    15   118    80   197    65   197 0.85 ABC transporter
AAA_21               PF13304.1    303 seq1415_BIOID52525   -            337   3.4e-11   43.5   0.2   1   1   6.7e-14   3.1e-10   40.3   0.0   227   300   159   230    76   233 0.81 AAA domain
adh_short_C2         PF13561.1    243 seq1417_BIOID52525   -            258   1.9e-29  103.1   0.1   1   1   5.1e-33   2.3e-29  102.7   0.1     3   242    24   254    22   255 0.93 Enoyl-(Acyl carrier protein) reductase
adh_short            PF00106.20   167 seq1417_BIOID52525   -            258   1.6e-27   96.3   9.2   1   1   2.3e-30     1e-26   93.7   6.4     2   164    17   170    16   173 0.89 short chain dehydrogenase
KR                   PF08659.5    181 seq1417_BIOID52525   -            258   1.3e-10   41.1   8.7   1   1   4.9e-13   2.2e-09   37.1   5.8    54   160    55   165    17   183 0.90 KR domain
DUF2514              PF10721.4    162 seq1420_BIOID52525   -            165   3.6e-48  163.2  11.7   1   1   2.9e-52     4e-48  163.0   8.1     1   161     1   159     1   160 0.97 Protein of unknown function (DUF2514)
MFS_2                PF13347.1    427 seq1425_BIOID52525   -            473  1.2e-108  363.1  43.1   1   1    1e-112  1.4e-108  362.9  29.9     3   426     8   436     6   437 0.97 MFS/sugar transport protein
NAD_kinase           PF01513.16   285 seq1426_BIOID52525   -            292   6.2e-73  244.9   0.0   1   1   5.2e-77     7e-73  244.7   0.0     2   284     8   271     7   272 0.98 ATP-NAD kinase
Phytase-like         PF13449.1    326 seq1427_BIOID52525   -            447     7e-72  242.3   0.0   1   1     6e-76   8.2e-72  242.0   0.0     2   326    68   443    67   443 0.93 Esterase-like activity of phytase
EAL                  PF00563.15   236 seq1429_BIOID52525   -            532   1.2e-59  201.5   0.2   1   1   2.8e-63   1.9e-59  200.8   0.2     4   236   273   501   270   501 0.93 EAL domain
CSS-motif            PF12792.2    208 seq1429_BIOID52525   -            532   9.2e-42  142.6   0.5   1   1   2.1e-45   1.4e-41  141.9   0.1     3   206    42   245    40   247 0.92 CSS motif domain associated with EAL
FliT                 PF05400.8     84 seq1431_BIOID52525   -            121   3.5e-17   62.4   3.9   1   1   3.8e-21   5.2e-17   61.9   2.7     1    84    21   106    21   106 0.98 Flagellar protein FliT
HTH_3                PF01381.17    55 seq1434_BIOID52525   -             96   8.2e-06   25.4   0.0   1   1   8.4e-10   1.2e-05   24.9   0.0     1    43    38    80    38    82 0.95 Helix-turn-helix
YbgT_YccB            PF08173.6     28 seq1436_BIOID52525   -             37   6.1e-16   57.8   4.2   1   1   4.9e-20   6.7e-16   57.6   2.9     1    28     1    28     1    28 0.97 Membrane bound YbgT-like protein
Polysacc_synt        PF01943.12   273 seq1437_BIOID52525   -            416     1e-13   51.0  19.1   1   1   7.7e-18     1e-13   51.0  13.3     1   272     3   283     3   284 0.84 Polysaccharide biosynthesis protein
hemP                 PF10636.4     38 seq1439_BIOID52525   -             63   2.7e-16   58.7   1.9   1   1     9e-20   1.2e-15   56.6   0.9     1    38    26    63    26    63 0.98 Hemin uptake protein hemP
FxsA                 PF04186.8    120 seq1440_BIOID52525   -            158   1.1e-36  124.9   8.3   1   1   9.6e-41   1.3e-36  124.7   5.7     1   113     6   118     6   127 0.93 FxsA cytoplasmic membrane protein
Cyd_oper_YbgE        PF09600.5     82 seq1441_BIOID52525   -             97   1.5e-33  114.6   7.9   1   1   1.4e-37   1.9e-33  114.3   5.5     1    81    16    96    16    97 0.97 Cyd operon protein YbgE (Cyd_oper_YbgE)
SpoU_methylase       PF00588.14   142 seq1442_BIOID52525   -            157   2.4e-34  118.1   0.0   1   1     2e-38   2.7e-34  117.9   0.0     1   142     1   142     1   142 0.95 SpoU rRNA Methylase family
UTRA                 PF07702.8    141 seq1443_BIOID52525   -            236   2.4e-20   72.5   0.0   1   1   6.1e-24   4.2e-20   71.7   0.0     1   140    91   230    91   231 0.97 UTRA domain
GntR                 PF00392.16    64 seq1443_BIOID52525   -            236   6.3e-20   70.2   0.0   1   1   1.4e-23   9.4e-20   69.7   0.0     2    64     8    70     7    70 0.97 Bacterial regulatory proteins, gntR family
NUDIX                PF00293.23   135 seq1447_BIOID52525   -            257   1.9e-21   75.9   0.1   1   1   1.3e-24     6e-21   74.3   0.0     6   125   132   240   127   249 0.90 NUDIX domain
zf-NADH-PPase        PF09297.6     32 seq1447_BIOID52525   -            257   2.8e-10   39.4   5.4   1   1     1e-13   4.8e-10   38.6   3.8     1    32    93   124    93   124 0.98 NADH pyrophosphatase zinc ribbon domain
NUDIX-like           PF09296.6     98 seq1447_BIOID52525   -            257   3.7e-06   27.0   0.1   1   1   1.6e-09   7.3e-06   26.1   0.1     2    97    11    90    10    91 0.96 NADH pyrophosphatase-like rudimentary NUDIX domain
Pirin                PF02678.11   107 seq1450_BIOID52525   -            233   2.1e-21   75.7   0.0   1   1   2.8e-25   3.8e-21   74.8   0.0     2   107     4   119     3   119 0.95 Pirin
Alpha-amylase        PF00128.19   316 seq1451_BIOID52525   -            495   4.7e-26   91.8   0.4   1   1   1.8e-29   1.2e-25   90.4   0.3     8   305    26   368    21   376 0.70 Alpha amylase, catalytic domain
Glyco_hydro_70       PF02324.11   809 seq1451_BIOID52525   -            495     2e-12   45.6   0.4   1   1   7.3e-10     5e-06   24.4   0.0   589   698    24   132    22   143 0.86 Glycosyl hydrolase family 70
Na_sulph_symp        PF00939.14   471 seq1452_BIOID52525   -            477  2.2e-177  590.5  46.1   1   1  1.8e-181  2.5e-177  590.3  32.0     2   471     4   474     3   474 0.99 Sodium:sulfate symporter transmembrane region
4HBT                 PF03061.17    79 seq1453_BIOID52525   -            137   7.5e-17   61.1   0.1   1   1   8.9e-21   1.2e-16   60.4   0.1     1    79    50   127    50   127 0.98 Thioesterase superfamily
Sigma54_activat      PF00158.21   168 seq1454_BIOID52525   -            513   2.4e-54  183.1   0.0   1   1   5.3e-58   3.6e-54  182.6   0.0     2   167   207   365   206   366 0.98 Sigma-54 interaction domain
PAS_8                PF13188.1     64 seq1454_BIOID52525   -            513   7.9e-06   25.4   0.0   1   1   3.6e-09   2.5e-05   23.8   0.0     3    52    82   135    81   148 0.79 PAS domain
Leader_Thr           PF08254.6     22 seq1455_BIOID52525   -             21   1.1e-09   37.3  14.8   1   1   8.3e-14   1.1e-09   37.2  10.3     1    22     1    21     1    21 0.99 Threonine leader peptide
PCRF                 PF03462.13   116 seq1457_BIOID52525   -            360   2.6e-43  146.2   0.4   1   1   8.7e-47     6e-43  145.1   0.3     3   116    65   178    63   178 0.98 PCRF domain
RF-1                 PF00472.15   114 seq1457_BIOID52525   -            360   3.2e-39  133.1   0.0   1   1   4.7e-43   3.2e-39  133.1   0.0     9   114   216   321   208   321 0.97 RF-1 domain
Cons_hypoth698       PF03601.9    305 seq1458_BIOID52525   -            349  3.8e-117  390.1  25.3   1   1  3.3e-121  4.4e-117  389.9  17.5     1   305    18   326    18   326 0.98 Conserved hypothetical protein 698
CSD                  PF00313.17    66 seq1460_BIOID52525   -             70   1.4e-31  107.9   0.2   1   1   1.1e-35   1.5e-31  107.8   0.1     1    65     5    69     5    70 0.98 'Cold-shock' DNA-binding domain
CSD                  PF00313.17    66 seq1461_BIOID52525   -             70   3.6e-33  113.0   0.2   1   1   5.8e-37   3.9e-33  112.9   0.1     1    65     5    69     5    70 0.98 'Cold-shock' DNA-binding domain
OB_RNB               PF08206.6     58 seq1461_BIOID52525   -             70   9.9e-06   24.8   0.4   1   1     2e-09   1.4e-05   24.4   0.3     7    29    15    37     7    39 0.86 Ribonuclease B OB domain
4HBT                 PF03061.17    79 seq1462_BIOID52525   -            134     8e-19   67.4   0.4   1   1   2.4e-22   1.1e-18   66.9   0.3     1    77    20   103    20   105 0.98 Thioesterase superfamily
4HBT_2               PF13279.1    121 seq1462_BIOID52525   -            134   2.7e-12   47.0   0.2   1   1   7.1e-16   3.2e-12   46.8   0.1     3   117    14   128    12   132 0.88 Thioesterase-like superfamily
Acyl-ACP_TE          PF01643.12   249 seq1462_BIOID52525   -            134   1.3e-05   24.2   0.1   1   1   3.1e-09   1.4e-05   24.0   0.0    31   132    33   132     4   134 0.79 Acyl-ACP thioesterase
Homoserine_dh        PF00742.14   179 seq1463_BIOID52525   -            820   6.1e-52  175.7   0.0   1   1   5.9e-55   1.6e-51  174.3   0.0     1   179   614   811   614   811 0.98 Homoserine dehydrogenase
AA_kinase            PF00696.23   241 seq1463_BIOID52525   -            820   7.6e-45  153.2   0.5   1   1   4.4e-47   1.2e-43  149.3   0.1     3   241     2   284     1   284 0.81 Amino acid kinase family
NAD_binding_3        PF03447.11   117 seq1463_BIOID52525   -            820   3.4e-31  107.9   0.0   1   1   3.9e-34   1.1e-30  106.3   0.0     1   116   472   605   472   606 0.97 Homoserine dehydrogenase, NAD binding domain
ACT_7                PF13840.1     65 seq1463_BIOID52525   -            820   2.2e-20   71.7   1.5   1   2   1.3e-11   3.5e-08   32.7   0.0     5    63   314   374   312   376 0.91 Family description
ACT_7                PF13840.1     65 seq1463_BIOID52525   -            820   2.2e-20   71.7   1.5   2   2   4.9e-13   1.3e-09   37.2   0.3     3    62   393   454   391   457 0.93 Family description
ACT                  PF01842.20    66 seq1463_BIOID52525   -            820   4.2e-17   61.1   0.3   1   2   4.9e-10   1.4e-06   27.5   0.0     6    63   324   376   320   379 0.86 ACT domain
ACT                  PF01842.20    66 seq1463_BIOID52525   -            820   4.2e-17   61.1   0.3   2   2     8e-11   2.2e-07   30.1   0.4     2    53   401   447   400   457 0.79 ACT domain
ABC_tran             PF00005.22   118 seq1464_BIOID52525   -            334   2.6e-21   76.0   0.0   1   1   8.9e-25     4e-21   75.4   0.0     1   117    64   192    64   193 0.90 ABC transporter
oligo_HPY            PF08352.7     64 seq1464_BIOID52525   -            334   1.3e-19   70.1   0.2   1   1   5.3e-23   2.4e-19   69.3   0.2     1    64   244   311   244   311 0.99 Oligopeptide/dipeptide transporter, C-terminal region
SieB                 PF14163.1    151 seq1467_BIOID52525   -            203   2.3e-29  101.8   1.2   1   1   2.1e-33   2.8e-29  101.5   0.8     1   150    61   199    61   200 0.91 Superinfection exclusion protein B
AA_kinase            PF00696.23   241 seq1470_BIOID52525   -            316   2.3e-27   95.9   0.3   1   1     2e-31   2.7e-27   95.7   0.2     2   240     4   296     3   297 0.91 Amino acid kinase family
GGDEF                PF00990.16   161 seq1472_BIOID52525   -           1105   6.1e-45  152.5   0.3   1   1   6.8e-48   1.2e-44  151.6   0.2     1   160   682   838   682   839 0.97 GGDEF domain
MASE1                PF05231.9    299 seq1472_BIOID52525   -           1105   1.4e-33  116.0  42.2   1   1   8.4e-37   1.4e-33  116.0  29.3     2   298    19   294    18   295 0.88 MASE1
PAS_9                PF13426.1    104 seq1472_BIOID52525   -           1105   1.8e-29  102.1   0.0   1   2   1.3e-15   2.2e-12   47.1   0.0     3   104   314   416   312   416 0.96 PAS domain
PAS_9                PF13426.1    104 seq1472_BIOID52525   -           1105   1.8e-29  102.1   0.0   2   2   3.7e-12   6.4e-09   36.0   0.0     2   104   566   670   565   670 0.92 PAS domain
PAS_3                PF08447.6     91 seq1472_BIOID52525   -           1105   5.3e-26   90.4   0.0   1   2   9.6e-13   1.6e-09   37.5   0.0     4    89   327   409   324   411 0.93 PAS fold
PAS_3                PF08447.6     91 seq1472_BIOID52525   -           1105   5.3e-26   90.4   0.0   2   2   1.3e-13   2.3e-10   40.3   0.0     2    91   452   537   451   537 0.96 PAS fold
PAS_4                PF08448.5    110 seq1472_BIOID52525   -           1105   5.8e-24   84.1   0.0   1   2   4.4e-10   7.5e-07   29.0   0.0     7   110   314   419   309   419 0.90 PAS fold
PAS_4                PF08448.5    110 seq1472_BIOID52525   -           1105   5.8e-24   84.1   0.0   2   2   1.1e-13     2e-10   40.5   0.0     1   109   561   672   561   673 0.94 PAS fold
PAS                  PF00989.19   113 seq1472_BIOID52525   -           1105   2.3e-23   81.9   0.1   1   2   1.7e-12     3e-09   36.5   0.0     2   113   303   414   302   414 0.91 PAS fold
PAS                  PF00989.19   113 seq1472_BIOID52525   -           1105   2.3e-23   81.9   0.1   2   2   5.8e-11   9.9e-08   31.6   0.0     7   113   561   668   555   668 0.94 PAS fold
EAL                  PF00563.15   236 seq1472_BIOID52525   -           1105   5.2e-18   65.2   0.2   1   1   8.1e-21   1.4e-17   63.8   0.1    37   234   896  1088   891  1090 0.92 EAL domain
PAS_8                PF13188.1     64 seq1472_BIOID52525   -           1105     6e-12   44.8   0.0   1   2   4.4e-07   0.00075   19.1   0.0     2    51   303   358   302   371 0.72 PAS domain
PAS_8                PF13188.1     64 seq1472_BIOID52525   -           1105     6e-12   44.8   0.0   2   2   1.6e-07   0.00027   20.5   0.0     1    52   555   607   555   619 0.80 PAS domain
SMC_N                PF02463.14   220 seq1473_BIOID52525   -            553   8.4e-19   67.5   0.0   1   1   2.4e-22   1.6e-18   66.5   0.0     1   217     1   511     1   514 0.94 RecF/RecN/SMC N terminal domain
AAA_23               PF13476.1    202 seq1473_BIOID52525   -            553     2e-18   67.3   4.3   1   1   1.5e-19   9.9e-16   58.5   3.0     1   195     4   215     4   381 0.48 AAA domain
YbhQ                 PF11076.3    135 seq1475_BIOID52525   -            136   4.3e-79  262.5  13.2   1   1   3.7e-83   5.1e-79  262.3   9.1     1   134     1   132     1   134 0.98 Putative inner membrane protein YbhQ
AP_endonuc_2         PF01261.19   211 seq1476_BIOID52525   -            326   3.1e-14   52.6   0.1   1   1   3.4e-18   4.7e-14   52.0   0.1     1   204    41   222    41   229 0.91 Xylose isomerase-like TIM barrel
DSPc                 PF00782.15   133 seq1477_BIOID52525   -            451   2.7e-25   88.3   0.0   1   1   1.4e-28   4.9e-25   87.5   0.0     1   132   327   450   327   451 0.96 Dual specificity phosphatase, catalytic domain
PAP2                 PF01569.16   129 seq1477_BIOID52525   -            451   8.4e-11   41.5   3.6   1   1     8e-14   2.7e-10   39.8   2.5     4   126   106   220   100   223 0.86 PAP2 superfamily
PAP2_3               PF14378.1    191 seq1477_BIOID52525   -            451     2e-08   33.9   1.8   1   1   5.7e-12     2e-08   33.9   1.3    71   189   101   211    91   213 0.85 PAP2 superfamily
Y_phosphatase        PF00102.22   236 seq1477_BIOID52525   -            451   2.8e-05   23.4   0.0   1   1   1.2e-08   4.2e-05   22.8   0.0   152   223   376   438   350   445 0.83 Protein-tyrosine phosphatase
AA_kinase            PF00696.23   241 seq1478_BIOID52525   -            396   4.4e-43  147.4   2.1   1   1   8.2e-47   5.6e-43  147.1   1.5     2   240    35   263    34   264 0.93 Amino acid kinase family
PUA                  PF01472.15    74 seq1478_BIOID52525   -            396     1e-22   79.4   0.1   1   1   4.6e-26   3.1e-22   77.9   0.1     1    74   305   379   305   379 0.98 PUA domain
MotA_ExbB            PF01618.11   139 seq1479_BIOID52525   -            230   6.2e-47  158.6   0.2   1   1     6e-51   8.1e-47  158.2   0.1     2   138    74   210    73   211 0.98 MotA/TolQ/ExbB proton channel family
YbaK                 PF04073.10   123 seq1480_BIOID52525   -            167   4.2e-25   87.8   0.0   1   1   3.9e-29   5.3e-25   87.5   0.0     1   122    30   154    30   155 0.94 YbaK / prolyl-tRNA synthetases associated domain
CstA                 PF02554.9    376 seq1481_BIOID52525   -            701  5.2e-156  518.8  28.7   1   1  7.7e-160  5.2e-156  518.8  19.9     1   359    32   420    32   436 0.95 Carbon starvation protein CstA
DUF4161              PF13722.1    127 seq1481_BIOID52525   -            701   1.8e-46  157.4   7.5   1   1   2.7e-50   1.8e-46  157.4   5.2     3   127   467   596   464   596 0.98 C-terminal domain on CstA (DUF4161)
URO-D                PF01208.12   343 seq1484_BIOID52525   -            354  1.7e-140  467.7   0.0   1   1  1.4e-144  1.9e-140  467.5   0.0     2   342     5   347     4   348 0.98 Uroporphyrinogen decarboxylase (URO-D)
YliH                 PF10799.3    127 seq1485_BIOID52525   -            127   2.3e-73  243.8   4.9   1   1   1.8e-77   2.5e-73  243.6   3.4     1   127     1   127     1   127 0.99 Biofilm formation protein (YliH/bssR)
Transthyretin        PF00576.16   112 seq1486_BIOID52525   -            137   1.9e-42  143.5   0.1   1   1   1.6e-46   2.2e-42  143.3   0.1     2   112    28   136    27   136 0.98 HIUase/Transthyretin family
Glyco_transf_56      PF07429.6    361 seq1487_BIOID52525   -            359  1.7e-193  642.3   0.0   1   1  2.8e-197  1.9e-193  642.1   0.0     1   360     1   358     1   359 0.99 4-alpha-L-fucosyltransferase glycosyl transferase group 56
Radical_SAM          PF04055.16   166 seq1488_BIOID52525   -            292   2.5e-22   79.6   0.0   1   1   7.7e-26   3.5e-22   79.2   0.0     1   157    41   222    41   231 0.93 Radical SAM superfamily
Fer4_12              PF13353.1    139 seq1488_BIOID52525   -            292   7.6e-11   42.1   0.1   1   1   6.4e-14   2.9e-10   40.2   0.0     2    84    34   147    33   189 0.77 4Fe-4S single cluster domain
Fer4_14              PF13394.1    117 seq1488_BIOID52525   -            292   1.2e-06   28.4   0.6   1   1     7e-09   3.2e-05   23.8   0.4     3    96    42   163    40   183 0.83 4Fe-4S single cluster domain
GnsAB                PF08178.6     54 seq1493_BIOID52525   -             44   5.3e-12   45.0   0.2   1   1   4.4e-16     6e-12   44.9   0.1     1    32     2    33     2    39 0.96 GnsA/GnsB family
HTH_3                PF01381.17    55 seq1495_BIOID52525   -             99   6.4e-09   35.4   0.0   1   1   1.4e-12   9.5e-09   34.8   0.0     4    46    12    54     9    60 0.92 Helix-turn-helix
Methyltransf_31      PF13847.1    152 seq1496_BIOID52525   -            277   1.8e-21   76.2   0.0   1   1   2.1e-24   2.6e-21   75.6   0.0     2   117   108   242   107   268 0.85 Methyltransferase domain
MTS                  PF05175.9    170 seq1496_BIOID52525   -            277   1.7e-20   72.9   0.0   1   1   2.4e-23     3e-20   72.1   0.0    26   138   105   236    94   253 0.87 Methyltransferase small domain
Methyltransf_18      PF12847.2    112 seq1496_BIOID52525   -            277   2.1e-16   60.3   0.1   1   1   3.9e-19   4.9e-16   59.1   0.1     4   110   112   237   109   239 0.73 Methyltransferase domain
Methyltransf_26      PF13659.1    117 seq1496_BIOID52525   -            277   5.2e-16   58.6   0.1   1   1   1.2e-18   1.5e-15   57.1   0.0     3   114   112   237   110   240 0.89 Methyltransferase domain
Methyltransf_4       PF02390.12   197 seq1496_BIOID52525   -            277     1e-08   34.3   0.0   1   1   1.4e-11   1.8e-08   33.5   0.0    22    77   112   167    90   183 0.88 Putative methyltransferase
PrmA                 PF06325.8    295 seq1496_BIOID52525   -            277   2.3e-06   26.8   0.0   1   1   2.9e-09   3.7e-06   26.1   0.0   153   232   101   183    94   184 0.78 Ribosomal protein L11 methyltransferase (PrmA)
PCMT                 PF01135.14   210 seq1496_BIOID52525   -            277   6.6e-06   25.6   0.0   1   1   7.7e-09   9.6e-06   25.1   0.0    53   132    87   167    71   175 0.82 Protein-L-isoaspartate(D-aspartate) O-methyltransferase (PCMT)
UPF0020              PF01170.13   180 seq1496_BIOID52525   -            277   6.6e-06   25.6   0.0   1   1   8.7e-09   1.1e-05   25.0   0.0    38   116   117   186   102   195 0.81 Putative RNA methylase family UPF0020
Cons_hypoth95        PF03602.10   183 seq1496_BIOID52525   -            277     1e-05   24.9   0.0   1   1   1.6e-08     2e-05   23.9   0.0    42   128   109   190    92   198 0.85 Conserved hypothetical protein 95
Methyltransf_11      PF08241.7     95 seq1496_BIOID52525   -            277   3.4e-05   24.1   0.0   1   1   4.7e-08   5.8e-05   23.3   0.0     1    46   114   163   114   236 0.89 Methyltransferase domain
Methyltransf_16      PF10294.4    174 seq1496_BIOID52525   -            277   4.3e-05   22.9   0.0   1   1   5.4e-08   6.8e-05   22.2   0.0    45   111   108   172    96   184 0.84 Putative methyltransferase
AP_endonuc_2         PF01261.19   211 seq1497_BIOID52525   -            285   7.7e-39  133.0   0.3   1   1   7.7e-43   1.1e-38  132.6   0.2     3   211    20   239    19   239 0.93 Xylose isomerase-like TIM barrel
GSDH                 PF07995.6    331 seq1498_BIOID52525   -            371    1e-127  425.6   0.1   1   1  8.6e-132  1.2e-127  425.5   0.1     1   331    34   366    34   366 0.98 Glucose / Sorbosone dehydrogenase
ExbD                 PF02472.11   130 seq1501_BIOID52525   -            142     5e-23   81.3   0.1   1   1   4.1e-27   5.6e-23   81.2   0.1     2   129    10   141     9   142 0.89 Biopolymer transport protein ExbD/TolR
Amidohydro_4         PF13147.1    304 seq1503_BIOID52525   -            460     2e-33  116.5   0.0   1   1   5.8e-37   2.6e-33  116.1   0.0     1   304   107   427   107   427 0.89 Amidohydrolase
Amidohydro_3         PF07969.6    404 seq1503_BIOID52525   -            460   1.9e-08   33.8   2.4   1   1   1.5e-09     7e-06   25.3   1.7   101   358   176   384   112   411 0.59 Amidohydrolase family
Amidohydro_5         PF13594.1     68 seq1503_BIOID52525   -            460   1.7e-06   27.6   0.0   1   1   2.4e-09   1.1e-05   25.0   0.0     3    45    84   138    82   180 0.71 Amidohydrolase
PTS_EIIB             PF00367.15    35 seq1504_BIOID52525   -             46   2.3e-18   65.0   0.2   1   1     2e-22   2.7e-18   64.7   0.1     1    35     9    43     9    43 0.98 phosphotransferase system, EIIB
Oxidored_molyb       PF00174.14   169 seq1507_BIOID52525   -            334   8.3e-41  139.0   0.0   1   1   9.6e-45   1.3e-40  138.4   0.0    11   168   108   268    97   269 0.94 Oxidoreductase molybdopterin binding domain
DUF441               PF04284.8    140 seq1508_BIOID52525   -            148   7.7e-47  158.5  20.1   1   1   6.5e-51   8.9e-47  158.3  13.9     1   140     7   145     7   145 0.99 Protein of unknown function (DUF441)
PTS_EIIC             PF02378.13   321 seq1512_BIOID52525   -            433   4.9e-42  143.7  31.5   1   1   3.6e-46   4.9e-42  143.7  21.9     3   321    61   344    59   344 0.92 Phosphotransferase system, EIIC
Phage_integrase      PF00589.17   173 seq1515_BIOID52525   -            337   4.9e-33  114.0   0.0   1   1   6.3e-37   8.7e-33  113.3   0.0     2   171   164   309   163   311 0.91 Phage integrase family
MFS_1                PF07690.11   354 seq1518_BIOID52525   -            393     2e-24   85.8  58.2   1   1   1.3e-26   1.8e-22   79.4  34.4     2   328    14   320    10   327 0.84 Major Facilitator Superfamily
MFS_1                PF07690.11   354 seq1519_BIOID52525   -            421   3.2e-23   81.9  39.5   1   1   3.6e-27     5e-23   81.3  22.9    22   351    33   365    25   368 0.78 Major Facilitator Superfamily
Peptidase_A8         PF01252.13   150 seq1520_BIOID52525   -            164   1.8e-44  150.8   6.9   1   1   1.6e-48   2.2e-44  150.6   4.8     2   147    15   160    13   164 0.92 Signal peptidase (SPase) II
GST_N_3              PF13417.1     75 seq1521_BIOID52525   -            205   9.7e-09   35.2   0.0   1   1   2.5e-12   1.7e-08   34.4   0.0    15    69    17    76    13    84 0.86 Glutathione S-transferase, N-terminal domain
GST_N_2              PF13409.1     70 seq1521_BIOID52525   -            205   2.4e-06   27.3   0.0   1   1     6e-10   4.1e-06   26.5   0.0     9    66    16    73    12    77 0.86 Glutathione S-transferase, N-terminal domain
Aconitase            PF00330.15   465 seq1522_BIOID52525   -            753   1.7e-47  161.8   0.1   1   1   3.6e-51   2.4e-47  161.3   0.0    91   450   113   456    38   471 0.87 Aconitase family (aconitate hydratase)
Aconitase_C          PF00694.14   131 seq1522_BIOID52525   -            753   6.8e-06   26.1   0.0   1   1     2e-09   1.4e-05   25.1   0.0    84   129   637   683   624   685 0.89 Aconitase C-terminal domain
Cpn10                PF00166.16    93 seq1525_BIOID52525   -             97   5.2e-29   99.9   1.8   1   1   4.2e-33   5.7e-29   99.7   1.3     1    93     2    95     2    95 0.97 Chaperonin 10 Kd subunit
Amidase_2            PF01510.20   132 seq1527_BIOID52525   -            183   8.6e-28   96.8   0.0   1   1   8.5e-32   1.2e-27   96.4   0.0     3   132    22   168    20   168 0.85 N-acetylmuramoyl-L-alanine amidase
PTS_IIB              PF02302.12    90 seq1528_BIOID52525   -            113   7.1e-13   48.6   0.0   1   1   6.3e-17   8.6e-13   48.4   0.0     2    87     6    94     5    97 0.92 PTS system, Lactose/Cellobiose specific IIB subunit
TolA                 PF06519.6     96 seq1529_BIOID52525   -            421   2.2e-38  129.9   0.0   1   1   3.3e-42   2.2e-38  129.9   0.0     1    96   325   419   325   419 0.98 TolA C-terminal
TonB_2               PF13103.1     85 seq1529_BIOID52525   -            421   3.2e-05   23.7   0.0   1   1   1.4e-08   9.4e-05   22.2   0.0     2    73   338   405   337   414 0.86 TonB C terminal
Aldedh               PF00171.17   462 seq1530_BIOID52525   -            417   6.8e-21   74.0   3.4   1   1   1.3e-20   1.7e-16   59.4   1.0    37   298     8   282     2   304 0.82 Aldehyde dehydrogenase family
Endonuclease_5       PF04493.9    206 seq1532_BIOID52525   -            223   1.8e-70  236.3   0.0   1   1   1.5e-74   2.1e-70  236.1   0.0     1   205     9   208     9   209 0.99 Endonuclease V
MutH                 PF02976.10   104 seq1536_BIOID52525   -            229   1.4e-37  127.5   0.0   1   1   1.5e-41     2e-37  127.0   0.0     1   104    58   157    58   157 0.99 DNA mismatch repair enzyme MutH
WzyE                 PF06899.6    449 seq1537_BIOID52525   -            450    3e-277  919.3  44.7   1   1  2.4e-281  3.3e-277  919.1  31.0     1   448     1   449     1   450 1.00 WzyE protein
Phage_AlpA           PF05930.7     51 seq1539_BIOID52525   -             84   0.00016   21.2   0.0   1   1   1.7e-08   0.00023   20.6   0.0     3    31    12    40    10    45 0.94 Prophage CP4-57 regulatory protein (AlpA)
SirB                 PF04247.7    123 seq1540_BIOID52525   -            130     1e-38  131.7   8.6   1   1   8.4e-43   1.1e-38  131.5   6.0     2   123     4   129     3   129 0.97 Invasion gene expression up-regulator, SirB
Cpn60_TCP1           PF00118.19   488 seq1543_BIOID52525   -            548  1.2e-126  423.1  10.9   1   1  9.8e-131  1.3e-126  422.9   7.5     1   486    23   523    23   525 0.94 TCP-1/cpn60 chaperonin family
PfkB                 PF00294.19   301 seq1544_BIOID52525   -            362   1.1e-57  195.3   0.0   1   1   3.1e-61   1.4e-57  194.9   0.0     2   293    58   344    57   352 0.92 pfkB family carbohydrate kinase
HTH_24               PF13412.1     48 seq1544_BIOID52525   -            362   8.2e-11   41.0   2.4   1   1   4.9e-14   2.2e-10   39.6   1.7     1    48     1    48     1    48 0.98 Winged helix-turn-helix DNA-binding
HTH_11               PF08279.7     55 seq1544_BIOID52525   -            362   6.7e-05   22.3   0.8   1   1   4.1e-08   0.00019   20.9   0.5     1    52     4    50     4    53 0.83 HTH domain
Sulf_transp          PF04143.9     43 seq1547_BIOID52525   -            401   2.8e-19   68.7  35.9   1   2     6e-14   8.2e-10   38.4   5.6     3    41   114   153   112   155 0.94 Sulphur transport
Sulf_transp          PF04143.9     43 seq1547_BIOID52525   -            401   2.8e-19   68.7  35.9   2   2   1.2e-15   1.6e-11   43.8   5.0     3    42   290   329   288   336 0.93 Sulphur transport
FKBP_C               PF00254.23    94 seq1550_BIOID52525   -            149   5.4e-17   61.4   0.0   1   1   5.5e-21   7.5e-17   61.0   0.0     4    94     4   141     2   141 0.87 FKBP-type peptidyl-prolyl cis-trans isomerase
SmpA_OmlA            PF04355.8     71 seq1551_BIOID52525   -            113   5.7e-27   93.0   0.3   1   1   5.1e-31     7e-27   92.7   0.2     1    70    35   104    35   105 0.98 SmpA / OmlA family
DUF1019              PF06254.6     89 seq1553_BIOID52525   -            141   9.9e-23   80.0   0.2   1   1     1e-26   1.4e-22   79.5   0.2     1    88    46   120    46   121 0.95 Protein of unknown function (DUF1019)
DUF1441              PF07278.6    152 seq1554_BIOID52525   -            164   2.3e-62  209.0   0.1   1   1   1.9e-66   2.7e-62  208.8   0.1     2   152    10   155     9   155 0.99 Protein of unknown function (DUF1441)
MR_MLE_N             PF02746.11   117 seq1555_BIOID52525   -            321   3.3e-32  110.8   0.1   1   1   1.8e-35   8.2e-32  109.5   0.0     1   117     1   112     1   112 0.99 Mandelate racemase / muconate lactonizing enzyme, N-terminal domain
MR_MLE               PF01188.16    67 seq1555_BIOID52525   -            321   1.4e-11   44.6   2.8   1   1   7.5e-15   3.4e-11   43.3   1.2     3    67   162   225   160   225 0.85 Mandelate racemase / muconate lactonizing enzyme, C-terminal domain
MR_MLE_C             PF13378.1    111 seq1555_BIOID52525   -            321   5.7e-10   39.0   0.0   1   1   3.2e-13   1.5e-09   37.7   0.0     1    82   225   304   225   321 0.79 Enolase C-terminal domain-like
LolA                 PF03548.10   165 seq1559_BIOID52525   -            204   3.3e-57  192.5   4.4   1   1   2.8e-61   3.8e-57  192.3   3.0     2   165    34   192    33   192 0.99 Outer membrane lipoprotein carrier protein LolA
Ferric_reduct        PF01794.14   125 seq1561_BIOID52525   -            211   3.5e-13   49.6  11.2   1   1   2.6e-17   3.5e-13   49.6   7.8     5   124    51   161    18   162 0.90 Ferric reductase like transmembrane component
Transglut_core2      PF13369.1    153 seq1562_BIOID52525   -            269     9e-38  129.0   0.0   1   1   1.8e-41   1.2e-37  128.5   0.0     2   152    33   184    32   185 0.97 Transglutaminase-like superfamily
TPR_9                PF13371.1     73 seq1562_BIOID52525   -            269   2.8e-28   97.4   0.3   1   1   8.9e-32   6.1e-28   96.3   0.2     1    73   187   259   187   259 0.99 Tetratricopeptide repeat
DUF416               PF04222.7    191 seq1565_BIOID52525   -            196   2.2e-87  291.0   0.1   1   1   1.8e-91   2.5e-87  290.8   0.0     1   189     4   192     4   194 0.99 Protein of unknown function (DUF416)
LYTB                 PF02401.13   281 seq1566_BIOID52525   -            344  7.2e-120  399.0   0.2   1   1    6e-124  8.2e-120  398.8   0.1     1   280    31   312    31   313 0.99 LytB protein
GHMP_kinases_N       PF00288.21    67 seq1569_BIOID52525   -            310   1.7e-17   63.1   0.3   1   1   5.7e-21   3.9e-17   61.9   0.2     2    67    84   150    83   150 0.95 GHMP kinases N terminal domain
GHMP_kinases_C       PF08544.8     85 seq1569_BIOID52525   -            310     1e-11   44.7   1.8   1   1   1.9e-15   1.3e-11   44.3   0.0     2    83   211   287   210   289 0.92 GHMP kinases C terminal
TerC                 PF03741.11   184 seq1570_BIOID52525   -            237   4.5e-51  172.7  15.2   1   1   4.5e-55   6.1e-51  172.3  10.6     2   183    17   203    16   204 0.96 Integral membrane protein TerC family
MFS_1                PF07690.11   354 seq1572_BIOID52525   -            315   1.1e-15   57.1  42.4   1   1     1e-19   1.4e-15   56.8  29.4     4   305    22   307    14   313 0.79 Major Facilitator Superfamily
Terminase_GpA        PF05876.7    557 seq1575_BIOID52525   -            700    7e-184  612.1   0.0   1   1  6.2e-188  8.5e-184  611.8   0.0     1   557    34   644    34   644 0.97 Phage terminase large subunit (GpA)
HA2                  PF04408.18   102 seq1577_BIOID52525   -            667   1.1e-24   86.2   0.0   1   1   1.2e-27   2.3e-24   85.2   0.0     2   101   465   558   464   559 0.90 Helicase associated domain (HA2)
Helicase_C           PF00271.26    78 seq1577_BIOID52525   -            667   4.2e-11   42.4   0.1   1   1   5.2e-14     1e-10   41.2   0.1     2    77   312   403   311   404 0.94 Helicase conserved C-terminal domain
OB_NTP_bind          PF07717.11   111 seq1577_BIOID52525   -            667   4.3e-10   39.1   0.0   1   1   4.5e-13   8.8e-10   38.2   0.0     2    75   600   663   599   666 0.93 Oligonucleotide/oligosaccharide-binding (OB)-fold
DEAD                 PF00270.24   173 seq1577_BIOID52525   -            667   1.7e-07   30.7   0.0   1   1   2.3e-10   4.4e-07   29.3   0.0     7   167    86   233    80   239 0.72 DEAD/DEAH box helicase
T2SE                 PF00437.15   272 seq1577_BIOID52525   -            667   4.6e-05   22.3   0.0   1   1   4.7e-08   9.1e-05   21.3   0.0   115   150    81   115    26   124 0.76 Type II/IV secretion system protein
Glyco_hydro_1        PF00232.13   455 seq1578_BIOID52525   -            476  5.7e-132  440.0   0.2   1   1  5.2e-136  7.1e-132  439.7   0.1     4   454     5   472     2   473 0.92 Glycosyl hydrolase family 1
PGI                  PF00342.14   486 seq1582_BIOID52525   -            549  8.9e-235  779.5   0.1   1   1  7.4e-239    1e-234  779.3   0.0     1   486    52   541    52   541 0.99 Phosphoglucose isomerase
MgsA_C               PF12002.3    168 seq1583_BIOID52525   -            447   3.2e-68  228.5   0.6   1   1   4.5e-71   5.5e-68  227.7   0.4     1   167   268   435   268   436 0.99 MgsA AAA+ ATPase C terminal
AAA                  PF00004.24   132 seq1583_BIOID52525   -            447   2.4e-18   66.4   0.1   1   1   2.3e-20   2.8e-17   63.0   0.0     1   126    53   159    53   165 0.91 ATPase family associated with various cellular activities (AAA)
RuvB_N               PF05496.7    234 seq1583_BIOID52525   -            447   3.5e-16   58.8   0.1   1   1   1.6e-18     2e-15   56.3   0.0    15   133    17   138     7   155 0.79 Holliday junction DNA helicase ruvB N-terminus
AAA_5                PF07728.9    139 seq1583_BIOID52525   -            447   8.9e-08   31.8   0.1   1   1   9.5e-10   1.2e-06   28.2   0.1     2   102    53   143    52   236 0.84 AAA domain (dynein-related subfamily)
AAA_19               PF13245.1     76 seq1583_BIOID52525   -            447   1.4e-07   31.0   0.4   1   1   1.3e-09   1.6e-06   27.6   0.0    10    62    51    95    43   134 0.65 Part of AAA domain
ASCH                 PF04266.9    104 seq1584_BIOID52525   -            146   2.2e-19   69.6   0.0   1   1   1.8e-23   2.5e-19   69.4   0.0     5   103    37   143    16   144 0.92 ASCH domain
HTH_21               PF13276.1     60 seq1587_BIOID52525   -            145   7.3e-16   57.8   1.2   1   1   1.2e-19   1.7e-15   56.6   0.8     8    60    38    89    28    89 0.92 HTH-like domain
Pyr_redox_2          PF07992.9    200 seq1590_BIOID52525   -            847     2e-36  125.6   0.0   1   1   3.9e-39   8.8e-36  123.5   0.0     1   198     5   285     5   287 0.95 Pyridine nucleotide-disulphide oxidoreductase
NIR_SIR              PF01077.17   157 seq1590_BIOID52525   -            847   2.8e-27   94.8   0.1   1   1   3.5e-30     8e-27   93.4   0.0     2   150   632   770   631   776 0.94 Nitrite and sulphite reductase 4Fe-4S domain
Fer2_BFD             PF04324.10    55 seq1590_BIOID52525   -            847   2.8e-21   75.1   4.8   1   1     7e-19   1.6e-15   56.7   2.0     2    53   423   472   422   474 0.93 BFD-like [2Fe-2S] binding domain
Pyr_redox            PF00070.22    80 seq1590_BIOID52525   -            847   1.5e-15   57.2   0.7   1   1   6.4e-19   1.5e-15   57.2   0.5     2    72   148   219   147   229 0.91 Pyridine nucleotide-disulphide oxidoreductase
NIR_SIR_ferr         PF03460.12    69 seq1590_BIOID52525   -            847   4.4e-12   45.3   0.0   1   1     4e-15   9.1e-12   44.3   0.0     3    68   560   622   558   623 0.95 Nitrite/Sulfite reductase ferredoxin-like half domain
Pyr_redox_3          PF13738.1    203 seq1590_BIOID52525   -            847     2e-08   34.3   0.4   1   1   1.5e-09   3.5e-06   27.1   0.0    78   196    55   174    42   179 0.83 Pyridine nucleotide-disulphide oxidoreductase
PTSIIB_sorb          PF03830.10   151 seq1592_BIOID52525   -            323   1.5e-58  196.8   1.4   1   1   3.3e-62   2.2e-58  196.2   1.0     2   149   164   311   163   313 0.99 PTS system sorbose subfamily IIB component
EIIA-man             PF03610.11   116 seq1592_BIOID52525   -            323   2.6e-35  120.8   0.1   1   1   9.9e-39   6.8e-35  119.5   0.0     1   114     4   117     4   119 0.98 PTS system fructose IIA component
PD40                 PF07676.7     39 seq1598_BIOID52525   -            431   1.2e-35  120.5   5.0   1   4   2.5e-08   8.6e-05   21.9   0.0    11    34   203   224   198   227 0.82 WD40-like Beta Propeller Repeat
PD40                 PF07676.7     39 seq1598_BIOID52525   -            431   1.2e-35  120.5   5.0   2   4   8.4e-13   2.9e-09   36.2   0.0     2    39   238   273   237   273 0.95 WD40-like Beta Propeller Repeat
PD40                 PF07676.7     39 seq1598_BIOID52525   -            431   1.2e-35  120.5   5.0   3   4   6.4e-13   2.2e-09   36.6   0.1     2    38   282   316   281   317 0.96 WD40-like Beta Propeller Repeat
PD40                 PF07676.7     39 seq1598_BIOID52525   -            431   1.2e-35  120.5   5.0   4   4   4.2e-07    0.0014   18.0   0.0     3    30   370   397   368   403 0.93 WD40-like Beta Propeller Repeat
TolB_N               PF04052.8    105 seq1598_BIOID52525   -            431   9.2e-32  109.1   0.0   1   1   7.2e-35   2.5e-31  107.7   0.0     1    99    24   122    24   127 0.97 TolB amino-terminal domain
DPPIV_N              PF00930.16   353 seq1598_BIOID52525   -            431   1.6e-13   49.8   0.0   1   1   2.3e-13     8e-10   37.7   0.0   239   348   249   353   220   358 0.87 Dipeptidyl peptidase IV (DPP IV) N-terminal region
SIS                  PF01380.17   131 seq1599_BIOID52525   -            298   5.5e-09   35.6   0.0   1   1     8e-13   5.5e-09   35.6   0.0    50   128   128   208   114   211 0.95 SIS domain
SIS_2                PF13580.1    138 seq1599_BIOID52525   -            298   2.1e-07   30.5   1.5   1   1   8.6e-11   5.9e-07   29.1   0.1    20   136    47   164    39   166 0.85 SIS domain
Peptidase_S11        PF00768.15   241 seq1600_BIOID52525   -            407  8.9e-101  336.0   0.4   1   1  2.5e-104  1.1e-100  335.7   0.2     2   241    36   273    35   273 0.99 D-alanyl-D-alanine carboxypeptidase
PBP5_C               PF07943.8     91 seq1600_BIOID52525   -            407   5.7e-25   87.0   0.0   1   1   2.3e-28   1.1e-24   86.1   0.0     1    91   292   383   292   383 0.99 Penicillin-binding protein 5, C-terminal domain
Beta-lactamase2      PF13354.1    197 seq1600_BIOID52525   -            407     1e-13   51.0   0.1   1   1   3.1e-17   1.4e-13   50.6   0.1     4   144    57   209    54   262 0.75 Beta-lactamase enzyme family
YodA                 PF09223.6    182 seq1602_BIOID52525   -            223   1.8e-86  288.3   5.1   1   1   1.6e-90   2.1e-86  288.0   3.5     2   182    43   223    42   223 0.99 YodA lipocalin-like domain
DAHP_synth_1         PF00793.15   272 seq1604_BIOID52525   -            284   5.8e-82  274.3   0.0   1   1     5e-86   6.8e-82  274.0   0.0     9   271    10   275     2   276 0.97 DAHP synthetase I family
Bac_DNA_binding      PF00216.16    90 seq1605_BIOID52525   -             90   3.2e-33  113.4   1.4   1   1   2.6e-37   3.6e-33  113.3   1.0     1    90     1    90     1    90 0.99 Bacterial DNA-binding protein
SirA                 PF01206.12    70 seq1606_BIOID52525   -             77   2.7e-20   71.6   0.0   1   1   2.2e-24   2.9e-20   71.5   0.0     2    70     9    77     8    77 0.98 SirA-like protein
SmpB                 PF01668.13    68 seq1612_BIOID52525   -            160   1.3e-29  101.6   0.0   1   1   1.5e-33   2.1e-29  100.9   0.0     2    67    13    78    12    80 0.96 SmpB protein
DUF903               PF06004.7     50 seq1613_BIOID52525   -             72   3.5e-24   83.9   2.4   1   1   2.9e-28     4e-24   83.7   1.7     1    50    23    72    23    72 0.98 Bacterial protein of unknown function (DUF903)
HrpB_C               PF08482.5    133 seq1614_BIOID52525   -            824   6.7e-56  187.9   0.1   1   1   5.1e-59   1.8e-55  186.6   0.1     1   133   679   811   679   811 1.00 ATP-dependent helicase C-terminal
DEAD                 PF00270.24   173 seq1614_BIOID52525   -            824   4.4e-11   42.4   0.0   1   1   3.3e-14   1.1e-10   41.0   0.0    16   168    37   177    22   182 0.77 DEAD/DEAH box helicase
Helicase_C           PF00271.26    78 seq1614_BIOID52525   -            824     4e-10   39.2   0.0   1   1   2.3e-13   7.9e-10   38.3   0.0    10    77   257   342   252   343 0.96 Helicase conserved C-terminal domain
HA2                  PF04408.18   102 seq1614_BIOID52525   -            824   1.8e-09   37.4   0.1   1   1   1.4e-12   4.7e-09   36.0   0.1     2    62   404   463   403   519 0.85 Helicase associated domain (HA2)
DAGK_cat             PF00781.19   130 seq1618_BIOID52525   -            299   1.6e-26   92.1   0.3   1   1   3.7e-30   2.5e-26   91.4   0.2     3   129     8   131     6   132 0.96 Diacylglycerol kinase catalytic domain
NAD_kinase           PF01513.16   285 seq1618_BIOID52525   -            299   7.2e-06   24.8   0.1   1   1   1.3e-09   8.6e-06   24.6   0.1    64   134    45   121    12   196 0.82 ATP-NAD kinase
PALP                 PF00291.20   307 seq1619_BIOID52525   -            428   1.9e-33  115.8   0.0   1   1     2e-37   2.7e-33  115.3   0.0    30   289    96   366    94   374 0.81 Pyridoxal-phosphate dependent enzyme
DUF1481              PF07356.7    195 seq1622_BIOID52525   -            211   5.4e-71  237.9   0.6   1   1   4.5e-75   6.2e-71  237.7   0.4     1   195    22   207    22   207 0.99 Protein of unknown function (DUF1481)
Peripla_BP_4         PF13407.1    258 seq1623_BIOID52525   -            328   1.3e-51  175.3   0.8   1   1   1.1e-55   1.5e-51  175.1   0.5     5   258    36   289    31   289 0.96 Periplasmic binding protein domain
IU_nuc_hydro         PF01156.14   314 seq1625_BIOID52525   -            304     1e-91  307.3   0.0   1   1   8.3e-96   1.1e-91  307.2   0.0     3   312     4   302     2   304 0.96 Inosine-uridine preferring nucleoside hydrolase
DUF159               PF02586.9    208 seq1626_BIOID52525   -            222   1.6e-47  161.5   0.0   1   1   1.3e-51   1.8e-47  161.4   0.0     1   207     1   215     1   216 0.91 Uncharacterised ACR, COG2135
DUF4156              PF13698.1     93 seq1631_BIOID52525   -            128   4.7e-32  109.6   0.1   1   1   4.3e-36   5.9e-32  109.2   0.0     2    93    34   126    33   126 0.98 Domain of unknown function (DUF4156)
Metalloenzyme        PF01676.13   262 seq1632_BIOID52525   -            514  1.6e-101  338.8   0.5   1   1  4.2e-105  1.9e-101  338.6   0.3     1   261     6   507     6   508 0.99 Metalloenzyme superfamily
iPGM_N               PF06415.8    223 seq1632_BIOID52525   -            514   6.9e-89  296.9   0.6   1   1   2.2e-92     1e-88  296.3   0.4     2   223    85   308    84   308 0.99 BPG-independent PGAM N-terminus (iPGM_N)
Phosphodiest         PF01663.17   364 seq1632_BIOID52525   -            514   2.3e-05   23.7   0.0   1   1   7.6e-09   3.5e-05   23.2   0.0   104   246   303   449   259   491 0.73 Type I phosphodiesterase / nucleotide pyrophosphatase
DUF977               PF06163.6    127 seq1634_BIOID52525   -            140   1.7e-63  211.9   0.3   1   1   1.4e-67   1.9e-63  211.7   0.2     1   126     1   135     1   136 0.99 Bacterial protein of unknown function (DUF977)
Aldo_ket_red         PF00248.16   283 seq1635_BIOID52525   -            346   1.9e-75  253.1   0.0   1   1   1.6e-79   2.2e-75  252.9   0.0     2   281    16   337    15   339 0.95 Aldo/keto reductase family
DUF488               PF04343.8    122 seq1640_BIOID52525   -            115   5.2e-32  110.6   0.3   1   1   4.2e-36   5.8e-32  110.5   0.2     2   122     5   112     4   112 0.96 Protein of unknown function, DUF488
DUF796               PF05638.7    134 seq1641_BIOID52525   -            172   9.9e-35  119.3   0.0   1   1   8.3e-39   1.1e-34  119.1   0.0     1   133     6   155     6   156 0.94 Protein of unknown function (DUF796)
RVT_1                PF00078.22   214 seq1644_BIOID52525   -            507   2.8e-54  183.6   0.0   1   1   6.8e-58   4.7e-54  182.8   0.0     1   214    91   337    91   337 0.97 Reverse transcriptase (RNA-dependent DNA polymerase)
GIIM                 PF08388.6     80 seq1644_BIOID52525   -            507   3.1e-11   42.7   1.7   1   1   4.6e-15   3.1e-11   42.7   1.2     3    69   360   426   358   448 0.85 Group II intron, maturase-specific domain
PTS_EIIC             PF02378.13   321 seq1646_BIOID52525   -            474   1.1e-39  136.0  29.2   1   1   1.6e-43   1.1e-39  136.0  20.2     2   321   119   401   118   401 0.88 Phosphotransferase system, EIIC
PTS_EIIB             PF00367.15    35 seq1646_BIOID52525   -            474   1.7e-12   46.2   0.3   1   1     5e-16   3.4e-12   45.2   0.2     4    35    13    44    11    44 0.96 phosphotransferase system, EIIB
Ribosomal_S2         PF00318.15   211 seq1647_BIOID52525   -            304   3.3e-85  284.5   0.0   1   1   2.9e-89   3.9e-85  284.2   0.0     1   211    72   288    72   288 0.99 Ribosomal protein S2
EII-Sor              PF03609.9    237 seq1649_BIOID52525   -            266   7.1e-89  297.0  38.7   1   1   5.9e-93     8e-89  296.8  26.8     1   237     1   238     1   238 1.00 PTS system sorbose-specific iic component
PK                   PF00224.16   348 seq1653_BIOID52525   -            542  3.9e-150  499.1   9.5   1   1  7.1e-154  4.9e-150  498.8   6.6     1   345    73   414    73   417 0.98 Pyruvate kinase, barrel domain
PK_C                 PF02887.11   117 seq1653_BIOID52525   -            542   6.9e-28   96.4   3.0   1   1   1.3e-31   8.9e-28   96.0   0.6     1   116   427   540   427   541 0.97 Pyruvate kinase, alpha/beta domain
DUF3521              PF12035.3     35 seq1654_BIOID52525   -             39   1.1e-09   37.8   0.2   1   1   1.2e-13   1.6e-09   37.2   0.1     1    35     6    37     6    37 0.96 Protein of unknown function (DUF3521)
AA_permease          PF00324.16   479 seq1656_BIOID52525   -            461   4.9e-99  331.7  55.9   1   1  9.1e-103   6.2e-99  331.3  38.8     1   435    16   427    16   455 0.94 Amino acid permease
AA_permease_2        PF13520.1    426 seq1656_BIOID52525   -            461   1.6e-43  148.7  59.1   1   1   3.1e-47   2.1e-43  148.3  41.0     9   425    20   440    15   441 0.88 Amino acid permease
Aminotran_1_2        PF00155.16   363 seq1658_BIOID52525   -            386   1.2e-57  195.4   0.0   1   1     4e-61   1.4e-57  195.2   0.0     3   363    32   383    30   383 0.94 Aminotransferase class I and II
Cys_Met_Meta_PP      PF01053.15   386 seq1658_BIOID52525   -            386   4.9e-08   31.5   0.0   1   1   2.5e-11   8.4e-08   30.7   0.0    75   180    96   205    63   212 0.85 Cys/Met metabolism PLP-dependent enzyme
DegT_DnrJ_EryC1      PF01041.12   363 seq1658_BIOID52525   -            386   1.4e-05   24.2   0.0   1   1   9.6e-09   3.3e-05   23.0   0.0    46   146    97   202    86   204 0.88 DegT/DnrJ/EryC1/StrS aminotransferase family
Aminotran_5          PF00266.14   371 seq1658_BIOID52525   -            386   3.1e-05   22.7   0.0   1   1   1.3e-08   4.5e-05   22.2   0.0    46   165    74   189    48   236 0.80 Aminotransferase class-V
tRNA-synt_2b         PF00587.20   173 seq1659_BIOID52525   -            430   2.9e-38  131.0   0.0   1   1   6.1e-42   4.2e-38  130.5   0.0     2   172   173   349   172   350 0.96 tRNA synthetase class II core domain (G, H, P, S and T)
Seryl_tRNA_N         PF02403.17   108 seq1659_BIOID52525   -            430   4.2e-34  116.6   3.5   1   1     1e-37   6.8e-34  116.0   2.4     1   108     1   107     1   107 0.99 Seryl-tRNA synthetase N-terminal domain
OmpA                 PF00691.15    97 seq1660_BIOID52525   -            173   1.1e-19   70.5   0.0   1   1   1.4e-23     2e-19   69.6   0.0     1    97    72   167    72   167 0.95 OmpA family
YbjQ_1               PF01906.12   105 seq1665_BIOID52525   -            107   1.2e-40  138.0   0.5   1   1   9.3e-45   1.3e-40  137.9   0.4     1   104     1   104     1   105 0.99 Putative heavy-metal-binding
Usp                  PF00582.21   140 seq1666_BIOID52525   -            142   3.5e-14   53.0   0.0   1   1   2.9e-18   3.9e-14   52.9   0.0     2   140     3   138     2   138 0.96 Universal stress protein family
ABC_tran             PF00005.22   118 seq1670_BIOID52525   -            494   3.9e-32  110.9   0.0   1   2   4.9e-20   3.4e-16   59.5   0.0     1   118    44   169    44   169 0.90 ABC transporter
ABC_tran             PF00005.22   118 seq1670_BIOID52525   -            494   3.9e-32  110.9   0.0   2   2   7.9e-17   5.4e-13   49.2   0.0     3   117   295   424   293   425 0.83 ABC transporter
HSP70                PF00012.15   602 seq1671_BIOID52525   -            450   6.5e-25   86.9   0.0   1   2   5.2e-19   7.1e-15   53.8   0.0     2   207     3   228     2   259 0.76 Hsp70 protein
HSP70                PF00012.15   602 seq1671_BIOID52525   -            450   6.5e-25   86.9   0.0   2   2   8.8e-12   1.2e-07   29.9   0.0   250   352   329   423   305   448 0.80 Hsp70 protein
DapB_C               PF05173.9    132 seq1672_BIOID52525   -            273   4.7e-47  158.9   0.3   1   1   9.8e-51   6.7e-47  158.4   0.2     1   132   132   268   132   268 0.98 Dihydrodipicolinate reductase, C-terminus
DapB_N               PF01113.15   124 seq1672_BIOID52525   -            273     5e-42  142.6   0.6   1   1   3.3e-45   2.2e-41  140.5   0.1     1   124     6   129     6   129 0.99 Dihydrodipicolinate reductase, N-terminus
GGDEF                PF00990.16   161 seq1673_BIOID52525   -            341   1.4e-40  138.4   0.2   1   1     4e-44   1.4e-40  138.4   0.1     2   160   175   330   174   331 0.93 GGDEF domain
GAF_3                PF13492.1    129 seq1673_BIOID52525   -            341   2.1e-09   37.4   0.0   1   1     1e-12   3.5e-09   36.7   0.0     2   124    19   151    18   156 0.83 GAF domain
GAF_2                PF13185.1    148 seq1673_BIOID52525   -            341   1.7e-07   31.7   0.0   1   1   1.1e-10   3.8e-07   30.6   0.0     1   148    16   155    16   155 0.75 GAF domain
GAF                  PF01590.21   154 seq1673_BIOID52525   -            341   3.7e-05   23.8   0.0   1   1   2.1e-08   7.1e-05   22.8   0.0    85   153    97   153    18   154 0.76 GAF domain
Phage_integrase      PF00589.17   173 seq1674_BIOID52525   -            413   1.2e-31  109.5   0.0   1   1   3.3e-35   2.3e-31  108.6   0.0     3   171   214   378   212   380 0.92 Phage integrase family
DUF4102              PF13356.1     89 seq1674_BIOID52525   -            413     4e-23   81.0   0.1   1   1   1.3e-26   9.2e-23   79.8   0.1     1    87     8    95     8    97 0.94 Domain of unknown function (DUF4102)
DUF3418              PF11898.3    586 seq1675_BIOID52525   -            632  1.6e-242  806.0   0.6   1   1  1.4e-246  1.9e-242  805.8   0.4     2   586    44   630    43   630 0.99 Domain of unknown function (DUF3418)
Peptidase_A24        PF01478.13   106 seq1679_BIOID52525   -            155   2.3e-23   82.2   8.7   1   1   1.7e-27   2.3e-23   82.2   6.0     2   103    10   116     8   121 0.88 Type IV leader peptidase family
YjbE                 PF11106.3     80 seq1680_BIOID52525   -             80   1.5e-43  146.4  27.9   1   1   1.2e-47   1.7e-43  146.3  19.3     1    80     1    80     1    80 0.99 Exopolysaccharide production protein YjbE
Amidase_2            PF01510.20   132 seq1683_BIOID52525   -            276   1.2e-26   93.1   0.0   1   1   1.5e-30   2.1e-26   92.4   0.0     6   131    41   179    35   180 0.92 N-acetylmuramoyl-L-alanine amidase
HATPase_c            PF02518.21   111 seq1684_BIOID52525   -            458   1.5e-28   98.5   0.8   1   1   6.1e-32   4.2e-28   97.1   0.1     2   110   346   449   345   450 0.98 Histidine kinase-, DNA gyrase B-, and HSP90-like ATPase
HisKA                PF00512.20    68 seq1684_BIOID52525   -            458   1.5e-14   53.5   0.4   1   1     8e-18   5.5e-14   51.7   0.0     2    65   238   300   237   302 0.91 His Kinase A (phospho-acceptor) domain
Phage_portal_2       PF05136.8    355 seq1685_BIOID52525   -            526  1.4e-101  339.4   1.0   1   1  1.2e-105  1.7e-101  339.1   0.7     3   355    57   397    55   397 0.97 Phage portal protein, lambda family
TPR_6                PF13174.1     33 seq1686_BIOID52525   -            263   1.8e-22   78.0   1.7   1   3   2.8e-07   0.00047   20.3   0.0     4    33   146   176   145   176 0.86 Tetratricopeptide repeat
TPR_6                PF13174.1     33 seq1686_BIOID52525   -            263   1.8e-22   78.0   1.7   2   3   2.2e-08   3.8e-05   23.7   0.1     3    33   183   213   181   213 0.95 Tetratricopeptide repeat
TPR_6                PF13174.1     33 seq1686_BIOID52525   -            263   1.8e-22   78.0   1.7   3   3   7.2e-11   1.2e-07   31.5   0.0     1    33   218   250   218   250 0.96 Tetratricopeptide repeat
TPR_16               PF13432.1     65 seq1686_BIOID52525   -            263   6.3e-12   45.7   0.0   1   1   1.6e-09   2.7e-06   27.7   0.0     2    65   147   214   146   214 0.92 Tetratricopeptide repeat
TPR_2                PF07719.12    34 seq1686_BIOID52525   -            263   1.1e-09   37.3   0.2   1   2   2.1e-06    0.0035   17.0   0.1     2    33   181   212   180   213 0.93 Tetratricopeptide repeat
TPR_2                PF07719.12    34 seq1686_BIOID52525   -            263   1.1e-09   37.3   0.2   2   2   5.3e-06    0.0091   15.7   0.0     1    33   217   249   217   250 0.95 Tetratricopeptide repeat
TPR_8                PF13181.1     34 seq1686_BIOID52525   -            263   2.9e-06   26.5   0.9   1   2   0.00027      0.46   10.2   0.2     2    29   181   208   180   213 0.89 Tetratricopeptide repeat
TPR_8                PF13181.1     34 seq1686_BIOID52525   -            263   2.9e-06   26.5   0.9   2   2   2.7e-05     0.046   13.3   0.0     5    29   221   245   217   250 0.85 Tetratricopeptide repeat
DUF2502              PF10697.4     82 seq1689_BIOID52525   -             98   1.1e-24   86.1  16.7   1   1   9.8e-29   1.3e-24   85.9  11.5     1    82    25    97    25    97 0.95 Protein of unknown function (DUF2502)
GntR                 PF00392.16    64 seq1690_BIOID52525   -            254   5.4e-26   89.6   0.4   1   1   1.8e-29   1.2e-25   88.5   0.3     2    64    12    74    11    74 0.97 Bacterial regulatory proteins, gntR family
FCD                  PF07729.7    125 seq1690_BIOID52525   -            254   1.2e-16   60.9  11.2   1   1   3.5e-20   2.4e-16   60.0   7.8     1   124    99   226    99   227 0.90 FCD domain
DUF2886              PF11102.3    200 seq1693_BIOID52525   -            212     1e-56  191.5   1.2   1   1   8.3e-61   1.1e-56  191.4   0.8     1   199    13   206    13   207 0.98 Protein of unknown function (DUF2886)
YscJ_FliF            PF01514.12   207 seq1694_BIOID52525   -            552   1.1e-65  220.5   0.0   1   1   7.4e-69   5.1e-65  218.3   0.0     9   205    28   223    17   225 0.96 Secretory protein of YscJ/FliF family
YscJ_FliF_C          PF08345.6    160 seq1694_BIOID52525   -            552   5.8e-52  175.7   5.6   1   1   8.5e-56   5.8e-52  175.7   3.9     1   160   250   429   250   429 0.87 Flagellar M-ring protein C-terminal
EF_TS                PF00889.14   221 seq1695_BIOID52525   -            283   2.3e-71  239.5   5.7   1   1   3.3e-75   2.3e-71  239.5   4.0     1   221    57   263    57   263 0.98 Elongation factor TS
UBA                  PF00627.26    37 seq1695_BIOID52525   -            283   3.5e-11   42.4   0.1   1   1   3.4e-14   2.3e-10   39.8   0.1     1    35     4    39     4    40 0.96 UBA/TS-N domain
Lactamase_B_2        PF12706.2    194 seq1697_BIOID52525   -            305     2e-27   95.8   0.0   1   1     5e-31   3.4e-27   95.1   0.0     3   193    35   270    34   271 0.82 Beta-lactamase superfamily domain
Lactamase_B          PF00753.22   194 seq1697_BIOID52525   -            305   3.1e-14   52.9   0.2   1   1   5.5e-17   3.8e-13   49.4   0.0     3   128    16   142    14   149 0.92 Metallo-beta-lactamase superfamily
LysR_substrate       PF03466.15   209 seq1698_BIOID52525   -            299   1.1e-35  122.5   0.0   1   1   2.3e-39   1.5e-35  122.0   0.0     2   205    90   294    89   298 0.95 LysR substrate binding domain
HTH_1                PF00126.22    60 seq1698_BIOID52525   -            299   7.1e-21   73.5   2.8   1   1   1.9e-24   1.3e-20   72.7   1.9     2    60     7    65     6    65 0.97 Bacterial regulatory helix-turn-helix protein, lysR family
Peptidase_M23        PF01551.17    96 seq1701_BIOID52525   -            427   2.2e-25   88.4   0.2   1   1   3.6e-29     5e-25   87.2   0.1     3    96   328   421   327   421 0.98 Peptidase family M23
Response_reg         PF00072.19   112 seq1704_BIOID52525   -            229   1.1e-29  102.5   0.0   1   1   2.4e-33   1.6e-29  102.0   0.0     1   112     5   117     5   117 0.97 Response regulator receiver domain
Trans_reg_C          PF00486.23    77 seq1704_BIOID52525   -            229   5.8e-28   96.5   0.0   1   1   1.4e-31   9.6e-28   95.8   0.0     2    77   151   225   149   225 0.95 Transcriptional regulatory protein, C terminal
Beta-lactamase       PF00144.19   330 seq1705_BIOID52525   -            434   9.1e-72  241.7   1.0   1   1   7.7e-76   1.1e-71  241.5   0.7     1   328    43   412    43   414 0.94 Beta-lactamase
MtfA                 PF06167.7    253 seq1706_BIOID52525   -            278   8.1e-75  251.3   0.1   1   1   7.2e-79   9.9e-75  251.0   0.0    12   253    19   256     9   256 0.94 Phosphoenolpyruvate:glucose-phosphotransferase regulator
TonB                 PF03544.9     79 seq1708_BIOID52525   -            244   9.3e-20   70.5   0.1   1   1   6.8e-24   9.3e-20   70.5   0.0     2    71   165   235   164   238 0.91 Gram-negative bacterial tonB protein
Rieske_2             PF13806.1    104 seq1709_BIOID52525   -            108   2.3e-40  136.3   0.0   1   1   1.9e-44   2.6e-40  136.2   0.0     1   103     3   106     3   107 0.98 Rieske-like [2Fe-2S] domain
cNMP_binding         PF00027.24    91 seq1712_BIOID52525   -            232   3.6e-14   52.2   0.0   1   1   4.4e-18     6e-14   51.5   0.0     3    87    35   119    33   122 0.95 Cyclic nucleotide-binding domain
rve                  PF00665.21   120 seq1716_BIOID52525   -            148   4.7e-19   68.5   0.0   1   1   1.7e-22   7.7e-19   67.8   0.0    28   119     2    92     1    93 0.97 Integrase core domain
rve_3                PF13683.1     67 seq1716_BIOID52525   -            148   1.1e-11   43.9   0.0   1   1   3.4e-15   1.6e-11   43.4   0.0     6    67    69   130    64   130 0.92 Integrase core domain
rve_2                PF13333.1     52 seq1716_BIOID52525   -            148   9.1e-07   28.7   0.0   1   1   3.5e-10   1.6e-06   27.9   0.0     1    44    83   129    83   136 0.88 Integrase core domain
DUF986               PF06173.7    149 seq1719_BIOID52525   -            152   3.7e-65  218.1   6.4   1   1     3e-69   4.1e-65  218.0   4.4     1   148     4   151     4   152 0.99 Protein of unknown function (DUF986)
Caps_synth_GfcC      PF06251.6    229 seq1722_BIOID52525   -            245     1e-90  302.7   0.0   1   1   8.6e-95   1.2e-90  302.6   0.0     2   229    20   245    19   245 0.99 Capsule biosynthesis GfcC
Molybdopterin        PF00384.17   432 seq1723_BIOID52525   -            452   5.8e-82  275.6   0.0   1   1   1.1e-85   7.5e-82  275.2   0.0     1   295   119   437   119   442 0.93 Molybdopterin oxidoreductase
Molybdop_Fe4S4       PF04879.11    55 seq1723_BIOID52525   -            452   4.4e-18   64.7   0.9   1   1     1e-21     7e-18   64.0   0.6     1    55    56   116    56   116 0.98 Molybdopterin oxidoreductase Fe4S4 domain
CPSase_sm_chain      PF00988.17   131 seq1726_BIOID52525   -            391   1.7e-56  189.1   0.1   1   1   6.1e-60   2.8e-56  188.5   0.0     2   131    13   142    12   142 0.99 Carbamoyl-phosphate synthase small chain, CPSase domain
GATase               PF00117.23   192 seq1726_BIOID52525   -            391   1.3e-49  168.1   0.0   1   1   5.8e-53   2.6e-49  167.1   0.0     3   191   206   381   203   382 0.95 Glutamine amidotransferase class-I
Peptidase_C26        PF07722.8    217 seq1726_BIOID52525   -            391   1.2e-08   34.5   0.1   1   1     1e-10   4.8e-07   29.3   0.1    93   217   258   364   247   364 0.80 Peptidase C26
Transketolase_N      PF00456.16   333 seq1727_BIOID52525   -            887   1.4e-22   79.8   0.1   1   2   3.1e-18   4.2e-14   51.9   0.0     7   217    84   297    78   306 0.76 Transketolase, thiamine diphosphate binding domain
Transketolase_N      PF00456.16   333 seq1727_BIOID52525   -            887   1.4e-22   79.8   0.1   2   2   3.4e-10   4.6e-06   25.5   0.1   213   281   361   431   351   475 0.79 Transketolase, thiamine diphosphate binding domain
Form_Nir_trans       PF01226.12   250 seq1728_BIOID52525   -            268   4.6e-62  209.0  28.1   1   1     4e-66   5.5e-62  208.7  19.5    16   249    20   248     4   249 0.92 Formate/nitrite transporter
HTH_Tnp_1            PF01527.15    76 seq1730_BIOID52525   -            220     7e-22   77.0   0.0   1   1   7.2e-25   3.3e-21   74.9   0.0     3    69    97   167    95   179 0.92 Transposase
LPP                  PF04728.8     11 seq1732_BIOID52525   -             78   5.8e-11   41.3  16.8   1   2   4.2e-10   5.8e-06   25.7   1.0     1    11    24    34    24    34 0.99 Repeated sequence found in lipoprotein LPP
LPP                  PF04728.8     11 seq1732_BIOID52525   -             78   5.8e-11   41.3  16.8   2   2   6.3e-10   8.6e-06   25.1   2.1     1    11    38    48    38    48 0.99 Repeated sequence found in lipoprotein LPP
BPD_transp_2         PF02653.11   267 seq1733_BIOID52525   -            323   1.9e-38  131.8  38.5   1   1   1.4e-42   1.9e-38  131.8  26.7     4   265    38   307    35   309 0.93 Branched-chain amino acid transport system / permease component
MFS_1                PF07690.11   354 seq1734_BIOID52525   -            410   1.9e-28   99.1  41.0   1   1   3.9e-32   2.7e-28   98.6  28.4     5   351    26   362    22   365 0.73 Major Facilitator Superfamily
Sugar_tr             PF00083.19   451 seq1734_BIOID52525   -            410   2.2e-06   26.3  31.8   1   1   1.9e-09   1.3e-05   23.9   8.8    52   188    58   188    46   197 0.92 Sugar (and other) transporter
DUF3329              PF11808.3     90 seq1735_BIOID52525   -            431   2.4e-31  107.5   5.7   1   1   1.7e-34   3.9e-31  106.8   4.0     2    90     4    92     3    92 0.98 Domain of unknown function (DUF3329)
HATPase_c            PF02518.21   111 seq1735_BIOID52525   -            431   1.4e-30  105.1   0.0   1   1   1.1e-33   2.6e-30  104.3   0.0     2   110   314   423   313   424 0.98 Histidine kinase-, DNA gyrase B-, and HSP90-like ATPase
HisKA                PF00512.20    68 seq1735_BIOID52525   -            431   1.7e-20   72.6   1.4   1   1   1.4e-23   3.3e-20   71.7   0.3     2    67   204   268   203   269 0.97 His Kinase A (phospho-acceptor) domain
PAS                  PF00989.19   113 seq1735_BIOID52525   -            431     4e-11   42.5   0.0   1   1   3.7e-14   8.4e-11   41.5   0.0     2   113    99   194    98   194 0.95 PAS fold
HATPase_c_2          PF13581.1    125 seq1735_BIOID52525   -            431   1.6e-08   34.2   0.0   1   1   1.3e-11   2.9e-08   33.4   0.0    30   114   316   408   281   420 0.83 Histidine kinase-like ATPase domain
HATPase_c_3          PF13589.1    137 seq1735_BIOID52525   -            431   1.1e-06   28.2   0.0   1   1   7.7e-10   1.8e-06   27.5   0.0     3    93   318   410   316   429 0.78 Histidine kinase-, DNA gyrase B-, and HSP90-like ATPase
AA_kinase            PF00696.23   241 seq1737_BIOID52525   -            241   1.7e-27   96.3   0.2   1   1   1.9e-31   2.7e-27   95.7   0.2     1   241    10   219    10   219 0.77 Amino acid kinase family
Radical_SAM          PF04055.16   166 seq1740_BIOID52525   -            411   6.2e-13   49.1   0.0   1   1     3e-16     1e-12   48.4   0.0     6   160    20   182    16   208 0.84 Radical SAM superfamily
DUF4008              PF13186.1     64 seq1740_BIOID52525   -            411     2e-12   47.1   0.6   1   1   1.3e-15   4.3e-12   46.0   0.4     4    64   282   343   276   343 0.90 Domain of unknown function (DUF4008)
Fer4_12              PF13353.1    139 seq1740_BIOID52525   -            411   4.8e-07   29.8   0.0   1   1   2.7e-10   9.1e-07   28.9   0.0    13   115    19   126    17   150 0.60 4Fe-4S single cluster domain
Sigma54_activat      PF00158.21   168 seq1742_BIOID52525   -            441   1.1e-72  242.8   0.1   1   1   6.6e-76   1.8e-72  242.1   0.1     1   168   141   308   141   308 0.99 Sigma-54 interaction domain
Response_reg         PF00072.19   112 seq1742_BIOID52525   -            441   7.3e-30  103.1   0.2   1   1   5.4e-33   1.5e-29  102.1   0.1     1   111     8   117     8   118 0.98 Response regulator receiver domain
HTH_8                PF02954.14    42 seq1742_BIOID52525   -            441     2e-14   52.7   0.6   1   1   7.2e-18     2e-14   52.7   0.4     3    39   403   439   401   441 0.93 Bacterial regulatory protein, Fis family
AAA_5                PF07728.9    139 seq1742_BIOID52525   -            441   1.4e-07   31.2   0.0   1   1   9.7e-11   2.7e-07   30.3   0.0     2   123   165   283   164   301 0.84 AAA domain (dynein-related subfamily)
AAA                  PF00004.24   132 seq1742_BIOID52525   -            441   1.6e-05   24.9   0.0   1   1   1.2e-08   3.4e-05   23.9   0.0     1   126   165   296   165   302 0.72 ATPase family associated with various cellular activities (AAA)
Peptidase_C48        PF02902.14   216 seq1746_BIOID52525   -            406   1.7e-31  109.4   0.9   1   1   1.7e-35   2.4e-31  108.9   0.6     2   215   168   365   167   366 0.96 Ulp1 protease family, C-terminal catalytic domain
CLP_protease         PF00574.18   182 seq1748_BIOID52525   -            675   1.2e-44  152.0   0.2   1   1   4.8e-48   2.2e-44  151.2   0.1    29   179    46   191    17   194 0.93 Clp protease
Mu-like_gpT          PF10124.4    291 seq1748_BIOID52525   -            675   1.1e-08   34.3   0.1   1   1   1.6e-09   7.4e-06   25.0   0.0   220   289   534   607   526   609 0.81 Mu-like prophage major head subunit gpT
SDH_sah              PF01972.11   286 seq1748_BIOID52525   -            675   9.2e-07   27.7   0.6   1   1   3.1e-09   1.4e-05   23.9   0.1    92   152    61   121    34   130 0.91 Serine dehydrogenase proteinase
SBP_bac_5            PF00496.17   374 seq1749_BIOID52525   -            544   8.8e-87  291.2  12.8   1   1   9.1e-91   1.2e-86  290.7   8.8     1   368    84   459    84   464 0.95 Bacterial extracellular solute-binding proteins, family 5 Middle
DUF940               PF06082.6    658 seq1750_BIOID52525   -            698  4.3e-258  858.1  13.4   1   1  3.5e-262  4.8e-258  857.9   9.3     1   658    29   693    29   693 0.97 Bacterial putative lipoprotein (DUF940)
Polysacc_deac_2      PF04748.8    213 seq1752_BIOID52525   -            319   9.8e-81  269.7   0.4   1   1   8.6e-85   1.2e-80  269.4   0.3     1   212    28   238    28   239 0.99 Divergent polysaccharide deacetylase
DUF204               PF02659.10    67 seq1753_BIOID52525   -            206   9.1e-39  131.3  23.3   1   2   1.2e-24   1.7e-20   72.7   1.6     1    67    31    99    31    99 0.98 Domain of unknown function DUF
DUF204               PF02659.10    67 seq1753_BIOID52525   -            206   9.1e-39  131.3  23.3   2   2   5.6e-22   7.6e-18   64.2   9.2     1    67   133   196   133   196 0.99 Domain of unknown function DUF
Iso_dh               PF00180.15   348 seq1756_BIOID52525   -            416  7.1e-116  386.8   0.0   1   1    6e-120  8.2e-116  386.6   0.0     2   348    29   412    28   412 0.98 Isocitrate/isopropylmalate dehydrogenase
DEAD                 PF00270.24   173 seq1757_BIOID52525   -            454   2.3e-49  167.0   0.1   1   1   5.9e-52   2.7e-48  163.5   0.0     1   172    25   196    25   197 0.94 DEAD/DEAH box helicase
Helicase_C           PF00271.26    78 seq1757_BIOID52525   -            454   8.2e-26   89.5   0.0   1   1   4.8e-29   2.2e-25   88.2   0.0     2    77   264   339   263   340 0.98 Helicase conserved C-terminal domain
Elong-fact-P_C       PF09285.6     56 seq1759_BIOID52525   -            188   5.3e-27   92.8   1.0   1   1   2.4e-30   1.1e-26   91.8   0.2     1    56   131   186   131   186 0.99 Elongation factor P, C-terminal
EFP                  PF01132.15    55 seq1759_BIOID52525   -            188   3.2e-24   84.2   0.1   1   1   1.2e-27   5.5e-24   83.4   0.0     3    55    71   123    69   123 0.97 Elongation factor P (EF-P) OB domain
EFP_N                PF08207.7     58 seq1759_BIOID52525   -            188   5.8e-24   83.6   0.0   1   1   4.5e-27     2e-23   81.8   0.0     3    57     7    61     5    62 0.97 Elongation factor P (EF-P) KOW-like domain
TnpB_IS66            PF05717.8    108 seq1761_BIOID52525   -            115   1.3e-44  149.9   0.0   1   1     1e-48   1.4e-44  149.8   0.0     2   107     7   110     6   111 0.96 IS66 Orf2 like protein
Big_1                PF02369.11   100 seq1762_BIOID52525   -           2367  2.1e-289  935.5 220.9   1  13     7e-21   1.9e-17   62.8   8.1     2    95   749   838   744   843 0.87 Bacterial Ig-like domain (group 1)
Big_1                PF02369.11   100 seq1762_BIOID52525   -           2367  2.1e-289  935.5 220.9   2  13   4.7e-25   1.3e-21   76.2   8.1     3    97   845   937   842   940 0.92 Bacterial Ig-like domain (group 1)
Big_1                PF02369.11   100 seq1762_BIOID52525   -           2367  2.1e-289  935.5 220.9   3  13   2.2e-28     6e-25   86.9   2.9     2    97   942  1040   941  1042 0.95 Bacterial Ig-like domain (group 1)
Big_1                PF02369.11   100 seq1762_BIOID52525   -           2367  2.1e-289  935.5 220.9   4  13   1.2e-27   3.2e-24   84.6   7.0     4   100  1054  1146  1051  1146 0.94 Bacterial Ig-like domain (group 1)
Big_1                PF02369.11   100 seq1762_BIOID52525   -           2367  2.1e-289  935.5 220.9   5  13   5.6e-22   1.5e-18   66.3   8.1     4   100  1152  1246  1149  1246 0.84 Bacterial Ig-like domain (group 1)
Big_1                PF02369.11   100 seq1762_BIOID52525   -           2367  2.1e-289  935.5 220.9   6  13   4.5e-27   1.2e-23   82.7   6.1     2   100  1257  1359  1256  1359 0.89 Bacterial Ig-like domain (group 1)
Big_1                PF02369.11   100 seq1762_BIOID52525   -           2367  2.1e-289  935.5 220.9   7  13     6e-25   1.6e-21   75.9   3.6     2    98  1361  1457  1360  1459 0.89 Bacterial Ig-like domain (group 1)
Big_1                PF02369.11   100 seq1762_BIOID52525   -           2367  2.1e-289  935.5 220.9   8  13   2.9e-30   7.9e-27   92.9   6.7     6    99  1465  1561  1461  1562 0.94 Bacterial Ig-like domain (group 1)
Big_1                PF02369.11   100 seq1762_BIOID52525   -           2367  2.1e-289  935.5 220.9   9  13   3.5e-28   9.6e-25   86.2   6.0     2    99  1564  1663  1563  1664 0.95 Bacterial Ig-like domain (group 1)
Big_1                PF02369.11   100 seq1762_BIOID52525   -           2367  2.1e-289  935.5 220.9  10  13   5.4e-25   1.5e-21   76.0   4.9     5    97  1674  1760  1668  1763 0.93 Bacterial Ig-like domain (group 1)
Big_1                PF02369.11   100 seq1762_BIOID52525   -           2367  2.1e-289  935.5 220.9  11  13   1.2e-20   3.4e-17   62.0   0.3    20    96  1785  1860  1766  1863 0.84 Bacterial Ig-like domain (group 1)
Big_1                PF02369.11   100 seq1762_BIOID52525   -           2367  2.1e-289  935.5 220.9  12  13   4.4e-24   1.2e-20   73.1   5.7     5   100  1871  1959  1865  1959 0.90 Bacterial Ig-like domain (group 1)
Big_1                PF02369.11   100 seq1762_BIOID52525   -           2367  2.1e-289  935.5 220.9  13  13   2.5e-22   6.9e-19   67.4   7.6     3   100  1964  2062  1962  2062 0.94 Bacterial Ig-like domain (group 1)
DUF3442              PF11924.3    280 seq1762_BIOID52525   -           2367   1.1e-99  333.4   3.2   1   1  4.1e-103   1.1e-99  333.4   2.2     3   280   150   428   148   428 0.99 Protein of unknown function (DUF3442)
TP_methylase         PF00590.15   210 seq1764_BIOID52525   -            457   9.3e-50  169.1   0.1   1   1   3.2e-53   1.5e-49  168.4   0.1     2   209   218   426   217   427 0.92 Tetrapyrrole (Corrin/Porphyrin) Methylases
NAD_binding_7        PF13241.1    103 seq1764_BIOID52525   -            457   6.1e-28   96.9   0.1   1   1   1.3e-29     6e-26   90.5   0.0     1   103     6   115     6   115 0.89 Putative NAD(P)-binding
CysG_dimeriser       PF10414.4     60 seq1764_BIOID52525   -            457   1.7e-19   68.9   0.9   1   1   3.7e-23   1.7e-19   68.9   0.6     2    60   150   209   149   209 0.97 Sirohaem synthase dimerisation region
FliG_C               PF01706.11   110 seq1766_BIOID52525   -            331   1.8e-39  134.0  15.8   1   1   3.2e-42   2.2e-38  130.5   2.3     2   109   216   323   215   324 0.98 FliG C-terminal domain
DUF218               PF02698.12   155 seq1768_BIOID52525   -            266   3.1e-24   85.1   0.0   1   1   3.3e-28   4.6e-24   84.5   0.0     1   137    36   183    36   208 0.92 DUF218 domain
DDE_Tnp_IS66         PF03050.9    271 seq1772_BIOID52525   -            523  2.3e-102  341.7   0.2   1   1  6.7e-106  2.3e-102  341.7   0.1     1   270   186   472   186   473 0.99 Transposase IS66 family
DDE_Tnp_IS66_C       PF13817.1     39 seq1772_BIOID52525   -            523   3.3e-19   68.5   0.4   1   1   3.6e-22   1.2e-18   66.6   0.3     1    39   479   517   479   517 0.98 IS66 C-terminal element
HTH_Tnp_IS66         PF13005.2     59 seq1772_BIOID52525   -            523   5.4e-18   64.4   7.3   1   1   3.4e-21   1.2e-17   63.3   5.1     2    59   125   180   124   180 0.98 putative Helix-turn-helix domain of transposase IS66
LZ_Tnp_IS66          PF13007.2     78 seq1772_BIOID52525   -            523   1.1e-12   48.2   8.7   1   1   8.2e-16   2.8e-12   46.9   6.0     2    77    46   121    45   122 0.89 Transposase C of IS166 homeodomain
BPD_transp_2         PF02653.11   267 seq1775_BIOID52525   -            318     3e-37  127.9  40.5   1   1   3.4e-41   4.6e-37  127.3  28.1     3   266    39   305    37   306 0.93 Branched-chain amino acid transport system / permease component
CPSase_L_D2          PF02786.12   211 seq1778_BIOID52525   -           1073  9.6e-118  390.8   2.5   1   2     1e-80   1.6e-77  259.4   0.0     1   210   128   334   128   335 0.99 Carbamoyl-phosphate synthase L chain, ATP binding domain
CPSase_L_D2          PF02786.12   211 seq1778_BIOID52525   -           1073  9.6e-118  390.8   2.5   2   2   2.1e-41   3.2e-38  131.0   0.4     1   210   674   876   674   877 0.95 Carbamoyl-phosphate synthase L chain, ATP binding domain
CPSase_L_chain       PF00289.17   110 seq1778_BIOID52525   -           1073   5.3e-47  158.3   0.0   1   2   7.6e-26   1.1e-22   80.0   0.0     1   110     6   123     6   123 0.97 Carbamoyl-phosphate synthase L chain, N-terminal domain
CPSase_L_chain       PF00289.17   110 seq1778_BIOID52525   -           1073   5.3e-47  158.3   0.0   2   2     2e-24     3e-21   75.4   0.0     3   110   560   669   558   669 0.97 Carbamoyl-phosphate synthase L chain, N-terminal domain
CPSase_L_D3          PF02787.14   121 seq1778_BIOID52525   -           1073   2.6e-42  143.2   0.1   1   1   5.8e-45   8.8e-42  141.5   0.0     2   121   425   547   424   547 0.98 Carbamoyl-phosphate synthetase large chain, oligomerisation domain
ATP-grasp_4          PF13535.1    184 seq1778_BIOID52525   -           1073   7.4e-42  143.0   0.3   1   2   6.7e-22     1e-18   67.6   0.0     4   182   128   307   125   309 0.91 ATP-grasp domain
ATP-grasp_4          PF13535.1    184 seq1778_BIOID52525   -           1073   7.4e-42  143.0   0.3   2   2     2e-23   3.1e-20   72.5   0.1     2   180   672   847   671   849 0.91 ATP-grasp domain
MGS                  PF02142.17    95 seq1778_BIOID52525   -           1073     3e-19   68.6   0.1   1   1   1.4e-21   2.2e-18   65.8   0.0     2    94   957  1041   956  1042 0.97 MGS-like domain
ATP-grasp            PF02222.17   172 seq1778_BIOID52525   -           1073   1.2e-14   53.8   0.4   1   2   1.6e-08   2.5e-05   23.5   0.0     2   161   137   304   136   312 0.82 ATP-grasp domain
ATP-grasp            PF02222.17   172 seq1778_BIOID52525   -           1073   1.2e-14   53.8   0.4   2   2   7.2e-10   1.1e-06   28.0   0.1     3   161   684   846   682   849 0.86 ATP-grasp domain
ATP-grasp_3          PF02655.9    161 seq1778_BIOID52525   -           1073   5.4e-11   42.4   0.9   1   1   2.7e-10   4.1e-07   29.8   0.0     8   158   679   846   672   849 0.79 ATP-grasp domain
Dala_Dala_lig_C      PF07478.8    203 seq1778_BIOID52525   -           1073   7.3e-11   41.7   0.3   1   1   1.8e-09   2.8e-06   26.7   0.1    14   173   694   844   681   864 0.78 D-ala D-ala ligase C-terminus
Molydop_binding      PF01568.16   109 seq1779_BIOID52525   -            370   7.9e-30  102.7   0.0   1   1     3e-33     2e-29  101.4   0.0     1   107   251   362   251   364 0.97 Molydopterin dinucleotide binding domain
Molybdopterin        PF00384.17   432 seq1779_BIOID52525   -            370   3.1e-23   82.1   0.0   1   1   5.3e-27   3.6e-23   81.8   0.0   319   432    25   132     1   132 0.88 Molybdopterin oxidoreductase
RRF                  PF01765.14   165 seq1781_BIOID52525   -            185   3.9e-68  227.9   1.7   1   1   3.7e-72     5e-68  227.6   1.2     1   165    19   183    19   183 0.99 Ribosome recycling factor
Entericidin          PF08085.6     21 seq1782_BIOID52525   -             41   5.3e-09   35.3   0.0   1   1   4.6e-13   6.3e-09   35.1   0.0     1    21    20    40    20    40 0.99 Entericidin EcnA/B family
NAD_synthase         PF02540.12   242 seq1785_BIOID52525   -            275   1.5e-78  262.8   0.0   1   1   1.3e-82   1.8e-78  262.6   0.0     2   242    23   265    22   265 0.98 NAD synthase
Entericidin          PF08085.6     21 seq1790_BIOID52525   -             48   1.2e-08   34.2   2.6   1   1   1.2e-12   1.7e-08   33.7   1.8     1    21    23    43    23    43 0.98 Entericidin EcnA/B family
FliH                 PF02108.11   128 seq1792_BIOID52525   -            228   5.3e-40  136.1   0.5   1   1   1.2e-43   5.3e-40  136.1   0.3     5   128    96   219    76   219 0.98 Flagellar assembly protein FliH
HrpE                 PF06188.7    191 seq1792_BIOID52525   -            228   4.1e-08   33.0   6.8   1   1     2e-11   9.2e-08   31.9   4.7    36   182    60   211    30   222 0.73 HrpE/YscL/FliH and V-type ATPase subunit E
Multi_Drug_Res       PF00893.14    93 seq1793_BIOID52525   -            105   5.3e-33  113.2  10.3   1   1   4.9e-37   6.7e-33  112.9   7.2     1    93     1    93     1    93 0.99 Small Multidrug Resistance protein
DXP_reductoisom      PF02670.11   129 seq1794_BIOID52525   -            398     6e-49  165.7   0.7   1   1   1.3e-52     6e-49  165.7   0.5     1   129     4   132     4   132 0.99 1-deoxy-D-xylulose 5-phosphate reductoisomerase
DXPR_C               PF13288.1    121 seq1794_BIOID52525   -            398   2.4e-45  153.3   0.3   1   1   1.1e-48   5.2e-45  152.2   0.2     1   121   271   389   271   389 0.99 DXP reductoisomerase C-terminal domain
DXP_redisom_C        PF08436.7     84 seq1794_BIOID52525   -            398   7.5e-34  115.3   0.0   1   1   4.4e-37     2e-33  113.9   0.0     1    84   146   239   146   239 0.96 1-deoxy-D-xylulose 5-phosphate reductoisomerase C-terminal
Branch_AA_trans      PF05525.8    428 seq1795_BIOID52525   -            439  2.3e-157  523.8  32.0   1   1  1.9e-161  2.6e-157  523.6  22.2     3   427     8   429     6   430 0.99 Branched-chain amino acid transport protein
Acetyltransf_3       PF13302.1    142 seq1796_BIOID52525   -            194   8.5e-20   71.3   0.1   1   1     3e-23     1e-19   71.1   0.0     1   142    17   162    17   162 0.87 Acetyltransferase (GNAT) domain
Acetyltransf_4       PF13420.1    155 seq1796_BIOID52525   -            194   6.1e-14   52.1   0.2   1   1   2.4e-17   8.2e-14   51.7   0.1     2   154    21   181    20   182 0.78 Acetyltransferase (GNAT) domain
Acetyltransf_1       PF00583.19    83 seq1796_BIOID52525   -            194   1.9e-08   34.0   0.1   1   1   8.7e-12     3e-08   33.4   0.0     2    83    83   162    82   162 0.96 Acetyltransferase (GNAT) family
Acetyltransf_8       PF13523.1    152 seq1796_BIOID52525   -            194   1.5e-06   28.1   0.1   1   1   5.7e-10   1.9e-06   27.6   0.1    61   141    76   166    20   170 0.80 Acetyltransferase (GNAT) domain
Aldedh               PF00171.17   462 seq1798_BIOID52525   -            479  2.8e-165  550.0   1.1   1   1  4.6e-169  3.2e-165  549.8   0.8     8   462    22   475    15   475 0.98 Aldehyde dehydrogenase family
LuxC                 PF05893.9    400 seq1798_BIOID52525   -            479   0.00012   20.7   0.0   1   1   3.6e-08   0.00025   19.8   0.0    88   285   142   335   138   356 0.81 Acyl-CoA reductase (LuxC)
ADH_zinc_N           PF00107.21   130 seq1802_BIOID52525   -            349   1.2e-28   99.1   0.1   1   1   4.3e-32     2e-28   98.4   0.1     1   129   185   308   185   309 0.97 Zinc-binding dehydrogenase
ADH_N                PF08240.7    109 seq1802_BIOID52525   -            349   1.3e-27   95.6   5.8   1   1   5.3e-31   2.4e-27   94.7   4.0     1   108    27   142    27   143 0.95 Alcohol dehydrogenase GroES-like domain
Trans_reg_C          PF00486.23    77 seq1803_BIOID52525   -            219   1.8e-22   78.8   0.5   1   1     5e-26   3.4e-22   78.0   0.1     1    77   145   216   145   216 0.98 Transcriptional regulatory protein, C terminal
Response_reg         PF00072.19   112 seq1803_BIOID52525   -            219   3.7e-21   75.0   0.0   1   1   7.5e-25   5.1e-21   74.6   0.0     1   111     3   112     3   113 0.98 Response regulator receiver domain
HTH_29               PF13551.1    113 seq1806_BIOID52525   -            122   1.7e-11   44.1   0.0   1   1   4.4e-15     2e-11   43.8   0.0     2    54    12    64    11    87 0.88 Winged helix-turn helix
HTH_28               PF13518.1     52 seq1806_BIOID52525   -            122   8.1e-08   31.9   0.0   1   1   2.8e-11   1.3e-07   31.3   0.0     8    50    18    60    11    61 0.88 Helix-turn-helix domain
Fer4_11              PF13247.1     99 seq1809_BIOID52525   -            205   4.6e-32  109.7  10.9   1   1     3e-35   4.6e-32  109.7   7.5     3    97    60   153    58   155 0.97 4Fe-4S dicluster domain
Fer4_7               PF12838.2     52 seq1809_BIOID52525   -            205   3.9e-13   49.4  26.7   1   1   9.8e-11   1.5e-07   31.5   5.9     2    50    99   147    98   157 0.89 4Fe-4S dicluster domain
Fer4_2               PF12797.2     22 seq1809_BIOID52525   -            205   4.1e-13   48.3  31.6   1   1   6.2e-10   9.5e-07   28.2   0.6     2    20     6    24     5    33 0.89 4Fe-4S binding domain
Fer4                 PF00037.22    24 seq1809_BIOID52525   -            205   5.6e-13   47.7  34.4   1   1   7.7e-11   1.2e-07   30.9   3.3     1    23    92   114    92   115 0.94 4Fe-4S binding domain
Fer4_9               PF13187.1     55 seq1809_BIOID52525   -            205   2.7e-12   46.6  26.8   1   1   2.3e-10   3.6e-07   30.2   7.6     2    53    99   148    98   150 0.95 4Fe-4S dicluster domain
Fer4_6               PF12837.2     24 seq1809_BIOID52525   -            205   7.7e-11   41.2  39.9   1   1   2.7e-09   4.2e-06   26.2   3.2     1    23    91   113    91   114 0.95 4Fe-4S binding domain
Fer4_4               PF12800.2     17 seq1809_BIOID52525   -            205   1.9e-08   33.8  35.8   1   3   1.6e-05     0.025   14.7   1.8     1    15    11    25    11    31 0.91 4Fe-4S binding domain
Fer4_4               PF12800.2     17 seq1809_BIOID52525   -            205   1.9e-08   33.8  35.8   2   3   8.3e-05      0.13   12.5   1.9     2    16    65    81    64    85 0.86 4Fe-4S binding domain
Fer4_4               PF12800.2     17 seq1809_BIOID52525   -            205   1.9e-08   33.8  35.8   3   3   2.6e-07    0.0004   20.3   2.0     2    17    97   112    96   112 0.91 4Fe-4S binding domain
Fer4_3               PF12798.2     15 seq1809_BIOID52525   -            205   9.2e-07   28.8  40.4   1   2   8.7e-06     0.013   15.8   4.2     1    15    67    83    67    83 0.98 4Fe-4S binding domain
Fer4_3               PF12798.2     15 seq1809_BIOID52525   -            205   9.2e-07   28.8  40.4   2   2     4e-05     0.061   13.7   1.6     1    13   126   147   126   149 0.94 4Fe-4S binding domain
OmpW                 PF03922.9    192 seq1811_BIOID52525   -            212   2.2e-73  245.8   0.1   1   1   5.7e-77   2.6e-73  245.6   0.1     1   192    23   212    23   212 0.99 OmpW family
OMP_b-brl            PF13505.1    176 seq1811_BIOID52525   -            212   3.3e-15   56.3   6.5   1   1   9.1e-19   4.1e-15   56.0   4.5     1   176     7   212     7   212 0.76 Outer membrane protein beta-barrel domain
OprF                 PF05736.6    184 seq1811_BIOID52525   -            212   5.5e-05   22.6   0.2   1   1   3.6e-08   0.00016   21.1   0.1    47   120    54   129     5   145 0.84 OprF membrane domain
DUF4223              PF13978.1     56 seq1813_BIOID52525   -             55   1.2e-36  124.0   0.7   1   1   9.5e-41   1.3e-36  123.9   0.5     1    55     1    55     1    55 0.99 Protein of unknown function (DUF4223)
DUF480               PF04337.7    148 seq1816_BIOID52525   -            215   8.7e-65  216.9   0.5   1   1   1.1e-68   1.5e-64  216.2   0.3     1   148     5   158     5   158 0.99 Protein of unknown function, DUF480
GIY-YIG              PF01541.19    80 seq1817_BIOID52525   -            295   3.2e-05   24.1   0.0   1   1   4.7e-09   6.4e-05   23.1   0.0     2    76    35   104    34   109 0.76 GIY-YIG catalytic domain
DUF2190              PF09956.4    106 seq1819_BIOID52525   -            107   1.4e-34  117.8   1.3   1   1   1.2e-38   1.6e-34  117.7   0.9     1   106     2   106     2   106 0.98 Uncharacterized conserved protein (DUF2190)
DUF1877              PF08974.5    167 seq1822_BIOID52525   -            167     3e-45  153.7   0.0   1   1   2.4e-49   3.3e-45  153.6   0.0     1   167     1   165     1   165 0.99 Domain of unknown function (DUF1877)
Helicase_C_2         PF13307.1    167 seq1824_BIOID52525   -            761   4.2e-26   91.7   0.0   1   1     2e-29   6.7e-26   91.1   0.0     8   165   578   733   571   735 0.93 Helicase C-terminal domain
DEAD                 PF00270.24   173 seq1824_BIOID52525   -            761   3.5e-09   36.2   0.1   1   1     2e-09   6.8e-06   25.5   0.0    12    78    88   153    73   171 0.74 DEAD/DEAH box helicase
DEAD_2               PF06733.10   174 seq1824_BIOID52525   -            761   1.3e-08   34.3   0.0   1   1   6.7e-12   2.3e-08   33.5   0.0   103   167   245   308   195   314 0.87 DEAD_2
HATPase_c            PF02518.21   111 seq1826_BIOID52525   -            449   6.9e-19   67.4   0.0   1   1   2.3e-22   1.6e-18   66.3   0.0     4   106   351   447   348   449 0.93 Histidine kinase-, DNA gyrase B-, and HSP90-like ATPase
HisKA                PF00512.20    68 seq1826_BIOID52525   -            449   8.1e-13   48.0   1.6   1   1   2.9e-16     2e-12   46.7   1.1     3    67   238   301   236   302 0.96 His Kinase A (phospho-acceptor) domain
Peripla_BP_3         PF13377.1    160 seq1828_BIOID52525   -            343   2.9e-37  128.0   0.6   1   1   2.1e-40     7e-37  126.7   0.1     2   160   169   329   168   329 0.92 Periplasmic binding protein-like domain
Peripla_BP_1         PF00532.16   279 seq1828_BIOID52525   -            343     7e-28   97.4   0.0   1   1   2.8e-31   9.4e-28   97.0   0.0     2   240    60   296    59   309 0.83 Periplasmic binding proteins and sugar binding domain of LacI family
LacI                 PF00356.16    46 seq1828_BIOID52525   -            343   4.7e-21   74.0   2.1   1   1   3.4e-24   1.2e-20   72.7   0.8     1    46     3    48     3    48 0.99 Bacterial regulatory proteins, lacI family
Peripla_BP_4         PF13407.1    258 seq1828_BIOID52525   -            343   2.2e-12   46.8   0.0   1   1   1.8e-15   6.2e-12   45.3   0.0     1   256    62   309    62   311 0.83 Periplasmic binding protein domain
AA_permease_2        PF13520.1    426 seq1829_BIOID52525   -            248   1.3e-33  116.1  25.8   1   1   2.2e-37   1.5e-33  115.8  17.9     1   216    27   240    27   244 0.85 Amino acid permease
AA_permease          PF00324.16   479 seq1829_BIOID52525   -            248   1.6e-20   72.7  21.7   1   1   2.9e-24     2e-20   72.4  15.0     2   231    32   243    31   244 0.90 Amino acid permease
rve                  PF00665.21   120 seq1830_BIOID52525   -            148   4.8e-12   45.9   0.0   1   1   5.1e-16     7e-12   45.4   0.0    63   120    30    90    10    90 0.90 Integrase core domain
DmsC                 PF04976.7    276 seq1831_BIOID52525   -            308  1.8e-117  391.4  22.9   1   1  1.5e-121    2e-117  391.2  15.9     1   276    22   298    22   298 1.00 DMSO reductase anchor subunit (DmsC)
Gifsy-2              PF13856.1     95 seq1832_BIOID52525   -             91   3.8e-28   97.3   0.0   1   1     3e-32   4.1e-28   97.2   0.0     1    95     1    90     1    90 0.99 ATP-binding sugar transporter from pro-phage
DUF1440              PF07274.7    136 seq1834_BIOID52525   -            204   3.9e-55  185.4   2.3   1   1   3.4e-59   4.7e-55  185.1   1.6     1   136    26   182    26   182 0.99 Protein of unknown function (DUF1440)
GFO_IDH_MocA         PF01408.17   120 seq1840_BIOID52525   -            299   1.2e-22   80.5   0.0   1   1   2.8e-26   1.9e-22   79.9   0.0     7   120     2   113     1   113 0.98 Oxidoreductase family, NAD-binding Rossmann fold
GFO_IDH_MocA_C       PF02894.12   115 seq1840_BIOID52525   -            299   2.6e-07   30.3   0.1   1   1   8.8e-11     6e-07   29.1   0.0    19   114   133   218   124   219 0.92 Oxidoreductase family, C-terminal alpha/beta domain
Minor_tail_Z         PF06763.6    189 seq1842_BIOID52525   -            192   1.1e-88  295.7   4.7   1   1     9e-93   1.2e-88  295.5   3.3     1   189     1   192     1   192 0.99 Prophage minor tail protein Z (GPZ)
PsiE                 PF06146.7     69 seq1844_BIOID52525   -            136   1.8e-16   59.9   5.7   1   1   1.3e-20   1.8e-16   59.9   3.9     5    69    62   123    58   123 0.95 Phosphate-starvation-inducible E
Prenyltransf         PF01255.14   223 seq1847_BIOID52525   -            252   6.7e-82  273.8   0.0   1   1   5.6e-86   7.7e-82  273.6   0.0     1   222    23   243    23   244 0.99 Putative undecaprenyl diphosphate synthase
Semialdhyde_dh       PF01118.19   121 seq1848_BIOID52525   -            334   6.7e-33  113.4   0.0   1   1   1.9e-36   1.3e-32  112.5   0.0     3   121     5   146     3   146 0.97 Semialdehyde dehydrogenase, NAD binding domain
Semialdhyde_dhC      PF02774.13   184 seq1848_BIOID52525   -            334     3e-20   72.7   0.0   1   1   6.6e-24   4.5e-20   72.1   0.0     1   184   163   311   163   311 0.95 Semialdehyde dehydrogenase, dimerisation domain
AA_permease          PF00324.16   479 seq1849_BIOID52525   -            457  4.2e-103  345.1  48.2   1   1  7.3e-107    5e-103  344.8  33.4     1   474    15   451    15   455 0.96 Amino acid permease
AA_permease_2        PF13520.1    426 seq1849_BIOID52525   -            457   1.1e-47  162.4  56.6   1   1   1.8e-51   1.2e-47  162.2  39.2     2   425    12   442    11   445 0.88 Amino acid permease
DUF2819              PF10995.3    317 seq1853_BIOID52525   -            523  3.2e-129  430.1   0.0   1   1    3e-133  4.1e-129  429.7   0.0     2   317   163   474   162   474 0.99 Protein of unknown function (DUF2819)
DUF2534              PF10749.4     85 seq1854_BIOID52525   -             85   8.3e-44  147.3   3.7   1   1   6.7e-48   9.2e-44  147.1   2.6     2    85     1    84     1    84 0.97 Protein of unknown function (DUF2534)
Amidase_3            PF01520.13   175 seq1855_BIOID52525   -            289   2.7e-52  176.9   0.0   1   1     5e-56   6.8e-52  175.6   0.0     1   174    59   273    59   274 0.99 N-acetylmuramoyl-L-alanine amidase
AA_permease_2        PF13520.1    426 seq1857_BIOID52525   -            218     2e-20   72.6  15.0   1   1   3.6e-24   2.4e-20   72.3  10.4   220   405     2   183     1   209 0.85 Amino acid permease
AA_permease          PF00324.16   479 seq1857_BIOID52525   -            218   1.7e-09   36.4  14.5   1   1   5.4e-13   3.7e-09   35.3  10.0   233   475     1   213     1   217 0.77 Amino acid permease
AhpC-TSA             PF00578.16   124 seq1859_BIOID52525   -            187   1.5e-33  114.9   0.1   1   1   4.3e-37     2e-33  114.6   0.1     4   123     7   133     4   134 0.94 AhpC/TSA family
Redoxin              PF08534.5    146 seq1859_BIOID52525   -            187   1.8e-13   50.1   0.0   1   1   4.7e-17   2.2e-13   49.9   0.0    15   140    18   146     4   152 0.84 Redoxin
1-cysPrx_C           PF10417.4     40 seq1859_BIOID52525   -            187   1.6e-06   27.4   0.1   1   1   6.5e-10     3e-06   26.6   0.1     1    31   154   182   154   186 0.88 C-terminal domain of 1-Cys peroxiredoxin
Phage_tail_U         PF06141.6    133 seq1862_BIOID52525   -            137   6.4e-68  226.7   0.2   1   1   5.2e-72   7.2e-68  226.5   0.2     1   133     5   137     5   137 0.99 Phage minor tail protein U
TetR_N               PF00440.18    47 seq1864_BIOID52525   -            233   6.7e-10   38.3   0.1   1   1   7.7e-14   1.1e-09   37.7   0.1     2    46    56   100    55   101 0.92 Bacterial regulatory proteins, tetR family
Peripla_BP_4         PF13407.1    258 seq1865_BIOID52525   -            330   1.4e-62  211.2  13.0   1   1   2.4e-66   1.6e-62  211.0   9.0    13   258    40   286    28   286 0.95 Periplasmic binding protein domain
Peripla_BP_1         PF00532.16   279 seq1865_BIOID52525   -            330     3e-13   49.5   1.9   1   1   1.1e-16   7.4e-13   48.2   1.3    23   214    47   244    26   278 0.78 Periplasmic binding proteins and sugar binding domain of LacI family
TetR_N               PF00440.18    47 seq1868_BIOID52525   -            178   4.9e-09   35.5   0.1   1   1   1.2e-12   7.9e-09   34.9   0.1     1    47    13    59    13    59 0.97 Bacterial regulatory proteins, tetR family
TetR_C_6             PF13977.1    131 seq1868_BIOID52525   -            178   6.7e-08   32.3   0.2   1   1   2.3e-11   1.6e-07   31.0   0.2    16   125    80   176    66   178 0.89 Bacterial transcriptional repressor
YobH                 PF13996.1     70 seq1870_BIOID52525   -             79   1.7e-36  123.8   1.2   1   1   1.4e-40   1.9e-36  123.6   0.8     1    70     2    71     2    71 0.99 YobH-like protein
CTP_transf_1         PF01148.15   259 seq1876_BIOID52525   -            285   1.3e-63  214.9  19.9   1   1   1.1e-67   1.5e-63  214.7  13.8     2   257     4   279     3   281 0.88 Cytidylyltransferase family
HlyD_2               PF12700.2    328 seq1879_BIOID52525   -            464   3.9e-26   91.8   1.6   1   1   1.5e-29     5e-26   91.5   1.1     9   328   123   425   115   425 0.82 HlyD family secretion protein
HlyD                 PF00529.15   306 seq1879_BIOID52525   -            464   2.7e-23   82.6  16.8   1   1     1e-26   3.5e-23   82.2  11.5     1   241   135   360   135   425 0.85 HlyD family secretion protein
HlyD_3               PF13437.1    105 seq1879_BIOID52525   -            464   8.3e-17   61.3   3.9   1   1   1.5e-14   5.2e-11   42.6   0.6     1   101   246   351   246   356 0.93 HlyD family secretion protein
Biotin_lipoyl_2      PF13533.1     50 seq1879_BIOID52525   -            464     3e-14   52.2   6.6   1   1   7.9e-17   2.7e-13   49.2   0.3     2    50   136   184   135   184 0.97 Biotin-lipoyl like
MVIN                 PF03023.9    452 seq1880_BIOID52525   -            511  4.7e-161  536.1  32.4   1   1  4.1e-165  5.7e-161  535.8  22.5     1   450    28   478    28   480 0.99 MviN-like protein
Big_2                PF02368.13    79 seq1881_BIOID52525   -            247   1.6e-10   40.6  11.1   1   1   1.1e-14   1.6e-10   40.6   7.7     2    72   161   234   160   243 0.89 Bacterial Ig-like domain (group 2)
SIS                  PF01380.17   131 seq1883_BIOID52525   -            347   3.1e-21   75.2   0.0   1   2   1.2e-12   1.6e-08   34.0   0.0     5   122    51   170    48   175 0.87 SIS domain
SIS                  PF01380.17   131 seq1883_BIOID52525   -            347   3.1e-21   75.2   0.0   2   2     3e-14   4.1e-10   39.2   0.0     4    87   214   299   211   305 0.93 SIS domain
AA_kinase            PF00696.23   241 seq1885_BIOID52525   -            258     1e-39  136.4   2.0   1   1   8.4e-44   1.1e-39  136.2   1.4     3   240     5   235     3   236 0.93 Amino acid kinase family
Pyr_redox_2          PF07992.9    200 seq1886_BIOID52525   -            531   1.3e-32  113.1   0.0   1   1   2.2e-34   4.3e-31  108.2   0.0     1   199   224   503   224   504 0.91 Pyridine nucleotide-disulphide oxidoreductase
Pyr_redox            PF00070.22    80 seq1886_BIOID52525   -            531     2e-14   53.6   7.3   1   1   1.4e-17   2.7e-14   53.2   0.3     1    75   367   437   367   442 0.93 Pyridine nucleotide-disulphide oxidoreductase
Pyr_redox_3          PF13738.1    203 seq1886_BIOID52525   -            531   1.4e-11   44.6   2.0   1   1   2.1e-12   4.1e-09   36.6   0.0    81   196   276   394   262   400 0.76 Pyridine nucleotide-disulphide oxidoreductase
Thioredoxin_3        PF13192.1     76 seq1886_BIOID52525   -            531   2.5e-08   33.4   0.0   1   1   3.9e-11   7.6e-08   31.9   0.0     4    74   132   205   129   207 0.82 Thioredoxin domain
Coprogen_oxidas      PF01218.13   296 seq1888_BIOID52525   -            299  6.2e-147  487.7   0.1   1   1  5.1e-151    7e-147  487.5   0.1     2   296     7   299     6   299 0.99 Coproporphyrinogen III oxidase
Cytochrom_B_N        PF00033.14   188 seq1891_BIOID52525   -            188   6.7e-25   87.4   9.4   1   1   1.1e-28   7.6e-25   87.2   6.5     3   187    16   184    14   185 0.96 Cytochrome b(N-terminal)/b6/petB
Ni_hydr_CYTB         PF01292.15   182 seq1891_BIOID52525   -            188     1e-21   77.0  10.2   1   1   1.7e-25   1.2e-21   76.8   7.0     1   181    16   184    16   185 0.92 Prokaryotic cytochrome b561
DUF1401              PF07180.6    146 seq1894_BIOID52525   -            131   8.9e-07   28.6   0.1   1   1   8.2e-11   1.1e-06   28.3   0.1    19    75     5    61     2    97 0.90 Protein of unknown function (DUF1401)
DUF2282              PF10048.4     53 seq1897_BIOID52525   -             98   8.2e-28   95.9   4.3   1   1   7.8e-32   1.1e-27   95.6   3.0     1    48    34    85    34    93 0.89 Predicted integral membrane protein (DUF2282)
MFS_1                PF07690.11   354 seq1898_BIOID52525   -            382   5.7e-28   97.5  53.1   1   2   9.3e-18   6.3e-14   51.3  20.9     2   233    12   226    11   227 0.79 Major Facilitator Superfamily
MFS_1                PF07690.11   354 seq1898_BIOID52525   -            382   5.7e-28   97.5  53.1   2   2   1.1e-17   7.4e-14   51.1  13.6     6   174   210   371   205   381 0.89 Major Facilitator Superfamily
[truncated: 1,300,775 more chars]
