# Supplementary material for: A domain sequence approach to pangenomics: applications to Escherichia coli
Source: F1000Res. 2013 May 29;1:19. Originally published 2012 Oct 1. [Version 2] doi: 10.12688/f1000research.1-19.v2 (PMC3901455; doi:10.12688/f1000research.1-19.v2)
Supplement: The 347 text files show the results from scanning each of the fasta-files against the Pfam-A database [file f1000research-1-1101-s0002.tgz › Escherichia_coli_H736_BIOID52485.txt]

#                                                                            --- full sequence --- -------------- this domain -------------   hmm coord   ali coord   env coord
# target name        accession   tlen query name           accession   qlen   E-value  score  bias   #  of  c-Evalue  i-Evalue  score  bias  from    to  from    to  from    to  acc description of target
#------------------- ---------- ----- -------------------- ---------- ----- --------- ------ ----- --- --- --------- --------- ------ ----- ----- ----- ----- ----- ----- ----- ---- ---------------------
DUF4329              PF14220.1    124 seq1_BIOID52485      -            400   3.3e-36  124.1   0.3   1   1   8.2e-40   5.6e-36  123.3   0.2     2   116   265   383   264   391 0.95 Domain of unknown function (DUF4329)
RHS                  PF03527.9     41 seq1_BIOID52485      -            400   5.6e-21   73.9   1.0   1   1   1.7e-24   1.1e-20   72.9   0.7     2    41   129   168   128   168 0.97 RHS protein
RHS_repeat           PF05593.9     38 seq2_BIOID52485      -            306   1.4e-36  123.8  37.2   1   5   5.1e-12     7e-08   32.3   1.4     1    38   101   139   101   139 0.97 RHS Repeat
RHS_repeat           PF05593.9     38 seq2_BIOID52485      -            306   1.4e-36  123.8  37.2   2   5   1.6e-11   2.2e-07   30.7   0.1     1    37   144   180   144   181 0.96 RHS Repeat
RHS_repeat           PF05593.9     38 seq2_BIOID52485      -            306   1.4e-36  123.8  37.2   3   5   2.9e-10   3.9e-06   26.7   0.9     1    25   165   189   165   193 0.95 RHS Repeat
RHS_repeat           PF05593.9     38 seq2_BIOID52485      -            306   1.4e-36  123.8  37.2   4   5   2.7e-10   3.7e-06   26.8   0.1     1    36   209   244   209   246 0.92 RHS Repeat
RHS_repeat           PF05593.9     38 seq2_BIOID52485      -            306   1.4e-36  123.8  37.2   5   5   4.5e-13   6.1e-09   35.7   0.2     1    35   251   285   251   288 0.95 RHS Repeat
HTH_28               PF13518.1     52 seq3_BIOID52485      -            173   5.9e-23   80.3   0.3   1   2   2.2e-13   5.9e-10   38.8   0.0     1    49    10    59    10    61 0.93 Helix-turn-helix domain
HTH_28               PF13518.1     52 seq3_BIOID52485      -            173   5.9e-23   80.3   0.3   2   2   1.3e-13   3.7e-10   39.4   0.1     2    47    68   115    67   121 0.93 Helix-turn-helix domain
HTH_23               PF13384.1     50 seq3_BIOID52485      -            173   4.8e-11   41.8   0.6   1   1   1.4e-09   3.9e-06   26.2   0.0     5    49     9    54     6    55 0.88 Homeodomain-like domain
DDE_Tnp_1            PF01609.16   211 seq4_BIOID52485      -            118   1.3e-09   37.8   0.1   1   1   1.2e-13   1.7e-09   37.4   0.1   143   211    11    83     3    83 0.94 Transposase DDE domain
HTH_Tnp_1            PF01527.15    76 seq5_BIOID52485      -            100   2.5e-11   43.2   0.6   1   1   2.3e-15   3.1e-11   42.9   0.4     1    76     1    76     1    76 0.94 Transposase
DDE_Tnp_IS1          PF03400.8    131 seq6_BIOID52485      -             97   9.6e-51  171.1   0.5   1   1   7.7e-55     1e-50  171.0   0.3    35   131     1    97     1    97 0.99 IS1 transposase
DDE_Tnp_1            PF01609.16   211 seq9_BIOID52485      -            370   2.5e-29  102.2   0.0   1   1   2.3e-33   3.2e-29  101.9   0.0     2   211   107   348   106   348 0.96 Transposase DDE domain
DDE_Tnp_IS1          PF03400.8    131 seq10_BIOID52485     -             97     2e-30  105.4   0.2   1   1   1.8e-34   2.5e-30  105.1   0.1     1    61    37    97    37    97 0.98 IS1 transposase
HTH_Tnp_IS1          PF12759.2     50 seq12_BIOID52485     -             91   1.5e-32  110.6   0.1   1   1   3.4e-36   2.3e-32  110.1   0.1     1    50    39    88    39    88 0.99 InsA C-terminal domain
Zn_Tnp_IS1           PF03811.8     36 seq12_BIOID52485     -             91   9.6e-21   72.8   4.0   1   1   1.4e-24   9.6e-21   72.8   2.8     1    36     1    36     1    36 0.99 InsA N-terminal domain
Tautomerase          PF01361.16    60 seq13_BIOID52485     -             90   6.2e-14   51.2   0.0   1   1   6.4e-18   8.7e-14   50.7   0.0     1    51    15    66    15    68 0.98 Tautomerase enzyme
rve                  PF00665.21   120 seq15_BIOID52485     -            134     2e-17   63.2   0.0   1   1   5.8e-21   2.6e-17   62.9   0.0    49   120     7    78     1    78 0.91 Integrase core domain
rve_3                PF13683.1     67 seq15_BIOID52485     -            134   6.9e-13   47.8   0.1   1   1   2.5e-16   1.1e-12   47.1   0.0     2    67    50   116    49   116 0.96 Integrase core domain
rve_2                PF13333.1     52 seq15_BIOID52485     -            134   5.6e-07   29.4   0.1   1   1   3.1e-10   1.4e-06   28.1   0.0     1    49    68   121    68   123 0.86 Integrase core domain
DDE_Tnp_1_6          PF13751.1    125 seq18_BIOID52485     -             60   2.2e-07   30.8   0.1   1   1   3.4e-11   2.4e-07   30.7   0.1    78   123     4    48     1    50 0.93 Transposase DDE domain
DDE_Tnp_1            PF01609.16   211 seq18_BIOID52485     -             60   2.5e-07   30.3   0.1   1   1   4.3e-11   2.9e-07   30.1   0.1   168   210     3    46     2    47 0.90 Transposase DDE domain
DDE_Tnp_1_6          PF13751.1    125 seq19_BIOID52485     -             60   1.4e-07   31.5   0.1   1   1   2.2e-11   1.5e-07   31.3   0.1    78   123     4    48     1    50 0.94 Transposase DDE domain
DDE_Tnp_1            PF01609.16   211 seq19_BIOID52485     -             60   7.5e-07   28.8   0.1   1   1   1.3e-10   8.8e-07   28.5   0.0   168   210     3    46     2    47 0.90 Transposase DDE domain
DDE_Tnp_1_6          PF13751.1    125 seq21_BIOID52485     -             76     9e-08   32.1   0.2   1   1   1.4e-11   9.6e-08   32.0   0.2    76   123    18    64     1    66 0.82 Transposase DDE domain
DDE_Tnp_1            PF01609.16   211 seq21_BIOID52485     -             76   2.9e-07   30.1   0.1   1   1   4.6e-11   3.1e-07   30.0   0.1   166   210    14    62     2    63 0.82 Transposase DDE domain
Transgly             PF00912.17   178 seq25_BIOID52485     -            844   2.6e-56  189.6   0.0   1   1     6e-60   4.1e-56  188.9   0.0    10   177   209   380   198   381 0.95 Transglycosylase
Transpeptidase       PF00905.17   304 seq25_BIOID52485     -            844   1.2e-25   90.0   0.3   1   1   1.6e-28   1.1e-24   86.9   0.2     2   284   473   725   472   744 0.86 Penicillin binding protein transpeptidase domain
RHS_repeat           PF05593.9     38 seq27_BIOID52485     -            196     5e-19   67.8  32.1   1   2   7.5e-11     1e-06   28.6   1.0     6    37   116   147   114   149 0.91 RHS Repeat
RHS_repeat           PF05593.9     38 seq27_BIOID52485     -            196     5e-19   67.8  32.1   2   2   1.1e-12   1.5e-08   34.5   3.1     1    37   132   169   132   170 0.98 RHS Repeat
NQR2_RnfD_RnfE       PF03116.10   314 seq28_BIOID52485     -            352  1.2e-121  405.6  16.1   1   1  9.8e-126  1.3e-121  405.4  11.1     3   314     4   350     2   350 0.93 NQR2, RnfD, RnfE family
DDE_Tnp_IS1          PF03400.8    131 seq41_BIOID52485     -             69   1.1e-35  122.5   0.8   1   1   8.5e-40   1.2e-35  122.3   0.5    63   131     1    69     1    69 0.99 IS1 transposase
DDE_Tnp_1            PF01609.16   211 seq42_BIOID52485     -            154   4.1e-11   42.7   0.2   1   1   4.2e-15   5.7e-11   42.2   0.2   138   211    42   119    29   119 0.97 Transposase DDE domain
MFS_1                PF07690.11   354 seq45_BIOID52485     -            403   2.2e-39  135.1  70.6   1   1   3.6e-41   2.5e-37  128.3  30.6     2   296    21   301    20   304 0.90 Major Facilitator Superfamily
Sugar_tr             PF00083.19   451 seq45_BIOID52485     -            403   3.6e-16   58.6  13.1   1   1   5.2e-20   3.6e-16   58.6   9.1    44   201    48   199    10   203 0.87 Sugar (and other) transporter
AA_permease_2        PF13520.1    426 seq48_BIOID52485     -            162   2.8e-11   42.4   8.2   1   1   5.1e-15   3.5e-11   42.1   5.7   303   422     9   137     6   150 0.80 Amino acid permease
Aa_trans             PF01490.13   410 seq48_BIOID52485     -            162   5.6e-05   21.6   2.4   1   1   9.6e-09   6.6e-05   21.4   1.6   120   240    25   145    12   151 0.75 Transmembrane amino acid transporter protein
2-Hacid_dh_C         PF02826.14   178 seq49_BIOID52485     -            325   1.6e-45  154.3   0.0   1   1   9.3e-49   6.3e-45  152.3   0.0     2   178   118   290   117   290 0.95 D-isomer specific 2-hydroxyacid dehydrogenase, NAD binding domain
NAD_binding_2        PF03446.10   162 seq49_BIOID52485     -            325   1.7e-06   27.9   0.0   1   1   6.1e-10   4.2e-06   26.6   0.0     3    90   151   236   149   242 0.92 NAD binding domain of 6-phosphogluconate dehydrogenase
Citrate_synt         PF00285.16   356 seq50_BIOID52485     -            389  2.4e-116  388.2   0.0   1   1  2.1e-120  2.9e-116  387.9   0.0     2   356    22   370    22   370 0.98 Citrate synthase
DDE_Tnp_IS1          PF03400.8    131 seq55_BIOID52485     -             69   1.6e-36  125.1   0.8   1   1   1.3e-40   1.8e-36  125.0   0.6    63   131     1    69     1    69 0.99 IS1 transposase
Autotransporter      PF03797.14   265 seq56_BIOID52485     -            353   5.3e-21   75.0  11.1   1   1   3.9e-25   5.3e-21   75.0   7.7    53   256   123   331    96   343 0.86 Autotransporter beta-domain
UPF0167              PF03691.9    176 seq57_BIOID52485     -             60   1.8e-16   59.9   0.3   1   1   1.4e-20   1.9e-16   59.8   0.2   118   176     2    60     1    60 0.98 Uncharacterised protein family (UPF0167)
GGDEF                PF00990.16   161 seq58_BIOID52485     -            264   3.8e-50  169.4   0.0   1   1   3.4e-54   4.7e-50  169.2   0.0     1   161    94   251    94   251 0.98 GGDEF domain
DDE_Tnp_1            PF01609.16   211 seq66_BIOID52485     -            100   7.6e-08   32.0   0.2   1   1   7.1e-12   9.7e-08   31.7   0.1   153   211     3    65     1    65 0.96 Transposase DDE domain
SSB                  PF00436.20   104 seq68_BIOID52485     -            179   8.4e-39  131.5   0.5   1   1   7.7e-43   1.1e-38  131.2   0.3     1   101     6   109     6   112 0.96 Single-strand binding protein family
DUF905               PF06006.7     71 seq70_BIOID52485     -            274   1.2e-35  120.5   0.4   1   1   1.5e-39   2.1e-35  119.8   0.3     2    71   206   274   205   274 0.98 Bacterial protein of unknown function (DUF905)
Ldh_2                PF02615.9    335 seq71_BIOID52485     -             64     3e-10   39.2   0.0   1   1   2.5e-14   3.4e-10   39.0   0.0   292   334     2    43     1    44 0.92 Malate/L-lactate dehydrogenase
DUF350               PF03994.9     54 seq73_BIOID52485     -            115   4.2e-29   99.9  10.0   1   2   2.3e-19   3.2e-15   55.4   0.1     6    53     1    48     1    49 0.97 Domain of Unknown Function (DUF350)
DUF350               PF03994.9     54 seq73_BIOID52485     -            115   4.2e-29   99.9  10.0   2   2   6.1e-17   8.4e-13   47.7   3.4     1    54    61   113    61   113 0.99 Domain of Unknown Function (DUF350)
MurB_C               PF02873.11   105 seq78_BIOID52485     -            342   1.6e-42  143.3   0.0   1   1   4.2e-46   2.9e-42  142.5   0.0     1   105   203   330   203   330 0.99 UDP-N-acetylenolpyruvoylglucosamine reductase, C-terminal domain
FAD_binding_4        PF01565.18   139 seq78_BIOID52485     -            342   1.1e-27   96.0   0.0   1   1   1.3e-30   9.2e-27   93.0   0.0     2   137    18   148    17   150 0.87 FAD binding domain
DDE_Tnp_1_assoc      PF13808.1     90 seq81_BIOID52485     -            253     8e-32  108.6   0.0   1   1     2e-35   1.3e-31  107.9   0.0     1    89     6    94     6    95 0.99 DDE_Tnp_1-associated
DDE_Tnp_1            PF01609.16   211 seq81_BIOID52485     -            253     9e-17   61.2   0.3   1   1     2e-20   1.4e-16   60.6   0.2     3   152   102   235   100   249 0.87 Transposase DDE domain
Aldo_ket_red         PF00248.16   283 seq82_BIOID52485     -            267   5.2e-57  192.7   0.6   1   1   4.8e-61   6.6e-57  192.3   0.4     2   281     6   250     5   251 0.95 Aldo/keto reductase family
rve                  PF00665.21   120 seq85_BIOID52485     -            283   3.1e-28   98.1   0.0   1   1   1.8e-31   4.8e-28   97.5   0.0     2   120   118   234   117   234 0.97 Integrase core domain
rve_2                PF13333.1     52 seq85_BIOID52485     -            283   2.5e-21   75.3   1.1   1   1   2.3e-24   6.2e-21   74.1   0.8     1    51   224   278   224   279 0.96 Integrase core domain
rve_3                PF13683.1     67 seq85_BIOID52485     -            283   5.6e-16   57.7   0.0   1   1   7.2e-19     2e-15   55.9   0.0     1    67   205   271   205   271 0.98 Integrase core domain
HTH_21               PF13276.1     60 seq85_BIOID52485     -            283   5.9e-15   54.9   4.2   1   1   2.1e-18   5.9e-15   54.9   2.9     6    60    43    96    38    97 0.90 HTH-like domain
DDE_Tnp_IS240        PF13610.1    140 seq85_BIOID52485     -            283   7.5e-10   38.8   0.0   1   1   4.9e-13   1.3e-09   37.9   0.0     2   137   123   261   122   264 0.92 DDE domain
adh_short            PF00106.20   167 seq91_BIOID52485     -            240   5.3e-16   58.8   0.2   1   1   1.6e-19   7.2e-16   58.4   0.1     3   166     9   170     8   171 0.87 short chain dehydrogenase
adh_short_C2         PF13561.1    243 seq91_BIOID52485     -            240   2.1e-07   30.9   0.0   1   1   5.8e-11   2.6e-07   30.5   0.0     8   192    18   193    13   238 0.71 Enoyl-(Acyl carrier protein) reductase
KR                   PF08659.5    181 seq91_BIOID52485     -            240   3.8e-07   29.8   0.5   1   1   1.6e-10   7.1e-07   28.9   0.4     4   172    10   175     8   184 0.84 KR domain
N6_N4_Mtase          PF01555.13   231 seq93_BIOID52485     -            556   1.7e-19   70.0   0.5   1   1   4.2e-23   2.9e-19   69.3   0.3     1   216    13   319    13   369 0.88 DNA methylase
DUF1863              PF08937.6    130 seq95_BIOID52485     -            155   6.2e-27   94.0   0.0   1   1   1.9e-30   1.3e-26   93.0   0.0     1   124     3   109     3   115 0.87 MTH538 TIR-like domain (DUF1863)
TIR_2                PF13676.1    102 seq95_BIOID52485     -            155   1.1e-06   28.6   0.0   1   1   2.8e-10   1.9e-06   27.8   0.0    39    89    48    98    29   115 0.87 TIR domain
Ribosomal_S30AE      PF02482.14    94 seq96_BIOID52485     -            113   3.8e-29  100.7   0.1   1   1   3.5e-33   4.8e-29  100.4   0.1     2    92     3    93     2    95 0.97 Sigma 54 modulation protein / S30EA ribosomal protein
NadA                 PF02445.11   296 seq98_BIOID52485     -            347  2.8e-105  351.2   0.0   1   1  2.3e-109  3.2e-105  351.0   0.0     2   295    31   340    30   341 0.98 Quinolinate synthetase A protein
DUF1016              PF06250.6    320 seq100_BIOID52485    -            375  2.6e-136  453.7   0.2   1   2   2.9e-38     4e-34  117.9   0.0     1    97    15   112    15   118 0.98 Protein of unknown function (DUF1016)
DUF1016              PF06250.6    320 seq100_BIOID52485    -            375  2.6e-136  453.7   0.2   2   2  4.2e-104  5.7e-100  334.2   0.0    81   319   122   363   117   364 0.97 Protein of unknown function (DUF1016)
CMAS                 PF02353.15   273 seq101_BIOID52485    -            382  1.8e-106  355.1   0.2   1   1  1.6e-109  2.4e-106  354.6   0.2     2   273   108   368   107   368 0.98 Mycolic acid cyclopropane synthetase
Methyltransf_23      PF13489.1    162 seq101_BIOID52485    -            382   1.5e-14   53.9   0.0   1   1   1.6e-17   2.4e-14   53.2   0.0    14   135   157   287   144   315 0.73 Methyltransferase domain
Methyltransf_11      PF08241.7     95 seq101_BIOID52485    -            382   8.7e-13   48.4   0.0   1   1   1.1e-15   1.6e-12   47.5   0.0     1    94   172   264   172   265 0.97 Methyltransferase domain
Methyltransf_18      PF12847.2    112 seq101_BIOID52485    -            382   8.2e-11   42.3   0.0   1   1   1.4e-13   2.1e-10   41.0   0.0     1   111   167   267   167   268 0.91 Methyltransferase domain
Methyltransf_31      PF13847.1    152 seq101_BIOID52485    -            382   5.2e-11   42.2   0.0   1   1   5.6e-14   8.6e-11   41.5   0.0     2   112   166   269   165   329 0.85 Methyltransferase domain
Methyltransf_12      PF08242.7     99 seq101_BIOID52485    -            382   4.1e-08   33.4   0.0   1   1   5.5e-11   8.4e-08   32.4   0.0     1    99   172   263   172   263 0.83 Methyltransferase domain
Methyltransf_25      PF13649.1    101 seq101_BIOID52485    -            382   2.1e-07   31.0   0.0   1   1   2.8e-10   4.2e-07   30.1   0.0     1   101   171   261   171   261 0.90 Methyltransferase domain
PCMT                 PF01135.14   210 seq101_BIOID52485    -            382   3.9e-06   26.4   0.0   1   1   3.8e-09   5.7e-06   25.8   0.0    61   123   155   215   135   230 0.82 Protein-L-isoaspartate(D-aspartate) O-methyltransferase (PCMT)
MTS                  PF05175.9    170 seq101_BIOID52485    -            382   3.8e-05   23.0   0.0   1   1     4e-08   6.1e-05   22.3   0.0    22   104   158   234   152   265 0.81 Methyltransferase small domain
Slp                  PF03843.8    160 seq102_BIOID52485    -            199   5.8e-46  155.2   0.0   1   1   5.1e-50     7e-46  155.0   0.0     1   157    27   184    27   187 0.91 Outer membrane lipoprotein Slp family
DUF4132              PF13569.1    180 seq103_BIOID52485    -            662   1.3e-52  177.8   0.1   1   1   1.3e-56   1.8e-52  177.3   0.0     1   180   396   580   396   580 0.97 Domain of unknown function (DUF4132)
Hexapep              PF00132.19    36 seq107_BIOID52485    -            184   7.4e-20   69.4   6.7   1   3   8.1e-10   1.1e-05   24.5   0.0     2    36    13    47    12    47 0.96 Bacterial transferase hexapeptide (six repeats)
Hexapep              PF00132.19    36 seq107_BIOID52485    -            184   7.4e-20   69.4   6.7   2   3   1.2e-10   1.6e-06   27.2   0.7     3    33    82   111    80   112 0.94 Bacterial transferase hexapeptide (six repeats)
Hexapep              PF00132.19    36 seq107_BIOID52485    -            184   7.4e-20   69.4   6.7   3   3     9e-12   1.2e-07   30.7   0.6     1    34    97   130    97   132 0.95 Bacterial transferase hexapeptide (six repeats)
DUF497               PF04365.8     80 seq108_BIOID52485    -             98   4.9e-26   90.3   0.7   1   1   4.1e-30   5.6e-26   90.1   0.5     1    80    10    92    10    92 0.96 Protein of unknown function (DUF497)
SecE                 PF00584.15    57 seq110_BIOID52485    -            127   2.4e-21   74.9   1.0   1   1   1.8e-25   2.4e-21   74.9   0.7     2    56    68   122    67   123 0.97 SecE/Sec61-gamma subunits of protein translocation complex
DUF2279              PF10043.4     85 seq112_BIOID52485    -            114   1.1e-32  111.9   4.0   1   1   9.9e-37   1.4e-32  111.7   2.8     2    84    27   111    26   112 0.96 Predicted periplasmic lipoprotein (DUF2279)
BPD_transp_1         PF00528.17   185 seq113_BIOID52485    -            302   8.7e-26   90.4   9.6   1   1   1.3e-29   8.7e-26   90.4   6.6     1   182   119   300   115   302 0.98 Binding-protein-dependent transport system inner membrane component
OppC_N               PF12911.2     56 seq113_BIOID52485    -            302   1.7e-19   68.7   0.4   1   1   2.5e-23   1.7e-19   68.7   0.2     1    55    22    76    22    77 0.94 N-terminal TM domain of oligopeptide transport permease C
DUF3560              PF12083.3    126 seq114_BIOID52485    -            453   5.7e-44  149.0   8.5   1   1   9.2e-48   1.3e-43  147.9   5.9     3   126    88   212    86   212 0.98 Domain of unknown function (DUF3560)
DUF1190              PF06693.6    165 seq116_BIOID52485    -            126   2.1e-13   50.5   5.0   1   1     2e-17   2.8e-13   50.1   3.5     1    67    63   123    63   126 0.93 Protein of unknown function (DUF1190)
CsiD                 PF08943.5    297 seq119_BIOID52485    -            360  2.1e-149  496.2   0.3   1   1  4.6e-153  3.1e-149  495.6   0.0     1   297    55   350    55   350 1.00 CsiD
TauD                 PF02668.11   258 seq119_BIOID52485    -            360   5.5e-11   42.4   0.1   1   1   1.2e-14   8.1e-11   41.9   0.0    34   256   125   344    98   346 0.80 Taurine catabolism dioxygenase TauD, TfdA family
DUF444               PF04285.7    421 seq121_BIOID52485    -            427  3.1e-200  665.1   2.7   1   1  2.5e-204  3.4e-200  664.9   1.9     1   420     1   422     1   423 1.00 Protein of unknown function (DUF444)
HEAT_2               PF13646.1     88 seq125_BIOID52485    -            280   2.6e-26   91.5   0.2   1   2   7.5e-10   2.6e-06   27.5   0.0     3    86    27   114    26   116 0.94 HEAT repeats
HEAT_2               PF13646.1     88 seq125_BIOID52485    -            280   2.6e-26   91.5   0.2   2   2   4.4e-11   1.5e-07   31.4   0.0    11    56   139   184   130   191 0.91 HEAT repeats
HEAT                 PF02985.17    31 seq125_BIOID52485    -            280   4.8e-16   57.2   1.4   1   1   2.5e-07   0.00084   19.1   0.0     2    24   161   183   160   184 0.95 HEAT repeat
HEAT_PBS             PF03130.11    27 seq125_BIOID52485    -            280   1.3e-05   25.0   0.9   1   1   4.3e-06     0.015   15.6   0.0     1    27   144   170   144   170 0.98 PBS lyase HEAT-like repeat
DUF932               PF06067.6    239 seq126_BIOID52485    -            273   2.6e-69  233.0   0.0   1   1   2.4e-73   3.2e-69  232.7   0.0     1   239    36   262    36   262 0.99 Domain of unknown function (DUF932)
RHS_repeat           PF05593.9     38 seq127_BIOID52485    -             64   2.3e-13   49.8   4.9   1   1   6.7e-15   9.1e-11   41.5   0.4     1    38     3    40     3    40 0.99 RHS Repeat
Dynamin_N            PF00350.18   168 seq128_BIOID52485    -            742   9.6e-19   67.6   0.0   1   1     8e-22   3.7e-18   65.7   0.0     1   148    72   278    72   300 0.79 Dynamin family
MMR_HSR1             PF01926.18   114 seq128_BIOID52485    -            742   3.9e-08   33.1   0.0   1   1   1.1e-10   5.1e-07   29.5   0.0     2   114    72   298    71   298 0.78 50S ribosome-binding GTPase
Peptidase_S74        PF13884.1     58 seq131_BIOID52485    -            910     5e-11   42.4   0.0   1   1   7.9e-15   1.1e-10   41.3   0.0     1    58   767   816   767   816 0.96 Chaperone of endosialidase
Aconitase            PF00330.15   465 seq132_BIOID52485    -            891  1.3e-186  620.5   0.0   1   1  2.3e-190  1.6e-186  620.2   0.0     1   465    57   562    57   562 0.99 Aconitase family (aconitate hydratase)
Aconitase_C          PF00694.14   131 seq132_BIOID52485    -            891   8.3e-49  164.9   0.0   1   1   2.7e-52   1.8e-48  163.8   0.0     3   130   691   818   689   819 0.98 Aconitase C-terminal domain
DUF4415              PF14384.1     62 seq133_BIOID52485    -            100     4e-18   65.1   0.1   1   1   4.3e-22   5.8e-18   64.6   0.1     1    62    37    93    37    93 0.96 Domain of unknown function (DUF4415)
CoA_binding_2        PF13380.1    115 seq134_BIOID52485    -            137   5.9e-38  129.4   0.1   1   1     1e-41   6.8e-38  129.2   0.1     2   114    15   130    14   131 0.97 CoA binding domain
CoA_binding          PF02629.14    96 seq134_BIOID52485    -            137   8.6e-06   26.0   0.0   1   1   1.7e-09   1.2e-05   25.6   0.0     2    91    12    99    11   102 0.90 CoA binding domain
Acetyltransf_2       PF00797.12   240 seq135_BIOID52485    -            281   3.2e-84  282.1   0.2   1   1   2.7e-88   3.7e-84  281.9   0.1     1   237    21   256    21   259 0.97 N-acetyltransferase
PCRF                 PF03462.13   116 seq136_BIOID52485    -            360   2.6e-43  146.2   0.4   1   1   8.7e-47     6e-43  145.1   0.3     3   116    65   178    63   178 0.98 PCRF domain
RF-1                 PF00472.15   114 seq136_BIOID52485    -            360   3.2e-39  133.1   0.0   1   1   4.7e-43   3.2e-39  133.1   0.0     9   114   216   321   208   321 0.97 RF-1 domain
Na_H_antiport_1      PF06965.7    378 seq137_BIOID52485    -            388  1.3e-165  550.6  29.4   1   1  1.1e-169  1.5e-165  550.4  20.4     2   378     5   380     4   380 0.99 Na+/H+ antiporter 1
NusG                 PF02357.14    92 seq142_BIOID52485    -            181   5.3e-25   87.3   0.0   1   1   1.1e-28   7.7e-25   86.8   0.0     1    92     7   106     7   106 0.93 Transcription termination factor nusG
KOW                  PF00467.24    32 seq142_BIOID52485    -            181   1.3e-08   33.9   0.1   1   1   9.1e-12   6.2e-08   31.7   0.0     1    28   130   161   130   165 0.86 KOW motif
CSD                  PF00313.17    66 seq143_BIOID52485    -             70   2.6e-33  113.5   0.3   1   1   4.1e-37   2.8e-33  113.3   0.2     1    65     5    69     5    70 0.98 'Cold-shock' DNA-binding domain
OB_RNB               PF08206.6     58 seq143_BIOID52485    -             70   1.5e-05   24.2   0.3   1   1   3.5e-09   2.4e-05   23.6   0.2     7    28    15    36    11    40 0.87 Ribonuclease B OB domain
PDT                  PF00800.13   182 seq146_BIOID52485    -            386   9.1e-61  204.4   0.2   1   1     2e-64   1.3e-60  203.9   0.1     1   180   106   286   106   288 0.96 Prephenate dehydratase
CM_2                 PF01817.16    81 seq146_BIOID52485    -            386   1.9e-22   79.0   2.0   1   1   6.3e-26   4.3e-22   77.8   1.4     1    80    11    90    11    91 0.99 Chorismate mutase type II
ABC_tran             PF00005.22   118 seq147_BIOID52485    -            530   1.4e-36  125.3   0.0   1   2   1.1e-18   1.9e-15   57.1   0.0     1   118    41   184    41   184 0.98 ABC transporter
ABC_tran             PF00005.22   118 seq147_BIOID52485    -            530   1.4e-36  125.3   0.0   2   2   2.2e-21   3.7e-18   65.8   0.0     1   118   359   467   359   467 0.95 ABC transporter
ABC_tran_2           PF12848.2     85 seq147_BIOID52485    -            530   3.4e-23   81.1   3.0   1   1   1.8e-23     3e-20   71.7   1.4     2    85   224   309   223   309 0.91 ABC transporter
Pro_CA               PF00484.14   148 seq149_BIOID52485    -            219   2.7e-48  163.5   0.0   1   1   2.4e-52   3.3e-48  163.3   0.0     1   147    34   188    34   189 0.85 Carbonic anhydrase
DUF1190              PF06693.6    165 seq150_BIOID52485    -             78   1.6e-11   44.4   7.8   1   1   1.3e-15   1.8e-11   44.2   5.4    82   165     1    78     1    78 0.83 Protein of unknown function (DUF1190)
FMN_bind             PF04205.9     81 seq152_BIOID52485    -            206   2.6e-18   65.8   0.1   1   1     4e-22   5.5e-18   64.7   0.0     1    77    99   187    99   191 0.98 FMN-binding domain
ParBc                PF02195.13    90 seq153_BIOID52485    -            681   6.2e-22   77.4   0.0   1   1   1.1e-25   1.4e-21   76.2   0.0     1    89    65   160    65   161 0.97 ParB-like nuclease domain
ABC_tran             PF00005.22   118 seq154_BIOID52485    -            635   1.5e-36  125.2   0.1   1   2   1.7e-17   9.5e-15   54.8   0.0     1   118    43   185    43   185 0.88 ABC transporter
ABC_tran             PF00005.22   118 seq154_BIOID52485    -            635   1.5e-36  125.2   0.1   2   2   1.9e-21   1.1e-18   67.6   0.0     1   118   359   469   359   469 0.95 ABC transporter
AAA_21               PF13304.1    303 seq154_BIOID52485    -            635   7.5e-23   81.7   7.3   1   1   7.3e-13   4.1e-10   39.9   0.5     3   302    33   216    32   217 0.77 AAA domain
ABC_tran_2           PF12848.2     85 seq154_BIOID52485    -            635   3.7e-13   48.9  13.9   1   1   1.4e-15   7.7e-13   47.9   1.2     1    74   224   295   224   308 0.91 ABC transporter
FAD_syn              PF06574.7    158 seq157_BIOID52485    -            313   2.2e-57  193.0   0.0   1   1   4.4e-61     3e-57  192.5   0.0     2   158    12   168    11   168 0.98 FAD synthetase
Flavokinase          PF01687.12   125 seq157_BIOID52485    -            313   6.1e-40  135.8   0.0   1   1   1.4e-43   9.4e-40  135.2   0.0     1   124   184   307   184   308 0.97 Riboflavin kinase
DUF3521              PF12035.3     35 seq160_BIOID52485    -             57   3.6e-19   68.1   1.8   1   1   3.4e-23   4.6e-19   67.8   1.3     1    35     1    35     1    35 0.99 Protein of unknown function (DUF3521)
Ivy                  PF08816.6    118 seq162_BIOID52485    -            157   6.8e-35  119.4   0.1   1   1   6.1e-39   8.4e-35  119.2   0.1     1   118    37   152    37   152 0.98 Inhibitor of vertebrate lysozyme (Ivy)
PHP                  PF02811.14   175 seq163_BIOID52485    -            245   1.2e-17   64.1   1.1   1   1   1.8e-21   2.5e-17   63.1   0.9     1   169     4   164     4   175 0.91 PHP domain
DUF1722              PF08349.6    117 seq166_BIOID52485    -            169   6.7e-38  129.0   0.1   1   1     6e-42   8.3e-38  128.7   0.0     1   116    41   157    41   158 0.98 Protein of unknown function (DUF1722)
GerE                 PF00196.14    58 seq167_BIOID52485    -            176   9.6e-09   34.3   1.3   1   1   1.3e-12   1.8e-08   33.4   0.9     3    56   115   168   113   170 0.96 Bacterial regulatory proteins, luxR family
Repair_PSII          PF04536.9    119 seq168_BIOID52485    -            290   1.1e-33  115.4   0.4   1   1   1.1e-37   1.4e-33  115.1   0.3     2   118    36   153    35   154 0.98 Repair protein
Isochorismatase      PF00857.15   174 seq169_BIOID52485    -            188   1.7e-38  132.1   0.0   1   1   1.5e-42     2e-38  131.9   0.0     1   173     9   182     9   183 0.90 Isochorismatase family
GSP_synth            PF03738.9     97 seq170_BIOID52485    -            387   1.5e-25   89.1   0.0   1   1   4.1e-29   5.6e-25   87.2   0.0     2    97   172   263   171   263 0.92 Glutathionylspermidine synthase preATP-grasp
DUF1375              PF07119.7     76 seq171_BIOID52485    -             75   8.9e-21   73.3   0.2   1   1   9.2e-25   1.3e-20   72.9   0.1     6    75     8    69     3    70 0.91 Protein of unknown function (DUF1375)
DUF2058              PF09831.4    177 seq174_BIOID52485    -            218   1.2e-63  214.0   9.4   1   1     1e-67   1.4e-63  213.8   6.5     1   177    44   218    44   218 0.99 Uncharacterized protein conserved in bacteria (DUF2058)
UvrD_C               PF13361.1    319 seq177_BIOID52485    -            690   7.5e-93  311.3   0.0   1   1   3.2e-95   7.3e-92  308.1   0.0     1   318   288   630   288   631 0.97 UvrD-like helicase C-terminal domain
UvrD-helicase        PF00580.16   315 seq177_BIOID52485    -            690   1.4e-73  247.8   0.3   1   1   8.9e-76     2e-72  244.0   0.2     1   314    20   282    20   283 0.94 UvrD/REP helicase N-terminal domain
AAA_19               PF13245.1     76 seq177_BIOID52485    -            690     2e-13   49.7   0.6   1   1   2.1e-16   4.9e-13   48.5   0.4     8    75    32   104    25   105 0.82 Part of AAA domain
UvrD_C_2             PF13538.1    104 seq177_BIOID52485    -            690   2.2e-10   40.4   0.0   1   1   5.8e-13   1.3e-09   37.9   0.0    54   103   563   626   513   627 0.80 Family description
BPL_LplA_LipB        PF03099.14   125 seq178_BIOID52485    -            321   9.6e-21   73.9   0.0   1   1   3.2e-24   1.4e-20   73.4   0.0     4   125    86   208    83   208 0.89 Biotin/lipoate A/B protein ligase family
HTH_11               PF08279.7     55 seq178_BIOID52485    -            321   8.3e-13   47.6   0.0   1   1   4.4e-16     2e-12   46.4   0.0     4    54     9    58     8    59 0.92 HTH domain
BPL_C                PF02237.12    48 seq178_BIOID52485    -            321   1.6e-11   43.5   0.2   1   1   8.9e-15   4.1e-11   42.2   0.1     1    48   271   317   271   317 0.97 Biotin protein ligase C terminal domain
MmgE_PrpD            PF03972.9    445 seq180_BIOID52485    -            483  3.5e-178  592.2   0.0   1   1  2.9e-182    4e-178  592.0   0.0     2   445    14   475    13   475 0.98 MmgE/PrpD family
DUF3950              PF13132.1     30 seq181_BIOID52485    -             57   3.3e-19   67.9   0.5   1   1   4.2e-23   5.8e-19   67.1   0.3     1    30     1    30     1    30 0.99 Domain of unknown function (DUF3950)
DDE_Tnp_1_assoc      PF13808.1     90 seq184_BIOID52485    -            248   1.5e-31  107.7   0.0   1   1   3.5e-35   2.4e-31  107.1   0.0     1    90     6    95     6    95 0.99 DDE_Tnp_1-associated
DDE_Tnp_1            PF01609.16   211 seq184_BIOID52485    -            248   3.6e-14   52.7   0.0   1   1   7.3e-18     5e-14   52.2   0.0     4   125   103   222   100   243 0.80 Transposase DDE domain
Pyr_redox_2          PF07992.9    200 seq185_BIOID52485    -            485   1.6e-44  152.1   1.7   1   1   1.9e-47   2.5e-44  151.4   1.2     1   198    19   328    19   330 0.94 Pyridine nucleotide-disulphide oxidoreductase
Pyr_redox_dim        PF02852.17   110 seq185_BIOID52485    -            485   9.1e-35  118.9   0.0   1   1   1.6e-37   2.2e-34  117.6   0.0     1   109   358   466   358   467 0.98 Pyridine nucleotide-disulphide oxidoreductase, dimerisation domain
Pyr_redox            PF00070.22    80 seq185_BIOID52485    -            485   2.7e-15   56.4   0.8   1   1   1.9e-18   2.7e-15   56.4   0.5     1    78   188   264   188   267 0.94 Pyridine nucleotide-disulphide oxidoreductase
GIDA                 PF01134.17   392 seq185_BIOID52485    -            485   1.9e-08   33.4   1.1   1   1   9.3e-11   1.3e-07   30.7   0.4     1    60    19    81    19    94 0.91 Glucose inhibited division protein A
FAD_oxidored         PF12831.2    428 seq185_BIOID52485    -            485   2.9e-08   33.0   0.9   1   1   4.5e-11   6.2e-08   32.0   0.6     1    38    19    56    19    74 0.94 FAD dependent oxidoreductase
FAD_binding_2        PF00890.19   421 seq185_BIOID52485    -            485   1.5e-06   27.2   0.7   1   1   3.4e-08   4.6e-05   22.3   0.2     2    35    20    53    19    58 0.90 FAD binding domain
Thi4                 PF01946.12   230 seq185_BIOID52485    -            485   1.5e-05   24.1   0.1   1   1   2.7e-08   3.7e-05   22.8   0.1    11    63    11    63     4    95 0.79 Thi4 family
VWA_CoxE             PF05762.9    222 seq186_BIOID52485    -            378   4.6e-66  222.0   0.1   1   1   1.4e-69   6.4e-66  221.5   0.1     1   222   151   372   151   372 0.98 VWA domain containing CoxE-like protein
VWA_2                PF13519.1    172 seq186_BIOID52485    -            378   3.4e-09   36.9   0.5   1   1   2.8e-12   1.3e-08   35.0   0.2     2   141   217   347   216   375 0.79 von Willebrand factor type A domain
VWA                  PF00092.23   179 seq186_BIOID52485    -            378     5e-06   26.2   0.9   1   1   7.6e-09   3.5e-05   23.4   0.6     2   142   217   336   216   359 0.74 von Willebrand factor type A domain
HTS                  PF04204.11   298 seq187_BIOID52485    -            309  5.5e-131  435.5   0.0   1   1  4.5e-135  6.1e-131  435.4   0.0     1   298     2   299     2   299 1.00 Homoserine O-succinyltransferase
Aldo_ket_red         PF00248.16   283 seq188_BIOID52485    -            286   4.6e-54  183.0   0.0   1   1   3.9e-58   5.3e-54  182.8   0.0     1   281    15   283    15   285 0.96 Aldo/keto reductase family
DAO                  PF01266.19   358 seq189_BIOID52485    -            542   2.1e-56  191.2   2.8   1   1   9.4e-60   3.2e-56  190.6   1.9     1   344    10   343    10   367 0.86 FAD dependent oxidoreductase
FAD_binding_2        PF00890.19   421 seq189_BIOID52485    -            542   4.9e-08   32.1   8.6   1   1   2.1e-10   7.1e-07   28.3   6.0     1   206    10   215    10   234 0.78 FAD binding domain
FAD_binding_3        PF01494.14   356 seq189_BIOID52485    -            542   1.4e-06   27.5   3.8   1   1   4.3e-09   1.5e-05   24.1   2.8     2   173     9   214     8   225 0.85 FAD binding domain
Fer2_BFD             PF04324.10    55 seq189_BIOID52485    -            542   2.2e-06   27.4   2.4   1   1   6.5e-10   2.2e-06   27.4   1.7     2    45   432   480   431   486 0.87 BFD-like [2Fe-2S] binding domain
AA_kinase            PF00696.23   241 seq190_BIOID52485    -            465     6e-27   94.6   0.5   1   1   1.9e-30   8.8e-27   94.0   0.4     1   240    48   290    48   291 0.93 Amino acid kinase family
Acetyltransf_1       PF00583.19    83 seq190_BIOID52485    -            465   5.7e-09   35.7   0.0   1   1   4.2e-12   1.9e-08   34.0   0.0     3    83   364   436   362   436 0.92 Acetyltransferase (GNAT) family
DUF1471              PF07338.8     56 seq191_BIOID52485    -            314   4.1e-62  205.5   5.4   1   3   2.8e-22   3.9e-18   64.7   0.0     2    56    34    90    33    90 0.98 Protein of unknown function (DUF1471)
DUF1471              PF07338.8     56 seq191_BIOID52485    -            314   4.1e-62  205.5   5.4   2   3     3e-22   4.1e-18   64.6   0.1     3    56   119   174   117   174 0.98 Protein of unknown function (DUF1471)
DUF1471              PF07338.8     56 seq191_BIOID52485    -            314   4.1e-62  205.5   5.4   3   3   3.1e-26   4.3e-22   77.3   0.1     2    56   259   314   258   314 0.99 Protein of unknown function (DUF1471)
HTH_Tnp_1            PF01527.15    76 seq192_BIOID52485    -            110   8.1e-11   41.6   0.8   1   1   7.4e-15     1e-10   41.3   0.6     3    76    12    86    10    86 0.94 Transposase
DUF1040              PF06288.8     86 seq194_BIOID52485    -             89   1.6e-46  156.3   0.5   1   1   1.3e-50   1.8e-46  156.2   0.3     1    86     1    86     1    86 1.00 Protein of unknown function (DUF1040)
NMN_transporter      PF04973.7    182 seq195_BIOID52485    -            239   1.6e-46  157.9  27.1   1   1   1.3e-48   1.8e-44  151.2  18.8     1   180    23   227    23   229 0.94 Nicotinamide mononucleotide transporter
oligo_HPY            PF08352.7     64 seq196_BIOID52485    -            337   2.1e-21   75.9   0.1   1   1   8.3e-25   3.8e-21   75.0   0.1     1    64   248   312   248   312 0.99 Oligopeptide/dipeptide transporter, C-terminal region
ABC_tran             PF00005.22   118 seq196_BIOID52485    -            337   1.1e-18   67.5   0.0   1   1   4.1e-22   1.9e-18   66.8   0.0    15   118    80   197    65   197 0.85 ABC transporter
AAA_21               PF13304.1    303 seq196_BIOID52485    -            337   3.2e-11   43.6   0.2   1   1   7.2e-14   3.3e-10   40.3   0.0   227   300   159   230    84   233 0.82 AAA domain
Response_reg         PF00072.19   112 seq197_BIOID52485    -            251   1.6e-20   73.0   0.1   1   1   3.6e-24   2.5e-20   72.4   0.1     2   111    17   124    16   125 0.97 Response regulator receiver domain
Trans_reg_C          PF00486.23    77 seq197_BIOID52485    -            251   1.2e-20   73.0   0.2   1   1   6.4e-24   4.3e-20   71.2   0.0     2    77   170   245   169   245 0.98 Transcriptional regulatory protein, C terminal
MMR_HSR1             PF01926.18   114 seq198_BIOID52485    -            303   1.9e-13   50.3   0.0   1   1   2.2e-16   5.1e-13   48.9   0.0     2   111    52   163    51   169 0.75 50S ribosome-binding GTPase
DUF258               PF03193.11   161 seq198_BIOID52485    -            303   1.9e-06   27.0   0.0   1   1   1.4e-09   3.2e-06   26.3   0.0    24   103    37   113    17   130 0.69 Protein of unknown function, DUF258
DUF1398              PF07166.6    125 seq200_BIOID52485    -            141   2.3e-63  211.5  10.2   1   1   1.9e-67   2.6e-63  211.3   7.1     1   125     8   132     8   132 0.99 Protein of unknown function (DUF1398)
GnsAB                PF08178.6     54 seq201_BIOID52485    -             57   6.1e-33  112.1   4.2   1   1     5e-37   6.8e-33  111.9   2.9     1    54     1    54     1    54 1.00 GnsA/GnsB family
RHS                  PF03527.9     41 seq203_BIOID52485    -            240   5.8e-21   73.8   0.4   1   1   4.3e-25   5.8e-21   73.8   0.3     1    41    48    88    48    88 0.98 RHS protein
Patatin              PF01734.17   204 seq204_BIOID52485    -            314   7.1e-25   88.0   0.4   1   1   9.7e-29   1.3e-24   87.1   0.1     1   201    21   178    21   180 0.95 Patatin-like phospholipase
Flavodoxin_2         PF02525.12   199 seq205_BIOID52485    -            196   2.2e-39  134.9   0.0   1   1   5.6e-43   2.5e-39  134.7   0.0     2   191     5   181     4   189 0.87 Flavodoxin-like fold
FMN_red              PF03358.10   152 seq205_BIOID52485    -            196   9.4e-13   47.8   0.0   1   1   2.8e-16   1.3e-12   47.3   0.0     2   117     5   132     5   157 0.86 NADPH-dependent FMN reductase
Flavodoxin_4         PF12682.2    156 seq205_BIOID52485    -            196     4e-06   26.1   0.1   1   1   1.3e-09   5.7e-06   25.6   0.1    54    99    61   105    15   111 0.82 Flavodoxin
Ribosomal_L11_N      PF03946.9     60 seq206_BIOID52485    -            142   3.2e-32  109.6   0.3   1   1   8.7e-36   5.9e-32  108.7   0.2     1    60     8    67     8    67 0.99 Ribosomal protein L11, N-terminal domain
Ribosomal_L11        PF00298.14    69 seq206_BIOID52485    -            142   6.6e-29   99.7   2.9   1   1   1.8e-32   1.2e-28   98.8   2.0     1    69    72   140    72   140 0.99 Ribosomal protein L11, RNA binding domain
tRNA-synt_1g         PF09334.6    391 seq207_BIOID52485    -            680  2.4e-156  520.2   0.1   1   1  1.1e-159    3e-156  519.8   0.0     1   390    11   400    11   401 0.98 tRNA synthetases class I (M)
tRNA_bind            PF01588.15    95 seq207_BIOID52485    -            680   1.5e-22   79.0   0.0   1   1   1.2e-25   3.4e-22   77.9   0.0     1    94   584   677   584   678 0.98 Putative tRNA binding domain
tRNA-synt_1          PF00133.17   601 seq207_BIOID52485    -            680   2.6e-18   65.2   1.5   1   1   3.1e-15   8.5e-12   43.7   0.1    25   103    11    88     3   116 0.83 tRNA synthetases class I (I, L, M and V)
tRNA-synt_1e         PF01406.14   301 seq207_BIOID52485    -            680   3.5e-14   52.5   0.4   1   2   5.3e-09   1.4e-05   24.2   0.0    10   120    11   122     3   135 0.87 tRNA synthetases class I (C) catalytic domain
tRNA-synt_1e         PF01406.14   301 seq207_BIOID52485    -            680   3.5e-14   52.5   0.4   2   2   1.5e-09   4.1e-06   26.0   0.0   213   283   297   366   290   385 0.82 tRNA synthetases class I (C) catalytic domain
Rnf-Nqr              PF02508.9    190 seq208_BIOID52485    -            231   7.9e-59  198.3   9.5   1   1   6.7e-63   9.1e-59  198.1   6.6     1   189     1   200     1   201 0.98 Rnf-Nqr subunit, membrane protein
Cyanate_lyase        PF02560.9     73 seq211_BIOID52485    -            156   1.8e-33  113.7   0.0   1   1   1.9e-37   2.6e-33  113.2   0.0     3    72    85   155    83   156 0.95 Cyanate lyase C-terminal domain
Chorismate_bind      PF00425.13   257 seq212_BIOID52485    -            391   2.1e-68  230.3   0.0   1   1   1.8e-72   2.5e-68  230.0   0.0     2   257   126   380   125   380 0.97 chorismate binding enzyme
DAO                  PF01266.19   358 seq213_BIOID52485    -            444   7.9e-63  212.3   0.0   1   1   6.9e-67   9.4e-63  212.1   0.0     1   356    25   412    25   414 0.86 FAD dependent oxidoreductase
FAD_binding_7        PF03441.9    277 seq214_BIOID52485    -            472    8e-107  356.4   1.1   1   1  1.5e-110    1e-106  356.0   0.8     3   276   205   468   203   469 0.96 FAD binding domain of DNA photolyase
DNA_photolyase       PF00875.13   165 seq214_BIOID52485    -            472   3.9e-46  156.7   0.3   1   1   1.8e-49   1.2e-45  155.0   0.1     2   159     5   168     4   174 0.93 DNA photolyase
APH                  PF01636.18   239 seq215_BIOID52485    -            328   2.2e-41  142.0   2.0   1   1   5.1e-45   3.5e-41  141.4   1.4     2   232    31   259    30   269 0.84 Phosphotransferase enzyme family
EcKinase             PF02958.15   293 seq215_BIOID52485    -            328   7.3e-05   21.9   0.0   1   1   1.9e-08   0.00013   21.1   0.0   197   280   176   252   149   257 0.79 Ecdysteroid kinase
DUF72                PF01904.13   230 seq216_BIOID52485    -            272   1.4e-52  178.5   1.0   1   1   1.3e-56   1.8e-52  178.3   0.7    11   229    21   251    11   252 0.90 Protein of unknown function DUF72
LrgA                 PF03788.9     96 seq217_BIOID52485    -            135   4.4e-29   99.9  10.2   1   1   4.3e-33   5.8e-29   99.5   7.1     1    94    24   117    24   119 0.98 LrgA family
rve                  PF00665.21   120 seq218_BIOID52485    -            513   1.2e-16   60.7   0.0   1   1   1.9e-20   2.6e-16   59.7   0.0     2   119   137   268   136   269 0.96 Integrase core domain
MTS                  PF05175.9    170 seq221_BIOID52485    -            277   2.5e-21   75.7   0.0   1   1   4.2e-24   4.8e-21   74.7   0.0    26   138   105   236    95   251 0.87 Methyltransferase small domain
Methyltransf_31      PF13847.1    152 seq221_BIOID52485    -            277   4.6e-21   74.8   0.0   1   1   5.9e-24   6.7e-21   74.3   0.0     2   117   108   242   107   268 0.85 Methyltransferase domain
Methyltransf_26      PF13659.1    117 seq221_BIOID52485    -            277   1.2e-16   60.6   0.1   1   1   2.6e-19     3e-16   59.3   0.0     3   114   112   237   110   240 0.89 Methyltransferase domain
Methyltransf_18      PF12847.2    112 seq221_BIOID52485    -            277     3e-16   59.8   0.1   1   1   5.9e-19   6.8e-16   58.7   0.1     4   110   112   237   109   239 0.76 Methyltransferase domain
Methyltransf_4       PF02390.12   197 seq221_BIOID52485    -            277     1e-07   31.0   0.0   1   1   1.5e-10   1.7e-07   30.3   0.0    22    77   112   167    90   183 0.88 Putative methyltransferase
PrmA                 PF06325.8    295 seq221_BIOID52485    -            277   4.5e-06   25.8   0.0   1   1   6.2e-09   7.1e-06   25.2   0.0   153   232   101   183    94   184 0.78 Ribosomal protein L11 methyltransferase (PrmA)
Cons_hypoth95        PF03602.10   183 seq221_BIOID52485    -            277   5.8e-06   25.7   0.0   1   1   1.2e-08   1.3e-05   24.5   0.0    42   128   109   190    92   198 0.85 Conserved hypothetical protein 95
Methyltransf_11      PF08241.7     95 seq221_BIOID52485    -            277   1.2e-05   25.5   0.0   1   1   1.9e-08   2.1e-05   24.7   0.0     1    46   114   163   114   236 0.89 Methyltransferase domain
UPF0020              PF01170.13   180 seq221_BIOID52485    -            277   2.3e-05   23.9   0.0   1   1   3.3e-08   3.8e-05   23.2   0.0    38   116   117   186   102   195 0.81 Putative RNA methylase family UPF0020
TehB                 PF03848.9    192 seq221_BIOID52485    -            277   6.8e-05   22.0   0.0   1   1   1.1e-07   0.00012   21.1   0.0    30   100   109   182    95   187 0.88 Tellurite resistance protein TehB
Methyltransf_16      PF10294.4    174 seq221_BIOID52485    -            277   8.9e-05   21.8   0.0   1   1   1.2e-07   0.00014   21.2   0.0    45   111   108   172    96   184 0.82 Putative methyltransferase
PCMT                 PF01135.14   210 seq221_BIOID52485    -            277   9.7e-05   21.8   0.0   1   1   1.3e-07   0.00014   21.3   0.0    53   132    87   167    71   174 0.82 Protein-L-isoaspartate(D-aspartate) O-methyltransferase (PCMT)
YliH                 PF10799.3    127 seq222_BIOID52485    -            127   2.3e-73  243.8   4.9   1   1   1.8e-77   2.5e-73  243.6   3.4     1   127     1   127     1   127 0.99 Biofilm formation protein (YliH/bssR)
Methyltransf_26      PF13659.1    117 seq223_BIOID52485    -            187   4.1e-12   46.0   0.0   1   1   2.1e-15   7.2e-12   45.2   0.0     2   114    52   147    51   150 0.90 Methyltransferase domain
Methyltransf_18      PF12847.2    112 seq223_BIOID52485    -            187     4e-08   33.7   0.0   1   1   2.5e-11   8.4e-08   32.6   0.0     4   109    53   146    50   148 0.89 Methyltransferase domain
MTS                  PF05175.9    170 seq223_BIOID52485    -            187   9.8e-08   31.4   0.0   1   1   3.9e-11   1.3e-07   31.0   0.0    31   141    50   149    41   166 0.84 Methyltransferase small domain
RrnaAD               PF00398.15   262 seq223_BIOID52485    -            187   4.6e-07   29.0   0.0   1   1   1.7e-10   5.9e-07   28.6   0.0     9   113    29   128    24   148 0.89 Ribosomal RNA adenine dimethylase
ResIII               PF04851.10   184 seq225_BIOID52485    -            688     2e-09   37.4   0.4   1   1   6.8e-13   4.7e-09   36.2   0.2    22   182   152   313    80   344 0.76 Type III restriction enzyme, res subunit
DEAD                 PF00270.24   173 seq225_BIOID52485    -            688   1.9e-05   24.0   0.0   1   1   1.1e-08   7.8e-05   22.0   0.0    22   165   177   312   165   318 0.68 DEAD/DEAH box helicase
tRNA-synt_1          PF00133.17   601 seq226_BIOID52485    -            938  9.3e-233  773.4   0.0   1   1  5.8e-236  1.1e-232  773.2   0.0     2   601    28   641    27   641 0.98 tRNA synthetases class I (I, L, M and V)
Anticodon_1          PF08264.8    153 seq226_BIOID52485    -            938   6.1e-28   97.3   0.0   1   1   5.9e-31   1.2e-27   96.4   0.0     1   152   685   841   685   842 0.89 Anticodon-binding domain of tRNA
tRNA-synt_1g         PF09334.6    391 seq226_BIOID52485    -            938   6.2e-21   74.3   0.2   1   2   7.9e-14   1.5e-10   40.1   0.0     8    68    58   118    55   245 0.68 tRNA synthetases class I (M)
tRNA-synt_1g         PF09334.6    391 seq226_BIOID52485    -            938   6.2e-21   74.3   0.2   2   2   2.4e-08   4.8e-05   22.0   0.0   310   356   584   631   566   650 0.81 tRNA synthetases class I (M)
zf-FPG_IleRS         PF06827.9     30 seq226_BIOID52485    -            938   1.8e-09   36.8   3.9   1   1   9.2e-13   1.8e-09   36.8   2.7     1    29   898   926   898   927 0.96 Zinc finger found in FPG and IleRS
tRNA-synt_1e         PF01406.14   301 seq226_BIOID52485    -            938   3.1e-08   32.9   0.0   1   1   2.2e-09   4.2e-06   25.9   0.0   227   299   575   648   548   650 0.83 tRNA synthetases class I (C) catalytic domain
tRNA-synt_1_2        PF13603.1    185 seq226_BIOID52485    -            938   1.4e-06   27.6   0.0   1   1   1.3e-09   2.5e-06   26.7   0.0    14   141   226   358   219   368 0.77 Leucyl-tRNA synthetase, Domain 2
tRNA-synt_1f         PF01921.13   360 seq226_BIOID52485    -            938   2.9e-06   26.1   0.0   1   1     6e-09   1.2e-05   24.1   0.0   241   340   562   659   545   675 0.81 tRNA synthetases class I (K)
Ribosomal_L1         PF00687.16   221 seq227_BIOID52485    -            234   9.2e-50  168.8   0.2   1   1   7.9e-54   1.1e-49  168.6   0.2    13   220    28   220     8   221 0.90 Ribosomal protein L1p/L10e family
tRNA-synt_1d         PF00750.14   354 seq231_BIOID52485    -            577  4.5e-149  495.9   0.3   1   1  1.2e-152  5.6e-149  495.6   0.2     1   354    95   446    95   446 0.99 tRNA synthetases class I (R)
DALR_1               PF05746.10   119 seq231_BIOID52485    -            577     4e-36  123.4   0.3   1   1   4.8e-39   2.2e-35  121.0   0.2     1   119   460   577   460   577 0.98 DALR anticodon binding domain
Arg_tRNA_synt_N      PF03485.11    85 seq231_BIOID52485    -            577   2.5e-22   79.0   0.2   1   1   2.4e-25   1.1e-21   77.0   0.1     3    85     7    87     1    87 0.91 Arginyl tRNA synthetase N terminal domain
GGDEF                PF00990.16   161 seq233_BIOID52485    -            491   1.5e-44  151.3   0.0   1   1   1.5e-48   2.1e-44  150.8   0.0     1   161   328   485   328   485 0.98 GGDEF domain
HTH_1                PF00126.22    60 seq234_BIOID52485    -            301   5.1e-16   58.0   0.0   1   1   1.5e-19     1e-15   57.0   0.0     2    60     9    67     8    67 0.97 Bacterial regulatory helix-turn-helix protein, lysR family
LysR_substrate       PF03466.15   209 seq234_BIOID52485    -            301   4.8e-11   42.0   0.0   1   1   9.5e-15   6.5e-11   41.6   0.0     9   200    98   287    92   290 0.94 LysR substrate binding domain
DDE_Tnp_1            PF01609.16   211 seq236_BIOID52485    -             66   1.7e-06   27.6   0.2   1   1   1.4e-10   1.9e-06   27.5   0.1   143   197     7    65     2    66 0.94 Transposase DDE domain
MFS_1                PF07690.11   354 seq238_BIOID52485    -            393   2.4e-24   85.6  46.9   1   1   3.5e-28   2.4e-24   85.6  32.5    14   354    27   346    10   346 0.79 Major Facilitator Superfamily
MFS_2                PF13347.1    427 seq238_BIOID52485    -            393   8.8e-08   30.8  11.4   1   1   1.3e-11   8.8e-08   30.8   7.9   136   331   127   315   124   330 0.73 MFS/sugar transport protein
LrgB                 PF04172.11   215 seq240_BIOID52485    -            231   1.2e-82  276.2  15.2   1   1   9.7e-87   1.3e-82  276.0  10.6     1   215    12   226    12   226 0.99 LrgB-like family
HATPase_c            PF02518.21   111 seq242_BIOID52485    -            433   1.9e-22   78.9   0.0   1   1   8.1e-26   3.7e-22   78.0   0.0     6   110   320   423   316   424 0.96 Histidine kinase-, DNA gyrase B-, and HSP90-like ATPase
HisKA                PF00512.20    68 seq242_BIOID52485    -            433   6.2e-08   32.3   1.3   1   1   3.7e-11   1.7e-07   30.9   0.9     1    67   211   270   211   271 0.90 His Kinase A (phospho-acceptor) domain
HAMP                 PF00672.20    70 seq242_BIOID52485    -            433     3e-07   30.4   0.0   1   1   6.6e-11     3e-07   30.4   0.0     3    69   140   206   139   207 0.90 HAMP domain
UxuA                 PF03786.8    351 seq243_BIOID52485    -            394  4.2e-163  541.7   0.2   1   1    7e-167  4.8e-163  541.6   0.1     1   350     1   388     1   389 0.99 D-mannonate dehydratase (UxuA)
AP_endonuc_2         PF01261.19   211 seq243_BIOID52485    -            394   7.7e-09   35.0   0.0   1   1   7.8e-12   5.3e-08   32.3   0.0     3   189    18   299    16   322 0.81 Xylose isomerase-like TIM barrel
ChaB                 PF06150.7     57 seq244_BIOID52485    -             76     6e-26   89.9   5.7   1   1   5.5e-30   7.6e-26   89.5   4.0     1    57     9    76     9    76 0.98 ChaB
Exo_endo_phos        PF03372.18   251 seq245_BIOID52485    -            259   5.8e-12   45.9   0.4   1   1   7.6e-16     1e-11   45.1   0.3     2   251    41   245    40   245 0.65 Endonuclease/Exonuclease/phosphatase family
LysR_substrate       PF03466.15   209 seq250_BIOID52485    -            293   3.7e-45  153.5   0.0   1   1   8.4e-49   5.7e-45  152.8   0.0     2   204    85   282    84   284 0.98 LysR substrate binding domain
HTH_1                PF00126.22    60 seq250_BIOID52485    -            293   2.5e-18   65.4   0.9   1   1   6.9e-22   4.7e-18   64.5   0.6     1    60     3    62     3    62 0.97 Bacterial regulatory helix-turn-helix protein, lysR family
DUF2773              PF10971.3     81 seq251_BIOID52485    -            768   1.9e-43  146.2   2.7   1   1   3.9e-47   5.4e-43  144.7   1.4     1    81   688   768   688   768 0.99 Protein of unknown function (DUF2773)
HhH-GPD              PF00730.20   121 seq252_BIOID52485    -            211   9.8e-19   67.6   0.0   1   1   3.1e-22   1.4e-18   67.1   0.0     1   120    34   168    34   169 0.95 HhH-GPD superfamily base excision DNA repair protein
HHH                  PF00633.18    30 seq252_BIOID52485    -            211   7.1e-08   31.6   0.0   1   1   3.7e-11   1.7e-07   30.4   0.0     2    29   100   127    99   128 0.94 Helix-hairpin-helix motif
EndIII_4Fe-2S        PF10576.4     17 seq252_BIOID52485    -            211   9.7e-05   22.2   3.3   1   1   3.7e-08   0.00017   21.5   2.3     1    17   187   203   187   203 0.99 Iron-sulfur binding domain of endonuclease III
Transthyretin        PF00576.16   112 seq254_BIOID52485    -            137   1.9e-42  143.5   0.1   1   1   1.6e-46   2.2e-42  143.3   0.1     2   112    28   136    27   136 0.98 HIUase/Transthyretin family
GSDH                 PF07995.6    331 seq255_BIOID52485    -            371  6.2e-128  426.4   0.1   1   1  5.2e-132  7.1e-128  426.2   0.1     1   331    34   366    34   366 0.98 Glucose / Sorbosone dehydrogenase
Acyl-CoA_dh_1        PF00441.19   150 seq257_BIOID52485    -            546   1.2e-32  112.9   0.8   1   1   2.2e-35     1e-31  109.9   0.3     1   148   290   443   290   445 0.97 Acyl-CoA dehydrogenase, C-terminal domain
Acyl-CoA_dh_M        PF02770.14    52 seq257_BIOID52485    -            546   4.5e-14   51.5   0.0   1   1     2e-17   8.9e-14   50.6   0.0     1    51   186   236   186   238 0.96 Acyl-CoA dehydrogenase, middle domain
Acyl-CoA_dh_2        PF08028.6    134 seq257_BIOID52485    -            546   2.1e-08   34.3   0.2   1   1   1.3e-11   5.8e-08   32.9   0.0    10   123   314   423   308   432 0.86 Acyl-CoA dehydrogenase, C-terminal domain
DUF4132              PF13569.1    180 seq258_BIOID52485    -           1010   5.5e-54  182.3   0.0   1   1   1.9e-57   1.3e-53  181.0   0.0     1   179   734   919   734   920 0.96 Domain of unknown function (DUF4132)
WGR                  PF05406.10    81 seq258_BIOID52485    -           1010   2.2e-15   56.2   3.1   1   1   4.2e-19   2.9e-15   55.8   0.8    13    77     6    67     2    71 0.92 WGR domain
SWIM                 PF04434.12    40 seq259_BIOID52485    -            675   2.2e-07   30.1   0.8   1   2   5.1e-07     0.007   15.7   0.1    12    39    73    96    63    97 0.84 SWIM zinc finger
SWIM                 PF04434.12    40 seq259_BIOID52485    -            675   2.2e-07   30.1   0.8   2   2   4.9e-06     0.067   12.5   0.0    10    38   167   191   154   192 0.81 SWIM zinc finger
MatE                 PF01554.13   162 seq260_BIOID52485    -            457   2.3e-73  245.0  36.2   1   2   1.4e-41   1.9e-37  128.2   3.8     1   162    17   177    17   177 0.98 MatE
MatE                 PF01554.13   162 seq260_BIOID52485    -            457   2.3e-73  245.0  36.2   2   2   3.8e-42   5.2e-38  130.0   8.5     1   162   244   405   244   405 1.00 MatE
ABC_tran             PF00005.22   118 seq261_BIOID52485    -            334   2.6e-21   76.0   0.0   1   1   8.9e-25     4e-21   75.4   0.0     1   117    64   192    64   193 0.90 ABC transporter
oligo_HPY            PF08352.7     64 seq261_BIOID52485    -            334   1.3e-19   70.1   0.2   1   1   5.3e-23   2.4e-19   69.3   0.2     1    64   244   311   244   311 0.99 Oligopeptide/dipeptide transporter, C-terminal region
Trehalase            PF01204.13   512 seq262_BIOID52485    -            549  4.4e-161  536.8   0.1   1   1  3.9e-165  5.3e-161  536.5   0.0     1   511    70   546    70   547 0.96 Trehalase
DUF1097              PF06496.6    144 seq263_BIOID52485    -            173   1.9e-46  157.3  25.0   1   1   1.7e-50   2.3e-46  157.0  17.3     1   143    18   156    18   157 0.99 Protein of unknown function (DUF1097)
Malate_synthase      PF01274.17   523 seq265_BIOID52485    -            539  1.4e-214  712.8   0.0   1   1  1.1e-218  1.6e-214  712.6   0.0     2   522    18   538    17   539 0.99 Malate synthase
Response_reg         PF00072.19   112 seq266_BIOID52485    -            337   3.8e-28   97.6   0.5   1   1   6.5e-32   8.9e-28   96.4   0.1     1   111    10   120    10   121 0.97 Response regulator receiver domain
ChaC                 PF04752.7    177 seq268_BIOID52485    -            238   5.2e-53  179.5   0.0   1   1   4.7e-57   6.4e-53  179.2   0.0     1   176    54   222    54   223 0.95 ChaC-like protein
MAPEG                PF01124.13   129 seq269_BIOID52485    -            131   1.3e-26   92.5   9.3   1   1   1.1e-30   1.5e-26   92.3   6.5     1   129     3   120     3   120 0.98 MAPEG family
TonB_dep_Rec         PF00593.19   276 seq270_BIOID52485    -            747   7.1e-28   98.1  10.2   1   1     1e-31   7.1e-28   98.1   7.1     1   276   510   746   510   746 0.98 TonB dependent receptor
Plug                 PF07715.10   108 seq270_BIOID52485    -            747     2e-21   76.2   0.1   1   1   6.6e-25   4.5e-21   75.0   0.1     2   107    76   180    75   181 0.94 TonB-dependent Receptor Plug Domain
Flagellin_N          PF00669.15   139 seq271_BIOID52485    -            304   1.7e-29  102.2  18.9   1   1   2.5e-33   1.7e-29  102.2  13.1     1   135     4   138     4   144 0.98 Bacterial flagellin N-terminal helical region
Flagellin_C          PF00700.16    86 seq271_BIOID52485    -            304   1.1e-20   73.4  11.2   1   1   1.6e-24   1.1e-20   73.4   7.8     1    86   218   303   218   303 0.98 Bacterial flagellin C-terminal helical region
Tra_M                PF05261.6    127 seq272_BIOID52485    -            127   1.9e-60  202.3   1.6   1   1   1.5e-64   2.1e-60  202.2   1.1     1   127     1   127     1   127 1.00 TraM protein
Methyltransf_27      PF13708.1    194 seq273_BIOID52485    -            372   2.1e-73  245.8   0.1   1   1   4.1e-77   2.8e-73  245.4   0.1     2   194   176   368   175   368 0.99 Methyltransferase domain
YagB_YeeU_YfjZ       PF06154.6    105 seq273_BIOID52485    -            372   5.9e-41  138.8   0.0   1   1   2.5e-44   1.7e-40  137.3   0.0     2    89    16   103    15   113 0.97 YagB/YeeU/YfjZ family
SirB                 PF04247.7    123 seq275_BIOID52485    -            130     1e-38  131.7   8.6   1   1   8.4e-43   1.1e-38  131.5   6.0     2   123     4   129     3   129 0.97 Invasion gene expression up-regulator, SirB
DSBA                 PF01323.15   193 seq276_BIOID52485    -            208   6.8e-32  110.4   3.3   1   1   7.9e-35   5.4e-31  107.5   2.3     1   192    40   197    40   198 0.95 DSBA-like thioredoxin domain
Thioredoxin_4        PF13462.1    163 seq276_BIOID52485    -            208   4.4e-10   39.7   0.0   1   1   9.2e-14   6.3e-10   39.1   0.0    16   149    40   180    33   191 0.69 Thioredoxin
AMP-binding          PF00501.23   418 seq277_BIOID52485    -            628   3.2e-91  305.6   0.0   1   1   8.3e-95   3.8e-91  305.4   0.0     1   418    85   525    85   525 0.96 AMP-binding enzyme
DUF3448              PF11930.3     82 seq277_BIOID52485    -            628   4.2e-26   90.3   0.3   1   1   1.6e-29   7.5e-26   89.5   0.2     7    79     3    75     1    78 0.95 Domain of unknown function (DUF3448)
DUF4009              PF13193.1     41 seq277_BIOID52485    -            628     9e-15   53.7   0.0   1   1   5.8e-18   2.7e-14   52.2   0.0     3    41   575   615   573   615 0.96 Domain of unknown function (DUF4009)
AMP-binding          PF00501.23   418 seq279_BIOID52485    -            536   3.7e-86  288.9   0.0   1   1   6.5e-90   4.5e-86  288.7   0.0     1   417    50   461    50   462 0.95 AMP-binding enzyme
DUF4009              PF13193.1     41 seq279_BIOID52485    -            536   8.1e-08   31.4   0.1   1   1   3.6e-11   2.4e-07   29.9   0.0     1    29   501   529   501   535 0.92 Domain of unknown function (DUF4009)
Oxidored_molyb       PF00174.14   169 seq281_BIOID52485    -            334   8.2e-41  139.1   0.0   1   1   9.6e-45   1.3e-40  138.4   0.0    11   168   108   268    97   269 0.94 Oxidoreductase molybdopterin binding domain
Acylphosphatase      PF00708.13    91 seq283_BIOID52485    -             92   3.6e-28   97.3   0.0   1   1   2.8e-32   3.8e-28   97.2   0.0     1    91     1    92     1    92 0.95 Acylphosphatase
YjcZ                 PF13990.1    270 seq284_BIOID52485    -            292  1.5e-117  391.4   5.5   1   1  1.2e-121  1.7e-117  391.2   3.8     1   270    21   287    21   287 0.99 YjcZ-like protein
FAD_binding_2        PF00890.19   421 seq286_BIOID52485    -            419   3.8e-56  190.6   0.0   1   1   6.4e-60   4.4e-56  190.4   0.0     1   421     4   399     4   399 0.95 FAD binding domain
dCMP_cyt_deam_2      PF08211.6    124 seq287_BIOID52485    -            294   2.3e-50  169.6   0.2   1   1   6.8e-52   4.7e-48  162.1   0.0     1   123   157   278   157   279 0.98 Cytidine and deoxycytidylate deaminase zinc-binding region
dCMP_cyt_deam_1      PF00383.17   102 seq287_BIOID52485    -            294   1.3e-17   63.2   0.0   1   1   4.4e-18     3e-14   52.3   0.0    10    93    56   139    47   143 0.86 Cytidine and deoxycytidylate deaminase zinc-binding region
PqiA                 PF04403.8    160 seq288_BIOID52485    -            417   5.6e-94  311.9  26.1   1   2   5.3e-42   7.2e-38  129.5   4.0     3   158    49   202    47   204 0.96 Paraquat-inducible protein A
PqiA                 PF04403.8    160 seq288_BIOID52485    -            417   5.6e-94  311.9  26.1   2   2   3.5e-60   4.8e-56  188.6   8.5     1   157   252   410   252   413 0.95 Paraquat-inducible protein A
Methyltransf_11      PF08241.7     95 seq289_BIOID52485    -            207   7.2e-21   74.3   0.0   1   1   6.8e-24   1.2e-20   73.7   0.0     4    95     3    96     2    96 0.94 Methyltransferase domain
Ubie_methyltran      PF01209.13   233 seq289_BIOID52485    -            207   2.4e-14   52.8   0.0   1   1     2e-17   3.4e-14   52.4   0.0    70   158    15   103     9   114 0.92 ubiE/COQ5 methyltransferase family
Methyltransf_31      PF13847.1    152 seq289_BIOID52485    -            207   2.2e-13   49.9   0.0   1   1   1.6e-16   2.7e-13   49.6   0.0    16   113     8   109     6   187 0.82 Methyltransferase domain
Methyltransf_23      PF13489.1    162 seq289_BIOID52485    -            207   4.6e-12   45.8   0.0   1   1   3.6e-15   6.1e-12   45.4   0.0    43   159    16   142     9   145 0.78 Methyltransferase domain
Methyltransf_18      PF12847.2    112 seq289_BIOID52485    -            207   6.9e-10   39.3   0.0   1   1   9.4e-13   1.6e-09   38.2   0.0    13   109     7    96     3    99 0.86 Methyltransferase domain
Methyltransf_12      PF08242.7     99 seq289_BIOID52485    -            207     3e-09   37.1   0.0   1   1   2.9e-12   4.9e-09   36.4   0.0    20    99    17    94     6    94 0.87 Methyltransferase domain
Methyltransf_25      PF13649.1    101 seq289_BIOID52485    -            207   4.8e-09   36.3   0.0   1   1   4.8e-12   8.3e-09   35.6   0.0    18   101    16    92     5    92 0.88 Methyltransferase domain
Methyltransf_8       PF05148.10   219 seq289_BIOID52485    -            207   6.8e-05   22.4   0.0   1   1   5.2e-08   8.9e-05   22.0   0.0   115   164    54   104    14   134 0.85 Hypothetical methyltransferase
Aldedh               PF00171.17   462 seq290_BIOID52485    -            482  1.8e-175  583.6   0.1   1   1  1.4e-179    2e-175  583.4   0.1     1   461    19   477    19   478 0.99 Aldehyde dehydrogenase family
Methyltransf_18      PF12847.2    112 seq291_BIOID52485    -            247   6.9e-15   55.4   0.0   1   1   7.3e-18   1.1e-14   54.8   0.0     2   110    57   163    56   165 0.92 Methyltransferase domain
Methyltransf_11      PF08241.7     95 seq291_BIOID52485    -            247     7e-12   45.5   0.0   1   1   9.1e-15   1.4e-11   44.6   0.0     2    95    62   162    61   162 0.95 Methyltransferase domain
Methyltransf_31      PF13847.1    152 seq291_BIOID52485    -            247   1.5e-10   40.7   0.0   1   1   1.5e-13   2.3e-10   40.1   0.0     3   110    56   164    54   198 0.86 Methyltransferase domain
Methyltransf_25      PF13649.1    101 seq291_BIOID52485    -            247   1.1e-09   38.4   0.0   1   1   1.6e-12   2.4e-09   37.3   0.0     1   101    60   158    60   158 0.89 Methyltransferase domain
Methyltransf_12      PF08242.7     99 seq291_BIOID52485    -            247   3.8e-09   36.8   0.0   1   1     4e-12     6e-09   36.1   0.0     2    99    62   160    61   160 0.91 Methyltransferase domain
Methyltransf_23      PF13489.1    162 seq291_BIOID52485    -            247   4.3e-07   29.6   0.0   1   1   4.5e-10   6.8e-07   28.9   0.0    14   124    51   174    36   227 0.72 Methyltransferase domain
MTS                  PF05175.9    170 seq291_BIOID52485    -            247   1.7e-05   24.1   0.0   1   1   1.6e-08   2.4e-05   23.6   0.0    23   166    49   190    44   194 0.78 Methyltransferase small domain
Ubie_methyltran      PF01209.13   233 seq291_BIOID52485    -            247   2.5e-05   23.4   0.0   1   1   2.7e-08     4e-05   22.7   0.0    45   154    54   165    47   240 0.83 ubiE/COQ5 methyltransferase family
PsiB                 PF06290.6    143 seq293_BIOID52485    -            145     7e-72  239.3   0.0   1   1   5.8e-76   7.9e-72  239.2   0.0     1   143     2   144     2   144 0.99 Plasmid SOS inhibition protein (PsiB)
Transglut_core2      PF13369.1    153 seq294_BIOID52485    -            269     9e-38  129.0   0.0   1   1   1.8e-41   1.2e-37  128.5   0.0     2   152    33   184    32   185 0.97 Transglutaminase-like superfamily
TPR_9                PF13371.1     73 seq294_BIOID52485    -            269   2.8e-28   97.4   0.3   1   1   8.9e-32   6.1e-28   96.3   0.2     1    73   187   259   187   259 0.99 Tetratricopeptide repeat
Ribosomal_L10        PF00466.15   100 seq295_BIOID52485    -            165   2.5e-26   91.3   0.0   1   1   2.6e-30   3.6e-26   90.8   0.0     3   100     5   101     3   101 0.98 Ribosomal protein L10
MarC                 PF01914.12   203 seq299_BIOID52485    -            215   3.8e-74  248.0  11.5   1   1   3.2e-78   4.3e-74  247.8   8.0     2   203     9   210     8   210 0.99 MarC family integral membrane protein
PTS_EIIA_2           PF00359.17   142 seq302_BIOID52485    -            637   6.7e-33  113.2   0.0   1   1   2.5e-36   1.1e-32  112.5   0.0     5   140   498   634   495   636 0.95 Phosphoenolpyruvate-dependent sugar phosphotransferase system, EIIA 2
PTS_EIIC             PF02378.13   321 seq302_BIOID52485    -            637   2.5e-19   69.1  33.4   1   1   5.5e-23   2.5e-19   69.1  23.2     1   321    17   277    17   277 0.92 Phosphotransferase system, EIIC
PTS_IIB              PF02302.12    90 seq302_BIOID52485    -            637   1.9e-09   37.6   0.3   1   1   1.1e-12   4.9e-09   36.3   0.0     1    79   379   453   379   458 0.87 PTS system, Lactose/Cellobiose specific IIB subunit
IstB_IS21            PF01695.12   178 seq305_BIOID52485    -            249     1e-59  200.8   0.0   1   1   2.8e-63   1.3e-59  200.5   0.0     2   176    54   228    53   230 0.98 IstB-like ATP binding protein
IstB_IS21_ATP        PF08483.6     30 seq305_BIOID52485    -            249   2.5e-13   49.3   0.1   1   1   1.3e-16   5.9e-13   48.1   0.1     1    30    22    52    22    52 0.97 IstB-like ATP binding N-terminal
Bac_DnaA             PF00308.13   219 seq305_BIOID52485    -            249   4.6e-05   23.0   0.0   1   1   1.6e-08   7.1e-05   22.4   0.0    37   136   102   199    84   205 0.88 Bacterial dnaA  protein
Mannitol_dh_C        PF08125.8    245 seq307_BIOID52485    -            486   1.8e-96  321.9   0.0   1   1  3.5e-100   2.4e-96  321.5   0.0     1   245   216   463   216   463 0.99 Mannitol dehydrogenase C-terminal domain
Mannitol_dh          PF01232.18   151 seq307_BIOID52485    -            486   2.9e-54  182.9   0.0   1   1   7.2e-58   4.9e-54  182.2   0.0     2   151    24   188    23   188 0.99 Mannitol dehydrogenase Rossmann domain
DUF308               PF03729.8     72 seq308_BIOID52485    -            190   3.5e-19   68.4  37.0   1   2   1.1e-15   1.5e-11   43.9   9.4     2    71    27    97    26    98 0.93 Short repeat of unknown function (DUF308)
DUF308               PF03729.8     72 seq308_BIOID52485    -            190   3.5e-19   68.4  37.0   2   2   6.2e-13   8.5e-09   35.1   9.2     1    71    84   153    84   154 0.94 Short repeat of unknown function (DUF308)
DUF945               PF06097.6    459 seq309_BIOID52485    -            490    2e-106  356.3  12.4   1   1  1.8e-110  2.4e-106  356.1   8.6     3   459    18   481    16   481 0.98 Bacterial protein of unknown function (DUF945)
PsiA                 PF06952.6    238 seq310_BIOID52485    -            239  6.3e-114  378.8   8.1   1   1  5.2e-118  7.1e-114  378.6   5.6     1   237     1   236     1   237 1.00 PsiA protein
PTR2                 PF00854.16   373 seq312_BIOID52485    -            500   3.8e-75  252.8  26.0   1   1   6.9e-79   4.7e-75  252.5  15.9     2   370    89   428    88   431 0.97 POT family
MFS_1                PF07690.11   354 seq312_BIOID52485    -            500   2.6e-20   72.3  54.6   1   1   3.7e-21   2.5e-17   62.5  25.8    10   301    35   372    26   382 0.78 Major Facilitator Superfamily
GGDEF                PF00990.16   161 seq313_BIOID52485    -            556   6.1e-39  133.0   0.3   1   1   7.8e-43   1.1e-38  132.2   0.2     3   160   406   554   404   555 0.95 GGDEF domain
Channel_Tsx          PF03502.8    238 seq314_BIOID52485    -            254   2.1e-52  178.2  30.8   1   1   1.7e-56   2.4e-52  178.0  21.4     2   238    34   254    33   254 0.97 Nucleoside-specific channel-forming protein, Tsx
Ter                  PF05472.6    290 seq315_BIOID52485    -            309  3.7e-114  380.6   6.8   1   1    3e-118  4.1e-114  380.4   4.7     2   290     9   307     8   307 0.99 DNA replication terminus site-binding protein (Ter protein)
Esterase             PF00756.15   251 seq316_BIOID52485    -            400   7.7e-50  169.5   0.0   1   1   1.1e-53   7.7e-50  169.5   0.0     1   251   172   391   172   391 0.98 Putative esterase
DUF3327              PF11806.3    122 seq316_BIOID52485    -            400   1.2e-35  122.3   2.6   1   1   3.7e-39   2.6e-35  121.2   0.4     3   121    29   155    21   156 0.97 Domain of unknown function (DUF3327)
Peptidase_C26        PF07722.8    217 seq317_BIOID52485    -            254   3.3e-69  232.5   0.0   1   1   5.6e-73   3.8e-69  232.3   0.0     1   217     8   224     8   224 0.96 Peptidase C26
GATase               PF00117.23   192 seq317_BIOID52485    -            254   8.2e-12   44.8   0.0   1   1   1.6e-15   1.1e-11   44.4   0.0    43   190    62   241    31   243 0.69 Glutamine amidotransferase class-I
Ribosomal_L12        PF00542.14    68 seq318_BIOID52485    -            121   1.8e-31  107.8   8.6   1   1   2.8e-35   3.8e-31  106.7   6.0     1    68    54   121    54   121 0.99 Ribosomal protein L7/L12 C-terminal domain
Rop                  PF01815.11    61 seq319_BIOID52485    -             63   3.2e-33  112.8   1.7   1   1   2.6e-37   3.6e-33  112.6   1.2     1    60     1    60     1    61 0.98 Rop protein
WGR                  PF05406.10    81 seq320_BIOID52485    -            497   5.2e-17   61.4   0.9   1   1   3.8e-21   5.2e-17   61.4   0.6    11    78     4    68     1    71 0.92 WGR domain
NTP_transferase      PF00483.18   248 seq321_BIOID52485    -            302   2.4e-25   89.1   0.0   1   1   4.5e-29   3.1e-25   88.8   0.0     1   241    10   275    10   280 0.87 Nucleotidyl transferase
NTP_transf_3         PF12804.2    179 seq321_BIOID52485    -            302   9.5e-08   32.3   0.0   1   1   2.7e-11   1.8e-07   31.3   0.0     1   116    11   164    11   184 0.75 MobA-like NTP transferase domain
Methyltransf_9       PF08003.6    315 seq322_BIOID52485    -            323    2e-172  572.0   0.0   1   1  9.6e-176  2.2e-172  571.8   0.0     1   315     7   322     7   322 1.00 Protein of unknown function (DUF1698)
Methyltransf_23      PF13489.1    162 seq322_BIOID52485    -            323   4.4e-11   42.6   0.0   1   1   3.5e-14     8e-11   41.7   0.0    12   159   114   269   103   272 0.71 Methyltransferase domain
Methyltransf_18      PF12847.2    112 seq322_BIOID52485    -            323   7.7e-08   32.7   0.0   1   1   7.1e-11   1.6e-07   31.7   0.0     2   111   123   226   122   227 0.86 Methyltransferase domain
Methyltransf_31      PF13847.1    152 seq322_BIOID52485    -            323   1.2e-07   31.3   0.0   1   1   9.6e-11   2.2e-07   30.4   0.0     5   112   124   228   121   284 0.90 Methyltransferase domain
Methyltransf_11      PF08241.7     95 seq322_BIOID52485    -            323   2.6e-05   24.4   0.0   1   1   2.2e-08   4.9e-05   23.6   0.0     1    94   127   223   127   224 0.81 Methyltransferase domain
CMAS                 PF02353.15   273 seq322_BIOID52485    -            323   5.9e-05   22.1   0.0   1   1   4.6e-08    0.0001   21.3   0.0    50   173   110   233   105   292 0.79 Mycolic acid cyclopropane synthetase
TPP_enzyme_N         PF02776.13   172 seq323_BIOID52485    -            548   2.7e-58  196.1   0.3   1   1   5.8e-62   2.7e-58  196.1   0.2     1   169     1   167     1   170 0.98 Thiamine pyrophosphate enzyme, N-terminal TPP binding domain
TPP_enzyme_C         PF02775.16   153 seq323_BIOID52485    -            548   4.8e-52  175.4   0.5   1   1   3.5e-54   1.6e-50  170.5   0.0     1   153   374   522   374   522 0.98 Thiamine pyrophosphate enzyme, C-terminal TPP binding domain
TPP_enzyme_M         PF00205.17   137 seq323_BIOID52485    -            548   2.6e-41  140.4   0.2   1   1   1.4e-44   6.3e-41  139.2   0.1     1   137   186   321   186   321 0.98 Thiamine pyrophosphate enzyme, central domain
DUF3442              PF11924.3    280 seq325_BIOID52485    -            476   6.3e-90  301.4   9.2   1   1   5.7e-94   7.8e-90  301.1   6.4     1   280    69   353    69   353 0.98 Protein of unknown function (DUF3442)
FliD_C               PF07195.7    239 seq326_BIOID52485    -            438   6.4e-43  146.6  11.4   1   1   9.4e-47   6.4e-43  146.6   7.9     1   232   209   423   209   431 0.94 Flagellar hook-associated protein 2 C-terminus
FliD_N               PF02465.13    99 seq326_BIOID52485    -            438   1.3e-14   54.2   6.8   1   1   1.8e-18   1.3e-14   54.2   4.7     8    99     6    98     1    98 0.85 Flagellar hook-associated protein 2 C-terminus
DAHP_synth_1         PF00793.15   272 seq327_BIOID52485    -            350  1.3e-105  351.8   0.0   1   1  1.1e-109  1.5e-105  351.6   0.0     8   271    40   338    25   339 0.96 DAHP synthetase I family
Ferric_reduct        PF01794.14   125 seq328_BIOID52485    -            211   1.3e-13   50.9   9.6   1   1   9.8e-18   1.3e-13   50.9   6.7     5   124    51   161    46   162 0.89 Ferric reductase like transmembrane component
DUF1311              PF07007.7     95 seq331_BIOID52485    -            162   6.3e-20   70.9   1.9   1   1   5.9e-24   8.1e-20   70.6   1.3     1    95    34   145    34   145 0.85 Protein of unknown function (DUF1311)
Acyl_transf_3        PF01757.17   340 seq332_BIOID52485    -            331   3.3e-34  118.1  34.6   1   1     3e-38   4.1e-34  117.8  24.0     2   339     6   318     5   322 0.88 Acyltransferase family
DAHP_synth_1         PF00793.15   272 seq333_BIOID52485    -            284   5.8e-82  274.3   0.0   1   1     5e-86   6.8e-82  274.0   0.0     9   271    10   275     2   276 0.97 DAHP synthetase I family
TraY                 PF05509.6     49 seq335_BIOID52485    -             89   1.4e-23   82.2   0.2   1   1   1.4e-27   1.9e-23   81.8   0.1     1    48    28    75    28    76 0.97 TraY domain
DUF218               PF02698.12   155 seq336_BIOID52485    -            239   3.3e-21   75.2   0.0   1   1   3.3e-25   4.6e-21   74.8   0.0     4   132    47   172    45   186 0.93 DUF218 domain
Sugar_tr             PF00083.19   451 seq337_BIOID52485    -            500   6.9e-71  239.0  26.0   1   1   2.1e-74   9.7e-71  238.5  18.1     3   446    28   448    25   453 0.95 Sugar (and other) transporter
MFS_1                PF07690.11   354 seq337_BIOID52485    -            500   2.5e-36  125.0  40.2   1   2   6.8e-30   3.1e-26   91.8  10.9     9   257    38   310    30   312 0.74 Major Facilitator Superfamily
MFS_1                PF07690.11   354 seq337_BIOID52485    -            500   2.5e-36  125.0  40.2   2   2     2e-14     9e-11   41.0  14.2    38   171   301   437   299   467 0.80 Major Facilitator Superfamily
Osmo_CC              PF08946.5     46 seq337_BIOID52485    -            500   2.6e-25   88.0   8.8   1   1   1.1e-28     5e-25   87.1   6.1     1    46   454   499   454   499 0.99 Osmosensory transporter coiled coil
Ureidogly_hydro      PF04115.7    165 seq338_BIOID52485    -            160   1.7e-52  177.0   0.0   1   1   1.4e-56   1.9e-52  176.8   0.0     3   159     2   153     1   158 0.95 Ureidoglycolate hydrolase
ICL                  PF00463.16   526 seq340_BIOID52485    -            439  3.2e-200  665.6   1.7   1   2  4.6e-118  3.2e-114  381.9   0.0     1   255    12   262    12   264 0.99 Isocitrate lyase family
ICL                  PF00463.16   526 seq340_BIOID52485    -            439  3.2e-200  665.6   1.7   2   2   1.5e-88     1e-84  284.5   1.0   353   526   262   439   260   439 0.98 Isocitrate lyase family
PEP_mutase           PF13714.1    238 seq340_BIOID52485    -            439   4.8e-19   68.4   0.0   1   1   2.3e-22   1.6e-18   66.7   0.0    26   198    86   320    74   352 0.86 Phosphoenolpyruvate phosphomutase
CCG                  PF02754.11    85 seq342_BIOID52485    -            396   3.5e-33  113.3   0.7   1   2   3.7e-19   8.3e-16   57.6   0.0     1    85   163   249   163   249 0.94 Cysteine-rich domain
CCG                  PF02754.11    85 seq342_BIOID52485    -            396   3.5e-33  113.3   0.7   2   2   4.7e-18   1.1e-14   54.1   0.0     1    84   293   376   293   377 0.94 Cysteine-rich domain
Fer4_8               PF13183.1     57 seq342_BIOID52485    -            396   6.4e-10   38.8   5.9   1   1   2.8e-13   6.4e-10   38.8   4.1     2    57     6    70     5    71 0.81 4Fe-4S dicluster domain
Fer4_17              PF13534.1     61 seq342_BIOID52485    -            396     3e-07   30.5   6.3   1   1   1.3e-10     3e-07   30.5   4.4     1    60     8    70     8    71 0.78 4Fe-4S dicluster domain
PAP2                 PF01569.16   129 seq343_BIOID52485    -            254   2.5e-28   98.2   1.2   1   1   1.8e-32   2.5e-28   98.2   0.9     6   126    78   232    73   234 0.89 PAP2 superfamily
DUF330               PF03886.8    161 seq344_BIOID52485    -            739   3.6e-40  136.8   4.0   1   1   1.3e-43   8.9e-40  135.5   2.8     1   161   578   732   578   732 0.95 Protein of unknown function (DUF330)
MCE                  PF02470.15    81 seq344_BIOID52485    -            739     2e-31  107.7   0.3   1   2   1.7e-13   1.2e-09   37.9   0.1     2    81    48   139    47   139 0.96 mce related protein
MCE                  PF02470.15    81 seq344_BIOID52485    -            739     2e-31  107.7   0.3   2   2   3.6e-15   2.4e-11   43.3   0.0     5    80   294   394   290   395 0.88 mce related protein
SIS_2                PF13580.1    138 seq347_BIOID52485    -            198     2e-31  108.4   0.3   1   1   5.1e-35   3.5e-31  107.6   0.2    15   138    30   152     8   152 0.92 SIS domain
SIS                  PF01380.17   131 seq347_BIOID52485    -            198   5.2e-08   32.4   0.0   1   1   1.5e-11     1e-07   31.5   0.0    51   104   115   168   104   183 0.91 SIS domain
TraA                 PF05513.6    119 seq348_BIOID52485    -            120   2.3e-53  179.3  10.0   1   1   1.8e-57   2.5e-53  179.1   6.9     1   118     1   118     1   119 0.98 TraA
Peptidase_S11        PF00768.15   241 seq351_BIOID52485    -            407  8.9e-101  336.0   0.4   1   1  2.5e-104  1.1e-100  335.7   0.2     2   241    36   273    35   273 0.99 D-alanyl-D-alanine carboxypeptidase
PBP5_C               PF07943.8     91 seq351_BIOID52485    -            407   5.7e-25   87.0   0.0   1   1   2.3e-28   1.1e-24   86.1   0.0     1    91   292   383   292   383 0.99 Penicillin-binding protein 5, C-terminal domain
Beta-lactamase2      PF13354.1    197 seq351_BIOID52485    -            407     1e-13   51.0   0.1   1   1   3.1e-17   1.4e-13   50.6   0.1     4   144    57   209    54   262 0.75 Beta-lactamase enzyme family
RNA_pol_Rpb2_6       PF00562.23   386 seq352_BIOID52485    -           1342  4.7e-162  539.0   0.0   1   1  3.5e-162  7.9e-159  528.4   0.1     2   386   716  1264   715  1264 0.98 RNA polymerase Rpb2, domain 6
RNA_pol_Rpb2_7       PF04560.15    83 seq352_BIOID52485    -           1342   5.7e-32  109.6   0.1   1   1   8.2e-35   1.9e-31  108.0   0.0     1    82  1266  1341  1266  1342 0.98 RNA polymerase Rpb2, domain 7
RNA_pol_Rpb2_3       PF04565.11    68 seq352_BIOID52485    -           1342   7.1e-30  102.4   0.0   1   1   7.4e-33   1.7e-29  101.2   0.0     1    68   513   582   513   582 0.98 RNA polymerase Rpb2, domain 3
RNA_pol_Rpb2_45      PF10385.4     66 seq352_BIOID52485    -           1342   4.6e-29   99.9   0.3   1   1   1.5e-31   3.5e-28   97.0   0.2     1    66   591   656   591   656 1.00 RNA polymerase beta subunit external 1 domain
RNA_pol_Rpb2_1       PF04563.10   203 seq352_BIOID52485    -           1342   1.5e-26   92.4   0.0   1   1   1.4e-29   3.1e-26   91.4   0.0     2   203    27   509    26   509 0.98 RNA polymerase beta subunit
RNA_pol_Rpb2_2       PF04561.9    190 seq352_BIOID52485    -           1342   1.6e-25   89.5   0.9   1   2   8.4e-11   1.9e-07   30.5   0.0     1    74   151   225   151   276 0.82 RNA polymerase Rpb2, domain 2
RNA_pol_Rpb2_2       PF04561.9    190 seq352_BIOID52485    -           1342   1.6e-25   89.5   0.9   2   2   1.9e-18   4.4e-15   55.4   0.0    80   190   340   454   329   454 0.88 RNA polymerase Rpb2, domain 2
Rhodanese            PF00581.15   113 seq355_BIOID52485    -            350   4.8e-17   62.2   0.1   1   1   9.6e-21   1.3e-16   60.8   0.0     2   112   138   233   137   234 0.94 Rhodanese-like domain
Isochorismatase      PF00857.15   174 seq357_BIOID52485    -            285     6e-38  130.3   0.0   1   1   1.1e-41   7.6e-38  130.0   0.0     2   173    32   204    31   205 0.97 Isochorismatase family
PP-binding           PF00550.20    67 seq357_BIOID52485    -            285   2.5e-08   33.9   0.0   1   1   9.9e-12   6.8e-08   32.5   0.0     2    62   217   275   216   280 0.86 Phosphopantetheine attachment site
Cupin_2              PF07883.6     71 seq358_BIOID52485    -            185     9e-18   63.4   0.1   1   1   5.2e-21   1.4e-17   62.8   0.1     2    69   111   178   110   180 0.94 Cupin domain
HTH_3                PF01381.17    55 seq358_BIOID52485    -            185   1.1e-14   53.9   0.4   1   1   5.9e-18   1.6e-14   53.3   0.2     2    55    13    66    12    66 0.97 Helix-turn-helix
HTH_31               PF13560.1     64 seq358_BIOID52485    -            185     1e-10   41.4   0.0   1   1     6e-14   1.6e-10   40.8   0.0     3    60     9    65     7    68 0.95 Helix-turn-helix domain
HTH_19               PF12844.2     64 seq358_BIOID52485    -            185   1.7e-10   40.6   0.0   1   1     1e-13   2.7e-10   40.0   0.0     1    62     9    70     9    72 0.96 Helix-turn-helix domain
Aminotran_3          PF00202.16   339 seq360_BIOID52485    -            428  2.5e-121  404.5   0.1   1   1  2.2e-125  2.9e-121  404.3   0.1     2   338    29   362    28   363 0.98 Aminotransferase class-III
PduV-EutP            PF10662.4    143 seq361_BIOID52485    -            118   4.6e-15   55.2   0.0   1   1     5e-19   6.9e-15   54.6   0.0    86   142    57   112    42   113 0.92 Ethanolamine utilisation - propanediol utilisation
MFS_1                PF07690.11   354 seq363_BIOID52485    -            396     5e-34  117.4  59.6   1   1   3.7e-38     5e-34  117.4  41.3     2   353    19   349    18   350 0.89 Major Facilitator Superfamily
DUF2799              PF10973.3     89 seq366_BIOID52485    -            134   3.4e-17   62.1   0.9   1   1   3.3e-21   4.5e-17   61.7   0.6     1    88    44   126    44   127 0.93 Protein of unknown function (DUF2799)
SBP_bac_5            PF00496.17   374 seq367_BIOID52485    -            567   4.6e-87  292.1   9.8   1   1     5e-91   6.9e-87  291.5   6.8     3   373   107   487   105   488 0.92 Bacterial extracellular solute-binding proteins, family 5 Middle
DUF2594              PF10769.4     74 seq368_BIOID52485    -             74   1.4e-42  143.4   2.3   1   1   1.1e-46   1.6e-42  143.3   1.6     1    74     1    74     1    74 1.00 Protein of unknown function (DUF2594)
DUF1307              PF06998.6    123 seq369_BIOID52485    -            157   4.8e-43  145.9   7.3   1   1   4.2e-47   5.7e-43  145.7   5.0     1   123    32   155    32   155 0.98 Protein of unknown function (DUF1307)
IclR                 PF01614.13   129 seq371_BIOID52485    -            271   1.9e-40  137.3   0.0   1   1   4.5e-44   3.1e-40  136.7   0.0     2   128   140   263   139   264 0.98 Bacterial transcriptional regulator
HTH_IclR             PF09339.5     52 seq371_BIOID52485    -            271   1.2e-12   47.1   0.1   1   1   5.9e-16     4e-12   45.4   0.0     1    51    23    73    23    74 0.98 IclR helix-turn-helix domain
TraL                 PF07178.6     95 seq372_BIOID52485    -            103   3.2e-37  126.3   0.3   1   1   2.6e-41   3.5e-37  126.1   0.2     1    95     9   103     9   103 0.99 TraL protein
CDP-OH_P_transf      PF01066.16   101 seq375_BIOID52485    -            203     3e-13   49.8  12.6   1   1   1.2e-16   1.7e-12   47.4   8.7     3    77    28   123    26   199 0.80 CDP-alcohol phosphatidyltransferase
DUF2542              PF10808.3     79 seq377_BIOID52485    -             79     5e-46  154.7   5.7   1   1     4e-50   5.5e-46  154.6   3.9     1    79     1    79     1    79 1.00 Protein of unknown function (DUF2542)
YodA                 PF09223.6    182 seq380_BIOID52485    -            216   3.1e-86  287.5   5.0   1   1   2.6e-90   3.5e-86  287.3   3.4     3   182    37   216    35   216 0.99 YodA lipocalin-like domain
Peptidase_A8         PF01252.13   150 seq381_BIOID52485    -            164   1.8e-44  150.8   6.9   1   1   1.6e-48   2.2e-44  150.6   4.8     2   147    15   160    13   164 0.92 Signal peptidase (SPase) II
MbtH                 PF03621.8     54 seq382_BIOID52485    -             72   3.9e-21   74.0   0.6   1   1   3.5e-25   4.8e-21   73.7   0.4     1    53     1    54     1    55 0.96 MbtH-like protein
MCPsignal            PF00015.16   213 seq383_BIOID52485    -            554   3.7e-74  248.7  37.0   1   1   2.2e-75   9.8e-72  240.8  18.4     1   213   324   518   324   518 0.99 Methyl-accepting chemotaxis protein (MCP) signalling domain
TarH                 PF02203.10   171 seq383_BIOID52485    -            554     3e-52  176.8   2.3   1   1   6.5e-56     3e-52  176.8   1.6     1   169     1   175     1   177 0.96 Tar ligand binding domain homologue
HAMP                 PF00672.20    70 seq383_BIOID52485    -            554   3.1e-14   52.7   0.4   1   1   6.8e-18   3.1e-14   52.7   0.3     1    68   196   263   196   265 0.95 HAMP domain
GerE                 PF00196.14    58 seq384_BIOID52485    -            175   8.1e-06   24.9   0.9   1   1   1.2e-09   1.6e-05   23.9   0.6     8    55   120   167   115   169 0.89 Bacterial regulatory proteins, luxR family
YfiO                 PF13525.1    203 seq387_BIOID52485    -            245   1.1e-84  282.8   5.8   1   1   2.8e-88   1.3e-84  282.6   4.0     1   202    28   236    28   238 0.97 Outer membrane lipoprotein
TPR_18               PF13512.1    142 seq387_BIOID52485    -            245   5.1e-65  217.7   7.3   1   1     3e-68   1.4e-64  216.3   1.2     2   142    24   167    23   167 0.98 Tetratricopeptide repeat
Aconitase_2_N        PF06434.8    204 seq388_BIOID52485    -            916   1.5e-95  318.2   0.0   1   1   5.4e-99   2.4e-95  317.6   0.0     1   204   219   433   219   433 0.99 Aconitate hydratase 2 N-terminus
Aconitase_B_N        PF11791.3    154 seq388_BIOID52485    -            916   1.6e-67  226.0   0.1   1   1   6.1e-71   2.8e-67  225.2   0.1     1   154    55   207    55   207 1.00 Aconitate B N-terminal domain
Aconitase            PF00330.15   465 seq388_BIOID52485    -            916   2.7e-25   88.6   0.1   1   2   1.1e-12   5.2e-09   34.9   0.0   102   305   524   749   515   752 0.75 Aconitase family (aconitate hydratase)
Aconitase            PF00330.15   465 seq388_BIOID52485    -            916   2.7e-25   88.6   0.1   2   2   2.1e-17   9.6e-14   50.5   0.0   337   465   750   869   746   869 0.90 Aconitase family (aconitate hydratase)
Pep_deformylase      PF01327.16   157 seq390_BIOID52485    -            169   6.4e-53  178.2   0.1   1   1   5.6e-57   7.6e-53  177.9   0.1     2   156     4   152     3   153 0.94 Polypeptide deformylase
AMP-binding          PF00501.23   418 seq392_BIOID52485    -           1335  1.2e-116  389.3   0.0   1   1    6e-120  1.6e-116  388.9   0.0     1   417   524   928   524   929 0.96 AMP-binding enzyme
Condensation         PF00668.15   301 seq392_BIOID52485    -           1335   3.8e-60  203.1   0.0   1   1   2.1e-63   5.8e-60  202.5   0.0     2   300    44   342    43   343 0.91 Condensation domain
Thioesterase         PF00975.15   229 seq392_BIOID52485    -           1335   3.9e-46  157.9   0.6   1   1   1.2e-46   3.4e-43  148.3   0.0     2   219  1109  1319  1108  1332 0.95 Thioesterase domain
PP-binding           PF00550.20    67 seq392_BIOID52485    -           1335   2.8e-09   36.9   0.1   1   1   3.1e-12   8.4e-09   35.4   0.1     3    65  1022  1082  1020  1084 0.90 Phosphopantetheine attachment site
Abhydrolase_6        PF12697.2    228 seq392_BIOID52485    -           1335   1.4e-05   25.0   0.1   1   1     5e-09   1.4e-05   25.0   0.1     2   127  1111  1240  1110  1309 0.65 Alpha/beta hydrolase family
ABC_tran             PF00005.22   118 seq393_BIOID52485    -            265     1e-20   74.1   0.0   1   1   2.3e-24   1.6e-20   73.5   0.0     1   118    51   176    51   176 0.94 ABC transporter
Oxidored_q6          PF01058.17   131 seq394_BIOID52485    -            381     8e-29   99.7   0.3   1   1   9.4e-33   1.3e-28   99.1   0.2     1   130    71   216    71   217 0.95 NADH ubiquinone oxidoreductase, 20 Kd subunit
Transp_cyt_pur       PF02133.10   439 seq396_BIOID52485    -            419   1.2e-83  281.0  48.4   1   1   9.7e-88   1.3e-83  280.8  33.5     1   438    11   397    11   398 0.98 Permease for cytosine/purines, uracil, thiamine, allantoin
NIF3                 PF01784.13   242 seq397_BIOID52485    -            247     1e-56  192.1   0.0   1   1   9.1e-61   1.2e-56  191.8   0.0     2   240     6   235     5   238 0.95 NIF3 (NGG1p interacting factor 3)
TraE                 PF05309.6    187 seq399_BIOID52485    -            188   6.6e-71  237.2   0.2   1   1   5.5e-75   7.5e-71  237.0   0.2     1   187     1   187     1   187 0.99 TraE protein
DUF4154              PF13689.1    145 seq400_BIOID52485    -            172     6e-33  113.3   0.0   1   1   5.4e-37   7.3e-33  113.0   0.0     6   145    32   168    27   168 0.95 Domain of unknown function (DUF4154)
GATase_4             PF13230.1    272 seq401_BIOID52485    -            255  3.2e-107  357.1   0.0   1   1  7.7e-111  3.5e-107  357.0   0.0     1   252     1   252     1   255 0.99 Glutamine amidotransferases class-II
GATase_2             PF00310.16   361 seq401_BIOID52485    -            255   3.3e-17   62.1   0.1   1   1   2.1e-15   9.7e-12   44.1   0.1   189   359    65   215    60   217 0.87 Glutamine amidotransferases class-II
Abhydrolase_5        PF12695.2    142 seq402_BIOID52485    -            249   9.8e-18   64.1   0.0   1   1   5.7e-21   1.3e-17   63.7   0.0     2   130    30   215    29   231 0.79 Alpha/beta hydrolase family
Abhydrolase_6        PF12697.2    228 seq402_BIOID52485    -            249   3.1e-15   56.5   4.0   1   1   5.5e-18   1.3e-14   54.5   2.8     1   205    30   215    30   242 0.66 Alpha/beta hydrolase family
Peptidase_S9         PF00326.16   213 seq402_BIOID52485    -            249   3.9e-12   45.7   0.0   1   1   2.1e-15   4.7e-12   45.4   0.0    23   190    65   234    42   249 0.72 Prolyl oligopeptidase family
DLH                  PF01738.13   218 seq402_BIOID52485    -            249   9.5e-08   31.4   0.0   1   1   2.8e-10   6.3e-07   28.7   0.0     2   188    13   231    12   234 0.85 Dienelactone hydrolase family
BAAT_C               PF08840.6    213 seq402_BIOID52485    -            249   1.6e-05   24.5   0.0   1   1   3.3e-08   7.6e-05   22.4   0.0    21   164   106   234    98   240 0.77 BAAT / Acyl-CoA thioester hydrolase C terminal
GST_C                PF00043.20    95 seq404_BIOID52485    -            201   3.2e-15   55.7   0.1   1   1   1.9e-18   5.3e-15   55.0   0.1     5    95   104   189   100   189 0.94 Glutathione S-transferase, C-terminal domain
GST_N_2              PF13409.1     70 seq404_BIOID52485    -            201   9.7e-12   44.6   0.0   1   1   1.4e-14   3.7e-11   42.7   0.0     5    69    11    75     9    76 0.95 Glutathione S-transferase, N-terminal domain
GST_N_3              PF13417.1     75 seq404_BIOID52485    -            201   3.7e-11   42.9   0.0   1   1   2.8e-14   7.6e-11   41.9   0.0    15    73    16    79    11    81 0.89 Glutathione S-transferase, N-terminal domain
GST_C_2              PF13410.1     69 seq404_BIOID52485    -            201   7.1e-10   38.5   0.1   1   1   3.8e-13   1.1e-09   37.9   0.0     7    69   125   184    71   184 0.90 Glutathione S-transferase, C-terminal domain
GST_N                PF02798.15    76 seq404_BIOID52485    -            201   8.4e-09   35.3   0.0   1   1     9e-12   2.5e-08   33.8   0.0     3    76     1    75     1    75 0.94 Glutathione S-transferase, N-terminal domain
GntR                 PF00392.16    64 seq405_BIOID52485    -            257   1.8e-23   81.5   1.4   1   1     7e-27   3.2e-23   80.8   0.2     1    64    10    73    10    73 0.99 Bacterial regulatory proteins, gntR family
FCD                  PF07729.7    125 seq405_BIOID52485    -            257   3.9e-21   75.5   7.6   1   1   1.3e-24   5.8e-21   74.9   5.3     1   125    97   226    97   226 0.92 FCD domain
Rrf2                 PF02082.15    83 seq405_BIOID52485    -            257   6.5e-05   22.8   0.1   1   1   3.8e-08   0.00017   21.4   0.0    28    67    36    74    23    80 0.88 Transcriptional regulator
DUF1049              PF06305.6     68 seq406_BIOID52485    -            102   1.3e-25   88.5   0.7   1   1   9.6e-30   1.3e-25   88.5   0.5     1    66    22    87    22    89 0.97 Protein of unknown function (DUF1049)
Methyltransf_10      PF05971.7    299 seq407_BIOID52485    -            335  6.4e-154  511.3   0.0   1   1  1.1e-157  7.6e-154  511.0   0.0     2   299    30   323    29   323 0.99 Protein of unknown function (DUF890)
Pyr_redox_2          PF07992.9    200 seq408_BIOID52485    -            412   8.5e-17   61.5   0.1   1   1   1.3e-18   1.4e-15   57.5   0.1     1   198   126   384   126   386 0.80 Pyridine nucleotide-disulphide oxidoreductase
Pyr_redox            PF00070.22    80 seq408_BIOID52485    -            412   5.4e-14   52.2   1.4   1   1   1.6e-10   1.8e-07   31.3   0.1     2    77   256   329   255   332 0.79 Pyridine nucleotide-disulphide oxidoreductase
NAD_binding_8        PF13450.1     68 seq408_BIOID52485    -            412   3.5e-09   36.4   0.0   1   1   7.6e-12   8.6e-09   35.1   0.0     1    37   129   165   129   185 0.91 NAD(P)-binding Rossmann-like domain
HI0933_like          PF03486.9    409 seq408_BIOID52485    -            412   9.4e-07   27.5   0.8   1   1   1.2e-08   1.4e-05   23.6   0.0     2    36   126   160   125   164 0.94 HI0933-like protein
FAD_binding_3        PF01494.14   356 seq408_BIOID52485    -            412   2.5e-05   23.4   0.5   1   1     1e-07   0.00012   21.1   0.0     3    34   126   157   125   169 0.93 FAD binding domain
Thi4                 PF01946.12   230 seq408_BIOID52485    -            412   4.6e-05   22.5   0.1   1   1     1e-07   0.00012   21.1   0.0    20    59   127   166   121   211 0.89 Thi4 family
FliS                 PF02561.9    122 seq409_BIOID52485    -            130   2.8e-23   81.9   0.0   1   1   2.5e-27   3.4e-23   81.6   0.0     2   118     5   125     4   128 0.94 Flagellar protein FliS
LysR_substrate       PF03466.15   209 seq410_BIOID52485    -            316   1.4e-41  141.8   0.3   1   1   2.8e-45   1.9e-41  141.3   0.2     3   205   113   315   111   316 0.98 LysR substrate binding domain
HTH_1                PF00126.22    60 seq410_BIOID52485    -            316     7e-19   67.2   0.6   1   1   1.9e-22   1.3e-18   66.3   0.4     2    59    29    86    28    87 0.97 Bacterial regulatory helix-turn-helix protein, lysR family
Mannitol_dh_C        PF08125.8    245 seq412_BIOID52485    -            443   4.8e-72  241.9   0.0   1   1   2.2e-75   9.9e-72  240.9   0.0     1   244   209   434   209   435 0.98 Mannitol dehydrogenase C-terminal domain
Mannitol_dh          PF01232.18   151 seq412_BIOID52485    -            443   8.5e-28   97.0   0.1   1   1   3.7e-31   1.7e-27   96.1   0.1     1   151    62   184    62   184 0.97 Mannitol dehydrogenase Rossmann domain
DUF3521              PF12035.3     35 seq412_BIOID52485    -            443   6.5e-08   32.1   5.3   1   1   3.1e-11   1.4e-07   31.0   3.6     1    33     1    31     1    32 0.97 Protein of unknown function (DUF3521)
YbaK                 PF04073.10   123 seq413_BIOID52485    -            167   2.2e-25   88.7   0.0   1   1   2.1e-29   2.9e-25   88.3   0.0     1   122    30   154    30   155 0.94 YbaK / prolyl-tRNA synthetases associated domain
PTPS                 PF01242.14   123 seq414_BIOID52485    -            121   8.8e-36  122.1   0.0   1   1   7.1e-40   9.7e-36  122.0   0.0     2   123     6   121     5   121 0.97 6-pyruvoyl tetrahydropterin synthase
adh_short_C2         PF13561.1    243 seq415_BIOID52485    -            258     6e-29  101.4   0.1   1   1   1.7e-32   7.7e-29  101.0   0.1     3   242    24   254    22   255 0.92 Enoyl-(Acyl carrier protein) reductase
adh_short            PF00106.20   167 seq415_BIOID52485    -            258   2.8e-27   95.5   9.7   1   1   5.8e-30   2.6e-26   92.3   6.7     2   164    17   170    16   173 0.88 short chain dehydrogenase
KR                   PF08659.5    181 seq415_BIOID52485    -            258   3.2e-11   43.1   8.8   1   1   1.3e-13   5.8e-10   39.0   5.9    56   160    57   165    17   183 0.91 KR domain
Aldedh               PF00171.17   462 seq416_BIOID52485    -            495  1.6e-169  564.0   0.0   1   1  2.6e-173  1.8e-169  563.8   0.0     4   462    31   489    28   489 0.97 Aldehyde dehydrogenase family
CTP_transf_1         PF01148.15   259 seq418_BIOID52485    -            298   3.6e-59  200.4  21.0   1   1   3.9e-63   5.4e-59  199.8  14.6     3   258    38   295    36   296 0.92 Cytidylyltransferase family
DUF4137              PF13593.1    313 seq419_BIOID52485    -            332    8e-106  353.5  22.8   1   1  6.6e-110    9e-106  353.3  15.8     1   313     8   316     8   316 0.98 SBF-like CPA transporter family (DUF4137)
ACT_5                PF13710.1     63 seq424_BIOID52485    -             87   2.1e-26   91.4   0.1   1   1   1.9e-30   2.6e-26   91.0   0.1     2    63    13    73    12    73 0.98 ACT domain
FKBP_C               PF00254.23    94 seq425_BIOID52485    -            149   1.2e-16   60.3   0.0   1   1   1.3e-20   1.7e-16   59.8   0.0     4    94     4   141     2   141 0.87 FKBP-type peptidyl-prolyl cis-trans isomerase
Formyl_trans_N       PF00551.14   181 seq427_BIOID52485    -            315   3.7e-56  189.4   0.0   1   1   7.7e-60   5.2e-56  188.9   0.0     2   180     6   183     5   184 0.98 Formyl transferase
Formyl_trans_C       PF02911.13   100 seq427_BIOID52485    -            315   1.1e-33  115.1   0.1   1   1   2.5e-37   1.7e-33  114.5   0.0     1    99   207   304   207   305 0.98 Formyl transferase, C-terminal domain
DUF4132              PF13569.1    180 seq429_BIOID52485    -           1210   3.8e-42  143.7   0.0   1   1   6.4e-46   8.7e-42  142.5   0.0     3   180   954  1139   952  1139 0.96 Domain of unknown function (DUF4132)
TPR_7                PF13176.1     36 seq430_BIOID52485    -            389     1e-13   49.8  11.5   1   1   1.8e-05     0.025   14.2   0.0     1    27    71    97    71   106 0.82 Tetratricopeptide repeat
TPR_2                PF07719.12    34 seq430_BIOID52485    -            389   1.8e-12   46.0   7.2   1   1   1.4e-05     0.019   14.7   0.0     5    32   218   245   214   247 0.88 Tetratricopeptide repeat
Apc3                 PF12895.2     84 seq430_BIOID52485    -            389   7.3e-10   38.7   1.4   1   1   1.3e-09   1.8e-06   27.8   0.1     4    83   156   239   153   240 0.89 Anaphase-promoting complex, cyclosome, subunit 3
TPR_1                PF00515.23    34 seq430_BIOID52485    -            389   4.6e-09   35.3   2.5   1   1   2.6e-05     0.035   13.5   0.0     7    32   220   245   214   247 0.89 Tetratricopeptide repeat
TPR_8                PF13181.1     34 seq430_BIOID52485    -            389   1.4e-07   30.6   1.1   1   1   1.7e-05     0.024   14.3   0.0     5    29   218   242   214   246 0.89 Tetratricopeptide repeat
TPP_enzyme_N         PF02776.13   172 seq431_BIOID52485    -            623   2.4e-54  183.2   2.8   1   1   4.8e-56   2.2e-52  176.9   0.9     1   170    34   203    34   205 0.98 Thiamine pyrophosphate enzyme, N-terminal TPP binding domain
TPP_enzyme_C         PF02775.16   153 seq431_BIOID52485    -            623   7.1e-36  122.9   0.3   1   1   1.6e-37   7.2e-34  116.4   0.0     2   153   423   583   422   583 0.96 Thiamine pyrophosphate enzyme, C-terminal TPP binding domain
TPP_enzyme_M         PF00205.17   137 seq431_BIOID52485    -            623     1e-34  119.1   0.6   1   1   4.8e-38   2.2e-34  118.0   0.0     1   136   223   358   223   359 0.94 Thiamine pyrophosphate enzyme, central domain
TraK                 PF06586.6    234 seq434_BIOID52485    -            242   7.1e-70  234.6   0.0   1   1   5.6e-74   7.7e-70  234.5   0.0     6   234    13   235     1   235 0.97 TraK protein
GGDEF                PF00990.16   161 seq435_BIOID52485    -            408   5.3e-45  152.7   0.5   1   1   6.1e-49   8.4e-45  152.1   0.3     1   159   249   403   249   405 0.96 GGDEF domain
Transposase_31       PF04754.7    205 seq437_BIOID52485    -            299   3.4e-82  274.6   0.5   1   1   3.3e-86   4.5e-82  274.2   0.1     2   204     9   209     8   210 0.99 Putative transposase, YhgA-like
ydhR                 PF08803.6     97 seq441_BIOID52485    -            101   4.2e-43  145.2   0.0   1   1   3.4e-47   4.7e-43  145.0   0.0     1    97     4   100     4   100 0.99 Putative mono-oxygenase ydhR
Peripla_BP_1         PF00532.16   279 seq444_BIOID52485    -            342   7.3e-95  317.2   0.0   1   1   1.2e-98   8.4e-95  317.0   0.0     1   279    44   337    44   337 0.98 Periplasmic binding proteins and sugar binding domain of LacI family
Peripla_BP_4         PF13407.1    258 seq444_BIOID52485    -            342   1.7e-19   70.0   0.1   1   1   3.1e-23   2.2e-19   69.7   0.0     5   257    51   296    49   297 0.87 Periplasmic binding protein domain
DAO                  PF01266.19   358 seq445_BIOID52485    -            423   1.5e-21   76.5   8.1   1   2   1.1e-12   1.4e-09   37.2   0.5     1    48     6    52     6    82 0.80 FAD dependent oxidoreductase
DAO                  PF01266.19   358 seq445_BIOID52485    -            423   1.5e-21   76.5   8.1   2   2   3.4e-14   4.3e-11   42.2   0.9   141   357    96   324    87   325 0.65 FAD dependent oxidoreductase
FAD_oxidored         PF12831.2    428 seq445_BIOID52485    -            423     2e-10   40.2   0.0   1   1   2.8e-13   3.4e-10   39.4   0.0     1   143     6   151     6   163 0.73 FAD dependent oxidoreductase
HI0933_like          PF03486.9    409 seq445_BIOID52485    -            423   6.3e-10   37.9   0.0   1   1   2.9e-10   3.6e-07   28.8   0.0     1    43     5    47     5    89 0.88 HI0933-like protein
FAD_binding_2        PF00890.19   421 seq445_BIOID52485    -            423     1e-09   37.6   1.2   1   1   1.3e-10   1.7e-07   30.3   0.3     1    32     6    37     6    52 0.88 FAD binding domain
Pyr_redox_2          PF07992.9    200 seq445_BIOID52485    -            423   1.2e-08   34.9   0.0   1   1   1.4e-11   1.7e-08   34.4   0.0     1   124     6   161     6   187 0.86 Pyridine nucleotide-disulphide oxidoreductase
NAD_binding_8        PF13450.1     68 seq445_BIOID52485    -            423   2.9e-07   30.3   0.2   1   1   6.2e-10   7.6e-07   28.9   0.1     1    32     9    40     9    63 0.87 NAD(P)-binding Rossmann-like domain
FAD_binding_3        PF01494.14   356 seq445_BIOID52485    -            423   3.1e-07   29.6   1.2   1   1   7.4e-09   9.2e-06   24.8   0.9     1   197     4   183     4   349 0.78 FAD binding domain
GIDA                 PF01134.17   392 seq445_BIOID52485    -            423   3.4e-07   29.3   0.0   1   1   6.1e-09   7.6e-06   24.9   0.0     1    29     6    37     6    79 0.85 Glucose inhibited division protein A
Thi4                 PF01946.12   230 seq445_BIOID52485    -            423   3.7e-05   22.8   0.0   1   1   5.4e-08   6.7e-05   21.9   0.0    18    65     5    52     2    60 0.93 Thi4 family
Aminotran_4          PF01063.14   231 seq446_BIOID52485    -            309   1.1e-46  159.0   0.0   1   1   9.6e-51   1.3e-46  158.8   0.0     3   231    54   289    52   289 0.96 Aminotransferase class IV
HlyD                 PF00529.15   306 seq447_BIOID52485    -            385   2.4e-73  247.0  15.9   1   1   9.5e-77   3.2e-73  246.5  11.0     1   306    60   357    60   357 0.98 HlyD family secretion protein
HlyD_2               PF12700.2    328 seq447_BIOID52485    -            385   2.6e-21   75.9   2.4   1   1   1.1e-24   3.7e-21   75.5   1.7    11   328    50   357    40   357 0.86 HlyD family secretion protein
HlyD_3               PF13437.1    105 seq447_BIOID52485    -            385   3.8e-09   36.7   5.4   1   1   6.4e-11   2.2e-07   31.0   0.7     2   105   172   286   171   286 0.85 HlyD family secretion protein
Biotin_lipoyl_2      PF13533.1     50 seq447_BIOID52485    -            385   3.5e-08   32.8   0.1   1   1     1e-11   3.5e-08   32.8   0.1     1    47    60   106    60   109 0.94 Biotin-lipoyl like
Peripla_BP_2         PF01497.13   238 seq449_BIOID52485    -            296   8.2e-27   93.7   0.0   1   1   6.9e-31   9.4e-27   93.5   0.0     1   235    38   270    38   273 0.94 Periplasmic binding protein
AHS1                 PF02682.11   202 seq450_BIOID52485    -            218   2.9e-69  232.4   0.0   1   1   2.4e-73   3.3e-69  232.2   0.0     2   202     5   202     4   202 0.95 Allophanate hydrolase subunit 1
AceK                 PF06315.6    562 seq451_BIOID52485    -            578  6.2e-240  797.1   0.0   1   1  5.2e-244  7.1e-240  796.9   0.0     1   562     9   568     9   568 0.99 Isocitrate dehydrogenase kinase/phosphatase (AceK)
TK                   PF00265.13   176 seq453_BIOID52485    -            205   2.6e-64  215.9   0.0   1   1   2.2e-68   2.9e-64  215.7   0.0     1   176     2   186     2   186 0.99 Thymidine kinase
LYTB                 PF02401.13   281 seq455_BIOID52485    -            316  5.3e-120  399.4   0.2   1   1  4.4e-124  6.1e-120  399.2   0.1     1   280     3   284     3   285 0.99 LytB protein
Methyltransf_11      PF08241.7     95 seq457_BIOID52485    -            240   2.3e-12   47.1   0.0   1   1   2.6e-16   3.6e-12   46.4   0.0    45    95    67   125    50   125 0.83 Methyltransferase domain
Flg_hook             PF02120.11    85 seq458_BIOID52485    -            353   1.4e-18   66.2   4.8   1   1   2.5e-22   3.5e-18   64.9   3.3     3    85   239   321   237   322 0.94 Flagellar hook-length control protein FliK
AA_permease          PF00324.16   479 seq459_BIOID52485    -            487  4.2e-122  407.8  48.2   1   1    7e-126  4.8e-122  407.6  33.4     1   476    39   476    39   479 0.98 Amino acid permease
AA_permease_2        PF13520.1    426 seq459_BIOID52485    -            487   1.9e-42  145.2  48.0   1   1   3.3e-46   2.3e-42  144.9  33.3     5   424    39   460    35   466 0.86 Amino acid permease
DUF441               PF04284.8    140 seq461_BIOID52485    -            148   7.7e-47  158.5  20.1   1   1   6.5e-51   8.9e-47  158.3  13.9     1   140     7   145     7   145 0.99 Protein of unknown function (DUF441)
4HBT                 PF03061.17    79 seq462_BIOID52485    -            137   7.5e-17   61.1   0.1   1   1   8.9e-21   1.2e-16   60.4   0.1     1    79    50   127    50   127 0.98 Thioesterase superfamily
NiFeSe_Hases         PF00374.14   507 seq463_BIOID52485    -            597  1.2e-243  809.4   0.0   1   1  9.7e-248  1.3e-243  809.2   0.0     1   507    54   582    54   582 0.98 Nickel-dependent hydrogenase
NAD_binding_9        PF13454.1    156 seq464_BIOID52485    -            534   1.3e-32  112.6   0.2   1   1     2e-36   2.8e-32  111.5   0.0     1   155     5   164     5   165 0.90 FAD-NAD(P)-binding
Curlin_rpt           PF07012.7     34 seq465_BIOID52485    -            160   8.3e-22   76.5  32.2   1   3   1.1e-15   1.5e-11   43.7   0.8     1    34    62    95    62    95 0.99 Curlin associated repeat
Curlin_rpt           PF07012.7     34 seq465_BIOID52485    -            160   8.3e-22   76.5  32.2   2   3   2.3e-09   3.2e-05   23.4   2.1     9    32    92   115    91   116 0.95 Curlin associated repeat
Curlin_rpt           PF07012.7     34 seq465_BIOID52485    -            160   8.3e-22   76.5  32.2   3   3   7.8e-12   1.1e-07   31.3   4.2     1    34   106   139   106   139 0.98 Curlin associated repeat
Amidohydro_3         PF07969.6    404 seq468_BIOID52485    -            432   5.8e-56  190.3   1.4   1   1   4.9e-59   2.2e-55  188.3   1.0     1   404    58   384    58   384 0.98 Amidohydrolase family
Amidohydro_4         PF13147.1    304 seq468_BIOID52485    -            432   5.6e-16   59.3   1.1   1   1   1.6e-19   7.1e-16   58.9   0.7     1   303    53   382    53   383 0.95 Amidohydrolase
Amidohydro_5         PF13594.1     68 seq468_BIOID52485    -            432   1.2e-05   24.8   2.1   1   1   4.7e-09   2.1e-05   24.1   0.1     2    45    29    85    28   135 0.74 Amidohydrolase
Virul_fac_BrkB       PF03631.10   260 seq469_BIOID52485    -            337   3.5e-49  167.4  16.0   1   1     3e-53   4.1e-49  167.1  11.1     4   258    65   325    62   327 0.91 Virulence factor BrkB
MtfA                 PF06167.7    253 seq470_BIOID52485    -            278   5.9e-75  251.7   0.1   1   1   5.3e-79   7.2e-75  251.5   0.1    11   253    18   256     9   256 0.95 Phosphoenolpyruvate:glucose-phosphotransferase regulator
Methyltransf_20      PF12147.3    311 seq471_BIOID52485    -            585  3.1e-149  495.9   0.0   1   1  1.5e-152    4e-149  495.5   0.0     1   311   273   582   273   582 0.99 Putative methyltransferase
Hydrolase_4          PF12146.3     79 seq471_BIOID52485    -            585   3.7e-28   97.0   0.1   1   1   4.9e-30   1.3e-26   92.0   0.0     1    78    17    95    17    96 0.98 Putative lysophospholipase
Abhydrolase_6        PF12697.2    228 seq471_BIOID52485    -            585   7.4e-20   71.7   5.1   1   1   5.8e-23   1.6e-19   70.6   3.1     1   218    36   263    36   271 0.72 Alpha/beta hydrolase family
Abhydrolase_5        PF12695.2    142 seq471_BIOID52485    -            585   7.6e-12   45.0   1.3   1   1   2.1e-14   5.6e-11   42.2   0.4     1   141    35   260    35   261 0.82 Alpha/beta hydrolase family
Methyltransf_18      PF12847.2    112 seq471_BIOID52485    -            585   2.1e-09   37.8   0.0   1   1   1.7e-12   4.8e-09   36.6   0.0     4   110   410   519   408   520 0.86 Methyltransferase domain
TrbI                 PF03743.9    187 seq472_BIOID52485    -            483   7.5e-40  136.3   1.4   1   1   9.1e-44   1.2e-39  135.5   0.3     2   187   213   409   212   409 0.95 Bacterial conjugation TrbI-like protein
DNA_pol_A            PF00476.15   383 seq473_BIOID52485    -            928  2.7e-160  533.0   0.0   1   1  1.1e-163  3.7e-160  532.6   0.0     2   383   548   927   547   927 0.99 DNA polymerase family A
5_3_exonuc_N         PF02739.11   169 seq473_BIOID52485    -            928   1.7e-59  199.8   0.0   1   1   1.1e-62   3.9e-59  198.7   0.0     2   169     8   169     7   169 0.99 5'-3' exonuclease, N-terminal resolvase-like domain
DNA_pol_A_exo1       PF01612.15   174 seq473_BIOID52485    -            928   6.4e-45  152.5   0.1   1   1   3.6e-48   1.2e-44  151.6   0.1     1   174   330   517   330   517 0.97 3'-5' exonuclease
5_3_exonuc           PF01367.15   101 seq473_BIOID52485    -            928     3e-31  107.5   0.0   1   1   2.2e-34   7.5e-31  106.2   0.0     1    99   171   275   171   277 0.97 5'-3' exonuclease, C-terminal SAM fold
CSD                  PF00313.17    66 seq474_BIOID52485    -             70   3.4e-21   74.6   0.0   1   1   2.7e-25   3.7e-21   74.5   0.0     1    65     5    69     5    70 0.98 'Cold-shock' DNA-binding domain
Thioredoxin          PF00085.15   104 seq477_BIOID52485    -            109   3.5e-34  116.5   0.0   1   1   8.4e-38   3.8e-34  116.3   0.0     2   103     5   106     4   107 0.98 Thioredoxin
Thioredoxin_2        PF13098.1    112 seq477_BIOID52485    -            109   1.6e-10   41.0   0.1   1   1   3.2e-13   1.4e-09   37.9   0.0     7   112    23   104    17   104 0.90 Thioredoxin-like domain
AHS2                 PF02626.10   272 seq478_BIOID52485    -            310  8.5e-101  336.6   0.0   1   1  7.4e-105    1e-100  336.4   0.0     2   272    24   288    23   288 0.98 Allophanate hydrolase subunit 2
DHO_dh               PF01180.16   293 seq479_BIOID52485    -            411   6.9e-35  120.3   0.0   1   1   1.9e-38   8.7e-35  120.0   0.0     2   293     6   304     5   304 0.84 Dihydroorotate dehydrogenase
Dus                  PF01207.12   310 seq479_BIOID52485    -            411   5.9e-08   31.7   0.1   1   1   2.4e-11   1.1e-07   30.9   0.1    43   153    91   198    80   203 0.83 Dihydrouridine synthase (Dus)
Nol1_Nop2_Fmu        PF01189.12   283 seq480_BIOID52485    -            429  1.3e-104  349.5   0.0   1   1  8.1e-108  1.6e-104  349.1   0.0     1   282   164   426   164   427 0.99 NOL1/NOP2/sun family
NusB                 PF01029.13   134 seq480_BIOID52485    -            429   6.1e-26   90.8   0.0   1   1   5.1e-29   9.9e-26   90.1   0.0     1   134     5   127     5   127 0.97 NusB family
Methyltransf_26      PF13659.1    117 seq480_BIOID52485    -            429     8e-11   41.8   0.0   1   1     8e-14   1.6e-10   40.9   0.0     2   116   248   375   247   376 0.90 Methyltransferase domain
Methyltransf_18      PF12847.2    112 seq480_BIOID52485    -            429     3e-10   40.5   0.0   1   1   2.7e-13   5.4e-10   39.7   0.0     2   112   247   375   246   375 0.84 Methyltransferase domain
Methyltransf_31      PF13847.1    152 seq480_BIOID52485    -            429   2.2e-09   36.9   0.0   1   1   2.1e-12   4.1e-09   36.0   0.0     2   113   245   380   244   416 0.82 Methyltransferase domain
MTS                  PF05175.9    170 seq480_BIOID52485    -            429   1.3e-06   27.7   0.0   1   1   1.3e-09   2.5e-06   26.8   0.0    24   151   239   385   229   397 0.86 Methyltransferase small domain
FtsJ                 PF01728.14   181 seq480_BIOID52485    -            429   8.7e-05   22.4   0.0   1   1   8.9e-08   0.00017   21.4   0.0    19    99   242   323   233   400 0.60 FtsJ-like methyltransferase
SlyX                 PF04102.7     69 seq482_BIOID52485    -             72   4.1e-26   91.0   2.4   1   1   3.4e-30   4.6e-26   90.8   1.7     1    69     5    72     5    72 0.99 SlyX
MtlR                 PF05068.7    170 seq484_BIOID52485    -            195   2.2e-76  254.9   0.1   1   1   1.9e-80   2.6e-76  254.7   0.0     5   169    26   188     2   189 0.96 Mannitol repressor
MarR                 PF01047.17    59 seq485_BIOID52485    -            144   5.8e-18   64.2   0.0   1   1   1.9e-21   8.8e-18   63.6   0.0     1    59    38    96    38    96 0.98 MarR family
MarR_2               PF12802.2     62 seq485_BIOID52485    -            144   1.4e-13   50.1   0.0   1   1   5.2e-17   2.4e-13   49.4   0.0     1    62    36    95    36    95 0.98 MarR family
HTH_27               PF13463.1     68 seq485_BIOID52485    -            144   4.1e-09   36.5   0.0   1   1   2.9e-12   1.3e-08   34.9   0.0     1    68    38   104    38   104 0.92 Winged helix DNA-binding domain
FecCD                PF01032.13   311 seq486_BIOID52485    -            660  6.7e-145  481.6  85.7   1   2   3.2e-73   4.4e-69  232.5  27.4     7   310    13   324     7   325 0.93 FecCD transport family
FecCD                PF01032.13   311 seq486_BIOID52485    -            660  6.7e-145  481.6  85.7   2   2   6.1e-80   8.4e-76  254.6  26.6     2   311   358   657   347   657 0.94 FecCD transport family
CstA                 PF02554.9    376 seq488_BIOID52485    -            701  5.2e-156  518.8  28.7   1   1  7.7e-160  5.2e-156  518.8  19.9     1   359    32   420    32   436 0.95 Carbon starvation protein CstA
DUF4161              PF13722.1    127 seq488_BIOID52485    -            701   1.8e-46  157.4   7.5   1   1   2.7e-50   1.8e-46  157.4   5.2     3   127   467   596   464   596 0.98 C-terminal domain on CstA (DUF4161)
Curlin_rpt           PF07012.7     34 seq489_BIOID52485    -            151   9.8e-29   98.6  29.3   1   3   3.6e-16   4.9e-12   45.2   0.6     1    34    40    74    40    74 0.99 Curlin associated repeat
Curlin_rpt           PF07012.7     34 seq489_BIOID52485    -            151   9.8e-29   98.6  29.3   2   3   7.7e-17   1.1e-12   47.3   0.3     2    34    86   119    85   119 0.98 Curlin associated repeat
Curlin_rpt           PF07012.7     34 seq489_BIOID52485    -            151   9.8e-29   98.6  29.3   3   3   1.2e-09   1.7e-05   24.3   3.5     8    34   115   141   114   141 0.95 Curlin associated repeat
OMPdecase            PF00215.19   226 seq490_BIOID52485    -            291     3e-54  183.6   0.0   1   1   2.6e-58   3.6e-54  183.4   0.0     1   226    61   283    61   283 0.96 Orotidine 5'-phosphate decarboxylase / HUMPS family
ILVD_EDD             PF00920.16   521 seq491_BIOID52485    -            616  5.9e-195  648.4   1.9   1   1  4.9e-199  6.8e-195  648.3   1.4     1   521    34   607    34   607 0.95 Dehydratase family
RMF                  PF04957.7     55 seq492_BIOID52485    -             55   7.5e-31  105.4   5.3   1   1   5.8e-35   7.9e-31  105.4   3.7     1    53     1    53     1    55 0.97 Ribosome modulation factor
DAO                  PF01266.19   358 seq493_BIOID52485    -            426   5.5e-72  242.5   0.2   1   1   2.8e-75   6.3e-72  242.3   0.1     1   358    29   381    29   381 0.96 FAD dependent oxidoreductase
Thi4                 PF01946.12   230 seq493_BIOID52485    -            426   1.7e-07   30.4   0.2   1   1   1.4e-10   3.1e-07   29.6   0.1     9    64    19    75    12   102 0.91 Thi4 family
NAD_binding_8        PF13450.1     68 seq493_BIOID52485    -            426   2.2e-06   27.4   0.7   1   1   3.9e-09   8.8e-06   25.5   0.5     1    42    32    71    32    88 0.82 NAD(P)-binding Rossmann-like domain
FAD_binding_3        PF01494.14   356 seq493_BIOID52485    -            426   6.4e-06   25.3   0.6   1   1   2.8e-09   6.4e-06   25.3   0.4     2    33    28    59    27    68 0.94 FAD binding domain
FAD_binding_2        PF00890.19   421 seq493_BIOID52485    -            426   2.1e-05   23.4   0.6   1   1   1.5e-08   3.4e-05   22.7   0.5     1    43    29    71    29    82 0.85 FAD binding domain
OmpA                 PF00691.15    97 seq496_BIOID52485    -            160   3.6e-18   65.6   0.1   1   1     4e-22   5.5e-18   65.0   0.1     1    97    55   151    55   151 0.95 OmpA family
PTS_EIIC             PF02378.13   321 seq497_BIOID52485    -            648     5e-71  239.0  33.0   1   1   1.1e-74     5e-71  239.0  22.9     2   321    12   300    11   300 0.94 Phosphotransferase system, EIIC
PTS_EIIA_1           PF00358.15   133 seq497_BIOID52485    -            648   1.6e-52  176.4   0.6   1   1   5.5e-56   2.5e-52  175.8   0.4     4   131   499   626   496   628 0.98 phosphoenolpyruvate-dependent sugar phosphotransferase system, EIIA 1
PTS_EIIB             PF00367.15    35 seq497_BIOID52485    -            648   1.2e-12   46.6   0.9   1   1   5.3e-16   2.4e-12   45.7   0.7     1    35   393   427   393   427 0.97 phosphotransferase system, EIIB
AsnC_trans_reg       PF01037.16    74 seq500_BIOID52485    -            164   1.9e-24   85.0   0.1   1   1   1.4e-27   6.5e-24   83.3   0.0     1    74    78   152    78   152 0.98 AsnC family
HTH_24               PF13412.1     48 seq500_BIOID52485    -            164   2.3e-21   74.8   0.2   1   1   1.1e-24     5e-21   73.7   0.1     1    48    12    59    12    59 0.98 Winged helix-turn-helix DNA-binding
HTH_AsnC-type        PF13404.1     42 seq500_BIOID52485    -            164   2.6e-20   71.5   0.4   1   1     9e-24   4.1e-20   70.9   0.2     1    42    12    53    12    53 0.99 AsnC-type helix-turn-helix domain
ACR_tran             PF00873.14  1021 seq501_BIOID52485    -           1037         0 1417.4  26.7   1   1         0         0 1417.2  18.5     1  1020     1  1027     1  1028 1.00 AcrB/AcrD/AcrF family
MMPL                 PF03176.10   333 seq501_BIOID52485    -           1037   9.8e-07   27.6  11.1   1   1   2.1e-10   9.8e-07   27.6   7.7   138   305   333   499   284   523 0.83 MMPL family
IU_nuc_hydro         PF01156.14   314 seq502_BIOID52485    -            304     1e-92  310.6   0.0   1   1   8.1e-97   1.1e-92  310.5   0.0     3   311     4   301     2   304 0.96 Inosine-uridine preferring nucleoside hydrolase
ATP-synt_ab          PF00006.20   215 seq503_BIOID52485    -            443   5.9e-42  143.4   0.0   1   1   2.9e-45   7.9e-42  143.0   0.0     3   214   183   388   181   389 0.95 ATP synthase alpha/beta family, nucleotide-binding domain
Rho_RNA_bind         PF07497.7     78 seq503_BIOID52485    -            443   6.5e-42  140.9   0.1   1   1   4.2e-45   1.1e-41  140.1   0.0     1    78    73   150    73   150 0.98 Rho termination factor, RNA-binding domain
Rho_N                PF07498.7     43 seq503_BIOID52485    -            443   8.2e-18   63.7   0.8   1   1   1.7e-20   4.8e-17   61.3   0.2     1    43    29    71    29    71 0.98 Rho termination factor, N-terminal domain
NACHT                PF05729.7    167 seq503_BIOID52485    -            443   8.9e-05   22.0   0.0   1   1   6.2e-08   0.00017   21.1   0.0    12    96   207   297   203   311 0.80 NACHT domain
FliL                 PF03748.9     99 seq505_BIOID52485    -            155   2.4e-12   46.5   0.3   1   1   2.3e-16   3.1e-12   46.2   0.2     2    99    54   155    53   155 0.89 Flagellar basal body-associated protein FliL
HTH_18               PF12833.2     81 seq507_BIOID52485    -            129   1.1e-19   70.2   0.3   1   1   2.1e-23   1.4e-19   69.8   0.2     2    79    34   110    33   112 0.96 Helix-turn-helix domain
HTH_AraC             PF00165.18    42 seq507_BIOID52485    -            129   5.4e-18   64.0   0.2   1   2     2e-09   1.4e-05   24.6   0.0     1    42    20    61    20    61 0.97 Bacterial regulatory helix-turn-helix proteins, AraC family
HTH_AraC             PF00165.18    42 seq507_BIOID52485    -            129   5.4e-18   64.0   0.2   2   2     2e-13   1.4e-09   37.3   0.0     2    41    73   110    68   111 0.93 Bacterial regulatory helix-turn-helix proteins, AraC family
RNase_T              PF00929.19   164 seq510_BIOID52485    -            246   5.9e-40  137.1   0.4   1   1   9.7e-44   1.3e-39  135.9   0.1     1   164    12   178    12   178 0.93 Exonuclease
Tafi-CsgC            PF10610.4    106 seq511_BIOID52485    -            110   4.7e-67  222.3   4.6   1   1     4e-71   5.4e-67  222.1   3.2     1   106     5   110     5   110 0.99 Thin aggregative fimbriae synthesis protein
G3P_antiterm         PF04309.7    175 seq514_BIOID52485    -            191   2.3e-70  235.0   0.3   1   1   1.9e-74   2.6e-70  234.9   0.2     1   175    11   185    11   185 0.99 Glycerol-3-phosphate responsive antiterminator
EII-GUT              PF03608.8    168 seq515_BIOID52485    -            187     7e-77  256.8   0.7   1   1   5.9e-81     8e-77  256.6   0.5     2   168     5   171     4   171 0.99 PTS system enzyme II sorbitol-specific factor
MFS_1                PF07690.11   354 seq516_BIOID52485    -            410   2.8e-28   98.5  41.5   1   1   5.6e-32   3.8e-28   98.1  28.8     5   351    26   362    22   365 0.71 Major Facilitator Superfamily
Sugar_tr             PF00083.19   451 seq516_BIOID52485    -            410   1.1e-05   24.0  32.6   1   1   8.8e-09     6e-05   21.6   8.8    52   188    58   188    51   196 0.92 Sugar (and other) transporter
LamB_YcsF            PF03746.11   242 seq517_BIOID52485    -            244  1.7e-102  341.5   1.1   1   1  1.4e-106  1.9e-102  341.3   0.8     1   241     2   237     2   238 0.99 LamB/YcsF family
MFS_1                PF07690.11   354 seq518_BIOID52485    -            327   6.6e-15   54.5  32.9   1   1   6.5e-19   8.9e-15   54.1  22.8     4   264    22   265    14   276 0.82 Major Facilitator Superfamily
AP_endonuc_2         PF01261.19   211 seq519_BIOID52485    -            258   2.8e-32  111.6   0.3   1   1   2.5e-36   3.4e-32  111.3   0.2     1   211    21   219    21   219 0.95 Xylose isomerase-like TIM barrel
NLPC_P60             PF00877.14   105 seq520_BIOID52485    -            269   5.2e-31  106.4   0.0   1   1   1.4e-34   9.3e-31  105.6   0.0     1   105   151   261   151   261 0.98 NlpC/P60 family
Phage_integrase      PF00589.17   173 seq521_BIOID52485    -            416   1.4e-34  119.1   0.5   1   1   3.8e-38   2.6e-34  118.2   0.1     1   171   221   392   221   394 0.89 Phage integrase family
DUF4102              PF13356.1     89 seq521_BIOID52485    -            416     5e-21   74.2   0.4   1   1   1.5e-24   1.1e-20   73.2   0.3     1    87    21   108    21   112 0.89 Domain of unknown function (DUF4102)
FCD                  PF07729.7    125 seq522_BIOID52485    -            220   5.2e-18   65.4  11.5   1   1   1.2e-21   8.1e-18   64.8   8.0     1   124    76   207    76   208 0.85 FCD domain
GntR                 PF00392.16    64 seq522_BIOID52485    -            220   9.6e-13   47.2   0.0   1   1   3.1e-16   2.1e-12   46.1   0.0     7    64    10    66     6    66 0.96 Bacterial regulatory proteins, gntR family
DcuC                 PF03606.10   463 seq523_BIOID52485    -            455  4.1e-129  430.7  48.6   1   1  3.4e-133  4.6e-129  430.5  33.7     1   462     2   454     2   455 0.98 C4-dicarboxylate anaerobic carrier
MarB                 PF13999.1     66 seq525_BIOID52485    -             72   1.5e-34  117.2   0.5   1   1   1.3e-38   1.7e-34  117.0   0.3     2    66     6    70     5    70 0.98 MarB protein
Sigma70_r4           PF04545.11    50 seq526_BIOID52485    -            238   5.2e-14   51.1   0.6   1   1   2.7e-17   1.2e-13   49.9   0.4     1    50   184   233   184   233 0.98 Sigma-70, region 4
Sigma70_r2           PF04542.9     71 seq526_BIOID52485    -            238   1.2e-12   47.1   0.7   1   1   4.1e-16   1.8e-12   46.5   0.1     2    71    26    97    25    97 0.94 Sigma-70 region 2
Sigma70_r4_2         PF08281.7     54 seq526_BIOID52485    -            238   9.1e-08   31.3   1.7   1   1   6.6e-11     3e-07   29.6   1.2     2    41   179   218   178   220 0.95 Sigma-70, region 4
Cytochrom_NNT        PF03264.9    174 seq529_BIOID52485    -            390   2.9e-65  218.8   7.6   1   1   4.6e-68   3.1e-64  215.4   4.3     2   174    11   184    10   184 0.98 NapC/NirT cytochrome c family, N-terminal region
FtsK_SpoIIIE         PF01580.13   205 seq530_BIOID52485    -           1329   3.9e-74  248.4   0.1   1   1   1.8e-77   6.1e-74  247.8   0.1     2   205   948  1161   947  1161 0.98 FtsK/SpoIIIE family
DUF4117              PF13491.1    171 seq530_BIOID52485    -           1329   3.4e-41  140.4  17.3   1   1   1.4e-44   4.8e-41  139.9  12.0     2   171    20   191    19   191 0.95 Domain of unknown function (DUF4117)
Ftsk_gamma           PF09397.5     67 seq530_BIOID52485    -           1329   3.9e-30  103.2   0.0   1   1   2.6e-33   8.8e-30  102.1   0.0     2    65  1262  1325  1261  1327 0.96 Ftsk gamma domain
GPW_gp25             PF04965.9     99 seq531_BIOID52485    -            133     7e-13   47.8   0.0   1   1   6.6e-17   9.1e-13   47.4   0.0     3    94    21   111    19   116 0.90 Gene 25-like lysozyme
SUI1                 PF01253.17    83 seq532_BIOID52485    -            108   1.6e-22   78.9   1.9   1   1   1.4e-26   1.9e-22   78.7   1.3     2    82    28   104    27   105 0.95 Translation initiation factor SUI1
Sugar_tr             PF00083.19   451 seq534_BIOID52485    -            440   1.2e-35  122.8  33.9   1   2   1.1e-31   7.4e-28   97.2   5.7     2   203    23   232    22   236 0.89 Sugar (and other) transporter
Sugar_tr             PF00083.19   451 seq534_BIOID52485    -            440   1.2e-35  122.8  33.9   2   2   2.4e-12   1.6e-08   33.4  11.7   242   443   240   439   226   440 0.69 Sugar (and other) transporter
MFS_1                PF07690.11   354 seq534_BIOID52485    -            440   1.8e-29  102.4  61.0   1   2   4.8e-21   3.3e-17   62.1  18.9     2   239    28   275    27   287 0.71 Major Facilitator Superfamily
MFS_1                PF07690.11   354 seq534_BIOID52485    -            440   1.8e-29  102.4  61.0   2   2   5.7e-16   3.9e-12   45.4  19.4    27   176   283   435   271   440 0.81 Major Facilitator Superfamily
DUF2810              PF10928.3     54 seq535_BIOID52485    -            120   3.1e-32  109.9   2.6   1   1   2.4e-36   3.3e-32  109.8   1.1     1    53    66   118    66   119 0.96 Protein of unknown function (DUF2810)
Big_1                PF02369.11   100 seq536_BIOID52485    -            753   1.9e-96  316.3  67.2   1   5   7.1e-13     2e-09   37.1   1.0    50    99     2    49     1    50 0.90 Bacterial Ig-like domain (group 1)
Big_1                PF02369.11   100 seq536_BIOID52485    -            753   1.9e-96  316.3  67.2   2   5   6.4e-26   1.7e-22   79.0   4.0     6    97    58   146    53   149 0.90 Bacterial Ig-like domain (group 1)
Big_1                PF02369.11   100 seq536_BIOID52485    -            753   1.9e-96  316.3  67.2   3   5   9.5e-25   2.6e-21   75.2   2.8     8    96   159   246   153   249 0.87 Bacterial Ig-like domain (group 1)
Big_1                PF02369.11   100 seq536_BIOID52485    -            753   1.9e-96  316.3  67.2   4   5   1.3e-24   3.5e-21   74.8   6.1     5   100   257   345   251   345 0.90 Bacterial Ig-like domain (group 1)
Big_1                PF02369.11   100 seq536_BIOID52485    -            753   1.9e-96  316.3  67.2   5   5   5.3e-23   1.4e-19   69.6   8.4     3   100   350   448   348   448 0.94 Bacterial Ig-like domain (group 1)
TrkA_N               PF02254.13   116 seq539_BIOID52485    -            458   4.2e-58  194.2   3.5   1   2   5.4e-33   5.3e-30  103.6   0.0     1   108     3   111     3   125 0.92 TrkA-N domain
TrkA_N               PF02254.13   116 seq539_BIOID52485    -            458   4.2e-58  194.2   3.5   2   2   5.9e-29   5.7e-26   90.6   0.7     1   116   235   350   235   350 0.95 TrkA-N domain
TrkA_C               PF02080.16    71 seq539_BIOID52485    -            458   1.9e-21   75.3   0.7   1   2   4.7e-13   4.5e-10   38.8   0.0     3    70   157   225   155   226 0.91 TrkA-C domain
TrkA_C               PF02080.16    71 seq539_BIOID52485    -            458   1.9e-21   75.3   0.7   2   2     2e-11   1.9e-08   33.6   0.2     8    70   390   451   388   452 0.89 TrkA-C domain
F420_oxidored        PF03807.12    96 seq539_BIOID52485    -            458   1.9e-12   47.2   2.2   1   2   1.5e-07   0.00015   22.0   0.0     1    52     2    49     2    88 0.87 NADP oxidoreductase coenzyme F420-dependent
F420_oxidored        PF03807.12    96 seq539_BIOID52485    -            458   1.9e-12   47.2   2.2   2   2   1.5e-07   0.00015   22.0   0.3     2    48   235   279   234   355 0.80 NADP oxidoreductase coenzyme F420-dependent
NAD_binding_7        PF13241.1    103 seq539_BIOID52485    -            458   1.2e-11   44.6   3.0   1   1   7.5e-08   7.3e-05   22.8   0.0     8    82   233   319   228   323 0.75 Putative NAD(P)-binding
Shikimate_DH         PF01488.15   135 seq539_BIOID52485    -            458   1.4e-11   44.4   0.6   1   1   5.3e-09   5.2e-06   26.4   0.2    12   102   232   332   222   367 0.77 Shikimate / quinate 5-dehydrogenase
UPF0231              PF06062.6    121 seq541_BIOID52485    -            136   2.9e-41  140.0   2.4   1   1   2.4e-45   3.3e-41  139.8   1.6     1   121    17   134    17   134 0.99 Uncharacterised protein family (UPF0231)
DDE_Tnp_IS66_C       PF13817.1     39 seq542_BIOID52485    -             38   6.4e-09   35.5   0.0   1   1   5.2e-13   7.1e-09   35.4   0.0     2    26    14    38    13    38 0.95 IS66 C-terminal element
PMI_typeI            PF01238.16   373 seq543_BIOID52485    -            417  4.8e-125  417.2   0.1   1   1  5.4e-128  3.7e-124  414.3   0.0     1   373    27   383    27   383 0.99 Phosphomannose isomerase type I
EIIBC-GUT_N          PF03612.9    183 seq545_BIOID52485    -            319   9.6e-72  240.3   1.9   1   1   2.7e-75   1.8e-71  239.3   1.3     2   183     3   171     2   171 0.95 Sorbitol phosphotransferase enzyme II N-terminus
EIIBC-GUT_C          PF07663.6     93 seq545_BIOID52485    -            319   6.4e-48  160.7   5.0   1   1   9.3e-52   6.4e-48  160.7   3.5     1    93   226   318   226   318 0.99 Sorbitol phosphotransferase enzyme II C-terminus
Cytochrom_B_N        PF00033.14   188 seq547_BIOID52485    -            235   5.8e-37  126.7  21.4   1   1   9.6e-41   6.6e-37  126.5  14.8     2   188    12   220    11   220 0.98 Cytochrome b(N-terminal)/b6/petB
Ni_hydr_CYTB         PF01292.15   182 seq547_BIOID52485    -            235   6.3e-36  123.3  19.2   1   1   1.1e-39   7.3e-36  123.1  13.3     2   182    14   220    13   220 0.95 Prokaryotic cytochrome b561
DSPc                 PF00782.15   133 seq550_BIOID52485    -            438   3.4e-26   91.2   0.0   1   1   1.9e-29   6.6e-26   90.3   0.0     1   132   314   437   314   438 0.96 Dual specificity phosphatase, catalytic domain
PAP2                 PF01569.16   129 seq550_BIOID52485    -            438   7.4e-11   41.7   3.6   1   1   7.6e-14   2.6e-10   39.9   2.5     4   126    93   207    87   210 0.86 PAP2 superfamily
PAP2_3               PF14378.1    191 seq550_BIOID52485    -            438   1.9e-08   33.9   1.8   1   1   5.5e-12   1.9e-08   33.9   1.3    71   189    88   198    78   200 0.85 PAP2 superfamily
Y_phosphatase        PF00102.22   236 seq550_BIOID52485    -            438   4.7e-06   25.9   0.0   1   1   2.1e-09   7.1e-06   25.4   0.0   152   225   363   427   337   433 0.85 Protein-tyrosine phosphatase
Macro                PF01661.16   118 seq552_BIOID52485    -            177     3e-41  139.8   0.0   1   1   2.8e-45   3.8e-41  139.5   0.0     1   118    21   137    21   137 0.99 Macro domain
MFS_1                PF07690.11   354 seq553_BIOID52485    -            463   1.3e-16   60.2  60.6   1   1   9.3e-21   1.3e-16   60.2  42.0     2   354    45   422    44   422 0.77 Major Facilitator Superfamily
EIIC-GAT             PF03611.9    415 seq554_BIOID52485    -            484  3.4e-130  434.4  44.5   1   1  2.5e-134  3.4e-130  434.4  30.8     1   395    31   426    31   445 0.97 PTS system sugar-specific permease component
Aminotran_3          PF00202.16   339 seq555_BIOID52485    -            421    4e-108  361.1   0.6   1   1  7.2e-112  4.9e-108  360.8   0.4     3   338    27   359    25   360 0.97 Aminotransferase class-III
Aminotran_1_2        PF00155.16   363 seq555_BIOID52485    -            421   4.1e-05   22.5   0.1   1   1   2.9e-08    0.0002   20.3   0.0   125   271   159   317    40   381 0.61 Aminotransferase class I and II
H2TH                 PF06831.9     93 seq556_BIOID52485    -            263   3.4e-18   65.0   0.0   1   1   1.4e-21   6.4e-18   64.1   0.0     1    77   126   205   126   215 0.85 Formamidopyrimidine-DNA glycosylase H2TH domain
Fapy_DNA_glyco       PF01149.19   116 seq556_BIOID52485    -            263   7.2e-15   55.2   0.0   1   1   2.7e-18   1.3e-14   54.4   0.0     1   106     2   104     2   111 0.90 Formamidopyrimidine-DNA glycosylase N-terminal domain
zf-FPG_IleRS         PF06827.9     30 seq556_BIOID52485    -            263   1.4e-07   30.8   3.6   1   1   5.7e-11   2.6e-07   30.0   2.5     1    29   235   263   235   263 0.98 Zinc finger found in FPG and IleRS
PfkB                 PF00294.19   301 seq557_BIOID52485    -            404   3.6e-64  216.6   1.0   1   1   1.4e-67   4.7e-64  216.2   0.7     2   298    92   383    91   386 0.96 pfkB family carbohydrate kinase
Phos_pyr_kin         PF08543.7    246 seq557_BIOID52485    -            404     8e-17   61.1   0.1   1   1     4e-20   1.4e-16   60.4   0.0   104   235   253   377   241   388 0.91 Phosphomethylpyrimidine kinase
HTH_DeoR             PF08220.7     57 seq557_BIOID52485    -            404   2.7e-15   55.5   0.1   1   1   1.5e-18   5.2e-15   54.5   0.0     1    51     5    55     5    60 0.97 DeoR-like helix-turn-helix domain
MotA_ExbB            PF01618.11   139 seq558_BIOID52485    -            287   6.9e-08   32.0   0.3   1   1     8e-12   1.1e-07   31.4   0.2    26   134   133   238   115   242 0.87 MotA/TolQ/ExbB proton channel family
MerR_1               PF13411.1     69 seq560_BIOID52485    -            259     4e-18   64.8   0.1   1   1     3e-21     2e-17   62.5   0.0     1    68     4    72     4    73 0.98 MerR HTH family regulatory protein
MerR                 PF00376.18    38 seq560_BIOID52485    -            259   7.1e-13   47.7   0.0   1   1   2.3e-16   1.6e-12   46.6   0.0     1    38     5    42     5    42 0.98 MerR family regulatory protein
NAD_binding_2        PF03446.10   162 seq562_BIOID52485    -            292   6.5e-49  165.8   0.7   1   1   2.2e-52   1.5e-48  164.6   0.3     2   161     1   160     1   162 0.97 NAD binding domain of 6-phosphogluconate dehydrogenase
F420_oxidored        PF03807.12    96 seq562_BIOID52485    -            292   1.9e-07   31.2   0.2   1   1   1.3e-10   9.2e-07   29.0   0.1     1    93     2    92     2    94 0.81 NADP oxidoreductase coenzyme F420-dependent
DUF2689              PF10894.3     61 seq563_BIOID52485    -            117   2.3e-44  148.8   3.3   1   1   3.3e-48   4.6e-44  147.9   2.2     1    61    12    72    12    72 1.00 Protein of unknown function (DUF2689)
Lactate_perm         PF02652.9    522 seq569_BIOID52485    -            560  1.9e-234  778.9  41.6   1   1  1.6e-238  2.1e-234  778.7  28.9     1   522    25   551    25   551 0.99 L-lactate permease
Hpt                  PF01627.18    90 seq572_BIOID52485    -            890   2.4e-13   49.7   0.0   1   1   5.7e-16   3.9e-12   45.8   0.0     3    83   811   885   809   890 0.89 Hpt domain
HATPase_c            PF02518.21   111 seq572_BIOID52485    -            890   3.4e-11   42.7   0.0   1   1   1.2e-14   8.5e-11   41.4   0.0     1   109   565   675   565   677 0.94 Histidine kinase-, DNA gyrase B-, and HSP90-like ATPase
OpuAC                PF04069.7    257 seq573_BIOID52485    -            339   2.4e-27   95.7   2.1   1   1   1.1e-30   3.6e-27   95.2   1.5     2   248    43   266    42   270 0.86 Substrate binding domain of ABC-type glycine betaine transport system
NMT1_2               PF13379.1    252 seq573_BIOID52485    -            339     1e-24   87.1   2.1   1   1   4.6e-28   1.6e-24   86.6   1.4     7   236    41   254    37   268 0.86 NMT1-like family
NMT1                 PF09084.6    216 seq573_BIOID52485    -            339   8.3e-20   71.1   0.1   1   1   3.4e-23   1.2e-19   70.6   0.0    14   214    63   259    49   260 0.87 NMT1/THI5 like
Phosphonate-bd       PF12974.2    243 seq573_BIOID52485    -            339   1.4e-09   37.5   0.2   1   1     6e-13   2.1e-09   37.0   0.2    23   214    64   244    46   270 0.78 ABC transporter, phosphonate, periplasmic substrate-binding protein
RNA_pol_Rpb1_1       PF04997.7    338 seq578_BIOID52485    -           1407  1.8e-100  336.3   0.1   1   1  1.8e-103  4.8e-100  335.0   0.1     2   338    15   342    14   342 0.95 RNA polymerase Rpb1, domain 1
RNA_pol_Rpb1_5       PF04998.12   277 seq578_BIOID52485    -           1407   1.1e-80  270.7   0.0   1   1     8e-84   2.2e-80  269.7   0.0     1   276   766  1321   766  1322 1.00 RNA polymerase Rpb1, domain 5
RNA_pol_Rpb1_2       PF00623.15   166 seq578_BIOID52485    -           1407   6.1e-51  172.5   0.0   1   1   5.3e-53   1.5e-49  168.0   0.0     1   166   344   486   344   486 0.95 RNA polymerase Rpb1, domain 2
RNA_pol_Rpb1_3       PF04983.13   157 seq578_BIOID52485    -           1407   1.4e-27   96.2   0.0   1   1   1.2e-30   3.3e-27   95.0   0.0     1   157   489   644   489   644 0.93 RNA polymerase Rpb1, domain 3
RNA_pol_Rpb1_4       PF05000.12   108 seq578_BIOID52485    -           1407   2.5e-18   65.7   0.3   1   1   9.1e-22   2.5e-18   65.7   0.2     2   107   674   763   673   764 0.82 RNA polymerase Rpb1, domain 4
PLDc_2               PF13091.1    126 seq580_BIOID52485    -            493   5.5e-35  119.7   0.0   1   2   1.1e-13   7.8e-10   38.4   0.0     6   126    59   204    55   204 0.68 PLD-like domain
PLDc_2               PF13091.1    126 seq580_BIOID52485    -            493   5.5e-35  119.7   0.0   2   2   2.6e-26   1.8e-22   79.3   0.0     5   123   295   437   291   440 0.92 PLD-like domain
Glycos_transf_4      PF00953.16   159 seq581_BIOID52485    -            367   6.5e-29  100.6  21.2   1   1   4.8e-33   6.5e-29  100.6  14.7     3   157    75   233    73   235 0.94 Glycosyl transferase family 4
PALP                 PF00291.20   307 seq584_BIOID52485    -            514   3.7e-69  233.1   1.6   1   1   7.2e-73   4.9e-69  232.7   1.1     5   305    29   314    25   316 0.90 Pyridoxal-phosphate dependent enzyme
Thr_dehydrat_C       PF00585.13    91 seq584_BIOID52485    -            514   6.9e-64  211.3   0.0   1   2   3.6e-35   2.4e-31  107.0   0.0     1    91   329   419   329   419 0.98 C-terminal regulatory domain of Threonine dehydratase
Thr_dehydrat_C       PF00585.13    91 seq584_BIOID52485    -            514   6.9e-64  211.3   0.0   2   2   1.2e-33   7.9e-30  102.1   0.0     2    91   425   512   424   512 0.96 C-terminal regulatory domain of Threonine dehydratase
DUF488               PF04343.8    122 seq586_BIOID52485    -            115   1.2e-31  109.4   0.3   1   1     1e-35   1.4e-31  109.3   0.2     2   122     5   112     4   112 0.96 Protein of unknown function, DUF488
Transaldolase        PF00923.14   287 seq588_BIOID52485    -            222   2.5e-44  151.4   0.1   1   1   4.4e-48   6.1e-44  150.1   0.1     1   243     5   207     5   219 0.95 Transaldolase
HycI                 PF01750.13   130 seq589_BIOID52485    -            195   4.8e-39  132.7   0.0   1   1   4.3e-43   5.8e-39  132.4   0.0     1   129    23   151    23   152 0.99 Hydrogenase maturation protease
Exonuc_X-T_C         PF08411.5    269 seq590_BIOID52485    -            491  1.3e-104  348.9   0.2   1   1  2.3e-108  1.6e-104  348.6   0.1     1   268   228   489   228   490 0.99 Exonuclease C-terminal
RNase_T              PF00929.19   164 seq590_BIOID52485    -            491     1e-25   90.8   0.0   1   1   2.9e-29     2e-25   89.9   0.0     2   162    29   208    28   210 0.95 Exonuclease
DUF421               PF04239.7     99 seq591_BIOID52485    -            230   1.4e-24   85.3   0.0   1   1   1.4e-28   1.9e-24   84.9   0.0     1    71   102   171   102   213 0.85 Protein of unknown function (DUF421)
Molybdopterin        PF00384.17   432 seq592_BIOID52485    -            848  1.7e-107  359.7   0.0   1   1  3.1e-111  2.1e-107  359.4   0.0     1   431    99   572    99   573 0.95 Molybdopterin oxidoreductase
Molydop_binding      PF01568.16   109 seq592_BIOID52485    -            848   1.8e-23   82.3   0.0   1   1   5.3e-27   3.6e-23   81.3   0.0     1   108   690   811   690   812 0.95 Molydopterin dinucleotide binding domain
MFS_1                PF07690.11   354 seq595_BIOID52485    -            395     2e-29  102.3  50.4   1   1     3e-33   2.1e-29  102.3  25.7     2   344    13   341    12   343 0.82 Major Facilitator Superfamily
PTSIIA_gutA          PF03829.8    117 seq597_BIOID52485    -            123   6.9e-44  148.1   0.0   1   1   6.1e-48   8.4e-44  147.8   0.0     1   116     1   116     1   118 0.98 PTS system glucitol/sorbitol-specific IIA component
TraV                 PF09676.5    119 seq599_BIOID52485    -            171   8.4e-39  132.8   1.3   1   1   7.2e-43   9.8e-39  132.6   0.9     1   119    23   165    23   165 0.97 Type IV conjugative transfer system lipoprotein (TraV)
DUF466               PF04328.8     65 seq603_BIOID52485    -             65   2.9e-32  110.1   0.5   1   1   2.3e-36   3.1e-32  110.0   0.3     1    65     1    65     1    65 0.99 Protein of unknown function (DUF466)
Zn_Tnp_IS1           PF03811.8     36 seq604_BIOID52485    -             60   3.1e-11   42.4   0.4   1   1   2.2e-15   3.1e-11   42.4   0.3     1    25     1    25     1    26 0.97 InsA N-terminal domain
HTH_5                PF01022.15    47 seq605_BIOID52485    -             99   1.2e-14   53.5   0.1   1   1   7.3e-18     2e-14   52.8   0.1     1    47    23    70    23    70 0.97 Bacterial regulatory protein, arsR family
HTH_20               PF12840.2     61 seq605_BIOID52485    -             99   2.4e-11   43.1   0.4   1   1   1.3e-14   3.5e-11   42.6   0.3     2    58    16    72    15    75 0.96 Helix-turn-helix domain
MarR_2               PF12802.2     62 seq605_BIOID52485    -             99     2e-09   36.8   0.1   1   1   1.2e-12   3.3e-09   36.1   0.1     5    60    24    75    19    77 0.89 MarR family
HTH_24               PF13412.1     48 seq605_BIOID52485    -             99     2e-08   33.3   0.0   1   1   1.9e-11   5.1e-08   32.0   0.0     5    47    26    68    24    69 0.96 Winged helix-turn-helix DNA-binding
MarR                 PF01047.17    59 seq605_BIOID52485    -             99   6.7e-06   25.6   0.0   1   1   4.6e-09   1.3e-05   24.7   0.0     5    53    26    74    23    75 0.95 MarR family
tRNA-synt_1c         PF00749.16   314 seq606_BIOID52485    -            554  1.6e-124  414.5   0.0   1   1  2.9e-128    2e-124  414.2   0.0     2   313    28   337    27   338 0.99 tRNA synthetases class I (E and Q), catalytic domain
tRNA-synt_1c_C       PF03950.13   174 seq606_BIOID52485    -            554   1.1e-63  213.8   0.0   1   1   3.5e-67   2.4e-63  212.8   0.0     1   174   340   528   340   528 0.97 tRNA synthetases class I (E and Q), anti-codon binding domain
Peripla_BP_4         PF13407.1    258 seq610_BIOID52485    -            356   1.8e-62  210.9  13.0   1   1     3e-66   2.1e-62  210.7   9.0    13   258    66   312    54   312 0.95 Periplasmic binding protein domain
Peripla_BP_1         PF00532.16   279 seq610_BIOID52485    -            356   3.9e-13   49.1   1.9   1   1   1.4e-16   9.6e-13   47.8   1.3    23   214    73   270    52   304 0.78 Periplasmic binding proteins and sugar binding domain of LacI family
DDE_Tnp_IS1          PF03400.8    131 seq611_BIOID52485    -             98     2e-30  105.4   0.2   1   1   1.9e-34   2.6e-30  105.1   0.1     1    61    38    98    38    98 0.98 IS1 transposase
Wzz                  PF02706.10   152 seq613_BIOID52485    -            377   4.1e-25   88.2   0.9   1   1     3e-29   4.1e-25   88.2   0.6     1   150    25   173    25   175 0.92 Chain length determinant protein
ADH_N                PF08240.7    109 seq615_BIOID52485    -            345   2.4e-34  117.2   1.7   1   1   9.4e-38   4.3e-34  116.4   1.2     2   108    33   138    32   139 0.97 Alcohol dehydrogenase GroES-like domain
ADH_zinc_N           PF00107.21   130 seq615_BIOID52485    -            345   7.8e-25   86.8   0.1   1   1   2.8e-28   1.3e-24   86.1   0.1     1   129   178   305   178   306 0.98 Zinc-binding dehydrogenase
AlaDh_PNT_C          PF01262.16   168 seq615_BIOID52485    -            345   9.5e-07   28.4   0.2   1   1   4.4e-10     2e-06   27.3   0.2    21    60   169   208   159   231 0.90 Alanine dehydrogenase/PNT, C-terminal domain
DUF945               PF06097.6    459 seq616_BIOID52485    -            502    4e-149  497.1  19.0   1   1  3.3e-153  4.5e-149  496.9  13.2     1   459     1   482     1   482 0.99 Bacterial protein of unknown function (DUF945)
HyaE                 PF07449.6    107 seq617_BIOID52485    -            132   3.6e-40  136.0   0.0   1   1     3e-44   4.1e-40  135.8   0.0     1   107    10   116    10   116 0.99 Hydrogenase-1 expression protein HyaE
adh_short            PF00106.20   167 seq618_BIOID52485    -            259     4e-26   91.7   1.6   1   1   1.1e-29   4.9e-26   91.5   1.1     2   166     4   172     3   173 0.94 short chain dehydrogenase
adh_short_C2         PF13561.1    243 seq618_BIOID52485    -            259   2.6e-16   60.0   0.0   1   1   8.4e-20   3.8e-16   59.4   0.0     7   241    13   255     9   256 0.87 Enoyl-(Acyl carrier protein) reductase
CPSase_sm_chain      PF00988.17   131 seq620_BIOID52485    -            391   1.7e-56  189.1   0.1   1   1   6.1e-60   2.8e-56  188.5   0.0     2   131    13   142    12   142 0.99 Carbamoyl-phosphate synthase small chain, CPSase domain
GATase               PF00117.23   192 seq620_BIOID52485    -            391   2.3e-49  167.3   0.0   1   1   9.7e-53   4.4e-49  166.4   0.0     3   191   206   381   203   382 0.95 Glutamine amidotransferase class-I
Peptidase_C26        PF07722.8    217 seq620_BIOID52485    -            391   1.3e-08   34.4   0.1   1   1   1.1e-10   5.1e-07   29.2   0.1    93   217   258   364   247   364 0.81 Peptidase C26
MscL                 PF01741.13   128 seq621_BIOID52485    -            136   2.3e-57  192.5   3.1   1   1   1.9e-61   2.6e-57  192.3   2.2     1   128     3   132     3   132 0.98 Large-conductance mechanosensitive channel, MscL
Rhodanese            PF00581.15   113 seq623_BIOID52485    -            174   1.5e-11   44.4   0.0   1   1   3.4e-15   2.3e-11   43.9   0.0     2   112     8    98     7    99 0.80 Rhodanese-like domain
DUF2892              PF11127.3     66 seq623_BIOID52485    -            174   3.7e-11   42.5   3.5   1   1   8.3e-15   5.7e-11   41.9   2.4    10    60   115   170   112   174 0.88 Protein of unknown function (DUF2892)
Transp_cyt_pur       PF02133.10   439 seq624_BIOID52485    -            484  5.9e-141  469.8  43.4   1   1  4.9e-145  6.7e-141  469.6  30.1     1   439    19   457    19   457 0.99 Permease for cytosine/purines, uracil, thiamine, allantoin
ZapA                 PF05164.8     89 seq625_BIOID52485    -            109   2.1e-20   72.3   0.6   1   1     2e-24   2.7e-20   72.0   0.4     2    89     6    91     5    91 0.98 Cell division protein ZapA
DUF1355              PF07090.6    177 seq626_BIOID52485    -            252   2.9e-67  225.3   0.0   1   1   2.9e-71   3.9e-67  224.9   0.0     1   176     9   188     9   190 0.99 Protein of unknown function (DUF1355)
GGDEF                PF00990.16   161 seq627_BIOID52485    -            341   2.4e-41  140.8   0.2   1   1     7e-45   2.4e-41  140.8   0.1     2   160   175   330   174   331 0.93 GGDEF domain
GAF_3                PF13492.1    129 seq627_BIOID52485    -            341   3.7e-09   36.6   0.0   1   1   1.9e-12   6.3e-09   35.8   0.0     2   124    19   151    18   156 0.83 GAF domain
GAF_2                PF13185.1    148 seq627_BIOID52485    -            341   2.5e-07   31.1   0.0   1   1   1.8e-10   6.1e-07   29.9   0.0     1   148    16   155    16   155 0.75 GAF domain
GAF                  PF01590.21   154 seq627_BIOID52485    -            341   3.7e-05   23.8   0.0   1   1   2.1e-08   7.2e-05   22.8   0.0    85   153    97   153    18   154 0.76 GAF domain
ABC_tran             PF00005.22   118 seq629_BIOID52485    -            255   1.4e-21   76.9   0.0   1   1   4.7e-25   2.1e-21   76.3   0.0     1   117    41   156    41   157 0.89 ABC transporter
MatP                 PF06303.7    148 seq630_BIOID52485    -            150   3.3e-75  250.8   6.6   1   1   2.8e-79   3.8e-75  250.6   4.6     1   147     1   147     1   148 0.99 Organiser of macrodomain of Terminus of chromosome
Aminotran_5          PF00266.14   371 seq631_BIOID52485    -            362   3.6e-71  239.7   0.0   1   1   2.9e-75     4e-71  239.6   0.0     1   371     4   350     4   350 0.99 Aminotransferase class-V
PTS_IIB              PF02302.12    90 seq633_BIOID52485    -            101   3.8e-14   52.7   0.1   1   1     3e-18   4.2e-14   52.6   0.1     1    79     4    79     4    90 0.89 PTS system, Lactose/Cellobiose specific IIB subunit
HupH_C               PF04809.8    120 seq636_BIOID52485    -            285   1.1e-49  166.9   0.0   1   2   3.3e-11   4.6e-07   29.5   0.0     6    96    50   140    47   155 0.82 HupH hydrogenase expression protein, C-terminal conserved region
HupH_C               PF04809.8    120 seq636_BIOID52485    -            285   1.1e-49  166.9   0.0   2   2   4.5e-44   6.2e-40  135.5   0.0     1   119   163   279   163   280 0.99 HupH hydrogenase expression protein, C-terminal conserved region
Wzz                  PF02706.10   152 seq638_BIOID52485    -            348   5.4e-15   55.4   1.7   1   1   8.6e-19   1.2e-14   54.3   1.2     1   113    15   188    15   247 0.69 Chain length determinant protein
DUF2776              PF10951.3    347 seq640_BIOID52485    -            383  1.1e-165  550.7  33.0   1   1  9.5e-170  1.3e-165  550.5  22.9     1   347    34   381    34   381 0.99 Protein of unknown function (DUF2776)
5-FTHF_cyc-lig       PF01812.15   186 seq644_BIOID52485    -            248   1.3e-43  148.8   0.0   1   1   1.2e-47   1.7e-43  148.4   0.0     2   186    62   242    61   242 0.98 5-formyltetrahydrofolate cyclo-ligase family
PTS_EIIA_2           PF00359.17   142 seq650_BIOID52485    -            154   6.2e-34  116.6   0.0   1   1     5e-38   6.8e-34  116.4   0.0     5   140    10   148     6   150 0.95 Phosphoenolpyruvate-dependent sugar phosphotransferase system, EIIA 2
EI24                 PF07264.6    219 seq651_BIOID52485    -            253   1.3e-52  178.2  20.7   1   1   1.1e-56   1.5e-52  178.0  14.4     1   219    11   232    11   232 0.96 Etoposide-induced protein 2.4 (EI24)
Molybdopterin        PF00384.17   432 seq653_BIOID52485    -           1247  1.7e-197  656.3   0.0   1   1  3.1e-201  2.1e-197  655.9   0.0     1   432   108   833   108   833 1.00 Molybdopterin oxidoreductase
Molydop_binding      PF01568.16   109 seq653_BIOID52485    -           1247   3.3e-23   81.4   0.0   1   1   3.6e-26   2.5e-22   78.6   0.0     1   105  1087  1202  1087  1206 0.95 Molydopterin dinucleotide binding domain
AAA_5                PF07728.9    139 seq654_BIOID52485    -            384   4.8e-38  129.9   0.0   1   1   5.8e-42   7.9e-38  129.2   0.0     2   139   101   242   100   242 0.98 AAA domain (dynein-related subfamily)
IMS                  PF00817.15   148 seq657_BIOID52485    -            351     9e-48  161.7   0.0   1   1   3.2e-51   1.4e-47  161.0   0.0     1   148     7   154     7   154 0.98 impB/mucB/samB family
IMS_C                PF11799.3    137 seq657_BIOID52485    -            351   2.1e-09   37.7   0.1   1   1   8.2e-13   3.7e-09   36.9   0.0     3    99   211   309   210   327 0.85 impB/mucB/samB family C-terminal
IMS_HHH              PF11798.3     32 seq657_BIOID52485    -            351   1.3e-08   34.2   0.0   1   1   7.1e-12   3.2e-08   33.0   0.0     1    32   166   197   166   197 0.96 IMS family HHH motif
FCD                  PF07729.7    125 seq658_BIOID52485    -            258   3.1e-23   82.3   2.7   1   1   4.6e-27   3.1e-23   82.3   1.9     1   124   100   223   100   224 0.90 FCD domain
GntR                 PF00392.16    64 seq658_BIOID52485    -            258   2.1e-22   78.2   0.4   1   1   6.1e-26   4.2e-22   77.2   0.3     1    64     8    71     8    71 0.98 Bacterial regulatory proteins, gntR family
GutM                 PF06923.6    109 seq660_BIOID52485    -            119   6.1e-37  125.5   0.0   1   1   5.1e-41   6.9e-37  125.3   0.0     2   109     3   110     2   110 0.98 Glucitol operon activator protein (GutM)
ABC_tran             PF00005.22   118 seq663_BIOID52485    -            637     1e-36  125.7   1.1   1   2   2.4e-18   3.3e-15   56.3   0.0     1   118    41   178    41   178 0.87 ABC transporter
ABC_tran             PF00005.22   118 seq663_BIOID52485    -            637     1e-36  125.7   1.1   2   2   2.6e-21   3.6e-18   65.9   0.0     1   118   352   459   352   459 0.92 ABC transporter
ABC_tran_2           PF12848.2     85 seq663_BIOID52485    -            637   6.6e-29   99.4   4.3   1   1   4.8e-32   6.6e-29   99.4   3.0     1    83   217   298   217   302 0.93 ABC transporter
DUF606               PF04657.8    138 seq665_BIOID52485    -            321   6.1e-47  159.0  39.8   1   2   8.5e-35   1.2e-30  106.3   6.5     1   137    10   154    10   155 0.92 Protein of unknown function, DUF606
DUF606               PF04657.8    138 seq665_BIOID52485    -            321   6.1e-47  159.0  39.8   2   2   3.4e-20   4.7e-16   59.0  15.6     2   137   169   303   168   304 0.94 Protein of unknown function, DUF606
DUF3418              PF11898.3    586 seq666_BIOID52485    -           1300  1.5e-241  802.8   0.7   1   1  8.7e-245    2e-241  802.4   0.5     2   586   712  1298   711  1298 0.99 Domain of unknown function (DUF3418)
OB_NTP_bind          PF07717.11   111 seq666_BIOID52485    -           1300   1.1e-24   86.1   0.0   1   1   9.4e-28   2.1e-24   85.2   0.0     2   111   600   699   599   699 0.97 Oligonucleotide/oligosaccharide-binding (OB)-fold
HA2                  PF04408.18   102 seq666_BIOID52485    -           1300   2.6e-24   85.0   0.0   1   1   2.5e-27   5.8e-24   83.9   0.0     2   101   465   558   464   559 0.90 Helicase associated domain (HA2)
Helicase_C           PF00271.26    78 seq666_BIOID52485    -           1300   1.1e-10   41.0   0.1   1   1   1.1e-13   2.5e-10   39.9   0.1     2    77   312   403   311   404 0.94 Helicase conserved C-terminal domain
DEAD                 PF00270.24   173 seq666_BIOID52485    -           1300   5.7e-07   29.0   0.0   1   1     6e-10   1.4e-06   27.7   0.0     7   167    86   233    80   239 0.72 DEAD/DEAH box helicase
BPD_transp_1         PF00528.17   185 seq667_BIOID52485    -            275   5.2e-23   81.3  16.5   1   1   3.8e-27   5.2e-23   81.3  11.4     1   181    98   269    98   271 0.97 Binding-protein-dependent transport system inner membrane component
Voltage_CLC          PF00654.15   355 seq671_BIOID52485    -            473   1.4e-90  303.8  35.9   1   1   1.1e-92   1.5e-88  297.1  20.9     2   354    89   437    88   438 0.94 Voltage gated chloride channel
ABC_tran             PF00005.22   118 seq672_BIOID52485    -            513   2.7e-35  121.1   0.2   1   2   4.3e-23   2.9e-19   69.4   0.1     1   118    44   171    44   171 0.89 ABC transporter
ABC_tran             PF00005.22   118 seq672_BIOID52485    -            513   2.7e-35  121.1   0.2   2   2   6.3e-17   4.3e-13   49.5   0.0    15   117   316   433   302   434 0.79 ABC transporter
Aminotran_1_2        PF00155.16   363 seq675_BIOID52485    -            386   2.2e-58  197.8   0.0   1   1   7.2e-62   2.5e-58  197.6   0.0     3   363    32   383    30   383 0.95 Aminotransferase class I and II
Cys_Met_Meta_PP      PF01053.15   386 seq675_BIOID52485    -            386   5.3e-08   31.4   0.0   1   1   2.7e-11   9.1e-08   30.6   0.0    75   180    96   205    53   212 0.86 Cys/Met metabolism PLP-dependent enzyme
DegT_DnrJ_EryC1      PF01041.12   363 seq675_BIOID52485    -            386     4e-06   26.0   0.1   1   1   2.7e-09   9.3e-06   24.8   0.0    46   146    97   202    85   204 0.88 DegT/DnrJ/EryC1/StrS aminotransferase family
Aminotran_5          PF00266.14   371 seq675_BIOID52485    -            386   2.4e-05   23.1   0.0   1   1     1e-08   3.5e-05   22.5   0.0    41   165    69   189    47   236 0.78 Aminotransferase class-V
OMPdecase            PF00215.19   226 seq676_BIOID52485    -            141   5.6e-23   81.4   0.4   1   1   4.5e-27   6.1e-23   81.2   0.2     2   146     5   140     4   141 0.97 Orotidine 5'-phosphate decarboxylase / HUMPS family
CPSase_L_D2          PF02786.12   211 seq681_BIOID52485    -           1073  8.8e-118  390.9   2.3   1   2     1e-80   1.6e-77  259.4   0.0     1   210   128   334   128   335 0.99 Carbamoyl-phosphate synthase L chain, ATP binding domain
CPSase_L_D2          PF02786.12   211 seq681_BIOID52485    -           1073  8.8e-118  390.9   2.3   2   2   2.1e-41   3.2e-38  131.0   0.4     1   210   674   876   674   877 0.95 Carbamoyl-phosphate synthase L chain, ATP binding domain
CPSase_L_chain       PF00289.17   110 seq681_BIOID52485    -           1073   5.3e-47  158.3   0.0   1   2   7.6e-26   1.1e-22   80.0   0.0     1   110     6   123     6   123 0.97 Carbamoyl-phosphate synthase L chain, N-terminal domain
CPSase_L_chain       PF00289.17   110 seq681_BIOID52485    -           1073   5.3e-47  158.3   0.0   2   2     2e-24     3e-21   75.4   0.0     3   110   560   669   558   669 0.97 Carbamoyl-phosphate synthase L chain, N-terminal domain
CPSase_L_D3          PF02787.14   121 seq681_BIOID52485    -           1073   4.1e-42  142.6   0.1   1   1   8.9e-45   1.4e-41  140.9   0.0     2   121   425   547   424   547 0.98 Carbamoyl-phosphate synthetase large chain, oligomerisation domain
ATP-grasp_4          PF13535.1    184 seq681_BIOID52485    -           1073   1.1e-41  142.4   0.3   1   2   6.7e-22     1e-18   67.6   0.0     4   182   128   307   125   309 0.91 ATP-grasp domain
ATP-grasp_4          PF13535.1    184 seq681_BIOID52485    -           1073   1.1e-41  142.4   0.3   2   2   3.2e-23   4.8e-20   71.9   0.1     2   180   672   847   671   849 0.91 ATP-grasp domain
MGS                  PF02142.17    95 seq681_BIOID52485    -           1073   2.9e-19   68.6   0.1   1   1   1.4e-21   2.2e-18   65.8   0.0     2    94   957  1041   956  1042 0.97 MGS-like domain
ATP-grasp            PF02222.17   172 seq681_BIOID52485    -           1073   1.4e-14   53.7   0.3   1   2   1.6e-08   2.5e-05   23.5   0.0     2   161   137   304   136   312 0.82 ATP-grasp domain
ATP-grasp            PF02222.17   172 seq681_BIOID52485    -           1073   1.4e-14   53.7   0.3   2   2     8e-10   1.2e-06   27.8   0.1     3   161   684   846   682   849 0.86 ATP-grasp domain
ATP-grasp_3          PF02655.9    161 seq681_BIOID52485    -           1073   7.4e-11   42.0   0.8   1   1   3.9e-10   5.9e-07   29.3   0.0    14   158   685   846   672   849 0.79 ATP-grasp domain
Dala_Dala_lig_C      PF07478.8    203 seq681_BIOID52485    -           1073   7.7e-11   41.6   0.2   1   1   1.9e-09   2.9e-06   26.6   0.1    18   173   698   844   681   864 0.78 D-ala D-ala ligase C-terminus
DeoRC                PF00455.17   162 seq685_BIOID52485    -            257   8.3e-53  178.2   0.7   1   1   2.8e-56   1.3e-52  177.6   0.3     3   161    74   232    72   233 0.97 DeoR C terminal sensor domain
HTH_DeoR             PF08220.7     57 seq685_BIOID52485    -            257     9e-22   76.2   0.1   1   1   3.8e-25   1.7e-21   75.3   0.1     1    56     6    61     6    62 0.98 DeoR-like helix-turn-helix domain
HTH_11               PF08279.7     55 seq685_BIOID52485    -            257   5.3e-09   35.4   0.1   1   1   3.9e-12   1.8e-08   33.8   0.0     1    46     6    50     6    56 0.92 HTH domain
DUF2222              PF09984.4    146 seq686_BIOID52485    -            918   9.4e-58  193.6   0.2   1   1   7.9e-61   1.8e-57  192.7   0.1     1   146    31   178    31   178 0.98 Uncharacterized signal transduction histidine kinase domain (DUF2222)
HATPase_c            PF02518.21   111 seq686_BIOID52485    -            918     8e-33  112.3   0.2   1   1   6.4e-36   1.5e-32  111.5   0.2     1   110   404   518   404   519 0.97 Histidine kinase-, DNA gyrase B-, and HSP90-like ATPase
Response_reg         PF00072.19   112 seq686_BIOID52485    -            918   1.6e-28   98.8   0.6   1   1   7.1e-32   1.6e-28   98.8   0.4     1   110   670   780   670   782 0.97 Response regulator receiver domain
HisKA                PF00512.20    68 seq686_BIOID52485    -            918   6.9e-22   77.1   3.1   1   1   3.9e-25     9e-22   76.7   0.1     2    68   293   357   292   357 0.98 His Kinase A (phospho-acceptor) domain
Hpt                  PF01627.18    90 seq686_BIOID52485    -            918   6.1e-14   51.6   0.1   1   1   2.7e-17   6.1e-14   51.6   0.1     1    88   828   910   828   912 0.93 Hpt domain
HAMP                 PF00672.20    70 seq686_BIOID52485    -            918   4.1e-13   49.1   0.7   1   1   1.8e-16   4.1e-13   49.1   0.5     2    68   181   247   180   249 0.96 HAMP domain
Bac_Ubq_Cox          PF01654.12   436 seq688_BIOID52485    -            514  3.5e-184  612.1  24.6   1   1  3.4e-188  4.7e-184  611.7  17.1     1   435     7   502     7   503 0.97 Bacterial Cytochrome Ubiquinol Oxidase
UPF0118              PF01594.11   327 seq691_BIOID52485    -            370   1.6e-65  221.1  41.1   1   1   1.4e-69   1.9e-65  220.9  28.5     2   327    15   345    14   345 0.99 Domain of unknown function DUF20
PspA_IM30            PF04012.7    221 seq692_BIOID52485    -            222   6.9e-48  162.8  32.6   1   1     6e-52   8.2e-48  162.5  22.6     1   220     2   217     2   219 0.97 PspA/IM30 family
Rick_17kDa_Anti      PF05433.10    42 seq693_BIOID52485    -            155   1.4e-07   30.9  26.2   1   1   1.8e-11   2.5e-07   30.1  18.2     1    42    62   103    62   103 0.96 Glycine zipper 2TM domain
DUF3521              PF12035.3     35 seq695_BIOID52485    -             89     2e-18   65.7   1.4   1   1   3.5e-22   4.8e-18   64.5   0.9     1    35    22    56    22    56 0.98 Protein of unknown function (DUF3521)
YihI                 PF04220.7    169 seq697_BIOID52485    -            169   3.4e-56  189.0  15.5   1   1   2.8e-60   3.9e-56  188.9  10.8     3   167     5   165     2   167 0.94 Der GTPase activator (YihI)
EPSP_synthase        PF00275.15   419 seq700_BIOID52485    -            427  3.5e-164  546.0   0.0   1   1  2.9e-168  3.9e-164  545.9   0.0     2   419     7   420     6   420 0.97 EPSP synthase (3-phosphoshikimate 1-carboxyvinyltransferase)
Epimerase_2          PF02350.14   346 seq701_BIOID52485    -            390  1.1e-126  422.2   0.0   1   1  9.4e-131  1.3e-126  421.9   0.0     2   346    36   384    35   384 0.97 UDP-N-acetylglucosamine 2-epimerase
FAD_binding_3        PF01494.14   356 seq704_BIOID52485    -            552     2e-81  273.6   0.0   1   1   3.7e-85   2.6e-81  273.3   0.0     2   355    16   352    15   353 0.95 FAD binding domain
DUF3521              PF12035.3     35 seq705_BIOID52485    -             31   7.3e-07   28.8   0.0   1   1     6e-11   8.1e-07   28.6   0.0     6    35     1    29     1    29 0.91 Protein of unknown function (DUF3521)
Amidohydro_4         PF13147.1    304 seq708_BIOID52485    -            453   2.7e-29  102.9   0.1   1   1     2e-32   6.8e-29  101.6   0.1     1   304    45   389    45   389 0.86 Amidohydrolase
Amidohydro_1         PF01979.15   333 seq708_BIOID52485    -            453   3.4e-19   69.5   0.0   1   1   1.6e-21   5.5e-18   65.6   0.0     1   332    50   391    50   392 0.76 Amidohydrolase family
Amidohydro_5         PF13594.1     68 seq708_BIOID52485    -            453   4.2e-17   61.5   0.9   1   1   2.9e-20   9.8e-17   60.4   0.6     1    68    23    88    23    88 0.84 Amidohydrolase
PALP                 PF00291.20   307 seq709_BIOID52485    -            323   1.3e-63  214.9   0.3   1   1   1.1e-67   1.5e-63  214.7   0.2     3   306    10   300     8   301 0.87 Pyridoxal-phosphate dependent enzyme
FMN_dh               PF01070.13   357 seq710_BIOID52485    -            396  3.2e-125  417.5   0.0   1   1  1.3e-128  4.4e-125  417.1   0.0     1   355    13   375    13   377 0.96 FMN-dependent dehydrogenase
NMO                  PF03060.10   330 seq710_BIOID52485    -            396   2.7e-05   23.3   2.7   1   1   1.1e-08   3.9e-05   22.8   1.9   138   225   248   335   244   373 0.87 Nitronate monooxygenase
FlxA                 PF14282.1    106 seq711_BIOID52485    -            110   5.8e-16   58.2  14.4   1   1     5e-20   6.9e-16   58.0   9.9     5   100    10   102     3   107 0.81 FlxA-like protein
DUF1144              PF06610.8    143 seq712_BIOID52485    -            149   4.1e-71  237.2   7.6   1   1   3.3e-75   4.5e-71  237.0   5.3     4   143     3   142     1   142 0.98 Protein of unknown function (DUF1144)
S-methyl_trans       PF02574.11   305 seq713_BIOID52485    -           1232  1.4e-104  349.6   0.1   1   1  9.1e-108  2.5e-104  348.7   0.1     1   304    21   331    21   332 0.98 Homocysteine S-methyltransferase
Met_synt_B12         PF02965.12   136 seq713_BIOID52485    -           1232   9.4e-54  180.5   0.0   1   1     9e-57   2.4e-53  179.2   0.0     1   136  1060  1197  1060  1197 0.99 Vitamin B12 dependent methionine synthase, activation domain
Pterin_bind          PF00809.17   210 seq713_BIOID52485    -           1232   1.5e-48  164.8   0.4   1   1   1.7e-51   4.6e-48  163.2   0.3     1   210   361   573   361   573 0.98 Pterin binding enzyme
B12-binding_2        PF02607.12    79 seq713_BIOID52485    -           1232   4.4e-21   74.5   0.0   1   1   6.5e-24   1.8e-20   72.6   0.0     4    79   664   739   662   739 0.96 B12 binding domain
B12-binding          PF02310.14   121 seq713_BIOID52485    -           1232   6.7e-20   71.0   0.2   1   1   1.8e-22     5e-19   68.2   0.1     2    94   753   845   752   856 0.93 B12 binding domain
TraC_F_IV            PF11130.3    235 seq714_BIOID52485    -            876   1.2e-58  198.1   0.0   1   1     6e-62     2e-58  197.4   0.0     2   235    38   278    37   278 0.98 F pilus assembly Type-IV secretion system for plasmid transfer
AAA_10               PF12846.2    328 seq714_BIOID52485    -            876   4.1e-43  147.7   0.1   1   1     2e-46   6.7e-43  147.0   0.0     1   322   480   773   480   776 0.83 AAA-like domain
ADH_zinc_N           PF00107.21   130 seq715_BIOID52485    -            324   1.8e-17   62.9   0.1   1   1   6.8e-21   3.1e-17   62.2   0.1     1   128   158   282   158   284 0.91 Zinc-binding dehydrogenase
ADH_N                PF08240.7    109 seq715_BIOID52485    -            324   3.9e-06   26.4   0.1   1   1   6.4e-09   2.9e-05   23.6   0.0     2    61    28    85    27    92 0.89 Alcohol dehydrogenase GroES-like domain
AlaDh_PNT_C          PF01262.16   168 seq715_BIOID52485    -            324   4.6e-05   22.9   0.2   1   1   2.1e-08   9.8e-05   21.8   0.1    17    69   142   197   126   211 0.82 Alanine dehydrogenase/PNT, C-terminal domain
AP_endonuc_2         PF01261.19   211 seq717_BIOID52485    -            240   1.9e-28   99.0   0.0   1   1   1.6e-32   2.2e-28   98.8   0.0     1   210    25   229    25   230 0.96 Xylose isomerase-like TIM barrel
TauD                 PF02668.11   258 seq718_BIOID52485    -            283   1.1e-62  211.9   1.6   1   1   9.1e-67   1.2e-62  211.7   1.1     2   258     7   272     6   272 0.91 Taurine catabolism dioxygenase TauD, TfdA family
TetR_N               PF00440.18    47 seq719_BIOID52485    -            178     5e-09   35.5   0.1   1   1   1.2e-12   7.9e-09   34.9   0.1     1    47    13    59    13    59 0.97 Bacterial regulatory proteins, tetR family
TetR_C_6             PF13977.1    131 seq719_BIOID52485    -            178   1.2e-07   31.5   0.2   1   1   4.2e-11   2.9e-07   30.2   0.1    21   125    85   176    67   178 0.90 Bacterial transcriptional repressor
Cytochrom_C_asm      PF01578.15   214 seq720_BIOID52485    -            288   8.9e-45  152.7  18.0   1   1   6.5e-49   8.9e-45  152.7  12.5     5   212    62   286    58   288 0.97 Cytochrome C assembly protein
Response_reg         PF00072.19   112 seq722_BIOID52485    -            216   1.7e-24   85.8   0.1   1   1   6.7e-28     3e-24   85.0   0.0     1   111     6   120     6   121 0.96 Response regulator receiver domain
GerE                 PF00196.14    58 seq722_BIOID52485    -            216     7e-19   66.7   0.1   1   1   2.5e-22   1.2e-18   66.0   0.1     2    57   149   204   148   205 0.96 Bacterial regulatory proteins, luxR family
PTE                  PF02126.13   308 seq723_BIOID52485    -            344   5.9e-51  173.1   0.0   1   1   5.8e-55   7.9e-51  172.7   0.0     3   308    14   343    12   343 0.90 Phosphotriesterase family
PhdYeFM_antitox      PF02604.14    75 seq724_BIOID52485    -             97   1.5e-09   37.1   0.1   1   1     2e-13   2.8e-09   36.3   0.1     2    73     8    74     7    79 0.90 Antitoxin Phd_YefM, type II toxin-antitoxin system
DUF1440              PF07274.7    136 seq727_BIOID52485    -            204   3.9e-55  185.4   2.3   1   1   3.4e-59   4.7e-55  185.1   1.6     1   136    26   182    26   182 0.99 Protein of unknown function (DUF1440)
IlvN                 PF07991.7    165 seq730_BIOID52485    -            491     5e-61  204.7   0.1   1   1   1.2e-64   8.3e-61  204.0   0.1     2   165    35   204    34   204 0.98 Acetohydroxy acid isomeroreductase, catalytic domain
IlvC                 PF01450.14   145 seq730_BIOID52485    -            491   1.1e-55  187.4   0.1   1   2   3.3e-21   2.3e-17   63.1   0.0     1   128   210   337   210   345 0.91 Acetohydroxy acid isomeroreductase, catalytic domain
IlvC                 PF01450.14   145 seq730_BIOID52485    -            491   1.1e-55  187.4   0.1   2   2     2e-39   1.3e-35  122.2   0.0    15   145   359   485   349   485 0.93 Acetohydroxy acid isomeroreductase, catalytic domain
OprD                 PF03573.8    391 seq731_BIOID52485    -            468   2.2e-25   89.1  12.3   1   1     2e-29   2.8e-25   88.8   8.5     1   365    33   431    33   443 0.83 outer membrane porin, OprD family
Nitrate_red_del      PF02613.10   136 seq733_BIOID52485    -            199   1.3e-21   76.6   1.9   1   1   1.8e-25   2.5e-21   75.8   1.3     2   136    40   172    14   172 0.87 Nitrate reductase delta subunit
SIS                  PF01380.17   131 seq735_BIOID52485    -            321   3.9e-27   94.3   0.0   1   1   9.9e-31   6.8e-27   93.5   0.0     2   130    39   169    38   170 0.98 SIS domain
CBS                  PF00571.23    57 seq735_BIOID52485    -            321   7.1e-15   54.3   0.0   1   2   1.9e-08   0.00013   21.4   0.0     1    56   199   256   199   257 0.92 CBS domain
CBS                  PF00571.23    57 seq735_BIOID52485    -            321   7.1e-15   54.3   0.0   2   2   4.7e-10   3.2e-06   26.5   0.0     8    51   272   315   265   318 0.82 CBS domain
PspB                 PF06667.7     75 seq739_BIOID52485    -             74   7.7e-32  108.9   0.4   1   1   6.1e-36   8.4e-32  108.8   0.3     1    74     1    73     1    74 0.97 Phage shock protein B
Radical_SAM          PF04055.16   166 seq741_BIOID52485    -            457   3.7e-15   56.3   0.0   1   1     8e-19   5.4e-15   55.8   0.0     2   164    57   227    56   229 0.79 Radical SAM superfamily
HemN_C               PF06969.11    66 seq741_BIOID52485    -            457     4e-12   45.8   0.3   1   1   2.7e-15   1.8e-11   43.7   0.0     1    66   363   431   363   431 0.94 HemN C-terminal domain
YafO_toxin           PF13957.1    109 seq744_BIOID52485    -            132   7.8e-34  115.6   0.0   1   1   6.6e-38     9e-34  115.4   0.0     1   109    25   132    25   132 0.98 Toxin YafO, type II toxin-antitoxin system
Phage_sheath_1       PF04984.9    464 seq746_BIOID52485    -            336   1.2e-32  112.8   0.1   1   1   9.9e-37   1.3e-32  112.7   0.1   153   463     2   327     1   328 0.92 Phage tail sheath protein
PTS_2-RNA            PF01885.11   186 seq749_BIOID52485    -            184   1.7e-52  177.3   0.0   1   1   1.5e-56     2e-52  177.0   0.0     2   180     6   175     5   180 0.96 RNA 2'-phosphotransferase, Tpt1 / KptA family
MdoG                 PF04349.7    484 seq750_BIOID52485    -            517  1.1e-262  871.3   1.2   1   1  9.2e-267  1.3e-262  871.1   0.8     1   483    29   514    29   515 1.00 Periplasmic glucan biosynthesis protein, MdoG
Asparaginase_2       PF01112.13   319 seq751_BIOID52485    -            321  3.1e-125  417.0   2.9   1   1  2.8e-129  3.8e-125  416.7   2.0     2   315     3   315     2   317 0.99 Asparaginase
Sugar_tr             PF00083.19   451 seq752_BIOID52485    -            438   9.9e-28   96.7  34.1   1   1   1.3e-29   5.8e-26   90.9  23.6     6   417    27   407    23   432 0.76 Sugar (and other) transporter
MFS_1                PF07690.11   354 seq752_BIOID52485    -            438   2.9e-27   95.2  51.5   1   2   1.4e-19   6.2e-16   57.9  16.9    38   258    70   296    27   302 0.68 Major Facilitator Superfamily
MFS_1                PF07690.11   354 seq752_BIOID52485    -            438   2.9e-27   95.2  51.5   2   2   1.2e-14   5.4e-11   41.7  16.9    22   172   276   430   263   437 0.77 Major Facilitator Superfamily
MFS_2                PF13347.1    427 seq752_BIOID52485    -            438   1.1e-09   37.1  21.4   1   1   2.3e-13   1.1e-09   37.1  14.9    31   343    53   372    40   383 0.79 MFS/sugar transport protein
PspC                 PF04024.7     61 seq753_BIOID52485    -            119   3.6e-19   67.8   0.5   1   1   3.4e-23   4.6e-19   67.5   0.3     1    60     7    68     7    69 0.92 PspC domain
LolA                 PF03548.10   165 seq758_BIOID52485    -            204   3.3e-57  192.5   4.4   1   1   2.8e-61   3.8e-57  192.3   3.0     2   165    34   192    33   192 0.99 Outer membrane lipoprotein carrier protein LolA
Fe-S_biosyn          PF01521.15    91 seq762_BIOID52485    -            114   4.3e-29   99.9   0.0   1   1   3.7e-33     5e-29   99.7   0.0     1    91     9   100     9   100 0.99 Iron-sulphur cluster biosynthesis
DUF1656              PF07869.7     58 seq764_BIOID52485    -             78   3.3e-18   65.1   9.6   1   1   2.4e-22   3.3e-18   65.1   6.7     3    57    16    70    14    72 0.95 Protein of unknown function (DUF1656)
BPD_transp_2         PF02653.11   267 seq765_BIOID52485    -            393   1.2e-50  171.8  42.6   1   1   8.6e-55   1.2e-50  171.8  29.5     2   267    57   383    56   383 0.98 Branched-chain amino acid transport system / permease component
Aldolase_II          PF00596.16   183 seq766_BIOID52485    -            228   1.7e-46  158.0   0.3   1   1   1.7e-50   2.3e-46  157.6   0.2     1   182     6   193     6   194 0.88 Class II Aldolase and Adducin N-terminal domain
DUF883               PF05957.8     94 seq768_BIOID52485    -            113   6.8e-27   93.5   1.2   1   1   5.9e-31   8.1e-27   93.3   0.9     1    94    19   111    19   111 0.97 Bacterial protein of unknown function (DUF883)
UDPG_MGDP_dh_N       PF03721.9    185 seq769_BIOID52485    -            420   2.5e-61  206.1   0.2   1   1   7.1e-63   2.4e-59  199.7   0.0     2   183     5   189     4   191 0.96 UDP-glucose/GDP-mannose dehydrogenase family, NAD binding domain
UDPG_MGDP_dh         PF00984.14    96 seq769_BIOID52485    -            420     4e-30  103.7   0.0   1   1   2.3e-33     8e-30  102.7   0.0     2    93   206   292   205   296 0.88 UDP-glucose/GDP-mannose dehydrogenase family, central domain
UDPG_MGDP_dh_C       PF03720.10   106 seq769_BIOID52485    -            420   7.5e-19   67.7   0.0   1   1   5.7e-22   1.9e-18   66.4   0.0     1   104   324   419   324   420 0.91 UDP-glucose/GDP-mannose dehydrogenase family, UDP binding domain
NAD_binding_2        PF03446.10   162 seq769_BIOID52485    -            420     7e-07   29.1   0.1   1   1   2.1e-09   7.1e-06   25.8   0.0     2   110     4   136     3   141 0.76 NAD binding domain of 6-phosphogluconate dehydrogenase
Phageshock_PspD      PF09584.5     66 seq771_BIOID52485    -             73   2.2e-31  107.2   4.5   1   1   1.8e-35   2.4e-31  107.0   3.1     1    64    10    71    10    73 0.98 Phage shock protein PspD (Phageshock_PspD)
Acetyltransf_10      PF13673.1    117 seq772_BIOID52485    -            124   1.1e-17   64.1   0.0   1   1   2.8e-21   1.3e-17   63.8   0.0    17   117     4    98     1    98 0.92 Acetyltransferase (GNAT) domain
Acetyltransf_7       PF13508.1     79 seq772_BIOID52485    -            124   5.8e-09   35.8   0.0   1   1     2e-12     9e-09   35.2   0.0     2    78    29    99    28   100 0.90 Acetyltransferase (GNAT) domain
Acetyltransf_1       PF00583.19    83 seq772_BIOID52485    -            124   4.5e-07   29.6   0.0   1   1   2.2e-10     1e-06   28.5   0.0    24    83    48    99     9    99 0.78 Acetyltransferase (GNAT) family
DUF21                PF01595.15   183 seq773_BIOID52485    -            420   3.5e-55  186.0   4.7   1   1   1.1e-58   4.9e-55  185.5   3.3     3   175     2   175     1   180 0.98 Domain of unknown function DUF21
CorC_HlyC            PF03471.12    81 seq773_BIOID52485    -            420   2.9e-20   71.7   0.2   1   1     2e-23   9.2e-20   70.1   0.1     2    79   335   410   334   412 0.95 Transporter associated domain
CBS                  PF00571.23    57 seq773_BIOID52485    -            420   9.6e-06   25.0   0.2   1   1   8.6e-08   0.00039   19.9   0.0     8    56   270   318   249   319 0.87 CBS domain
HlyD                 PF00529.15   306 seq774_BIOID52485    -            285   2.2e-46  158.4   6.4   1   2   1.4e-22   3.8e-19   69.0   1.7     1    78    43   120    43   128 0.92 HlyD family secretion protein
HlyD                 PF00529.15   306 seq774_BIOID52485    -            285   2.2e-46  158.4   6.4   2   2     1e-29   2.8e-26   92.4   0.2   139   302   127   278   116   282 0.91 HlyD family secretion protein
HlyD_2               PF12700.2    328 seq774_BIOID52485    -            285     1e-21   77.3   0.3   1   1   5.1e-25   1.4e-21   76.9   0.2    15   239    38   229    31   242 0.86 HlyD family secretion protein
HlyD_3               PF13437.1    105 seq774_BIOID52485    -            285   9.2e-19   67.6   0.1   1   1   2.1e-15   5.7e-12   45.7   0.0     1    82   153   232   153   248 0.90 HlyD family secretion protein
Biotin_lipoyl_2      PF13533.1     50 seq774_BIOID52485    -            285     4e-18   64.7   2.2   1   1   1.9e-18   5.1e-15   54.7   0.7     1    50    43    92    43   103 0.89 Biotin-lipoyl like
Abhydrolase_1        PF00561.15   230 seq775_BIOID52485    -            340   3.4e-26   92.1   0.0   1   1   2.6e-29     9e-26   90.7   0.0     4   218   105   312   102   315 0.96 alpha/beta hydrolase fold
Abhydrolase_6        PF12697.2    228 seq775_BIOID52485    -            340     3e-16   59.9   0.7   1   1   1.2e-19   4.2e-16   59.4   0.5     1   219    75   312    75   320 0.70 Alpha/beta hydrolase family
Abhydrolase_5        PF12695.2    142 seq775_BIOID52485    -            340   7.6e-11   41.8   0.4   1   1   7.2e-14   2.5e-10   40.1   0.2     2   141    75   308    74   309 0.65 Alpha/beta hydrolase family
PfkB                 PF00294.19   301 seq776_BIOID52485    -            382   2.6e-70  236.8   0.0   1   1   2.4e-74   3.3e-70  236.4   0.0     2   297    76   376    75   380 0.97 pfkB family carbohydrate kinase
Peptidase_M48        PF01435.13   226 seq778_BIOID52485    -            262   1.4e-25   90.0   0.0   1   1   1.4e-29     2e-25   89.6   0.0    28   226    80   253    48   253 0.78 Peptidase family M48
Cyto_ox_2            PF02322.10   328 seq779_BIOID52485    -            378  5.8e-112  373.9  33.8   1   1  4.8e-116  6.6e-112  373.7  23.4     1   328     6   362     6   362 0.99 Cytochrome oxidase subunit II
TfoX_N               PF04993.8     97 seq780_BIOID52485    -            209   7.2e-27   92.9   0.1   1   1   1.8e-30   1.3e-26   92.1   0.0     2    97    13   108    12   108 0.98 TfoX N-terminal domain
TfoX_C               PF04994.8     81 seq780_BIOID52485    -            209   1.8e-26   91.7   0.3   1   1   5.9e-30   4.1e-26   90.5   0.1     2    81   116   195   115   195 0.98 TfoX C-terminal domain
PTS-HPr              PF00381.14    84 seq781_BIOID52485    -             85   1.3e-31  108.2   0.2   1   1   9.9e-36   1.4e-31  108.1   0.1     1    82     1    82     1    84 0.98 PTS HPr component phosphorylation site
Xan_ur_permease      PF00860.15   389 seq784_BIOID52485    -            433   2.9e-98  328.8  32.9   1   1  2.5e-102   3.5e-98  328.5  22.8     2   387     9   394     8   396 0.97 Permease family
SpoU_methylase       PF00588.14   142 seq785_BIOID52485    -            157   4.4e-34  117.2   0.0   1   1   3.6e-38   4.9e-34  117.1   0.0     1   142     1   142     1   142 0.95 SpoU rRNA Methylase family
CinA                 PF02464.12   155 seq787_BIOID52485    -            172   2.8e-47  159.9   0.9   1   1   2.3e-51   3.2e-47  159.7   0.6     2   155    18   171    17   171 0.98 Competence-damaged protein
MgsA_C               PF12002.3    168 seq789_BIOID52485    -            447   3.2e-68  228.5   0.6   1   1   4.5e-71   5.5e-68  227.7   0.4     1   167   268   435   268   436 0.99 MgsA AAA+ ATPase C terminal
AAA                  PF00004.24   132 seq789_BIOID52485    -            447   2.4e-18   66.4   0.1   1   1   2.3e-20   2.8e-17   63.0   0.0     1   126    53   159    53   165 0.91 ATPase family associated with various cellular activities (AAA)
RuvB_N               PF05496.7    234 seq789_BIOID52485    -            447   3.5e-16   58.8   0.1   1   1   1.6e-18     2e-15   56.3   0.0    15   133    17   138     7   155 0.79 Holliday junction DNA helicase ruvB N-terminus
AAA_5                PF07728.9    139 seq789_BIOID52485    -            447   8.9e-08   31.8   0.1   1   1   9.5e-10   1.2e-06   28.2   0.1     2   102    53   143    52   236 0.84 AAA domain (dynein-related subfamily)
AAA_19               PF13245.1     76 seq789_BIOID52485    -            447   1.4e-07   31.0   0.4   1   1   1.3e-09   1.6e-06   27.6   0.0    10    62    51    95    43   134 0.65 Part of AAA domain
FliD_C               PF07195.7    239 seq793_BIOID52485    -            468   6.5e-60  202.2  20.6   1   1   9.5e-64   6.5e-60  202.2  14.3     1   239   222   452   222   452 0.98 Flagellar hook-associated protein 2 C-terminus
FliD_N               PF02465.13    99 seq793_BIOID52485    -            468   1.2e-23   83.2  12.7   1   1   1.7e-27   1.2e-23   83.2   8.8     1    99    10   107    10   107 0.96 Flagellar hook-associated protein 2 C-terminus
LigB                 PF02900.13   272 seq794_BIOID52485    -            314   2.6e-86  288.8   0.0   1   1   2.1e-90   2.9e-86  288.7   0.0     2   272     5   306     4   306 0.97 Catalytic LigB subunit of aromatic ring-opening dioxygenase
Glutaredoxin         PF00462.19    60 seq795_BIOID52485    -             81   2.3e-12   46.5   0.0   1   1   1.9e-16   2.6e-12   46.4   0.0     1    57     3    58     3    61 0.95 Glutaredoxin
PEP-utilizers_C      PF02896.13   294 seq796_BIOID52485    -            575    2e-124  414.1   0.2   1   1  5.9e-128  2.7e-124  413.7   0.1     1   293   250   541   250   542 0.99 PEP-utilising enzyme, TIM barrel domain
PEP-utilisers_N      PF05524.8    123 seq796_BIOID52485    -            575   1.9e-31  108.3   5.0   1   1   4.2e-35   1.9e-31  108.3   3.5     2   123     3   127     2   127 0.96 PEP-utilising enzyme, N-terminal
PEP-utilizers        PF00391.18    81 seq796_BIOID52485    -            575     7e-25   86.2   0.2   1   1   4.5e-28   2.1e-24   84.7   0.1     9    80   152   224   147   225 0.93 PEP-utilising enzyme, mobile domain
Tail_tube            PF10618.4    119 seq797_BIOID52485    -            123   2.1e-34  117.6   2.1   1   1   1.7e-38   2.4e-34  117.5   1.4     2   118     6   122     5   123 0.98 Phage tail tube protein
ABC_tran             PF00005.22   118 seq798_BIOID52485    -            629   7.3e-41  139.1   0.1   1   2   5.8e-21   7.2e-18   64.9   0.1    24   118    96   203    62   203 0.80 ABC transporter
ABC_tran             PF00005.22   118 seq798_BIOID52485    -            629   7.3e-41  139.1   0.1   2   2   4.1e-23   5.1e-20   71.8   0.0     1   117   370   497   370   498 0.93 ABC transporter
oligo_HPY            PF08352.7     64 seq798_BIOID52485    -            629   8.8e-21   73.9   0.4   1   2   8.9e-12   1.1e-08   35.1   0.0     1    33   254   286   254   309 0.88 Oligopeptide/dipeptide transporter, C-terminal region
oligo_HPY            PF08352.7     64 seq798_BIOID52485    -            629   8.8e-21   73.9   0.4   2   2   3.1e-12   3.8e-09   36.6   0.0     1    33   549   581   549   600 0.85 Oligopeptide/dipeptide transporter, C-terminal region
PHO4                 PF01384.15   326 seq800_BIOID52485    -            499  4.3e-100  334.4  19.9   1   1  3.7e-104    5e-100  334.2  13.8     1   326    30   488    30   488 0.88 Phosphate transporter family
MFS_1                PF07690.11   354 seq802_BIOID52485    -            404   2.3e-29  102.1  51.1   1   2   7.7e-25   1.1e-20   73.6  26.1     3   294    14   291     8   293 0.80 Major Facilitator Superfamily
MFS_1                PF07690.11   354 seq802_BIOID52485    -            404   2.3e-29  102.1  51.1   2   2   4.5e-15   6.2e-11   41.5  10.6    37   183   249   394   244   402 0.79 Major Facilitator Superfamily
UPF0027              PF01139.12   420 seq803_BIOID52485    -             88     3e-12   46.1   0.0   1   1   2.4e-16   3.3e-12   46.0   0.0     6    61    18    73    13    74 0.92 Uncharacterized protein family UPF0027
YbfN                 PF13982.1     89 seq805_BIOID52485    -            108   6.2e-50  167.2   6.7   1   1   5.2e-54   7.2e-50  166.9   4.6     1    89    19   107    19   107 0.99 YbfN-like lipoprotein
Flavodoxin_NdrI      PF07972.6    122 seq807_BIOID52485    -            136   5.1e-47  158.6   0.0   1   1   4.3e-51   5.8e-47  158.4   0.0     1   122     5   123     5   123 0.97 NrdI Flavodoxin like
DUF1043              PF06295.7    128 seq809_BIOID52485    -            134   2.2e-57  192.1   0.0   1   1   1.8e-61   2.4e-57  191.9   0.0     1   127     7   132     7   133 0.99 Protein of unknown function (DUF1043)
Alpha-amylase        PF00128.19   316 seq810_BIOID52485    -            320   3.4e-16   59.4   0.1   1   1   3.6e-20     5e-16   58.9   0.0    21   198    84   272    73   292 0.75 Alpha amylase, catalytic domain
RF-1                 PF00472.15   114 seq812_BIOID52485    -            185   1.1e-23   83.0   2.0   1   1   1.2e-27   1.6e-23   82.5   1.4     9   104    84   178    78   181 0.86 RF-1 domain
FluMu_gp41           PF10109.4     82 seq816_BIOID52485    -             92   1.5e-08   34.2   0.2   1   1   1.3e-12   1.7e-08   34.1   0.1     2    81    10    88     9    89 0.84 Mu-like prophage FluMu protein gp41
FUSC                 PF04632.7    650 seq817_BIOID52485    -             97   1.4e-30  106.2   2.2   1   1   3.4e-34   1.5e-30  106.1   1.5     1    77    20    96    20    97 0.99 Fusaric acid resistance protein family
FUSC_2               PF13515.1    128 seq817_BIOID52485    -             97   2.8e-11   43.3   2.1   1   1   8.3e-15   3.8e-11   42.8   1.2     1    55    33    87    29    96 0.88 Fusaric acid resistance protein-like
DUF939               PF06081.6    141 seq817_BIOID52485    -             97   5.3e-06   26.2   0.1   1   1   1.4e-09   6.2e-06   26.0   0.1    10    71    27    88    23    97 0.90 Bacterial protein of unknown function (DUF939)
Biotin_lipoyl        PF00364.17    74 seq822_BIOID52485    -            156   5.4e-27   93.1   0.5   1   1   7.9e-31   5.4e-27   93.1   0.4     2    74    82   155    81   155 0.98 Biotin-requiring enzyme
AMNp_N               PF10423.4    160 seq823_BIOID52485    -            495   6.4e-51  171.9   0.1   1   1   1.4e-54   9.4e-51  171.4   0.1     2   158    23   181    22   183 0.96 Bacterial AMP nucleoside phosphorylase N-terminus
PNP_UDP_1            PF01048.15   234 seq823_BIOID52485    -            495   4.8e-20   71.4   0.0   1   1   1.1e-23   7.7e-20   70.7   0.0    33   200   273   440   240   463 0.83 Phosphorylase superfamily
DUF2592              PF10766.4     41 seq825_BIOID52485    -             49     1e-26   91.8   4.7   1   1   8.2e-31   1.1e-26   91.7   3.3     1    41     4    44     4    44 0.98 Protein of unknown function (DUF2592)
Peripla_BP_3         PF13377.1    160 seq827_BIOID52485    -            392   2.7e-38  131.3   0.7   1   1   6.8e-40   2.3e-36  125.0   0.1     3   160   113   277   111   277 0.95 Periplasmic binding protein-like domain
HTH_AraC             PF00165.18    42 seq827_BIOID52485    -            392   3.3e-22   77.5   0.1   1   2   2.8e-11   9.7e-08   31.4   0.0     1    42   294   335   294   335 0.97 Bacterial regulatory helix-turn-helix proteins, AraC family
HTH_AraC             PF00165.18    42 seq827_BIOID52485    -            392   3.3e-22   77.5   0.1   2   2   9.9e-15   3.4e-11   42.4   0.1     6    41   348   384   346   385 0.95 Bacterial regulatory helix-turn-helix proteins, AraC family
HTH_18               PF12833.2     81 seq827_BIOID52485    -            392   8.3e-20   70.5   0.1   1   1   1.7e-22   5.8e-19   67.8   0.0     3    79   309   384   307   385 0.97 Helix-turn-helix domain
Peripla_BP_4         PF13407.1    258 seq827_BIOID52485    -            392   5.4e-13   48.7   0.0   1   1   2.6e-16   8.8e-13   48.0   0.0    75   258    72   258    52   258 0.85 Periplasmic binding protein domain
Cytidylate_kin       PF02224.13   158 seq828_BIOID52485    -            227     5e-62  207.8   0.4   1   1   1.3e-65     6e-62  207.6   0.2     3   158    63   218    61   218 0.97 Cytidylate kinase
AAA_17               PF13207.1    121 seq828_BIOID52485    -            227   1.9e-13   51.1   0.0   1   1   1.7e-16   7.9e-13   49.1   0.0     1   120     7   134     7   135 0.85 AAA domain
Cytidylate_kin2      PF13189.1    179 seq828_BIOID52485    -            227   1.9e-07   31.0   0.0   1   1   1.1e-10   4.9e-07   29.7   0.0     1   155     7   187     7   191 0.78 Cytidylate kinase-like family
UPF0270              PF06794.7     70 seq829_BIOID52485    -             72   9.2e-36  121.3   0.1   1   1   7.4e-40     1e-35  121.2   0.0     1    70     1    70     1    70 0.99 Uncharacterised protein family (UPF0270)
Ribonuc_red_lgC      PF02867.10   537 seq830_BIOID52485    -            714  9.2e-152  506.2   0.0   1   1  9.3e-154  4.2e-150  500.7   0.0     1   537   175   694   175   694 0.97 Ribonucleotide reductase, barrel domain
RNR_N                PF08343.5     82 seq830_BIOID52485    -            714     3e-29  100.5   0.1   1   1   1.7e-32   7.8e-29   99.2   0.1     1    82    16    97    16    97 0.99 Ribonucleotide reductase N-terminal
Ribonuc_red_lgN      PF00317.16    83 seq830_BIOID52485    -            714   3.1e-12   45.9   0.0   1   1   1.8e-15     8e-12   44.6   0.0     2    82    99   171    98   172 0.95 Ribonucleotide reductase, all-alpha domain
Epimerase            PF01370.16   236 seq834_BIOID52485    -            355   4.6e-79  265.0   0.0   1   1   2.5e-82   5.6e-79  264.7   0.0     1   236     4   252     4   252 0.97 NAD dependent epimerase/dehydratase family
RmlD_sub_bind        PF04321.12   287 seq834_BIOID52485    -            355   2.1e-17   62.8   0.0   1   1   1.3e-20     3e-17   62.3   0.0     2   254     3   296     1   333 0.79 RmlD substrate binding domain
Polysacc_synt_2      PF02719.10   294 seq834_BIOID52485    -            355     2e-16   59.6   0.0   1   1   1.3e-19   2.9e-16   59.0   0.0     1   117     4   114     4   135 0.93 Polysaccharide biosynthesis protein
3Beta_HSD            PF01073.14   280 seq834_BIOID52485    -            355   9.7e-16   57.1   0.0   1   1   6.7e-19   1.5e-15   56.5   0.0     1   229     5   240     5   250 0.82 3-beta hydroxysteroid dehydrogenase/isomerase family
NAD_binding_4        PF07993.7    249 seq834_BIOID52485    -            355   2.6e-15   55.9   0.1   1   1   2.5e-14   5.6e-11   41.7   0.0    87   199    74   191    56   250 0.83 Male sterility protein
adh_short            PF00106.20   167 seq834_BIOID52485    -            355   4.4e-08   33.1   0.4   1   1   3.1e-10     7e-07   29.1   0.1     3    96     4    91     2   126 0.79 short chain dehydrogenase
Acetyltransf_3       PF13302.1    142 seq836_BIOID52485    -            194   8.5e-20   71.3   0.1   1   1     3e-23     1e-19   71.1   0.0     1   142    17   162    17   162 0.87 Acetyltransferase (GNAT) domain
Acetyltransf_4       PF13420.1    155 seq836_BIOID52485    -            194   6.1e-14   52.1   0.2   1   1   2.4e-17   8.2e-14   51.7   0.1     2   154    21   181    20   182 0.78 Acetyltransferase (GNAT) domain
Acetyltransf_1       PF00583.19    83 seq836_BIOID52485    -            194   1.9e-08   34.0   0.1   1   1   8.7e-12     3e-08   33.4   0.0     2    83    83   162    82   162 0.96 Acetyltransferase (GNAT) family
Acetyltransf_8       PF13523.1    152 seq836_BIOID52485    -            194   1.5e-06   28.1   0.1   1   1   5.7e-10   1.9e-06   27.6   0.1    61   141    76   166    20   170 0.80 Acetyltransferase (GNAT) domain
FUSC                 PF04632.7    650 seq837_BIOID52485    -            571  1.4e-125  420.1  39.9   1   1  1.1e-129  1.6e-125  419.9  27.7    81   649     1   563     1   564 0.97 Fusaric acid resistance protein family
NUDIX                PF00293.23   135 seq841_BIOID52485    -            141   1.8e-21   76.0   0.1   1   1   1.6e-25   2.2e-21   75.8   0.0     2   130     3   136     2   140 0.88 NUDIX domain
Ribosomal_S6         PF01250.12    92 seq844_BIOID52485    -            131   3.4e-33  113.2   0.1   1   1   3.2e-37   4.4e-33  112.8   0.0     1    91     2    91     2    92 0.98 Ribosomal protein S6
YbgT_YccB            PF08173.6     28 seq845_BIOID52485    -             30   3.4e-12   45.8   4.6   1   1   2.6e-16   3.5e-12   45.7   3.2     1    27     1    27     1    28 0.97 Membrane bound YbgT-like protein
PDZ                  PF00595.19    81 seq850_BIOID52485    -            455   2.1e-28   98.2   6.6   1   2   7.2e-19   2.5e-15   56.3   0.0     5    80   261   345   257   346 0.94 PDZ domain (Also known as DHR or GLGF)
PDZ                  PF00595.19    81 seq850_BIOID52485    -            455   2.1e-28   98.2   6.6   2   2   1.8e-14   6.3e-11   42.1   0.9    12    80   376   443   366   444 0.86 PDZ domain (Also known as DHR or GLGF)
PDZ_2                PF13180.1     82 seq850_BIOID52485    -            455   6.7e-28   96.2   0.8   1   2   3.1e-21   1.1e-17   63.5   0.0     7    82   273   358   267   358 0.89 PDZ domain
PDZ_2                PF13180.1     82 seq850_BIOID52485    -            455   6.7e-28   96.2   0.8   2   2   6.6e-11   2.3e-07   30.5   0.2    13    59   389   435   375   451 0.86 PDZ domain
Trypsin_2            PF13365.1    120 seq850_BIOID52485    -            455   6.1e-20   71.2   0.3   1   1   3.1e-23     1e-19   70.5   0.2     1   120    92   228    92   228 0.80 Trypsin-like peptidase domain
Trypsin              PF00089.21   220 seq850_BIOID52485    -            455   1.1e-16   60.9   0.0   1   1   5.4e-20   1.9e-16   60.2   0.0    28   215    93   250    84   254 0.82 Trypsin
SBP_bac_11           PF13531.1    231 seq851_BIOID52485    -            257   1.6e-55  188.1   4.9   1   1   2.7e-59   1.8e-55  187.9   3.4     1   231    29   255    29   255 0.95 Bacterial extracellular solute-binding protein
SBP_bac_1            PF01547.20   314 seq851_BIOID52485    -            257   3.8e-17   62.8   6.9   1   1   7.1e-21   4.9e-17   62.5   4.8     1   313    34   246    34   247 0.89 Bacterial extracellular solute-binding protein
PRK                  PF00485.13   194 seq852_BIOID52485    -            289     3e-74  248.6   0.0   1   1   2.7e-78   3.6e-74  248.4   0.0     1   194     7   214     7   214 0.99 Phosphoribulokinase / Uridine kinase family
Abhydrolase_6        PF12697.2    228 seq853_BIOID52485    -            293   7.7e-36  123.9   0.0   1   1     2e-39   9.1e-36  123.7   0.0     1   227    43   284    43   285 0.72 Alpha/beta hydrolase family
Abhydrolase_1        PF00561.15   230 seq853_BIOID52485    -            293     4e-25   88.5   0.0   1   1   1.2e-28   5.6e-25   88.1   0.0     1   228    71   286    71   288 0.90 alpha/beta hydrolase fold
Abhydrolase_5        PF12695.2    142 seq853_BIOID52485    -            293   6.8e-18   64.6   0.0   1   1   1.2e-20   5.5e-17   61.7   0.0     1   141    42   272    42   273 0.69 Alpha/beta hydrolase family
OMP_b-brl            PF13505.1    176 seq855_BIOID52485    -            171   3.9e-27   95.2  13.5   1   1   6.8e-31   4.7e-27   94.9   9.3     2   176     9   171     6   171 0.87 Outer membrane protein beta-barrel domain
Ail_Lom              PF06316.6    199 seq855_BIOID52485    -            171   1.5e-23   83.2   4.7   1   2   2.2e-18   1.5e-14   53.8   0.9     1   126     1   115     1   127 0.77 Enterobacterial Ail/Lom protein
Ail_Lom              PF06316.6    199 seq855_BIOID52485    -            171   1.5e-23   83.2   4.7   2   2   2.2e-11   1.5e-07   31.0   0.1   154   199   126   171   120   171 0.93 Enterobacterial Ail/Lom protein
HTH_1                PF00126.22    60 seq856_BIOID52485    -            319   1.7e-19   69.2   1.3   1   1   4.7e-23   3.2e-19   68.3   0.1     2    60    29    86    28    86 0.97 Bacterial regulatory helix-turn-helix protein, lysR family
LysR_substrate       PF03466.15   209 seq856_BIOID52485    -            319   2.6e-12   46.1   1.1   1   1   7.3e-16     5e-12   45.2   0.8     8   206   115   310   110   312 0.89 LysR substrate binding domain
CPSase_L_D2          PF02786.12   211 seq858_BIOID52485    -            449   1.5e-86  288.9   0.0   1   1   1.3e-89   2.2e-86  288.4   0.0     1   210   115   323   115   324 0.99 Carbamoyl-phosphate synthase L chain, ATP binding domain
CPSase_L_chain       PF00289.17   110 seq858_BIOID52485    -            449   4.7e-41  139.2   0.1   1   1   5.6e-44   9.7e-41  138.2   0.1     1   110     1   110     1   110 0.99 Carbamoyl-phosphate synthase L chain, N-terminal domain
Biotin_carb_C        PF02785.14   107 seq858_BIOID52485    -            449   5.6e-38  129.0   0.0   1   1   6.7e-41   1.2e-37  128.0   0.0     1   107   336   441   336   441 0.99 Biotin carboxylase C-terminal domain
ATP-grasp_4          PF13535.1    184 seq858_BIOID52485    -            449   7.3e-13   48.5   0.0   1   1   1.8e-15     3e-12   46.5   0.0     4   179   115   293   112   294 0.76 ATP-grasp domain
ATP-grasp_3          PF02655.9    161 seq858_BIOID52485    -            449   1.6e-07   31.2   0.0   1   1   1.6e-10   2.8e-07   30.4   0.0     2   159   114   294   113   296 0.87 ATP-grasp domain
Dala_Dala_lig_C      PF07478.8    203 seq858_BIOID52485    -            449   1.8e-07   30.6   0.0   1   1   3.1e-10   5.3e-07   29.1   0.0    25   173   145   291   123   292 0.80 D-ala D-ala ligase C-terminus
ATP-grasp            PF02222.17   172 seq858_BIOID52485    -            449   1.1e-06   28.0   0.0   1   1   1.2e-09   2.1e-06   27.0   0.0    18   160   143   292   138   294 0.81 ATP-grasp domain
His_Phos_2           PF00328.17   347 seq859_BIOID52485    -            442   1.3e-40  139.6   0.0   1   1   1.2e-44   1.6e-40  139.4   0.0     1   345    39   383    39   387 0.85 Histidine phosphatase superfamily (branch 2)
Autotransporter      PF03797.14   265 seq862_BIOID52485    -            968     1e-42  146.1  30.1   1   1   7.6e-47     1e-42  146.1  20.9     3   259   706   948   704   959 0.95 Autotransporter beta-domain
Gly_kinase           PF02595.10   378 seq863_BIOID52485    -            381  6.7e-184  610.7  19.5   1   1  5.6e-188  7.6e-184  610.6  13.5     1   377     1   377     1   378 1.00 Glycerate kinase family
Iso_dh               PF00180.15   348 seq864_BIOID52485    -            361   8.9e-87  291.1   0.0   1   1     8e-91   1.1e-86  290.8   0.0     1   347     6   354     6   355 0.93 Isocitrate/isopropylmalate dehydrogenase
TrbI_Ftype           PF09677.5    111 seq865_BIOID52485    -            128   4.8e-51  171.1   0.5   1   1   4.2e-55   5.7e-51  170.9   0.3     1   111    15   125    15   125 0.99 Type-F conjugative transfer system protein (TrbI_Ftype)
MFS_1                PF07690.11   354 seq869_BIOID52485    -            425   1.9e-22   79.3  38.0   1   1   1.4e-26   1.9e-22   79.3  26.4    13   340    26   357    12   365 0.73 Major Facilitator Superfamily
Fer4_11              PF13247.1     99 seq871_BIOID52485    -            512   1.5e-40  136.9   6.0   1   1   4.5e-44   1.5e-40  136.9   4.2     2    98   176   272   175   273 0.98 4Fe-4S dicluster domain
Fer4_7               PF12838.2     52 seq871_BIOID52485    -            512   4.4e-09   36.4  16.7   1   1   5.7e-10   1.9e-06   28.0   4.0     2    50   184   229   183   231 0.90 4Fe-4S dicluster domain
Fer4_10              PF13237.1     52 seq871_BIOID52485    -            512   7.4e-09   35.1  18.0   1   1   1.9e-09   6.5e-06   25.7   3.7     4    52   179   228   176   228 0.93 4Fe-4S dicluster domain
tRNA-synt_2b         PF00587.20   173 seq872_BIOID52485    -            430   2.9e-38  131.0   0.0   1   1   6.1e-42   4.2e-38  130.5   0.0     2   172   173   349   172   350 0.96 tRNA synthetase class II core domain (G, H, P, S and T)
Seryl_tRNA_N         PF02403.17   108 seq872_BIOID52485    -            430   4.2e-34  116.6   3.5   1   1     1e-37   6.8e-34  116.0   2.4     1   108     1   107     1   107 0.99 Seryl-tRNA synthetase N-terminal domain
YbjM                 PF11045.3    125 seq873_BIOID52485    -            125   5.5e-63  210.1   9.7   1   1   4.5e-67   6.1e-63  210.0   6.7     1   124     1   124     1   125 0.99 Putative inner membrane protein of Enterobacteriaceae
DUF333               PF03891.10    50 seq874_BIOID52485    -             88   2.4e-13   49.5   0.4   1   1   2.2e-17   3.1e-13   49.2   0.2     7    50    42    85    36    85 0.91 Domain of unknown function (DUF333)
DUF480               PF04337.7    148 seq875_BIOID52485    -            215   8.6e-65  216.9   0.5   1   1   1.1e-68   1.5e-64  216.2   0.3     1   148     5   158     5   158 0.99 Protein of unknown function, DUF480
FliS                 PF02561.9    122 seq877_BIOID52485    -            136   4.8e-45  152.2   1.3   1   1   3.9e-49   5.4e-45  152.0   0.9     2   120     4   127     2   129 0.96 Flagellar protein FliS
S1                   PF00575.18    74 seq878_BIOID52485    -            557  3.9e-117  382.3  33.3   1   6   7.7e-16     1e-11   44.5   0.6     3    73    19    86    17    87 0.95 S1 RNA binding domain
S1                   PF00575.18    74 seq878_BIOID52485    -            557  3.9e-117  382.3  33.3   2   6   1.4e-17   1.9e-13   50.1   0.5     3    74   103   171   101   171 0.96 S1 RNA binding domain
S1                   PF00575.18    74 seq878_BIOID52485    -            557  3.9e-117  382.3  33.3   3   6   3.3e-28   4.6e-24   84.1   0.2     2    74   189   260   188   260 0.97 S1 RNA binding domain
S1                   PF00575.18    74 seq878_BIOID52485    -            557  3.9e-117  382.3  33.3   4   6   4.2e-26   5.8e-22   77.4   0.2     2    74   274   347   273   347 0.97 S1 RNA binding domain
S1                   PF00575.18    74 seq878_BIOID52485    -            557  3.9e-117  382.3  33.3   5   6   1.2e-24   1.7e-20   72.7   0.5     2    74   361   434   360   434 0.98 S1 RNA binding domain
S1                   PF00575.18    74 seq878_BIOID52485    -            557  3.9e-117  382.3  33.3   6   6   1.5e-25   2.1e-21   75.6   0.4     3    74   449   520   447   520 0.98 S1 RNA binding domain
DUF1401              PF07180.6    146 seq882_BIOID52485    -            131   8.2e-07   28.7   0.1   1   1   7.5e-11     1e-06   28.4   0.1    19    75     5    61     2    98 0.90 Protein of unknown function (DUF1401)
Lactamase_B          PF00753.22   194 seq884_BIOID52485    -            479   5.3e-28   97.8   0.2   1   1   1.6e-31   7.4e-28   97.4   0.1     2   158    31   179    30   246 0.90 Metallo-beta-lactamase superfamily
Rubredoxin           PF00301.15    47 seq884_BIOID52485    -            479   2.4e-19   68.7   2.3   1   1   9.9e-23   4.5e-19   67.9   1.6     1    47   425   471   425   471 0.98 Rubredoxin
Flavodoxin_1         PF00258.20   143 seq884_BIOID52485    -            479     1e-11   44.9   0.0   1   1   3.8e-15   1.7e-11   44.1   0.0     1   142   256   388   256   389 0.78 Flavodoxin
TraW_N               PF12477.3     31 seq885_BIOID52485    -            210   7.6e-11   41.5   0.2   1   1   8.2e-15   1.1e-10   40.9   0.2     1    30     1    30     1    31 0.97 Sex factor F TraW protein N terminal
Ribosomal_S18        PF01084.15    54 seq886_BIOID52485    -             75   2.7e-25   87.8   0.5   1   1   2.4e-29   3.3e-25   87.5   0.3     2    54    16    68    15    68 0.96 Ribosomal protein S18
NAD_kinase           PF01513.16   285 seq887_BIOID52485    -            292   6.2e-73  244.9   0.0   1   1   5.2e-77     7e-73  244.7   0.0     2   284     8   271     7   272 0.98 ATP-NAD kinase
MFS_1                PF07690.11   354 seq888_BIOID52485    -            421   4.2e-31  107.8  53.4   1   1   1.5e-29   2.1e-25   89.1  28.3     1   317    18   320    18   323 0.80 Major Facilitator Superfamily
BPD_transp_1         PF00528.17   185 seq892_BIOID52485    -            229     4e-22   78.5  13.4   1   1   3.7e-26     5e-22   78.1   9.3     2   175    26   215    25   227 0.78 Binding-protein-dependent transport system inner membrane component
Molybdop_Fe4S4       PF04879.11    55 seq894_BIOID52485    -            195   2.2e-21   75.3   0.2   1   1   2.6e-24   1.8e-20   72.4   0.1     2    55    44   104    43   104 0.96 Molybdopterin oxidoreductase Fe4S4 domain
Molybdopterin        PF00384.17   432 seq894_BIOID52485    -            195   2.4e-06   26.4   0.1   1   1   4.2e-10   2.9e-06   26.1   0.0     1    35   107   139   107   190 0.79 Molybdopterin oxidoreductase
FliT                 PF05400.8     84 seq897_BIOID52485    -            121   6.3e-17   61.6   4.2   1   1   6.9e-21   9.4e-17   61.0   2.9     1    84    21   106    21   106 0.98 Flagellar protein FliT
NTP_transferase      PF00483.18   248 seq898_BIOID52485    -            293   1.2e-72  244.0   0.0   1   1   2.1e-76   1.4e-72  243.8   0.0     1   246     2   238     2   240 0.98 Nucleotidyl transferase
NTP_transf_3         PF12804.2    179 seq898_BIOID52485    -            293   1.1e-08   35.3   0.0   1   1     2e-12   1.4e-08   35.0   0.0     1   120     3   133     3   188 0.83 MobA-like NTP transferase domain
PTS_EIIA_1           PF00358.15   133 seq899_BIOID52485    -            169   5.4e-54  181.2   2.2   1   1   4.7e-58   6.5e-54  180.9   1.5     3   132    20   149    18   150 0.98 phosphoenolpyruvate-dependent sugar phosphotransferase system, EIIA 1
FAA_hydrolase        PF01557.13   217 seq900_BIOID52485    -            271     6e-24   84.5   0.0   1   1   5.9e-28   8.1e-24   84.1   0.0     2   216    58   261    57   262 0.88 Fumarylacetoacetate (FAA) hydrolase family
Ribosomal_L9_C       PF03948.9     87 seq901_BIOID52485    -            149   1.2e-26   92.4   1.8   1   1   2.9e-30     2e-26   91.7   1.2     2    87    63   149    62   149 0.97 Ribosomal protein L9, C-terminal domain
Ribosomal_L9_N       PF01281.14    48 seq901_BIOID52485    -            149   7.6e-23   79.3   0.3   1   1   2.2e-26   1.5e-22   78.4   0.2     1    48     1    48     1    48 0.97 Ribosomal protein L9, N-terminal domain
DUF218               PF02698.12   155 seq903_BIOID52485    -            266   5.2e-24   84.3   0.0   1   1   5.6e-28   7.6e-24   83.8   0.0     1   137    36   183    36   208 0.92 DUF218 domain
SBP_bac_5            PF00496.17   374 seq904_BIOID52485    -            512   1.2e-94  317.0  11.9   1   1   1.2e-98   1.6e-94  316.6   8.3     1   372    70   429    70   431 0.95 Bacterial extracellular solute-binding proteins, family 5 Middle
HD                   PF01966.17   122 seq905_BIOID52485    -            505   5.3e-11   42.4   0.1   1   1   2.4e-14   1.7e-10   40.8   0.0     1    64    66   146    66   183 0.88 HD domain
GFO_IDH_MocA         PF01408.17   120 seq906_BIOID52485    -            307   9.4e-26   90.5   0.0   1   1   2.2e-29   1.5e-25   89.9   0.0     1   120     4   121     4   121 0.98 Oxidoreductase family, NAD-binding Rossmann fold
GFO_IDH_MocA_C       PF02894.12   115 seq906_BIOID52485    -            307   2.7e-07   30.2   0.1   1   1   9.2e-11   6.3e-07   29.0   0.0    19   114   141   226   132   227 0.92 Oxidoreductase family, C-terminal alpha/beta domain
SBP_bac_1            PF01547.20   314 seq907_BIOID52485    -            430   2.3e-38  132.5   3.7   1   1   4.6e-42   3.2e-38  132.1   2.6     7   310    43   325    36   329 0.87 Bacterial extracellular solute-binding protein
SBP_bac_8            PF13416.1    281 seq907_BIOID52485    -            430   1.8e-30  106.5   9.2   1   1   3.8e-34   2.6e-30  106.0   6.4     1   276    48   355    48   360 0.76 Bacterial extracellular solute-binding protein
PK                   PF00224.16   348 seq909_BIOID52485    -            542  3.9e-150  499.1   9.5   1   1  7.1e-154  4.9e-150  498.8   6.6     1   345    73   414    73   417 0.98 Pyruvate kinase, barrel domain
PK_C                 PF02887.11   117 seq909_BIOID52485    -            542   6.9e-28   96.4   3.0   1   1   1.3e-31   8.9e-28   96.0   0.6     1   116   427   540   427   541 0.97 Pyruvate kinase, alpha/beta domain
MM_CoA_mutase        PF01642.17   516 seq911_BIOID52485    -            714  3.8e-256  850.0   1.2   1   1  6.5e-260  4.5e-256  849.8   0.9     1   516    27   542    27   542 1.00 Methylmalonyl-CoA mutase
B12-binding          PF02310.14   121 seq911_BIOID52485    -            714   3.6e-15   55.7   0.5   1   1   1.5e-18     1e-14   54.3   0.0     2   117   586   699   585   703 0.92 B12 binding domain
DUF1418              PF07214.7     96 seq912_BIOID52485    -             95   2.8e-42  142.1   1.9   1   1   2.3e-46   3.1e-42  141.9   1.3     1    96     1    95     1    95 0.99 Protein of unknown function (DUF1418)
DegT_DnrJ_EryC1      PF01041.12   363 seq914_BIOID52485    -            385  8.1e-133  442.8   0.1   1   1  3.4e-136  9.2e-133  442.6   0.1     3   363    18   380    16   380 0.98 DegT/DnrJ/EryC1/StrS aminotransferase family
Aminotran_1_2        PF00155.16   363 seq914_BIOID52485    -            385   1.3e-09   37.3   0.1   1   1   1.2e-12   3.4e-09   36.0   0.0    46   197    41   170    24   216 0.89 Aminotransferase class I and II
Cys_Met_Meta_PP      PF01053.15   386 seq914_BIOID52485    -            385   2.8e-08   32.3   0.1   1   1   1.5e-11     4e-08   31.8   0.1    54   193    38   176    36   251 0.81 Cys/Met metabolism PLP-dependent enzyme
Beta_elim_lyase      PF01212.16   290 seq914_BIOID52485    -            385     6e-07   28.7   0.0   1   1   3.7e-10     1e-06   28.0   0.0    29   243    39   256    32   302 0.72 Beta-eliminating lyase
Aminotran_5          PF00266.14   371 seq914_BIOID52485    -            385   2.1e-06   26.5   0.2   1   1   1.1e-09   2.9e-06   26.1   0.1    55   297    48   283    41   326 0.81 Aminotransferase class-V
TraU                 PF06834.6    280 seq915_BIOID52485    -            330   1.4e-84  283.4   0.7   1   1   1.1e-88   1.6e-84  283.2   0.5     2   279    29   329    28   330 0.97 TraU protein
Alpha-amylase        PF00128.19   316 seq918_BIOID52485    -            495   5.6e-26   91.5   0.4   1   1   2.2e-29   1.5e-25   90.1   0.3     8   304    26   367    21   374 0.69 Alpha amylase, catalytic domain
Glyco_hydro_70       PF02324.11   809 seq918_BIOID52485    -            495     4e-13   47.9   0.2   1   1   2.9e-10     2e-06   25.8   0.0   589   698    24   132    22   143 0.86 Glycosyl hydrolase family 70
Trypsin              PF00089.21   220 seq922_BIOID52485    -            355   6.1e-17   61.8   0.0   1   1   3.8e-20   1.3e-16   60.7   0.0    23   214    72   239    50   245 0.79 Trypsin
Trypsin_2            PF13365.1    120 seq922_BIOID52485    -            355   9.9e-17   60.9   0.5   1   1   4.5e-20   1.5e-16   60.3   0.4     1   120    80   215    80   215 0.82 Trypsin-like peptidase domain
PDZ_2                PF13180.1     82 seq922_BIOID52485    -            355   8.9e-14   51.0   0.5   1   1     1e-16   3.5e-13   49.1   0.1     3    82   259   348   257   348 0.87 PDZ domain
PDZ                  PF00595.19    81 seq922_BIOID52485    -            355   4.3e-11   42.7   1.4   1   1   1.2e-14   4.3e-11   42.7   0.9    10    80   257   335   248   336 0.77 PDZ domain (Also known as DHR or GLGF)
Transcrip_reg        PF01709.15   234 seq923_BIOID52485    -            238   9.7e-83  276.7   0.8   1   1     8e-87   1.1e-82  276.5   0.6     1   233     3   235     3   236 0.98 Transcriptional regulator
Pribosyltran         PF00156.22   125 seq924_BIOID52485    -            203   5.2e-18   64.8   0.1   1   1   5.1e-22     7e-18   64.4   0.1     9   124    42   153    32   154 0.91 Phosphoribosyl transferase domain
ABC_tran             PF00005.22   118 seq925_BIOID52485    -            352   4.2e-26   91.5   0.0   1   1     2e-29     9e-26   90.4   0.0     1   117    38   156    38   157 0.91 ABC transporter
TOBE                 PF03459.12    64 seq925_BIOID52485    -            352   3.5e-19   68.5   0.0   1   1     2e-20   9.2e-17   60.7   0.0     1    62   290   350   290   352 0.97 TOBE domain
Molybdopterin        PF00384.17   432 seq926_BIOID52485    -            803   9.9e-25   87.0   0.0   1   1   3.2e-25   2.2e-21   75.9   0.0   103   379     2   377     1   381 0.85 Molybdopterin oxidoreductase
Molydop_binding      PF01568.16   109 seq926_BIOID52485    -            803   5.6e-17   61.4   0.1   1   1     3e-20     2e-16   59.6   0.1     4   108   681   796   678   797 0.93 Molydopterin dinucleotide binding domain
Nitroreductase       PF00881.19   165 seq927_BIOID52485    -            240   1.5e-21   76.7   0.2   1   1   2.4e-25   3.2e-21   75.7   0.2     3   164    10   158     8   159 0.76 Nitroreductase family
BCCT                 PF02028.12   485 seq928_BIOID52485    -            476  4.8e-125  417.4  33.3   1   1  3.9e-129  5.4e-125  417.2  23.1    51   485     2   439     1   439 0.98 BCCT family transporter
DUF997               PF06196.7     80 seq929_BIOID52485    -             80     2e-31  107.1   1.1   1   1   1.6e-35   2.2e-31  107.0   0.8     2    78     7    78     6    80 0.97 Protein of unknown function (DUF997)
Na_Pi_cotrans        PF02690.10   142 seq930_BIOID52485    -            543   1.6e-44  150.9  30.2   1   2   1.4e-39   9.5e-36  122.5   7.0     1   140    13   148    13   150 0.98 Na+/Pi-cotransporter
Na_Pi_cotrans        PF02690.10   142 seq930_BIOID52485    -            543   1.6e-44  150.9  30.2   2   2   1.6e-13   1.1e-09   38.0  10.2     1   123   139   265   139   284 0.90 Na+/Pi-cotransporter
FGGY_C               PF02782.11   197 seq932_BIOID52485    -            492   2.6e-23   82.6   0.0   1   1     6e-27   4.1e-23   81.9   0.0     1   196   225   419   225   420 0.81 FGGY family of carbohydrate kinases, C-terminal domain
FGGY_N               PF00370.16   245 seq932_BIOID52485    -            492   2.2e-21   76.1   0.0   1   2   1.7e-15   1.1e-11   44.3   0.0     1   105     5   110     5   120 0.92 FGGY family of carbohydrate kinases, N-terminal domain
FGGY_N               PF00370.16   245 seq932_BIOID52485    -            492   2.2e-21   76.1   0.0   2   2   4.1e-11   2.8e-07   29.9   0.0   154   245   123   216   112   216 0.91 FGGY family of carbohydrate kinases, N-terminal domain
HATPase_c            PF02518.21   111 seq933_BIOID52485    -            608   2.1e-24   85.2   0.0   1   1     2e-27     4e-24   84.3   0.0     2   109   496   599   495   601 0.96 Histidine kinase-, DNA gyrase B-, and HSP90-like ATPase
PAS                  PF00989.19   113 seq933_BIOID52485    -            608     2e-22   78.9   0.4   1   1   4.7e-25   9.2e-22   76.8   0.0     4   112   265   369   262   370 0.97 PAS fold
HisKA                PF00512.20    68 seq933_BIOID52485    -            608     4e-17   61.8   0.3   1   1   1.2e-19   2.3e-16   59.4   0.0     2    65   389   450   388   453 0.95 His Kinase A (phospho-acceptor) domain
PAS_9                PF13426.1    104 seq933_BIOID52485    -            608   5.2e-15   55.6   0.0   1   1   7.4e-18   1.5e-14   54.1   0.0     2   103   273   371   272   372 0.96 PAS domain
PAS_4                PF08448.5    110 seq933_BIOID52485    -            608   1.9e-11   43.8   0.2   1   1   5.8e-14   1.1e-10   41.3   0.0     2   110   269   375   268   375 0.89 PAS fold
HAMP                 PF00672.20    70 seq933_BIOID52485    -            608   1.2e-06   28.4   1.3   1   1   2.4e-09   4.7e-06   26.5   0.9     2    70   193   259   192   259 0.88 HAMP domain
PAS_8                PF13188.1     64 seq933_BIOID52485    -            608   8.4e-06   25.3   0.0   1   1   1.8e-08   3.5e-05   23.3   0.0     6    47   267   312   261   328 0.78 PAS domain
adh_short            PF00106.20   167 seq934_BIOID52485    -            266   3.2e-34  118.1   0.0   1   1   1.4e-37   3.9e-34  117.8   0.0     2   166     2   165     1   166 0.93 short chain dehydrogenase
KR                   PF08659.5    181 seq934_BIOID52485    -            266   2.7e-13   49.8   0.0   1   1   1.4e-16   3.8e-13   49.3   0.0     3   173     3   170     2   177 0.89 KR domain
adh_short_C2         PF13561.1    243 seq934_BIOID52485    -            266     4e-13   49.6   0.0   1   1   1.9e-16   5.1e-13   49.2   0.0     3   196     9   193     7   209 0.92 Enoyl-(Acyl carrier protein) reductase
NAD_binding_10       PF13460.1    183 seq934_BIOID52485    -            266   3.5e-06   27.0   0.0   1   1   1.7e-09   4.5e-06   26.6   0.0     1    60     3    67     3   171 0.78 NADH(P)-binding
Epimerase            PF01370.16   236 seq934_BIOID52485    -            266   2.6e-06   26.9   0.0   1   1   1.9e-09   5.2e-06   25.9   0.0     1   117     3   135     3   176 0.80 NAD dependent epimerase/dehydratase family
SMC_N                PF02463.14   220 seq935_BIOID52485    -            553   8.4e-19   67.5   0.0   1   1   2.4e-22   1.6e-18   66.5   0.0     1   217     1   511     1   514 0.94 RecF/RecN/SMC N terminal domain
AAA_23               PF13476.1    202 seq935_BIOID52485    -            553     2e-18   67.3   4.3   1   1   1.5e-19   9.9e-16   58.5   3.0     1   195     4   215     4   381 0.48 AAA domain
cNMP_binding         PF00027.24    91 seq936_BIOID52485    -            210   8.9e-24   83.0   0.0   1   1     4e-27   1.4e-23   82.4   0.0     3    90    23   111    21   112 0.97 Cyclic nucleotide-binding domain
Crp                  PF00325.15    32 seq936_BIOID52485    -            210   2.1e-15   55.7   0.4   1   1   1.1e-18   3.9e-15   54.8   0.3     1    32   166   197   166   197 0.98 Bacterial regulatory proteins, crp family
HTH_Crp_2            PF13545.1     76 seq936_BIOID52485    -            210   2.2e-11   43.2   0.1   1   1   1.5e-14     5e-11   42.1   0.1     1    67   142   206   142   207 0.94 Crp-like helix-turn-helix domain
His_Phos_2           PF00328.17   347 seq938_BIOID52485    -            413   4.9e-39  134.5   0.0   1   1   4.2e-43   5.8e-39  134.2   0.0     1   344    30   359    30   364 0.85 Histidine phosphatase superfamily (branch 2)
Usp                  PF00582.21   140 seq941_BIOID52485    -            144   5.2e-21   75.1   0.0   1   1   4.3e-25   5.9e-21   75.0   0.0     2   140     3   138     2   138 0.98 Universal stress protein family
AcetDehyd-dimer      PF09290.6    137 seq943_BIOID52485    -            316     1e-65  219.6   0.3   1   1   2.3e-69   1.6e-65  219.0   0.2     1   137   131   284   131   284 1.00 Prokaryotic acetaldehyde dehydrogenase, dimerisation
Semialdhyde_dh       PF01118.19   121 seq943_BIOID52485    -            316   1.7e-16   60.5   0.0   1   1   6.1e-20   4.2e-16   59.2   0.0     1   117     5   119     5   123 0.92 Semialdehyde dehydrogenase, NAD binding domain
Esterase             PF00756.15   251 seq944_BIOID52485    -            278   2.1e-72  243.4   0.0   1   1   7.1e-76   2.4e-72  243.2   0.0     1   251    21   271    21   271 0.99 Putative esterase
Abhydrolase_5        PF12695.2    142 seq944_BIOID52485    -            278   8.8e-08   31.9   0.0   1   1   3.4e-11   1.2e-07   31.5   0.0     6   142    50   257    44   257 0.62 Alpha/beta hydrolase family
Peptidase_S9         PF00326.16   213 seq944_BIOID52485    -            278   9.3e-07   28.1   0.0   1   1   4.3e-10   1.5e-06   27.4   0.0    54   208   127   274   118   278 0.77 Prolyl oligopeptidase family
Acetyltransf_1       PF00583.19    83 seq945_BIOID52485    -            224   1.6e-05   24.6   0.5   1   1   7.7e-09   5.3e-05   23.0   0.4    39    78   170   209   144   214 0.93 Acetyltransferase (GNAT) family
Acetyltransf_10      PF13673.1    117 seq945_BIOID52485    -            224   3.5e-05   23.8   0.5   1   1   8.5e-09   5.8e-05   23.0   0.3     1   114    92   207    92   212 0.80 Acetyltransferase (GNAT) domain
SSF                  PF00474.12   406 seq946_BIOID52485    -            483  8.8e-143  475.6  29.8   1   1  7.9e-147  1.1e-142  475.3  20.6     1   406    36   432    36   432 1.00 Sodium:solute symporter family
Pribosyltran         PF00156.22   125 seq947_BIOID52485    -            152   2.2e-11   43.4   0.0   1   1   2.3e-15   3.2e-11   42.9   0.0     2   112     4   105     3   112 0.87 Phosphoribosyl transferase domain
DNA_circ_N           PF07157.7     93 seq949_BIOID52485    -            466   4.2e-27   93.9   0.0   1   1   6.1e-31   8.3e-27   93.0   0.0     1    93    20   119    20   119 0.93 DNA circulation protein N-terminus
Ribonuc_red_sm       PF00268.16   281 seq953_BIOID52485    -            319   1.1e-80  270.5   0.1   1   1   9.6e-85   1.3e-80  270.2   0.0     1   280     1   280     1   281 0.97 Ribonucleotide reductase, small chain
Nitrate_red_del      PF02613.10   136 seq955_BIOID52485    -            236   6.4e-28   97.1   6.0   1   1   7.7e-32   1.1e-27   96.4   4.2     5   132     7   158     3   167 0.88 Nitrate reductase delta subunit
Molybdopterin        PF00384.17   432 seq956_BIOID52485    -            814  9.8e-114  380.3   0.0   1   1  2.6e-117  1.2e-113  380.0   0.0     1   432   119   576   119   576 0.96 Molybdopterin oxidoreductase
Molydop_binding      PF01568.16   109 seq956_BIOID52485    -            814   4.6e-29  100.2   0.0   1   1   2.4e-32   1.1e-28   99.0   0.0     1   107   695   806   695   808 0.97 Molydopterin dinucleotide binding domain
Molybdop_Fe4S4       PF04879.11    55 seq956_BIOID52485    -            814   8.6e-18   63.7   0.9   1   1   3.4e-21   1.5e-17   62.9   0.6     1    55    56   116    56   116 0.98 Molybdopterin oxidoreductase Fe4S4 domain
Shikimate_dh_N       PF08501.6     83 seq958_BIOID52485    -            288     7e-27   93.1   0.0   1   1   2.1e-30   1.4e-26   92.2   0.0     1    83    12    94    12    94 0.99 Shikimate dehydrogenase substrate binding domain
Shikimate_DH         PF01488.15   135 seq958_BIOID52485    -            288   5.6e-07   29.6   0.0   1   1   1.4e-10   9.3e-07   28.8   0.0     9    95   121   216   114   230 0.86 Shikimate / quinate 5-dehydrogenase
Aldedh               PF00171.17   462 seq959_BIOID52485    -            317   4.8e-88  295.3   4.1   1   2   1.2e-82   1.7e-78  263.9   0.4     8   239    22   255    15   257 0.98 Aldehyde dehydrogenase family
Aldedh               PF00171.17   462 seq959_BIOID52485    -            317   4.8e-88  295.3   4.1   2   2   5.8e-13   7.9e-09   34.2   0.2   403   462   255   313   255   313 0.97 Aldehyde dehydrogenase family
Pyr_redox_2          PF07992.9    200 seq961_BIOID52485    -            377   1.2e-26   93.6   0.0   1   1   2.8e-29   4.2e-26   91.9   0.0     2   198     5   277     4   279 0.90 Pyridine nucleotide-disulphide oxidoreductase
Pyr_redox            PF00070.22    80 seq961_BIOID52485    -            377   3.2e-18   65.7   0.1   1   1   4.2e-20   6.4e-17   61.6   0.0     1    75   143   216   143   223 0.95 Pyridine nucleotide-disulphide oxidoreductase
Pyr_redox_3          PF13738.1    203 seq961_BIOID52485    -            377   3.4e-11   43.4   0.0   1   1   4.6e-10   7.1e-07   29.3   0.0    65   199    37   173     8   177 0.76 Pyridine nucleotide-disulphide oxidoreductase
K_oxygenase          PF13434.1    341 seq961_BIOID52485    -            377   1.1e-09   37.6   0.1   1   1     3e-09   4.6e-06   25.6   0.0   139   216    91   167    68   177 0.85 L-lysine 6-monooxygenase (NADPH-requiring)
Nucleolin_N          PF12462.3    166 seq965_BIOID52485    -            715   2.3e-62  209.3   1.9   1   1   1.2e-65   2.3e-62  209.3   1.3     1   166    32   196    32   196 1.00 DNA helicase IV / RNA helicase N terminal
UvrD-helicase        PF00580.16   315 seq965_BIOID52485    -            715   3.6e-44  151.2   0.0   1   1     4e-47   7.8e-44  150.1   0.0     1   314   228   521   228   522 0.84 UvrD/REP helicase N-terminal domain
UvrD_C               PF13361.1    319 seq965_BIOID52485    -            715   8.3e-15   54.9   0.0   1   1   2.8e-16   5.5e-13   48.9   0.0   208   318   577   694   572   695 0.80 UvrD-like helicase C-terminal domain
AAA_19               PF13245.1     76 seq965_BIOID52485    -            715   4.8e-14   51.7   0.8   1   1   6.9e-17   1.3e-13   50.3   0.6     6    75   235   309   231   310 0.84 Part of AAA domain
UvrD_C_2             PF13538.1    104 seq965_BIOID52485    -            715     1e-09   38.3   0.1   1   1   2.5e-12   4.9e-09   36.1   0.1    50   102   614   689   560   691 0.79 Family description
MVIN                 PF03023.9    452 seq969_BIOID52485    -            511  3.6e-161  536.4  32.4   1   1  3.2e-165  4.4e-161  536.1  22.4     1   450    28   478    28   480 0.99 MviN-like protein
Glyco_hydro_4C       PF11975.3    232 seq970_BIOID52485    -            451   1.7e-86  289.6   0.0   1   1   3.3e-90   2.3e-86  289.2   0.0     2   232   193   421   192   421 0.99 Family 4 glycosyl hydrolase C-terminal domain
Glyco_hydro_4        PF02056.11   183 seq970_BIOID52485    -            451   7.6e-80  266.4   0.1   1   1   1.5e-83     1e-79  266.0   0.1     1   182     6   188     6   189 0.99 Family 4 glycosyl hydrolase
Lact-deh-memb        PF09330.6    291 seq973_BIOID52485    -            582  1.2e-153  510.4   1.9   1   1  1.8e-157  1.2e-153  510.4   1.3     1   291   289   578   289   578 1.00 D-lactate dehydrogenase, membrane binding
FAD_binding_4        PF01565.18   139 seq973_BIOID52485    -            582   1.9e-08   33.7   0.0   1   1   4.6e-12   3.1e-08   33.0   0.0     2   115    58   177    57   197 0.85 FAD binding domain
Alpha-amylase        PF00128.19   316 seq974_BIOID52485    -            676   1.1e-42  146.4   5.8   1   1     2e-46   2.8e-42  145.1   4.0     1   308   226   595   226   598 0.74 Alpha amylase, catalytic domain
RimK                 PF08443.6    190 seq975_BIOID52485    -            300   1.9e-82  275.2   0.0   1   1   8.6e-86   2.4e-82  274.9   0.0     1   190    97   286    97   286 1.00 RimK-like ATP-grasp domain
GSH-S_ATP            PF02955.11   174 seq975_BIOID52485    -            300   9.1e-19   67.1   0.2   1   1   4.9e-22   1.3e-18   66.5   0.2    13   163   115   265   103   276 0.84 Prokaryotic glutathione synthetase, ATP-grasp domain
ATP-grasp_4          PF13535.1    184 seq975_BIOID52485    -            300   6.4e-15   55.2   0.0   1   1   3.3e-18     9e-15   54.7   0.0     1   177    96   263    96   268 0.82 ATP-grasp domain
ATP-grasp_3          PF02655.9    161 seq975_BIOID52485    -            300     2e-09   37.3   0.0   1   1   1.1e-12   3.1e-09   36.7   0.0     1   156    97   263    97   266 0.79 ATP-grasp domain
Dala_Dala_lig_C      PF07478.8    203 seq975_BIOID52485    -            300   1.3e-05   24.5   0.2   1   1   1.7e-08   4.6e-05   22.7   0.1    33   177   135   267   107   273 0.76 D-ala D-ala ligase C-terminus
FUSC-like            PF12805.2    284 seq978_BIOID52485    -            696     3e-72  242.8   3.3   1   1   8.7e-76     3e-72  242.8   2.3     2   280    63   335    62   340 0.95 FUSC-like inner membrane protein yccS
FUSC_2               PF13515.1    128 seq978_BIOID52485    -            696   8.6e-20   70.8  11.0   1   1   2.5e-23   8.6e-20   70.8   7.6     2   126   377   498   375   500 0.90 Fusaric acid resistance protein-like
FUSC                 PF04632.7    650 seq978_BIOID52485    -            696   5.1e-08   31.7   4.2   1   1   1.5e-11   5.1e-08   31.7   2.9     7   280   369   659   363   690 0.80 Fusaric acid resistance protein family
ALMT                 PF11744.3    406 seq978_BIOID52485    -            696   1.5e-05   23.7   1.9   1   1   1.7e-08   5.7e-05   21.8   1.0    41   193   389   528   373   594 0.80 Aluminium activated malate transporter
DUF1100              PF06500.6    411 seq979_BIOID52485    -            414  3.5e-222  737.1   0.0   1   1  8.5e-226  3.9e-222  737.0   0.0     1   411     1   414     1   414 0.99 Alpha/beta hydrolase of unknown function (DUF1100)
Abhydrolase_5        PF12695.2    142 seq979_BIOID52485    -            414   2.2e-08   33.8   0.0   1   1   8.8e-12     4e-08   33.0   0.0     1   121   196   375   196   392 0.75 Alpha/beta hydrolase family
Abhydrolase_6        PF12697.2    228 seq979_BIOID52485    -            414   2.9e-06   27.2   0.4   1   1   1.3e-09   6.1e-06   26.1   0.0    12   107   208   326   197   390 0.70 Alpha/beta hydrolase family
AhpC-TSA             PF00578.16   124 seq980_BIOID52485    -            187   1.5e-33  114.9   0.1   1   1   4.3e-37     2e-33  114.6   0.1     4   123     7   133     4   134 0.94 AhpC/TSA family
Redoxin              PF08534.5    146 seq980_BIOID52485    -            187   1.8e-13   50.1   0.0   1   1   4.7e-17   2.2e-13   49.9   0.0    15   140    18   146     4   152 0.84 Redoxin
1-cysPrx_C           PF10417.4     40 seq980_BIOID52485    -            187   1.6e-06   27.4   0.1   1   1   6.5e-10     3e-06   26.6   0.1     1    31   154   182   154   186 0.88 C-terminal domain of 1-Cys peroxiredoxin
Bac_DNA_binding      PF00216.16    90 seq982_BIOID52485    -             94   2.1e-30  104.4   0.0   1   1   1.7e-34   2.3e-30  104.3   0.0     1    90     1    91     1    91 0.97 Bacterial DNA-binding protein
Sigma54_activat      PF00158.21   168 seq983_BIOID52485    -            328   4.1e-63  211.7   0.0   1   1   1.2e-66   5.4e-63  211.3   0.0     3   168     6   173     4   173 0.96 Sigma-54 interaction domain
HTH_8                PF02954.14    42 seq983_BIOID52485    -            328   1.6e-08   33.8   0.5   1   1   3.5e-12   1.6e-08   33.8   0.3     7    40   284   317   280   319 0.92 Bacterial regulatory protein, Fis family
BPD_transp_1         PF00528.17   185 seq987_BIOID52485    -            293   7.9e-24   84.0  16.9   1   1   5.8e-28   7.9e-24   84.0  11.7     2   171    88   282    87   285 0.88 Binding-protein-dependent transport system inner membrane component
DegT_DnrJ_EryC1      PF01041.12   363 seq988_BIOID52485    -            376   2.4e-87  293.2   0.0   1   1   6.2e-91   2.8e-87  292.9   0.0     7   361    13   370     9   372 0.93 DegT/DnrJ/EryC1/StrS aminotransferase family
Aminotran_1_2        PF00155.16   363 seq988_BIOID52485    -            376   7.6e-11   41.4   0.1   1   1   3.7e-14   1.7e-10   40.3   0.0    67   189    46   154     9   187 0.88 Aminotransferase class I and II
Aminotran_5          PF00266.14   371 seq988_BIOID52485    -            376   4.7e-08   32.0   0.1   1   1   1.6e-11   7.5e-08   31.3   0.0    62   182    47   159    33   204 0.90 Aminotransferase class-V
Glycos_transf_2      PF00535.21   169 seq989_BIOID52485    -            322   1.1e-30  106.4   0.0   1   1   3.2e-34   1.4e-30  106.0   0.0     1   165    11   171    11   175 0.85 Glycosyl transferase family 2
Glyco_tranf_2_3      PF13641.1    230 seq989_BIOID52485    -            322   3.3e-12   46.6   0.0   1   1   1.4e-15   6.2e-12   45.7   0.0     2   130     9   134     8   185 0.81 Glycosyltransferase like family 2
Glyco_tranf_2_2      PF10111.4    281 seq989_BIOID52485    -            322   9.7e-06   24.7   0.0   1   1   3.1e-09   1.4e-05   24.2   0.0     1   104    11   108    11   120 0.81 Glycosyltransferase like family 2
PTR2                 PF00854.16   373 seq991_BIOID52485    -            489   2.3e-79  266.7  24.6   1   1   4.4e-83     3e-79  266.3  17.1     2   372    82   427    81   428 0.97 POT family
MFS_1                PF07690.11   354 seq991_BIOID52485    -            489   7.5e-15   54.4  59.6   1   1   3.1e-16   2.1e-12   46.3  21.2    12   298    30   288    16   339 0.65 Major Facilitator Superfamily
FCD                  PF07729.7    125 seq993_BIOID52485    -            228   1.6e-26   92.9   5.9   1   1   3.5e-30   2.4e-26   92.3   4.1     5   124    89   208    87   209 0.99 FCD domain
GntR                 PF00392.16    64 seq993_BIOID52485    -            228   9.3e-18   63.3   0.0   1   1   3.6e-21   2.4e-17   61.9   0.0     3    64    15    75    13    75 0.98 Bacterial regulatory proteins, gntR family
SeqA                 PF03925.8    189 seq994_BIOID52485    -            181   4.5e-71  238.3   0.1   1   1   3.7e-75     5e-71  238.1   0.1     1   189     1   181     1   181 0.91 SeqA protein
TrbC_Ftype           PF09673.5    113 seq998_BIOID52485    -            216   4.9e-28   96.8   0.0   1   1   6.7e-32   9.2e-28   96.0   0.0     1   113    97   195    97   195 0.97 Type-F conjugative transfer system pilin assembly protein
BPD_transp_1         PF00528.17   185 seq999_BIOID52485    -            306     4e-43  146.9  10.6   1   1   2.9e-47     4e-43  146.9   7.4     1   184   113   304   113   305 0.99 Binding-protein-dependent transport system inner membrane component
Nitrate_red_gam      PF02665.9    223 seq1000_BIOID52485   -            225   3.7e-88  294.5  11.3   1   1   3.1e-92   4.2e-88  294.3   7.8     2   222     4   224     3   225 0.99 Nitrate reductase gamma subunit
HMGL-like            PF00682.14   237 seq1002_BIOID52485   -            337   1.3e-63  214.7   4.4   1   1   2.2e-67   1.5e-63  214.4   3.1     1   235    14   245    14   247 0.99 HMGL-like
DmpG_comm            PF07836.6     66 seq1002_BIOID52485   -            337   1.9e-32  110.3   0.1   1   1   5.6e-36   3.8e-32  109.3   0.0     1    65   271   335   271   336 0.97 DmpG-like communication domain
PDZ                  PF00595.19    81 seq1004_BIOID52485   -            474   3.1e-29  100.8   8.2   1   2   2.7e-19   9.1e-16   57.6   0.1     7    80   285   367   279   368 0.90 PDZ domain (Also known as DHR or GLGF)
PDZ                  PF00595.19    81 seq1004_BIOID52485   -            474   3.1e-29  100.8   8.2   2   2   3.7e-15   1.3e-11   44.4   2.2    11    81   394   463   385   463 0.89 PDZ domain (Also known as DHR or GLGF)
PDZ_2                PF13180.1     82 seq1004_BIOID52485   -            474     2e-26   91.5   2.4   1   2   1.2e-18   4.1e-15   55.3   0.0    12    82   300   380   285   380 0.88 PDZ domain
PDZ_2                PF13180.1     82 seq1004_BIOID52485   -            474     2e-26   91.5   2.4   2   2   2.5e-12   8.6e-09   35.0   0.4     4    59   399   454   396   471 0.87 PDZ domain
Trypsin_2            PF13365.1    120 seq1004_BIOID52485   -            474   8.2e-21   74.0   0.6   1   1   5.5e-24   1.9e-20   72.9   0.4     1   120   114   250   114   250 0.79 Trypsin-like peptidase domain
Trypsin              PF00089.21   220 seq1004_BIOID52485   -            474   1.4e-20   73.7   0.3   1   1   6.5e-24   2.2e-20   73.0   0.2    21   218   114   275    87   277 0.83 Trypsin
HisG                 PF01634.13   163 seq1007_BIOID52485   -            299   1.1e-54  184.3   0.0   1   1   2.3e-58   1.6e-54  183.7   0.0     1   163    53   221    53   221 0.95 ATP phosphoribosyltransferase
HisG_C               PF08029.6     75 seq1007_BIOID52485   -            299   5.6e-28   96.5   0.1   1   1   2.2e-31   1.5e-27   95.2   0.0     1    75   222   297   222   297 0.98 HisG, C-terminal domain
Fe_dep_repr_C        PF02742.10    71 seq1008_BIOID52485   -            155   1.4e-13   50.2   0.9   1   1   1.5e-16   2.9e-13   49.1   0.6     1    57    95   150    95   154 0.95 Iron dependent repressor, metal binding and dimerisation domain
Fe_dep_repress       PF01325.14    60 seq1008_BIOID52485   -            155   6.9e-11   41.8   0.0   1   1   6.3e-14   1.2e-10   40.9   0.0     6    60    38    92    35    92 0.95 Iron dependent repressor, N-terminal DNA binding domain
HTH_24               PF13412.1     48 seq1008_BIOID52485   -            155   1.2e-07   30.9   0.0   1   1     9e-11   1.8e-07   30.3   0.0     3    48    40    85    38    85 0.90 Winged helix-turn-helix DNA-binding
MarR                 PF01047.17    59 seq1008_BIOID52485   -            155   1.7e-06   27.4   0.0   1   1   1.6e-09   3.1e-06   26.6   0.0    11    48    48    85    47    87 0.95 MarR family
Competence           PF03772.11   271 seq1010_BIOID52485   -            780   5.3e-54  182.9  38.5   1   1   7.8e-58   5.3e-54  182.9  26.7     3   266   228   493   226   516 0.90 Competence protein
Lactamase_B          PF00753.22   194 seq1010_BIOID52485   -            780   1.5e-12   47.4   0.0   1   1   3.6e-16   2.4e-12   46.7   0.0     4   176   533   697   530   714 0.89 Metallo-beta-lactamase superfamily
WGR                  PF05406.10    81 seq1011_BIOID52485   -            244   2.6e-15   56.0   0.9   1   1   4.1e-19   5.5e-15   54.9   0.6    12    80     6    71     3    72 0.92 WGR domain
ABC_tran             PF00005.22   118 seq1015_BIOID52485   -            308   2.2e-21   76.3   0.0   1   1   6.2e-25   4.2e-21   75.3   0.0     1   118    45   165    45   165 0.86 ABC transporter
AAA_21               PF13304.1    303 seq1015_BIOID52485   -            308   2.4e-15   57.1   0.3   1   1     5e-17   3.4e-13   50.0   0.2     2   298    34   195    33   198 0.69 AAA domain
DHquinase_I          PF01487.10   224 seq1016_BIOID52485   -            252   9.9e-72  241.0   1.0   1   1   8.2e-76   1.1e-71  240.9   0.7     2   223    20   246    19   247 0.99 Type I 3-dehydroquinase
Metalloenzyme        PF01676.13   262 seq1018_BIOID52485   -            514  4.5e-101  337.4   0.5   1   1  1.1e-104  5.2e-101  337.2   0.3     1   261     6   507     6   508 0.99 Metalloenzyme superfamily
iPGM_N               PF06415.8    223 seq1018_BIOID52485   -            514   6.9e-89  296.9   0.6   1   1   2.2e-92     1e-88  296.3   0.4     2   223    85   308    84   308 0.99 BPG-independent PGAM N-terminus (iPGM_N)
Phosphodiest         PF01663.17   364 seq1018_BIOID52485   -            514   2.3e-05   23.7   0.0   1   1   7.7e-09   3.5e-05   23.1   0.0   104   246   303   449   259   491 0.73 Type I phosphodiesterase / nucleotide pyrophosphatase
ABC_tran             PF00005.22   118 seq1020_BIOID52485   -            491   5.9e-26   91.0   0.0   1   1   2.7e-29   1.2e-25   90.0   0.0     1   117   159   283   159   284 0.97 ABC transporter
CBS                  PF00571.23    57 seq1020_BIOID52485   -            491   3.2e-06   26.5   0.0   1   1   3.4e-07    0.0015   18.0   0.0    32    55   460   483   437   485 0.86 CBS domain
Ring_hydroxyl_A      PF00848.14   209 seq1021_BIOID52485   -            374   4.9e-36  124.2   0.6   1   1   9.8e-40   6.7e-36  123.7   0.4     3   205   184   370   182   374 0.91 Ring hydroxylating alpha subunit (catalytic domain)
Rieske               PF00355.21    98 seq1021_BIOID52485   -            374   4.8e-21   74.0   0.1   1   1   1.2e-24   7.9e-21   73.3   0.1     1    87    46   130    46   148 0.88 Rieske [2Fe-2S] domain
LPP                  PF04728.8     11 seq1024_BIOID52485   -             78   5.8e-11   41.3  16.8   1   2   4.2e-10   5.8e-06   25.7   1.0     1    11    24    34    24    34 0.99 Repeated sequence found in lipoprotein LPP
LPP                  PF04728.8     11 seq1024_BIOID52485   -             78   5.8e-11   41.3  16.8   2   2   6.3e-10   8.6e-06   25.1   2.1     1    11    38    48    38    48 0.99 Repeated sequence found in lipoprotein LPP
PGM_PMM_I            PF02878.11   138 seq1025_BIOID52485   -            546     1e-35  122.1   0.1   1   1   1.1e-38   3.8e-35  120.2   0.0     2   133    40   179    39   183 0.97 Phosphoglucomutase/phosphomannomutase, alpha/beta/alpha domain I
PGM_PMM_III          PF02880.11   111 seq1025_BIOID52485   -            546   2.7e-27   94.9   0.0   1   1   1.5e-30   5.3e-27   93.9   0.0     1   111   320   440   320   440 0.93 Phosphoglucomutase/phosphomannomutase, alpha/beta/alpha domain III
PGM_PMM_II           PF02879.11   104 seq1025_BIOID52485   -            546   3.6e-13   49.6   0.0   1   1   3.2e-16   1.1e-12   48.0   0.0     2   104   210   317   209   317 0.90 Phosphoglucomutase/phosphomannomutase, alpha/beta/alpha domain II
PGM_PMM_IV           PF00408.15    73 seq1025_BIOID52485   -            546   3.7e-13   49.1   0.0   1   1   3.2e-16   1.1e-12   47.6   0.0    12    72   479   539   465   542 0.90 Phosphoglucomutase/phosphomannomutase, C-terminal domain
Pyr_redox_2          PF07992.9    200 seq1030_BIOID52485   -            531   1.5e-32  113.0   0.0   1   1   2.4e-34   4.7e-31  108.1   0.0     1   199   224   503   224   504 0.91 Pyridine nucleotide-disulphide oxidoreductase
Pyr_redox            PF00070.22    80 seq1030_BIOID52485   -            531   1.9e-14   53.6   7.3   1   1   1.4e-17   2.7e-14   53.2   0.3     1    75   367   437   367   442 0.93 Pyridine nucleotide-disulphide oxidoreductase
Pyr_redox_3          PF13738.1    203 seq1030_BIOID52485   -            531   3.9e-11   43.2   1.9   1   1   7.1e-13   1.4e-09   38.2   0.6    15   196   216   394   213   400 0.80 Pyridine nucleotide-disulphide oxidoreductase
Thioredoxin_3        PF13192.1     76 seq1030_BIOID52485   -            531   2.5e-08   33.4   0.0   1   1   3.9e-11   7.6e-08   31.9   0.0     4    74   132   205   129   207 0.82 Thioredoxin domain
Phage_GPD            PF05954.6    292 seq1034_BIOID52485   -            361   7.5e-24   84.3   0.0   1   1   6.5e-28   8.8e-24   84.0   0.0     1   289    28   329    28   333 0.76 Phage late control gene D protein (GPD)
PrmA                 PF06325.8    295 seq1035_BIOID52485   -            293  1.2e-105  352.7   0.0   1   1  9.1e-109  1.4e-105  352.5   0.0     1   294     2   292     2   293 0.99 Ribosomal protein L11 methyltransferase (PrmA)
Methyltransf_18      PF12847.2    112 seq1035_BIOID52485   -            293   2.2e-11   44.2   0.1   1   1   2.4e-14   3.6e-11   43.5   0.1     2    77   159   230   158   273 0.82 Methyltransferase domain
Methyltransf_26      PF13659.1    117 seq1035_BIOID52485   -            293   1.5e-11   44.2   0.0   1   1   2.2e-14   3.4e-11   43.0   0.0     1    78   159   231   159   252 0.80 Methyltransferase domain
MTS                  PF05175.9    170 seq1035_BIOID52485   -            293   4.3e-11   42.3   0.0   1   1   4.4e-14   6.7e-11   41.7   0.0    17   105   142   230   127   238 0.81 Methyltransferase small domain
Methyltransf_31      PF13847.1    152 seq1035_BIOID52485   -            293   1.5e-10   40.7   0.0   1   1   1.5e-13   2.2e-10   40.1   0.0     4    80   159   230   156   277 0.79 Methyltransferase domain
Methyltransf_23      PF13489.1    162 seq1035_BIOID52485   -            293   1.1e-07   31.5   0.0   1   1   1.3e-10     2e-07   30.7   0.0    21    86   157   230   141   268 0.73 Methyltransferase domain
UPF0020              PF01170.13   180 seq1035_BIOID52485   -            293   8.9e-06   25.2   0.1   1   1     1e-08   1.5e-05   24.5   0.1    29   113   159   230   155   231 0.85 Putative RNA methylase family UPF0020
Methyltransf_11      PF08241.7     95 seq1035_BIOID52485   -            293   2.2e-05   24.7   0.0   1   1   2.6e-08     4e-05   23.9   0.0     2    65   164   228   163   238 0.76 Methyltransferase domain
Cons_hypoth95        PF03602.10   183 seq1035_BIOID52485   -            293   1.3e-05   24.5   0.0   1   1   1.5e-08   2.3e-05   23.7   0.0    34    98   150   214   138   234 0.86 Conserved hypothetical protein 95
TraN                 PF06986.6    248 seq1037_BIOID52485   -            616   1.4e-77  260.3  20.1   1   1     1e-81   1.4e-77  260.3  13.9     5   247   321   566   317   567 0.96 Type-1V conjugative transfer system mating pair stabilisation
YbjN                 PF10722.4    127 seq1038_BIOID52485   -            158   6.8e-14   51.8   0.2   1   1   5.8e-18   7.9e-14   51.6   0.2     2   123     9   132     8   136 0.97 Putative bacterial sensory transduction regulator
BPD_transp_1         PF00528.17   185 seq1039_BIOID52485   -            280   2.2e-17   63.0  17.9   1   1   1.6e-21   2.2e-17   63.0  12.4     2   178    89   267    88   271 0.81 Binding-protein-dependent transport system inner membrane component
GerE                 PF00196.14    58 seq1040_BIOID52485   -            241   2.9e-10   39.1   0.7   1   1   3.8e-14   5.2e-10   38.3   0.5     4    57   154   207   152   208 0.95 Bacterial regulatory proteins, luxR family
YdfZ                 PF14001.1     64 seq1042_BIOID52485   -             67     2e-33  114.3   0.1   1   1   1.6e-37   2.2e-33  114.1   0.1     1    64     2    65     2    65 0.99 YdfZ protein
ArgK                 PF03308.11   267 seq1043_BIOID52485   -            331  1.3e-114  381.3   0.2   1   1  3.3e-118  1.5e-114  381.1   0.1     1   266    22   294    22   295 0.99 ArgK protein
CbiA                 PF01656.18   195 seq1043_BIOID52485   -            331   2.6e-07   30.1   0.0   1   1   9.9e-11   4.5e-07   29.3   0.0     8   104    63   156    59   224 0.77 CobQ/CobB/MinD/ParA nucleotide binding domain
cobW                 PF02492.14   178 seq1043_BIOID52485   -            331     4e-07   29.5   1.1   1   1     7e-10   3.2e-06   26.5   0.8     3   157    57   208    55   225 0.69 CobW/HypB/UreG, nucleotide-binding domain
FliE                 PF02049.13    97 seq1044_BIOID52485   -            113   2.7e-23   81.6   4.6   1   1   3.6e-27     5e-23   80.8   3.2     5    97    21   113    10   113 0.93 Flagellar hook-basal body complex protein FliE
Epimerase            PF01370.16   236 seq1045_BIOID52485   -            660   1.8e-41  142.0   0.0   1   1     8e-45   2.7e-41  141.4   0.0     1   236   318   566   318   566 0.91 NAD dependent epimerase/dehydratase family
Formyl_trans_N       PF00551.14   181 seq1045_BIOID52485   -            660   5.5e-25   87.8   0.0   1   1   2.4e-28   8.4e-25   87.2   0.0    63   178    59   174    17   177 0.90 Formyl transferase
Formyl_trans_C       PF02911.13   100 seq1045_BIOID52485   -            660   2.3e-20   72.4   0.0   1   1   1.2e-23   4.3e-20   71.5   0.0     3    98   202   295   200   297 0.95 Formyl transferase, C-terminal domain
3Beta_HSD            PF01073.14   280 seq1045_BIOID52485   -            660   5.8e-06   25.0   0.0   1   1   2.4e-09   8.2e-06   24.5   0.0     1   157   319   474   319   504 0.79 3-beta hydroxysteroid dehydrogenase/isomerase family
Sulf_transp          PF04143.9     43 seq1046_BIOID52485   -            401   3.1e-19   68.5  35.9   1   2     6e-14   8.2e-10   38.4   5.6     3    41   114   153   112   155 0.94 Sulphur transport
Sulf_transp          PF04143.9     43 seq1046_BIOID52485   -            401   3.1e-19   68.5  35.9   2   2   1.2e-15   1.6e-11   43.8   5.0     3    42   290   329   288   336 0.93 Sulphur transport
Sigma54_activat      PF00158.21   168 seq1047_BIOID52485   -            461   7.6e-74  246.6   0.2   1   1   4.6e-77   1.3e-73  245.9   0.1     2   167   146   311   145   312 0.99 Sigma-54 interaction domain
Response_reg         PF00072.19   112 seq1047_BIOID52485   -            461   3.4e-31  107.4   0.3   1   1   2.6e-34   7.2e-31  106.3   0.2     1   108     7   113     7   117 0.98 Response regulator receiver domain
HTH_8                PF02954.14    42 seq1047_BIOID52485   -            461   5.9e-14   51.2   2.7   1   1   4.9e-17   1.4e-13   50.0   1.9     3    42   415   454   413   454 0.96 Bacterial regulatory protein, Fis family
AAA_5                PF07728.9    139 seq1047_BIOID52485   -            461   5.3e-07   29.3   0.2   1   1   9.3e-10   2.5e-06   27.1   0.0     2   123   169   287   168   297 0.80 AAA domain (dynein-related subfamily)
AAA                  PF00004.24   132 seq1047_BIOID52485   -            461   2.8e-06   27.4   0.2   1   1   1.3e-08   3.5e-05   23.9   0.0     1   112   169   290   169   309 0.77 ATPase family associated with various cellular activities (AAA)
TetR_N               PF00440.18    47 seq1048_BIOID52485   -            199   2.5e-11   42.9   0.0   1   1   2.9e-15   3.9e-11   42.2   0.0     1    46    13    58    13    59 0.93 Bacterial regulatory proteins, tetR family
SmpA_OmlA            PF04355.8     71 seq1050_BIOID52485   -            113   5.7e-27   93.0   0.3   1   1   5.1e-31     7e-27   92.7   0.2     1    70    35   104    35   105 0.98 SmpA / OmlA family
Lactonase            PF10282.4    344 seq1052_BIOID52485   -            331   4.7e-87  292.1   0.0   1   1   1.3e-90     6e-87  291.7   0.0     2   343     5   327     4   328 0.95 Lactonase, 7-bladed beta-propeller
BPD_transp_1         PF00528.17   185 seq1053_BIOID52485   -            303   8.4e-31  106.8  12.8   1   1   1.2e-34   8.4e-31  106.8   8.9     1   184   119   302   119   303 0.99 Binding-protein-dependent transport system inner membrane component
OppC_N               PF12911.2     56 seq1053_BIOID52485   -            303   1.3e-17   62.7   0.2   1   1     2e-21   1.3e-17   62.7   0.2     2    56    24    79    23    79 0.86 N-terminal TM domain of oligopeptide transport permease C
Polysacc_synt        PF01943.12   273 seq1054_BIOID52485   -            416     1e-13   51.0  19.1   1   1   7.7e-18     1e-13   51.0  13.3     1   272     3   283     3   284 0.84 Polysaccharide biosynthesis protein
MFS_2                PF13347.1    427 seq1059_BIOID52485   -            473  7.9e-109  363.7  43.3   1   1  6.5e-113  8.9e-109  363.5  30.0     3   426     8   436     6   437 0.97 MFS/sugar transport protein
DctA-YdbH            PF11739.3    207 seq1060_BIOID52485   -            479   2.1e-56  190.5   0.2   1   1   3.1e-60   4.3e-56  189.5   0.1     1   207   256   459   256   459 0.99 Dicarboxylate transport
Crl                  PF07417.7    127 seq1062_BIOID52485   -            133     1e-54  183.5   0.1   1   1   8.7e-59   1.2e-54  183.3   0.1     2   122     3   123     2   131 0.96 Transcriptional regulator Crl
Histidinol_dh        PF00815.15   413 seq1063_BIOID52485   -            434    3e-180  599.1   1.1   1   1  2.5e-184  3.4e-180  598.9   0.7     2   413    18   428    17   428 0.99 Histidinol dehydrogenase
YscJ_FliF            PF01514.12   207 seq1065_BIOID52485   -            548   1.9e-48  164.2   0.5   1   1   5.5e-52   3.8e-48  163.2   0.4     9   201    32   225    21   232 0.91 Secretory protein of YscJ/FliF family
YscJ_FliF_C          PF08345.6    160 seq1065_BIOID52485   -            548   5.5e-38  130.3   0.2   1   1   1.6e-41   1.1e-37  129.3   0.1     1   160   259   418   259   418 0.88 Flagellar M-ring protein C-terminal
FKBP_C               PF00254.23    94 seq1066_BIOID52485   -            206   3.6e-27   94.0   0.0   1   1   9.7e-31   6.6e-27   93.2   0.0     5    94   117   203   114   203 0.96 FKBP-type peptidyl-prolyl cis-trans isomerase
FKBP_N               PF01346.13   124 seq1066_BIOID52485   -            206   1.2e-23   83.3   0.0   1   1   2.2e-27   1.5e-23   83.0   0.0    17   124     5   108     1   108 0.96 Domain amino terminal to FKBP-type peptidyl-prolyl isomerase
CoA_trans            PF01144.18   217 seq1068_BIOID52485   -            531     2e-57  193.7   0.2   1   1   3.4e-61   4.7e-57  192.5   0.1     2   216    16   252    15   253 0.98 Coenzyme A transferase
ABC2_membrane        PF01061.19   209 seq1069_BIOID52485   -            256   5.5e-36  123.5  24.8   1   1     4e-40   5.5e-36  123.5  17.2     3   209     9   219     7   219 0.93 ABC-2 type transporter
Fer4_11              PF13247.1     99 seq1072_BIOID52485   -            294   1.2e-29  101.9  13.1   1   1   1.8e-32   2.2e-29  101.1   5.5     2    98    92   188    91   189 0.94 4Fe-4S dicluster domain
Form-deh_trans       PF09163.6     44 seq1072_BIOID52485   -            294   7.8e-20   69.9   0.0   1   1   1.1e-22   1.4e-19   69.1   0.0     1    44   246   289   246   290 0.96 Formate dehydrogenase N, transmembrane
Fer4_7               PF12838.2     52 seq1072_BIOID52485   -            294   4.9e-15   55.5  25.2   1   1   8.3e-11     1e-07   32.0   5.6     1    50    38   114    38   117 0.90 4Fe-4S dicluster domain
Fer4_9               PF13187.1     55 seq1072_BIOID52485   -            294   3.3e-13   49.5  27.2   1   1   4.6e-11   5.7e-08   32.7   7.7     1    55   132   184   132   184 0.97 4Fe-4S dicluster domain
Fer4_10              PF13237.1     52 seq1072_BIOID52485   -            294   2.6e-12   46.2  27.8   1   1   3.4e-11   4.2e-08   32.7   7.1     2    52    93   144    92   144 0.86 4Fe-4S dicluster domain
Fer4_2               PF12797.2     22 seq1072_BIOID52485   -            294   3.3e-10   39.1  34.5   1   1   6.4e-09     8e-06   25.3   2.4     4    20    33    49    31    51 0.91 4Fe-4S binding domain
Fer4_3               PF12798.2     15 seq1072_BIOID52485   -            294   9.7e-08   31.9  41.1   1   3   0.00035      0.43   11.1   3.8     1    15   100   117   100   117 0.89 4Fe-4S binding domain
Fer4_3               PF12798.2     15 seq1072_BIOID52485   -            294   9.7e-08   31.9  41.1   2   3   6.7e-05     0.083   13.3   2.9     1    14   133   146   133   147 0.94 4Fe-4S binding domain
Fer4_3               PF12798.2     15 seq1072_BIOID52485   -            294   9.7e-08   31.9  41.1   3   3   3.4e-06    0.0042   17.4   2.5     1    15   160   183   160   183 0.98 4Fe-4S binding domain
Fer4_4               PF12800.2     17 seq1072_BIOID52485   -            294   3.1e-07   30.0  31.6   1   2   4.7e-05     0.059   13.6   1.8     3    15    38    50    36    56 0.91 4Fe-4S binding domain
Fer4_4               PF12800.2     17 seq1072_BIOID52485   -            294   3.1e-07   30.0  31.6   2   2     1e-07   0.00013   21.9   1.8     1    17   130   146   130   146 0.92 4Fe-4S binding domain
Fer4                 PF00037.22    24 seq1072_BIOID52485   -            294   3.1e-07   29.6  37.3   1   1   4.1e-08   5.1e-05   22.5   2.0     5    22   130   147   126   149 0.87 4Fe-4S binding domain
DUF1233              PF06806.7     72 seq1073_BIOID52485   -             29     9e-06   25.0   0.1   1   1   6.6e-10   9.1e-06   25.0   0.1     1    23     4    27     4    29 0.92 Putative excisionase (DUF1233)
Arg_repressor        PF01316.16    70 seq1074_BIOID52485   -            156   3.1e-26   90.5   0.1   1   1   7.1e-30   4.9e-26   89.9   0.0     2    69     6    74     5    75 0.97 Arginine repressor, DNA binding domain
Arg_repressor_C      PF02863.13    70 seq1074_BIOID52485   -            156   2.1e-24   84.6   0.1   1   1   5.1e-28   3.5e-24   83.9   0.1     2    69    82   150    81   151 0.96 Arginine repressor, C-terminal domain
SBP_bac_8            PF13416.1    281 seq1076_BIOID52485   -            420     4e-37  128.3   2.3   1   1   1.6e-40   5.4e-37  127.9   1.6     3   280    96   386    94   387 0.86 Bacterial extracellular solute-binding protein
SBP_bac_6            PF13343.1    242 seq1076_BIOID52485   -            420   1.4e-27   96.4   0.9   1   1   6.5e-31   2.2e-27   95.8   0.6     5   216   130   368   108   399 0.85 Bacterial extracellular solute-binding protein
SBP_bac_1            PF01547.20   314 seq1076_BIOID52485   -            420   8.1e-17   61.7   6.9   1   1   3.8e-20   1.3e-16   61.1   4.8    17   311    94   353    84   356 0.75 Bacterial extracellular solute-binding protein
SBP_bac_11           PF13531.1    231 seq1076_BIOID52485   -            420   1.6e-07   31.0   0.0   1   1   3.3e-10   1.1e-06   28.3   0.0    15   228    94   361    89   363 0.77 Bacterial extracellular solute-binding protein
Sdh_cyt              PF01127.17   121 seq1077_BIOID52485   -            134   4.5e-30  103.8   5.0   1   1   3.8e-34   5.2e-30  103.6   3.4     2   120    11   128    10   129 0.90 Succinate dehydrogenase/Fumarate reductase transmembrane subunit
GerE                 PF00196.14    58 seq1079_BIOID52485   -            225   1.9e-15   55.7   0.1   1   1   2.5e-19   3.4e-15   55.0   0.1     3    55   152   204   150   207 0.95 Bacterial regulatory proteins, luxR family
Oxidored_FMN         PF00724.15   341 seq1081_BIOID52485   -            365   2.3e-90  302.9   0.0   1   1   1.9e-94   2.6e-90  302.7   0.0     1   340     5   343     5   344 0.93 NADH:flavin oxidoreductase / NADH oxidase family
KGG                  PF10685.4     23 seq1084_BIOID52485   -             67   4.9e-20   70.8  18.2   1   2   7.7e-14     1e-09   37.9   4.3     1    23    20    41    20    41 0.98 Stress-induced bacterial acidophilic repeat motif
KGG                  PF10685.4     23 seq1084_BIOID52485   -             67   4.9e-20   70.8  18.2   2   2   3.4e-14   4.7e-10   39.0   2.8     1    23    42    63    42    63 0.99 Stress-induced bacterial acidophilic repeat motif
ADH_zinc_N           PF00107.21   130 seq1086_BIOID52485   -            350   5.7e-26   90.4   0.0   1   1   6.9e-30   9.4e-26   89.7   0.0     1   101   168   269   168   297 0.89 Zinc-binding dehydrogenase
PseudoU_synth_2      PF00849.17   164 seq1087_BIOID52485   -            227   2.9e-16   59.6   0.1   1   1   1.9e-18   1.3e-14   54.2   0.1     2   164    69   195    68   195 0.85 RNA pseudouridylate synthase
S4                   PF01479.20    48 seq1087_BIOID52485   -            227     2e-14   52.6   1.6   1   1   7.6e-18   5.2e-14   51.3   0.0     1    48     7    52     7    52 0.98 S4 domain
Fer2                 PF00111.22    78 seq1088_BIOID52485   -            321   2.5e-12   46.2   3.7   1   1   1.6e-15   5.4e-12   45.1   2.6     6    77   242   312   238   313 0.88 2Fe-2S iron-sulfur cluster binding domain
FAD_binding_6        PF00970.19    99 seq1088_BIOID52485   -            321   1.5e-10   40.9   0.0   1   1   1.1e-13   3.7e-10   39.7   0.0     2    97     9   106     8   108 0.90 Oxidoreductase FAD-binding domain
NAD_binding_1        PF00175.16   109 seq1088_BIOID52485   -            321   3.8e-10   40.2   0.0   1   1   6.5e-13   2.2e-09   37.7   0.0     1   108   117   207   117   208 0.81 Oxidoreductase NAD-binding domain
DUF3596              PF12167.3     88 seq1089_BIOID52485   -            431   7.5e-29   99.0   0.0   1   1   2.1e-32   1.4e-28   98.1   0.0     1    87     9    94     9    95 0.98 Domain of unknown function (DUF3596)
Phage_integrase      PF00589.17   173 seq1089_BIOID52485   -            431   7.6e-20   71.1   0.1   1   1   2.5e-23   1.7e-19   70.0   0.0     3   167   205   398   204   403 0.88 Phage integrase family
Diacid_rec           PF05651.8    135 seq1094_BIOID52485   -            385   1.9e-52  176.1   0.9   1   1   4.7e-56   3.2e-52  175.4   0.6     1   135     6   140     6   140 0.99 Putative sugar diacid recognition
HTH_30               PF13556.1     59 seq1094_BIOID52485   -            385     3e-23   81.0   2.8   1   1     6e-26   4.1e-22   77.3   1.7     1    59   323   381   323   381 0.98 PucR C-terminal helix-turn-helix domain
Phage_Mu_Gp45        PF06890.7    162 seq1095_BIOID52485   -            193   3.6e-27   94.6   0.3   1   1   3.5e-31   4.8e-27   94.2   0.2    31   158    45   176    19   182 0.91 Bacteriophage Mu Gp45 protein
Aminotran_1_2        PF00155.16   363 seq1096_BIOID52485   -            452   1.9e-21   76.3   0.0   1   1   5.1e-25     7e-21   74.4   0.0   126   348   200   426    68   440 0.77 Aminotransferase class I and II
ECH                  PF00378.15   245 seq1097_BIOID52485   -            261   5.4e-43  146.7   0.0   1   1   4.4e-47   6.1e-43  146.5   0.0     6   245    12   253     7   253 0.93 Enoyl-CoA hydratase/isomerase family
Fer4_11              PF13247.1     99 seq1099_BIOID52485   -            205   4.6e-32  109.7  10.9   1   1     3e-35   4.6e-32  109.7   7.5     3    97    60   153    58   155 0.97 4Fe-4S dicluster domain
Fer4_7               PF12838.2     52 seq1099_BIOID52485   -            205   3.9e-13   49.4  26.7   1   1   9.8e-11   1.5e-07   31.5   5.9     2    50    99   147    98   157 0.89 4Fe-4S dicluster domain
Fer4_2               PF12797.2     22 seq1099_BIOID52485   -            205   4.1e-13   48.3  31.6   1   1   6.2e-10   9.5e-07   28.2   0.6     2    20     6    24     5    33 0.89 4Fe-4S binding domain
Fer4                 PF00037.22    24 seq1099_BIOID52485   -            205   5.6e-13   47.7  34.4   1   1   7.7e-11   1.2e-07   30.9   3.3     1    23    92   114    92   115 0.94 4Fe-4S binding domain
Fer4_9               PF13187.1     55 seq1099_BIOID52485   -            205   2.7e-12   46.6  26.8   1   1   2.3e-10   3.6e-07   30.2   7.6     2    53    99   148    98   150 0.95 4Fe-4S dicluster domain
Fer4_6               PF12837.2     24 seq1099_BIOID52485   -            205   7.7e-11   41.2  39.9   1   1   2.7e-09   4.2e-06   26.2   3.2     1    23    91   113    91   114 0.95 4Fe-4S binding domain
Fer4_4               PF12800.2     17 seq1099_BIOID52485   -            205   1.9e-08   33.8  35.8   1   3   1.6e-05     0.025   14.7   1.8     1    15    11    25    11    31 0.91 4Fe-4S binding domain
Fer4_4               PF12800.2     17 seq1099_BIOID52485   -            205   1.9e-08   33.8  35.8   2   3   8.3e-05      0.13   12.5   1.9     2    16    65    81    64    85 0.86 4Fe-4S binding domain
Fer4_4               PF12800.2     17 seq1099_BIOID52485   -            205   1.9e-08   33.8  35.8   3   3   2.6e-07    0.0004   20.3   2.0     2    17    97   112    96   112 0.91 4Fe-4S binding domain
Fer4_3               PF12798.2     15 seq1099_BIOID52485   -            205   9.2e-07   28.8  40.4   1   2   8.7e-06     0.013   15.8   4.2     1    15    67    83    67    83 0.98 4Fe-4S binding domain
Fer4_3               PF12798.2     15 seq1099_BIOID52485   -            205   9.2e-07   28.8  40.4   2   2     4e-05     0.061   13.7   1.6     1    13   126   147   126   149 0.94 4Fe-4S binding domain
Sdh_cyt              PF01127.17   121 seq1100_BIOID52485   -            115   8.9e-12   44.7  15.1   1   1   7.9e-16   1.1e-11   44.5  10.5    18   120    11   104     2   113 0.83 Succinate dehydrogenase/Fumarate reductase transmembrane subunit
GTP_EFTU             PF00009.22   188 seq1101_BIOID52485   -            607     1e-56  191.2   0.0   1   1   7.2e-60     2e-56  190.3   0.0     2   187     4   195     3   196 0.96 Elongation factor Tu GTP binding domain
EFG_C                PF00679.19    89 seq1101_BIOID52485   -            607   1.9e-21   75.6   0.0   1   1   1.6e-24   4.3e-21   74.4   0.0     3    83   397   477   395   483 0.96 Elongation factor G C-terminus
GTP_EFTU_D2          PF03144.20    74 seq1101_BIOID52485   -            607   7.4e-10   38.6   3.2   1   1   8.1e-13   2.2e-09   37.1   2.2     1    74   219   289   219   289 0.94 Elongation factor Tu domain 2
MMR_HSR1             PF01926.18   114 seq1101_BIOID52485   -            607   1.3e-05   25.0   0.2   1   1   1.5e-08   4.1e-05   23.4   0.0     2   113     8   128     7   129 0.55 50S ribosome-binding GTPase
BPD_transp_1         PF00528.17   185 seq1102_BIOID52485   -            354   2.5e-26   92.2  16.2   1   1   1.8e-30   2.5e-26   92.2  11.2     1   176   163   324   163   332 0.91 Binding-protein-dependent transport system inner membrane component
Dus                  PF01207.12   310 seq1104_BIOID52485   -            321  9.6e-116  385.8   0.0   1   1  1.6e-119  1.1e-115  385.6   0.0     2   307    14   318    12   321 0.98 Dihydrouridine synthase (Dus)
Peptidase_M23        PF01551.17    96 seq1105_BIOID52485   -            427   2.2e-25   88.4   0.2   1   1   3.6e-29     5e-25   87.2   0.1     3    96   328   421   327   421 0.98 Peptidase family M23
EAL                  PF00563.15   236 seq1107_BIOID52485   -            808   1.6e-63  214.2   0.1   1   1   1.9e-67   2.6e-63  213.5   0.1     2   236   558   793   557   793 0.97 EAL domain
SirA                 PF01206.12    70 seq1108_BIOID52485   -             77   2.7e-20   71.6   0.0   1   1   2.2e-24   2.9e-20   71.5   0.0     2    70     9    77     8    77 0.98 SirA-like protein
EIIA-man             PF03610.11   116 seq1109_BIOID52485   -            146     2e-28   98.6   0.0   1   1   1.7e-32   2.3e-28   98.4   0.0     1   115     3   116     3   117 0.98 PTS system fructose IIA component
AA_permease          PF00324.16   479 seq1110_BIOID52485   -            470  1.5e-119  399.3  46.0   1   1  2.5e-123  1.7e-119  399.1  31.9     1   477    27   468    27   470 0.98 Amino acid permease
AA_permease_2        PF13520.1    426 seq1110_BIOID52485   -            470   5.5e-51  173.3  50.0   1   1     1e-54   7.1e-51  172.9  34.6     8   419    30   446    26   459 0.84 Amino acid permease
DUF1471              PF07338.8     56 seq1111_BIOID52485   -            104     1e-22   79.3   0.2   1   1   1.2e-26   1.6e-22   78.7   0.1     2    56    51   104    50   104 0.97 Protein of unknown function (DUF1471)
FAD_binding_2        PF00890.19   421 seq1113_BIOID52485   -            588  2.6e-117  392.1   6.1   1   1    7e-121  3.2e-117  391.8   4.2     1   421     9   405     9   405 0.98 FAD binding domain
Succ_DH_flav_C       PF02910.15   129 seq1113_BIOID52485   -            588   3.1e-38  130.4   0.1   1   1   1.1e-41   5.1e-38  129.7   0.1     1   129   460   588   460   588 0.96 Fumarate reductase flavoprotein C-term
SmpB                 PF01668.13    68 seq1115_BIOID52485   -            160   1.3e-29  101.6   0.0   1   1   1.5e-33   2.1e-29  100.9   0.0     2    67    13    78    12    80 0.96 SmpB protein
Cytochrom_B_N        PF00033.14   188 seq1116_BIOID52485   -            217   1.4e-20   73.3  19.2   1   1   2.5e-24   1.7e-20   73.0  13.3     4   188    10   186     7   186 0.92 Cytochrome b(N-terminal)/b6/petB
Ni_hydr_CYTB         PF01292.15   182 seq1116_BIOID52485   -            217   1.4e-18   66.8  17.8   1   1   2.5e-22   1.7e-18   66.5  12.3     5   182    13   186     9   186 0.89 Prokaryotic cytochrome b561
DUF3521              PF12035.3     35 seq1117_BIOID52485   -             49   2.1e-19   68.9   1.3   1   1   1.8e-23   2.4e-19   68.7   0.9     1    35     6    40     6    40 0.98 Protein of unknown function (DUF3521)
Glyco_transf_56      PF07429.6    361 seq1118_BIOID52485   -            359  1.7e-193  642.3   0.0   1   1  2.8e-197  1.9e-193  642.1   0.0     1   360     1   358     1   359 0.99 4-alpha-L-fucosyltransferase glycosyl transferase group 56
GP46                 PF07409.7    116 seq1120_BIOID52485   -            149   8.2e-43  144.2   0.4   1   1   7.2e-47   9.8e-43  144.0   0.3     1   116    28   142    28   142 0.98 Phage protein GP46
Aminotran_1_2        PF00155.16   363 seq1123_BIOID52485   -            356   3.8e-68  229.9   0.0   1   1   3.3e-72   4.5e-68  229.7   0.0    31   363    46   351    30   351 0.94 Aminotransferase class I and II
DUF159               PF02586.9    208 seq1125_BIOID52485   -            165     3e-32  111.7   0.0   1   1   2.4e-36   3.3e-32  111.5   0.0     1   133     1   134     1   158 0.90 Uncharacterised ACR, COG2135
Ligase_CoA           PF00549.14   153 seq1126_BIOID52485   -            555   1.9e-51  173.5   0.8   1   1   4.6e-55   3.2e-51  172.8   0.0     1   152   336   491   336   492 0.98 CoA-ligase
CoA_binding          PF02629.14    96 seq1126_BIOID52485   -            555   9.6e-17   61.1   0.0   1   1   1.4e-19   9.6e-16   57.9   0.1     3    96   193   288   191   288 0.96 CoA binding domain
DmsC                 PF04976.7    276 seq1128_BIOID52485   -            287  1.4e-117  391.7  22.9   1   1  1.1e-121  1.5e-117  391.6  15.9     1   276     1   277     1   277 1.00 DMSO reductase anchor subunit (DmsC)
CoA_trans            PF01144.18   217 seq1130_BIOID52485   -            220   5.9e-71  237.9   0.2   1   1   4.9e-75   6.6e-71  237.8   0.1     2   216     6   215     5   216 0.99 Coenzyme A transferase
Lipoprotein_19       PF13617.1     59 seq1132_BIOID52485   -             61   4.8e-27   93.2   0.6   1   1   3.8e-31   5.3e-27   93.1   0.4     1    59     2    60     2    60 0.97 YnbE-like lipoprotein
TrbE                 PF11100.3     66 seq1138_BIOID52485   -             86   2.9e-34  116.6   3.6   1   1   2.6e-38   3.5e-34  116.3   2.5     1    66    10    75    10    75 0.98 Conjugal transfer protein TrbE
PTS_EIIC             PF02378.13   321 seq1139_BIOID52485   -            537   6.5e-83  278.1  29.6   1   1   4.8e-87   6.5e-83  278.1  20.5     1   321    87   429    87   429 0.94 Phosphotransferase system, EIIC
ABC_membrane         PF00664.18   275 seq1140_BIOID52485   -            582   2.7e-55  187.6  14.5   1   1   1.1e-58   3.9e-55  187.0  10.0     6   275    29   298    24   298 0.94 ABC transporter transmembrane region
ABC_tran             PF00005.22   118 seq1140_BIOID52485   -            582   2.2e-22   79.5   0.3   1   1   1.8e-25   6.1e-22   78.0   0.0     1   118   383   509   383   509 0.98 ABC transporter
AcetylCoA_hydro      PF02550.10   198 seq1141_BIOID52485   -            492   2.2e-76  255.9   0.0   1   1   6.9e-80   3.2e-76  255.4   0.0     1   198     1   213     1   213 0.99 Acetyl-CoA hydrolase/transferase N-terminal domain
AcetylCoA_hyd_C      PF13336.1    154 seq1141_BIOID52485   -            492   5.4e-40  136.4   0.0   1   1   2.1e-43   9.5e-40  135.6   0.0     3   153   317   461   316   462 0.98 Acetyl-CoA hydrolase/transferase C-terminal domain
CitF                 PF04223.7    466 seq1141_BIOID52485   -            492   2.2e-05   23.1   0.1   1   1   8.4e-09   3.8e-05   22.4   0.1   291   403   312   431   282   439 0.74 Citrate lyase, alpha subunit (CitF)
DUF1318              PF07027.7     95 seq1142_BIOID52485   -            133   8.8e-34  115.5   1.2   1   1     8e-38   1.1e-33  115.2   0.8     2    95    40   132    39   132 0.98 Protein of unknown function (DUF1318)
Polysacc_deac_1      PF01522.16   124 seq1143_BIOID52485   -            409   2.5e-20   72.2   0.0   1   1   2.9e-24     4e-20   71.5   0.0     3   122   228   366   226   368 0.93 Polysaccharide deacetylase
ABC_tran             PF00005.22   118 seq1145_BIOID52485   -            404   1.4e-27   96.2   0.0   1   1   7.5e-31   2.5e-27   95.4   0.0     1   117    86   204    86   205 0.93 ABC transporter
TOBE_2               PF08402.5     75 seq1145_BIOID52485   -            404   4.1e-19   68.2   0.0   1   1   2.9e-22   9.8e-19   67.0   0.0     1    75   322   402   322   402 0.93 TOBE domain
AP_endonuc_2         PF01261.19   211 seq1146_BIOID52485   -            265   1.7e-24   86.2   0.2   1   1   1.4e-28   1.9e-24   86.0   0.1     1   210    22   221    22   246 0.90 Xylose isomerase-like TIM barrel
Glyoxalase           PF00903.20   128 seq1148_BIOID52485   -            135   3.7e-25   88.2   0.0   1   1   9.3e-29   4.2e-25   88.0   0.0     2   128     3   123     2   123 0.92 Glyoxalase/Bleomycin resistance protein/Dioxygenase superfamily
Glyoxalase_2         PF12681.2    108 seq1148_BIOID52485   -            135   3.6e-18   66.0   0.0   1   1   9.1e-22   4.2e-18   65.8   0.0     1   108     8   124     8   124 0.77 Glyoxalase-like domain
Glyoxalase_4         PF13669.1    110 seq1148_BIOID52485   -            135   5.7e-09   35.8   0.0   1   1   6.2e-12   2.8e-08   33.6   0.0     2   106     5   108     4   112 0.88 Glyoxalase/Bleomycin resistance protein/Dioxygenase superfamily
SbmA_BacA            PF05992.7    315 seq1150_BIOID52485   -            406    2e-164  546.2  12.2   1   1  4.1e-168  2.8e-164  545.7   8.5     1   314    80   393    80   394 1.00 SbmA/BacA-like family
ABC_membrane_2       PF06472.10   282 seq1150_BIOID52485   -            406   4.2e-13   48.9   8.2   1   1   3.8e-16   2.6e-12   46.3   5.7    20   214    79   284    70   343 0.87 ABC transporter transmembrane region 2
Flg_bb_rod           PF00460.15    31 seq1152_BIOID52485   -            138   8.6e-13   47.5   0.2   1   1   1.5e-16   2.1e-12   46.3   0.2     1    31     9    39     9    39 0.98 Flagella basal body rod protein
Baseplate_J          PF04865.9    243 seq1153_BIOID52485   -            382   4.1e-59  199.7   0.4   1   1   3.7e-63     5e-59  199.4   0.3     1   243    66   347    66   347 0.94 Baseplate J-like protein
AA_kinase            PF00696.23   241 seq1154_BIOID52485   -            396   4.4e-43  147.4   2.1   1   1   8.2e-47   5.6e-43  147.1   1.5     2   240    35   263    34   264 0.93 Amino acid kinase family
PUA                  PF01472.15    74 seq1154_BIOID52485   -            396     1e-22   79.4   0.1   1   1   4.6e-26   3.1e-22   77.9   0.1     1    74   305   379   305   379 0.98 PUA domain
FliG_C               PF01706.11   110 seq1155_BIOID52485   -            336   1.4e-30  105.4  14.0   1   1   2.3e-33   1.5e-29  102.0   2.3     1   110   219   328   219   328 0.99 FliG C-terminal domain
TraF                 PF13728.1    215 seq1156_BIOID52485   -            247   5.9e-79  264.3   0.4   1   1   4.9e-83   6.7e-79  264.2   0.2     1   215    23   237    23   237 1.00 F plasmid transfer operon protein
Polysacc_deac_1      PF01522.16   124 seq1157_BIOID52485   -            296   8.7e-14   51.1   0.0   1   1   1.5e-17   2.1e-13   49.8   0.0    16   123    15   169     6   170 0.93 Polysaccharide deacetylase
Acyl-CoA_dh_1        PF00441.19   150 seq1158_BIOID52485   -            384     4e-46  156.6   4.6   1   1   1.8e-49   6.2e-46  156.0   3.2     1   150   229   378   229   378 0.98 Acyl-CoA dehydrogenase, C-terminal domain
Acyl-CoA_dh_2        PF08028.6    134 seq1158_BIOID52485   -            384   1.4e-18   67.3   2.4   1   1   6.2e-22   2.1e-18   66.7   1.7     3   125   246   358   244   361 0.96 Acyl-CoA dehydrogenase, C-terminal domain
Acyl-CoA_dh_N        PF02771.11   113 seq1158_BIOID52485   -            384     6e-17   62.1   0.0   1   1   3.8e-20   1.3e-16   61.0   0.0     1   105     7   109     7   115 0.92 Acyl-CoA dehydrogenase, N-terminal domain
Acyl-CoA_dh_M        PF02770.14    52 seq1158_BIOID52485   -            384   5.9e-15   54.4   0.0   1   1   3.5e-18   1.2e-14   53.4   0.0     1    50   122   171   122   173 0.98 Acyl-CoA dehydrogenase, middle domain
HTH_8                PF02954.14    42 seq1160_BIOID52485   -             98     1e-14   53.6   0.3   1   1   1.1e-18   1.5e-14   53.0   0.2     2    42    55    95    54    95 0.98 Bacterial regulatory protein, Fis family
OpuAC                PF04069.7    257 seq1163_BIOID52485   -            344   4.2e-56  190.0   3.9   1   1   3.8e-60   5.2e-56  189.7   2.7     2   256    44   326    43   327 0.94 Substrate binding domain of ABC-type glycine betaine transport system
ADH_N                PF08240.7    109 seq1164_BIOID52485   -            412   3.4e-30  103.8   0.1   1   1   1.7e-33   7.7e-30  102.7   0.1     2   106    26   151    25   154 0.94 Alcohol dehydrogenase GroES-like domain
ADH_N_assoc          PF13823.1     23 seq1164_BIOID52485   -            412   3.2e-12   45.7   0.2   1   1   1.3e-15     6e-12   44.8   0.2     1    23     1    23     1    23 0.95 Alcohol dehydrogenase GroES-associated
ADH_zinc_N           PF00107.21   130 seq1164_BIOID52485   -            412     8e-12   44.7   0.2   1   1   1.2e-12   5.6e-09   35.5   0.0     1    69   197   268   197   286 0.90 Zinc-binding dehydrogenase
DUF1435              PF07256.7     78 seq1167_BIOID52485   -             91   8.7e-39  131.2   7.4   1   1   7.5e-43     1e-38  131.0   5.1     1    78    14    91    14    91 0.99 Protein of unknown function (DUF1435)
PrpF                 PF04303.8    371 seq1168_BIOID52485   -            350    7e-162  538.2   1.9   1   1  1.1e-165  7.8e-162  538.1   1.3     1   371     1   350     1   350 0.99 PrpF protein
CoA_trans            PF01144.18   217 seq1169_BIOID52485   -            216     8e-44  149.2   0.2   1   1   1.3e-47     9e-44  149.1   0.2     2   214     5   195     4   198 0.96 Coenzyme A transferase
Y1_Tnp               PF01797.11   121 seq1170_BIOID52485   -            182   6.5e-34  116.2   0.0   1   1   7.8e-38   1.1e-33  115.5   0.0     4   106    25   127    22   137 0.96 Transposase IS200 like
Polysacc_deac_2      PF04748.8    213 seq1174_BIOID52485   -            319   9.8e-81  269.7   0.4   1   1   8.6e-85   1.2e-80  269.4   0.3     1   212    28   238    28   239 0.99 Divergent polysaccharide deacetylase
RNase_T              PF00929.19   164 seq1175_BIOID52485   -            215   9.4e-37  126.7   0.1   1   1   7.9e-41   1.1e-36  126.5   0.0     1   164    20   194    20   194 0.96 Exonuclease
MCPsignal            PF00015.16   213 seq1176_BIOID52485   -            546   1.7e-70  236.8  47.0   1   1   7.7e-73   3.5e-69  232.4  20.0     2   212   333   525   331   526 0.99 Methyl-accepting chemotaxis protein (MCP) signalling domain
TarH                 PF02203.10   171 seq1176_BIOID52485   -            546   1.3e-30  106.3   2.2   1   1   2.9e-34   1.3e-30  106.3   1.5     2   166    12   177    11   189 0.95 Tar ligand binding domain homologue
HAMP                 PF00672.20    70 seq1176_BIOID52485   -            546   2.2e-14   53.2   0.7   1   1   4.7e-18   2.2e-14   53.2   0.5     2    68   205   271   204   273 0.93 HAMP domain
N6_N4_Mtase          PF01555.13   231 seq1179_BIOID52485   -            294   7.1e-54  182.6   0.0   1   1   1.9e-57   8.8e-54  182.2   0.0     1   227    34   250    34   254 0.92 DNA methylase
SNARE_assoc          PF09335.6    123 seq1180_BIOID52485   -            192   3.1e-18   66.0   1.9   1   1   2.3e-22   3.1e-18   66.0   1.3     3   122    23   143    21   144 0.92 SNARE associated Golgi protein
WzyE                 PF06899.6    449 seq1181_BIOID52485   -            450    3e-277  919.3  44.7   1   1  2.4e-281  3.3e-277  919.1  31.0     1   448     1   449     1   450 1.00 WzyE protein
ABC_tran             PF00005.22   118 seq1184_BIOID52485   -            511   2.6e-30  105.0   0.1   1   2   1.5e-21     1e-17   64.4   0.0     1   118    51   169    51   169 0.95 ABC transporter
ABC_tran             PF00005.22   118 seq1184_BIOID52485   -            511   2.6e-30  105.0   0.1   2   2   1.8e-13   1.2e-09   38.4   0.0     3   117   305   431   303   432 0.77 ABC transporter
GFO_IDH_MocA         PF01408.17   120 seq1185_BIOID52485   -            351     4e-32  111.1   0.0   1   1   2.1e-35   9.5e-32  109.9   0.0     1   118    10   128    10   130 0.97 Oxidoreductase family, NAD-binding Rossmann fold
GFO_IDH_MocA_C       PF02894.12   115 seq1185_BIOID52485   -            351   1.9e-12   46.8   0.0   1   1   8.1e-16   3.7e-12   45.9   0.0     1   112   142   250   142   253 0.94 Oxidoreductase family, C-terminal alpha/beta domain
NAD_binding_3        PF03447.11   117 seq1185_BIOID52485   -            351   8.7e-06   26.0   0.1   1   1   1.6e-08   7.5e-05   22.9   0.0    16   112    31   124    16   129 0.80 Homoserine dehydrogenase, NAD binding domain
EcoRII-C             PF09019.6    164 seq1186_BIOID52485   -            404   1.5e-72  242.6   0.1   1   1   3.2e-76   2.2e-72  242.1   0.1     1   164   229   393   229   393 0.99 EcoRII C terminal
EcoRII-N             PF09217.5    156 seq1186_BIOID52485   -            404   2.3e-70  235.0   0.0   1   1   4.7e-74   3.2e-70  234.6   0.0     2   156    13   168    12   168 0.99 Restriction endonuclease EcoRII, N-terminal
IGPD                 PF00475.13   145 seq1187_BIOID52485   -            355   3.9e-64  214.7   0.3   1   1   2.1e-67   7.2e-64  213.9   0.2     1   145   196   338   196   338 0.99 Imidazoleglycerol-phosphate dehydratase
HAD_2                PF13419.1    176 seq1187_BIOID52485   -            355   5.7e-07   29.8   0.0   1   1   5.3e-09   1.8e-05   24.9   0.0    76   173    30   145    19   148 0.81 Haloacid dehalogenase-like hydrolase
PNK3P                PF08645.6    158 seq1187_BIOID52485   -            355   9.4e-07   28.2   0.0   1   1   4.9e-10   1.7e-06   27.4   0.0     5   129     8   134     4   183 0.77 Polynucleotide kinase 3 phosphatase
Hydrolase_like       PF13242.1     75 seq1187_BIOID52485   -            355   1.8e-06   27.4   0.0   1   1   1.1e-09   3.8e-06   26.4   0.0     1    44   102   144   102   149 0.90 HAD-hyrolase-like
HTH_Tnp_IS1          PF12759.2     50 seq1188_BIOID52485   -             75   1.5e-31  107.5   0.1   1   1   2.8e-35   1.9e-31  107.1   0.0     1    50    23    72    23    72 0.99 InsA C-terminal domain
Zn_Tnp_IS1           PF03811.8     36 seq1188_BIOID52485   -             75   2.1e-08   33.3   1.7   1   1   3.8e-12   2.6e-08   33.1   0.3    18    36     2    20     1    20 0.96 InsA N-terminal domain
FlgD                 PF03963.9     82 seq1189_BIOID52485   -            231   1.1e-24   86.1   5.6   1   1   1.2e-27   5.3e-24   83.9   3.1     6    81     6    79     2    80 0.86 Flagellar hook capping protein - N-terminal region
FlgD_ig              PF13860.1     81 seq1189_BIOID52485   -            231   2.4e-21   75.1   2.5   1   1   5.2e-25   2.4e-21   75.1   1.8     9    81   119   189   105   189 0.91 FlgD Ig-like domain
FLgD_tudor           PF13861.1     61 seq1189_BIOID52485   -            231   4.3e-15   55.3   0.0   1   1   3.3e-18   1.5e-14   53.6   0.0     1    60    86   230    86   231 0.98 FlgD Tudor-like domain
DDE_Tnp_IS1          PF03400.8    131 seq1195_BIOID52485   -             97     2e-30  105.4   0.2   1   1   1.8e-34   2.5e-30  105.1   0.1     1    61    37    97    37    97 0.98 IS1 transposase
PMT                  PF02366.13   245 seq1197_BIOID52485   -            550   1.6e-54  184.7  21.7   1   1   2.4e-58   1.6e-54  184.7  15.0     3   245     5   237     3   237 0.98 Dolichyl-phosphate-mannose-protein mannosyltransferase
PMT_2                PF13231.1    159 seq1197_BIOID52485   -            550   6.8e-12   45.4  22.0   1   1     1e-15   6.8e-12   45.4  15.3     2   159    61   222    60   222 0.80 Dolichyl-phosphate-mannose-protein mannosyltransferase
SCFA_trans           PF02667.9    453 seq1199_BIOID52485   -            440  3.2e-231  767.7  24.5   1   1  2.6e-235  3.5e-231  767.5  17.0     1   453     1   440     1   440 1.00 Short chain fatty acid transporter
FliH                 PF02108.11   128 seq1200_BIOID52485   -            236   1.2e-30  105.9   0.1   1   1   2.3e-34   1.6e-30  105.5   0.1     2   128    97   221    96   221 0.97 Flagellar assembly protein FliH
UTRA                 PF07702.8    141 seq1201_BIOID52485   -            236   2.1e-20   72.6   0.0   1   1   5.6e-24   3.8e-20   71.8   0.0     1   140    91   230    91   231 0.97 UTRA domain
GntR                 PF00392.16    64 seq1201_BIOID52485   -            236   6.3e-20   70.2   0.0   1   1   1.4e-23   9.4e-20   69.7   0.0     2    64     8    70     7    70 0.97 Bacterial regulatory proteins, gntR family
BPD_transp_1         PF00528.17   185 seq1202_BIOID52485   -            317   7.1e-24   84.2  18.8   1   1   5.2e-28   7.1e-24   84.2  13.0     1   183   117   313   113   315 0.91 Binding-protein-dependent transport system inner membrane component
DUF2313              PF10076.4    179 seq1203_BIOID52485   -            224   5.2e-59  198.5   0.0   1   1   4.4e-63     6e-59  198.3   0.0     1   178    11   196    11   197 0.99 Uncharacterized protein conserved in bacteria (DUF2313)
RHS                  PF03527.9     41 seq1204_BIOID52485   -            473   4.7e-19   67.7   1.6   1   1   6.9e-23   4.7e-19   67.7   1.1     1    41   216   256   216   256 0.97 RHS protein
Fer2_3               PF13085.1    110 seq1205_BIOID52485   -            238   6.5e-31  106.2   0.0   1   1   2.8e-34   9.5e-31  105.7   0.0     2   109     5   111     4   112 0.93 2Fe-2S iron-sulfur cluster binding domain
Fer4_17              PF13534.1     61 seq1205_BIOID52485   -            238     2e-10   40.7   0.8   1   1   1.1e-13   3.9e-10   39.8   0.5     1    61   148   221   148   221 0.80 4Fe-4S dicluster domain
Fer4_8               PF13183.1     57 seq1205_BIOID52485   -            238   1.3e-09   37.8   1.5   1   1     8e-13   2.7e-09   36.7   1.0     2    56   146   219   145   220 0.71 4Fe-4S dicluster domain
Fer4_18              PF13746.1     69 seq1205_BIOID52485   -            238   3.3e-07   30.5   1.1   1   1     1e-09   3.5e-06   27.2   0.1     2    67   155   221   154   223 0.97 4Fe-4S dicluster domain
DEAD_assoc           PF08494.6    187 seq1206_BIOID52485   -           1538     2e-58  197.1   0.0   1   1   1.9e-61   6.5e-58  195.4   0.0     2   186   679   867   678   868 0.96 DEAD/H associated
DEAD                 PF00270.24   173 seq1206_BIOID52485   -           1538     6e-27   94.0   0.0   1   1   4.5e-30   1.5e-26   92.7   0.0     1   167    31   218    31   224 0.88 DEAD/DEAH box helicase
Helicase_C           PF00271.26    78 seq1206_BIOID52485   -           1538     2e-13   49.8   0.1   1   1   1.9e-16   6.6e-13   48.2   0.0    12    75   354   417   348   419 0.96 Helicase conserved C-terminal domain
ResIII               PF04851.10   184 seq1206_BIOID52485   -           1538   2.2e-07   30.7   0.0   1   1   1.4e-10   4.8e-07   29.6   0.0    23   182    42   217    21   219 0.74 Type III restriction enzyme, res subunit
DUF1615              PF07759.7    319 seq1207_BIOID52485   -            364  1.4e-148  493.7   0.0   1   1  1.2e-152  1.6e-148  493.5   0.0     2   318    49   363    48   364 0.99 Protein of unknown function (DUF1615)
Aldedh               PF00171.17   462 seq1208_BIOID52485   -            417   1.2e-20   73.2   3.4   1   1   2.2e-20     3e-16   58.6   1.0    37   298     8   282     2   304 0.81 Aldehyde dehydrogenase family
TraQ                 PF09679.5     93 seq1210_BIOID52485   -             94   5.7e-50  167.0   0.3   1   1   4.7e-54   6.4e-50  166.9   0.2     1    93     2    94     2    94 0.99 Type-F conjugative transfer system pilin chaperone (TraQ)
DUF1116              PF06545.6    216 seq1213_BIOID52485   -            419   7.4e-99  329.0   1.4   1   1  7.5e-103     1e-98  328.6   1.0     1   216    87   303    87   303 0.99 Protein of unknown function (DUF1116)
NUDIX                PF00293.23   135 seq1214_BIOID52485   -            257   1.9e-21   75.9   0.1   1   1   1.3e-24     6e-21   74.3   0.0     6   125   132   240   127   249 0.90 NUDIX domain
zf-NADH-PPase        PF09297.6     32 seq1214_BIOID52485   -            257   2.8e-10   39.4   5.4   1   1     1e-13   4.8e-10   38.6   3.8     1    32    93   124    93   124 0.98 NADH pyrophosphatase zinc ribbon domain
NUDIX-like           PF09296.6     98 seq1214_BIOID52485   -            257   3.7e-06   27.0   0.1   1   1   1.6e-09   7.3e-06   26.1   0.1     2    97    11    90    10    91 0.96 NADH pyrophosphatase-like rudimentary NUDIX domain
MFS_1                PF07690.11   354 seq1215_BIOID52485   -            394   6.5e-37  126.9  54.8   1   2   8.2e-30   5.6e-26   91.0  17.0     2   188    17   198    16   220 0.87 Major Facilitator Superfamily
MFS_1                PF07690.11   354 seq1215_BIOID52485   -            394   6.5e-37  126.9  54.8   2   2   1.1e-14   7.4e-11   41.2  16.1     3   175   218   387   216   394 0.89 Major Facilitator Superfamily
Sugar_tr             PF00083.19   451 seq1215_BIOID52485   -            394   3.5e-13   48.8  16.6   1   1     5e-17   3.5e-13   48.8  11.5    43   188    39   181    11   184 0.88 Sugar (and other) transporter
DUF2556              PF10831.3     53 seq1217_BIOID52485   -             59   9.6e-40  133.9   6.0   1   1   7.8e-44   1.1e-39  133.7   4.2     1    53     1    53     1    53 0.99 Protein of unknown function (DUF2556)
Na_sulph_symp        PF00939.14   471 seq1219_BIOID52485   -            477  2.2e-177  590.5  46.1   1   1  1.8e-181  2.5e-177  590.3  32.0     2   471     4   474     3   474 0.99 Sodium:sulfate symporter transmembrane region
MFS_1                PF07690.11   354 seq1221_BIOID52485   -            382   3.2e-28   98.3  52.3   1   2   3.2e-19   2.2e-15   56.1  19.3     2   238    12   230    11   233 0.79 Major Facilitator Superfamily
MFS_1                PF07690.11   354 seq1221_BIOID52485   -            382   3.2e-28   98.3  52.3   2   2     1e-17   6.8e-14   51.2  13.5     6   174   210   371   206   381 0.89 Major Facilitator Superfamily
Sugar_tr             PF00083.19   451 seq1221_BIOID52485   -            382   1.8e-07   29.9  17.2   1   1   2.7e-11   1.8e-07   29.9  11.9    44   176    39   167    19   184 0.85 Sugar (and other) transporter
FlaE                 PF07559.9    130 seq1222_BIOID52485   -            402   2.8e-22   79.6  11.7   1   1   6.2e-26   2.8e-22   79.6   8.1     1   130   170   283   170   283 0.92 Flagellar basal body protein FlaE
Flg_bbr_C            PF06429.8     74 seq1222_BIOID52485   -            402   4.1e-21   74.5   1.6   1   1   4.6e-24   2.1e-20   72.2   1.1     2    74   324   401   323   401 0.92 Flagellar basal body rod FlgEFG protein C-terminal
Flg_bb_rod           PF00460.15    31 seq1222_BIOID52485   -            402   9.7e-12   44.2   4.1   1   1   2.1e-15   9.7e-12   44.2   2.8     2    31     4    33     3    33 0.96 Flagella basal body rod protein
TraF                 PF13728.1    215 seq1223_BIOID52485   -            181   2.1e-14   53.4   0.0   1   1   2.3e-18   3.1e-14   52.8   0.0   121   211    70   164    62   167 0.86 F plasmid transfer operon protein
Aldedh               PF00171.17   462 seq1224_BIOID52485   -            499  2.3e-163  543.6   0.0   1   1  2.1e-167  2.8e-163  543.4   0.0     5   462    33   495    30   495 0.97 Aldehyde dehydrogenase family
LpxK                 PF02606.9    326 seq1225_BIOID52485   -            328  7.8e-111  370.0   0.0   1   1  6.9e-115  9.4e-111  369.7   0.0     2   322    13   318    12   323 0.95 Tetraacyldisaccharide-1-P 4'-kinase
Aminotran_1_2        PF00155.16   363 seq1226_BIOID52485   -            390     4e-60  203.5   0.0   1   1   3.3e-64   4.5e-60  203.4   0.0     3   360    30   379    28   382 0.94 Aminotransferase class I and II
GGDEF                PF00990.16   161 seq1229_BIOID52485   -            436   6.4e-21   74.4   0.0   1   1     8e-25   1.1e-20   73.7   0.0     1   116   295   406   295   427 0.81 GGDEF domain
DUF519               PF04378.8    245 seq1230_BIOID52485   -            280  3.8e-115  382.9   0.0   1   1  3.2e-119  4.4e-115  382.7   0.0     1   245    33   278    33   278 1.00 Protein of unknown function (DUF519)
Transposase_31       PF04754.7    205 seq1231_BIOID52485   -            300   7.3e-81  270.3   0.3   1   1   7.4e-85     1e-80  269.8   0.2     1   203     7   207     7   209 0.98 Putative transposase, YhgA-like
ATP-synt_ab          PF00006.20   215 seq1232_BIOID52485   -            445   2.4e-63  213.3   0.0   1   1   2.4e-67   3.3e-63  212.9   0.0     2   215   147   357   146   357 0.99 ATP synthase alpha/beta family, nucleotide-binding domain
Glyco_hydro_65m      PF03632.10   370 seq1234_BIOID52485   -            755  4.2e-130  433.6   0.1   1   1  1.2e-133  5.6e-130  433.2   0.1     2   370   299   677   298   677 0.97 Glycosyl hydrolase family 65 central catalytic domain
Glyco_hydro_65N      PF03636.10   255 seq1234_BIOID52485   -            755   1.3e-63  214.5   0.0   1   1   4.4e-67     2e-63  213.9   0.0     1   255     6   241     6   241 0.96 Glycosyl hydrolase family 65, N-terminal domain
Glyco_hydro_65C      PF03633.10    54 seq1234_BIOID52485   -            755   4.4e-14   52.1   0.0   1   1   2.9e-17   1.3e-13   50.6   0.0     1    52   681   729   681   731 0.97 Glycosyl hydrolase family 65, C-terminal domain
GATase               PF00117.23   192 seq1235_BIOID52485   -            196   8.4e-28   97.0   0.0   1   1   2.8e-31   9.7e-28   96.8   0.0     1   189     4   194     4   196 0.81 Glutamine amidotransferase class-I
GATase_3             PF07685.9    158 seq1235_BIOID52485   -            196   9.6e-06   25.1   0.0   1   1   4.3e-09   1.5e-05   24.5   0.0     8    79    39   100    32   106 0.87 CobB/CobQ-like glutamine amidotransferase domain
AP_endonuc_2         PF01261.19   211 seq1236_BIOID52485   -            326   3.1e-14   52.6   0.1   1   1   3.4e-18   4.7e-14   52.0   0.1     1   204    41   222    41   229 0.91 Xylose isomerase-like TIM barrel
Glyco_tran_WecB      PF03808.8    172 seq1239_BIOID52485   -            246   1.4e-55  187.2   0.1   1   1   1.4e-59   1.9e-55  186.8   0.1     2   172    61   231    60   231 0.96 Glycosyl transferase WecB/TagA/CpsF family
BPD_transp_1         PF00528.17   185 seq1241_BIOID52485   -            281   1.9e-14   53.4  20.7   1   1   1.4e-18   1.9e-14   53.4  14.3     3   184    81   273    79   274 0.86 Binding-protein-dependent transport system inner membrane component
Ldh_2                PF02615.9    335 seq1245_BIOID52485   -            332  7.4e-144  478.4   0.0   1   1    6e-148  8.2e-144  478.3   0.0     1   334     1   331     1   332 0.99 Malate/L-lactate dehydrogenase
GTP_cyclohydroI      PF01227.17    86 seq1246_BIOID52485   -            282   2.1e-17   62.4   0.0   1   1   1.1e-19   1.5e-15   56.5   0.0     1    83   196   271   196   274 0.97 GTP cyclohydrolase I
URO-D                PF01208.12   343 seq1248_BIOID52485   -            354  1.7e-140  467.7   0.0   1   1  1.4e-144  1.9e-140  467.5   0.0     2   342     5   347     4   348 0.98 Uroporphyrinogen decarboxylase (URO-D)
Transket_pyr         PF02779.19   178 seq1251_BIOID52485   -            933   5.3e-67  224.6   0.0   1   1   1.3e-70     9e-67  223.8   0.0     3   178   591   785   589   785 0.99 Transketolase, pyrimidine binding domain
E1_dh                PF00676.15   300 seq1251_BIOID52485   -            933   1.7e-46  158.1   0.0   1   1   5.4e-50   3.7e-46  157.1   0.0    15   282   219   511   207   516 0.84 Dehydrogenase E1 component
Cons_hypoth698       PF03601.9    305 seq1252_BIOID52485   -            349  3.8e-117  390.1  25.3   1   1  3.3e-121  4.4e-117  389.9  17.5     1   305    18   326    18   326 0.98 Conserved hypothetical protein 698
BPD_transp_2         PF02653.11   267 seq1254_BIOID52485   -            342   1.7e-44  151.6  41.6   1   1   1.7e-48   2.4e-44  151.2  28.9     5   267    40   301    36   301 0.96 Branched-chain amino acid transport system / permease component
PGI                  PF00342.14   486 seq1255_BIOID52485   -            549  8.9e-235  779.5   0.1   1   1  7.4e-239    1e-234  779.3   0.0     1   486    52   541    52   541 0.99 Phosphoglucose isomerase
Usp                  PF00582.21   140 seq1256_BIOID52485   -            142     1e-14   54.7   0.0   1   1   8.6e-19   1.2e-14   54.6   0.0     2   140     3   138     2   138 0.96 Universal stress protein family
PTS_EIIC             PF02378.13   321 seq1259_BIOID52485   -            485   2.3e-41  141.6  32.4   1   1   3.3e-45   2.3e-41  141.6  22.4     3   321   113   396   111   396 0.92 Phosphotransferase system, EIIC
PTS_EIIB             PF00367.15    35 seq1259_BIOID52485   -            485   2.5e-16   58.4   0.3   1   1   6.2e-20   4.2e-16   57.7   0.2     1    35     9    43     9    43 0.98 phosphotransferase system, EIIB
Thiolase_N           PF00108.18   264 seq1261_BIOID52485   -            394  2.1e-108  361.1   7.5   1   1    4e-112  2.7e-108  360.8   5.2     1   264     1   263     1   263 0.99 Thiolase, N-terminal domain
Thiolase_C           PF02803.13   123 seq1261_BIOID52485   -            394   8.9e-54  180.0   1.4   1   1   1.3e-57   8.9e-54  180.0   1.0     1   123   270   392   270   392 0.99 Thiolase, C-terminal domain
DNA_III_psi          PF03603.8    128 seq1262_BIOID52485   -            137   1.4e-45  154.1   0.1   1   1   1.2e-49   1.6e-45  153.9   0.1     1   128     1   128     1   128 0.99 DNA polymerase III psi subunit
His_biosynth         PF00977.16   228 seq1263_BIOID52485   -            245   5.3e-76  254.7   0.2   1   1   1.7e-79   5.9e-76  254.6   0.2     1   228     1   234     1   234 0.98 Histidine biosynthesis protein
Trp_syntA            PF00290.15   259 seq1263_BIOID52485   -            245   1.9e-06   26.4   1.0   1   1     1e-08   3.5e-05   22.2   0.1   174   232    51   108    33   114 0.88 Tryptophan synthase alpha chain
Resolvase            PF00239.16   141 seq1264_BIOID52485   -            196   6.9e-40  136.0   0.4   1   1   2.4e-43   1.1e-39  135.4   0.0     1   140     4   144     4   145 0.92 Resolvase, N terminal domain
HTH_7                PF02796.10    45 seq1264_BIOID52485   -            196   2.1e-11   43.3   0.0   1   1   1.1e-14     5e-11   42.1   0.0     1    44   147   190   147   191 0.96 Helix-turn-helix domain of resolvase
HTH_28               PF13518.1     52 seq1264_BIOID52485   -            196   2.4e-05   24.0   0.0   1   1   1.4e-08   6.4e-05   22.7   0.0     2    37   157   192   156   195 0.87 Helix-turn-helix domain
ETF                  PF01012.16   164 seq1267_BIOID52485   -            254   3.8e-32  111.1   0.7   1   1     4e-36   5.4e-32  110.6   0.5     8   164    28   183    22   183 0.92 Electron transfer flavoprotein domain
Pyr_redox_2          PF07992.9    200 seq1269_BIOID52485   -            450   4.6e-43  147.3   1.5   1   1   2.2e-46   7.4e-43  146.6   0.7     2   196     7   305     6   308 0.95 Pyridine nucleotide-disulphide oxidoreductase
Pyr_redox_dim        PF02852.17   110 seq1269_BIOID52485   -            450   3.9e-37  126.5   0.7   1   1   1.8e-39   6.1e-36  122.6   0.2     1   110   339   450   339   450 0.99 Pyridine nucleotide-disulphide oxidoreductase, dimerisation domain
Pyr_redox            PF00070.22    80 seq1269_BIOID52485   -            450   5.3e-18   65.0   0.0   1   1   5.6e-21   1.9e-17   63.2   0.0     1    80   169   249   169   250 0.96 Pyridine nucleotide-disulphide oxidoreductase
Pyr_redox_3          PF13738.1    203 seq1269_BIOID52485   -            450   3.3e-09   36.9   0.1   1   1   7.3e-11   2.5e-07   30.8   0.0     3   200    10   200     8   203 0.77 Pyridine nucleotide-disulphide oxidoreductase
EamA                 PF00892.15   126 seq1271_BIOID52485   -            111   3.2e-10   40.0   8.9   1   1   8.4e-14   3.8e-10   39.7   6.2    24   124     3   107     1   109 0.84 EamA-like transporter family
Multi_Drug_Res       PF00893.14    93 seq1271_BIOID52485   -            111   3.4e-08   33.7   4.9   1   1     1e-11   4.6e-08   33.2   3.4     1    93     1   100     1   100 0.87 Small Multidrug Resistance protein
DUF1006              PF06224.7    348 seq1272_BIOID52485   -            410   9.2e-88  294.6  13.5   1   1   8.1e-92   1.1e-87  294.3   9.4     4   348    16   381     6   381 0.92 Protein of unknown function (DUF1006)
DUF2877              PF11392.3    111 seq1274_BIOID52485   -            247   7.6e-29  100.0   0.0   1   1   1.2e-32   1.7e-28   98.9   0.0     1   110   134   241   134   242 0.91 Protein of unknown function (DUF2877)
AzlC                 PF03591.9    143 seq1275_BIOID52485   -            245   1.3e-41  141.7  10.1   1   1   9.5e-46   1.3e-41  141.7   7.0     1   141    23   165    23   167 0.97 AzlC protein
HlyD                 PF00529.15   306 seq1276_BIOID52485   -            385   1.5e-81  273.9  13.7   1   1     5e-85   1.7e-81  273.7   9.5     1   306    63   360    63   360 0.99 HlyD family secretion protein
HlyD_2               PF12700.2    328 seq1276_BIOID52485   -            385   4.2e-19   68.7   2.2   1   1   1.4e-22   4.9e-19   68.5   1.5     2   328    44   360    43   360 0.82 HlyD family secretion protein
HlyD_3               PF13437.1    105 seq1276_BIOID52485   -            385   1.2e-15   57.6   4.6   1   1   7.4e-15   2.5e-11   43.7   0.2     1   105   174   289   174   289 0.94 HlyD family secretion protein
Biotin_lipoyl_2      PF13533.1     50 seq1276_BIOID52485   -            385     3e-13   49.0   0.2   1   1   8.2e-12   2.8e-08   33.1   0.0     4    49    66   111    59   121 0.88 Biotin-lipoyl like
TraH                 PF06122.6    361 seq1277_BIOID52485   -            457    3e-118  394.6   3.6   1   1  2.7e-122  3.7e-118  394.3   2.5     1   361    29   378    29   378 0.96 Conjugative relaxosome accessory transposon protein
Acetyltransf_1       PF00583.19    83 seq1278_BIOID52485   -            148   2.4e-20   72.2   0.0   1   1   2.4e-23   3.6e-20   71.6   0.0     4    82    48   120    45   121 0.92 Acetyltransferase (GNAT) family
Acetyltransf_10      PF13673.1    117 seq1278_BIOID52485   -            148   2.3e-13   50.1   0.1   1   1     2e-16   3.1e-13   49.7   0.1    22   117    18   120     8   120 0.86 Acetyltransferase (GNAT) domain
FR47                 PF08445.5     86 seq1278_BIOID52485   -            148   1.4e-12   47.0   0.1   1   1   1.2e-15   1.9e-12   46.6   0.0    17    81    59   124    42   130 0.82 FR47-like protein
Acetyltransf_7       PF13508.1     79 seq1278_BIOID52485   -            148   3.5e-12   46.1   0.0   1   1   3.1e-15   4.8e-12   45.7   0.0     8    78    45   121    38   122 0.86 Acetyltransferase (GNAT) domain
Acetyltransf_4       PF13420.1    155 seq1278_BIOID52485   -            148   1.1e-08   35.0   0.0   1   1   8.6e-12   1.3e-08   34.8   0.0    32   148    23   134     5   141 0.82 Acetyltransferase (GNAT) domain
Acetyltransf_8       PF13523.1    152 seq1278_BIOID52485   -            148   1.7e-08   34.4   0.1   1   1   3.4e-10   5.1e-07   29.5   0.0    75   138    61   122     4   127 0.78 Acetyltransferase (GNAT) domain
Acetyltransf_3       PF13302.1    142 seq1278_BIOID52485   -            148   2.8e-07   30.8   0.1   1   1   6.4e-10   9.7e-07   29.0   0.1    67   142    49   121     3   121 0.73 Acetyltransferase (GNAT) domain
Acetyltransf_9       PF13527.1    128 seq1278_BIOID52485   -            148   4.6e-07   29.6   0.0   1   1   5.8e-10   8.7e-07   28.7   0.0    74   127    64   122    49   123 0.89 Acetyltransferase (GNAT) domain
Acetyltransf_6       PF13480.1    142 seq1278_BIOID52485   -            148   4.4e-05   23.3   0.0   1   1   3.7e-08   5.7e-05   22.9   0.0    73   131    42   100    17   107 0.90 Acetyltransferase (GNAT) domain
Flg_bbr_C            PF06429.8     74 seq1279_BIOID52485   -            251   8.8e-21   73.4   3.2   1   1   1.7e-24   1.2e-20   73.0   0.5     2    74   170   247   169   247 0.89 Flagellar basal body rod FlgEFG protein C-terminal
Flg_bb_rod           PF00460.15    31 seq1279_BIOID52485   -            251   2.2e-10   39.9   3.3   1   1   3.2e-14   2.2e-10   39.9   2.3     1    31     5    35     5    35 0.97 Flagella basal body rod protein
MFS_1                PF07690.11   354 seq1281_BIOID52485   -            393     2e-24   85.8  58.2   1   1   1.3e-26   1.8e-22   79.4  34.4     2   328    14   320    10   327 0.84 Major Facilitator Superfamily
DUF2754              PF10953.3     70 seq1282_BIOID52485   -            114   6.1e-47  157.4   2.6   1   1   6.3e-51   8.5e-47  156.9   1.8     1    70    45   114    45   114 0.99 Protein of unknown function (DUF2754)
AA_permease          PF00324.16   479 seq1284_BIOID52485   -            461   4.9e-99  331.7  55.9   1   1  9.1e-103   6.2e-99  331.3  38.8     1   435    16   427    16   455 0.94 Amino acid permease
AA_permease_2        PF13520.1    426 seq1284_BIOID52485   -            461   1.6e-43  148.7  59.1   1   1   3.1e-47   2.1e-43  148.3  41.0     9   425    20   440    15   441 0.88 Amino acid permease
A_deaminase          PF00962.17   330 seq1285_BIOID52485   -            333  1.2e-100  336.6   0.0   1   1  9.5e-105  1.3e-100  336.5   0.0     2   329     6   328     5   329 0.99 Adenosine/AMP deaminase
MFS_1                PF07690.11   354 seq1286_BIOID52485   -            421   3.6e-23   81.7  32.6   1   1   2.6e-27   3.6e-23   81.7  22.6    21   351    32   365    13   367 0.79 Major Facilitator Superfamily
DUF2593              PF10767.4    144 seq1289_BIOID52485   -            162   2.6e-71  237.8   6.4   1   1   2.2e-75     3e-71  237.6   4.4     2   144    20   162    19   162 0.99 Protein of unknown function (DUF2593)
FliJ                 PF02050.11   123 seq1295_BIOID52485   -            144   4.7e-09   36.2   2.7   1   1   3.5e-13   4.7e-09   36.2   1.9    37   122    51   136    41   137 0.92 Flagellar FliJ protein
His_biosynth         PF00977.16   228 seq1297_BIOID52485   -            258   1.1e-78  263.5   0.6   1   1   3.6e-82   1.2e-78  263.3   0.4     1   227     5   239     5   240 0.96 Histidine biosynthesis protein
Aconitase            PF00330.15   465 seq1298_BIOID52485   -            753   1.7e-47  161.8   0.1   1   1   3.6e-51   2.4e-47  161.3   0.0    91   450   113   456    38   471 0.87 Aconitase family (aconitate hydratase)
Aconitase_C          PF00694.14   131 seq1298_BIOID52485   -            753   6.7e-06   26.1   0.0   1   1     2e-09   1.4e-05   25.1   0.0    84   129   637   683   624   685 0.89 Aconitase C-terminal domain
DUF3412              PF11892.3    123 seq1299_BIOID52485   -            454   1.8e-57  192.3   0.0   1   1   6.2e-61   4.2e-57  191.1   0.0     2   122   333   453   332   454 0.98 Domain of unknown function (DUF3412)
Lysine_decarbox      PF03641.9    133 seq1299_BIOID52485   -            454   9.5e-34  115.9   0.1   1   1     2e-37   1.4e-33  115.4   0.0     1   133   190   329   190   329 0.95 Possible lysine decarboxylase
DUF386               PF04074.7    153 seq1301_BIOID52485   -            155     9e-55  184.2   0.0   1   1   7.4e-59     1e-54  184.1   0.0     1   152     1   151     1   152 0.99 Domain of unknown function (DUF386)
MutH                 PF02976.10   104 seq1302_BIOID52485   -            229   1.4e-37  127.5   0.0   1   1   1.5e-41     2e-37  127.0   0.0     1   104    58   157    58   157 0.99 DNA mismatch repair enzyme MutH
HAD_2                PF13419.1    176 seq1303_BIOID52485   -            225   4.7e-28   98.5   0.0   1   1   1.2e-31   5.5e-28   98.2   0.0     1   176     6   195     6   195 0.91 Haloacid dehalogenase-like hydrolase
Hydrolase_like       PF13242.1     75 seq1303_BIOID52485   -            225   1.3e-12   47.1   0.0   1   1   4.5e-16   2.1e-12   46.4   0.0     3    75   149   218   147   218 0.84 HAD-hyrolase-like
Hydrolase            PF00702.21   204 seq1303_BIOID52485   -            225   2.2e-11   44.5   0.2   1   1   2.4e-14   1.1e-10   42.3   0.1   107   204    78   189     3   189 0.75 haloacid dehalogenase-like hydrolase
Endonuclease_5       PF04493.9    206 seq1305_BIOID52485   -            223   1.1e-70  237.0   0.0   1   1   9.3e-75   1.3e-70  236.8   0.0     1   205     9   208     9   209 0.99 Endonuclease V
DUF1283              PF06932.6     85 seq1306_BIOID52485   -            113     1e-46  156.7   6.7   1   1   8.7e-51   1.2e-46  156.5   4.7     1    85    29   113    29   113 0.99 Protein of unknown function (DUF1283)
BPD_transp_2         PF02653.11   267 seq1307_BIOID52485   -            330   2.5e-46  157.6  41.4   1   1   2.3e-50   3.2e-46  157.3  28.7     4   267    37   305    34   305 0.93 Branched-chain amino acid transport system / permease component
DUF1338              PF07063.8    302 seq1308_BIOID52485   -            447   2.8e-95  318.7   0.1   1   1   2.4e-99   3.3e-95  318.5   0.1     1   302    11   401    11   401 0.98 Domain of unknown function (DUF1338)
ETF_alpha            PF00766.14    86 seq1309_BIOID52485   -            312   1.1e-30  105.0   0.3   1   1   2.8e-34   1.9e-30  104.1   0.2     2    85   189   273   188   274 0.97 Electron transfer flavoprotein FAD-binding domain
ETF                  PF01012.16   164 seq1309_BIOID52485   -            312   5.1e-24   84.7   0.5   1   1   1.3e-27   8.9e-24   83.9   0.3     2   164     7   153     6   153 0.91 Electron transfer flavoprotein domain
AP_endonuc_2         PF01261.19   211 seq1311_BIOID52485   -            285     8e-39  133.0   0.3   1   1     8e-43   1.1e-38  132.5   0.2     3   211    20   239    19   239 0.93 Xylose isomerase-like TIM barrel
ETF                  PF01012.16   164 seq1315_BIOID52485   -            277   6.1e-33  113.7   3.0   1   1   6.5e-37   8.8e-33  113.2   2.1     9   164    51   208    45   208 0.91 Electron transfer flavoprotein domain
AA_kinase            PF00696.23   241 seq1318_BIOID52485   -            297   7.1e-25   87.8   0.0   1   1   1.2e-28   1.7e-24   86.5   0.0     1   239     2   277     2   279 0.79 Amino acid kinase family
AzlD                 PF05437.7     99 seq1319_BIOID52485   -            111   1.8e-12   46.9   5.7   1   1   1.5e-16   2.1e-12   46.7   4.0     1    98     5   104     5   105 0.92 Branched-chain amino acid transport protein (AzlD)
LysR_substrate       PF03466.15   209 seq1320_BIOID52485   -            309     7e-38  129.7   0.0   1   1   1.3e-41   9.1e-38  129.3   0.0     4   207    90   291    87   293 0.95 LysR substrate binding domain
HTH_1                PF00126.22    60 seq1320_BIOID52485   -            309   2.1e-20   72.0   0.7   1   1   5.1e-24   3.5e-20   71.3   0.5     1    60     4    63     4    63 0.97 Bacterial regulatory helix-turn-helix protein, lysR family
tRNA_U5-meth_tr      PF05958.6    352 seq1321_BIOID52485   -            375   2.8e-19   68.9   0.0   1   1   6.6e-20   2.3e-16   59.3   0.0   172   351   208   374   184   375 0.90 tRNA (Uracil-5-)-methyltransferase
Methyltransf_31      PF13847.1    152 seq1321_BIOID52485   -            375   2.9e-09   36.5   0.0   1   1   1.5e-12   5.1e-09   35.7   0.0     5    67   235   295   233   347 0.87 Methyltransferase domain
Methyltransf_26      PF13659.1    117 seq1321_BIOID52485   -            375   4.7e-07   29.7   0.0   1   1   2.5e-10   8.6e-07   28.8   0.0     4    80   237   310   234   369 0.89 Methyltransferase domain
MTS                  PF05175.9    170 seq1321_BIOID52485   -            375   5.8e-06   25.6   0.0   1   1   2.7e-09   9.4e-06   25.0   0.0    32   108   234   310   209   329 0.83 Methyltransferase small domain
CTP_transf_2         PF01467.21   157 seq1323_BIOID52485   -            131   3.6e-12   46.4   0.0   1   1   7.3e-16     5e-12   46.0   0.0     1   117     5   115     5   126 0.81 Cytidylyltransferase
HxlR                 PF01638.12    91 seq1327_BIOID52485   -            126   1.8e-32  110.7   0.1   1   1   2.8e-36   3.8e-32  109.6   0.0     2    89    29   116    28   118 0.97 HxlR-like helix-turn-helix
Acetyltransf_3       PF13302.1    142 seq1328_BIOID52485   -            186   5.7e-23   81.6   0.0   1   1     4e-26   7.7e-23   81.2   0.0     3   141     8   140     7   141 0.80 Acetyltransferase (GNAT) domain
Acetyltransf_4       PF13420.1    155 seq1328_BIOID52485   -            186   7.2e-15   55.1   0.6   1   1   4.7e-18   9.1e-15   54.8   0.4     1   152     9   158     9   160 0.93 Acetyltransferase (GNAT) domain
Acetyltransf_1       PF00583.19    83 seq1328_BIOID52485   -            186     6e-15   54.9   0.1   1   1   4.5e-18   8.9e-15   54.3   0.1     2    82    63   140    62   141 0.97 Acetyltransferase (GNAT) family
Acetyltransf_8       PF13523.1    152 seq1328_BIOID52485   -            186   1.2e-13   51.1   0.2   1   1   8.2e-17   1.6e-13   50.6   0.2     1   141     9   145     9   157 0.89 Acetyltransferase (GNAT) domain
Acetyltransf_7       PF13508.1     79 seq1328_BIOID52485   -            186   3.7e-07   30.1   0.2   1   1   3.4e-10   6.7e-07   29.2   0.1     2    78    56   141    55   142 0.80 Acetyltransferase (GNAT) domain
Acetyltransf_10      PF13673.1    117 seq1328_BIOID52485   -            186   1.3e-05   25.1   0.0   1   1   9.3e-09   1.8e-05   24.7   0.0     1   117    16   140    16   140 0.75 Acetyltransferase (GNAT) domain
FR47                 PF08445.5     86 seq1328_BIOID52485   -            186   2.1e-05   24.0   0.0   1   1   1.9e-08   3.8e-05   23.2   0.0    26    79    87   142    69   150 0.92 FR47-like protein
DUF772               PF05598.6     77 seq1329_BIOID52485   -            106   2.6e-13   49.5   0.1   1   1   1.9e-17   2.6e-13   49.5   0.1     1    54    51   103    51   105 0.98 Transposase domain (DUF772)
Flg_bbr_C            PF06429.8     74 seq1330_BIOID52485   -            260   5.3e-27   93.4   3.1   1   1   1.6e-30   1.1e-26   92.4   1.3     2    74   183   260   182   260 0.91 Flagellar basal body rod FlgEFG protein C-terminal
Flg_bb_rod           PF00460.15    31 seq1330_BIOID52485   -            260   2.9e-14   52.2   1.2   1   1   1.1e-17   7.4e-14   50.9   0.8     1    31     5    35     5    35 0.98 Flagella basal body rod protein
DctQ                 PF04290.7    133 seq1331_BIOID52485   -            157   1.2e-29  102.6   7.5   1   1   1.1e-33   1.5e-29  102.3   5.2     2   132    17   145    16   147 0.92 Tripartite ATP-independent periplasmic transporters, DctQ component
Glyco_hydro_1        PF00232.13   455 seq1333_BIOID52485   -            476  8.6e-131  436.1   0.4   1   1  7.8e-135  1.1e-130  435.8   0.3     4   454     5   472     2   473 0.92 Glycosyl hydrolase family 1
YscJ_FliF            PF01514.12   207 seq1335_BIOID52485   -            552     2e-65  219.7   0.0   1   1   1.2e-68     8e-65  217.7   0.0    10   205    29   223    17   225 0.96 Secretory protein of YscJ/FliF family
YscJ_FliF_C          PF08345.6    160 seq1335_BIOID52485   -            552   3.1e-52  176.6   4.5   1   1   4.6e-56   3.1e-52  176.6   3.1     1   160   250   429   250   429 0.88 Flagellar M-ring protein C-terminal
MarR                 PF01047.17    59 seq1337_BIOID52485   -            176   1.6e-17   62.8   2.8   1   1   1.3e-20     6e-17   60.9   0.1     1    58    53   112    53   113 0.98 MarR family
MarR_2               PF12802.2     62 seq1337_BIOID52485   -            176     1e-08   34.5   0.1   1   1   4.8e-12   2.2e-08   33.5   0.0     5    61    55   111    51   112 0.90 MarR family
HTH_27               PF13463.1     68 seq1337_BIOID52485   -            176   3.6e-07   30.3   0.1   1   1   1.8e-10   8.1e-07   29.1   0.0    17    68    70   121    54   121 0.86 Winged helix DNA-binding domain
PRA-CH               PF01502.13    75 seq1338_BIOID52485   -            202   1.4e-33  114.2   0.0   1   1   3.1e-37   2.1e-33  113.6   0.0     1    74    33   106    33   107 0.99 Phosphoribosyl-AMP cyclohydrolase
PRA-PH               PF01503.12    83 seq1338_BIOID52485   -            202   3.6e-15   55.8   0.2   1   1   7.4e-19   5.1e-15   55.4   0.2     2    82   116   201   115   202 0.96 Phosphoribosyl-ATP pyrophosphohydrolase
ACR_tran             PF00873.14  1021 seq1339_BIOID52485   -           1034         0 1447.9  22.5   1   1         0         0 1447.7  15.6     1  1021     1  1029     1  1029 1.00 AcrB/AcrD/AcrF family
SecD_SecF            PF02355.11   189 seq1339_BIOID52485   -           1034   2.3e-07   30.0  31.4   1   1   3.1e-08   0.00014   21.0   5.2    31   180   870  1018   856  1029 0.84 Protein export membrane protein
MMPL                 PF03176.10   333 seq1339_BIOID52485   -           1034   1.4e-05   23.8   9.6   1   1     3e-09   1.4e-05   23.8   6.7   135   306   330   500   289   525 0.78 MMPL family
DUF3442              PF11924.3    280 seq1340_BIOID52485   -           1418  3.9e-105  351.3   0.4   1   1  1.4e-108  3.9e-105  351.3   0.3     2   280    71   350    70   350 0.99 Protein of unknown function (DUF3442)
Big_1                PF02369.11   100 seq1340_BIOID52485   -           1418   6.8e-53  176.6  98.8   1   3   3.4e-17   9.3e-14   51.0   7.8     4    97   993  1086   990  1088 0.87 Bacterial Ig-like domain (group 1)
Big_1                PF02369.11   100 seq1340_BIOID52485   -           1418   6.8e-53  176.6  98.8   2   3   1.5e-15   4.1e-12   45.7   1.7    10    96  1098  1185  1089  1191 0.82 Bacterial Ig-like domain (group 1)
Big_1                PF02369.11   100 seq1340_BIOID52485   -           1418   6.8e-53  176.6  98.8   3   3   1.4e-15   3.9e-12   45.8   9.8     2    95  1193  1287  1191  1292 0.87 Bacterial Ig-like domain (group 1)
Trm112p              PF03966.11    68 seq1341_BIOID52485   -             60   5.7e-09   36.1   0.4   1   1   9.5e-13   1.3e-08   34.9   0.3     1    68     2    41     2    41 0.97 Trm112p-like protein
TerC                 PF03741.11   184 seq1344_BIOID52485   -            237   4.5e-51  172.7  15.2   1   1   4.5e-55   6.1e-51  172.3  10.6     2   183    17   203    16   204 0.96 Integral membrane protein TerC family
GTP_EFTU             PF00009.22   188 seq1345_BIOID52485   -            538     1e-44  152.1   0.0   1   1   3.4e-48   1.6e-44  151.5   0.0     3   187    22   286    20   287 0.92 Elongation factor Tu GTP binding domain
GTP_EFTU_D2          PF03144.20    74 seq1345_BIOID52485   -            538   1.1e-09   38.1   0.1   1   1     1e-12   4.7e-09   36.1   0.0     2    74   323   389   322   389 0.97 Elongation factor Tu domain 2
DUF416               PF04222.7    191 seq1346_BIOID52485   -            196   2.2e-87  291.0   0.1   1   1   1.8e-91   2.5e-87  290.8   0.0     1   189     4   192     4   194 0.99 Protein of unknown function (DUF416)
Lipase_GDSL_2        PF13472.1    179 seq1347_BIOID52485   -            614   1.7e-11   44.4   0.0   1   1   2.7e-15   3.7e-11   43.3   0.0    53   176   485   599   429   602 0.81 GDSL-like Lipase/Acylhydrolase family
HAD_2                PF13419.1    176 seq1349_BIOID52485   -            219   6.6e-23   81.7   0.0   1   1   1.7e-26   7.9e-23   81.4   0.0     1   176     6   190     6   190 0.87 Haloacid dehalogenase-like hydrolase
Hydrolase            PF00702.21   204 seq1349_BIOID52485   -            219   9.7e-11   42.4   0.0   1   1   3.2e-14   1.5e-10   41.8   0.0     3   203     5   183     3   184 0.83 haloacid dehalogenase-like hydrolase
Hydrolase_like       PF13242.1     75 seq1349_BIOID52485   -            219   5.1e-07   29.1   0.0   1   1   2.1e-10   9.5e-07   28.3   0.0     3    56   146   198   144   208 0.93 HAD-hyrolase-like
CTP_transf_3         PF02348.14   217 seq1351_BIOID52485   -            248   8.8e-70  234.5   0.0   1   1   1.5e-73     1e-69  234.3   0.0     1   217     4   221     4   221 0.98 Cytidylyltransferase
NTP_transf_3         PF12804.2    179 seq1351_BIOID52485   -            248     2e-14   54.0   0.6   1   1   6.5e-18   4.4e-14   52.9   0.4    16   179    19   240    10   240 0.80 MobA-like NTP transferase domain
TraG_N               PF07916.6    466 seq1354_BIOID52485   -            940  2.9e-123  411.6  13.5   1   1  2.1e-127  2.9e-123  411.6   9.4     1   465     3   450     3   451 0.98 TraG-like protein, N-terminal region
PfkB                 PF00294.19   301 seq1357_BIOID52485   -            362   2.7e-59  200.6   0.0   1   1   7.4e-63   3.4e-59  200.3   0.0     2   293    58   344    57   352 0.92 pfkB family carbohydrate kinase
HTH_24               PF13412.1     48 seq1357_BIOID52485   -            362   4.6e-09   35.4   1.6   1   1   1.9e-12   8.8e-09   34.5   1.1     1    48     1    48     1    48 0.97 Winged helix-turn-helix DNA-binding
Pyr_redox_2          PF07992.9    200 seq1358_BIOID52485   -            847     2e-36  125.6   0.0   1   1   3.9e-39   8.8e-36  123.5   0.0     1   198     5   285     5   287 0.95 Pyridine nucleotide-disulphide oxidoreductase
NIR_SIR              PF01077.17   157 seq1358_BIOID52485   -            847     3e-27   94.8   0.1   1   1   3.5e-30     8e-27   93.4   0.0     2   150   632   770   631   776 0.94 Nitrite and sulphite reductase 4Fe-4S domain
Fer2_BFD             PF04324.10    55 seq1358_BIOID52485   -            847   2.8e-21   75.1   4.8   1   1     7e-19   1.6e-15   56.7   2.0     2    53   423   472   422   474 0.93 BFD-like [2Fe-2S] binding domain
Pyr_redox            PF00070.22    80 seq1358_BIOID52485   -            847   1.5e-15   57.2   0.7   1   1   6.4e-19   1.5e-15   57.2   0.5     2    72   148   219   147   229 0.91 Pyridine nucleotide-disulphide oxidoreductase
NIR_SIR_ferr         PF03460.12    69 seq1358_BIOID52485   -            847   4.4e-12   45.3   0.0   1   1     4e-15   9.1e-12   44.3   0.0     3    68   560   622   558   623 0.95 Nitrite/Sulfite reductase ferredoxin-like half domain
Pyr_redox_3          PF13738.1    203 seq1358_BIOID52485   -            847     2e-08   34.3   0.4   1   1   1.5e-09   3.5e-06   27.1   0.0    78   196    55   174    42   179 0.83 Pyridine nucleotide-disulphide oxidoreductase
DctM                 PF06808.7    416 seq1359_BIOID52485   -            425  3.2e-128  427.7  50.4   1   1  5.5e-132  3.8e-128  427.4  34.9     2   415     8   415     7   416 0.99 DctM-like transporters
ETF_alpha            PF00766.14    86 seq1361_BIOID52485   -            313   6.6e-32  108.8   0.1   1   1   2.2e-35   1.5e-31  107.7   0.1     2    86   190   275   189   275 0.97 Electron transfer flavoprotein FAD-binding domain
ETF                  PF01012.16   164 seq1361_BIOID52485   -            313   1.9e-19   69.8   0.6   1   1   4.6e-23   3.2e-19   69.1   0.1    19   163    19   153     6   154 0.91 Electron transfer flavoprotein domain
Peripla_BP_4         PF13407.1    258 seq1362_BIOID52485   -            340     6e-54  182.9   4.4   1   1   1.1e-57   7.6e-54  182.6   3.1     1   256    30   285    30   287 0.95 Periplasmic binding protein domain
DAO                  PF01266.19   358 seq1363_BIOID52485   -            429   2.6e-21   75.8   6.3   1   2     2e-10   2.8e-07   29.6   0.2     1    35     7    41     7    93 0.84 FAD dependent oxidoreductase
DAO                  PF01266.19   358 seq1363_BIOID52485   -            429   2.6e-21   75.8   6.3   2   2   3.8e-16   5.2e-13   48.5   0.8   144   356   105   328    99   330 0.62 FAD dependent oxidoreductase
FAD_binding_3        PF01494.14   356 seq1363_BIOID52485   -            429   2.8e-13   49.5   0.9   1   1   4.1e-16   5.5e-13   48.5   0.1     2   191     6   183     5   207 0.81 FAD binding domain
FAD_oxidored         PF12831.2    428 seq1363_BIOID52485   -            429   6.8e-09   35.1   1.0   1   1     5e-12   6.8e-09   35.1   0.7     1   143     7   157     7   161 0.77 FAD dependent oxidoreductase
HI0933_like          PF03486.9    409 seq1363_BIOID52485   -            429   1.9e-07   29.7   3.2   1   1   9.9e-10   1.4e-06   26.9   2.3     2   167     7   165     6   174 0.83 HI0933-like protein
FAD_binding_2        PF00890.19   421 seq1363_BIOID52485   -            429   2.9e-07   29.5  17.3   1   1   2.7e-08   3.7e-05   22.6   4.5     1    35     7    41     7    48 0.93 FAD binding domain
NAD_binding_8        PF13450.1     68 seq1363_BIOID52485   -            429   5.4e-07   29.4   1.3   1   1     1e-09   1.4e-06   28.0   0.9     1    32    10    41    10    64 0.90 NAD(P)-binding Rossmann-like domain
Thi4                 PF01946.12   230 seq1363_BIOID52485   -            429   6.9e-07   28.4   1.7   1   1   4.8e-09   6.6e-06   25.2   0.4    18    64     6    52     3    58 0.94 Thi4 family
Pyr_redox_2          PF07992.9    200 seq1363_BIOID52485   -            429   3.6e-06   26.9   2.5   1   1   7.4e-09     1e-05   25.4   1.7     1    90     7    95     7   306 0.82 Pyridine nucleotide-disulphide oxidoreductase
GIDA                 PF01134.17   392 seq1363_BIOID52485   -            429   0.00014   20.7   1.9   1   1     1e-07   0.00014   20.7   1.3     1    31     7    36     7    60 0.78 Glucose inhibited division protein A
YjbE                 PF11106.3     80 seq1367_BIOID52485   -             80   1.5e-43  146.4  27.9   1   1   1.2e-47   1.7e-43  146.3  19.3     1    80     1    80     1    80 0.99 Exopolysaccharide production protein YjbE
HlyD                 PF00529.15   306 seq1369_BIOID52485   -            390   1.6e-78  264.0  14.0   1   1   5.7e-82   1.9e-78  263.7   9.7     1   306    60   343    60   343 0.99 HlyD family secretion protein
HlyD_2               PF12700.2    328 seq1369_BIOID52485   -            390   2.8e-17   62.7   1.1   1   1   1.2e-20     4e-17   62.2   0.8    20   234    60   290    51   316 0.77 HlyD family secretion protein
HlyD_3               PF13437.1    105 seq1369_BIOID52485   -            390   5.6e-16   58.6   3.2   1   1   1.9e-16   6.3e-13   48.8   0.1     2   105   218   338   217   338 0.79 HlyD family secretion protein
Biotin_lipoyl_2      PF13533.1     50 seq1369_BIOID52485   -            390   7.7e-09   34.9   1.4   1   1   5.4e-11   1.9e-07   30.5   0.1     2    49    61   108    60   109 0.91 Biotin-lipoyl like
FlgH                 PF02107.11   180 seq1370_BIOID52485   -            232   3.4e-69  231.9   0.3   1   1   2.9e-73   3.9e-69  231.6   0.2     4   180    44   231    41   231 0.95 Flagellar L-ring protein
ABC_tran             PF00005.22   118 seq1376_BIOID52485   -            360   1.4e-20   73.7   0.0   1   1     1e-23   2.8e-20   72.7   0.0     1   117    44   162    44   163 0.93 ABC transporter
TOBE                 PF03459.12    64 seq1376_BIOID52485   -            360   4.8e-09   36.0   0.0   1   1   1.2e-08   3.3e-05   23.7   0.0     4    64   295   350   292   350 0.92 TOBE domain
TOBE_2               PF08402.5     75 seq1376_BIOID52485   -            360   1.4e-08   34.4   0.0   1   1   1.1e-11   2.9e-08   33.4   0.0     2    75   282   351   281   351 0.88 TOBE domain
Anti-adapt_IraP      PF10796.4     87 seq1378_BIOID52485   -             86   1.7e-37  127.5   2.4   1   1   1.3e-41   1.8e-37  127.4   1.7     1    87     1    86     1    86 0.99 Sigma-S stabilisation anti-adaptor protein
Bac_DNA_binding      PF00216.16    90 seq1379_BIOID52485   -             90   3.2e-33  113.4   1.4   1   1   2.6e-37   3.6e-33  113.3   1.0     1    90     1    90     1    90 0.99 Bacterial DNA-binding protein
OsmC                 PF02566.14   100 seq1380_BIOID52485   -            143   1.5e-19   69.9   0.1   1   1   1.4e-23   1.9e-19   69.5   0.0     2    99    42   139    41   140 0.89 OsmC-like protein
DUF2886              PF11102.3    200 seq1381_BIOID52485   -            212   9.1e-57  191.7   1.0   1   1   7.5e-61     1e-56  191.5   0.7     1   199    13   206    13   207 0.98 Protein of unknown function (DUF2886)
DUF903               PF06004.7     50 seq1383_BIOID52485   -             72   3.5e-24   83.9   2.4   1   1   2.9e-28     4e-24   83.7   1.7     1    50    23    72    23    72 0.98 Bacterial protein of unknown function (DUF903)
HTH_5                PF01022.15    47 seq1386_BIOID52485   -            117   2.6e-18   65.2   1.9   1   1   6.1e-22   4.2e-18   64.6   1.3     1    45    15    60    15    62 0.98 Bacterial regulatory protein, arsR family
HTH_20               PF12840.2     61 seq1386_BIOID52485   -            117   4.7e-11   42.2   0.3   1   1   9.9e-15   6.8e-11   41.7   0.2     2    61     8    67     7    67 0.97 Helix-turn-helix domain
MdoG                 PF04349.7    484 seq1387_BIOID52485   -            551  5.7e-151  502.9   0.1   1   1    5e-155  6.8e-151  502.6   0.1     1   482    45   534    45   536 0.92 Periplasmic glucan biosynthesis protein, MdoG
DUF4008              PF13186.1     64 seq1389_BIOID52485   -            411   2.5e-13   50.0   0.5   1   1   1.6e-16   5.5e-13   48.9   0.4     4    64   282   343   276   343 0.90 Domain of unknown function (DUF4008)
Radical_SAM          PF04055.16   166 seq1389_BIOID52485   -            411   8.8e-13   48.6   0.0   1   1   4.4e-16   1.5e-12   47.8   0.0     6   160    20   182    16   208 0.82 Radical SAM superfamily
Fer4_12              PF13353.1    139 seq1389_BIOID52485   -            411   1.5e-07   31.4   0.0   1   1   8.5e-11   2.9e-07   30.5   0.0    13   116    19   127    17   150 0.65 4Fe-4S single cluster domain
Peptidase_S24        PF00717.18    70 seq1390_BIOID52485   -            215   5.5e-14   51.4   0.2   1   1   3.4e-17   9.4e-14   50.6   0.2     2    67   125   189   124   192 0.84 Peptidase S24-like
HTH_26               PF13443.1     63 seq1390_BIOID52485   -            215   1.9e-07   31.0   0.0   1   1   1.9e-10   5.2e-07   29.6   0.0    11    59     1    49     1    53 0.97 Cro/C1-type HTH DNA-binding domain
HTH_31               PF13560.1     64 seq1390_BIOID52485   -            215   8.6e-07   28.9   0.0   1   1   5.1e-10   1.4e-06   28.2   0.0    17    59     3    45     1    49 0.93 Helix-turn-helix domain
HTH_3                PF01381.17    55 seq1390_BIOID52485   -            215   4.3e-06   26.3   0.0   1   1   2.6e-09   7.2e-06   25.6   0.0    11    55     2    47     1    47 0.95 Helix-turn-helix
Alk_phosphatase      PF00245.15   421 seq1393_BIOID52485   -            494  1.2e-145  485.3   3.1   1   1  2.6e-146  1.2e-142  475.4   2.2     1   421    87   493    87   493 0.99 Alkaline phosphatase
Metalloenzyme        PF01676.13   262 seq1393_BIOID52485   -            494   2.6e-07   30.0   3.7   1   1   5.6e-10   2.5e-06   26.8   0.6   136   228   345   470   324   491 0.84 Metalloenzyme superfamily
Phosphodiest         PF01663.17   364 seq1393_BIOID52485   -            494   5.1e-05   22.6   0.0   1   1   1.7e-08     8e-05   22.0   0.0   160   254   338   430   248   471 0.72 Type I phosphodiesterase / nucleotide pyrophosphatase
DUF1161              PF06649.7     52 seq1394_BIOID52485   -            102   1.3e-25   88.9   0.0   1   1   1.2e-29   1.6e-25   88.6   0.0     1    52    27    80    27    80 0.99 Protein of unknown function (DUF1161)
TetR_C_3             PF08362.6    143 seq1395_BIOID52485   -            212     3e-59  198.7   0.0   1   1   5.7e-63   3.9e-59  198.3   0.0     1   143    70   212    70   212 0.99 YcdC-like protein, C-terminal region
TetR_N               PF00440.18    47 seq1395_BIOID52485   -            212   1.3e-16   59.8   0.2   1   1   2.9e-20     2e-16   59.2   0.1     1    47    23    69    23    69 0.98 Bacterial regulatory proteins, tetR family
2-oxoacid_dh         PF00198.18   231 seq1396_BIOID52485   -            405   7.8e-82  273.8   0.0   1   1   2.2e-85     1e-81  273.5   0.0     3   231   175   403   173   403 0.98 2-oxoacid dehydrogenases acyltransferase (catalytic domain)
Biotin_lipoyl        PF00364.17    74 seq1396_BIOID52485   -            405   6.9e-18   63.9   0.3   1   1   3.6e-21   1.6e-17   62.7   0.2     2    73     5    76     4    77 0.96 Biotin-requiring enzyme
E3_binding           PF02817.12    39 seq1396_BIOID52485   -            405     4e-15   55.0   2.3   1   1     1e-18   4.6e-15   54.8   0.1     5    39   114   148   111   148 0.96 e3 binding domain
DUF1481              PF07356.7    195 seq1398_BIOID52485   -            211   5.4e-71  237.9   0.6   1   1   4.5e-75   6.2e-71  237.7   0.4     1   195    22   207    22   207 0.99 Protein of unknown function (DUF1481)
Epimerase            PF01370.16   236 seq1399_BIOID52485   -            326   7.2e-50  169.5   0.0   1   1   3.3e-53   9.1e-50  169.1   0.0     1   236     2   236     2   236 0.92 NAD dependent epimerase/dehydratase family
3Beta_HSD            PF01073.14   280 seq1399_BIOID52485   -            326   1.9e-12   46.3   0.0   1   1   9.9e-16   2.7e-12   45.8   0.0     1   223     3   219     3   224 0.79 3-beta hydroxysteroid dehydrogenase/isomerase family
RmlD_sub_bind        PF04321.12   287 seq1399_BIOID52485   -            326   8.4e-10   37.8   0.0   1   1   9.2e-13   2.5e-09   36.3   0.0     3   155     2   174     1   264 0.79 RmlD substrate binding domain
NAD_binding_4        PF07993.7    249 seq1399_BIOID52485   -            326   2.1e-07   30.0   0.0   1   1   4.1e-08   0.00011   21.0   0.0    86   210    67   184    47   220 0.84 Male sterility protein
Aldo_ket_red         PF00248.16   283 seq1400_BIOID52485   -            346   1.9e-75  253.1   0.0   1   1   1.6e-79   2.2e-75  252.9   0.0     2   281    16   337    15   339 0.95 Aldo/keto reductase family
ArsB                 PF02040.10   423 seq1402_BIOID52485   -            429  1.7e-230  765.0  39.1   1   1  2.9e-234    2e-230  764.9  27.1     1   423     3   425     3   425 1.00 Arsenical pump membrane protein
CitMHS               PF03600.11   349 seq1402_BIOID52485   -            429   2.2e-15   55.9  35.6   1   1   4.5e-19   3.1e-15   55.5  24.7     3   343     7   363     5   369 0.82 Citrate transporter
FlgI                 PF02119.11   342 seq1403_BIOID52485   -            366  3.2e-138  459.9  15.5   1   1  2.7e-142  3.6e-138  459.7  10.8     1   342    22   366    22   366 0.99 Flagellar P-ring protein
DAO                  PF01266.19   358 seq1404_BIOID52485   -            428   2.3e-23   82.5   3.2   1   2   4.7e-10   4.6e-07   28.9   0.3     1    39     7    45     7    86 0.82 FAD dependent oxidoreductase
DAO                  PF01266.19   358 seq1404_BIOID52485   -            428   2.3e-23   82.5   3.2   2   2     1e-17   9.8e-15   54.1   0.1   146   356   107   328    99   330 0.74 FAD dependent oxidoreductase
FAD_binding_3        PF01494.14   356 seq1404_BIOID52485   -            428   1.6e-12   47.0   6.4   1   1   1.2e-14   1.2e-11   44.2   4.4     3   197     7   189     6   312 0.66 FAD binding domain
FAD_oxidored         PF12831.2    428 seq1404_BIOID52485   -            428   1.2e-09   37.6   1.1   1   1   1.2e-12   1.2e-09   37.6   0.8     1   143     7   157     7   172 0.77 FAD dependent oxidoreductase
FAD_binding_2        PF00890.19   421 seq1404_BIOID52485   -            428   2.1e-09   36.6   7.8   1   1   4.6e-09   4.5e-06   25.6   3.0     1    35     7    41     7    54 0.91 FAD binding domain
NAD_binding_8        PF13450.1     68 seq1404_BIOID52485   -            428   5.3e-09   35.8   1.6   1   1   4.1e-11     4e-08   33.0   0.4     1    34    10    43    10    74 0.75 NAD(P)-binding Rossmann-like domain
HI0933_like          PF03486.9    409 seq1404_BIOID52485   -            428   5.9e-09   34.7   4.2   1   1   2.2e-11   2.2e-08   32.9   2.9     2   167     7   165     6   185 0.86 HI0933-like protein
Thi4                 PF01946.12   230 seq1404_BIOID52485   -            428   1.3e-08   34.1   1.6   1   1   2.3e-09   2.2e-06   26.8   0.3    18    64     6    52     2    57 0.94 Thi4 family
GIDA                 PF01134.17   392 seq1404_BIOID52485   -            428   7.6e-08   31.5   0.9   1   1   7.7e-11   7.6e-08   31.5   0.6     1   150     7   162     7   194 0.82 Glucose inhibited division protein A
Pyr_redox_2          PF07992.9    200 seq1404_BIOID52485   -            428   1.7e-07   31.1   0.2   1   1   3.5e-10   3.4e-07   30.2   0.2     1   124     7   167     7   201 0.83 Pyridine nucleotide-disulphide oxidoreductase
Trp_halogenase       PF04820.9    454 seq1404_BIOID52485   -            428   9.9e-08   30.9   4.0   1   1   8.5e-08   8.3e-05   21.2   0.0   140   216    90   169    61   186 0.83 Tryptophan halogenase
Caps_synth_GfcC      PF06251.6    229 seq1405_BIOID52485   -            277   2.5e-91  304.8   0.0   1   1   2.1e-95   2.9e-91  304.6   0.0     2   229    52   277    51   277 0.99 Capsule biosynthesis GfcC
DeoC                 PF01791.4    236 seq1406_BIOID52485   -            291   2.1e-16   59.8   0.1   1   1     2e-20   2.7e-16   59.4   0.0     1   235    51   258    51   259 0.90 DeoC/LacD family aldolase
FliG_C               PF01706.11   110 seq1410_BIOID52485   -            331   1.8e-39  134.0  15.8   1   1   3.2e-42   2.2e-38  130.5   2.3     2   109   216   323   215   324 0.98 FliG C-terminal domain
SBP_bac_7            PF03480.8    286 seq1411_BIOID52485   -            328  9.3e-103  343.1   0.0   1   1  7.8e-107  1.1e-102  342.9   0.0     1   285    30   312    30   313 0.99 Bacterial extracellular solute-binding protein, family 7
Molybdopterin        PF00384.17   432 seq1412_BIOID52485   -            808   6.6e-96  321.5   0.0   1   1   1.8e-99   8.2e-96  321.2   0.0     1   432   111   566   111   566 0.92 Molybdopterin oxidoreductase
Molydop_binding      PF01568.16   109 seq1412_BIOID52485   -            808   1.1e-27   95.8   0.0   1   1   5.8e-31   2.6e-27   94.6   0.0     1   107   687   800   687   802 0.96 Molydopterin dinucleotide binding domain
Molybdop_Fe4S4       PF04879.11    55 seq1412_BIOID52485   -            808   1.2e-14   53.6   1.0   1   1   4.8e-18   2.2e-14   52.8   0.7     1    55    49   108    49   108 0.97 Molybdopterin oxidoreductase Fe4S4 domain
SIS                  PF01380.17   131 seq1413_BIOID52485   -            298   5.5e-09   35.6   0.0   1   1     8e-13   5.5e-09   35.6   0.0    50   128   128   208   114   211 0.95 SIS domain
SIS_2                PF13580.1    138 seq1413_BIOID52485   -            298   2.5e-07   30.3   1.2   1   1   8.6e-11   5.9e-07   29.1   0.1    20   136    47   164    39   166 0.85 SIS domain
HHA                  PF05321.6     57 seq1415_BIOID52485   -             71   3.8e-25   87.6   0.0   1   1   3.2e-29   4.3e-25   87.4   0.0     1    57     8    68     8    68 0.97 Haemolysin expression modulating protein
MFS_1                PF07690.11   354 seq1418_BIOID52485   -            512   5.7e-55  186.3  38.3   1   1   4.2e-59   5.7e-55  186.3  26.5     1   353    19   413    19   414 0.89 Major Facilitator Superfamily
Porin_OmpG           PF09381.5    301 seq1421_BIOID52485   -            301  2.9e-219  725.8  13.9   1   1  7.2e-223  3.3e-219  725.6   9.6     1   301     1   301     1   301 1.00 Outer membrane protein G (OmpG)
DUF481               PF04338.7    210 seq1421_BIOID52485   -            301   5.9e-06   26.0   2.4   1   1   1.3e-09   5.9e-06   26.0   1.7    93   197    95   206    91   212 0.85 Protein of unknown function, DUF481
AMP-binding          PF00501.23   418 seq1423_BIOID52485   -            566    8e-101  337.2   0.0   1   1  1.4e-104  9.7e-101  337.0   0.0     1   418    70   482    70   482 0.94 AMP-binding enzyme
DUF4009              PF13193.1     41 seq1423_BIOID52485   -            566     2e-10   39.8   0.3   1   1   7.8e-14   5.3e-10   38.4   0.1     1    28   524   551   524   562 0.90 Domain of unknown function (DUF4009)
DUF2569              PF10754.4    149 seq1424_BIOID52485   -            146   1.5e-47  161.3  10.4   1   1   1.3e-51   1.7e-47  161.2   7.2     2   149     4   145     3   145 0.99 Protein of unknown function (DUF2569)
BON                  PF04972.12    64 seq1425_BIOID52485   -            216   9.2e-39  130.9  16.3   1   2   8.6e-23   1.2e-18   66.5   3.7     1    63    75   137    75   138 0.98 BON domain
BON                  PF04972.12    64 seq1425_BIOID52485   -            216   9.2e-39  130.9  16.3   2   2   5.8e-24   7.9e-20   70.2   2.2     1    62   154   215   154   216 0.97 BON domain
Phage_AlpA           PF05930.7     51 seq1427_BIOID52485   -             82     2e-12   46.5   0.7   1   1   1.9e-16   2.5e-12   46.1   0.5     1    51    29    79    29    79 0.98 Prophage CP4-57 regulatory protein (AlpA)
DUF940               PF06082.6    658 seq1431_BIOID52485   -            698  3.6e-258  858.3  13.6   1   1    3e-262  4.1e-258  858.2   9.5     1   658    29   693    29   693 0.97 Bacterial putative lipoprotein (DUF940)
Glyco_transf_9       PF01075.12   247 seq1432_BIOID52485   -            348   2.7e-89  298.5   0.0   1   1   2.3e-93   3.1e-89  298.3   0.0     1   247    69   324    69   324 0.98 Glycosyltransferase family 9 (heptosyltransferase)
Ribosomal_S2         PF00318.15   211 seq1434_BIOID52485   -            306   3.3e-85  284.4   0.0   1   1   2.9e-89     4e-85  284.2   0.0     1   211    74   290    74   290 0.99 Ribosomal protein S2
ABM                  PF03992.11    78 seq1435_BIOID52485   -             96   4.4e-16   58.5   0.1   1   1   3.6e-20   4.9e-16   58.4   0.1     1    77     1    76     1    77 0.95 Antibiotic biosynthesis monooxygenase
Inositol_P           PF00459.20   271 seq1436_BIOID52485   -            246   5.8e-58  196.2   0.0   1   1     5e-62   6.9e-58  195.9   0.0     8   253     4   238     1   243 0.86 Inositol monophosphatase family
Glucosaminidase      PF01832.15   134 seq1438_BIOID52485   -            323   9.4e-38  129.2   0.9   1   1   2.5e-41   1.7e-37  128.4   0.6     5   133   170   305   167   306 0.96 Mannosyl-glycoprotein endo-beta-N-acetylglucosaminidase
Rod-binding          PF10135.4     49 seq1438_BIOID52485   -            323   9.2e-20   70.2   2.8   1   1   3.3e-23   2.2e-19   69.0   1.9     1    49    60   107    60   107 0.99 Rod binding protein
Ribonuc_L-PSP        PF01042.16   121 seq1441_BIOID52485   -            115   3.4e-28   97.7   0.5   1   1   2.7e-32   3.7e-28   97.5   0.4     2   121     4   115     3   115 0.96 Endoribonuclease L-PSP
SDH_alpha            PF03313.10   283 seq1442_BIOID52485   -            455  1.2e-102  342.6  11.1   1   1  2.3e-106  1.6e-102  342.2   7.7     2   282   183   449   182   450 0.96 Serine dehydratase alpha chain
SDH_beta             PF03315.10   158 seq1442_BIOID52485   -            455   9.8e-56  188.0   0.1   1   1   3.6e-59   2.4e-55  186.7   0.1     1   157     3   158     3   159 0.96 Serine dehydratase beta chain
HATPase_c            PF02518.21   111 seq1443_BIOID52485   -            465   3.6e-28   97.3   0.6   1   1   1.2e-31   8.3e-28   96.2   0.1     2   110   353   456   352   457 0.98 Histidine kinase-, DNA gyrase B-, and HSP90-like ATPase
HisKA                PF00512.20    68 seq1443_BIOID52485   -            465   1.5e-14   53.6   0.4   1   1   8.2e-18   5.6e-14   51.7   0.0     2    65   245   307   244   309 0.91 His Kinase A (phospho-acceptor) domain
PTS_EIIC             PF02378.13   321 seq1446_BIOID52485   -            474   1.6e-39  135.5  28.9   1   1   2.4e-43   1.6e-39  135.5  20.0     2   321   119   401   118   401 0.88 Phosphotransferase system, EIIC
PTS_EIIB             PF00367.15    35 seq1446_BIOID52485   -            474   1.8e-12   46.1   0.3   1   1     5e-16   3.4e-12   45.2   0.2     4    35    13    44    11    44 0.96 phosphotransferase system, EIIB
DUF3987              PF13148.1    375 seq1447_BIOID52485   -             49   6.3e-09   34.7   0.0   1   1   4.8e-13   6.6e-09   34.6   0.0    10    61     2    49     1    49 0.91 Protein of unknown function (DUF3987)
Rnf-Nqr              PF02508.9    190 seq1448_BIOID52485   -            193   2.6e-71  239.0  21.0   1   1   2.1e-75   2.9e-71  238.8  14.6     1   189     1   191     1   192 0.99 Rnf-Nqr subunit, membrane protein
FliH                 PF02108.11   128 seq1449_BIOID52485   -            228   4.9e-40  136.2   0.3   1   1   1.1e-43   4.9e-40  136.2   0.2     5   128    96   219    89   219 0.98 Flagellar assembly protein FliH
HrpE                 PF06188.7    191 seq1449_BIOID52485   -            228   3.1e-08   33.4   6.4   1   1   1.3e-11   6.1e-08   32.5   4.5    24   182    47   211    25   222 0.75 HrpE/YscL/FliH and V-type ATPase subunit E
FGGY_N               PF00370.16   245 seq1450_BIOID52485   -            498   1.1e-91  306.4   0.0   1   1   2.1e-95   1.4e-91  306.0   0.0     1   245     4   250     4   250 0.99 FGGY family of carbohydrate kinases, N-terminal domain
FGGY_C               PF02782.11   197 seq1450_BIOID52485   -            498   2.4e-22   79.4   0.4   1   1   1.3e-25   9.1e-22   77.5   0.2     3   196   261   441   259   442 0.80 FGGY family of carbohydrate kinases, C-terminal domain
ArsC                 PF03960.10   110 seq1451_BIOID52485   -            141     9e-32  109.3   0.0   1   1   7.8e-36   1.1e-31  109.0   0.0     1   109     7   114     7   115 0.99 ArsC family
NLPC_P60             PF00877.14   105 seq1453_BIOID52485   -            271   1.2e-33  114.8   0.0   1   1   4.7e-37   3.2e-33  113.5   0.0     1   105   153   263   153   263 0.98 NlpC/P60 family
Methyltransf_23      PF13489.1    162 seq1455_BIOID52485   -            252   2.1e-18   66.3   0.0   1   1   2.2e-21   3.4e-18   65.7   0.0     3   159    14   176    10   178 0.82 Methyltransferase domain
Methyltransf_31      PF13847.1    152 seq1455_BIOID52485   -            252   3.2e-16   59.1   0.0   1   1   2.6e-19     4e-16   58.8   0.0     6   117    34   145    29   201 0.83 Methyltransferase domain
Methyltransf_18      PF12847.2    112 seq1455_BIOID52485   -            252   2.3e-15   57.0   0.0   1   1   1.3e-17     2e-14   54.0   0.0     5   111    35   130    32   131 0.91 Methyltransferase domain
Methyltransf_11      PF08241.7     95 seq1455_BIOID52485   -            252   3.4e-15   56.1   0.0   1   1   2.2e-17   3.3e-14   53.0   0.0     2    94    37   127    36   128 0.95 Methyltransferase domain
Methyltransf_12      PF08242.7     99 seq1455_BIOID52485   -            252   4.6e-11   42.9   0.0   1   1   5.1e-14   7.8e-11   42.2   0.0     2    99    37   126    36   126 0.92 Methyltransferase domain
Methyltransf_25      PF13649.1    101 seq1455_BIOID52485   -            252   1.3e-10   41.4   0.0   1   1   3.2e-13   4.8e-10   39.5   0.0     1   101    35   124    35   124 0.89 Methyltransferase domain
MTS                  PF05175.9    170 seq1455_BIOID52485   -            252   1.7e-05   24.1   0.0   1   1   1.7e-08   2.6e-05   23.5   0.0    11   106    12   101    11   135 0.82 Methyltransferase small domain
PsiF_repeat          PF07769.9     35 seq1456_BIOID52485   -            106     5e-37  125.0  21.0   1   2   7.1e-24   9.7e-20   69.7   4.0     2    35    26    59    25    59 0.97 psiF repeat
PsiF_repeat          PF07769.9     35 seq1456_BIOID52485   -            106     5e-37  125.0  21.0   2   2   2.4e-21   3.3e-17   61.5   5.0     2    35    70   103    69   103 0.97 psiF repeat
ATP-grasp_2          PF08442.5    202 seq1457_BIOID52485   -            388   1.4e-82  275.8   0.0   1   1   5.7e-86   1.9e-82  275.4   0.0     1   202     2   203     2   203 1.00 ATP-grasp domain
Ligase_CoA           PF00549.14   153 seq1457_BIOID52485   -            388     1e-24   86.7   3.4   1   1   5.1e-28   1.8e-24   86.0   2.4     1   153   262   382   262   382 0.98 CoA-ligase
ATP-grasp_5          PF13549.1    222 seq1457_BIOID52485   -            388   1.5e-13   50.3   0.1   1   1   1.2e-16     4e-13   48.9   0.1    10   219     3   215     1   217 0.83 ATP-grasp domain
ATP-grasp_4          PF13535.1    184 seq1457_BIOID52485   -            388   7.1e-08   32.2   0.1   1   1   5.1e-11   1.7e-07   31.0   0.0     7   110     7   126     4   200 0.77 ATP-grasp domain
DUF465               PF04325.8     49 seq1459_BIOID52485   -             74   2.6e-14   52.5   2.0   1   1   3.5e-18   4.7e-14   51.6   0.9     1    49    19    68    19    68 0.97 Protein of unknown function (DUF465)
DUF1328              PF07043.8     39 seq1461_BIOID52485   -             59   1.6e-12   47.0  24.5   1   1   1.4e-16   1.9e-12   46.8  17.0     1    39    12    50    12    50 0.99 Protein of unknown function (DUF1328)
DUF2303              PF10065.4    276 seq1465_BIOID52485   -            274   1.1e-93  313.0   0.5   1   1   8.8e-98   1.2e-93  312.8   0.3     1   276     1   273     1   273 0.98 Uncharacterized conserved protein (DUF2303)
DUF1271              PF06902.6     64 seq1467_BIOID52485   -             76   5.8e-29   99.5   0.0   1   1   4.8e-33   6.6e-29   99.4   0.0     1    64    13    76    13    76 0.98 Protein of unknown function (DUF1271)
Rieske_2             PF13806.1    104 seq1468_BIOID52485   -            108   2.3e-40  136.3   0.0   1   1   1.9e-44   2.6e-40  136.2   0.0     1   103     3   106     3   107 0.98 Rieske-like [2Fe-2S] domain
Methyltransf_31      PF13847.1    152 seq1469_BIOID52485   -            261   9.6e-21   73.8   0.0   1   1   1.3e-23   1.4e-20   73.3   0.0     4   152    45   199    43   199 0.81 Methyltransferase domain
Methyltransf_23      PF13489.1    162 seq1469_BIOID52485   -            261   2.8e-19   69.2   0.0   1   1     4e-22   4.2e-19   68.6   0.0    12   121    33   159    22   207 0.70 Methyltransferase domain
Methyltransf_18      PF12847.2    112 seq1469_BIOID52485   -            261   2.3e-17   63.4   0.1   1   1   4.1e-20   4.3e-17   62.5   0.0     3   108    46   146    44   149 0.93 Methyltransferase domain
Methyltransf_11      PF08241.7     95 seq1469_BIOID52485   -            261   3.1e-17   62.7   0.0   1   1     6e-20   6.3e-17   61.7   0.0     1    94    49   146    49   147 0.95 Methyltransferase domain
Methyltransf_12      PF08242.7     99 seq1469_BIOID52485   -            261   2.2e-15   56.7   0.0   1   1   3.8e-18     4e-15   55.9   0.0     1    99    49   145    49   145 0.83 Methyltransferase domain
Methyltransf_26      PF13659.1    117 seq1469_BIOID52485   -            261   8.4e-11   41.8   0.3   1   1   5.3e-13   5.5e-10   39.1   0.1     2   114    46   148    45   151 0.92 Methyltransferase domain
Ubie_methyltran      PF01209.13   233 seq1469_BIOID52485   -            261   8.3e-11   41.3   0.0   1   1   9.9e-14     1e-10   41.0   0.0    31   152    27   148     6   185 0.82 ubiE/COQ5 methyltransferase family
Methyltransf_25      PF13649.1    101 seq1469_BIOID52485   -            261   9.9e-10   38.5   0.0   1   1   1.6e-12   1.7e-09   37.8   0.0     1   101    48   143    48   143 0.90 Methyltransferase domain
Methyltransf_15      PF09445.5    164 seq1469_BIOID52485   -            261   1.1e-07   31.4   0.0   1   1   1.5e-10   1.6e-07   30.9   0.0     3    74    47   116    45   121 0.90 RNA cap guanine-N2 methyltransferase
MTS                  PF05175.9    170 seq1469_BIOID52485   -            261     9e-07   28.3   0.0   1   1   1.3e-09   1.3e-06   27.7   0.0    23   112    38   122    28   176 0.77 Methyltransferase small domain
DREV                 PF05219.7    265 seq1469_BIOID52485   -            261   7.3e-05   21.6   0.0   1   1   1.4e-07   0.00014   20.6   0.0    94   185    44   144    32   159 0.77 DREV methyltransferase
CMAS                 PF02353.15   273 seq1469_BIOID52485   -            261   0.00021   20.3   0.0   1   1   2.6e-07   0.00028   19.9   0.0    64   163    46   146     5   166 0.81 Mycolic acid cyclopropane synthetase
DUF3987              PF13148.1    375 seq1471_BIOID52485   -            477  8.8e-101  337.0   0.0   1   1  7.5e-105    1e-100  336.8   0.0     2   372    29   393    28   396 0.98 Protein of unknown function (DUF3987)
Sugar_tr             PF00083.19   451 seq1473_BIOID52485   -            443   6.2e-52  176.5  26.6   1   1   1.1e-55   7.9e-52  176.2  18.4     9   449    26   434    21   436 0.92 Sugar (and other) transporter
MFS_1                PF07690.11   354 seq1473_BIOID52485   -            443   4.1e-37  127.6  63.2   1   1   1.6e-38   1.1e-34  119.6  23.5     6   353    28   386    25   387 0.83 Major Facilitator Superfamily
Acetyltransf_3       PF13302.1    142 seq1475_BIOID52485   -            179   2.6e-21   76.3   0.0   1   1   6.7e-25     3e-21   76.0   0.0     2   141    11   150    10   151 0.86 Acetyltransferase (GNAT) domain
Acetyltransf_4       PF13420.1    155 seq1475_BIOID52485   -            179   6.3e-11   42.3   0.1   1   1   1.6e-14   7.2e-11   42.1   0.1    24   154    38   170    17   171 0.85 Acetyltransferase (GNAT) domain
Acetyltransf_1       PF00583.19    83 seq1475_BIOID52485   -            179   1.9e-10   40.5   0.0   1   1   6.9e-14   3.2e-10   39.8   0.0     3    82    74   150    72   151 0.96 Acetyltransferase (GNAT) family
TraS                 PF10624.4    164 seq1477_BIOID52485   -            159   3.5e-83  276.9   1.0   1   1   2.8e-87   3.9e-83  276.7   0.7     1   162     1   158     1   159 0.96 Plasmid conjugative transfer entry exclusion protein TraS
Patatin              PF01734.17   204 seq1478_BIOID52485   -            357   5.2e-22   78.6   0.2   1   1   3.1e-25   4.2e-21   75.7   0.2     1   203    27   195    27   196 0.91 Patatin-like phospholipase
Acetyltransf_1       PF00583.19    83 seq1480_BIOID52485   -             90   1.6e-06   27.9   0.0   1   1   1.3e-10   1.8e-06   27.7   0.0     3    62    15    69     6    79 0.82 Acetyltransferase (GNAT) family
FeS                  PF04060.8     35 seq1481_BIOID52485   -            192     1e-14   53.6   5.2   1   1   1.9e-17   2.8e-14   52.2   3.6     1    35    43    77    43    77 0.97 Putative Fe-S cluster
Fer4                 PF00037.22    24 seq1481_BIOID52485   -            192   8.5e-13   47.2  25.0   1   2     1e-10   1.5e-07   30.5   4.8     2    23   111   132   110   133 0.95 4Fe-4S binding domain
Fer4                 PF00037.22    24 seq1481_BIOID52485   -            192   8.5e-13   47.2  25.0   2   2   2.5e-09   3.8e-06   26.1   2.4     2    24   141   163   140   163 0.91 4Fe-4S binding domain
Fer4_9               PF13187.1     55 seq1481_BIOID52485   -            192   2.3e-10   40.4  32.0   1   1     1e-10   1.6e-07   31.3  10.2     1    55   116   162   116   162 0.95 4Fe-4S dicluster domain
Fer4_6               PF12837.2     24 seq1481_BIOID52485   -            192   2.9e-08   33.0  28.2   1   1   4.9e-10   7.5e-07   28.6   4.5     1    24   109   132   109   132 0.96 4Fe-4S binding domain
Fer4_10              PF13237.1     52 seq1481_BIOID52485   -            192   3.3e-08   33.0  25.8   1   1   1.2e-10   1.8e-07   30.7   9.6     3    52   111   158   109   158 0.86 4Fe-4S dicluster domain
Fer4_2               PF12797.2     22 seq1481_BIOID52485   -            192   1.6e-07   30.6  20.1   1   1   8.7e-09   1.3e-05   24.6   2.9     3    22   110   129   108   129 0.93 4Fe-4S binding domain
DUF1889              PF08986.5    119 seq1482_BIOID52485   -            119   2.3e-83  276.1   0.8   1   1   1.8e-87   2.5e-83  276.0   0.6     1   119     1   119     1   119 1.00 Domain of unknown function (DUF1889)
ATP-synt_ab          PF00006.20   215 seq1485_BIOID52485   -            457   3.9e-69  232.3   0.0   1   1     4e-73   5.5e-69  231.8   0.0     1   215   161   373   161   373 1.00 ATP synthase alpha/beta family, nucleotide-binding domain
Form_Nir_trans       PF01226.12   250 seq1488_BIOID52485   -            268     2e-62  210.2  29.3   1   1   1.7e-66   2.4e-62  209.9  20.3    16   249    20   248     4   249 0.92 Formate/nitrite transporter
Glyco_transf_9       PF01075.12   247 seq1490_BIOID52485   -            318   4.3e-84  281.4   0.1   1   1   3.9e-88   5.3e-84  281.1   0.1     1   245    75   315    75   317 0.98 Glycosyltransferase family 9 (heptosyltransferase)
Flg_bbr_C            PF06429.8     74 seq1494_BIOID52485   -            547     6e-08   32.3   2.6   1   1   8.8e-12     6e-08   32.3   1.8    23    74   491   546   469   546 0.81 Flagellar basal body rod FlgEFG protein C-terminal
Flg_bb_rod           PF00460.15    31 seq1494_BIOID52485   -            547   2.8e-05   23.5  11.0   1   1   4.2e-09   2.8e-05   23.5   7.6     1    31     5    35     5    35 0.97 Flagella basal body rod protein
EF_TS                PF00889.14   221 seq1495_BIOID52485   -            283   2.3e-71  239.5   5.7   1   1   3.3e-75   2.3e-71  239.5   4.0     1   221    57   263    57   263 0.98 Elongation factor TS
UBA                  PF00627.26    37 seq1495_BIOID52485   -            283   3.5e-11   42.4   0.1   1   1   3.4e-14   2.3e-10   39.8   0.1     1    35     4    39     4    40 0.96 UBA/TS-N domain
TraT                 PF05818.7    215 seq1500_BIOID52485   -            243   2.5e-90  301.4   7.2   1   1   2.2e-94     3e-90  301.2   5.0     1   215    32   243    32   243 0.99 Enterobacterial TraT complement resistance protein
Sod_Fe_C             PF02777.13   106 seq1501_BIOID52485   -            193   1.9e-45  152.9   1.9   1   1   1.5e-48     1e-44  150.5   0.1     1   105    87   190    87   191 0.98 Iron/manganese superoxide dismutases, C-terminal domain
Sod_Fe_N             PF00081.17    82 seq1501_BIOID52485   -            193     3e-35  120.2   0.6   1   1   7.4e-39   5.1e-35  119.5   0.4     1    82     2    82     2    82 0.98 Iron/manganese superoxide dismutases, alpha-hairpin domain
DUF2622              PF11080.3     96 seq1502_BIOID52485   -             98   2.5e-05   23.9   0.0   1   1   2.3e-09   3.2e-05   23.5   0.0     7    93     8    94     3    96 0.89 Protein of unknown function (DUF2622)
KicB                 PF03882.9    440 seq1503_BIOID52485   -            440  2.4e-269  893.0  10.9   1   1    2e-273  2.7e-269  892.8   7.6     1   440     1   440     1   440 1.00 KicB killing factor
tRNA-synt_1e         PF01406.14   301 seq1505_BIOID52485   -            461  4.5e-144  479.0   0.1   1   1  2.1e-147  5.7e-144  478.6   0.1     2   300    15   313    14   314 0.99 tRNA synthetases class I (C) catalytic domain
DALR_2               PF09190.6     63 seq1505_BIOID52485   -            461     2e-26   91.9   1.7   1   1   7.1e-30     2e-26   91.9   1.2     1    63   341   402   341   402 0.99 DALR domain
tRNA-synt_1g         PF09334.6    391 seq1505_BIOID52485   -            461   2.2e-16   59.3   1.6   1   2   3.9e-10   1.1e-06   27.5   0.1    13   112    35   133    29   147 0.82 tRNA synthetases class I (M)
tRNA-synt_1g         PF09334.6    391 seq1505_BIOID52485   -            461   2.2e-16   59.3   1.6   2   2   3.1e-11   8.6e-08   31.1   0.1   312   373   251   311   231   317 0.85 tRNA synthetases class I (M)
tRNA-synt_1f         PF01921.13   360 seq1505_BIOID52485   -            461   1.7e-07   30.1   0.0   1   1     2e-08   5.6e-05   21.8   0.0   276   317   261   301   214   329 0.85 tRNA synthetases class I (K)
tRNA-synt_1          PF00133.17   601 seq1505_BIOID52485   -            461   1.1e-06   26.8   0.2   1   1   3.5e-09   9.5e-06   23.7   0.0   515   596   221   300   206   305 0.81 tRNA synthetases class I (I, L, M and V)
5_3_exonuc_N         PF02739.11   169 seq1513_BIOID52485   -            281   3.7e-25   88.1   0.0   1   1   8.1e-29   5.5e-25   87.5   0.0    35   149    56   172    35   188 0.90 5'-3' exonuclease, N-terminal resolvase-like domain
5_3_exonuc           PF01367.15   101 seq1513_BIOID52485   -            281   1.2e-23   83.1   0.0   1   1   2.7e-27   1.8e-23   82.5   0.0     1    91   190   279   190   281 0.97 5'-3' exonuclease, C-terminal SAM fold
CoA_binding          PF02629.14    96 seq1514_BIOID52485   -            289   1.7e-30  105.2   0.7   1   1   4.9e-34   1.7e-30  105.2   0.5     1    96     6    99     6    99 0.99 CoA binding domain
Ligase_CoA           PF00549.14   153 seq1514_BIOID52485   -            289   2.4e-20   72.5   0.6   1   1   1.2e-23     4e-20   71.8   0.4     1   152   151   271   151   272 0.96 CoA-ligase
Succ_CoA_lig         PF13607.1    138 seq1514_BIOID52485   -            289   8.7e-12   44.7   0.0   1   1   4.4e-15   1.5e-11   43.9   0.0     1   138   145   284   145   287 0.83 Succinyl-CoA ligase like flavodoxin domain
Sigma54_activat      PF00158.21   168 seq1515_BIOID52485   -            441   3.7e-72  241.1   0.1   1   1   2.2e-75     6e-72  240.4   0.1     1   168   141   308   141   308 0.99 Sigma-54 interaction domain
Response_reg         PF00072.19   112 seq1515_BIOID52485   -            441   7.2e-30  103.1   0.2   1   1   5.4e-33   1.5e-29  102.1   0.1     1   111     8   117     8   118 0.98 Response regulator receiver domain
HTH_8                PF02954.14    42 seq1515_BIOID52485   -            441     2e-14   52.7   0.6   1   1   7.2e-18     2e-14   52.7   0.4     3    39   403   439   401   441 0.93 Bacterial regulatory protein, Fis family
AAA_5                PF07728.9    139 seq1515_BIOID52485   -            441   1.4e-07   31.1   0.0   1   1     1e-10   2.8e-07   30.2   0.0     2   123   165   283   164   301 0.84 AAA domain (dynein-related subfamily)
AAA                  PF00004.24   132 seq1515_BIOID52485   -            441   1.7e-05   24.9   0.0   1   1   1.3e-08   3.5e-05   23.9   0.0     1   126   165   296   165   302 0.72 ATPase family associated with various cellular activities (AAA)
cNMP_binding         PF00027.24    91 seq1516_BIOID52485   -            232   3.6e-14   52.2   0.0   1   1   4.4e-18     6e-14   51.5   0.0     3    87    35   119    33   122 0.95 Cyclic nucleotide-binding domain
Chorismate_bind      PF00425.13   257 seq1517_BIOID52485   -            453   2.3e-90  302.2   0.0   1   1   4.3e-94   2.9e-90  301.9   0.0     2   257   190   443   189   443 0.98 chorismate binding enzyme
Anth_synt_I_N        PF04715.8    140 seq1517_BIOID52485   -            453   2.7e-29  101.8   0.1   1   1   3.3e-32   2.3e-28   98.8   0.0     9   139    22   153    16   154 0.90 Anthranilate synthase component I, N terminal region
Beta-lactamase       PF00144.19   330 seq1518_BIOID52485   -            434   3.2e-70  236.6   0.9   1   1   2.7e-74   3.7e-70  236.4   0.6     2   328    44   412    43   414 0.94 Beta-lactamase
SBP_bac_3            PF00497.15   225 seq1520_BIOID52485   -            341   1.2e-33  116.2   0.0   1   1   1.2e-37   1.7e-33  115.6   0.0     2   211    38   251    37   256 0.91 Bacterial extracellular solute-binding proteins, family 3
PaaA_PaaC            PF05138.7    263 seq1523_BIOID52485   -            309    4e-100  334.0   0.5   1   1  3.3e-104  4.5e-100  333.8   0.3     4   263    17   291     1   291 0.97 Phenylacetic acid catabolic protein
OMPdecase            PF00215.19   226 seq1524_BIOID52485   -            220   3.6e-28   98.3   0.2   1   1     3e-32   4.1e-28   98.2   0.1     2   223     5   204     4   207 0.94 Orotidine 5'-phosphate decarboxylase / HUMPS family
DUF463               PF04317.7    443 seq1525_BIOID52485   -            465  1.1e-187  623.8   0.0   1   1  9.5e-192  1.3e-187  623.6   0.0     1   443    20   464    20   464 0.99 YcjX-like family, DUF463
Molybdopterin        PF00384.17   432 seq1526_BIOID52485   -            808   1.6e-88  297.1   0.0   1   1   4.4e-92     2e-88  296.8   0.0     1   432   115   566   115   566 0.93 Molybdopterin oxidoreductase
Molydop_binding      PF01568.16   109 seq1526_BIOID52485   -            808   5.2e-27   93.6   0.0   1   1   2.2e-30     1e-26   92.7   0.0     1   107   687   800   687   802 0.97 Molydopterin dinucleotide binding domain
Molybdop_Fe4S4       PF04879.11    55 seq1526_BIOID52485   -            808   2.7e-13   49.4   0.9   1   1     1e-16   4.7e-13   48.6   0.6     1    55    53   112    53   112 0.96 Molybdopterin oxidoreductase Fe4S4 domain
TP_methylase         PF00590.15   210 seq1527_BIOID52485   -            457   9.3e-50  169.1   0.1   1   1   3.2e-53   1.5e-49  168.4   0.1     2   209   218   426   217   427 0.92 Tetrapyrrole (Corrin/Porphyrin) Methylases
NAD_binding_7        PF13241.1    103 seq1527_BIOID52485   -            457   6.1e-28   96.9   0.1   1   1   1.3e-29     6e-26   90.5   0.0     1   103     6   115     6   115 0.89 Putative NAD(P)-binding
CysG_dimeriser       PF10414.4     60 seq1527_BIOID52485   -            457   1.7e-19   68.9   0.9   1   1   3.7e-23   1.7e-19   68.9   0.6     2    60   150   209   149   209 0.97 Sirohaem synthase dimerisation region
TatD_DNase           PF01026.16   255 seq1528_BIOID52485   -            260   4.6e-67  225.7   0.0   1   1   3.9e-71   5.3e-67  225.5   0.0     1   255     6   257     6   257 0.98 TatD related DNase
Pilus_PilP           PF11356.3     87 seq1529_BIOID52485   -            271   1.2e-11   44.5   0.0   1   1   1.4e-15   1.9e-11   43.9   0.0     4    86    67   150    64   151 0.89 Type IV pilus biogenesis
O-antigen_lig        PF13425.1    137 seq1531_BIOID52485   -            405   1.2e-16   60.8   9.3   1   1   1.7e-20   1.2e-16   60.8   6.5     1   136   189   343   189   344 0.81 O-antigen ligase like membrane protein
Wzy_C                PF04932.10   163 seq1531_BIOID52485   -            405   1.5e-12   47.5   7.6   1   1   2.2e-16   1.5e-12   47.5   5.3     2   163   195   341   190   341 0.76 O-Antigen ligase
Resolvase            PF00239.16   141 seq1532_BIOID52485   -            182     1e-38  132.2   0.1   1   1     2e-42   1.3e-38  131.8   0.0     1   138     2   133     2   136 0.97 Resolvase, N terminal domain
HTH_7                PF02796.10    45 seq1532_BIOID52485   -            182   1.2e-08   34.6   0.0   1   1   3.1e-12   2.2e-08   33.7   0.0     1    44   138   181   138   182 0.98 Helix-turn-helix domain of resolvase
Flavodoxin_2         PF02525.12   199 seq1534_BIOID52485   -            176   2.7e-41  141.1   0.0   1   1   4.8e-45   3.3e-41  140.8   0.0     3   199     2   167     1   167 0.90 Flavodoxin-like fold
FMN_red              PF03358.10   152 seq1534_BIOID52485   -            176   5.3e-08   32.3   0.0   1   1   1.1e-11   7.4e-08   31.9   0.0    58   125    43   117     2   135 0.76 NADPH-dependent FMN reductase
AA_kinase            PF00696.23   241 seq1538_BIOID52485   -            241   1.7e-27   96.3   0.2   1   1   1.9e-31   2.7e-27   95.7   0.2     1   241    10   219    10   219 0.77 Amino acid kinase family
C4dic_mal_tran       PF03595.12   330 seq1540_BIOID52485   -            366   2.5e-54  184.0  37.2   1   1   2.1e-58   2.9e-54  183.8  25.8     2   329    44   342    43   343 0.97 C4-dicarboxylate transporter/malic acid transport protein
FliJ                 PF02050.11   123 seq1542_BIOID52485   -            147   2.5e-32  111.3  20.6   1   1   2.3e-36   3.1e-32  111.0  14.3     1   122    19   141    19   142 0.98 Flagellar FliJ protein
AP_endonuc_2         PF01261.19   211 seq1545_BIOID52485   -            288   1.1e-31  109.7   0.0   1   1     1e-35   1.4e-31  109.3   0.0     3   211    27   236    25   236 0.96 Xylose isomerase-like TIM barrel
MukE                 PF04288.8    235 seq1548_BIOID52485   -            243    5e-134  444.3   0.3   1   1  4.1e-138  5.6e-134  444.1   0.2     1   235    19   243    19   243 0.99 MukE-like family
PsiE                 PF06146.7     69 seq1549_BIOID52485   -            136   1.8e-16   59.9   5.7   1   1   1.3e-20   1.8e-16   59.9   3.9     5    69    62   123    58   123 0.95 Phosphate-starvation-inducible E
Na_H_Exchanger       PF00999.16   384 seq1550_BIOID52485   -            620   1.1e-63  214.9  46.2   1   1   2.4e-67   1.6e-63  214.4  32.0     2   378    11   375    10   379 0.93 Sodium/hydrogen exchanger family
TrkA_N               PF02254.13   116 seq1550_BIOID52485   -            620   5.2e-27   94.0   0.0   1   1   2.1e-30   1.4e-26   92.6   0.0     1   111   402   512   402   514 0.97 TrkA-N domain
PaaB                 PF06243.6     94 seq1551_BIOID52485   -             95   4.3e-35  119.6   0.0   1   1   3.4e-39   4.6e-35  119.5   0.0     3    94     6    95     4    95 0.97 Phenylacetic acid degradation B
Secretin             PF00263.16   165 seq1553_BIOID52485   -            654   2.9e-51  173.0   5.0   1   1   9.4e-55   6.4e-51  171.8   3.4     1   165   437   599   437   599 0.93 Bacterial type II and III secretion system protein
Secretin_N           PF03958.12    82 seq1553_BIOID52485   -            654   7.7e-47  157.2   9.9   1   3   1.1e-14   7.4e-11   41.9   0.1     1    78   131   190   131   193 0.97 Bacterial type II/III secretion system short domain
Secretin_N           PF03958.12    82 seq1553_BIOID52485   -            654   7.7e-47  157.2   9.9   2   3   6.5e-21   4.4e-17   61.9   0.1     2    80   197   266   196   268 0.94 Bacterial type II/III secretion system short domain
Secretin_N           PF03958.12    82 seq1553_BIOID52485   -            654   7.7e-47  157.2   9.9   3   3   1.4e-19   9.3e-16   57.6   0.8     1    82   272   351   272   351 0.95 Bacterial type II/III secretion system short domain
BPD_transp_1         PF00528.17   185 seq1554_BIOID52485   -            399   7.5e-16   58.0  32.3   1   1   9.3e-19   1.3e-14   54.0  18.2     2   183   109   394   108   396 0.88 Binding-protein-dependent transport system inner membrane component
Flg_hook             PF02120.11    85 seq1555_BIOID52485   -            375   4.2e-19   67.8   6.8   1   1   6.5e-23   8.8e-19   66.8   4.7     4    84   248   328   245   336 0.91 Flagellar hook-length control protein FliK
Flagellin_N          PF00669.15   139 seq1556_BIOID52485   -            317   4.4e-34  117.1   9.6   1   1   3.2e-38   4.4e-34  117.1   6.7     2   139     4   141     3   141 0.99 Bacterial flagellin N-terminal helical region
DUF1107              PF06526.7     64 seq1557_BIOID52485   -             81   1.1e-30  105.0   0.8   1   1   9.6e-35   1.3e-30  104.8   0.5     1    64    14    77    14    77 0.99 Protein of unknown function (DUF1107)
DUF3296              PF11726.3    180 seq1559_BIOID52485   -            187   2.4e-30  105.3   0.5   1   1   2.1e-34   2.9e-30  105.0   0.3     2   170    17   167    16   174 0.89 Protein of unknown function (DUF3296)
DUF188               PF02639.9    130 seq1561_BIOID52485   -            152     1e-50  170.3   0.0   1   1   8.8e-55   1.2e-50  170.1   0.0     1   127    17   143    17   146 0.98 Uncharacterized BCR, YaiI/YqxD family COG1671
NUDIX                PF00293.23   135 seq1562_BIOID52485   -            192   4.8e-16   58.4   0.0   1   1   4.9e-20   6.7e-16   58.0   0.0     4   124    33   151    29   159 0.87 NUDIX domain
TrwB_AAD_bind        PF10412.4    386 seq1563_BIOID52485   -            744  5.1e-148  492.6   0.0   1   1  2.3e-151  6.3e-148  492.3   0.0     2   386   172   561   171   561 0.99 Type IV secretion-system coupling protein DNA-binding domain
TraD_N               PF12615.3    101 seq1563_BIOID52485   -            744   2.5e-33  114.3  11.5   1   1   3.5e-36   9.6e-33  112.4   7.8     1   101    31   129    31   129 0.99 F sex factor protein N terminal
TraG-D_C             PF12696.2    128 seq1563_BIOID52485   -            744   1.1e-18   67.2   0.0   1   1   7.3e-22     2e-18   66.3   0.0     1   127   419   541   419   542 0.86 TraM recognition site of TraD and TraG
AAA_10               PF12846.2    328 seq1563_BIOID52485   -            744   2.1e-10   40.2   0.0   1   1   7.2e-12     2e-08   33.7   0.0     3   318   187   491   186   498 0.74 AAA-like domain
T4SS-DNA_transf      PF02534.9    469 seq1563_BIOID52485   -            744     1e-07   30.8   0.0   1   1   9.5e-11   2.6e-07   29.4   0.0   264   361   382   476   198   500 0.82 Type IV secretory system Conjugative DNA transfer
PaaA_PaaC            PF05138.7    263 seq1564_BIOID52485   -            248   1.6e-96  322.1   0.8   1   1  1.3e-100   1.8e-96  322.0   0.6    17   263     3   248     1   248 0.99 Phenylacetic acid catabolic protein
RRF                  PF01765.14   165 seq1569_BIOID52485   -            185   3.9e-68  227.9   1.7   1   1   3.7e-72     5e-68  227.6   1.2     1   165    19   183    19   183 0.99 Ribosome recycling factor
DUF697               PF05128.7    162 seq1572_BIOID52485   -            353   4.1e-54  182.3   0.2   1   1     3e-58   4.1e-54  182.3   0.1     2   161   183   341   182   342 0.98 Domain of unknown function (DUF697)
Ferritin             PF00210.19   142 seq1575_BIOID52485   -            167   4.3e-22   78.3   1.3   1   1   3.6e-26   4.9e-22   78.1   0.9     3   140     9   142     7   144 0.93 Ferritin-like domain
Aldolase_II          PF00596.16   183 seq1576_BIOID52485   -            231   1.2e-45  155.2   1.1   1   1   1.1e-49   1.5e-45  154.9   0.8     2   181     8   196     7   198 0.91 Class II Aldolase and Adducin N-terminal domain
TehB                 PF03848.9    192 seq1577_BIOID52485   -            197  5.1e-103  342.0   0.1   1   1  3.7e-106  5.7e-103  341.9   0.0     1   192     1   193     1   193 0.99 Tellurite resistance protein TehB
Methyltransf_23      PF13489.1    162 seq1577_BIOID52485   -            197   1.2e-12   47.7   0.0   1   1   9.2e-16   1.4e-12   47.4   0.0    20   115    28   133    10   173 0.77 Methyltransferase domain
Methyltransf_11      PF08241.7     95 seq1577_BIOID52485   -            197     2e-12   47.3   0.0   1   1   2.7e-15   4.1e-12   46.3   0.0     1    93    35   130    35   132 0.96 Methyltransferase domain
Methyltransf_12      PF08242.7     99 seq1577_BIOID52485   -            197   2.1e-11   44.0   0.0   1   1   2.2e-14   3.4e-11   43.3   0.0     1    98    35   129    35   130 0.95 Methyltransferase domain
Methyltransf_31      PF13847.1    152 seq1577_BIOID52485   -            197   8.1e-11   41.6   0.0   1   1   6.3e-14   9.6e-11   41.3   0.0     5   110    32   134    29   183 0.89 Methyltransferase domain
MTS                  PF05175.9    170 seq1577_BIOID52485   -            197     5e-10   38.9   0.0   1   1   4.2e-13   6.4e-10   38.5   0.0    23   140    22   134     3   152 0.85 Methyltransferase small domain
Methyltransf_18      PF12847.2    112 seq1577_BIOID52485   -            197   1.5e-08   35.1   0.0   1   1   1.4e-11   2.2e-08   34.5   0.0     2   109    31   132    30   136 0.79 Methyltransferase domain
MukB                 PF04310.7    227 seq1578_BIOID52485   -           1486  2.4e-146  484.9   0.7   1   1    1e-149  4.7e-146  483.9   0.1     1   227     1   227     1   227 1.00 MukB N-terminal
SbcCD_C              PF13558.1     90 seq1578_BIOID52485   -           1486   5.1e-14   51.8   0.3   1   1   4.7e-17   2.2e-13   49.8   0.0     1    89  1335  1424  1335  1425 0.88 Putative exonuclease SbcCD, C subunit
AAA_29               PF13555.1     62 seq1578_BIOID52485   -           1486   5.2e-13   48.2   0.2   1   1   2.7e-16   1.2e-12   47.0   0.2     2    61     8    66     7    67 0.90 P-loop containing region of AAA domain
PTS_EIIA_2           PF00359.17   142 seq1579_BIOID52485   -            658   2.4e-31  108.2   0.0   1   1   8.9e-35     4e-31  107.5   0.0     5   141    29   170    25   171 0.95 Phosphoenolpyruvate-dependent sugar phosphotransferase system, EIIA 2
PTS_IIB              PF02302.12    90 seq1579_BIOID52485   -            658   1.4e-15   57.3   0.1   1   1   5.6e-19   2.6e-15   56.5   0.1     2    90   188   279   187   279 0.95 PTS system, Lactose/Cellobiose specific IIB subunit
PTS_EIIC             PF02378.13   321 seq1579_BIOID52485   -            658   3.4e-11   42.4  34.9   1   1   5.3e-14   2.4e-10   39.6  23.8     2   268   312   562   311   632 0.72 Phosphotransferase system, EIIC
YbjQ_1               PF01906.12   105 seq1580_BIOID52485   -            107   1.2e-40  138.0   0.6   1   1   9.3e-45   1.3e-40  137.9   0.4     1   104     1   104     1   105 0.99 Putative heavy-metal-binding
Phage_lambda_P       PF06992.6    233 seq1581_BIOID52485   -            233  1.5e-167  554.5   4.5   1   1  1.2e-171  1.6e-167  554.3   3.1     1   233     1   233     1   233 1.00 Replication protein P
DUF4223              PF13978.1     56 seq1582_BIOID52485   -             55   1.2e-36  124.0   0.7   1   1   9.5e-41   1.3e-36  123.9   0.5     1    55     1    55     1    55 0.99 Protein of unknown function (DUF4223)
Flg_bbr_C            PF06429.8     74 seq1585_BIOID52485   -            143   1.6e-09   37.4   0.2   1   1   2.3e-13   1.6e-09   37.4   0.1    32    74    98   140    69   140 0.89 Flagellar basal body rod FlgEFG protein C-terminal
Flg_bb_rod           PF00460.15    31 seq1585_BIOID52485   -            143   1.1e-06   28.0   4.3   1   1   1.7e-10   1.2e-06   27.9   1.6     3    25     9    31     8    34 0.93 Flagella basal body rod protein
SKI                  PF01202.17   158 seq1587_BIOID52485   -            174   4.8e-48  162.8   0.0   1   1   1.6e-51   5.5e-48  162.7   0.0     1   157    11   168    11   169 0.98 Shikimate kinase
AAA_17               PF13207.1    121 seq1587_BIOID52485   -            174   1.9e-06   28.5   0.0   1   1   1.3e-09   4.3e-06   27.4   0.0     3    66     6    67     5   172 0.67 AAA domain
AAA                  PF00004.24   132 seq1587_BIOID52485   -            174   2.2e-06   27.7   0.0   1   1   3.1e-08   0.00011   22.3   0.0     2    30     6    34     5    95 0.86 ATPase family associated with various cellular activities (AAA)
TonB                 PF03544.9     79 seq1591_BIOID52485   -             91   6.1e-21   74.3   0.1   1   1   5.4e-25   7.4e-21   74.0   0.1     2    71    12    82    11    85 0.91 Gram-negative bacterial tonB protein
Amidase_2            PF01510.20   132 seq1592_BIOID52485   -            276   1.2e-26   93.1   0.0   1   1   1.5e-30   2.1e-26   92.4   0.0     6   131    41   179    35   180 0.92 N-acetylmuramoyl-L-alanine amidase
SDH_alpha            PF03313.10   283 seq1594_BIOID52485   -            454  7.6e-104  346.5   5.6   1   1  1.4e-107  9.8e-104  346.2   3.9     3   282   184   449   182   450 0.96 Serine dehydratase alpha chain
SDH_beta             PF03315.10   158 seq1594_BIOID52485   -            454   8.5e-56  188.2   0.0   1   1   2.2e-59   1.5e-55  187.4   0.0     1   157     3   158     3   159 0.96 Serine dehydratase beta chain
DUF59                PF01883.14    72 seq1595_BIOID52485   -            172   6.9e-15   54.6   0.0   1   1   1.1e-18   1.5e-14   53.5   0.0     2    62    20    81    19    92 0.93 Domain of unknown function DUF59
DXP_reductoisom      PF02670.11   129 seq1597_BIOID52485   -            398     6e-49  165.7   0.7   1   1   1.3e-52     6e-49  165.7   0.5     1   129     4   132     4   132 0.99 1-deoxy-D-xylulose 5-phosphate reductoisomerase
DXPR_C               PF13288.1    121 seq1597_BIOID52485   -            398   2.4e-45  153.3   0.3   1   1   1.1e-48   5.2e-45  152.2   0.2     1   121   271   389   271   389 0.99 DXP reductoisomerase C-terminal domain
DXP_redisom_C        PF08436.7     84 seq1597_BIOID52485   -            398   7.5e-34  115.3   0.0   1   1   4.4e-37     2e-33  113.9   0.0     1    84   146   239   146   239 0.96 1-deoxy-D-xylulose 5-phosphate reductoisomerase C-terminal
Peripla_BP_3         PF13377.1    160 seq1598_BIOID52485   -            341   9.6e-43  145.8   0.0   1   1   9.5e-46   3.2e-42  144.1   0.0     2   160   171   331   170   331 0.92 Periplasmic binding protein-like domain
Peripla_BP_1         PF00532.16   279 seq1598_BIOID52485   -            341   8.6e-35  120.1   0.0   1   1     3e-38     1e-34  119.9   0.0     2   275    60   325    59   329 0.93 Periplasmic binding proteins and sugar binding domain of LacI family
LacI                 PF00356.16    46 seq1598_BIOID52485   -            341   3.7e-21   74.3   0.8   1   1   2.1e-24   7.1e-21   73.4   0.6     1    46     3    48     3    48 0.99 Bacterial regulatory proteins, lacI family
Peripla_BP_4         PF13407.1    258 seq1598_BIOID52485   -            341   2.6e-20   72.7   0.0   1   1   1.1e-23   3.6e-20   72.3   0.0     1   253    62   308    62   313 0.89 Periplasmic binding protein domain
AA_permease_2        PF13520.1    426 seq1599_BIOID52485   -            462   2.8e-59  200.6  45.4   1   1     5e-63   3.5e-59  200.3  31.5     1   405    27   427    27   448 0.85 Amino acid permease
AA_permease          PF00324.16   479 seq1599_BIOID52485   -            462     5e-36  123.9  40.9   1   1   1.2e-39   8.5e-36  123.1  28.3     2   475    32   457    31   461 0.83 Amino acid permease
SSF                  PF00474.12   406 seq1600_BIOID52485   -            502    3e-148  493.7  29.5   1   1  3.4e-152  4.6e-148  493.0  20.5     1   406    35   437    35   437 0.99 Sodium:solute symporter family
FlgD                 PF03963.9     82 seq1601_BIOID52485   -            237     5e-17   61.6   8.4   1   1   2.1e-20   9.4e-17   60.7   5.8     9    79    12    81     3    84 0.77 Flagellar hook capping protein - N-terminal region
FLgD_tudor           PF13861.1     61 seq1601_BIOID52485   -            237   5.6e-13   48.5   0.8   1   1   2.1e-16   9.7e-13   47.8   0.5     2    60    91   227    90   228 0.97 FlgD Tudor-like domain
FlgD_ig              PF13860.1     81 seq1601_BIOID52485   -            237   2.7e-09   36.5   0.5   1   1   1.3e-12   6.1e-09   35.3   0.3     8    80   112   185   106   186 0.82 FlgD Ig-like domain
Peripla_BP_3         PF13377.1    160 seq1602_BIOID52485   -            343   3.1e-37  127.9   0.6   1   1   2.1e-40     7e-37  126.7   0.1     2   160   169   329   168   329 0.92 Periplasmic binding protein-like domain
Peripla_BP_1         PF00532.16   279 seq1602_BIOID52485   -            343   7.5e-28   97.4   0.0   1   1   2.9e-31     1e-27   96.9   0.0     2   240    60   296    59   309 0.83 Periplasmic binding proteins and sugar binding domain of LacI family
LacI                 PF00356.16    46 seq1602_BIOID52485   -            343   3.6e-21   74.3   1.8   1   1   3.4e-24   1.2e-20   72.7   0.8     1    46     3    48     3    48 0.99 Bacterial regulatory proteins, lacI family
Peripla_BP_4         PF13407.1    258 seq1602_BIOID52485   -            343   1.6e-12   47.1   0.0   1   1   1.4e-15   4.7e-12   45.7   0.0     1   256    62   309    62   311 0.83 Periplasmic binding protein domain
AsnA                 PF03590.10   244 seq1603_BIOID52485   -            330  1.1e-129  430.9   0.0   1   1    2e-133  1.4e-129  430.6   0.0     2   244     4   246     3   246 0.99 Aspartate-ammonia ligase
BPD_transp_1         PF00528.17   185 seq1605_BIOID52485   -            368   3.2e-26   91.8  11.3   1   1   2.4e-30   3.2e-26   91.8   7.8     2   183   175   361   174   363 0.94 Binding-protein-dependent transport system inner membrane component
FliL                 PF03748.9     99 seq1606_BIOID52485   -            154   4.4e-23   81.0   0.0   1   1     4e-27   5.5e-23   80.7   0.0     1    98    54   153    54   154 0.94 Flagellar basal body-associated protein FliL
Fer2                 PF00111.22    78 seq1607_BIOID52485   -            426   1.3e-17   63.1   0.6   1   1   5.4e-21   2.5e-17   62.2   0.4     2    77   337   411   336   412 0.91 2Fe-2S iron-sulfur cluster binding domain
FAD_binding_6        PF00970.19    99 seq1607_BIOID52485   -            426   2.9e-16   59.3   0.0   1   1   1.1e-19   4.8e-16   58.5   0.0     2    99    77   175    76   175 0.91 Oxidoreductase FAD-binding domain
NAD_binding_1        PF00175.16   109 seq1607_BIOID52485   -            426   7.1e-16   58.6   0.0   1   1   2.7e-19   1.2e-15   57.8   0.0     2   108   188   296   187   297 0.92 Oxidoreductase NAD-binding domain
HATPase_c            PF02518.21   111 seq1608_BIOID52485   -            572   2.1e-19   69.1   0.0   1   1     1e-22   3.5e-19   68.4   0.0     2   110   449   559   448   560 0.95 Histidine kinase-, DNA gyrase B-, and HSP90-like ATPase
PAS_8                PF13188.1     64 seq1608_BIOID52485   -            572   2.7e-06   26.9   0.0   1   1   3.8e-09   1.3e-05   24.7   0.0     2    49   243   293   242   311 0.73 PAS domain
PAS                  PF00989.19   113 seq1608_BIOID52485   -            572   5.6e-06   26.0   0.0   1   1     5e-09   1.7e-05   24.4   0.0     4    64   245   305   242   313 0.88 PAS fold
Kinase-PPPase        PF03618.9    255 seq1613_BIOID52485   -            277   3.4e-82  275.6   0.0   1   1   2.8e-86   3.9e-82  275.4   0.0     1   255     9   267     9   267 0.97 Kinase/pyrophosphorylase
DUF3313              PF11769.3    201 seq1615_BIOID52485   -            222   9.3e-66  220.9   0.1   1   1   7.7e-70   1.1e-65  220.7   0.1     1   199    16   214    16   216 0.99 Protein of unknown function (DUF3313)
Fer4_11              PF13247.1     99 seq1616_BIOID52485   -            205   1.2e-31  108.4  10.9   1   1   8.5e-35   1.2e-31  108.4   7.5     3    97    60   153    58   155 0.97 4Fe-4S dicluster domain
Fer4_2               PF12797.2     22 seq1616_BIOID52485   -            205   1.1e-13   50.0  30.8   1   1   6.7e-10   9.1e-07   28.3   0.6     2    20     6    24     5    33 0.89 4Fe-4S binding domain
Fer4                 PF00037.22    24 seq1616_BIOID52485   -            205   9.1e-13   47.1  35.1   1   1   8.5e-11   1.2e-07   30.9   3.3     1    23    92   114    92   115 0.94 4Fe-4S binding domain
Fer4_7               PF12838.2     52 seq1616_BIOID52485   -            205   2.4e-12   46.9  28.1   1   1   9.2e-10   1.3e-06   28.6   7.3     2    50    99   147    98   149 0.87 4Fe-4S dicluster domain
Fer4_9               PF13187.1     55 seq1616_BIOID52485   -            205   8.2e-12   45.0  26.6   1   1   5.5e-10   7.5e-07   29.2   7.4     2    53    99   148    98   150 0.95 4Fe-4S dicluster domain
Fer4_10              PF13237.1     52 seq1616_BIOID52485   -            205   4.5e-11   42.2  30.2   1   1   8.2e-09   1.1e-05   24.9   8.0     2    52    92   146    91   146 0.76 4Fe-4S dicluster domain
Fer4_4               PF12800.2     17 seq1616_BIOID52485   -            205   1.7e-10   40.2  32.5   1   3     3e-05      0.04   14.1   2.3     1    15    11    25    11    29 0.90 4Fe-4S binding domain
Fer4_4               PF12800.2     17 seq1616_BIOID52485   -            205   1.7e-10   40.2  32.5   2   3   3.3e-05     0.045   13.9   2.0     2    16    65    81    64    85 0.86 4Fe-4S binding domain
Fer4_4               PF12800.2     17 seq1616_BIOID52485   -            205   1.7e-10   40.2  32.5   3   3   2.9e-07    0.0004   20.3   2.0     2    17    97   112    96   112 0.91 4Fe-4S binding domain
Fer4_6               PF12837.2     24 seq1616_BIOID52485   -            205   2.4e-10   39.7  39.6   1   1   3.1e-09   4.2e-06   26.2   3.2     1    23    91   113    91   114 0.95 4Fe-4S binding domain
Fer4_3               PF12798.2     15 seq1616_BIOID52485   -            205   7.3e-07   29.1  40.1   1   2   9.4e-06     0.013   15.9   4.2     1    15    67    83    67    83 0.98 4Fe-4S binding domain
Fer4_3               PF12798.2     15 seq1616_BIOID52485   -            205   7.3e-07   29.1  40.1   2   2   4.8e-05     0.065   13.7   1.6     1    13   126   147   126   149 0.94 4Fe-4S binding domain
Sigma54_activat      PF00158.21   168 seq1620_BIOID52485   -            513   4.4e-56  188.8   0.0   1   1   1.5e-59   6.6e-56  188.2   0.0     2   167   207   365   206   366 0.98 Sigma-54 interaction domain
PAS_8                PF13188.1     64 seq1620_BIOID52485   -            513   7.3e-06   25.5   0.0   1   1   5.4e-09   2.5e-05   23.8   0.0     3    52    82   135    81   148 0.79 PAS domain
AAA                  PF00004.24   132 seq1620_BIOID52485   -            513   3.4e-05   23.9   0.0   1   1   1.8e-08   8.2e-05   22.7   0.0     1   111   230   341   230   359 0.85 ATPase family associated with various cellular activities (AAA)
FliM                 PF02154.10   192 seq1621_BIOID52485   -            349   1.4e-80  269.3   0.2   1   1   3.6e-84   2.5e-80  268.6   0.0     1   192    53   246    53   246 0.99 Flagellar motor switch protein FliM
SpoA                 PF01052.15    77 seq1621_BIOID52485   -            349   1.5e-15   56.3   0.0   1   1   4.7e-19   3.2e-15   55.3   0.0     3    75   267   337   265   338 0.96 Surface presentation of antigens (SPOA)
DUF2819              PF10995.3    317 seq1622_BIOID52485   -            523  3.2e-129  430.1   0.0   1   1    3e-133  4.1e-129  429.7   0.0     2   317   163   474   162   474 0.99 Protein of unknown function (DUF2819)
NinB                 PF05772.7    127 seq1623_BIOID52485   -            146     2e-53  179.2   0.1   1   1   1.7e-57   2.4e-53  179.0   0.1     2   127     8   129     7   129 0.99 NinB protein
AroM                 PF07302.6    221 seq1624_BIOID52485   -            225   1.2e-86  289.5   2.8   1   1   9.7e-91   1.3e-86  289.3   1.9     2   220     5   224     4   225 0.99 AroM protein
YecR                 PF13992.1     74 seq1626_BIOID52485   -            107   2.8e-27   94.5   0.2   1   1   2.5e-31   3.5e-27   94.2   0.1     2    74    26    98    25    98 0.98 YecR-like lipoprotein
DHFR_1               PF00186.14   161 seq1627_BIOID52485   -            196   1.2e-58  197.0   0.0   1   1   1.1e-62   1.5e-58  196.8   0.0     1   161    38   195    38   195 0.97 Dihydrofolate reductase
DUF3521              PF12035.3     35 seq1628_BIOID52485   -             43   1.2e-07   31.2   0.1   1   1   4.1e-11   5.6e-07   29.1   0.1     1    35     6    31     6    31 0.95 Protein of unknown function (DUF3521)
DmsC                 PF04976.7    276 seq1629_BIOID52485   -            364  1.7e-115  384.9  19.9   1   1  1.5e-119  2.1e-115  384.6  13.8     1   276    81   354    81   354 0.99 DMSO reductase anchor subunit (DmsC)
T2SE                 PF00437.15   272 seq1631_BIOID52485   -            493   5.6e-88  294.2   4.0   1   1   8.2e-92   5.6e-88  294.2   2.8     3   271   115   380   113   381 0.98 Type II/IV secretion system protein
AAA_23               PF13476.1    202 seq1631_BIOID52485   -            493   1.6e-07   31.7   0.1   1   1   5.2e-11   3.6e-07   30.6   0.0     2    46   219   269   218   336 0.74 AAA domain
FlaE                 PF07559.9    130 seq1632_BIOID52485   -            400   6.4e-26   91.4  13.7   1   1   1.4e-29   6.4e-26   91.4   9.5     1   130   170   281   170   281 0.96 Flagellar basal body protein FlaE
Flg_bbr_C            PF06429.8     74 seq1632_BIOID52485   -            400   5.4e-17   61.3   0.1   1   1   1.2e-20   5.4e-17   61.3   0.0     2    72   322   397   321   399 0.87 Flagellar basal body rod FlgEFG protein C-terminal
Flg_bb_rod           PF00460.15    31 seq1632_BIOID52485   -            400   1.8e-06   27.4   2.4   1   1   3.9e-10   1.8e-06   27.4   1.7     3    31     5    33     4    33 0.97 Flagella basal body rod protein
MFS_1                PF07690.11   354 seq1633_BIOID52485   -            438   5.5e-21   74.5  37.6   1   1   8.1e-25   5.5e-21   74.5  26.1     2   342    32   389    30   398 0.77 Major Facilitator Superfamily
Sugar_tr             PF00083.19   451 seq1633_BIOID52485   -            438   2.5e-06   26.2   7.6   1   1   3.7e-10   2.5e-06   26.2   5.3    43   182    52   222     5   246 0.78 Sugar (and other) transporter
Dam                  PF05869.6    181 seq1636_BIOID52485   -            175   2.8e-62  209.2   0.2   1   1   2.2e-66   3.1e-62  209.1   0.2     2   175     3   172     2   175 0.98 DNA N-6-adenine-methyltransferase (Dam)
DAHP_synth_1         PF00793.15   272 seq1637_BIOID52485   -            389  1.1e-102  342.2   0.0   1   1    1e-106  1.4e-102  341.9   0.0     8   270    80   377    65   379 0.97 DAHP synthetase I family
Fimbrial             PF00419.15   145 seq1638_BIOID52485   -            180     8e-20   71.4   7.7   1   1     7e-24   9.6e-20   71.1   5.3     1   145    30   180    30   180 0.87 Fimbrial protein
Ferritin             PF00210.19   142 seq1640_BIOID52485   -            165   7.3e-34  116.4   5.6   1   1   6.2e-38   8.5e-34  116.2   3.9     1   140     7   142     7   144 0.93 Ferritin-like domain
ABC_tran             PF00005.22   118 seq1641_BIOID52485   -            252   3.7e-26   91.7   0.0   1   1   7.8e-30   5.3e-26   91.1   0.0     1   118    52   176    52   176 0.91 ABC transporter
Prenyltransf         PF01255.14   223 seq1642_BIOID52485   -            252   6.7e-82  273.8   0.0   1   1   5.6e-86   7.7e-82  273.6   0.0     1   222    23   243    23   244 0.99 Putative undecaprenyl diphosphate synthase
LysR_substrate       PF03466.15   209 seq1643_BIOID52485   -            324   2.7e-16   59.2   0.0   1   1     7e-20   4.8e-16   58.3   0.0    55   207   147   303    91   305 0.81 LysR substrate binding domain
HTH_1                PF00126.22    60 seq1643_BIOID52485   -            324   1.5e-12   46.8   0.0   1   1     4e-16   2.7e-12   46.1   0.0     2    59     9    66     8    67 0.97 Bacterial regulatory helix-turn-helix protein, lysR family
TrwC                 PF08751.6    297 seq1644_BIOID52485   -           1756   3.9e-89  298.8   0.7   1   1   2.2e-92   9.8e-89  297.5   0.5     2   296     7   287     6   288 0.97 TrwC relaxase
TraI                 PF07057.6    126 seq1644_BIOID52485   -           1756   3.1e-59  198.3   0.0   1   1   2.1e-62   9.5e-59  196.7   0.0     1   126  1434  1560  1434  1560 0.98 DNA helicase TraI
AAA_30               PF13604.1    196 seq1644_BIOID52485   -           1756   1.7e-41  141.8  14.8   1   1   9.5e-43   4.4e-39  134.0   0.9     1   186   968  1156   968  1162 0.94 AAA domain
EAL                  PF00563.15   236 seq1645_BIOID52485   -            532   1.2e-59  201.5   0.2   1   1   2.8e-63   1.9e-59  200.8   0.2     4   236   273   501   270   501 0.93 EAL domain
CSS-motif            PF12792.2    208 seq1645_BIOID52485   -            532   3.8e-41  140.5   0.4   1   1   9.4e-45   6.4e-41  139.8   0.1     3   203    42   242    40   247 0.91 CSS motif domain associated with EAL
SIS                  PF01380.17   131 seq1646_BIOID52485   -            347   3.1e-21   75.2   0.0   1   2   1.2e-12   1.6e-08   34.0   0.0     5   122    51   170    48   175 0.87 SIS domain
SIS                  PF01380.17   131 seq1646_BIOID52485   -            347   3.1e-21   75.2   0.0   2   2     3e-14   4.1e-10   39.2   0.0     4    87   214   299   211   305 0.93 SIS domain
DUF1255              PF06865.6     94 seq1648_BIOID52485   -             94   5.4e-35  119.4   0.0   1   1   4.3e-39   5.9e-35  119.3   0.0     1    94     1    94     1    94 0.98 Protein of unknown function (DUF1255)
ECH                  PF00378.15   245 seq1650_BIOID52485   -            255   2.2e-73  246.2   2.7   1   1     2e-77   2.7e-73  246.0   1.9     4   245     8   247     6   247 0.99 Enoyl-CoA hydratase/isomerase family
Glyco_hydro_38       PF01074.17   277 seq1652_BIOID52485   -            877   8.9e-44  149.7   0.0   1   1   2.9e-47   1.3e-43  149.1   0.0     2   263     7   263     6   274 0.88 Glycosyl hydrolases family 38 N-terminal domain
Glyco_hydro_38C      PF07748.8    458 seq1652_BIOID52485   -            877   1.4e-28   99.7   0.0   1   1   4.6e-32   2.1e-28   99.2   0.0     2   417   386   843   385   862 0.75 Glycosyl hydrolases family 38 C-terminal domain
Alpha-mann_mid       PF09261.6     80 seq1652_BIOID52485   -            877   1.2e-06   28.4   0.0   1   1   6.3e-10   2.9e-06   27.2   0.0     2    79   280   356   279   357 0.88 Alpha mannosidase, middle domain
OrfB_IS605           PF01385.14   227 seq1653_BIOID52485   -            402   9.3e-52  175.5   3.9   1   1   2.8e-55   1.3e-51  175.1   2.7     1   224    69   275    69   278 0.98 Probable transposase
OrfB_Zn_ribbon       PF07282.6     69 seq1653_BIOID52485   -            402   3.1e-24   84.3   1.7   1   1   8.1e-28   3.7e-24   84.0   0.2     1    67   304   371   304   373 0.98 Putative transposase DNA-binding domain
HTH_OrfB_IS605       PF12323.3     46 seq1653_BIOID52485   -            402   1.6e-13   49.6   0.8   1   1   9.3e-17   4.2e-13   48.2   0.5     1    46     1    48     1    48 0.95 Helix-turn-helix domain
Lactamase_B_2        PF12706.2    194 seq1654_BIOID52485   -            305     2e-27   95.8   0.0   1   1     5e-31   3.4e-27   95.1   0.0     3   193    35   270    34   271 0.82 Beta-lactamase superfamily domain
Lactamase_B          PF00753.22   194 seq1654_BIOID52485   -            305   3.1e-14   52.9   0.2   1   1   5.5e-17   3.8e-13   49.4   0.0     3   128    16   142    14   149 0.92 Metallo-beta-lactamase superfamily
SpoA                 PF01052.15    77 seq1655_BIOID52485   -            137   2.9e-24   84.3   0.8   1   1   2.7e-28   3.7e-24   84.0   0.6     3    76    55   128    54   129 0.97 Surface presentation of antigens (SPOA)
DeoC                 PF01791.4    236 seq1656_BIOID52485   -            259   3.8e-61  206.2   1.8   1   1     3e-65   4.1e-61  206.1   1.2     3   230    12   240    10   246 0.94 DeoC/LacD family aldolase
[truncated: 1,244,755 more chars]
