# Supplementary material for: A domain sequence approach to pangenomics: applications to Escherichia coli
Source: F1000Res. 2013 May 29;1:19. Originally published 2012 Oct 1. [Version 2] doi: 10.12688/f1000research.1-19.v2 (PMC3901455; doi:10.12688/f1000research.1-19.v2)
Supplement: The 347 text files show the results from scanning each of the fasta-files against the Pfam-A database [file f1000research-1-1101-s0002.tgz › Escherichia_coli_HM605_BIOID47107.txt]

#                                                                            --- full sequence --- -------------- this domain -------------   hmm coord   ali coord   env coord
# target name        accession   tlen query name           accession   qlen   E-value  score  bias   #  of  c-Evalue  i-Evalue  score  bias  from    to  from    to  from    to  acc description of target
#------------------- ---------- ----- -------------------- ---------- ----- --------- ------ ----- --- --- --------- --------- ------ ----- ----- ----- ----- ----- ----- ----- ---- ---------------------
Molydop_binding      PF01568.16   109 seq1_BIOID47107      -            580   1.2e-16   60.3   0.0   1   1   2.7e-20   3.8e-16   58.7   0.0     4   108   458   573   455   574 0.95 Molydopterin dinucleotide binding domain
Kelch_6              PF13964.1     50 seq2_BIOID47107      -            404   8.7e-15   54.0  15.9   1   1   7.6e-12   1.7e-08   34.1   0.1     1    43   110   156   110   162 0.92 Kelch motif
Kelch_4              PF13418.1     49 seq2_BIOID47107      -            404   1.4e-14   53.4  27.4   1   1   3.1e-12   7.2e-09   35.1   0.0     2    46   111   161   110   164 0.87 Galactose oxidase, central domain
Kelch_1              PF01344.20    47 seq2_BIOID47107      -            404   2.9e-13   48.9   5.8   1   1   9.3e-12   2.1e-08   33.4   0.0     1    43   110   156   110   158 0.95 Kelch motif
Kelch_2              PF07646.10    49 seq2_BIOID47107      -            404   1.1e-12   47.2   8.6   1   1   2.1e-10   4.7e-07   29.5   0.0     1    45   110   156   110   157 0.94 Kelch motif
Kelch_3              PF13415.1     49 seq2_BIOID47107      -            404   8.2e-11   41.6  12.6   1   1   5.8e-10   1.3e-06   28.2   0.0     2    46   121   169   120   172 0.80 Galactose oxidase, central domain
Kelch_5              PF13854.1     42 seq2_BIOID47107      -            404     1e-09   37.9   9.6   1   1   1.6e-08   3.7e-05   23.4   0.0     3    42   109   151   106   151 0.91 Kelch motif
Molydop_binding      PF01568.16   109 seq3_BIOID47107      -            579   2.5e-17   62.5   0.1   1   1   1.4e-20   9.3e-17   60.7   0.1     4   108   457   572   454   573 0.93 Molydopterin dinucleotide binding domain
ACR_tran             PF00873.14  1021 seq4_BIOID47107      -           1049         0 1473.8  17.9   1   1         0         0 1473.6  12.4     1  1021     1  1030     1  1030 1.00 AcrB/AcrD/AcrF family
RNB                  PF00773.14   325 seq5_BIOID47107      -            384   5.2e-55  186.8   0.0   1   1   9.1e-59   6.2e-55  186.6   0.0    73   324     1   256     1   257 0.93 RNB domain
S1                   PF00575.18    74 seq5_BIOID47107      -            384   4.8e-09   36.0   0.2   1   1   1.7e-12   1.1e-08   34.8   0.1     4    69   300   378   297   380 0.80 S1 RNA binding domain
AAA_2                PF07724.9    171 seq8_BIOID47107      -            338   3.9e-39  134.1   0.0   1   1   1.6e-42   5.3e-39  133.7   0.0     1   170    58   219    58   220 0.97 AAA domain (Cdc48 subfamily)
AAA_5                PF07728.9    139 seq8_BIOID47107      -            338   2.2e-12   46.7   0.0   1   1   1.4e-15   4.8e-12   45.6   0.0     2   125    63   184    62   203 0.76 AAA domain (dynein-related subfamily)
ClpB_D2-small        PF10431.4     81 seq8_BIOID47107      -            338   5.2e-12   45.3   0.2   1   1   3.1e-15   1.1e-11   44.4   0.1     1    76   225   301   225   307 0.92 C-terminal, D2-small domain, of ClpB protein
AAA                  PF00004.24   132 seq8_BIOID47107      -            338   3.2e-08   33.7   0.0   1   1   5.7e-11   1.9e-07   31.1   0.0     2   110    64   181    63   257 0.86 ATPase family associated with various cellular activities (AAA)
Abhydrolase_3        PF07859.8    211 seq9_BIOID47107      -            302   1.5e-66  223.8   0.0   1   1   4.1e-70   1.9e-66  223.5   0.0     1   210    75   280    75   281 0.97 alpha/beta hydrolase fold
COesterase           PF00135.23   538 seq9_BIOID47107      -            302   1.4e-08   33.7   0.0   1   1   7.3e-12   3.3e-08   32.5   0.0   110   225    59   162    44   175 0.88 Carboxylesterase family
DUF2424              PF10340.4    374 seq9_BIOID47107      -            302   5.3e-05   21.9   0.0   1   1   1.9e-08   8.4e-05   21.2   0.0   114   240    65   189    43   222 0.75 Protein of unknown function (DUF2424)
DUF932               PF06067.6    239 seq12_BIOID47107     -            272   1.1e-59  201.5   0.0   1   1   9.2e-64   1.3e-59  201.3   0.0     2   239    37   261    36   261 0.99 Domain of unknown function (DUF932)
Na_H_Exchanger       PF00999.16   384 seq13_BIOID47107     -            578   4.6e-57  193.1  45.7   1   1   1.3e-60   5.7e-57  192.8  31.7     3   383    15   388    10   389 0.95 Sodium/hydrogen exchanger family
TrkA_C               PF02080.16    71 seq13_BIOID47107     -            578     1e-11   44.1   0.0   1   1     5e-15   2.3e-11   43.0   0.0     5    70   420   483   417   484 0.94 TrkA-C domain
CorC_HlyC            PF03471.12    81 seq13_BIOID47107     -            578   1.3e-09   37.5   0.1   1   1     6e-13   2.7e-09   36.5   0.1     2    79   493   571   492   573 0.86 Transporter associated domain
Phage_base_V         PF04717.7     79 seq14_BIOID47107     -            401   5.5e-20   70.9   0.1   1   1   1.8e-23   1.2e-19   69.8   0.1    22    77     3    59     1    61 0.94 Phage-related baseplate assembly protein
Gp5_C                PF06715.7     24 seq14_BIOID47107     -            401   3.2e-09   35.9  25.8   1   1   2.3e-08   0.00016   21.2   1.8     2    24   101   123   100   123 0.97 Gp5 C-terminal repeat (3 copies)
Resolvase            PF00239.16   141 seq16_BIOID47107     -            188   2.6e-52  176.3   0.1   1   1     9e-56   4.1e-52  175.6   0.0     2   140     3   135     2   136 0.98 Resolvase, N terminal domain
HTH_7                PF02796.10    45 seq16_BIOID47107     -            188   1.1e-14   53.9   0.1   1   1   6.1e-18   2.8e-14   52.5   0.0     1    45   138   182   138   182 0.98 Helix-turn-helix domain of resolvase
DDE_Tnp_1            PF01609.16   211 seq18_BIOID47107     -            399   1.9e-15   56.9   0.1   1   1   2.1e-19   2.9e-15   56.3   0.1    63   208   141   323    94   325 0.82 Transposase DDE domain
DUF987               PF06174.6     66 seq19_BIOID47107     -             73   4.2e-41  138.1   0.2   1   1   3.4e-45   4.7e-41  138.0   0.1     1    66     1    66     1    66 0.99 Protein of unknown function (DUF987)
FliM                 PF02154.10   192 seq20_BIOID47107     -            334   1.2e-80  269.5   0.2   1   1   3.2e-84   2.2e-80  268.7   0.0     1   192    38   231    38   231 0.99 Flagellar motor switch protein FliM
SpoA                 PF01052.15    77 seq20_BIOID47107     -            334   1.4e-15   56.4   0.0   1   1   4.4e-19     3e-15   55.4   0.0     3    75   252   322   250   323 0.96 Surface presentation of antigens (SPOA)
GCV_H                PF01597.14   122 seq27_BIOID47107     -            129   2.3e-50  169.2   0.1   1   1   1.9e-54   2.6e-50  169.0   0.1     1   121     8   128     8   129 0.99 Glycine cleavage H-protein
DUF1706              PF08020.6    166 seq28_BIOID47107     -            172   6.9e-59  197.9   0.1   1   1   5.7e-63   7.8e-59  197.7   0.1     1   166     1   166     1   166 0.99 Protein of unknown function (DUF1706)
RadC                 PF04002.10   123 seq29_BIOID47107     -            158     2e-46  156.5   0.0   1   1   1.9e-50   2.6e-46  156.2   0.0     2   123    37   158    36   158 0.98 RadC-like JAB domain
DUF3672              PF12421.3    136 seq31_BIOID47107     -            666   1.6e-43  148.0   0.7   1   1   9.9e-47   4.5e-43  146.5   0.5     1   135   483   624   483   625 0.92 Fibronectin type III protein
DUF1983              PF09327.6     81 seq31_BIOID47107     -            666   2.9e-27   94.2   3.2   1   1   9.6e-31   4.4e-27   93.7   1.2     1    81   379   459   379   459 0.99 Domain of unknown function (DUF1983)
FCD                  PF07729.7    125 seq33_BIOID47107     -            230   1.2e-19   70.7   1.7   1   1   2.6e-23   1.2e-19   70.7   1.2     3   124   108   226   105   227 0.94 FCD domain
GntR                 PF00392.16    64 seq33_BIOID47107     -            230   2.1e-19   68.5   0.5   1   1   9.5e-23   4.3e-19   67.5   0.3     5    64    18    77    14    77 0.97 Bacterial regulatory proteins, gntR family
Peptidase_U32        PF01136.14   233 seq35_BIOID47107     -            453   6.2e-95  316.4   0.0   1   1     6e-99   8.2e-95  316.0   0.0     1   232    75   344    75   345 0.98 Peptidase family U32
HTH_Tnp_1            PF01527.15    76 seq36_BIOID47107     -            100   5.2e-15   55.0   0.2   1   1   4.8e-19   6.6e-15   54.7   0.1     2    75     3    75     2    76 0.95 Transposase
DUF1219              PF06755.7    117 seq38_BIOID47107     -            125   5.3e-59  196.7   0.0   1   1   4.4e-63   6.1e-59  196.5   0.0     1   113     1   113     1   123 0.97 Protein of unknown function (DUF1219)
DUF905               PF06006.7     71 seq39_BIOID47107     -             77   3.8e-39  131.7   0.0   1   1   3.1e-43   4.2e-39  131.6   0.0     2    71     7    76     6    76 0.98 Bacterial protein of unknown function (DUF905)
CobA_CobO_BtuR       PF02572.10   172 seq41_BIOID47107     -            196   1.3e-71  239.6   0.1   1   1   2.4e-75   1.6e-71  239.3   0.0     2   172    27   196    26   196 0.99 ATP:corrinoid adenosyltransferase BtuR/CobO/CobP
Co_AT_N              PF12557.3     24 seq41_BIOID47107     -            196   1.1e-06   28.1   5.8   1   1   1.6e-10   1.1e-06   28.1   4.0     6    24     3    21     1    21 0.94 Cob(I)alamin adenosyltransferase N terminal
HATPase_c            PF02518.21   111 seq42_BIOID47107     -            334   1.2e-24   86.0   0.0   1   1   4.1e-28   1.9e-24   85.4   0.0     1   111   216   327   216   327 0.98 Histidine kinase-, DNA gyrase B-, and HSP90-like ATPase
HAMP                 PF00672.20    70 seq42_BIOID47107     -            334   1.2e-17   63.7   2.7   1   1   1.8e-19   8.3e-16   57.8   0.2     2    69    35   102    34   103 0.96 HAMP domain
HisKA                PF00512.20    68 seq42_BIOID47107     -            334     4e-14   52.2   0.2   1   1   8.9e-18     4e-14   52.2   0.2     1    68   107   171   107   171 0.97 His Kinase A (phospho-acceptor) domain
DUF1219              PF06755.7    117 seq44_BIOID47107     -             87   6.9e-39  131.8   0.0   1   1   5.7e-43   7.8e-39  131.6   0.0     1    73     1    73     1    81 0.97 Protein of unknown function (DUF1219)
VWA_CoxE             PF05762.9    222 seq50_BIOID47107     -            378   1.1e-65  220.7   0.1   1   1   3.4e-69   1.6e-65  220.2   0.1     1   222   151   372   151   372 0.98 VWA domain containing CoxE-like protein
VWA_2                PF13519.1    172 seq50_BIOID47107     -            378     5e-09   36.3   0.6   1   1   2.7e-12   1.2e-08   35.0   0.1     2   140   217   342   216   375 0.79 von Willebrand factor type A domain
VWA                  PF00092.23   179 seq50_BIOID47107     -            378     3e-06   26.9   1.0   1   1   4.7e-09   2.1e-05   24.1   0.7     2   144   217   338   216   359 0.73 von Willebrand factor type A domain
ABC2_membrane_3      PF12698.2    344 seq53_BIOID47107     -            368   2.4e-53  181.2  14.5   1   1   8.4e-57   2.9e-53  181.0  10.1     7   338    25   355    21   361 0.91 ABC-2 family transporter protein
ABC2_membrane        PF01061.19   209 seq53_BIOID47107     -            368   5.6e-36  123.5  16.2   1   1     3e-39     1e-35  122.6   7.6    52   207   164   331   120   333 0.87 ABC-2 type transporter
ABC2_membrane_2      PF12679.2    277 seq53_BIOID47107     -            368   2.2e-30  105.3   9.0   1   1   8.4e-34   2.9e-30  104.9   6.3     1   275     6   366     6   368 0.87 ABC-2 family transporter protein
ABC2_membrane_4      PF12730.2    232 seq53_BIOID47107     -            368   9.8e-20   70.5   7.7   1   1   3.8e-23   1.3e-19   70.2   5.3     2   224    11   352    10   358 0.79 ABC-2 family transporter protein
DicB                 PF05358.6     62 seq54_BIOID47107     -             62   4.5e-38  128.4   0.0   1   1   3.6e-42   4.9e-38  128.3   0.0     1    62     1    62     1    62 0.99 DicB protein
DUF1202              PF06717.6    308 seq56_BIOID47107     -            335  1.6e-175  582.5  16.5   1   1  1.4e-179  1.9e-175  582.3  11.4     1   307    13   322    13   323 0.99 Protein of unknown function (DUF1202)
HlyE                 PF06109.8    299 seq60_BIOID47107     -             72   1.5e-32  112.6   2.8   1   1   1.3e-36   1.7e-32  112.5   2.0   208   277     1    70     1    71 0.97 Haemolysin E (HlyE)
HAD_2                PF13419.1    176 seq61_BIOID47107     -            188     1e-25   90.9   0.1   1   1   2.5e-29   1.1e-25   90.7   0.1     1   174     8   183     8   185 0.88 Haloacid dehalogenase-like hydrolase
Hydrolase            PF00702.21   204 seq61_BIOID47107     -            188   4.9e-14   53.2   0.1   1   1   1.5e-17   6.7e-14   52.7   0.0     4   204     8   179     5   179 0.89 haloacid dehalogenase-like hydrolase
Hydrolase_like       PF13242.1     75 seq61_BIOID47107     -            188   2.1e-06   27.2   0.1   1   1   1.1e-09   4.9e-06   26.0   0.0     3    48   141   185   139   186 0.94 HAD-hyrolase-like
rve                  PF00665.21   120 seq63_BIOID47107     -            130   2.1e-20   72.9   0.1   1   1   6.4e-24   2.9e-20   72.4   0.0    44   119     2    77     1    78 0.97 Integrase core domain
rve_2                PF13333.1     52 seq63_BIOID47107     -            130   4.1e-16   58.6   4.4   1   1   1.3e-19   6.1e-16   58.1   3.0     1    51    68   123    68   124 0.94 Integrase core domain
rve_3                PF13683.1     67 seq63_BIOID47107     -            130   2.7e-13   49.1   0.1   1   1   8.5e-17   3.9e-13   48.6   0.0     1    67    49   116    49   116 0.95 Integrase core domain
Dynamin_N            PF00350.18   168 seq67_BIOID47107     -            798   5.9e-19   68.3   0.5   1   1   4.5e-22   3.1e-18   66.0   0.0     1   167    71   299    71   300 0.72 Dynamin family
MMR_HSR1             PF01926.18   114 seq67_BIOID47107     -            798   3.3e-08   33.3   0.1   1   1     6e-11   4.1e-07   29.8   0.1     2   114    71   299    70   299 0.73 50S ribosome-binding GTPase
CinA                 PF02464.12   155 seq68_BIOID47107     -            166   1.5e-61  206.3   2.3   1   1   1.2e-65   1.7e-61  206.1   1.6     3   153     9   160     7   162 0.98 Competence-damaged protein
Arabinose_Isome      PF02610.10   359 seq70_BIOID47107     -            500  6.5e-186  617.3   0.4   1   1  1.1e-189  7.7e-186  617.1   0.3     1   359     1   359     1   359 1.00 L-arabinose isomerase
Arabinose_Iso_C      PF11762.3    115 seq70_BIOID47107     -            500   4.5e-49  164.7   0.0   1   1   1.3e-52   9.1e-49  163.7   0.0     1   115   362   476   362   476 0.99 L-arabinose isomerase C-terminal domain
WYL                  PF13280.1    172 seq71_BIOID47107     -             83   9.5e-09   35.2   0.0   1   1   7.5e-13     1e-08   35.1   0.0    32    78     9    53     3    76 0.89 WYL domain
Catalase             PF00199.14   384 seq72_BIOID47107     -            485   1.4e-81  274.0   0.0   1   1   2.9e-85     2e-81  273.5   0.0   185   382     1   199     1   201 0.99 Catalase
Catalase-rel         PF06628.7     68 seq72_BIOID47107     -            485   2.6e-20   71.8   0.0   1   1   6.9e-24   4.7e-20   71.0   0.0     1    68   227   295   227   295 0.98 Catalase-related immune-responsive
AICARFT_IMPCHas      PF01808.13   315 seq73_BIOID47107     -            529  9.8e-147  487.9   5.0   1   1  1.8e-150  1.2e-146  487.6   3.5     1   315   137   461   137   461 0.99 AICARFT/IMPCHase bienzyme
MGS                  PF02142.17    95 seq73_BIOID47107     -            529   1.4e-31  108.1   0.0   1   1   4.6e-35   3.1e-31  107.0   0.0     1    95    19   132    19   132 0.99 MGS-like domain
DUF489               PF04356.7    193 seq75_BIOID47107     -            215   5.7e-76  254.3   0.6   1   1   4.8e-80   6.6e-76  254.1   0.4     1   192     9   202     9   203 0.98 Protein of unknown function (DUF489)
Lambda_tail_I        PF06805.7     82 seq77_BIOID47107     -            190   1.3e-14   53.7   0.0   1   1   1.6e-18   2.3e-14   52.8   0.0    25    82     2    64     1    64 0.98 Bacteriophage lambda tail assembly protein I
HTH_AraC             PF00165.18    42 seq78_BIOID47107     -            233   4.3e-13   48.5   0.3   1   1   3.8e-11   2.6e-07   30.1   0.0     1    42   151   191   151   191 0.95 Bacterial regulatory helix-turn-helix proteins, AraC family
HTH_18               PF12833.2     81 seq78_BIOID47107     -            233   7.7e-10   38.6   0.0   1   1   1.9e-13   1.3e-09   37.9   0.0     1    68   164   229   164   233 0.93 Helix-turn-helix domain
Sod_Fe_C             PF02777.13   106 seq80_BIOID47107     -            193   1.9e-45  152.9   1.9   1   1   1.5e-48     1e-44  150.5   0.1     1   105    87   190    87   191 0.98 Iron/manganese superoxide dismutases, C-terminal domain
Sod_Fe_N             PF00081.17    82 seq80_BIOID47107     -            193     3e-35  120.2   0.6   1   1   7.4e-39   5.1e-35  119.5   0.4     1    82     2    82     2    82 0.98 Iron/manganese superoxide dismutases, alpha-hairpin domain
YagB_YeeU_YfjZ       PF06154.6    105 seq82_BIOID47107     -            122   3.7e-54  181.2   0.0   1   1   3.2e-58   4.4e-54  181.0   0.0     2   104    16   118    15   119 0.98 YagB/YeeU/YfjZ family
Porin_1              PF00267.16   337 seq87_BIOID47107     -             37   7.2e-10   38.5   0.2   1   1   5.6e-14   7.6e-10   38.4   0.1   302   337     1    37     1    37 0.95 Gram-negative porin
ERF                  PF04404.7    160 seq89_BIOID47107     -            201     1e-37  129.0   1.0   1   1     1e-41   1.4e-37  128.5   0.6     1   150     5   147     5   161 0.88 ERF superfamily
YbaK                 PF04073.10   123 seq91_BIOID47107     -            159   5.8e-25   87.3   0.2   1   1   4.9e-29   6.6e-25   87.2   0.1     8   123    31   147    22   147 0.94 YbaK / prolyl-tRNA synthetases associated domain
HTH_6                PF01418.12    77 seq92_BIOID47107     -            289   3.5e-33  113.0   0.2   1   1   3.7e-36   1.7e-32  110.8   0.0     1    76     1    76     1    77 0.99 Helix-turn-helix domain, rpiR family
SIS                  PF01380.17   131 seq92_BIOID47107     -            289   2.9e-27   94.7   0.1   1   1   1.1e-30     5e-27   93.9   0.1     2   130   125   252   124   253 0.98 SIS domain
SIS_2                PF13580.1    138 seq92_BIOID47107     -            289   1.1e-12   47.7   0.9   1   1   1.2e-11   5.3e-08   32.5   0.0    99   138   171   210   157   210 0.89 SIS domain
DUF1482              PF07358.6     57 seq93_BIOID47107     -             66     2e-27   94.4   0.1   1   1   1.7e-31   2.3e-27   94.2   0.1     1    57     7    65     7    65 0.98 Protein of unknown function (DUF1482)
rve                  PF00665.21   120 seq94_BIOID47107     -            117   6.3e-12   45.5   0.0   1   1   1.5e-15     1e-11   44.8   0.0    58   120     3    65     1    65 0.93 Integrase core domain
rve_3                PF13683.1     67 seq94_BIOID47107     -            117   8.6e-10   37.8   0.0   1   1   1.7e-13   1.1e-09   37.5   0.0     2    67    37   103    36   103 0.95 Integrase core domain
Fer2_BFD             PF04324.10    55 seq95_BIOID47107     -             64   8.1e-14   51.2   0.1   1   1   6.8e-18   9.3e-14   51.1   0.1     1    53     1    52     1    54 0.95 BFD-like [2Fe-2S] binding domain
Flavodoxin_2         PF02525.12   199 seq97_BIOID47107     -            193   6.5e-38  130.1   0.0   1   1   7.2e-42   9.8e-38  129.5   0.0     2   199     3   188     2   190 0.87 Flavodoxin-like fold
Caudo_TAP            PF02413.12   130 seq99_BIOID47107     -            200   1.1e-28   99.8   1.3   1   1   1.2e-32   1.7e-28   99.2   0.9     1   130    78   199    78   199 0.95 Caudovirales tail fibre assembly protein
rve                  PF00665.21   120 seq102_BIOID47107    -            272   4.8e-25   87.8   0.0   1   1   2.3e-28     8e-25   87.1   0.0     2   119   106   221   105   222 0.97 Integrase core domain
rve_3                PF13683.1     67 seq102_BIOID47107    -            272   1.4e-17   62.8   0.2   1   1   9.7e-21   3.3e-17   61.6   0.2     2    67   194   260   193   260 0.98 Integrase core domain
rve_2                PF13333.1     52 seq102_BIOID47107    -            272     1e-12   47.7   0.7   1   1   6.5e-16   2.2e-12   46.7   0.5     1    51   212   267   212   267 0.93 Integrase core domain
HTH_21               PF13276.1     60 seq102_BIOID47107    -            272   1.5e-09   37.5   5.4   1   1   1.2e-12   3.9e-09   36.2   3.8     3    59    27    82    23    83 0.89 HTH-like domain
Flavodoxin_2         PF02525.12   199 seq108_BIOID47107    -            201   3.9e-48  163.4   0.0   1   1   6.5e-52   4.5e-48  163.3   0.0     2   195     3   195     2   199 0.91 Flavodoxin-like fold
FMN_red              PF03358.10   152 seq108_BIOID47107    -            201   2.4e-12   46.5   0.0   1   1   4.5e-16   3.1e-12   46.1   0.0     2   148     3   174     2   178 0.77 NADPH-dependent FMN reductase
GDC-P                PF02347.11   429 seq111_BIOID47107    -            957    3e-202  671.8   4.9   1   2  1.3e-192  5.8e-189  628.0   1.3     1   429    16   440    16   440 0.99 Glycine cleavage system P-protein
GDC-P                PF02347.11   429 seq111_BIOID47107    -            957    3e-202  671.8   4.9   2   2   8.1e-14   3.7e-10   38.9   0.0    44   288   480   739   452   808 0.82 Glycine cleavage system P-protein
Beta_elim_lyase      PF01212.16   290 seq111_BIOID47107    -            957   2.4e-08   33.3   1.7   1   1   2.8e-11   1.3e-07   31.0   0.1    27   166   545   683   540   716 0.79 Beta-eliminating lyase
HlyD                 PF00529.15   306 seq112_BIOID47107    -            424   3.3e-56  190.7   4.7   1   1   1.1e-59   3.8e-56  190.5   3.3     1   305    64   390    64   391 0.98 HlyD family secretion protein
HlyD_3               PF13437.1    105 seq112_BIOID47107    -            424   5.6e-17   61.8   0.7   1   1   5.1e-18   1.8e-14   53.8   0.1     2    96   260   358   259   375 0.90 HlyD family secretion protein
HTH_Tnp_1            PF01527.15    76 seq113_BIOID47107    -            126   3.9e-20   71.4   0.0   1   1   3.9e-24   5.3e-20   71.0   0.0     1    70    10    86    10    92 0.86 Transposase
Transaldolase        PF00923.14   287 seq115_BIOID47107    -            316  1.5e-102  342.4   0.0   1   1  1.3e-106  1.8e-102  342.2   0.0     1   285    13   310    13   312 0.94 Transaldolase
DDE_Tnp_ISL3         PF01610.12   248 seq116_BIOID47107    -            406   4.5e-57  193.3   2.7   1   1   9.1e-61   6.2e-57  192.8   1.9     2   246   158   393   157   395 0.95 Transposase
HTH_Tnp_ISL3         PF13542.1     65 seq116_BIOID47107    -            406   3.3e-12   45.8   5.9   1   1   1.2e-15     8e-12   44.5   4.1     4    65    42   101    39   101 0.93 Helix-turn-helix domain of transposase family ISL3
EI24                 PF07264.6    219 seq117_BIOID47107    -            253   1.3e-52  178.2  20.7   1   1   1.1e-56   1.5e-52  178.0  14.4     1   219    11   232    11   232 0.96 Etoposide-induced protein 2.4 (EI24)
Sulfatase            PF00884.18   379 seq118_BIOID47107    -            557   6.7e-57  193.0   0.5   1   1   1.3e-60   8.8e-57  192.7   0.3     3   310   248   539   246   554 0.94 Sulfatase
DUF1705              PF08019.7    156 seq118_BIOID47107    -            557   1.7e-45  154.1   9.1   1   1   2.6e-49   1.7e-45  154.1   6.3     2   154    68   221    67   223 0.98 Domain of unknown function (DUF1705)
DDE_Tnp_IS66_C       PF13817.1     39 seq122_BIOID47107    -             61   1.7e-20   72.6   0.3   1   1   1.5e-24     2e-20   72.3   0.2     2    39    18    55    17    55 0.99 IS66 C-terminal element
Methyltransf_27      PF13708.1    194 seq123_BIOID47107    -            187   2.9e-31  108.3   0.1   1   1   2.9e-35     4e-31  107.9   0.0     2   103    86   187    85   187 0.99 Methyltransferase domain
Hexapep              PF00132.19    36 seq124_BIOID47107    -            326   2.5e-05   23.4  17.3   1   1   5.5e-07    0.0038   16.5   0.5     8    36   232   260   226   260 0.89 Bacterial transferase hexapeptide (six repeats)
TetR_N               PF00440.18    47 seq125_BIOID47107    -            236     2e-14   52.8   0.2   1   1     3e-18   4.1e-14   51.8   0.2     2    47    51    96    50    96 0.97 Bacterial regulatory proteins, tetR family
Ferritin             PF00210.19   142 seq126_BIOID47107    -            158     2e-36  124.7   3.1   1   1   1.9e-40   2.6e-36  124.3   2.1     1   142     8   144     8   144 0.97 Ferritin-like domain
Enolase_C            PF00113.17   296 seq128_BIOID47107    -            144     1e-58  198.5   0.0   1   1   1.7e-62   1.2e-58  198.3   0.0   158   293     8   143     4   144 0.98 Enolase, C-terminal TIM barrel domain
MAAL_C               PF07476.6    249 seq128_BIOID47107    -            144   4.9e-05   22.2   0.0   1   1   9.5e-09   6.5e-05   21.8   0.0   136   215    23   103    17   112 0.86 Methylaspartate ammonia-lyase C-terminus
SSB                  PF00436.20   104 seq129_BIOID47107    -            175   8.8e-39  131.4   0.4   1   1   8.4e-43   1.2e-38  131.0   0.3     1   101     6   109     6   112 0.96 Single-strand binding protein family
Glycos_transf_2      PF00535.21   169 seq133_BIOID47107    -            322   1.1e-30  106.3   0.0   1   1   3.3e-34   1.5e-30  105.9   0.0     1   165    11   171    11   175 0.87 Glycosyl transferase family 2
Glyco_tranf_2_3      PF13641.1    230 seq133_BIOID47107    -            322   2.4e-12   47.0   0.0   1   1   9.4e-16   4.3e-12   46.2   0.0     2   130     9   134     8   191 0.82 Glycosyltransferase like family 2
Glyco_tranf_2_2      PF10111.4    281 seq133_BIOID47107    -            322   8.1e-06   25.0   0.0   1   1   2.5e-09   1.2e-05   24.4   0.0     1   104    11   108    11   120 0.83 Glycosyltransferase like family 2
Phage_sheath_1       PF04984.9    464 seq134_BIOID47107    -            390   1.4e-72  244.4   0.3   1   2   2.3e-19   3.1e-15   55.4   0.1     1    91     1    93     1    97 0.94 Phage tail sheath protein
Phage_sheath_1       PF04984.9    464 seq134_BIOID47107    -            390   1.4e-72  244.4   0.3   2   2   4.6e-60   6.3e-56  189.6   0.0   170   464    91   377    89   377 0.98 Phage tail sheath protein
PduV-EutP            PF10662.4    143 seq135_BIOID47107    -             60   6.4e-14   51.5   0.0   1   1   5.1e-18     7e-14   51.4   0.0    88   142     1    54     1    55 0.96 Ethanolamine utilisation - propanediol utilisation
Response_reg         PF00072.19   112 seq137_BIOID47107    -            215     6e-31  106.6   0.5   1   1   2.6e-34     9e-31  106.0   0.4     1   112     9   121     9   121 0.99 Response regulator receiver domain
GerE                 PF00196.14    58 seq137_BIOID47107    -            215   4.1e-25   86.7   0.5   1   1   2.5e-28   8.5e-25   85.7   0.4     2    57   152   207   151   208 0.96 Bacterial regulatory proteins, luxR family
Sigma70_r4_2         PF08281.7     54 seq137_BIOID47107    -            215   1.4e-07   30.7   0.1   1   1   8.1e-11   2.8e-07   29.7   0.0    25    54   167   196   154   196 0.93 Sigma-70, region 4
HTH_24               PF13412.1     48 seq137_BIOID47107    -            215   1.6e-05   24.0   1.1   1   1   1.8e-08   6.1e-05   22.2   0.3     6    43   159   194   154   195 0.80 Winged helix-turn-helix DNA-binding
Histone_HNS          PF00816.16    93 seq140_BIOID47107    -            134   2.5e-20   72.6   6.9   1   1   2.6e-24   3.5e-20   72.1   4.3     5    93    28   129    24   129 0.87 H-NS histone family
Pept_tRNA_hydro      PF01195.14   184 seq141_BIOID47107    -            194   5.3e-64  214.9   0.0   1   1   4.3e-68   5.9e-64  214.8   0.0     1   184     5   189     5   189 0.99 Peptidyl-tRNA hydrolase
MFS_1                PF07690.11   354 seq142_BIOID47107    -            475   4.5e-51  173.5  56.9   1   1   3.5e-50   2.4e-46  158.0  33.4     2   353    17   406    16   407 0.90 Major Facilitator Superfamily
MFS_3                PF05977.8    524 seq142_BIOID47107    -            475   1.1e-06   27.0  27.2   1   1   1.7e-08   0.00012   20.2   7.8    30   175    31   171    10   187 0.83 Transmembrane secretion effector
SNARE_assoc          PF09335.6    123 seq143_BIOID47107    -            142   3.8e-12   46.3   7.5   1   1   2.8e-16   3.8e-12   46.3   5.2     4   119    26   132    21   136 0.82 SNARE associated Golgi protein
DUF258               PF03193.11   161 seq144_BIOID47107    -            350   2.5e-55  185.9   0.0   1   1     1e-58   3.5e-55  185.4   0.0     2   161   174   334   173   334 0.97 Protein of unknown function, DUF258
MMR_HSR1             PF01926.18   114 seq144_BIOID47107    -            350   2.3e-06   27.4   0.0   1   1   1.6e-09   5.3e-06   26.2   0.0     4    57   212   272   210   334 0.75 50S ribosome-binding GTPase
ABC_tran             PF00005.22   118 seq145_BIOID47107    -            343   2.1e-27   95.6   0.0   1   1   1.3e-30   4.4e-27   94.6   0.0     1   118    45   169    45   169 0.95 ABC transporter
NIL                  PF09383.5     76 seq145_BIOID47107    -            343   7.6e-23   79.7   0.0   1   1   4.6e-26   1.6e-22   78.7   0.0     4    76   268   340   266   340 0.98 NIL domain
AAA_21               PF13304.1    303 seq145_BIOID47107    -            343   1.3e-12   48.1   0.1   1   1   1.8e-11     6e-08   32.8   0.0   220   298   124   200    87   205 0.84 AAA domain
AAA_5                PF07728.9    139 seq147_BIOID47107    -            691   3.1e-14   52.7   0.0   1   1   4.9e-15   3.3e-11   42.9   0.0    25   139   392   522   377   522 0.88 AAA domain (dynein-related subfamily)
Caudo_TAP            PF02413.12   130 seq148_BIOID47107    -            205   4.1e-33  114.2   0.7   1   1   3.9e-37   5.3e-33  113.8   0.5     1   128    72   190    72   192 0.96 Caudovirales tail fibre assembly protein
DUF2543              PF10820.3     81 seq149_BIOID47107    -             81   9.2e-51  169.6   1.1   1   1   7.4e-55     1e-50  169.5   0.7     1    81     1    81     1    81 1.00 Protein of unknown function (DUF2543)
DUF3296              PF11726.3    180 seq151_BIOID47107    -            246   1.6e-43  148.2   0.1   1   1   1.7e-46   2.3e-42  144.4   0.0     6   180    17   234    12   234 0.92 Protein of unknown function (DUF3296)
RecA                 PF00154.16   323 seq152_BIOID47107    -            358    1e-173  576.7   2.4   1   1  3.5e-177  1.2e-173  576.5   1.7     1   320    14   332    14   335 0.99 recA bacterial DNA recombination protein
KaiC                 PF06745.8    226 seq152_BIOID47107    -            358     3e-10   39.4   0.2   1   1   3.4e-12   1.2e-08   34.2   0.2     2   173    47   223    46   280 0.68 KaiC
Rad51                PF08423.6    261 seq152_BIOID47107    -            358   1.3e-09   37.2   0.2   1   1   7.1e-13   2.4e-09   36.3   0.1    19   227    40   233    24   274 0.76 Rad51
AAA_25               PF13481.1    194 seq152_BIOID47107    -            358   3.3e-08   33.0   0.3   1   1   2.6e-11     9e-08   31.6   0.2    13   174    44   183    33   195 0.74 AAA domain
ydhR                 PF08803.6     97 seq153_BIOID47107    -            101   6.3e-43  144.6   0.0   1   1   5.1e-47     7e-43  144.5   0.0     1    97     4   100     4   100 0.99 Putative mono-oxygenase ydhR
Glutaredoxin2_C      PF04399.8    132 seq154_BIOID47107    -            215   1.3e-50  170.2   0.0   1   1   4.8e-54   1.6e-50  169.9   0.0     1   132    84   215    84   215 0.99 Glutaredoxin 2, C terminal domain
GST_N_3              PF13417.1     75 seq154_BIOID47107    -            215     2e-12   47.0   0.0   1   1     1e-15   3.5e-12   46.2   0.0     1    74     3    76     3    82 0.90 Glutathione S-transferase, N-terminal domain
GST_N_2              PF13409.1     70 seq154_BIOID47107    -            215   6.7e-08   32.3   0.0   1   1   3.6e-11   1.2e-07   31.4   0.0     1    68     8    70     8    72 0.88 Glutathione S-transferase, N-terminal domain
GST_N                PF02798.15    76 seq154_BIOID47107    -            215   6.6e-05   22.8   0.0   1   1   4.2e-08   0.00014   21.8   0.0     1    75     1    70     1    71 0.85 Glutathione S-transferase, N-terminal domain
HTH_28               PF13518.1     52 seq155_BIOID47107    -             97   3.1e-08   33.3   0.1   1   1   6.9e-12   4.7e-08   32.7   0.0     9    51    15    57     9    63 0.91 Helix-turn-helix domain
HTH_23               PF13384.1     50 seq155_BIOID47107    -             97   1.3e-07   30.8   0.0   1   1   3.4e-11   2.3e-07   30.1   0.0     5    50     7    51     4    51 0.93 Homeodomain-like domain
Sigma70_r4_2         PF08281.7     54 seq159_BIOID47107    -            173   2.5e-15   55.5   0.4   1   1   1.5e-18   5.1e-15   54.5   0.0     2    54   112   164   111   164 0.97 Sigma-70, region 4
Sigma70_r2           PF04542.9     71 seq159_BIOID47107    -            173   8.4e-12   44.4   0.2   1   1   3.6e-15   1.2e-11   43.9   0.1     1    69    16    81    16    83 0.90 Sigma-70 region 2
Sigma70_r4           PF04545.11    50 seq159_BIOID47107    -            173   7.6e-08   31.4   0.0   1   1   4.6e-11   1.6e-07   30.4   0.0     2    47   118   163   117   164 0.95 Sigma-70, region 4
Sigma70_ECF          PF07638.6    185 seq159_BIOID47107    -            173     4e-05   23.2   0.1   1   1   2.7e-08   9.1e-05   22.0   0.1    53   172    42   157    11   164 0.76 ECF sigma factor
Rep_3                PF01051.16   218 seq161_BIOID47107    -            325   4.9e-22   78.4   0.1   1   1   5.5e-26   7.5e-22   77.8   0.1     4   210    11   265     9   271 0.86 Initiator Replication protein
MarR                 PF01047.17    59 seq163_BIOID47107    -            176   1.4e-17   63.0   0.5   1   1   4.3e-20     2e-16   59.3   0.0     1    58    62   121    62   122 0.97 MarR family
MarR_2               PF12802.2     62 seq163_BIOID47107    -            176   1.1e-11   44.0   0.0   1   1     4e-15   1.8e-11   43.3   0.0     1    62    60   121    60   121 0.98 MarR family
HTH_27               PF13463.1     68 seq163_BIOID47107    -            176   5.1e-06   26.5   0.1   1   1   2.9e-09   1.3e-05   25.2   0.0     7    68    68   130    62   130 0.86 Winged helix DNA-binding domain
TnpB_IS66            PF05717.8    108 seq164_BIOID47107    -            115   2.6e-42  142.4   0.0   1   1   2.1e-46   2.9e-42  142.3   0.0     2   104     7   107     6   111 0.97 IS66 Orf2 like protein
Packaging_FI         PF14000.1    125 seq165_BIOID47107    -            140   6.4e-41  139.3   3.2   1   1   5.3e-45   7.2e-41  139.1   2.2     1   125    19   137    19   137 0.98 DNA packaging protein FI
Lyase_1              PF00206.15   312 seq167_BIOID47107    -            456   6.1e-85  285.0   0.0   1   1   1.2e-88     8e-85  284.6   0.0     1   305    14   312    14   320 0.97 Lyase
ASL_C                PF08328.6    115 seq167_BIOID47107    -            456   6.1e-55  183.8   0.0   1   1     2e-58   1.4e-54  182.7   0.0     1   115   331   445   331   445 1.00 Adenylosuccinate lyase C-terminal
MarR                 PF01047.17    59 seq169_BIOID47107    -            144   5.2e-18   64.3   0.0   1   1   1.9e-21   8.8e-18   63.6   0.0     1    59    38    96    38    96 0.98 MarR family
MarR_2               PF12802.2     62 seq169_BIOID47107    -            144   1.4e-13   50.1   0.0   1   1   5.2e-17   2.4e-13   49.4   0.0     1    62    36    95    36    95 0.98 MarR family
HTH_27               PF13463.1     68 seq169_BIOID47107    -            144   3.5e-09   36.7   0.0   1   1   1.8e-12   8.1e-09   35.5   0.0     1    68    38   104    38   104 0.93 Winged helix DNA-binding domain
DUF3121              PF11319.3    183 seq173_BIOID47107    -            247   1.9e-58  196.9   0.0   1   1   1.6e-62   2.2e-58  196.6   0.0     2   183    53   238    52   238 0.97 Protein of unknown function (DUF3121)
DUF1870              PF08965.5    118 seq176_BIOID47107    -            118     2e-60  201.4   0.3   1   1   1.7e-64   2.3e-60  201.3   0.2     1   118     1   118     1   118 1.00 Domain of unknown function (DUF1870)
tRNA-synt_1d         PF00750.14   354 seq177_BIOID47107    -            577    1e-148  494.7   0.3   1   1  2.8e-152  1.3e-148  494.4   0.2     1   354    95   446    95   446 0.99 tRNA synthetases class I (R)
DALR_1               PF05746.10   119 seq177_BIOID47107    -            577     4e-36  123.4   0.3   1   1   4.8e-39   2.2e-35  121.0   0.2     1   119   460   577   460   577 0.98 DALR anticodon binding domain
Arg_tRNA_synt_N      PF03485.11    85 seq177_BIOID47107    -            577   3.8e-21   75.3   0.1   1   1   3.3e-24   1.5e-20   73.4   0.1     3    85     7    87     1    87 0.91 Arginyl tRNA synthetase N terminal domain
DUF957               PF06117.6     65 seq178_BIOID47107    -             65   4.7e-35  118.8   0.5   1   1   3.7e-39   5.1e-35  118.7   0.3     1    65     1    65     1    65 0.99 Enterobacterial protein of unknown function (DUF957)
Antirestrict         PF03230.8     94 seq179_BIOID47107    -            183   6.8e-39  131.6   0.2   1   1   6.7e-43   9.2e-39  131.2   0.1     1    94    86   183    86   183 0.98 Antirestriction protein
Fer4_11              PF13247.1     99 seq181_BIOID47107    -            205   1.2e-31  108.4  10.9   1   1   8.5e-35   1.2e-31  108.4   7.5     3    97    60   153    58   155 0.97 4Fe-4S dicluster domain
Fer4_2               PF12797.2     22 seq181_BIOID47107    -            205   1.1e-13   50.0  30.8   1   1   6.7e-10   9.1e-07   28.3   0.6     2    20     6    24     5    33 0.89 4Fe-4S binding domain
Fer4                 PF00037.22    24 seq181_BIOID47107    -            205   9.1e-13   47.1  35.1   1   1   8.5e-11   1.2e-07   30.9   3.3     1    23    92   114    92   115 0.94 4Fe-4S binding domain
Fer4_7               PF12838.2     52 seq181_BIOID47107    -            205   2.4e-12   46.9  28.1   1   1   9.2e-10   1.3e-06   28.6   7.3     2    50    99   147    98   149 0.87 4Fe-4S dicluster domain
Fer4_9               PF13187.1     55 seq181_BIOID47107    -            205   8.2e-12   45.0  26.6   1   1   5.5e-10   7.5e-07   29.2   7.4     2    53    99   148    98   150 0.95 4Fe-4S dicluster domain
Fer4_10              PF13237.1     52 seq181_BIOID47107    -            205   4.5e-11   42.2  30.2   1   1   8.2e-09   1.1e-05   24.9   8.0     2    52    92   146    91   146 0.76 4Fe-4S dicluster domain
Fer4_4               PF12800.2     17 seq181_BIOID47107    -            205   1.7e-10   40.2  32.5   1   3     3e-05      0.04   14.1   2.3     1    15    11    25    11    29 0.90 4Fe-4S binding domain
Fer4_4               PF12800.2     17 seq181_BIOID47107    -            205   1.7e-10   40.2  32.5   2   3   3.3e-05     0.045   13.9   2.0     2    16    65    81    64    85 0.86 4Fe-4S binding domain
Fer4_4               PF12800.2     17 seq181_BIOID47107    -            205   1.7e-10   40.2  32.5   3   3   2.9e-07    0.0004   20.3   2.0     2    17    97   112    96   112 0.91 4Fe-4S binding domain
Fer4_6               PF12837.2     24 seq181_BIOID47107    -            205   2.4e-10   39.7  39.6   1   1   3.1e-09   4.2e-06   26.2   3.2     1    23    91   113    91   114 0.95 4Fe-4S binding domain
Fer4_3               PF12798.2     15 seq181_BIOID47107    -            205   7.3e-07   29.1  40.1   1   2   9.4e-06     0.013   15.9   4.2     1    15    67    83    67    83 0.98 4Fe-4S binding domain
Fer4_3               PF12798.2     15 seq181_BIOID47107    -            205   7.3e-07   29.1  40.1   2   2   4.8e-05     0.065   13.7   1.6     1    13   126   147   126   149 0.94 4Fe-4S binding domain
AMNp_N               PF10423.4    160 seq184_BIOID47107    -            495   6.5e-51  171.9   0.1   1   1   1.4e-54   9.6e-51  171.4   0.1     2   158    23   181    22   183 0.96 Bacterial AMP nucleoside phosphorylase N-terminus
PNP_UDP_1            PF01048.15   234 seq184_BIOID47107    -            495   6.3e-20   71.0   0.0   1   1   1.5e-23     1e-19   70.3   0.0    35   200   275   440   250   463 0.84 Phosphorylase superfamily
ABM                  PF03992.11    78 seq187_BIOID47107    -            104     2e-22   78.8   0.1   1   1   1.8e-26   2.4e-22   78.6   0.0     1    78     1    87     1    87 0.93 Antibiotic biosynthesis monooxygenase
SpoA                 PF01052.15    77 seq188_BIOID47107    -            137   2.9e-24   84.3   0.8   1   1   2.7e-28   3.7e-24   84.0   0.6     3    76    55   128    54   129 0.97 Surface presentation of antigens (SPOA)
BPD_transp_1         PF00528.17   185 seq193_BIOID47107    -            264     7e-28   97.2  12.8   1   1   5.1e-32     7e-28   97.2   8.9     1   181    81   248    77   252 0.97 Binding-protein-dependent transport system inner membrane component
DUF413               PF04219.7     94 seq194_BIOID47107    -            112   1.5e-38  130.2   0.1   1   1   1.4e-42   1.9e-38  129.9   0.1     1    90    10    99    10   102 0.97 Protein of unknown function, DUF
Thiolase_N           PF00108.18   264 seq195_BIOID47107    -            394    2e-107  357.9   7.0   1   1  3.8e-111  2.6e-107  357.6   4.9     1   264     1   263     1   263 0.99 Thiolase, N-terminal domain
Thiolase_C           PF02803.13   123 seq195_BIOID47107    -            394   2.7e-53  178.4   1.3   1   1   3.9e-57   2.7e-53  178.4   0.9     1   123   270   392   270   392 0.99 Thiolase, C-terminal domain
SulA                 PF03846.9    119 seq196_BIOID47107    -            169   1.4e-62  208.5   3.8   1   1   1.4e-66   1.9e-62  208.1   2.6     2   118     3   119     2   120 0.98 Cell division inhibitor SulA
Response_reg         PF00072.19   112 seq199_BIOID47107    -            240   8.2e-25   86.8   0.0   1   1   1.8e-28   1.2e-24   86.3   0.0     1   112    13   122    13   122 0.98 Response regulator receiver domain
Trans_reg_C          PF00486.23    77 seq199_BIOID47107    -            240     1e-22   79.6   0.1   1   1   2.7e-26   1.8e-22   78.8   0.0     2    77   157   232   156   232 0.96 Transcriptional regulatory protein, C terminal
Ribonuc_L-PSP        PF01042.16   121 seq200_BIOID47107    -            115   4.7e-28   97.2   0.5   1   1   3.8e-32   5.2e-28   97.1   0.3     2   121     4   115     3   115 0.96 Endoribonuclease L-PSP
tRNA-synt_1g         PF09334.6    391 seq204_BIOID47107    -            677  1.8e-156  520.6   0.1   1   1  8.2e-160  2.3e-156  520.2   0.0     1   390     8   397     8   398 0.98 tRNA synthetases class I (M)
tRNA_bind            PF01588.15    95 seq204_BIOID47107    -            677   1.5e-22   79.1   0.0   1   1   1.2e-25   3.4e-22   77.9   0.0     1    94   581   674   581   675 0.98 Putative tRNA binding domain
tRNA-synt_1          PF00133.17   601 seq204_BIOID47107    -            677     3e-18   65.0   1.5   1   1   3.7e-15     1e-11   43.5   0.0    28   103    11    85     2   113 0.83 tRNA synthetases class I (I, L, M and V)
tRNA-synt_1e         PF01406.14   301 seq204_BIOID47107    -            677   3.8e-14   52.4   0.3   1   2   6.2e-09   1.7e-05   23.9   0.0    14   120    12   119     2   132 0.87 tRNA synthetases class I (C) catalytic domain
tRNA-synt_1e         PF01406.14   301 seq204_BIOID47107    -            677   3.8e-14   52.4   0.3   2   2   1.4e-09   3.9e-06   26.1   0.0   213   283   294   363   286   383 0.82 tRNA synthetases class I (C) catalytic domain
PK                   PF00224.16   348 seq206_BIOID47107    -            470  2.6e-150  499.7   9.5   1   1  4.6e-154  3.2e-150  499.4   6.6     1   345     1   342     1   345 0.98 Pyruvate kinase, barrel domain
PK_C                 PF02887.11   117 seq206_BIOID47107    -            470   4.1e-28   97.1   2.2   1   1     1e-31   6.9e-28   96.4   0.6     1   116   355   468   355   469 0.97 Pyruvate kinase, alpha/beta domain
DUF303               PF03629.13   255 seq208_BIOID47107    -            326   1.9e-31  109.0   0.0   1   1   1.7e-35   2.3e-31  108.8   0.0     2   201    11   247    10   297 0.79 Domain of unknown function (DUF303)
DUF905               PF06006.7     71 seq209_BIOID47107    -             86   5.8e-39  131.1   0.1   1   1   4.9e-43   6.7e-39  130.9   0.1     2    71    18    86    17    86 0.98 Bacterial protein of unknown function (DUF905)
Phage_AlpA           PF05930.7     51 seq210_BIOID47107    -             92   2.2e-18   65.6   0.1   1   1   2.1e-22   2.9e-18   65.2   0.0     1    51    34    83    34    83 0.98 Prophage CP4-57 regulatory protein (AlpA)
Methyltransf_27      PF13708.1    194 seq211_BIOID47107    -            281   1.1e-73  246.7   0.1   1   1   1.1e-77   1.5e-73  246.3   0.1     2   194    86   278    85   278 0.99 Methyltransferase domain
NAD_binding_9        PF13454.1    156 seq212_BIOID47107    -            534   2.2e-32  111.8   0.2   1   1   3.5e-36   4.8e-32  110.7   0.0     1   155     5   164     5   165 0.90 FAD-NAD(P)-binding
Glu_cys_ligase       PF04262.9    377 seq213_BIOID47107    -            518  4.4e-181  601.2   0.0   1   1    4e-185  5.5e-181  600.9   0.0     2   377     7   381     6   381 0.99 Glutamate-cysteine ligase
Phage_attach         PF05354.6    117 seq214_BIOID47107    -            129   3.5e-60  200.5   0.1   1   1   5.9e-64     4e-60  200.3   0.0     1   117    13   129    13   129 1.00 Phage Head-Tail Attachment
Gifsy-2              PF13856.1     95 seq214_BIOID47107    -            129   4.9e-29  100.2   0.0   1   1   8.6e-33   5.9e-29   99.9   0.0     1    95    16   117    16   117 0.98 ATP-binding sugar transporter from pro-phage
DEDD_Tnp_IS110       PF01548.12   144 seq215_BIOID47107    -            323     1e-33  115.9   0.3   1   1   2.5e-37   1.7e-33  115.1   0.2     2   144     9   153     8   153 0.93 Transposase
Transposase_20       PF02371.11    87 seq215_BIOID47107    -            323   4.5e-17   61.8   0.2   1   1   1.5e-20     1e-16   60.7   0.1     2    87   196   279   195   279 0.96 Transposase IS116/IS110/IS902 family
SWIM                 PF04434.12    40 seq218_BIOID47107    -            667   3.1e-07   29.6   0.7   1   2   8.1e-07     0.011   15.0   0.1    12    39    65    88    55    89 0.84 SWIM zinc finger
SWIM                 PF04434.12    40 seq218_BIOID47107    -            667   3.1e-07   29.6   0.7   2   2   4.6e-06     0.063   12.6   0.0    10    38   160   184   145   185 0.82 SWIM zinc finger
EAL                  PF00563.15   236 seq219_BIOID47107    -            661   6.5e-58  195.8   0.9   1   1   3.3e-61   1.1e-57  195.1   0.6     3   236   412   644   410   644 0.94 EAL domain
GGDEF                PF00990.16   161 seq219_BIOID47107    -            661   1.6e-45  154.4   0.0   1   1     8e-49   2.7e-45  153.7   0.0     1   160   237   390   237   391 0.97 GGDEF domain
PAS_9                PF13426.1    104 seq219_BIOID47107    -            661   5.6e-10   39.4   0.0   1   1   4.3e-13   1.5e-09   38.1   0.0     2   104   122   225   121   225 0.78 PAS domain
PAS                  PF00989.19   113 seq219_BIOID47107    -            661     5e-07   29.3   0.0   1   1   5.3e-10   1.8e-06   27.5   0.0     4   107   114   217   111   223 0.64 PAS fold
OKR_DC_1             PF01276.15   417 seq220_BIOID47107    -            711  2.8e-200  665.1   0.0   1   1  7.4e-204  3.4e-200  664.8   0.0     1   417   101   543   101   543 1.00 Orn/Lys/Arg decarboxylase, major domain
OKR_DC_1_C           PF03711.10   137 seq220_BIOID47107    -            711   6.9e-52  175.0   0.0   1   1   5.6e-55   2.6e-51  173.1   0.0     1   135   568   699   568   701 0.98 Orn/Lys/Arg decarboxylase, C-terminal domain
OKR_DC_1_N           PF03709.10   115 seq220_BIOID47107    -            711   8.3e-14   51.5   0.0   1   1   3.7e-17   1.7e-13   50.5   0.0     1   114     4    94     4    95 0.89 Orn/Lys/Arg decarboxylase, N-terminal domain
rve                  PF00665.21   120 seq221_BIOID47107    -            186   7.6e-19   67.8   0.0   1   1   2.2e-22     1e-18   67.4   0.0    11   120     1   105     1   105 0.89 Integrase core domain
rve_3                PF13683.1     67 seq221_BIOID47107    -            186   5.7e-14   51.2   0.0   1   1     2e-17   9.1e-14   50.6   0.0     2    67    77   145    76   145 0.97 Integrase core domain
rve_2                PF13333.1     52 seq221_BIOID47107    -            186   3.9e-05   23.5   0.1   1   1   1.4e-08   6.3e-05   22.8   0.0    17    47   114   148    95   152 0.84 Integrase core domain
COX_ARM              PF06481.9     47 seq222_BIOID47107    -            318   2.4e-19   68.5   0.5   1   1   7.3e-23     5e-19   67.5   0.3     1    47   239   286   239   286 0.98 COX Aromatic Rich Motif
COX2                 PF00116.15   120 seq222_BIOID47107    -            318   5.5e-08   32.5   0.0   1   1   5.7e-11   3.9e-07   29.8   0.0    45   116   150   221   127   225 0.94 Cytochrome C oxidase subunit II, periplasmic domain
Trans_reg_C          PF00486.23    77 seq223_BIOID47107    -            219   1.8e-22   78.9   0.4   1   1     5e-26   3.4e-22   78.0   0.1     1    77   145   216   145   216 0.98 Transcriptional regulatory protein, C terminal
Response_reg         PF00072.19   112 seq223_BIOID47107    -            219   7.1e-21   74.1   0.0   1   1   1.4e-24   9.8e-21   73.7   0.0     1   111     3   112     3   113 0.98 Response regulator receiver domain
HlyD_2               PF12700.2    328 seq224_BIOID47107    -            395   2.1e-33  115.7   8.8   1   1   1.5e-36   3.5e-33  115.0   6.1     2   328    42   381    41   381 0.88 HlyD family secretion protein
HlyD                 PF00529.15   306 seq224_BIOID47107    -            395   3.3e-15   56.0  20.4   1   1   3.4e-13   7.6e-10   38.4   9.1     1   178    61   241    61   285 0.61 HlyD family secretion protein
HlyD_3               PF13437.1    105 seq224_BIOID47107    -            395   4.2e-14   52.6   3.0   1   1   2.7e-12   6.1e-09   36.0   0.7     2    81   187   268   186   310 0.77 HlyD family secretion protein
Biotin_lipoyl_2      PF13533.1     50 seq224_BIOID47107    -            395   1.2e-10   40.7   7.2   1   1   9.3e-14   2.1e-10   39.9   0.4     3    49    63   109    58   116 0.95 Biotin-lipoyl like
PK                   PF00224.16   348 seq225_BIOID47107    -            480  5.8e-144  478.8   4.6   1   1  1.2e-147  8.1e-144  478.4   3.2     2   345     6   347     5   350 0.98 Pyruvate kinase, barrel domain
PK_C                 PF02887.11   117 seq225_BIOID47107    -            480   4.5e-31  106.7   1.5   1   1   6.5e-35   4.5e-31  106.7   1.1     2   116   363   477   362   478 0.98 Pyruvate kinase, alpha/beta domain
DUF2856              PF11043.3     97 seq226_BIOID47107    -             98   6.2e-60  199.1   0.7   1   1     5e-64   6.9e-60  199.0   0.5     1    97     1    98     1    98 0.99 Protein of unknown function (DUF2856)
SBP_bac_5            PF00496.17   374 seq227_BIOID47107    -            547   1.1e-82  277.7   0.2   1   1   9.8e-87   1.3e-82  277.4   0.2     3   371    80   456    78   459 0.94 Bacterial extracellular solute-binding proteins, family 5 Middle
DUF770               PF05591.7    158 seq228_BIOID47107    -            167   2.2e-48  163.6   0.2   1   1   1.9e-52   2.5e-48  163.4   0.1     3   156    10   162     8   164 0.98 Protein of unknown function (DUF770)
FecR                 PF04773.8     98 seq230_BIOID47107    -            317   2.7e-17   62.6   0.8   1   1   3.1e-21   4.3e-17   62.0   0.6     2    98   110   203   109   203 0.90 FecR protein
BCCT                 PF02028.12   485 seq231_BIOID47107    -            667  1.5e-194  646.7  43.7   1   1  1.2e-198  1.7e-194  646.5  30.3     1   485    21   506    21   506 0.98 BCCT family transporter
HTH_18               PF12833.2     81 seq232_BIOID47107    -            129   1.1e-19   70.2   0.3   1   1   2.1e-23   1.4e-19   69.8   0.2     2    79    34   110    33   112 0.96 Helix-turn-helix domain
HTH_AraC             PF00165.18    42 seq232_BIOID47107    -            129   5.4e-18   64.0   0.2   1   2     2e-09   1.4e-05   24.6   0.0     1    42    20    61    20    61 0.97 Bacterial regulatory helix-turn-helix proteins, AraC family
HTH_AraC             PF00165.18    42 seq232_BIOID47107    -            129   5.4e-18   64.0   0.2   2   2     2e-13   1.4e-09   37.3   0.0     2    41    73   110    68   111 0.93 Bacterial regulatory helix-turn-helix proteins, AraC family
DmsC                 PF04976.7    276 seq233_BIOID47107    -            350    3e-114  380.8  21.1   1   1  2.7e-118  3.7e-114  380.5  14.6     1   276    67   340    67   340 0.99 DMSO reductase anchor subunit (DmsC)
FliO                 PF04347.8     84 seq234_BIOID47107    -            122     3e-24   84.7   0.2   1   1     3e-28   4.1e-24   84.3   0.2     1    84    37   118    37   118 0.88 Flagellar biosynthesis protein, FliO
MFS_1                PF07690.11   354 seq235_BIOID47107    -            404   2.1e-29  102.3  51.1   1   2   1.2e-24   1.6e-20   73.0  26.1     2   293    13   290    12   292 0.80 Major Facilitator Superfamily
MFS_1                PF07690.11   354 seq235_BIOID47107    -            404   2.1e-29  102.3  51.1   2   2   3.9e-15   5.4e-11   41.7  10.7    37   184   249   395   244   402 0.80 Major Facilitator Superfamily
CRCB                 PF02537.10   117 seq236_BIOID47107    -            126   3.1e-28   97.9  10.0   1   1   2.5e-32   3.5e-28   97.7   6.9     2   116     6   118     5   119 0.95 CrcB-like protein
GerE                 PF00196.14    58 seq238_BIOID47107    -            216   2.2e-20   71.5   0.7   1   1   2.8e-24   3.8e-20   70.8   0.5     3    58   155   210   153   210 0.97 Bacterial regulatory proteins, luxR family
YchF-GTPase_C        PF06071.8     84 seq244_BIOID47107    -            363   4.7e-41  138.3   0.6   1   1   1.8e-44     8e-41  137.6   0.4     1    84   279   362   279   362 0.99 Protein of unknown function (DUF933)
MMR_HSR1             PF01926.18   114 seq244_BIOID47107    -            363   8.5e-19   67.5   0.0   1   1     5e-22   2.3e-18   66.1   0.0     1    89     4   109     4   208 0.81 50S ribosome-binding GTPase
FeoB_N               PF02421.13   189 seq244_BIOID47107    -            363   7.5e-09   34.9   0.0   1   1   8.5e-12   3.9e-08   32.6   0.0     2    43     4    45     3    53 0.91 Ferrous iron transport protein B
PhoH                 PF02562.11   205 seq245_BIOID47107    -            359     8e-97  322.2   0.0   1   1  1.5e-100     1e-96  321.9   0.0     2   205   131   334   130   334 0.99 PhoH-like protein
AAA_30               PF13604.1    196 seq245_BIOID47107    -            359   7.3e-08   32.1   0.0   1   1   5.1e-11   3.5e-07   29.8   0.0     4   133   136   287   134   289 0.84 AAA domain
HTH_AraC             PF00165.18    42 seq246_BIOID47107    -            242   1.1e-18   66.2   1.3   1   2     1e-08   6.8e-05   22.4   0.0     1    37   145   181   145   186 0.88 Bacterial regulatory helix-turn-helix proteins, AraC family
HTH_AraC             PF00165.18    42 seq246_BIOID47107    -            242   1.1e-18   66.2   1.3   2   2   5.5e-15   3.8e-11   42.3   0.1     6    40   198   233   196   234 0.93 Bacterial regulatory helix-turn-helix proteins, AraC family
HTH_18               PF12833.2     81 seq246_BIOID47107    -            242   3.9e-12   46.0   0.2   1   1   1.1e-15   7.3e-12   45.1   0.2     1    79   158   234   158   236 0.93 Helix-turn-helix domain
Ribonuc_red_lgC      PF02867.10   537 seq247_BIOID47107    -            761  5.3e-134  447.6   0.0   1   1  2.5e-136  1.1e-132  443.2   0.0     1   536   222   731   222   732 0.95 Ribonucleotide reductase, barrel domain
ATP-cone             PF03477.11    90 seq247_BIOID47107    -            761   5.9e-15   55.3   0.1   1   1   2.8e-18   1.3e-14   54.2   0.1     3    90     7    92     5    92 0.97 ATP cone domain
Ribonuc_red_lgN      PF00317.16    83 seq247_BIOID47107    -            761   1.4e-12   47.0   1.0   1   1     5e-16   2.3e-12   46.4   0.1     2    82   142   219   141   220 0.93 Ribonucleotide reductase, all-alpha domain
PALP                 PF00291.20   307 seq248_BIOID47107    -            323   1.3e-63  214.9   0.3   1   1   1.1e-67   1.5e-63  214.7   0.2     3   306    10   300     8   301 0.87 Pyridoxal-phosphate dependent enzyme
ParBc                PF02195.13    90 seq249_BIOID47107    -            654   4.1e-22   77.9   0.0   1   1   6.6e-26     9e-22   76.8   0.0     1    89    38   133    38   134 0.97 ParB-like nuclease domain
DUF1439              PF07273.7    152 seq251_BIOID47107    -            205   1.1e-53  180.9   1.0   1   1   9.5e-58   1.3e-53  180.6   0.7     1   152    46   198    46   198 0.99 Protein of unknown function (DUF1439)
KdgM                 PF06178.8    218 seq252_BIOID47107    -            211   2.2e-58  197.2  10.9   1   1   1.8e-62   2.5e-58  197.0   7.6     3   195    19   211    17   211 0.99 Oligogalacturonate-specific porin protein (KdgM)
AA_permease          PF00324.16   479 seq253_BIOID47107    -            514  2.6e-121  405.1  47.0   1   1  4.4e-125    3e-121  404.9  32.6     2   478    50   491    49   492 0.97 Amino acid permease
AA_permease_2        PF13520.1    426 seq253_BIOID47107    -            514   2.9e-43  147.8  50.3   1   1   5.1e-47   3.5e-43  147.6  34.9     5   423    49   477    45   480 0.85 Amino acid permease
ETF                  PF01012.16   164 seq260_BIOID47107    -            254   8.7e-31  106.7   0.6   1   1   9.1e-35   1.2e-30  106.2   0.4     8   164    28   183    22   183 0.92 Electron transfer flavoprotein domain
DUF535               PF04393.8    288 seq261_BIOID47107    -            330  1.2e-104  349.1   0.5   1   1    1e-108  1.4e-104  348.9   0.4     5   288    44   328    40   328 0.98 Protein of unknown function (DUF535)
Band_7               PF01145.20   179 seq263_BIOID47107    -            305   5.9e-35  120.6   0.3   1   1   4.3e-39   5.9e-35  120.6   0.2     1   178    21   203    21   204 0.96 SPFH domain / Band 7 family
Epimerase            PF01370.16   236 seq264_BIOID47107    -            660   1.8e-41  142.0   0.0   1   1     8e-45   2.7e-41  141.4   0.0     1   236   318   566   318   566 0.91 NAD dependent epimerase/dehydratase family
Formyl_trans_N       PF00551.14   181 seq264_BIOID47107    -            660   9.2e-25   87.1   0.0   1   1   4.1e-28   1.4e-24   86.5   0.0    63   178    59   174    17   177 0.89 Formyl transferase
Formyl_trans_C       PF02911.13   100 seq264_BIOID47107    -            660   2.6e-20   72.2   0.0   1   1   1.4e-23   4.7e-20   71.4   0.0     3    98   202   295   200   297 0.95 Formyl transferase, C-terminal domain
3Beta_HSD            PF01073.14   280 seq264_BIOID47107    -            660   5.8e-06   25.0   0.0   1   1   2.4e-09   8.2e-06   24.5   0.0     1   157   319   474   319   504 0.79 3-beta hydroxysteroid dehydrogenase/isomerase family
Fer4_11              PF13247.1     99 seq266_BIOID47107    -            294   1.2e-29  101.9  13.1   1   1   1.8e-32   2.2e-29  101.1   5.5     2    98    92   188    91   189 0.94 4Fe-4S dicluster domain
Form-deh_trans       PF09163.6     44 seq266_BIOID47107    -            294   8.1e-20   69.9   0.0   1   1   1.1e-22   1.4e-19   69.1   0.0     1    44   246   289   246   290 0.96 Formate dehydrogenase N, transmembrane
Fer4_7               PF12838.2     52 seq266_BIOID47107    -            294   4.9e-15   55.5  25.2   1   1   8.3e-11     1e-07   32.0   5.6     1    50    38   114    38   117 0.90 4Fe-4S dicluster domain
Fer4_9               PF13187.1     55 seq266_BIOID47107    -            294   3.3e-13   49.5  27.2   1   1   4.6e-11   5.7e-08   32.7   7.7     1    55   132   184   132   184 0.97 4Fe-4S dicluster domain
Fer4_10              PF13237.1     52 seq266_BIOID47107    -            294   2.6e-12   46.2  27.8   1   1   3.4e-11   4.2e-08   32.7   7.1     2    52    93   144    92   144 0.86 4Fe-4S dicluster domain
Fer4_2               PF12797.2     22 seq266_BIOID47107    -            294   3.3e-10   39.1  34.5   1   1   6.4e-09     8e-06   25.3   2.4     4    20    33    49    31    51 0.91 4Fe-4S binding domain
Fer4_3               PF12798.2     15 seq266_BIOID47107    -            294   9.7e-08   31.9  41.1   1   3   0.00035      0.43   11.1   3.8     1    15   100   117   100   117 0.89 4Fe-4S binding domain
Fer4_3               PF12798.2     15 seq266_BIOID47107    -            294   9.7e-08   31.9  41.1   2   3   6.7e-05     0.083   13.3   2.9     1    14   133   146   133   147 0.94 4Fe-4S binding domain
Fer4_3               PF12798.2     15 seq266_BIOID47107    -            294   9.7e-08   31.9  41.1   3   3   3.4e-06    0.0042   17.4   2.5     1    15   160   183   160   183 0.98 4Fe-4S binding domain
Fer4_4               PF12800.2     17 seq266_BIOID47107    -            294   3.1e-07   30.0  31.6   1   2   4.7e-05     0.059   13.6   1.8     3    15    38    50    36    56 0.91 4Fe-4S binding domain
Fer4_4               PF12800.2     17 seq266_BIOID47107    -            294   3.1e-07   30.0  31.6   2   2     1e-07   0.00013   21.9   1.8     1    17   130   146   130   146 0.92 4Fe-4S binding domain
Fer4                 PF00037.22    24 seq266_BIOID47107    -            294   3.1e-07   29.6  37.3   1   1   4.1e-08   5.1e-05   22.5   2.0     5    22   130   147   126   149 0.87 4Fe-4S binding domain
Fer4_11              PF13247.1     99 seq267_BIOID47107    -            300   1.4e-28   98.5  12.8   1   1   1.6e-31   1.8e-28   98.1   5.3     2    98    92   188    91   189 0.94 4Fe-4S dicluster domain
Form-deh_trans       PF09163.6     44 seq267_BIOID47107    -            300   4.8e-21   73.8   0.1   1   1   8.7e-24   9.9e-21   72.8   0.1     1    43   246   288   246   289 0.98 Formate dehydrogenase N, transmembrane
Fer4_7               PF12838.2     52 seq267_BIOID47107    -            300     5e-15   55.5  22.2   1   1   7.4e-11   8.4e-08   32.3   3.7     1    50    38   114    38   117 0.90 4Fe-4S dicluster domain
Fer4_9               PF13187.1     55 seq267_BIOID47107    -            300   4.7e-14   52.2  24.0   1   1     1e-10   1.2e-07   31.7   7.7     2    55   133   184   132   184 0.97 4Fe-4S dicluster domain
Fer4_10              PF13237.1     52 seq267_BIOID47107    -            300   1.8e-12   46.7  26.0   1   1   1.2e-10   1.4e-07   31.0   7.4     2    52    93   144    92   144 0.91 4Fe-4S dicluster domain
Fer4_3               PF12798.2     15 seq267_BIOID47107    -            300   2.6e-07   30.6  41.4   1   3    0.0005      0.57   10.7   3.8     1    14   100   116   100   117 0.87 4Fe-4S binding domain
Fer4_3               PF12798.2     15 seq267_BIOID47107    -            300   2.6e-07   30.6  41.4   2   3   7.2e-05     0.082   13.3   2.8     1    14   133   146   133   147 0.94 4Fe-4S binding domain
Fer4_3               PF12798.2     15 seq267_BIOID47107    -            300   2.6e-07   30.6  41.4   3   3   5.6e-06    0.0063   16.8   2.9     1    15   160   183   160   183 0.98 4Fe-4S binding domain
Fer4_4               PF12800.2     17 seq267_BIOID47107    -            300   8.1e-07   28.7  31.6   1   2     5e-05     0.057   13.6   1.7     3    15    38    50    36    56 0.91 4Fe-4S binding domain
Fer4_4               PF12800.2     17 seq267_BIOID47107    -            300   8.1e-07   28.7  31.6   2   2   4.7e-07   0.00053   19.9   2.0     1    17   130   146   130   146 0.90 4Fe-4S binding domain
Fer4                 PF00037.22    24 seq267_BIOID47107    -            300   1.5e-06   27.3  37.4   1   1     7e-08   7.9e-05   21.9   1.8     5    22   130   147   126   149 0.87 4Fe-4S binding domain
Minor_tail_Z         PF06763.6    189 seq268_BIOID47107    -            192   1.6e-90  301.7  15.1   1   1   1.3e-94   1.7e-90  301.6  10.5     1   189     3   192     3   192 1.00 Prophage minor tail protein Z (GPZ)
ImpA-rel_N           PF06812.7     62 seq271_BIOID47107    -            480   9.3e-07   28.4   1.6   1   1   2.1e-10   2.8e-06   26.8   0.4     1    61    54   111    54   112 0.92 ImpA-related N-terminal
ABC_membrane         PF00664.18   275 seq273_BIOID47107    -            704   2.4e-41  141.8  17.6   1   1   9.4e-45   3.2e-41  141.4  12.2     3   274   184   451   182   452 0.98 ABC transporter transmembrane region
Peptidase_C39        PF03412.10   131 seq273_BIOID47107    -            704     1e-41  141.7   0.0   1   1   5.3e-45   1.8e-41  140.8   0.0     2   130    27   155    26   156 0.98 Peptidase C39 family
ABC_tran             PF00005.22   118 seq273_BIOID47107    -            704   1.9e-19   70.0   0.0   1   1     1e-22   3.5e-19   69.1   0.0     1   118   539   664   539   664 0.87 ABC transporter
FliP                 PF00813.15   194 seq274_BIOID47107    -            245     4e-81  271.2  10.2   1   1   4.2e-85   5.7e-81  270.7   7.1     2   193    48   239    47   240 0.99 FliP family
Exo_endo_phos        PF03372.18   251 seq276_BIOID47107    -            253     1e-25   90.9   0.7   1   1     9e-30   1.2e-25   90.7   0.5     2   251    14   244    13   244 0.78 Endonuclease/Exonuclease/phosphatase family
BPD_transp_1         PF00528.17   185 seq277_BIOID47107    -            217   7.8e-21   74.3  19.9   1   1   5.7e-25   7.8e-21   74.3  13.8     2   181    32   216    31   217 0.85 Binding-protein-dependent transport system inner membrane component
Transketolase_N      PF00456.16   333 seq278_BIOID47107    -            663  3.4e-171  568.3   0.1   1   1  1.4e-174  4.8e-171  567.8   0.1     2   333     4   334     3   334 1.00 Transketolase, thiamine diphosphate binding domain
Transket_pyr         PF02779.19   178 seq278_BIOID47107    -            663   1.1e-44  151.8   0.0   1   1   7.6e-48   2.6e-44  150.7   0.0     2   176   354   524   353   526 0.96 Transketolase, pyrimidine binding domain
Transketolase_C      PF02780.15   124 seq278_BIOID47107    -            663     2e-17   63.1   0.1   1   1   1.2e-20   4.2e-17   62.1   0.1     1   124   540   655   540   655 0.94 Transketolase, C-terminal domain
DXP_synthase_N       PF13292.1    270 seq278_BIOID47107    -            663   3.2e-09   35.9   0.0   1   1   8.6e-09   2.9e-05   23.0   0.0    18   179     4   193     1   199 0.80 1-deoxy-D-xylulose-5-phosphate synthase
MarB                 PF13999.1     66 seq279_BIOID47107    -             72   5.5e-35  118.6   0.2   1   1   4.5e-39   6.1e-35  118.4   0.1     2    66     6    70     5    70 0.98 MarB protein
DUF1889              PF08986.5    119 seq281_BIOID47107    -            119   2.9e-83  275.8   0.8   1   1   2.4e-87   3.2e-83  275.6   0.5     1   119     1   119     1   119 1.00 Domain of unknown function (DUF1889)
ABC_tran             PF00005.22   118 seq282_BIOID47107    -            255   1.3e-22   80.3   0.0   1   1   4.6e-26   2.1e-22   79.5   0.0     1   117    51   160    51   161 0.92 ABC transporter
GARS_A               PF01071.14   194 seq283_BIOID47107    -            429   5.5e-87  290.2   0.1   1   1   3.9e-90   7.6e-87  289.7   0.0     1   194   103   296   103   296 0.99 Phosphoribosylglycinamide synthetase, ATP-grasp (A) domain
GARS_N               PF02844.10   100 seq283_BIOID47107    -            429   6.1e-38  129.1   0.1   1   1     6e-41   1.2e-37  128.2   0.1     1   100     1   102     1   102 0.95 Phosphoribosylglycinamide synthetase, N domain
GARS_C               PF02843.11    93 seq283_BIOID47107    -            429   8.4e-30  102.7   0.1   1   1   2.6e-32     5e-29  100.2   0.0     1    92   330   423   330   424 0.94 Phosphoribosylglycinamide synthetase, C domain
ATP-grasp_4          PF13535.1    184 seq283_BIOID47107    -            429   6.2e-15   55.3   0.0   1   1   7.4e-18   1.5e-14   54.1   0.0     5   180   105   292   103   293 0.78 ATP-grasp domain
ATP-grasp_3          PF02655.9    161 seq283_BIOID47107    -            429   1.5e-07   31.3   0.0   1   1   1.3e-10   2.5e-07   30.6   0.0     3   158   104   291   103   294 0.78 ATP-grasp domain
CPSase_L_D2          PF02786.12   211 seq283_BIOID47107    -            429   4.4e-06   26.0   0.0   1   1     5e-09   9.9e-06   24.8   0.0     5   179   108   290   104   294 0.70 Carbamoyl-phosphate synthase L chain, ATP binding domain
ATP-grasp            PF02222.17   172 seq283_BIOID47107    -            429   7.4e-05   22.0   0.0   1   1     6e-08   0.00012   21.4   0.0     2    83   113   200   112   223 0.84 ATP-grasp domain
YobH                 PF13996.1     70 seq285_BIOID47107    -             79   1.7e-36  123.8   1.2   1   1   1.4e-40   1.9e-36  123.6   0.8     1    70     2    71     2    71 0.99 YobH-like protein
OmpA_membrane        PF01389.12   183 seq286_BIOID47107    -            370   1.1e-75  253.0   2.6   1   1   2.5e-79   1.1e-75  253.0   1.8     1   183    47   219    47   219 0.97 OmpA-like transmembrane domain
OMP_b-brl            PF13505.1    176 seq286_BIOID47107    -            370   1.2e-24   87.1   7.9   1   1   4.4e-28     2e-24   86.3   5.5     2   176    32   215    31   215 0.82 Outer membrane protein beta-barrel domain
OmpA                 PF00691.15    97 seq286_BIOID47107    -            370   1.8e-22   79.4   0.0   1   1   1.1e-25     5e-22   78.0   0.0     1    95   246   341   246   343 0.96 OmpA family
Phage_tube           PF04985.9    167 seq287_BIOID47107    -            171   4.1e-66  221.4   0.3   1   1   3.4e-70   4.6e-66  221.2   0.2     1   167     2   171     2   171 0.99 Phage tail tube protein FII
DUF877               PF05943.7    423 seq288_BIOID47107    -            494  7.6e-183  607.6   0.0   1   1  6.4e-187  8.8e-183  607.4   0.0     1   422    67   491    67   492 1.00 Protein of unknown function (DUF877)
DUF3296              PF11726.3    180 seq289_BIOID47107    -            188     1e-32  113.0   0.6   1   1   8.5e-37   1.2e-32  112.8   0.4     3   180    15   173    13   173 0.89 Protein of unknown function (DUF3296)
PS_Dcarbxylase       PF02666.10   202 seq290_BIOID47107    -            322   2.6e-62  209.5   0.0   1   1   2.3e-66   3.2e-62  209.3   0.0     1   198    63   281    63   285 0.93 Phosphatidylserine decarboxylase
DUF1281              PF06924.6    134 seq291_BIOID47107    -            323   1.2e-61  205.9   0.0   1   1   1.2e-65   1.6e-61  205.4   0.0     1   134    24   157    24   157 0.99 Protein of unknown function (DUF1281)
RecX                 PF02631.11   122 seq292_BIOID47107    -            166   3.6e-32  111.0   0.3   1   1   6.2e-36   8.4e-32  109.8   0.0     6   117    51   162    46   166 0.94 RecX family
DUF1508              PF07411.7     49 seq297_BIOID47107    -            123   2.2e-47  158.1   5.6   1   2   1.2e-27   1.7e-23   81.6   0.2     1    49    23    71    23    71 0.97 Domain of unknown function (DUF1508)
DUF1508              PF07411.7     49 seq297_BIOID47107    -            123   2.2e-47  158.1   5.6   2   2   8.1e-27   1.1e-22   79.0   0.8     1    48    74   121    74   122 0.97 Domain of unknown function (DUF1508)
HATPase_c            PF02518.21   111 seq299_BIOID47107    -            449   5.4e-18   64.6   0.0   1   1   1.7e-21   1.1e-17   63.5   0.0     4   106   351   447   348   449 0.93 Histidine kinase-, DNA gyrase B-, and HSP90-like ATPase
HisKA                PF00512.20    68 seq299_BIOID47107    -            449   1.6e-13   50.3   2.1   1   1   5.3e-17   3.6e-13   49.1   1.5     3    67   238   301   236   302 0.96 His Kinase A (phospho-acceptor) domain
Trans_reg_C          PF00486.23    77 seq300_BIOID47107    -            512     8e-18   64.0   0.0   1   1   1.1e-21   1.5e-17   63.1   0.0     1    77    24   100    24   100 0.96 Transcriptional regulatory protein, C terminal
Aldolase_II          PF00596.16   183 seq302_BIOID47107    -            231   2.7e-48  163.9   0.4   1   1   2.4e-52   3.3e-48  163.6   0.2     2   181     8   196     7   198 0.91 Class II Aldolase and Adducin N-terminal domain
CsgE                 PF10627.4    107 seq304_BIOID47107    -            129   6.8e-36  122.2   0.0   1   1   5.8e-40     8e-36  121.9   0.0     1   107    26   129    26   129 0.99 Curli assembly protein CsgE
phage_tail_N         PF08400.5    134 seq305_BIOID47107    -            686   8.4e-58  193.7   0.4   1   1   1.2e-61   8.4e-58  193.7   0.3     1   134     1   134     1   134 0.99 Prophage tail fibre N-terminal
EAL                  PF00563.15   236 seq310_BIOID47107    -            511   3.1e-58  196.9   0.0   1   1   6.2e-62   4.2e-58  196.4   0.0     3   236   256   490   254   490 0.93 EAL domain
CSS-motif            PF12792.2    208 seq310_BIOID47107    -            511   1.1e-21   77.0   0.1   1   1   2.3e-25   1.6e-21   76.5   0.0     3   207    36   230    34   231 0.93 CSS motif domain associated with EAL
Phage_integrase      PF00589.17   173 seq311_BIOID47107    -            187   2.9e-44  150.6   0.1   1   1   2.3e-48   3.2e-44  150.5   0.0     1   172     4   176     4   177 0.98 Phage integrase family
PfkB                 PF00294.19   301 seq313_BIOID47107    -            310   1.5e-59  201.4   0.3   1   1   2.7e-63   1.9e-59  201.1   0.2     8   298    15   297     8   300 0.92 pfkB family carbohydrate kinase
Phos_pyr_kin         PF08543.7    246 seq313_BIOID47107    -            310   9.9e-09   34.6   0.3   1   1   3.4e-12   2.3e-08   33.4   0.1   111   223   172   279   155   292 0.85 Phosphomethylpyrimidine kinase
Pmp3                 PF01679.12    51 seq314_BIOID47107    -             52   6.9e-21   73.6   7.8   1   1   5.2e-25   7.1e-21   73.5   5.4     3    49     3    49     1    51 0.95 Proteolipid membrane potential modulator
Peripla_BP_2         PF01497.13   238 seq315_BIOID47107    -            318   7.9e-32  110.1   0.5   1   1   6.8e-36   9.4e-32  109.9   0.3     1   236    49   297    49   299 0.96 Periplasmic binding protein
ADH_N                PF08240.7    109 seq317_BIOID47107    -            339   1.1e-27   95.8   1.0   1   1   6.6e-31   1.8e-27   95.1   0.7     1   109    28   138    28   138 0.96 Alcohol dehydrogenase GroES-like domain
ADH_zinc_N           PF00107.21   130 seq317_BIOID47107    -            339   1.3e-22   79.6   0.0   1   1   7.1e-26   1.9e-22   79.0   0.0     1   129   179   301   179   302 0.98 Zinc-binding dehydrogenase
ADH_zinc_N_2         PF13602.1    127 seq317_BIOID47107    -            339   8.1e-08   33.0   0.0   1   1     5e-11   1.4e-07   32.3   0.0     1   126   211   334   211   335 0.72 Zinc-binding dehydrogenase
2-Hacid_dh_C         PF02826.14   178 seq317_BIOID47107    -            339   3.6e-06   26.1   0.0   1   1   2.1e-09   5.8e-06   25.4   0.0    34    80   167   213   157   248 0.72 D-isomer specific 2-hydroxyacid dehydrogenase, NAD binding domain
AlaDh_PNT_C          PF01262.16   168 seq317_BIOID47107    -            339   1.5e-05   24.4   0.0   1   1   9.7e-09   2.7e-05   23.7   0.0    21    74   170   223   161   244 0.85 Alanine dehydrogenase/PNT, C-terminal domain
Response_reg         PF00072.19   112 seq318_BIOID47107    -            222   4.8e-26   90.8   0.0   1   1   9.2e-30   6.3e-26   90.4   0.0     1   112     3   113     3   113 0.99 Response regulator receiver domain
Trans_reg_C          PF00486.23    77 seq318_BIOID47107    -            222   2.6e-20   71.9   0.1   1   1   2.1e-23   1.4e-19   69.6   0.0     1    77   145   216   145   216 0.97 Transcriptional regulatory protein, C terminal
Phage_tail_U         PF06141.6    133 seq319_BIOID47107    -            131   4.3e-63  211.1   0.3   1   1   3.4e-67   4.7e-63  210.9   0.2     1   133     1   131     1   131 0.99 Phage minor tail protein U
Amidohydro_1         PF01979.15   333 seq322_BIOID47107    -            348   1.3e-27   97.2   0.0   1   1   1.2e-31   1.7e-27   96.8   0.0     8   295    15   310    10   323 0.92 Amidohydrolase family
DUF3950              PF13132.1     30 seq325_BIOID47107    -             57   6.6e-19   67.0   0.5   1   1     8e-23   1.1e-18   66.3   0.3     1    30     1    30     1    30 0.99 Domain of unknown function (DUF3950)
COX1                 PF00115.15   447 seq326_BIOID47107    -            663  5.5e-154  512.9  72.0   1   1    4e-158  5.5e-154  512.9  49.9     1   446    54   504    54   505 0.98 Cytochrome C and Quinol oxidase polypeptide I
Plug                 PF07715.10   108 seq327_BIOID47107    -            682   4.9e-29  100.7   2.2   1   1   8.4e-33   5.7e-29  100.4   0.6     2   108    44   153    43   153 0.97 TonB-dependent Receptor Plug Domain
TonB_dep_Rec         PF00593.19   276 seq327_BIOID47107    -            682     1e-25   91.1  12.9   1   1   1.5e-29     1e-25   91.1   8.9     1   275   418   680   418   681 0.86 TonB dependent receptor
TonB_dep_Rec         PF00593.19   276 seq330_BIOID47107    -            774   5.7e-23   82.1  17.8   1   1   1.3e-26   5.7e-23   82.1  12.4     2   274   526   771   525   773 0.88 TonB dependent receptor
Plug                 PF07715.10   108 seq330_BIOID47107    -            774     1e-19   70.7   0.4   1   1   7.5e-23   3.4e-19   69.0   0.3     4   108   132   244   129   244 0.88 TonB-dependent Receptor Plug Domain
STN                  PF07660.9     52 seq330_BIOID47107    -            774   3.4e-10   39.2   0.0   1   1   2.3e-13     1e-09   37.6   0.0     2    52    57   107    56   107 0.95 Secretin and TonB N terminus short domain
ETF_alpha            PF00766.14    86 seq332_BIOID47107    -            312     1e-30  105.0   0.3   1   1   2.8e-34   1.9e-30  104.1   0.2     2    85   189   273   188   274 0.97 Electron transfer flavoprotein FAD-binding domain
ETF                  PF01012.16   164 seq332_BIOID47107    -            312   1.7e-25   89.5   0.3   1   1   4.3e-29   2.9e-25   88.7   0.2     2   164     7   153     6   153 0.94 Electron transfer flavoprotein domain
FluMu_gp41           PF10109.4     82 seq333_BIOID47107    -            100   2.5e-15   56.0   0.2   1   1   2.2e-19     3e-15   55.7   0.2     1    81     9    88     9    89 0.97 Mu-like prophage FluMu protein gp41
Response_reg         PF00072.19   112 seq334_BIOID47107    -            223   8.8e-25   86.7   0.2   1   1     2e-28   1.4e-24   86.1   0.1     1   111     3   112     3   113 0.98 Response regulator receiver domain
Trans_reg_C          PF00486.23    77 seq334_BIOID47107    -            223   2.7e-19   68.7   0.1   1   1   8.4e-23   5.7e-19   67.6   0.1     2    77   146   220   144   220 0.93 Transcriptional regulatory protein, C terminal
LysM                 PF01476.15    44 seq335_BIOID47107    -            149   5.1e-13   48.5   0.0   1   1   1.4e-16   9.9e-13   47.6   0.0     1    44    99   147    99   147 0.98 LysM domain
BON                  PF04972.12    64 seq335_BIOID47107    -            149   6.2e-10   38.5   3.1   1   1   1.4e-13   9.3e-10   38.0   2.1     2    62    29    89    28    91 0.92 BON domain
DUF3440              PF11922.3    181 seq337_BIOID47107    -            410   3.8e-57  192.6   1.1   1   2   7.3e-47   3.3e-43  147.2   0.0     1   108   242   354   242   359 0.96 Domain of unknown function (DUF3440)
DUF3440              PF11922.3    181 seq337_BIOID47107    -            410   3.8e-57  192.6   1.1   2   2   1.7e-15   7.6e-12   45.0   0.1   139   181   356   395   352   395 0.89 Domain of unknown function (DUF3440)
PAPS_reduct          PF01507.14   174 seq337_BIOID47107    -            410   3.5e-17   62.6   0.3   1   2   1.3e-10   5.7e-07   29.4   0.0     3    52    35    89    33   105 0.88 Phosphoadenosine phosphosulfate reductase family
PAPS_reduct          PF01507.14   174 seq337_BIOID47107    -            410   3.5e-17   62.6   0.3   2   2   3.4e-11   1.5e-07   31.2   0.0   101   164   165   240   136   242 0.86 Phosphoadenosine phosphosulfate reductase family
ATP_bind_3           PF01171.15   182 seq337_BIOID47107    -            410   6.4e-05   22.3   0.0   1   1   2.4e-08   0.00011   21.6   0.0     2    48    34    81    33   105 0.80 PP-loop family
Lipoprotein_9        PF03180.9    237 seq338_BIOID47107    -            271    1e-100  335.4   2.9   1   1  1.7e-104  1.1e-100  335.2   2.0     1   237    33   271    33   271 0.99 NLPA lipoprotein
OpuAC                PF04069.7    257 seq338_BIOID47107    -            271   8.9e-05   21.8   1.0   1   1   1.8e-08   0.00013   21.3   0.7     2   113    32   132    31   261 0.83 Substrate binding domain of ABC-type glycine betaine transport system
PPC                  PF04151.10    70 seq340_BIOID47107    -            133   1.8e-07   31.9   0.4   1   1   2.5e-11   3.4e-07   31.0   0.3     1    68    48   111    48   113 0.85 Bacterial pre-peptidase C-terminal domain
Nitrate_red_del      PF02613.10   136 seq341_BIOID47107    -            204   1.1e-31  109.3   1.2   1   1   1.1e-35   1.5e-31  108.9   0.8     5   134    39   164    22   166 0.93 Nitrate reductase delta subunit
CsgF                 PF10614.4    142 seq342_BIOID47107    -            138   2.6e-47  160.2   1.4   1   1   2.4e-51   3.3e-47  159.9   1.0     2   142     4   133     2   133 0.96 Type VIII secretion system (T8SS), CsgF protein
DUF1398              PF07166.6    125 seq343_BIOID47107    -            141   1.2e-62  209.2   8.1   1   1   9.8e-67   1.3e-62  209.0   5.6     1   125     8   132     8   132 0.99 Protein of unknown function (DUF1398)
MacB_PCD             PF12704.2    232 seq344_BIOID47107    -            646   7.4e-44  149.9   4.0   1   1   2.2e-47   7.4e-44  149.9   2.8     1   231   260   488   260   489 0.94 MacB-like periplasmic core domain
ABC_tran             PF00005.22   118 seq344_BIOID47107    -            646   2.2e-22   79.5   0.0   1   1   3.3e-25   1.1e-21   77.2   0.0     1   117    48   172    48   173 0.95 ABC transporter
FtsX                 PF02687.16   121 seq344_BIOID47107    -            646   9.7e-20   70.4  13.6   1   1   1.3e-22   4.5e-19   68.2   8.1     2   121   524   639   521   639 0.97 FtsX-like permease family
Bac_export_3         PF01313.14    76 seq345_BIOID47107    -             89   2.3e-30  103.9   9.5   1   1   1.9e-34   2.6e-30  103.8   6.6     2    75     5    78     4    79 0.97 Bacterial export proteins, family 3
UPF0054              PF02130.12   145 seq346_BIOID47107    -            155   1.6e-43  147.3   0.0   1   1   1.3e-47   1.8e-43  147.1   0.0    13   144    22   144     9   145 0.88 Uncharacterized protein family UPF0054
PseudoU_synth_2      PF00849.17   164 seq347_BIOID47107    -            326   8.1e-32  110.2   0.1   1   1   1.8e-35   1.2e-31  109.6   0.1     1   164    92   242    92   242 0.96 RNA pseudouridylate synthase
S4                   PF01479.20    48 seq347_BIOID47107    -            326   6.6e-12   44.5   0.0   1   1   1.8e-15   1.2e-11   43.6   0.0     1    46    18    63    18    64 0.96 S4 domain
PLDc_2               PF13091.1    126 seq348_BIOID47107    -            413   4.5e-35  120.0   0.0   1   2   3.9e-15   2.6e-11   43.2   0.0     3   112    26   154    24   165 0.78 PLD-like domain
PLDc_2               PF13091.1    126 seq348_BIOID47107    -            413   4.5e-35  120.0   0.0   2   2   6.6e-25   4.5e-21   74.7   0.0     2   120   213   334   212   339 0.87 PLD-like domain
PLDc                 PF00614.17    28 seq348_BIOID47107    -            413   2.3e-11   42.9   0.2   1   1   7.6e-12   5.2e-08   32.3   0.0     3    24   110   131   108   135 0.91 Phospholipase D Active site motif
Cytochrom_B_N        PF00033.14   188 seq349_BIOID47107    -            217   2.7e-20   72.4  18.8   1   1   4.9e-24   3.4e-20   72.1  13.0     4   188    10   186     7   186 0.92 Cytochrome b(N-terminal)/b6/petB
Ni_hydr_CYTB         PF01292.15   182 seq349_BIOID47107    -            217   1.4e-18   66.8  17.5   1   1   2.6e-22   1.8e-18   66.4  12.1     5   182    13   186     9   186 0.90 Prokaryotic cytochrome b561
TonB_dep_Rec         PF00593.19   276 seq350_BIOID47107    -            660   6.1e-29  101.6  17.9   1   1   8.9e-33   6.1e-29  101.6  12.4     2   275   412   658   411   659 0.93 TonB dependent receptor
Plug                 PF07715.10   108 seq350_BIOID47107    -            660   2.6e-26   91.9   0.5   1   1   1.3e-29   8.8e-26   90.2   0.4     4   108    45   147    42   147 0.96 TonB-dependent Receptor Plug Domain
Chorismate_bind      PF00425.13   257 seq351_BIOID47107    -            453   1.7e-91  306.0   0.0   1   1   3.1e-95   2.1e-91  305.6   0.0     2   257   190   443   189   443 0.98 chorismate binding enzyme
Anth_synt_I_N        PF04715.8    140 seq351_BIOID47107    -            453   1.5e-29  102.7   0.2   1   1   1.6e-32   1.1e-28   99.9   0.0     9   139    22   153    16   154 0.89 Anthranilate synthase component I, N terminal region
Ead_Ea22             PF13935.1    139 seq352_BIOID47107    -            190   3.8e-32  111.3   0.5   1   1   6.7e-36   4.6e-32  111.1   0.4     2   114     3   103     2   144 0.91 Ead/Ea22-like protein
DUF551               PF04448.7     69 seq352_BIOID47107    -            190   8.8e-16   58.3   0.5   1   1   2.4e-19   1.6e-15   57.4   0.2     1    69   129   187   129   187 0.99 Protein of unknown function (DUF551)
NfeD                 PF01957.13   144 seq353_BIOID47107    -            152   3.1e-24   85.6   6.7   1   1   2.9e-28     4e-24   85.2   4.6     1   141    12   148    12   150 0.92 NfeD-like C-terminal, partner-binding
Cytochrom_B_N        PF00033.14   188 seq354_BIOID47107    -            211   1.7e-23   82.8  20.0   1   1   3.3e-27   2.3e-23   82.4  13.8     2   188     8   184     7   184 0.88 Cytochrome b(N-terminal)/b6/petB
Ni_hydr_CYTB         PF01292.15   182 seq354_BIOID47107    -            211   3.2e-22   78.6  18.2   1   1   5.9e-26     4e-22   78.3  12.6     1   182     9   184     9   184 0.88 Prokaryotic cytochrome b561
tRNA-synt_2c         PF01411.14   552 seq356_BIOID47107    -            876  5.3e-242  803.8   0.0   1   1  1.8e-245  8.2e-242  803.2   0.0     1   552     7   556     7   556 0.99 tRNA synthetases class II (A)
tRNA_SAD             PF07973.9     44 seq356_BIOID47107    -            876   8.8e-19   67.0   0.3   1   1   1.1e-21   5.2e-18   64.5   0.1     1    44   653   696   653   696 0.99 Threonyl and Alanyl tRNA synthetase second additional domain
DHHA1                PF02272.14    68 seq356_BIOID47107    -            876   5.3e-16   57.9   3.8   1   1   3.5e-19   1.6e-15   56.4   2.6     2    67   800   868   799   869 0.92 DHHA1 domain
YjcZ                 PF13990.1    270 seq357_BIOID47107    -            301  4.3e-118  393.2   6.1   1   1  3.5e-122  4.8e-118  393.0   4.2     1   270    26   296    26   296 1.00 YjcZ-like protein
Big_2                PF02368.13    79 seq358_BIOID47107    -            252     5e-13   48.6   9.6   1   1   7.4e-17     5e-13   48.6   6.6     2    74   167   242   166   247 0.94 Bacterial Ig-like domain (group 2)
Peripla_BP_3         PF13377.1    160 seq362_BIOID47107    -            341   8.6e-43  145.9   0.0   1   1   8.5e-46   2.9e-42  144.2   0.0     2   160   171   331   170   331 0.92 Periplasmic binding protein-like domain
Peripla_BP_1         PF00532.16   279 seq362_BIOID47107    -            341   1.4e-34  119.4   0.0   1   1   5.1e-38   1.7e-34  119.1   0.0     2   275    60   325    59   329 0.93 Periplasmic binding proteins and sugar binding domain of LacI family
LacI                 PF00356.16    46 seq362_BIOID47107    -            341   3.7e-21   74.3   0.8   1   1   2.1e-24   7.1e-21   73.4   0.6     1    46     3    48     3    48 0.99 Bacterial regulatory proteins, lacI family
Peripla_BP_4         PF13407.1    258 seq362_BIOID47107    -            341   3.1e-20   72.5   0.0   1   1   1.3e-23   4.3e-20   72.0   0.0     1   253    62   308    62   313 0.89 Periplasmic binding protein domain
Phage_P2_GpE         PF06528.7     39 seq363_BIOID47107    -             39   3.8e-23   80.5   0.1   1   1   2.9e-27     4e-23   80.4   0.0     1    39     1    39     1    39 0.99 Phage P2 GpE
Bac_export_1         PF01311.15   249 seq365_BIOID47107    -            261   2.3e-76  256.2  29.0   1   1   1.9e-80   2.6e-76  256.1  20.1     2   248     8   251     7   252 0.99 Bacterial export proteins, family 1
DNA_pol_B            PF00136.16   467 seq366_BIOID47107    -            783   6.7e-49  166.7   0.0   1   2   9.1e-11   6.2e-07   28.4   0.1    42    73   400   430   373   440 0.90 DNA polymerase family B
DNA_pol_B            PF00136.16   467 seq366_BIOID47107    -            783   6.7e-49  166.7   0.0   2   2   1.9e-43   1.3e-39  136.1   0.0   159   451   490   771   444   779 0.85 DNA polymerase family B
DNA_pol_B_exo1       PF03104.14   317 seq366_BIOID47107    -            783   3.8e-16   58.7   0.0   1   1   1.2e-18   7.9e-15   54.4   0.0    65   317    74   296    50   296 0.91 DNA polymerase family B, exonuclease domain
Transcrip_reg        PF01709.15   234 seq367_BIOID47107    -            238   9.7e-83  276.7   0.8   1   1     8e-87   1.1e-82  276.5   0.6     1   233     3   235     3   236 0.98 Transcriptional regulator
McrBC                PF10117.4    321 seq368_BIOID47107    -            428   8.4e-99  330.4   0.5   1   1  7.3e-103   9.9e-99  330.1   0.3     1   321    59   383    59   383 0.97 McrBC 5-methylcytosine restriction system component
MFS_1                PF07690.11   354 seq369_BIOID47107    -            423   1.7e-30  105.8  58.9   1   1     2e-31   2.8e-27   95.3  28.2     1   334    20   339    15   340 0.81 Major Facilitator Superfamily
PTS-HPr              PF00381.14    84 seq370_BIOID47107    -             85   1.3e-31  108.2   0.2   1   1   9.9e-36   1.4e-31  108.1   0.1     1    82     1    82     1    84 0.98 PTS HPr component phosphorylation site
PhageMin_Tail        PF10145.4    202 seq371_BIOID47107    -           1025   2.2e-28   99.1  13.3   1   1   1.6e-32   2.2e-28   99.1   9.2     1   202   244   457   244   457 0.96 Phage-related minor tail protein
LacY_symp            PF01306.14   413 seq372_BIOID47107    -            417  9.6e-206  683.0  41.9   1   1  2.4e-209  1.1e-205  682.8  29.0     2   412     2   412     1   413 0.99 LacY proton/sugar symporter
MFS_1                PF07690.11   354 seq372_BIOID47107    -            417   1.1e-22   80.1  55.8   1   1   3.7e-25   1.7e-21   76.2  29.5     3   313    14   333    12   340 0.77 Major Facilitator Superfamily
MFS_1_like           PF12832.2     77 seq372_BIOID47107    -            417   5.4e-07   29.2   8.9   1   1   1.2e-10   5.4e-07   29.2   6.2     2    73     9    81     8    85 0.93 MFS_1 like family
DDE_Tnp_1            PF01609.16   211 seq374_BIOID47107    -             47   2.9e-06   26.9   0.0   1   1   2.1e-10   2.9e-06   26.8   0.0    67   115     1    46     1    47 0.91 Transposase DDE domain
MscS_TM              PF12794.2    340 seq376_BIOID47107    -           1107  3.7e-122  407.0  13.3   1   1  8.1e-126  3.7e-122  407.0   9.2     2   340   474   814   473   814 0.97 Mechanosensitive ion channel inner membrane domain 1
MscS_porin           PF12795.2    240 seq376_BIOID47107    -           1107   6.5e-58  195.7  57.1   1   1   1.4e-61   6.5e-58  195.7  39.6     1   239    30   260    27   261 0.96 Mechanosensitive ion channel porin domain
MS_channel           PF00924.13   206 seq376_BIOID47107    -           1107   1.4e-53  181.2   2.3   1   1   4.1e-57   1.9e-53  180.7   0.3     2   206   875  1074   874  1074 0.99 Mechanosensitive ion channel
LPP                  PF04728.8     11 seq377_BIOID47107    -             78   5.8e-11   41.3  16.8   1   2   4.2e-10   5.8e-06   25.7   1.0     1    11    24    34    24    34 0.99 Repeated sequence found in lipoprotein LPP
LPP                  PF04728.8     11 seq377_BIOID47107    -             78   5.8e-11   41.3  16.8   2   2   6.3e-10   8.6e-06   25.1   2.1     1    11    38    48    38    48 0.99 Repeated sequence found in lipoprotein LPP
HATPase_c            PF02518.21   111 seq379_BIOID47107    -            366   1.1e-18   66.8   0.0   1   1   3.7e-22   1.7e-18   66.2   0.0     1   110   252   358   252   359 0.95 Histidine kinase-, DNA gyrase B-, and HSP90-like ATPase
HAMP                 PF00672.20    70 seq379_BIOID47107    -            366     1e-08   35.1   3.5   1   1   2.9e-11   1.3e-07   31.5   0.2     2    69    73   140    72   141 0.91 HAMP domain
HisKA                PF00512.20    68 seq379_BIOID47107    -            366   1.8e-08   34.1   4.2   1   1   5.4e-12   2.5e-08   33.6   1.3     3    66   147   203   145   205 0.76 His Kinase A (phospho-acceptor) domain
XdhC_C               PF13478.1    136 seq380_BIOID47107    -            541   9.6e-34  116.5   0.7   1   1   2.2e-35     1e-31  109.9   0.1     1   136   106   247   106   247 0.86 XdhC Rossmann domain
XdhC_CoxI            PF02625.11    71 seq380_BIOID47107    -            541   5.8e-21   73.7   2.3   1   1   6.1e-24   2.8e-20   71.6   0.1     2    68     9    74     8    77 0.95 XdhC and CoxI family
CsgG                 PF03783.9    209 seq381_BIOID47107    -            277   9.6e-67  223.9   0.0   1   1   8.2e-71   1.1e-66  223.7   0.0     2   208    41   255    40   256 0.98 Curli production assembly/transport component CsgG
tRNA_U5-meth_tr      PF05958.6    352 seq382_BIOID47107    -            366  7.2e-187  620.1   1.3   1   1    3e-190  8.1e-187  619.9   0.9     1   351    10   365    10   366 0.99 tRNA (Uracil-5-)-methyltransferase
Methyltransf_4       PF02390.12   197 seq382_BIOID47107    -            366   5.3e-07   28.7   0.1   1   1   3.8e-10     1e-06   27.8   0.1    21    86   211   275   179   286 0.81 Putative methyltransferase
MTS                  PF05175.9    170 seq382_BIOID47107    -            366   8.1e-06   25.2   0.0   1   1   5.7e-09   1.6e-05   24.2   0.0    31    87   210   264   188   282 0.85 Methyltransferase small domain
Cons_hypoth95        PF03602.10   183 seq382_BIOID47107    -            366   1.6e-05   24.2   0.2   1   1   2.2e-08     6e-05   22.3   0.2    41   123   209   301   196   350 0.73 Conserved hypothetical protein 95
ACR_tran             PF00873.14  1021 seq384_BIOID47107    -           1025         0 1220.9  15.0   1   1         0         0 1220.7  10.4     2  1020     4  1008     3  1009 0.99 AcrB/AcrD/AcrF family
MMPL                 PF03176.10   333 seq384_BIOID47107    -           1025   9.7e-11   40.8  27.4   1   1   1.3e-10     6e-07   28.3   6.6   139   313   328   501   231   521 0.84 MMPL family
SecD_SecF            PF02355.11   189 seq384_BIOID47107    -           1025   8.4e-10   38.0  22.2   1   1   3.1e-10   1.4e-06   27.5   6.0    35   186   336   489   319   492 0.80 Protein export membrane protein
BPD_transp_1         PF00528.17   185 seq385_BIOID47107    -            321   3.1e-44  150.5  11.5   1   1   2.3e-48   3.1e-44  150.5   7.9     1   181    92   311    92   315 0.99 Binding-protein-dependent transport system inner membrane component
GerE                 PF00196.14    58 seq387_BIOID47107    -            264   4.6e-09   35.3   0.1   1   1   8.1e-13   1.1e-08   34.1   0.0     4    49   135   180   133   185 0.95 Bacterial regulatory proteins, luxR family
DUF1205              PF06722.7     97 seq388_BIOID47107    -            387   1.3e-29  102.1   0.1   1   1     5e-33   3.4e-29  100.7   0.0     1    97   181   276   181   276 0.96 Protein of unknown function (DUF1205)
UDPGT                PF00201.13   500 seq388_BIOID47107    -            387   5.8e-07   28.3   0.0   1   1   1.4e-10   9.3e-07   27.6   0.0   279   396   225   344   213   359 0.78 UDP-glucoronosyl and UDP-glucosyl transferase
CorC_HlyC            PF03471.12    81 seq390_BIOID47107    -            292   3.5e-24   84.3   0.4   1   1   1.6e-27   1.1e-23   82.7   0.0     2    79   206   281   205   283 0.94 Transporter associated domain
CBS                  PF00571.23    57 seq390_BIOID47107    -            292   1.2e-21   75.9   3.1   1   2   4.4e-14     3e-10   39.5   0.1     1    52    69   123    69   128 0.96 CBS domain
CBS                  PF00571.23    57 seq390_BIOID47107    -            292   1.2e-21   75.9   3.1   2   2   3.1e-13   2.1e-09   36.7   0.3     4    56   138   189   135   190 0.92 CBS domain
MFS_1                PF07690.11   354 seq391_BIOID47107    -            494   2.2e-51  174.6  53.5   1   1   1.5e-54   7.1e-51  172.9  32.8     2   353    59   449    58   450 0.90 Major Facilitator Superfamily
Sugar_tr             PF00083.19   451 seq391_BIOID47107    -            494   1.4e-08   33.6  16.2   1   1     3e-12   1.4e-08   33.6  11.3    44   192    86   229    54   232 0.88 Sugar (and other) transporter
MFS_3                PF05977.8    524 seq391_BIOID47107    -            494   1.7e-05   23.0  12.6   1   1   3.7e-09   1.7e-05   23.0   8.7     6   213    49   252    47   265 0.92 Transmembrane secretion effector
PhoQ_Sensor          PF08918.5    180 seq393_BIOID47107    -            486   1.7e-90  301.2   0.4   1   1   3.7e-94   1.7e-90  301.2   0.3     1   180    10   190    10   190 0.99 PhoQ Sensor
HATPase_c            PF02518.21   111 seq393_BIOID47107    -            486     8e-17   60.8   0.1   1   1   3.1e-20   1.4e-16   60.0   0.0     3   106   376   474   374   478 0.92 Histidine kinase-, DNA gyrase B-, and HSP90-like ATPase
HAMP                 PF00672.20    70 seq393_BIOID47107    -            486   7.4e-07   29.1   0.3   1   1   1.6e-10   7.4e-07   29.1   0.2     2    68   196   261   195   263 0.85 HAMP domain
PEP-utilizers_C      PF02896.13   294 seq396_BIOID47107    -            575  1.7e-124  414.3   0.2   1   1  5.1e-128  2.3e-124  413.9   0.1     1   293   250   541   250   542 0.99 PEP-utilising enzyme, TIM barrel domain
PEP-utilisers_N      PF05524.8    123 seq396_BIOID47107    -            575   1.9e-31  108.3   5.0   1   1   4.2e-35   1.9e-31  108.3   3.5     2   123     3   127     2   127 0.96 PEP-utilising enzyme, N-terminal
PEP-utilizers        PF00391.18    81 seq396_BIOID47107    -            575   6.9e-25   86.3   0.2   1   1   4.5e-28   2.1e-24   84.7   0.1     9    80   152   224   147   225 0.93 PEP-utilising enzyme, mobile domain
IcmF-related         PF06761.7    312 seq397_BIOID47107    -           1175   5.2e-83  278.8  10.0   1   1   2.9e-86   1.3e-82  277.4   6.9     1   311   507   820   507   821 0.98 Intracellular multiplication and human macrophage-killing
ImcF-related_N       PF14331.1    266 seq397_BIOID47107    -           1175   9.3e-60  201.6   1.4   1   1     2e-63   9.3e-60  201.6   0.9    12   261   210   457   204   464 0.92 ImcF-related N-terminal domain
DUF1215              PF06744.7    125 seq397_BIOID47107    -           1175   3.8e-32  110.4   2.1   1   1   1.4e-35   6.2e-32  109.7   0.1     2   125   916  1034   915  1034 0.95 Protein of unknown function (DUF1215)
Exc                  PF07825.6     77 seq398_BIOID47107    -             82   6.4e-08   32.1   0.1   1   1   5.1e-12   6.9e-08   32.0   0.1     4    70     6    74     3    81 0.88 Excisionase-like protein
FdhE                 PF04216.7    293 seq399_BIOID47107    -            309  1.1e-113  379.7   0.9   1   1  9.4e-118  1.3e-113  379.5   0.6     5   293    19   304     9   304 0.98 Protein involved in formate dehydrogenase formation
DUF2622              PF11080.3     96 seq401_BIOID47107    -             96   4.1e-49  164.2   0.6   1   1   3.3e-53   4.5e-49  164.1   0.4     1    95     1    95     1    96 0.99 Protein of unknown function (DUF2622)
Voltage_CLC          PF00654.15   355 seq404_BIOID47107    -            405   3.3e-62  210.4  38.1   1   2   4.8e-33   6.6e-29  100.9   5.8     5   149    75   218    71   231 0.86 Voltage gated chloride channel
Voltage_CLC          PF00654.15   355 seq404_BIOID47107    -            405   3.3e-62  210.4  38.1   2   2   3.4e-38   4.6e-34  117.8  12.3   183   354   227   389   220   390 0.91 Voltage gated chloride channel
N6_N4_Mtase          PF01555.13   231 seq407_BIOID47107    -            227   6.3e-35  120.6   0.0   1   1     3e-36     2e-32  112.4   0.0     1   228    21   200    21   203 0.91 DNA methylase
DUF4132              PF13569.1    180 seq408_BIOID47107    -           1262   2.1e-53  180.3   0.0   1   1     9e-57   6.1e-53  178.8   0.0     1   179   986  1171   986  1172 0.96 Domain of unknown function (DUF4132)
WGR                  PF05406.10    81 seq408_BIOID47107    -           1262   1.7e-13   50.1   1.9   1   1   5.5e-17   3.8e-13   49.0   0.5    11    78     4    68     1    71 0.92 WGR domain
Phage_AlpA           PF05930.7     51 seq412_BIOID47107    -             78   7.2e-18   63.9   0.1   1   1   6.4e-22   8.8e-18   63.6   0.1     3    51    19    66    17    66 0.97 Prophage CP4-57 regulatory protein (AlpA)
GPW_gp25             PF04965.9     99 seq413_BIOID47107    -            141   2.2e-20   71.9   0.0   1   1   2.2e-24     3e-20   71.4   0.0     4    95    30   123    28   127 0.92 Gene 25-like lysozyme
DinI                 PF06183.8     65 seq415_BIOID47107    -             81   1.7e-29  101.4   0.1   1   1   1.8e-33   2.5e-29  100.9   0.0     1    65    13    79    13    79 0.98 DinI-like family
DUF853               PF05872.7    504 seq416_BIOID47107    -            500  1.6e-250  831.5   0.3   1   1  1.2e-253  1.9e-250  831.3   0.2     3   504     5   500     3   500 0.98 Bacterial protein of unknown function (DUF853)
AAA_10               PF12846.2    328 seq416_BIOID47107    -            500   2.1e-20   73.1   0.0   1   2   2.4e-10   3.6e-07   29.6   0.0     1    47    23    69    23   121 0.95 AAA-like domain
AAA_10               PF12846.2    328 seq416_BIOID47107    -            500   2.1e-20   73.1   0.0   2   2     6e-14   9.2e-11   41.4   0.0   245   307   255   319   222   342 0.79 AAA-like domain
TrwB_AAD_bind        PF10412.4    386 seq416_BIOID47107    -            500     1e-07   30.8   0.9   1   1   3.1e-08   4.7e-05   22.0   0.0    14    56    22    64    14    90 0.92 Type IV secretion-system coupling protein DNA-binding domain
FtsK_SpoIIIE         PF01580.13   205 seq416_BIOID47107    -            500     7e-07   28.8   0.0   1   1   3.3e-09   5.1e-06   26.0   0.0    35    83    18    63     7    75 0.85 FtsK/SpoIIIE family
DUF87                PF01935.12   229 seq416_BIOID47107    -            500   3.4e-06   26.9   0.0   1   1     4e-09   6.1e-06   26.0   0.0    20    69    20    74    12   227 0.75 Domain of unknown function DUF87
Phage_integ_N        PF09003.5     81 seq417_BIOID47107    -            376   1.9e-28   97.8   0.2   1   1   6.4e-32   4.4e-28   96.6   0.1     3    77     2    76     1    84 0.95 Bacteriophage lambda integrase, N-terminal domain
Phage_integrase      PF00589.17   173 seq417_BIOID47107    -            376   2.7e-15   56.3   0.0   1   1   6.9e-19   4.7e-15   55.5   0.0     2   170   193   367   192   370 0.87 Phage integrase family
LysR_substrate       PF03466.15   209 seq418_BIOID47107    -            293   1.4e-45  154.8   0.1   1   1   3.1e-49   2.1e-45  154.2   0.1     2   204    85   282    84   285 0.98 LysR substrate binding domain
HTH_1                PF00126.22    60 seq418_BIOID47107    -            293   2.5e-18   65.4   0.9   1   1   6.9e-22   4.7e-18   64.5   0.6     1    60     3    62     3    62 0.97 Bacterial regulatory helix-turn-helix protein, lysR family
ASCH                 PF04266.9    104 seq419_BIOID47107    -             94   9.7e-05   22.5   0.0   1   1   9.3e-09   0.00013   22.2   0.0     1    55     6    72     6    84 0.66 ASCH domain
Phage_lambd_GpG      PF06894.6    127 seq420_BIOID47107    -            140   3.3e-55  185.0   0.9   1   1   2.8e-59   3.8e-55  184.7   0.7     1   125     1   124     1   126 0.96 Bacteriophage lambda minor tail protein (GpG)
DUF1307              PF06998.6    123 seq421_BIOID47107    -            157   7.3e-43  145.4   6.3   1   1   6.3e-47   8.7e-43  145.1   4.4     1   123    32   155    32   155 0.98 Protein of unknown function (DUF1307)
DAO                  PF01266.19   358 seq423_BIOID47107    -            429   1.5e-22   79.8   5.4   1   2   1.4e-10   2.1e-07   30.0   0.2     1    37     7    43     7    94 0.77 FAD dependent oxidoreductase
DAO                  PF01266.19   358 seq423_BIOID47107    -            429   1.5e-22   79.8   5.4   2   2   2.8e-17   4.3e-14   52.0   0.6   144   356   105   328    98   330 0.63 FAD dependent oxidoreductase
FAD_binding_3        PF01494.14   356 seq423_BIOID47107    -            429   1.1e-13   50.9   1.1   1   1   2.1e-16   3.2e-13   49.3   0.1     2   195     6   187     5   224 0.83 FAD binding domain
FAD_oxidored         PF12831.2    428 seq423_BIOID47107    -            429   6.9e-09   35.1   0.9   1   1   4.6e-12   6.9e-09   35.1   0.6     1   143     7   157     7   161 0.75 FAD dependent oxidoreductase
HI0933_like          PF03486.9    409 seq423_BIOID47107    -            429   4.7e-08   31.7   1.7   1   1   1.4e-10   2.1e-07   29.6   1.2     2   167     7   165     6   182 0.84 HI0933-like protein
NAD_binding_8        PF13450.1     68 seq423_BIOID47107    -            429   4.9e-07   29.5   1.1   1   1   8.4e-10   1.3e-06   28.2   0.7     1    32    10    41    10    62 0.90 NAD(P)-binding Rossmann-like domain
Thi4                 PF01946.12   230 seq423_BIOID47107    -            429   5.4e-07   28.8   1.4   1   1   4.2e-09   6.4e-06   25.3   0.4    18    64     6    52     3    57 0.94 Thi4 family
FAD_binding_2        PF00890.19   421 seq423_BIOID47107    -            429   8.5e-07   28.0  17.0   1   1   2.4e-08   3.7e-05   22.6   4.6     1    35     7    41     7    52 0.92 FAD binding domain
Pyr_redox_2          PF07992.9    200 seq423_BIOID47107    -            429   4.2e-06   26.6   2.5   1   1   7.7e-09   1.2e-05   25.2   1.7     1    90     7    95     7   307 0.82 Pyridine nucleotide-disulphide oxidoreductase
DUF2254              PF10011.4    371 seq425_BIOID47107    -            430  3.4e-111  371.1   3.9   1   1  2.9e-115  3.9e-111  370.9   2.7     3   370    19   376    17   377 0.96 Predicted membrane protein (DUF2254)
IucA_IucC            PF04183.7    252 seq428_BIOID47107    -            574     1e-60  204.9   1.2   1   1   2.4e-64   1.6e-60  204.3   0.9     3   250   134   367   132   369 0.92 IucA / IucC family
FhuF                 PF06276.7    163 seq428_BIOID47107    -            574   5.7e-31  107.5   1.3   1   1   1.7e-34   1.2e-30  106.5   0.9     2   162   398   554   397   555 0.97 Ferric iron reductase FhuF-like transporter
Cu-oxidase_4         PF02578.10   233 seq429_BIOID47107    -            243   2.1e-78  262.4   0.0   1   1   1.8e-82   2.4e-78  262.3   0.0     2   233    20   242    19   242 0.97 Multi-copper polyphenol oxidoreductase laccase
TPP_enzyme_N         PF02776.13   172 seq431_BIOID47107    -            548   7.1e-59  198.0   3.8   1   1   2.6e-62   1.2e-58  197.3   0.1     1   169     1   167     1   170 0.98 Thiamine pyrophosphate enzyme, N-terminal TPP binding domain
TPP_enzyme_C         PF02775.16   153 seq431_BIOID47107    -            548   9.2e-52  174.5   0.4   1   1   1.4e-53   6.4e-50  168.5   0.0     1   153   374   522   374   522 0.98 Thiamine pyrophosphate enzyme, C-terminal TPP binding domain
TPP_enzyme_M         PF00205.17   137 seq431_BIOID47107    -            548   2.8e-41  140.3   0.2   1   1   1.5e-44   6.8e-41  139.1   0.1     1   137   186   321   186   321 0.98 Thiamine pyrophosphate enzyme, central domain
Patatin              PF01734.17   204 seq432_BIOID47107    -            356   3.3e-20   72.7   4.2   1   1   1.4e-23   1.9e-19   70.3   2.9     1   199     9   237     9   242 0.73 Patatin-like phospholipase
PsiB                 PF06290.6    143 seq433_BIOID47107    -            145   2.7e-73  243.9   0.0   1   1   2.3e-77   3.1e-73  243.7   0.0     1   143     2   144     2   144 0.99 Plasmid SOS inhibition protein (PsiB)
Channel_Tsx          PF03502.8    238 seq434_BIOID47107    -            254   2.2e-53  181.4  29.0   1   1   1.8e-57   2.5e-53  181.2  20.1     2   238    34   254    33   254 0.97 Nucleoside-specific channel-forming protein, Tsx
YbaJ                 PF10757.4    122 seq435_BIOID47107    -            124   4.7e-71  236.4   1.2   1   1   3.8e-75   5.2e-71  236.3   0.9     1   121     1   121     1   122 0.99 Biofilm formation regulator YbaJ
Fructosamin_kin      PF03881.9    288 seq438_BIOID47107    -            286  7.8e-111  369.5   0.0   1   1  1.3e-114  8.6e-111  369.3   0.0     1   287     1   285     1   286 0.99 Fructosamine kinase
APH                  PF01636.18   239 seq438_BIOID47107    -            286   9.8e-22   77.7   3.4   1   1   1.9e-25   1.3e-21   77.2   2.4     4   223    23   239    21   251 0.87 Phosphotransferase enzyme family
Polysacc_deac_1      PF01522.16   124 seq439_BIOID47107    -            296   2.4e-14   52.9   0.1   1   1   4.2e-18   5.7e-14   51.6   0.0    16   123    15   169     6   170 0.93 Polysaccharide deacetylase
YscJ_FliF            PF01514.12   207 seq440_BIOID47107    -            552   1.3e-65  220.3   0.0   1   1   7.4e-69   5.1e-65  218.3   0.0     9   205    28   223    17   225 0.96 Secretory protein of YscJ/FliF family
YscJ_FliF_C          PF08345.6    160 seq440_BIOID47107    -            552   4.6e-52  176.0   4.8   1   1   6.7e-56   4.6e-52  176.0   3.3     1   160   250   429   250   429 0.88 Flagellar M-ring protein C-terminal
HTH_3                PF01381.17    55 seq441_BIOID47107    -             99   6.3e-09   35.4   0.0   1   1   1.4e-12   9.5e-09   34.8   0.0     4    46    12    54     9    60 0.92 Helix-turn-helix
AAA_32               PF13654.1    509 seq442_BIOID47107    -            586   6.6e-18   64.5   0.0   1   1   1.2e-21   8.4e-18   64.1   0.0   322   470   140   287    68   323 0.84 AAA domain
Lon_C                PF05362.8    205 seq442_BIOID47107    -            586   1.3e-10   40.7   0.0   1   1   3.1e-14   2.1e-10   40.1   0.0   108   203   435   541   431   543 0.82 Lon protease (S16) C-terminal proteolytic domain
ParBc                PF02195.13    90 seq443_BIOID47107    -            187   8.8e-09   35.2   0.0   1   1   1.1e-12   1.5e-08   34.5   0.0     2    89    56   150    55   151 0.88 ParB-like nuclease domain
DeoRC                PF00455.17   162 seq445_BIOID47107    -            249   1.5e-46  157.8   0.0   1   1   7.1e-50   2.4e-46  157.1   0.0     2   162    68   228    67   228 0.98 DeoR C terminal sensor domain
HTH_DeoR             PF08220.7     57 seq445_BIOID47107    -            249   5.7e-16   57.6   0.4   1   1   3.4e-19   1.2e-15   56.6   0.2     1    56     4    59     4    60 0.98 DeoR-like helix-turn-helix domain
HTH_11               PF08279.7     55 seq445_BIOID47107    -            249   1.9e-09   36.9   0.4   1   1     2e-12   6.7e-09   35.1   0.1     1    42     4    44     4    53 0.91 HTH domain
HTH_Mga              PF08280.6     59 seq445_BIOID47107    -            249   1.4e-06   27.8   0.0   1   1   1.1e-09   3.8e-06   26.4   0.0     5    44     3    42     2    46 0.94 M protein trans-acting positive regulator (MGA) HTH domain
Glutaredoxin         PF00462.19    60 seq446_BIOID47107    -             90     3e-15   55.8   0.1   1   1   5.9e-19     4e-15   55.4   0.1     2    60     9    74     8    74 0.90 Glutaredoxin
DUF836               PF05768.9     81 seq446_BIOID47107    -             90     3e-06   27.2   0.0   1   1   5.2e-10   3.6e-06   27.0   0.0     3    57     9    71     7    86 0.77 Glutaredoxin-like domain (DUF836)
HHA                  PF05321.6     57 seq448_BIOID47107    -            154   7.4e-30  102.7   0.3   1   1     8e-34   1.1e-29  102.2   0.2     1    57    95   151    95   151 0.99 Haemolysin expression modulating protein
HHA                  PF05321.6     57 seq450_BIOID47107    -             46   6.3e-22   77.3   0.1   1   1     5e-26   6.8e-22   77.2   0.0    15    57     1    43     1    43 0.98 Haemolysin expression modulating protein
UPF0104              PF03706.8    295 seq451_BIOID47107    -            318   5.4e-22   78.3  33.3   1   1   5.4e-26   7.3e-22   77.8  23.1     2   294    24   296    23   297 0.87 Uncharacterised protein family (UPF0104)
DUF879               PF05947.7    602 seq452_BIOID47107    -            616  2.2e-190  633.9   0.1   1   1  1.8e-194  2.5e-190  633.7   0.1     2   602     8   616     7   616 0.95 Bacterial protein of unknown function (DUF879)
Phage_tail_T         PF06223.7    103 seq455_BIOID47107    -            144   1.2e-54  182.9   2.2   1   1   1.5e-53   2.1e-49  166.0   0.2     1   103    11   113    11   113 0.99 Minor tail protein T
UPF0066              PF01980.11   120 seq456_BIOID47107    -            235   2.2e-40  137.2   0.0   1   1   3.5e-44   4.8e-40  136.1   0.0     1   118    18   142    18   144 0.95 Uncharacterised protein family UPF0066
Ribonuc_red_sm       PF00268.16   281 seq457_BIOID47107    -            402   9.5e-30  103.4   2.5   1   2   4.9e-17   6.7e-13   48.1   0.3    13   143    57   184    48   191 0.91 Ribonucleotide reductase, small chain
Ribonuc_red_sm       PF00268.16   281 seq457_BIOID47107    -            402   9.5e-30  103.4   2.5   2   2   3.2e-19   4.4e-15   55.3   0.1   155   274   226   355   208   362 0.89 Ribonucleotide reductase, small chain
Citrate_synt         PF00285.16   356 seq458_BIOID47107    -            427  8.7e-134  445.6   0.0   1   1  7.2e-138  9.9e-134  445.4   0.0     1   356    46   409    46   409 0.99 Citrate synthase
YadA                 PF03895.10    78 seq461_BIOID47107    -            338     3e-21   75.1   9.7   1   1   5.9e-25   8.1e-21   73.7   6.8     2    78   262   338   261   338 0.99 YadA-like C-terminal region
GerE                 PF00196.14    58 seq462_BIOID47107    -            207   3.2e-19   67.8   1.4   1   1   4.6e-23   6.3e-19   66.9   1.0     3    57   137   191   135   192 0.96 Bacterial regulatory proteins, luxR family
MinC_C               PF03775.11   105 seq463_BIOID47107    -            231   4.4e-40  135.4   0.0   1   1   9.7e-44   6.6e-40  134.8   0.0     1   105   125   230   125   230 0.98 Septum formation inhibitor MinC, C-terminal domain
MinC_N               PF05209.8     99 seq463_BIOID47107    -            231     4e-35  119.4   0.0   1   1   8.6e-39   5.9e-35  118.8   0.0     1    99     1   104     1   104 0.98 Septum formation inhibitor MinC, N-terminal domain
AA_permease_2        PF13520.1    426 seq465_BIOID47107    -            444     2e-40  138.5  55.6   1   1   4.6e-44   3.1e-40  137.8  38.5     1   423     7   420     7   424 0.85 Amino acid permease
AA_permease          PF00324.16   479 seq465_BIOID47107    -            444   3.8e-22   78.1  47.2   1   1   1.1e-25   7.8e-22   77.1  32.7     8   391    18   377     8   435 0.81 Amino acid permease
NUDIX                PF00293.23   135 seq466_BIOID47107    -            192   4.3e-16   58.6   0.0   1   1   4.3e-20   5.9e-16   58.2   0.0     4   124    33   151    29   159 0.87 NUDIX domain
BssS                 PF13991.1     73 seq467_BIOID47107    -             85   1.3e-34  117.6   0.0   1   1   1.1e-38   1.5e-34  117.4   0.0     1    72    12    83    12    84 0.98 BssS protein family
BPD_transp_1         PF00528.17   185 seq471_BIOID47107    -            296     9e-19   67.5  13.8   1   1   1.3e-22     9e-19   67.5   9.6     1   180   113   292   113   296 0.91 Binding-protein-dependent transport system inner membrane component
OppC_N               PF12911.2     56 seq471_BIOID47107    -            296   1.1e-10   40.5   1.6   1   1   1.9e-12   1.3e-08   33.9   0.0     5    56    16    67    12    67 0.94 N-terminal TM domain of oligopeptide transport permease C
PsiA                 PF06952.6    238 seq472_BIOID47107    -            239  3.3e-111  369.9   1.9   1   1  2.7e-115  3.7e-111  369.7   1.3     1   238     1   237     1   237 1.00 PsiA protein
Phage_AlpA           PF05930.7     51 seq474_BIOID47107    -             66   0.00011   21.7   0.0   1   1   9.1e-09   0.00013   21.5   0.0     3    38    10    45     8    52 0.88 Prophage CP4-57 regulatory protein (AlpA)
CN_hydrolase         PF00795.17   184 seq475_BIOID47107    -            513   3.5e-27   94.8   0.0   1   1   4.3e-31   5.9e-27   94.0   0.0     2   184   224   412   223   412 0.89 Carbon-nitrogen hydrolase
MFS_1                PF07690.11   354 seq479_BIOID47107    -            169   7.3e-11   41.3  14.7   1   1   6.9e-15   9.5e-11   40.9  10.2     2   104    31   131    10   139 0.92 Major Facilitator Superfamily
Phage_integrase      PF00589.17   173 seq483_BIOID47107    -            337   5.2e-33  114.0   0.0   1   1   6.6e-37     9e-33  113.2   0.0     2   171   164   309   163   311 0.91 Phage integrase family
Shikimate_dh_N       PF08501.6     83 seq484_BIOID47107    -            288   3.5e-27   94.1   0.0   1   1     1e-30   7.1e-27   93.1   0.0     1    83    12    94    12    94 0.99 Shikimate dehydrogenase substrate binding domain
Shikimate_DH         PF01488.15   135 seq484_BIOID47107    -            288   5.6e-07   29.6   0.0   1   1   1.4e-10   9.3e-07   28.8   0.0     9    95   121   216   114   230 0.86 Shikimate / quinate 5-dehydrogenase
Hexapep              PF00132.19    36 seq485_BIOID47107    -            220   5.1e-18   63.5  14.4   1   1   4.1e-16   2.8e-12   45.4   5.8     2    36   149   183   148   183 0.96 Bacterial transferase hexapeptide (six repeats)
Mac                  PF12464.3     55 seq485_BIOID47107    -            220   9.9e-14   50.9   0.0   1   1   2.8e-17   1.9e-13   50.0   0.0     2    55    24    77    23    77 0.98 Maltose acetyltransferase
DUF1380              PF07128.7    139 seq492_BIOID47107    -            144   3.4e-76  253.6   1.1   1   1   2.8e-80   3.8e-76  253.4   0.8     1   139     1   138     1   138 1.00 Protein of unknown function (DUF1380)
RE_Alw26IDE          PF09665.5    511 seq495_BIOID47107    -            579  6.5e-235  780.5   5.8   1   1  5.5e-239  7.5e-235  780.3   4.0     2   510    40   561    39   562 0.99 Type II restriction endonuclease (RE_Alw26IDE)
ABC_membrane         PF00664.18   275 seq496_BIOID47107    -           1261   1.1e-50  172.5  15.6   1   2     3e-24   3.1e-21   75.8   2.3    11   274    73   338    69   339 0.86 ABC transporter transmembrane region
ABC_membrane         PF00664.18   275 seq496_BIOID47107    -           1261   1.1e-50  172.5  15.6   2   2   2.5e-32   2.6e-29  102.3   3.2     7   275   693   961   687   961 0.88 ABC transporter transmembrane region
ABC_tran             PF00005.22   118 seq496_BIOID47107    -           1261   2.7e-45  153.4   0.0   1   2   1.6e-27   1.6e-24   86.3   0.0     1   118   424   553   424   553 0.98 ABC transporter
ABC_tran             PF00005.22   118 seq496_BIOID47107    -           1261   2.7e-45  153.4   0.0   2   2   1.1e-20   1.2e-17   64.2   0.0     1   118  1046  1171  1046  1171 0.95 ABC transporter
COX3                 PF00510.13   258 seq498_BIOID47107    -            204   2.2e-18   66.5  17.5   1   1   2.7e-22   3.7e-18   65.7  12.1    65   257    16   202     4   203 0.85 Cytochrome c oxidase subunit III
DAO                  PF01266.19   358 seq500_BIOID47107    -            372   4.8e-57  193.3   0.0   1   1   3.9e-61   5.4e-57  193.2   0.0     1   357     4   352     4   353 0.86 FAD dependent oxidoreductase
AAA_2                PF07724.9    171 seq504_BIOID47107    -            857   3.1e-58  196.3   0.0   1   1   7.6e-59   8.7e-56  188.3   0.0     1   171   596   760   596   760 0.98 AAA domain (Cdc48 subfamily)
ClpB_D2-small        PF10431.4     81 seq504_BIOID47107    -            857   1.6e-28   98.2   2.0   1   1   2.3e-31   2.7e-28   97.5   0.2     1    80   766   845   766   846 0.98 C-terminal, D2-small domain, of ClpB protein
AAA                  PF00004.24   132 seq504_BIOID47107    -            857   5.5e-28   97.6   0.0   1   2   6.2e-17   7.1e-14   52.0   0.0     2   128   203   337   202   341 0.82 ATPase family associated with various cellular activities (AAA)
AAA                  PF00004.24   132 seq504_BIOID47107    -            857   5.5e-28   97.6   0.0   2   2     7e-14   7.9e-11   42.1   0.0     2   117   602   727   601   738 0.86 ATPase family associated with various cellular activities (AAA)
Clp_N                PF02861.15    53 seq504_BIOID47107    -            857     2e-27   94.7   6.1   1   2   3.7e-16   4.2e-13   48.9   0.1     1    53    17    69    17    69 0.98 Clp amino terminal domain
Clp_N                PF02861.15    53 seq504_BIOID47107    -            857     2e-27   94.7   6.1   2   2   5.1e-16   5.8e-13   48.4   0.1     1    53    94   145    94   145 0.96 Clp amino terminal domain
AAA_5                PF07728.9    139 seq504_BIOID47107    -            857   2.3e-19   69.3   0.8   1   1   4.2e-16   4.8e-13   48.9   0.0     2   124   601   721   600   762 0.87 AAA domain (dynein-related subfamily)
AAA_16               PF13191.1    166 seq504_BIOID47107    -            857   5.1e-11   43.1   7.3   1   1   1.1e-09   1.2e-06   28.8   0.2     2   141   180   281   179   306 0.81 AAA ATPase domain
Sigma54_activat      PF00158.21   168 seq504_BIOID47107    -            857   7.1e-10   38.4   0.1   1   1   7.8e-10   8.9e-07   28.4   0.0    23   156   599   731   570   742 0.78 Sigma-54 interaction domain
Molybdop_Fe4S4       PF04879.11    55 seq506_BIOID47107    -            195   2.2e-21   75.3   0.2   1   1   2.6e-24   1.8e-20   72.4   0.1     2    55    44   104    43   104 0.96 Molybdopterin oxidoreductase Fe4S4 domain
Molybdopterin        PF00384.17   432 seq506_BIOID47107    -            195   2.4e-06   26.4   0.1   1   1   4.2e-10   2.9e-06   26.1   0.0     1    35   107   139   107   190 0.79 Molybdopterin oxidoreductase
Acetyltransf_2       PF00797.12   240 seq507_BIOID47107    -            281   8.8e-85  283.9   0.1   1   1   7.5e-89     1e-84  283.7   0.1     1   237    21   256    21   259 0.97 N-acetyltransferase
Mac                  PF12464.3     55 seq509_BIOID47107    -            183   1.4e-17   63.3   0.1   1   1   3.4e-21   2.4e-17   62.5   0.1     1    54     5    58     5    59 0.98 Maltose acetyltransferase
Hexapep              PF00132.19    36 seq509_BIOID47107    -            183   2.1e-14   52.1  16.3   1   1   2.3e-15   1.6e-11   43.0   5.3     2    36   130   164   129   164 0.96 Bacterial transferase hexapeptide (six repeats)
PerC                 PF06069.6     90 seq510_BIOID47107    -             89   1.6e-35  120.9   0.0   1   1   1.2e-39   1.7e-35  120.7   0.0     6    89     2    87     1    88 0.98 PerC transcriptional activator
PqiA                 PF04403.8    160 seq511_BIOID47107    -            427   5.2e-83  276.2  28.7   1   2   1.5e-41     2e-37  128.0   6.4     1   160    65   221    65   221 0.96 Paraquat-inducible protein A
PqiA                 PF04403.8    160 seq511_BIOID47107    -            427   5.2e-83  276.2  28.7   2   2   1.1e-49   1.5e-45  154.5   8.0     1   158   262   420   262   422 0.97 Paraquat-inducible protein A
OEP                  PF02321.13   188 seq515_BIOID47107    -            456   3.2e-35  121.3  24.7   1   2   1.7e-24   2.4e-20   72.8   7.4     1   188    60   244    60   244 0.86 Outer membrane efflux protein
OEP                  PF02321.13   188 seq515_BIOID47107    -            456   3.2e-35  121.3  24.7   2   2   5.9e-19   8.1e-15   54.7   4.2     6   184   271   446   266   450 0.91 Outer membrane efflux protein
SpoVR                PF04293.8    427 seq516_BIOID47107    -            510  2.7e-199  661.8   6.9   1   1  2.3e-203  3.1e-199  661.6   4.8     2   427    18   453    17   453 0.98 SpoVR like protein
PMT                  PF02366.13   245 seq518_BIOID47107    -            550   2.3e-54  184.2  21.7   1   1   3.4e-58   2.3e-54  184.2  15.0     3   245     5   237     3   237 0.98 Dolichyl-phosphate-mannose-protein mannosyltransferase
PMT_2                PF13231.1    159 seq518_BIOID47107    -            550   9.6e-12   44.9  22.7   1   1   1.4e-15   9.6e-12   44.9  15.7     2   159    61   222    60   222 0.80 Dolichyl-phosphate-mannose-protein mannosyltransferase
TonB_dep_Rec         PF00593.19   276 seq519_BIOID47107    -            700     8e-39  134.0  11.7   1   1   1.2e-42     8e-39  134.0   8.1     2   275   449   695   448   696 0.98 TonB dependent receptor
Plug                 PF07715.10   108 seq519_BIOID47107    -            700   5.7e-23   81.1   2.1   1   1   1.9e-26   1.3e-22   80.0   1.5     3   108    41   151    39   151 0.96 TonB-dependent Receptor Plug Domain
FecCD                PF01032.13   311 seq520_BIOID47107    -            338   3.2e-89  298.6  34.7   1   1   2.9e-93     4e-89  298.3  24.0     1   311    23   332    22   332 0.99 FecCD transport family
MFS_1                PF07690.11   354 seq521_BIOID47107    -            241   4.2e-26   91.4  59.0   1   2   4.2e-16   5.8e-12   44.9  17.2   146   342     8   190     1   191 0.71 Major Facilitator Superfamily
MFS_1                PF07690.11   354 seq521_BIOID47107    -            241   4.2e-26   91.4  59.0   2   2   1.5e-20     2e-16   59.6  18.2     1   178    67   239    66   241 0.90 Major Facilitator Superfamily
HemS                 PF05171.7    129 seq522_BIOID47107    -            342   8.1e-84  277.7   2.9   1   2   2.6e-42   1.8e-38  131.1   0.1     1   129    27   155    27   155 0.99 Haemin-degrading HemS.ChuX domain
HemS                 PF05171.7    129 seq522_BIOID47107    -            342   8.1e-84  277.7   2.9   2   2   2.6e-47   1.8e-43  147.3   0.2     2   129   204   335   203   335 0.98 Haemin-degrading HemS.ChuX domain
ChuX_HutX            PF06228.8    141 seq522_BIOID47107    -            342   1.7e-41  140.8   0.4   1   2   1.7e-26   1.1e-22   79.7   0.0     1   136    22   154    22   157 0.88 Haem utilisation ChuX/HutX
ChuX_HutX            PF06228.8    141 seq522_BIOID47107    -            342   1.7e-41  140.8   0.4   2   2   2.7e-20   1.8e-16   59.6   0.0     4   140   201   335   198   336 0.91 Haem utilisation ChuX/HutX
PilJ                 PF13675.1    112 seq523_BIOID47107    -            571   1.4e-24   86.4   0.9   1   1     4e-28   1.4e-24   86.4   0.6     1   112    34   138    34   138 0.97 Type IV pili methyl-accepting chemotaxis transducer N-term
HisKA_3              PF07730.8     68 seq523_BIOID47107    -            571     6e-19   68.0   1.8   1   1   1.8e-22     6e-19   68.0   1.2     1    65   366   430   366   434 0.97 Histidine kinase
HAMP                 PF00672.20    70 seq523_BIOID47107    -            571   3.8e-13   49.3   0.0   1   1   1.1e-16   3.8e-13   49.3   0.0     2    69   160   228   159   229 0.92 HAMP domain
HATPase_c            PF02518.21   111 seq523_BIOID47107    -            571   1.2e-12   47.3   0.0   1   1   7.5e-16   2.6e-12   46.3   0.0     4   108   473   560   470   563 0.89 Histidine kinase-, DNA gyrase B-, and HSP90-like ATPase
T2SE                 PF00437.15   272 seq524_BIOID47107    -            326     2e-41  141.5   0.0   1   1   2.3e-45   3.2e-41  140.9   0.0    74   265    73   260     9   267 0.83 Type II/IV secretion system protein
2-Hacid_dh_C         PF02826.14   178 seq525_BIOID47107    -            329   5.3e-53  178.6   0.0   1   1   1.8e-56   8.2e-53  178.0   0.0     1   178   110   297   110   297 0.94 D-isomer specific 2-hydroxyacid dehydrogenase, NAD binding domain
2-Hacid_dh           PF00389.25   133 seq525_BIOID47107    -            329   2.3e-35  120.8   0.0   1   1   5.9e-39   2.7e-35  120.6   0.0     3   132     5   328     3   329 0.98 D-isomer specific 2-hydroxyacid dehydrogenase, catalytic domain
NAD_binding_2        PF03446.10   162 seq525_BIOID47107    -            329   7.5e-06   25.8   0.0   1   1   5.1e-09   2.3e-05   24.2   0.0     3   119   146   259   144   263 0.91 NAD binding domain of 6-phosphogluconate dehydrogenase
PapB                 PF03333.8     91 seq526_BIOID47107    -            104     4e-37  125.8   0.1   1   1   3.2e-41   4.4e-37  125.6   0.0     7    91    12    96     3    96 0.95 Adhesin biosynthesis transcription regulatory protein
CbiA                 PF01656.18   195 seq527_BIOID47107    -            270   1.1e-28   99.8   0.4   1   1   5.3e-32   1.5e-28   99.4   0.3     1   193     5   217     5   219 0.81 CobQ/CobB/MinD/ParA nucleotide binding domain
AAA_31               PF13614.1    157 seq527_BIOID47107    -            270   6.9e-18   64.9   0.0   1   1   3.4e-21   9.4e-18   64.5   0.0     1   156     3   151     3   152 0.92 AAA domain
ArsA_ATPase          PF02374.10   305 seq527_BIOID47107    -            270   6.5e-10   38.4   2.9   1   1   2.9e-13     8e-10   38.1   1.5     3    38     5    40     2    46 0.91 Anion-transporting ATPase
MipZ                 PF09140.6    261 seq527_BIOID47107    -            270   2.8e-08   33.0   0.6   1   1   2.1e-11   5.7e-08   32.0   0.4     1   127     3   142     3   166 0.69 ATPase MipZ
tRNA-synt_2b         PF00587.20   173 seq529_BIOID47107    -            572   2.1e-42  144.5   0.0   1   1   6.6e-46     3e-42  144.0   0.0     3   169    51   215    49   219 0.97 tRNA synthetase class II core domain (G, H, P, S and T)
YbaK                 PF04073.10   123 seq529_BIOID47107    -            572   5.9e-27   93.8   0.1   1   1   2.4e-30   1.1e-26   92.9   0.1     1   119   257   376   257   379 0.96 YbaK / prolyl-tRNA synthetases associated domain
HGTP_anticodon       PF03129.15    94 seq529_BIOID47107    -            572   7.3e-22   77.0   0.1   1   1   3.7e-25   1.7e-21   75.8   0.1     1    93   475   568   475   569 0.97 Anticodon binding domain
Cupin_4              PF08007.7    319 seq530_BIOID47107    -            376  1.2e-104  349.9   0.0   1   1    1e-108  1.4e-104  349.7   0.0     2   319    13   313    12   313 0.98 Cupin superfamily protein
SDH_alpha            PF03313.10   283 seq533_BIOID47107    -            454  6.4e-104  346.8   5.3   1   1  1.2e-107  8.2e-104  346.4   3.7     3   282   184   449   182   450 0.96 Serine dehydratase alpha chain
SDH_beta             PF03315.10   158 seq533_BIOID47107    -            454   8.6e-56  188.2   0.0   1   1   2.2e-59   1.5e-55  187.4   0.0     1   157     3   158     3   159 0.96 Serine dehydratase beta chain
Exonuc_X-T_C         PF08411.5    269 seq534_BIOID47107    -            491  5.4e-104  346.8   0.2   1   1  9.7e-108  6.6e-104  346.5   0.1     1   268   228   489   228   490 0.99 Exonuclease C-terminal
RNase_T              PF00929.19   164 seq534_BIOID47107    -            491   9.9e-26   90.8   0.0   1   1   2.8e-29   1.9e-25   89.9   0.0     2   162    29   208    28   210 0.95 Exonuclease
Asp-Al_Ex            PF06826.7    169 seq536_BIOID47107    -            523   6.9e-72  240.3  43.9   1   2   9.2e-45   6.3e-41  139.5  10.5     2   168    17   182    16   183 0.98 Predicted Permease Membrane Region
Asp-Al_Ex            PF06826.7    169 seq536_BIOID47107    -            523   6.9e-72  240.3  43.9   2   2     1e-34   6.8e-31  106.9  14.4     1   129   385   518   385   522 0.98 Predicted Permease Membrane Region
TrkA_C               PF02080.16    71 seq536_BIOID47107    -            523   1.5e-24   85.2   0.4   1   2   1.2e-15   8.1e-12   44.4   0.0    12    68   228   284   218   287 0.93 TrkA-C domain
TrkA_C               PF02080.16    71 seq536_BIOID47107    -            523   1.5e-24   85.2   0.4   2   2   7.4e-14   5.1e-10   38.6   0.2     2    71   304   372   303   372 0.91 TrkA-C domain
Rick_17kDa_Anti      PF05433.10    42 seq540_BIOID47107    -             72     2e-08   33.6  20.8   1   1     2e-12   2.7e-08   33.1  14.4     2    42    33    71    32    71 0.96 Glycine zipper 2TM domain
MIP                  PF00230.15   227 seq541_BIOID47107    -            231   4.3e-49  166.9  19.6   1   1   3.5e-53   4.9e-49  166.7  13.6     8   227     2   223     1   223 0.90 Major intrinsic protein
TonB_dep_Rec         PF00593.19   276 seq542_BIOID47107    -            766   3.4e-35  122.2  13.9   1   1     5e-39   3.4e-35  122.2   9.7     1   275   485   764   485   765 0.93 TonB dependent receptor
Plug                 PF07715.10   108 seq542_BIOID47107    -            766   7.2e-29  100.1   1.6   1   1     1e-32   7.2e-29  100.1   1.1     8   108    69   183    63   183 0.96 TonB-dependent Receptor Plug Domain
Peripla_BP_2         PF01497.13   238 seq543_BIOID47107    -            302   1.1e-30  106.3   0.5   1   1     1e-34   1.4e-30  106.1   0.3     1   237    42   271    42   272 0.93 Periplasmic binding protein
Autotransporter      PF03797.14   265 seq545_BIOID47107    -            770   7.5e-48  163.0  19.6   1   1   5.5e-52   7.5e-48  163.0  13.6     2   263   506   754   505   756 0.96 Autotransporter beta-domain
MFS_1                PF07690.11   354 seq546_BIOID47107    -            403   4.2e-43  147.3  42.0   1   1   1.2e-46   4.2e-43  147.3  29.1     4   347    14   341    11   348 0.86 Major Facilitator Superfamily
Sugar_tr             PF00083.19   451 seq546_BIOID47107    -            403   3.2e-08   32.4   5.2   1   1   9.5e-12   3.2e-08   32.4   3.6    44   123    39   115    16   185 0.88 Sugar (and other) transporter
MFS_2                PF13347.1    427 seq546_BIOID47107    -            403   7.6e-07   27.7   7.6   1   1   2.2e-10   7.6e-07   27.7   5.3   225   341     7   121     4   128 0.90 MFS/sugar transport protein
MFS_3                PF05977.8    524 seq546_BIOID47107    -            403   0.00015   19.9  10.2   1   1   4.4e-08   0.00015   19.9   7.1    52   203    43   194     8   226 0.84 Transmembrane secretion effector
ABC_tran             PF00005.22   118 seq549_BIOID47107    -            330   3.1e-19   69.3   0.0   1   1   7.1e-22   3.3e-18   66.0   0.0     1   118    47   187    47   187 0.91 ABC transporter
oligo_HPY            PF08352.7     64 seq549_BIOID47107    -            330   4.6e-18   65.2   0.4   1   1     2e-21   9.1e-18   64.2   0.2     1    64   238   305   238   305 0.96 Oligopeptide/dipeptide transporter, C-terminal region
AAA_21               PF13304.1    303 seq549_BIOID47107    -            330   7.7e-11   42.3   0.2   1   1   7.7e-11   3.5e-07   30.3   0.0   234   300   156   220   131   223 0.86 AAA domain
GFO_IDH_MocA_C       PF02894.12   115 seq550_BIOID47107    -             86     4e-06   26.4   0.0   1   1   3.4e-10   4.6e-06   26.2   0.0     5    57     6    61     4    84 0.88 Oxidoreductase family, C-terminal alpha/beta domain
DUF2525              PF10733.4     58 seq551_BIOID47107    -             76   5.4e-38  128.5   4.1   1   1   5.1e-42     7e-38  128.1   2.9     1    58    19    76    19    76 0.99 Protein of unknown function (DUF2525)
COX4_pro             PF03626.9     75 seq552_BIOID47107    -            109   2.9e-17   62.4  19.0   1   1   2.5e-21   3.4e-17   62.1  13.2     1    75    18   100    18   100 0.97 Prokaryotic Cytochrome C oxidase subunit IV
PTS_EIIA_1           PF00358.15   133 seq553_BIOID47107    -            169   5.4e-54  181.2   2.2   1   1   4.7e-58   6.5e-54  180.9   1.5     3   132    20   149    18   150 0.98 phosphoenolpyruvate-dependent sugar phosphotransferase system, EIIA 1
TetR_N               PF00440.18    47 seq557_BIOID47107    -            218     2e-13   49.6   0.0   1   1   4.6e-17   3.2e-13   48.9   0.0     1    42    25    66    25    71 0.93 Bacterial regulatory proteins, tetR family
AT_hook              PF02178.14    13 seq557_BIOID47107    -            218     0.011   15.2   1.1   1   1   3.1e-06     0.021   14.3   0.8     2    11     6    15     5    17 0.88 AT hook motif
DinI                 PF06183.8     65 seq558_BIOID47107    -             82   1.8e-29  101.4   0.3   1   1   1.6e-33   2.1e-29  101.1   0.2     1    65    15    81    15    81 0.98 DinI-like family
DHquinase_I          PF01487.10   224 seq559_BIOID47107    -            252   1.6e-71  240.3   1.0   1   1   1.4e-75   1.8e-71  240.2   0.7     2   223    20   246    19   247 0.98 Type I 3-dehydroquinase
ASCH                 PF04266.9    104 seq560_BIOID47107    -            103   1.2e-16   60.8   0.2   1   1   9.8e-21   1.3e-16   60.7   0.1     1   101     6   101     6   103 0.92 ASCH domain
Fer2                 PF00111.22    78 seq561_BIOID47107    -             84   9.2e-11   41.2   2.6   1   1   7.5e-15     1e-10   41.0   1.8     7    78    10    77     4    77 0.83 2Fe-2S iron-sulfur cluster binding domain
AMP-binding          PF00501.23   418 seq562_BIOID47107    -            548  5.4e-101  337.8   0.0   1   1  9.5e-105  6.5e-101  337.5   0.0     1   418    52   464    52   464 0.92 AMP-binding enzyme
DUF4009              PF13193.1     41 seq562_BIOID47107    -            548   5.8e-10   38.3   0.4   1   1   2.3e-13   1.6e-09   36.9   0.1     1    28   506   533   506   544 0.90 Domain of unknown function (DUF4009)
Dak1                 PF02733.12   326 seq564_BIOID47107    -            366  1.1e-138  461.1   0.0   1   1  9.5e-143  1.3e-138  460.9   0.0     1   325    26   365    26   366 0.99 Dak1 domain
SIS                  PF01380.17   131 seq565_BIOID47107    -            327   5.5e-37  126.1   0.1   1   1   1.6e-40   1.1e-36  125.1   0.1     2   131    53   184    52   184 0.98 SIS domain
CBS                  PF00571.23    57 seq565_BIOID47107    -            327   7.2e-20   70.3   0.5   1   2   1.7e-11   1.1e-07   31.2   0.0     1    56   213   268   213   269 0.97 CBS domain
CBS                  PF00571.23    57 seq565_BIOID47107    -            327   7.2e-20   70.3   0.5   2   2   5.4e-13   3.7e-09   35.9   0.0     2    48   279   325   278   327 0.94 CBS domain
YlaC                 PF10777.4    156 seq566_BIOID47107    -            156     6e-76  253.1   0.3   1   1   4.9e-80   6.7e-76  253.0   0.2     1   155     1   154     1   155 0.99 sigma70 family sigma factor YlaC
Fimbrial             PF00419.15   145 seq568_BIOID47107    -            182   3.9e-20   72.4   5.0   1   1   3.4e-24   4.7e-20   72.1   3.5     1   145    32   182    32   182 0.86 Fimbrial protein
ACT_5                PF13710.1     63 seq573_BIOID47107    -             87   2.1e-26   91.4   0.1   1   1   1.9e-30   2.6e-26   91.0   0.1     2    63    13    73    12    73 0.98 ACT domain
HAD_2                PF13419.1    176 seq575_BIOID47107    -            222   1.6e-22   80.4   0.0   1   1   4.1e-26   1.9e-22   80.2   0.0     2   176    11   191    10   191 0.91 Haloacid dehalogenase-like hydrolase
Hydrolase            PF00702.21   204 seq575_BIOID47107    -            222   5.9e-13   49.7   0.0   1   1   3.7e-16   1.7e-12   48.2   0.0     3   203     9   184     7   185 0.82 haloacid dehalogenase-like hydrolase
Hydrolase_like       PF13242.1     75 seq575_BIOID47107    -            222   6.3e-05   22.5   0.0   1   1   2.1e-08   9.8e-05   21.8   0.0     2    49   146   192   145   209 0.91 HAD-hyrolase-like
Acetyltransf_8       PF13523.1    152 seq576_BIOID47107    -            315   1.8e-51  173.8   0.7   1   1   2.2e-55     3e-51  173.1   0.5     1   152   145   302   145   302 0.92 Acetyltransferase (GNAT) domain
UbiA                 PF01040.13   257 seq577_BIOID47107    -            296     2e-33  115.6  26.3   1   1   1.7e-37   2.4e-33  115.3  18.2     5   252    19   269    15   279 0.81 UbiA prenyltransferase family
Fimbrial             PF00419.15   145 seq578_BIOID47107    -            124   2.3e-11   43.9   0.1   1   1     2e-15   2.8e-11   43.7   0.1    21   145     2   124     2   124 0.88 Fimbrial protein
PTS_EIIA_2           PF00359.17   142 seq579_BIOID47107    -            147   7.4e-27   93.6   0.0   1   1   5.8e-31   7.9e-27   93.6   0.0    12   140    16   145     5   147 0.90 Phosphoenolpyruvate-dependent sugar phosphotransferase system, EIIA 2
RapA_C               PF12137.3    362 seq583_BIOID47107    -            968  2.7e-161  536.3   1.1   1   1  1.4e-164  3.8e-161  535.8   0.7     1   362   604   966   604   966 1.00 RNA polymerase recycling family C-terminal
SNF2_N               PF00176.18   296 seq583_BIOID47107    -            968   1.7e-40  138.6   0.0   1   1     2e-43   5.4e-40  136.9   0.0     1   256   157   422   157   468 0.88 SNF2 family N-terminal domain
Helicase_C           PF00271.26    78 seq583_BIOID47107    -            968   1.3e-13   50.5   0.0   1   1   1.2e-16   3.1e-13   49.2   0.0     3    78   524   601   522   601 0.96 Helicase conserved C-terminal domain
ResIII               PF04851.10   184 seq583_BIOID47107    -            968   1.7e-08   34.4   0.0   1   1   2.4e-11   6.4e-08   32.5   0.0    24   183   169   317   151   318 0.75 Type III restriction enzyme, res subunit
DEAD                 PF00270.24   173 seq583_BIOID47107    -            968   4.3e-08   32.7   0.0   1   1   1.6e-10   4.5e-07   29.3   0.0    16   167   172   317   155   321 0.75 DEAD/DEAH box helicase
FliG_C               PF01706.11   110 seq584_BIOID47107    -            331   1.8e-39  134.0  15.8   1   1   3.2e-42   2.2e-38  130.5   2.3     2   109   216   323   215   324 0.98 FliG C-terminal domain
OKR_DC_1             PF01276.15   417 seq585_BIOID47107    -            717    3e-199  661.7   0.2   1   1  9.1e-203  4.2e-199  661.2   0.1     1   417   132   547   132   547 1.00 Orn/Lys/Arg decarboxylase, major domain
OKR_DC_1_C           PF03711.10   137 seq585_BIOID47107    -            717   3.2e-54  182.5   1.0   1   1   1.4e-57   6.6e-54  181.5   0.7     1   136   572   705   572   706 0.99 Orn/Lys/Arg decarboxylase, C-terminal domain
OKR_DC_1_N           PF03709.10   115 seq585_BIOID47107    -            717   5.9e-29  100.3   0.1   1   1   2.5e-32   1.2e-28   99.3   0.1     1   115    16   126    16   126 0.99 Orn/Lys/Arg decarboxylase, N-terminal domain
DUF4137              PF13593.1    313 seq589_BIOID47107    -            332  4.9e-106  354.2  22.4   1   1    4e-110  5.5e-106  354.0  15.6     1   313     8   316     8   316 0.98 SBF-like CPA transporter family (DUF4137)
FabA                 PF07977.8    138 seq591_BIOID47107    -            208     8e-51  171.0   0.0   1   1   7.3e-55     1e-50  170.7   0.0     1   137    65   194    65   195 0.98 FabA-like domain
Hydrolase_3          PF08282.7    254 seq592_BIOID47107    -            271   2.2e-15   56.8   0.0   1   1   1.9e-17   1.3e-13   51.0   0.0     1   229    10   233    10   241 0.76 haloacid dehalogenase-like hydrolase
S6PP                 PF05116.8    247 seq592_BIOID47107    -            271   6.6e-08   32.0   0.0   1   1   4.7e-09   3.2e-05   23.2   0.0   119   245   144   267   119   268 0.78 Sucrose-6F-phosphate phosphohydrolase
MinE                 PF03776.9     70 seq594_BIOID47107    -             88   3.3e-28   96.8   0.8   1   1   2.8e-32   3.8e-28   96.6   0.6     1    70    14    83    14    83 0.94 Septum formation topological specificity factor MinE
DUF2770              PF10968.3     36 seq596_BIOID47107    -             46   1.8e-20   72.2  13.8   1   1   1.6e-24   2.1e-20   71.9   9.6     1    36    10    45    10    45 0.99 Protein of unknown function (DUF2770)
CsrA                 PF02599.11    54 seq597_BIOID47107    -             61   5.4e-28   96.3   1.7   1   1   4.4e-32     6e-28   96.2   1.2     1    54     1    54     1    54 0.99 Global regulator protein family
DUF1472              PF07339.7    101 seq598_BIOID47107    -             40   8.5e-07   29.1   0.3   1   1   6.2e-11   8.5e-07   29.1   0.2     9    28     1    20     1    39 0.89 Protein of unknown function (DUF1472)
Aminotran_4          PF01063.14   231 seq600_BIOID47107    -            309   9.9e-47  159.2   0.0   1   1   8.5e-51   1.2e-46  158.9   0.0     3   231    54   289    52   289 0.96 Aminotransferase class IV
DDE_Tnp_IS66_C       PF13817.1     39 seq601_BIOID47107    -             38   2.7e-08   33.5   0.0   1   1   2.2e-12     3e-08   33.4   0.0     2    26    14    38    13    38 0.95 IS66 C-terminal element
HlyIII               PF03006.15   222 seq602_BIOID47107    -            219     4e-49  166.9  22.4   1   1   3.3e-53   4.5e-49  166.7  15.6     1   222    11   209    11   209 0.95 Haemolysin-III related
Bax1-I               PF01027.15   205 seq603_BIOID47107    -            219   9.5e-40  136.2  32.5   1   1     8e-44   1.1e-39  136.0  22.5     2   205    19   213    18   213 0.86 Inhibitor of apoptosis-promoting Bax1
Na_H_Exchanger       PF00999.16   384 seq604_BIOID47107    -            558     2e-75  253.5  52.3   1   1     4e-79   2.8e-75  253.1  36.3     4   379    14   385    11   389 0.94 Sodium/hydrogen exchanger family
TrkA_N               PF02254.13   116 seq604_BIOID47107    -            558   7.1e-25   87.1   0.3   1   1   1.8e-28   1.3e-24   86.3   0.2     2   115   421   534   420   535 0.97 TrkA-N domain
Chorismate_bind      PF00425.13   257 seq605_BIOID47107    -            520   3.4e-81  272.2   0.0   1   1   7.5e-85   5.2e-81  271.6   0.0     2   257   242   502   241   502 0.96 chorismate binding enzyme
Anth_synt_I_N        PF04715.8    140 seq605_BIOID47107    -            520   3.9e-19   68.9   0.0   1   1   5.2e-22   3.6e-18   65.8   0.0     3   139    19   192    17   193 0.91 Anthranilate synthase component I, N terminal region
GntP_permease        PF02447.11   441 seq606_BIOID47107    -            445  2.1e-163  543.8  46.4   1   1  1.8e-167  2.5e-163  543.5  32.1     2   441     7   444     6   444 0.99 GntP family permease
FecCD                PF01032.13   311 seq607_BIOID47107    -            330   1.2e-82  277.0  42.5   1   1   1.1e-86   1.5e-82  276.8  29.5     3   310    20   324    13   325 0.97 FecCD transport family
UPF0259              PF06790.6    248 seq608_BIOID47107    -            247  3.4e-102  341.0  18.2   1   1  2.7e-106  3.7e-102  340.8  12.6     1   247     1   246     1   247 0.99 Uncharacterised protein family (UPF0259)
DUF1472              PF07339.7    101 seq609_BIOID47107    -             40   1.1e-06   28.7   0.2   1   1   8.1e-11   1.1e-06   28.7   0.2     9    28     1    20     1    39 0.87 Protein of unknown function (DUF1472)
DUF1305              PF06996.6    303 seq610_BIOID47107    -            349   1.3e-90  303.4   0.1   1   1   1.1e-94   1.4e-90  303.2   0.0     2   303    20   336    19   336 0.97 Protein of unknown function (DUF1305)
NAPRTase             PF04095.11   245 seq611_BIOID47107    -            416   3.3e-79  265.5   0.0   1   1   3.5e-83   4.8e-79  264.9   0.0     1   244   185   410   185   411 0.99 Nicotinate phosphoribosyltransferase (NAPRTase) family
FecCD                PF01032.13   311 seq614_BIOID47107    -            332   1.5e-86  289.9  30.0   1   1   2.6e-90   1.7e-86  289.7  20.8     2   311    18   330    17   330 0.95 FecCD transport family
ABC-3                PF00950.12   258 seq614_BIOID47107    -            332   1.1e-07   31.3  11.2   1   1   1.6e-11   1.1e-07   31.3   7.8    50   253   119   326    99   330 0.80 ABC 3 transport family
MCE                  PF02470.15    81 seq615_BIOID47107    -            879   9.8e-64  211.2  10.9   1   3   3.5e-21   4.8e-17   61.6   0.1     2    81    48   139    47   139 0.97 mce related protein
MCE                  PF02470.15    81 seq615_BIOID47107    -            879   9.8e-64  211.2  10.9   2   3   8.8e-11   1.2e-06   28.2   0.0     2    76   282   357   281   371 0.87 mce related protein
MCE                  PF02470.15    81 seq615_BIOID47107    -            879   9.8e-64  211.2  10.9   3   3   1.2e-14   1.6e-10   40.7   0.0     4    81   638   726   636   726 0.96 mce related protein
META                 PF03724.11   101 seq616_BIOID47107    -            140   4.3e-18   64.8   0.1   1   1   3.9e-22   5.4e-18   64.5   0.1     2   100    30   125    29   126 0.93 META domain
EAL                  PF00563.15   236 seq617_BIOID47107    -            518   1.8e-64  217.3   0.0   1   1   3.7e-68   2.5e-64  216.8   0.0     2   235   275   503   274   504 0.96 EAL domain
CSS-motif            PF12792.2    208 seq617_BIOID47107    -            518   2.2e-41  141.3   0.0   1   1   5.8e-45     4e-41  140.5   0.0     2   208    38   249    37   249 0.93 CSS motif domain associated with EAL
DUF340               PF03956.8    191 seq620_BIOID47107    -            299   3.6e-72  241.5  27.0   1   1   4.6e-73   6.3e-69  230.9  11.7     2   190   112   298   111   299 0.99 Membrane protein of unknown function (DUF340)
ArdA                 PF07275.6    169 seq621_BIOID47107    -            166   2.4e-38  131.9   2.4   1   1     2e-42   2.7e-38  131.7   1.7     1   167     7   164     7   166 0.94 Antirestriction protein (ArdA)
AmoA                 PF05145.7    318 seq622_BIOID47107    -            363  3.6e-114  380.9  34.3   1   1  3.8e-118  5.3e-114  380.4  23.8     1   317    44   358    44   359 0.99 Putative ammonia monooxygenase
PTS_EIIC             PF02378.13   321 seq623_BIOID47107    -            462   9.4e-22   77.1  31.8   1   1   1.4e-25   9.4e-22   77.1  22.0     2   321    19   277    18   278 0.93 Phosphotransferase system, EIIC
PTS_IIB              PF02302.12    90 seq623_BIOID47107    -            462   1.2e-12   47.9   0.2   1   1   4.4e-16     3e-12   46.6   0.0     1    90   372   455   372   455 0.94 PTS system, Lactose/Cellobiose specific IIB subunit
HTH_Tnp_IS1          PF12759.2     50 seq624_BIOID47107    -             90   7.2e-32  108.5   0.3   1   1   1.4e-35   9.7e-32  108.1   0.2     1    49    38    86    38    87 0.99 InsA C-terminal domain
Zn_Tnp_IS1           PF03811.8     36 seq624_BIOID47107    -             90   1.8e-19   68.8   8.5   1   1   2.6e-23   1.8e-19   68.8   5.9     1    36     1    35     1    35 0.99 InsA N-terminal domain
Pyr_redox_3          PF13738.1    203 seq625_BIOID47107    -             88   4.3e-08   33.3   0.1   1   1     3e-11   4.5e-08   33.2   0.0     1    53     4    58     4    80 0.80 Pyridine nucleotide-disulphide oxidoreductase
NAD_binding_8        PF13450.1     68 seq625_BIOID47107    -             88   7.8e-08   32.1   0.4   1   1   5.8e-11   8.8e-08   31.9   0.2     1    35     5    39     5    76 0.90 NAD(P)-binding Rossmann-like domain
HI0933_like          PF03486.9    409 seq625_BIOID47107    -             88   8.1e-08   31.0   0.1   1   1   5.3e-11   8.1e-08   31.0   0.1     2    36     2    36     1    58 0.95 HI0933-like protein
FAD_oxidored         PF12831.2    428 seq625_BIOID47107    -             88   2.3e-07   30.1   0.0   1   1   1.5e-10   2.3e-07   30.1   0.0     2    38     3    39     2    82 0.88 FAD dependent oxidoreductase
DAO                  PF01266.19   358 seq625_BIOID47107    -             88   5.2e-07   28.7   0.0   1   1   3.4e-10   5.2e-07   28.7   0.0     2    35     3    37     2    82 0.83 FAD dependent oxidoreductase
Pyr_redox_2          PF07992.9    200 seq625_BIOID47107    -             88     1e-05   25.4   0.0   1   1   6.7e-09     1e-05   25.4   0.0     2    45     3    42     2    80 0.83 Pyridine nucleotide-disulphide oxidoreductase
FAD_binding_2        PF00890.19   421 seq625_BIOID47107    -             88   7.9e-06   24.8   0.1   1   1   5.9e-09     9e-06   24.6   0.1     2    45     3    47     2    58 0.89 FAD binding domain
Thi4                 PF01946.12   230 seq625_BIOID47107    -             88   9.9e-06   24.6   0.1   1   1   7.2e-09   1.1e-05   24.5   0.0    19    64     2    49     1    61 0.85 Thi4 family
FMO-like             PF00743.14   532 seq625_BIOID47107    -             88   6.7e-05   21.1   0.0   1   1   4.4e-08   6.7e-05   21.1   0.0     3    41     2    40     1    65 0.94 Flavin-binding monooxygenase-like
PfkB                 PF00294.19   301 seq626_BIOID47107    -            404   9.7e-65  218.5   1.3   1   1   3.7e-68   1.3e-64  218.1   0.9     2   298    92   383    91   386 0.96 pfkB family carbohydrate kinase
Phos_pyr_kin         PF08543.7    246 seq626_BIOID47107    -            404   1.9e-17   63.1   0.1   1   1   9.5e-21   3.3e-17   62.4   0.0   104   235   253   377   241   388 0.91 Phosphomethylpyrimidine kinase
HTH_DeoR             PF08220.7     57 seq626_BIOID47107    -            404   2.7e-15   55.5   0.1   1   1   1.5e-18   5.2e-15   54.5   0.0     1    51     5    55     5    60 0.97 DeoR-like helix-turn-helix domain
Fimbrial             PF00419.15   145 seq629_BIOID47107    -            166   3.9e-10   40.0   0.0   1   1   3.3e-14   4.5e-10   39.8   0.0     3   145    20   166    18   166 0.84 Fimbrial protein
ABC_tran             PF00005.22   118 seq630_BIOID47107    -            268   1.6e-20   73.5   0.0   1   1   4.5e-24   3.1e-20   72.5   0.0     1   117    54   178    54   179 0.88 ABC transporter
Cytochrom_B_N        PF00033.14   188 seq631_BIOID47107    -            188   7.5e-32  110.0  13.3   1   1   1.2e-35   8.4e-32  109.9   9.2     2   187     8   180     7   181 0.98 Cytochrome b(N-terminal)/b6/petB
Ni_hydr_CYTB         PF01292.15   182 seq631_BIOID47107    -            188   9.6e-29   99.9  13.4   1   1   1.6e-32   1.1e-28   99.7   9.3     1   181     9   180     9   181 0.92 Prokaryotic cytochrome b561
LysR_substrate       PF03466.15   209 seq633_BIOID47107    -            354   1.3e-33  115.7   0.0   1   1   2.7e-37   1.9e-33  115.2   0.0     6   208   148   352   143   353 0.97 LysR substrate binding domain
HTH_1                PF00126.22    60 seq633_BIOID47107    -            354   6.2e-19   67.3   2.6   1   1   1.9e-22   1.3e-18   66.3   1.8     1    60    60   119    60   119 0.94 Bacterial regulatory helix-turn-helix protein, lysR family
Antirestrict         PF03230.8     94 seq634_BIOID47107    -            141   2.3e-30  104.3   0.1   1   1   2.1e-34   2.9e-30  104.0   0.0     1    94    42   141    42   141 0.93 Antirestriction protein
CoA_trans            PF01144.18   217 seq636_BIOID47107    -            531   4.5e-57  192.6   0.3   1   1     8e-61   1.1e-56  191.3   0.1     2   216    16   252    15   253 0.98 Coenzyme A transferase
Phage_P2_GpU         PF06995.6    121 seq637_BIOID47107    -            161   8.9e-49  163.7   0.0   1   1   8.5e-53   1.2e-48  163.4   0.0     1   120     6   125     6   126 0.99 Phage P2 GpU
Peptidase_S24        PF00717.18    70 seq640_BIOID47107    -            231   2.9e-16   58.7   0.0   1   1   9.8e-20   4.5e-16   58.1   0.0     1    69   139   212   139   213 0.97 Peptidase S24-like
HTH_3                PF01381.17    55 seq640_BIOID47107    -            231   1.1e-10   41.0   0.0   1   1     4e-14   1.8e-10   40.3   0.0     3    50    23    70    22    71 0.94 Helix-turn-helix
HTH_19               PF12844.2     64 seq640_BIOID47107    -            231   3.5e-07   30.0   0.0   1   1   1.8e-10   8.1e-07   28.8   0.0     8    56    25    76    20    78 0.89 Helix-turn-helix domain
Pro_dh               PF01619.13   345 seq642_BIOID47107    -           1320  2.5e-133  444.1   0.0   1   1  5.1e-137  3.5e-133  443.6   0.0     2   344   229   573   228   574 0.99 Proline dehydrogenase
Aldedh               PF00171.17   462 seq642_BIOID47107    -           1320  1.7e-112  375.9   0.5   1   1  4.4e-116    3e-112  375.1   0.3     7   450   659  1103   653  1111 0.94 Aldehyde dehydrogenase family
MFS_1                PF07690.11   354 seq643_BIOID47107    -            471   4.4e-55  186.7  72.5   1   2   4.1e-53   2.8e-49  167.6  36.4     1   353    15   405    15   406 0.91 Major Facilitator Superfamily
MFS_1                PF07690.11   354 seq643_BIOID47107    -            471   4.4e-55  186.7  72.5   2   2   3.2e-12   2.2e-08   33.1   8.3    56   183   321   460   320   469 0.84 Major Facilitator Superfamily
MFS_3                PF05977.8    524 seq643_BIOID47107    -            471   1.1e-10   40.1  11.1   1   1   1.7e-14   1.1e-10   40.1   7.7    20   187    20   183     6   195 0.84 Transmembrane secretion effector
DDE_Tnp_IS1          PF03400.8    131 seq645_BIOID47107    -            119   3.7e-58  195.1   0.1   1   1   3.3e-62   4.5e-58  194.8   0.1     1   107     2   107     2   116 0.97 IS1 transposase
Metal_resist         PF13801.1    125 seq646_BIOID47107    -            139     1e-19   70.6   1.9   1   1     1e-23   1.4e-19   70.1   1.3     7   122    11   120     5   123 0.84 Heavy-metal resistance
EamA                 PF00892.15   126 seq649_BIOID47107    -            111   3.9e-10   39.7   9.5   1   1   6.9e-14   4.7e-10   39.4   6.6    24   124     3   107     1   109 0.82 EamA-like transporter family
Multi_Drug_Res       PF00893.14    93 seq649_BIOID47107    -            111   1.1e-08   35.3   6.0   1   1   2.2e-12   1.5e-08   34.8   4.1     1    93     1   100     1   100 0.84 Small Multidrug Resistance protein
EAL                  PF00563.15   236 seq650_BIOID47107    -            532   1.2e-59  201.5   0.2   1   1   2.8e-63   1.9e-59  200.8   0.2     4   236   273   501   270   501 0.93 EAL domain
CSS-motif            PF12792.2    208 seq650_BIOID47107    -            532   2.3e-41  141.3   0.7   1   1   5.1e-45   3.5e-41  140.7   0.2     3   203    42   242    40   247 0.92 CSS motif domain associated with EAL
IucA_IucC            PF04183.7    252 seq651_BIOID47107    -            580   2.7e-77  259.3   0.0   1   1   6.7e-81   4.6e-77  258.5   0.0    10   251   130   374   122   375 0.97 IucA / IucC family
FhuF                 PF06276.7    163 seq651_BIOID47107    -            580   5.4e-32  110.8   0.6   1   1   1.8e-35   1.2e-31  109.7   0.1     2   149   395   546   394   566 0.92 Ferric iron reductase FhuF-like transporter
Dak2                 PF02734.12   175 seq652_BIOID47107    -            210   8.3e-57  191.5   0.3   1   1   7.1e-61   9.7e-57  191.3   0.2     1   173    32   204    32   206 0.98 DAK2 domain
Asp-Al_Ex            PF06826.7    169 seq656_BIOID47107    -             43   2.7e-06   26.8   0.7   1   1   2.1e-10   2.9e-06   26.7   0.5   130   169     1    37     1    37 0.95 Predicted Permease Membrane Region
DsrC                 PF04358.8    109 seq657_BIOID47107    -            109   3.2e-46  155.9   0.0   1   1   2.5e-50   3.5e-46  155.8   0.0     3   109     3   109     1   109 0.98 DsrC like protein
DAGK_cat             PF00781.19   130 seq658_BIOID47107    -            299   1.6e-26   92.1   0.3   1   1   3.7e-30   2.5e-26   91.4   0.2     3   129     8   131     6   132 0.96 Diacylglycerol kinase catalytic domain
NAD_kinase           PF01513.16   285 seq658_BIOID47107    -            299   7.2e-06   24.8   0.1   1   1   1.3e-09   8.6e-06   24.6   0.1    64   134    45   121    12   196 0.82 ATP-NAD kinase
MFS_1                PF07690.11   354 seq659_BIOID47107    -            456   3.2e-46  157.6  60.1   1   2   7.5e-44   5.1e-40  137.1  28.5     4   353    22   356    19   356 0.80 Major Facilitator Superfamily
MFS_1                PF07690.11   354 seq659_BIOID47107    -            456   3.2e-46  157.6  60.1   2   2   1.3e-12   8.9e-09   34.4   7.6    62   181   280   397   277   428 0.83 Major Facilitator Superfamily
Sugar_tr             PF00083.19   451 seq659_BIOID47107    -            456   2.9e-09   35.9  15.8   1   1   4.2e-13   2.9e-09   35.9  10.9    43   194    47   191    14   199 0.88 Sugar (and other) transporter
CMAS                 PF02353.15   273 seq660_BIOID47107    -            382  1.8e-106  355.1   0.2   1   1  1.6e-109  2.4e-106  354.6   0.2     2   273   108   368   107   368 0.98 Mycolic acid cyclopropane synthetase
Methyltransf_23      PF13489.1    162 seq660_BIOID47107    -            382   1.5e-14   53.9   0.0   1   1   1.6e-17   2.4e-14   53.2   0.0    14   135   157   287   144   315 0.73 Methyltransferase domain
Methyltransf_11      PF08241.7     95 seq660_BIOID47107    -            382   8.7e-13   48.4   0.0   1   1   1.1e-15   1.6e-12   47.5   0.0     1    94   172   264   172   265 0.97 Methyltransferase domain
Methyltransf_18      PF12847.2    112 seq660_BIOID47107    -            382   8.2e-11   42.3   0.0   1   1   1.4e-13   2.1e-10   41.0   0.0     1   111   167   267   167   268 0.91 Methyltransferase domain
Methyltransf_31      PF13847.1    152 seq660_BIOID47107    -            382   5.2e-11   42.2   0.0   1   1   5.6e-14   8.6e-11   41.5   0.0     2   112   166   269   165   329 0.85 Methyltransferase domain
Methyltransf_12      PF08242.7     99 seq660_BIOID47107    -            382   4.1e-08   33.4   0.0   1   1   5.5e-11   8.4e-08   32.4   0.0     1    99   172   263   172   263 0.83 Methyltransferase domain
Methyltransf_25      PF13649.1    101 seq660_BIOID47107    -            382   2.1e-07   31.0   0.0   1   1   2.8e-10   4.2e-07   30.1   0.0     1   101   171   261   171   261 0.90 Methyltransferase domain
PCMT                 PF01135.14   210 seq660_BIOID47107    -            382   3.9e-06   26.4   0.0   1   1   3.8e-09   5.7e-06   25.8   0.0    61   123   155   215   135   230 0.82 Protein-L-isoaspartate(D-aspartate) O-methyltransferase (PCMT)
MTS                  PF05175.9    170 seq660_BIOID47107    -            382   3.8e-05   23.0   0.0   1   1     4e-08   6.1e-05   22.3   0.0    22   104   158   234   152   265 0.81 Methyltransferase small domain
FliH                 PF02108.11   128 seq661_BIOID47107    -            228   5.2e-40  136.1   0.5   1   1   1.2e-43   5.2e-40  136.1   0.3     5   128    96   219    77   219 0.98 Flagellar assembly protein FliH
HrpE                 PF06188.7    191 seq661_BIOID47107    -            228   3.6e-08   33.2   6.7   1   1   1.6e-11   7.4e-08   32.2   4.7    25   182    48   211    25   222 0.74 HrpE/YscL/FliH and V-type ATPase subunit E
DUF1380              PF07128.7    139 seq663_BIOID47107    -            140   8.7e-06   25.4   0.2   1   1   7.2e-10   9.8e-06   25.3   0.2     1   103     1   100     1   130 0.84 Protein of unknown function (DUF1380)
IspA                 PF04279.10   176 seq664_BIOID47107    -            179   9.5e-72  240.5  23.5   1   1   7.9e-76   1.1e-71  240.3  16.3     1   175     1   175     1   176 0.99 Intracellular septation protein A
ABC_tran             PF00005.22   118 seq666_BIOID47107    -            251   3.4e-21   75.6   0.0   1   1   8.5e-25   5.8e-21   74.9   0.0     1   118    44   149    44   149 0.90 ABC transporter
AAA_21               PF13304.1    303 seq666_BIOID47107    -            251   2.8e-10   40.5   0.0   1   1   4.8e-11   3.3e-07   30.4   0.0     4   302    35   184    32   186 0.87 AAA domain
Usher                PF00577.15   552 seq667_BIOID47107    -            843  1.8e-177  591.2  22.1   1   1  4.8e-181  2.2e-177  591.0  15.3     2   552   204   757   203   757 0.97 Type VII secretion system (T7SS), usher protein
PapC_N               PF13954.1    146 seq667_BIOID47107    -            843   5.6e-43  145.8   0.0   1   1   2.6e-46   1.2e-42  144.8   0.0     1   145    35   188    35   189 0.97 PapC N-terminal domain
PapC_C               PF13953.1     68 seq667_BIOID47107    -            843     2e-19   68.8   0.1   1   1   2.2e-22   9.8e-19   66.6   0.0     3    63   769   827   767   832 0.95 PapC C-terminal domain
TonB_dep_Rec         PF00593.19   276 seq669_BIOID47107    -            713   4.3e-38  131.6   4.8   1   1   6.4e-42   4.3e-38  131.6   3.3     1   275   475   711   475   712 0.95 TonB dependent receptor
Plug                 PF07715.10   108 seq669_BIOID47107    -            713   2.4e-14   53.4   0.9   1   1   3.5e-18   2.4e-14   53.4   0.6     3   107    72   168    70   169 0.91 TonB-dependent Receptor Plug Domain
DUF830               PF05708.7    158 seq670_BIOID47107    -            274   3.3e-17   62.8   0.0   1   1   8.6e-21   5.9e-17   61.9   0.0     2   123    65   220    64   239 0.95 Orthopoxvirus protein of unknown function (DUF830)
NLPC_P60             PF00877.14   105 seq670_BIOID47107    -            274   9.7e-09   34.8   0.0   1   1   3.1e-09   2.1e-05   24.1   0.0    14    95    28   120    22   130 0.85 NlpC/P60 family
YceI                 PF04264.8    164 seq671_BIOID47107    -            191   5.3e-40  136.9   0.8   1   1   4.4e-44     6e-40  136.7   0.5     2   163    25   187    24   188 0.93 YceI-like domain
Phage_GPD            PF05954.6    292 seq672_BIOID47107    -            366   1.3e-62  211.5   0.5   1   1   1.1e-66   1.5e-62  211.2   0.4     1   291    42   348    42   349 0.91 Phage late control gene D protein (GPD)
ILVD_EDD             PF00920.16   521 seq674_BIOID47107    -            616  4.5e-195  648.8   1.7   1   1  3.7e-199  5.1e-195  648.7   1.2     1   521    34   607    34   607 0.95 Dehydratase family
ACR_tran             PF00873.14  1021 seq675_BIOID47107    -           1037         0 1450.8   9.7   1   1         0         0 1450.7   6.7     1  1021     1  1027     1  1027 1.00 AcrB/AcrD/AcrF family
MMPL                 PF03176.10   333 seq675_BIOID47107    -           1037   9.7e-13   47.4  29.9   1   2   1.9e-12   8.6e-09   34.4   6.3   138   317   333   513   310   537 0.82 MMPL family
MMPL                 PF03176.10   333 seq675_BIOID47107    -           1037   9.7e-13   47.4  29.9   2   2   1.1e-08     5e-05   22.0   4.6   145   311   871  1035   858  1037 0.85 MMPL family
Resolvase            PF00239.16   141 seq676_BIOID47107    -            196   5.2e-40  136.4   0.5   1   1   1.6e-43   7.3e-40  135.9   0.0     1   140     4   144     4   145 0.92 Resolvase, N terminal domain
HTH_7                PF02796.10    45 seq676_BIOID47107    -            196     2e-11   43.4   0.0   1   1   1.1e-14     5e-11   42.1   0.0     1    44   147   190   147   191 0.96 Helix-turn-helix domain of resolvase
HTH_28               PF13518.1     52 seq676_BIOID47107    -            196   2.4e-05   24.0   0.0   1   1   1.4e-08   6.4e-05   22.7   0.0     2    37   157   192   156   195 0.87 Helix-turn-helix domain
ABC_tran             PF00005.22   118 seq678_BIOID47107    -            271   1.8e-22   79.8   0.1   1   1   8.3e-26   2.8e-22   79.1   0.0     1   118    47   172    47   172 0.92 ABC transporter
AAA_29               PF13555.1     62 seq678_BIOID47107    -            271   5.1e-07   29.0   0.0   1   1   2.7e-10   9.4e-07   28.1   0.0    15    51    26    61    19    66 0.86 P-loop containing region of AAA domain
AAA_16               PF13191.1    166 seq678_BIOID47107    -            271   2.6e-06   27.8   0.1   1   1   1.2e-09   4.1e-06   27.1   0.1    24   158    33   189    20   216 0.67 AAA ATPase domain
POR_N                PF01855.14   230 seq680_BIOID47107    -           1174   6.9e-81  271.0   1.6   1   1     1e-83   1.1e-80  270.3   1.1     2   230    13   244    12   244 0.98 Pyruvate flavodoxin/ferredoxin oxidoreductase, thiamine diP-bdg
POR                  PF01558.13   173 seq680_BIOID47107    -           1174   8.3e-30  103.8   0.0   1   1   1.6e-32   1.6e-29  102.8   0.0     1   173   426   610   426   610 0.90 Pyruvate ferredoxin/flavodoxin oxidoreductase
EKR                  PF10371.4     60 seq680_BIOID47107    -           1174   1.7e-23   81.8   0.0   1   1   3.6e-26   3.8e-23   80.7   0.0     6    59   625   678   620   679 0.93 Domain of unknown function
Fer4_7               PF12838.2     52 seq680_BIOID47107    -           1174   1.9e-10   40.8   8.8   1   1   1.8e-13   1.9e-10   40.8   6.1     2    50   689   757   688   758 0.72 4Fe-4S dicluster domain
TPP_enzyme_C         PF02775.16   153 seq680_BIOID47107    -           1174   2.4e-09   36.8   0.1   1   1   8.3e-12   8.8e-09   35.0   0.0    46   152   954  1066   939  1067 0.89 Thiamine pyrophosphate enzyme, C-terminal TPP binding domain
Fer4                 PF00037.22    24 seq680_BIOID47107    -           1174   4.7e-09   35.3  20.6   1   2   1.7e-08   1.8e-05   24.0   0.9     2    24   683   705   682   705 0.93 4Fe-4S binding domain
Fer4                 PF00037.22    24 seq680_BIOID47107    -           1174   4.7e-09   35.3  20.6   2   2   5.8e-08   6.1e-05   22.3   2.7     3    20   740   757   738   758 0.89 4Fe-4S binding domain
Fer4_16              PF13484.1     67 seq680_BIOID47107    -           1174   2.9e-08   34.2   7.1   1   1   8.8e-11   9.3e-08   32.5   4.9     2    66   689   757   688   758 0.59 4Fe-4S double cluster binding domain
Fer4_6               PF12837.2     24 seq680_BIOID47107    -           1174   6.2e-08   32.0  18.8   1   1   1.1e-08   1.2e-05   24.8   1.7     1    24   681   704   681   704 0.94 4Fe-4S binding domain
Fer4_10              PF13237.1     52 seq680_BIOID47107    -           1174   1.7e-07   30.8  23.1   1   1   9.6e-10     1e-06   28.3   7.7     3    52   683   756   681   756 0.82 4Fe-4S dicluster domain
Fer4_17              PF13534.1     61 seq680_BIOID47107    -           1174   2.3e-06   27.7   5.6   1   1   2.2e-09   2.3e-06   27.7   3.9     2    58   689   757   673   760 0.73 4Fe-4S dicluster domain
FecCD                PF01032.13   311 seq684_BIOID47107    -            318   3.7e-94  314.9  27.0   1   1   3.3e-98   4.5e-94  314.6  18.7     2   311    13   316     9   316 0.98 FecCD transport family
DUF3702              PF12486.3    148 seq685_BIOID47107    -            453   2.1e-45  153.8  19.7   1   1   3.1e-49   2.1e-45  153.8  13.6     1   148   289   435   289   435 0.99 ImpA domain protein
ImpA-rel_N           PF06812.7     62 seq685_BIOID47107    -            453   1.2e-20   72.8   0.8   1   1   5.4e-24   3.7e-20   71.3   0.1     1    61    42   102    42   103 0.98 ImpA-related N-terminal
SDF                  PF00375.13   390 seq689_BIOID47107    -            463  1.3e-102  343.4  33.8   1   1  1.1e-106  1.6e-102  343.1  23.4     1   390    29   443    29   443 0.96 Sodium:dicarboxylate symporter family
Prismane             PF03063.15   516 seq690_BIOID47107    -            552  1.1e-155  518.8   0.0   1   1  9.3e-160  1.3e-155  518.6   0.0     1   516     3   550     3   550 0.98 Prismane/CO dehydrogenase family
EIIA-man             PF03610.11   116 seq693_BIOID47107    -            472   2.5e-26   91.8   2.9   1   1   1.5e-29   5.1e-26   90.9   2.0     2   116     4   121     3   121 0.98 PTS system fructose IIA component
PEP-utilisers_N      PF05524.8    123 seq693_BIOID47107    -            472   1.4e-22   79.6   0.4   1   1   4.2e-26   1.4e-22   79.6   0.3    12   122   257   368   256   369 0.94 PEP-utilising enzyme, N-terminal
PTS-HPr              PF00381.14    84 seq693_BIOID47107    -            472   2.7e-20   71.9   0.3   1   1   3.2e-23   1.1e-19   69.9   0.0     4    83   158   237   155   238 0.96 PTS HPr component phosphorylation site
PEP-utilizers        PF00391.18    81 seq693_BIOID47107    -            472   6.9e-17   60.6   0.0   1   1   4.6e-20   1.6e-16   59.5   0.0     3    79   388   464   386   466 0.92 PEP-utilising enzyme, mobile domain
PALP                 PF00291.20   307 seq695_BIOID47107    -            442   9.3e-43  146.4   0.0   1   1   9.5e-47   1.3e-42  145.9   0.0    16   289    93   399    74   409 0.84 Pyridoxal-phosphate dependent enzyme
Methyltrans_SAM      PF10672.4    286 seq698_BIOID47107    -            396   4.3e-31  107.7   0.0   1   1   3.1e-34   6.1e-31  107.2   0.0    12   266   110   371   103   381 0.85 S-adenosylmethionine-dependent methyltransferase
Cons_hypoth95        PF03602.10   183 seq698_BIOID47107    -            396   2.9e-12   46.2   0.0   1   1   2.3e-15   4.5e-12   45.6   0.0    39   123   216   302   211   329 0.89 Conserved hypothetical protein 95
Methyltransf_31      PF13847.1    152 seq698_BIOID47107    -            396   1.7e-10   40.5   0.1   1   1   1.6e-13   3.1e-10   39.7   0.0    21   118   236   349   220   377 0.74 Methyltransferase domain
Methyltransf_26      PF13659.1    117 seq698_BIOID47107    -            396     2e-09   37.3   0.0   1   1     2e-12   3.8e-09   36.4   0.0     2   116   222   340   221   341 0.84 Methyltransferase domain
MTS                  PF05175.9    170 seq698_BIOID47107    -            396   4.9e-07   29.1   0.0   1   1   3.8e-10   7.5e-07   28.5   0.0    55   154   243   353   217   363 0.77 Methyltransferase small domain
Methyltransf_18      PF12847.2    112 seq698_BIOID47107    -            396   1.1e-06   29.0   0.0   1   1   2.3e-09   4.5e-06   27.1   0.0    12   109   231   337   220   340 0.69 Methyltransferase domain
Met_10               PF02475.11   200 seq698_BIOID47107    -            396   1.1e-05   24.9   0.0   1   1   8.3e-09   1.6e-05   24.4   0.0    69   182   186   306   118   323 0.82 Met-10+ like-protein
Gly-zipper_YMGG      PF13441.1     45 seq699_BIOID47107    -            114   2.4e-12   46.0  38.9   1   1   2.3e-10   1.1e-06   27.9   8.4     1    37    25    61    25    64 0.87 YMGG-like Gly-zipper
Gly-zipper_Omp       PF13488.1     46 seq699_BIOID47107    -            114   1.2e-11   43.8  39.9   1   2   4.6e-09   2.1e-05   23.9   9.5     2    33    30    61    28    71 0.89 Glycine zipper
Gly-zipper_Omp       PF13488.1     46 seq699_BIOID47107    -            114   1.2e-11   43.8  39.9   2   2   9.3e-10   4.2e-06   26.1  12.6     2    41    74   113    73   114 0.95 Glycine zipper
4HBT                 PF03061.17    79 seq700_BIOID47107    -            132   4.9e-18   64.9   0.3   1   1   4.7e-22   6.5e-18   64.5   0.2     1    74    26    98    26   102 0.96 Thioesterase superfamily
ATP-synt_ab          PF00006.20   215 seq701_BIOID47107    -            457   3.9e-69  232.3   0.0   1   1     4e-73   5.5e-69  231.8   0.0     1   215   161   373   161   373 1.00 ATP synthase alpha/beta family, nucleotide-binding domain
DUF1355              PF07090.6    177 seq702_BIOID47107    -            252   2.8e-67  225.3   0.0   1   1   2.7e-71   3.8e-67  224.9   0.0     1   176     9   188     9   190 0.99 Protein of unknown function (DUF1355)
tRNA-synt_2          PF00152.15   335 seq703_BIOID47107    -            481   2.5e-71  240.0   0.0   1   1   4.6e-75   3.2e-71  239.7   0.0     4   334   135   476   132   477 0.88 tRNA synthetases class II (D, K and N)
tRNA_anti            PF01336.20    76 seq703_BIOID47107    -            481     1e-12   47.6   0.1   1   1   3.9e-16   2.7e-12   46.2   0.1     1    75    35   114    35   115 0.95 OB-fold nucleic acid binding domain
ADH_N                PF08240.7    109 seq706_BIOID47107    -            125   3.3e-07   29.9   0.0   1   1     8e-11   1.1e-06   28.2   0.0     2    62    39    97    38   104 0.90 Alcohol dehydrogenase GroES-like domain
NhaB                 PF06450.7    515 seq707_BIOID47107    -            531  1.5e-305 1013.5  26.8   1   1  2.5e-309  1.7e-305 1013.3  18.5     1   514    19   529    19   530 1.00 Bacterial Na+/H+ antiporter B (NhaB)
CitMHS               PF03600.11   349 seq707_BIOID47107    -            531   2.7e-08   32.6   5.2   1   1     4e-12   2.7e-08   32.6   3.6   130   338   218   448   210   459 0.76 Citrate transporter
MerR_1               PF13411.1     69 seq709_BIOID47107    -            243   2.3e-18   65.5   0.1   1   1   2.6e-21   1.8e-17   62.7   0.0     1    68     4    72     4    73 0.98 MerR HTH family regulatory protein
MerR                 PF00376.18    38 seq709_BIOID47107    -            243   7.2e-13   47.7   0.0   1   1   2.1e-16   1.4e-12   46.7   0.0     1    38     5    42     5    42 0.98 MerR family regulatory protein
ACPS                 PF01648.15   113 seq710_BIOID47107    -            256   3.3e-11   42.9   0.4   1   1   3.8e-14   5.1e-10   39.1   0.1     1    59   153   213   153   249 0.81 4'-phosphopantetheinyl transferase superfamily
Glycos_transf_3      PF00591.16   254 seq711_BIOID47107    -            531  2.2e-103  344.8   0.4   1   1  1.1e-106  3.7e-103  344.0   0.0     4   254   273   521   270   521 0.99 Glycosyl transferase family, a/b domain
GATase               PF00117.23   192 seq711_BIOID47107    -            531   2.8e-46  157.2   0.0   1   1   1.3e-49   4.4e-46  156.6   0.0     1   189     5   187     5   190 0.96 Glutamine amidotransferase class-I
Glycos_trans_3N      PF02885.12    66 seq711_BIOID47107    -            531   2.7e-18   65.2   1.0   1   1   1.9e-21   6.3e-18   64.0   0.2     1    65   199   263   199   264 0.98 Glycosyl transferase family, helical bundle domain
Peptidase_C26        PF07722.8    217 seq711_BIOID47107    -            531   5.8e-07   29.0   0.0   1   1   3.9e-10   1.3e-06   27.8   0.0   104   217    75   172    70   172 0.87 Peptidase C26
ABC-3                PF00950.12   258 seq713_BIOID47107    -            261   9.1e-88  293.7  25.8   1   1   1.5e-91     1e-87  293.5  17.9     2   257     2   257     1   258 0.99 ABC 3 transport family
FecCD                PF01032.13   311 seq713_BIOID47107    -            261     7e-07   28.2  27.3   1   1     1e-10     7e-07   28.2  18.9   103   309    56   255    29   257 0.76 FecCD transport family
Acetyltransf_4       PF13420.1    155 seq714_BIOID47107    -            172   1.4e-21   76.9   0.0   1   1   8.2e-25   1.6e-21   76.7   0.0     1   152     3   154     3   157 0.91 Acetyltransferase (GNAT) domain
Acetyltransf_1       PF00583.19    83 seq714_BIOID47107    -            172   9.1e-18   63.9   0.0   1   1   8.2e-21   1.6e-17   63.1   0.0     2    82    57   136    56   137 0.95 Acetyltransferase (GNAT) family
Acetyltransf_3       PF13302.1    142 seq714_BIOID47107    -            172   1.2e-11   44.9   0.0   1   1   7.3e-15   1.4e-11   44.7   0.0     4   142     3   137     1   137 0.82 Acetyltransferase (GNAT) domain
Acetyltransf_10      PF13673.1    117 seq714_BIOID47107    -            172     4e-09   36.4   0.1   1   1   2.7e-12   5.2e-09   36.1   0.0     1   117    10   136    10   136 0.72 Acetyltransferase (GNAT) domain
Acetyltransf_7       PF13508.1     79 seq714_BIOID47107    -            172   5.4e-09   35.9   0.0   1   1   4.2e-12   8.1e-09   35.4   0.0     5    78    53   137    49   138 0.75 Acetyltransferase (GNAT) domain
FR47                 PF08445.5     86 seq714_BIOID47107    -            172   4.9e-09   35.6   0.0   1   1   4.5e-12   8.7e-09   34.9   0.0    26    80    84   139    79   144 0.91 FR47-like protein
Acetyltransf_9       PF13527.1    128 seq714_BIOID47107    -            172   3.4e-06   26.8   0.1   1   1   5.2e-09     1e-05   25.2   0.0     2   109     3   115     2   122 0.89 Acetyltransferase (GNAT) domain
DUF4132              PF13569.1    180 seq715_BIOID47107    -           1210   1.3e-42  145.2   0.0   1   1   2.4e-46   3.2e-42  143.9   0.0     3   180   954  1139   952  1139 0.96 Domain of unknown function (DUF4132)
ADH_zinc_N           PF00107.21   130 seq718_BIOID47107    -            425   1.5e-17   63.2   0.3   1   1   6.5e-21   4.5e-17   61.7   0.1     1   128   186   329   186   331 0.95 Zinc-binding dehydrogenase
ADH_N                PF08240.7    109 seq718_BIOID47107    -            425   8.3e-08   31.8   0.1   1   1     3e-11     2e-07   30.6   0.1     2    66    27    98    26   126 0.82 Alcohol dehydrogenase GroES-like domain
MFS_1                PF07690.11   354 seq719_BIOID47107    -            402   7.2e-23   80.7  61.8   1   1   1.1e-21   7.4e-18   64.3  17.1     4   179   223   392   218   401 0.88 Major Facilitator Superfamily
GNVR                 PF13807.1     82 seq720_BIOID47107    -            222   2.2e-12   46.4   0.0   1   1   3.1e-16   4.3e-12   45.5   0.0     3    82   137   212   135   212 0.96 G-rich domain on putative tyrosine kinase
DUF1828              PF08861.5     90 seq721_BIOID47107    -            250   2.5e-22   78.2   0.0   1   1   3.2e-26   4.4e-22   77.4   0.0     1    88    25   112    25   114 0.97 Domain of unknown function DUF1828
Poly_export          PF02563.11    83 seq722_BIOID47107    -            559   1.1e-17   63.3   0.4   1   1   6.8e-21   4.6e-17   61.4   0.0     6    81    86   162    81   164 0.90 Polysaccharide biosynthesis/export protein
ABC_tran             PF00005.22   118 seq723_BIOID47107    -            378   1.2e-25   90.0   0.0   1   1   6.7e-29   3.1e-25   88.7   0.0     1   116    57   174    57   176 0.94 ABC transporter
TOBE_2               PF08402.5     75 seq723_BIOID47107    -            378   4.3e-09   36.1   0.0   1   1   2.2e-12     1e-08   34.9   0.0     1    75   292   372   292   372 0.85 TOBE domain
DUF2554              PF10829.3     76 seq727_BIOID47107    -             56   1.4e-35  121.1   3.2   1   1   1.1e-39   1.5e-35  121.0   2.2    21    76     1    56     1    56 0.98 Protein of unknown function (DUF2554)
Sdh5                 PF03937.11    51 seq730_BIOID47107    -             88   3.7e-22   77.8   2.9   1   1   3.1e-26   4.2e-22   77.7   1.3     1    51    11    60    11    60 0.99 Flavinator of succinate dehydrogenase
HTH_Tnp_1            PF01527.15    76 seq732_BIOID47107    -             95   1.1e-11   44.3   1.0   1   1     2e-15   1.3e-11   44.1   0.7     1    76     1    76     1    76 0.94 Transposase
HTH_28               PF13518.1     52 seq732_BIOID47107    -             95   4.6e-05   23.1   0.0   1   1   1.1e-08   7.6e-05   22.4   0.0     1    38    10    48    10    58 0.88 Helix-turn-helix domain
Peptidase_M17        PF00883.16   311 seq733_BIOID47107    -            503  5.1e-133  442.6   0.1   1   1  1.3e-136  8.6e-133  441.8   0.0     2   310   185   490   184   491 0.99 Cytosol aminopeptidase family, catalytic domain
Peptidase_M17_N      PF02789.12   125 seq733_BIOID47107    -            503   5.3e-31  106.8   0.0   1   1   2.2e-34   1.5e-30  105.4   0.0     1   125    19   147    19   147 0.96 Cytosol aminopeptidase family, N-terminal domain
PTR2                 PF00854.16   373 seq734_BIOID47107    -            485   3.5e-68  229.9  17.9   1   1   9.2e-72   6.3e-68  229.1  12.4     3   370    77   417    75   420 0.95 POT family
MFS_1                PF07690.11   354 seq734_BIOID47107    -            485   1.1e-18   67.0  48.8   1   1   1.6e-22   1.1e-18   67.0  33.8     9   348    21   418    13   425 0.76 Major Facilitator Superfamily
UTRA                 PF07702.8    141 seq735_BIOID47107    -            232   1.1e-32  112.5   0.0   1   1   3.3e-36   1.5e-32  112.0   0.0     2   136    87   220    86   225 0.97 UTRA domain
GntR                 PF00392.16    64 seq735_BIOID47107    -            232     1e-19   69.5   0.0   1   1   3.8e-23   1.7e-19   68.8   0.0     3    64     4    65     3    65 0.98 Bacterial regulatory proteins, gntR family
HTH_DeoR             PF08220.7     57 seq735_BIOID47107    -            232   2.6e-05   23.5   0.1   1   1     1e-08   4.6e-05   22.7   0.0    19    55    30    66    27    68 0.91 DeoR-like helix-turn-helix domain
Ecotin               PF03974.8    128 seq736_BIOID47107    -            169     3e-52  175.5   0.1   1   1   2.7e-56   3.6e-52  175.3   0.0     2   128    35   160    34   160 0.97 Ecotin
Ogr_Delta            PF04606.7     47 seq737_BIOID47107    -             71   1.2e-20   72.8   5.3   1   1     1e-24   1.4e-20   72.5   3.7     1    46     3    48     3    49 0.97 Ogr/Delta-like zinc finger
Methyltransf_4       PF02390.12   197 seq740_BIOID47107    -            239   2.9e-65  218.9   0.0   1   1   2.6e-69   3.5e-65  218.6   0.0     5   197    49   238    42   238 0.97 Putative methyltransferase
MFS_1                PF07690.11   354 seq741_BIOID47107    -            417   5.7e-39  133.7  62.4   1   2   1.9e-31   1.3e-27   96.3  18.5     1   224    41   261    41   271 0.82 Major Facilitator Superfamily
MFS_1                PF07690.11   354 seq741_BIOID47107    -            417   5.7e-39  133.7  62.4   2   2     1e-14   7.1e-11   41.3  23.0     7   168   249   407   247   414 0.82 Major Facilitator Superfamily
Sugar_tr             PF00083.19   451 seq741_BIOID47107    -            417   2.9e-14   52.4  34.4   1   1   1.3e-17     9e-14   50.7   7.4    46   197    71   217    10   223 0.90 Sugar (and other) transporter
ABC_tran             PF00005.22   118 seq745_BIOID47107    -            255   7.7e-21   74.5   0.0   1   1   2.5e-24   1.1e-20   73.9   0.0     1   118    42   167    42   167 0.95 ABC transporter
AAA_29               PF13555.1     62 seq745_BIOID47107    -            255   6.8e-08   31.8   0.1   1   1   3.6e-11   1.6e-07   30.6   0.1    21    54    26    59    17    62 0.86 P-loop containing region of AAA domain
DUF606               PF04657.8    138 seq746_BIOID47107    -            149   1.1e-21   77.2  22.6   1   1   8.9e-26   1.2e-21   77.1  15.6     2   138     6   143     5   143 0.95 Protein of unknown function, DUF606
DUF1434              PF07254.7    132 seq749_BIOID47107    -            135   1.4e-63  212.4  15.1   1   1   1.2e-67   1.7e-63  212.2  10.5     1   132     1   131     1   131 0.98 Protein of unknown function (DUF1434)
DUF606               PF04657.8    138 seq755_BIOID47107    -            321   7.6e-47  158.7  40.0   1   2   8.5e-35   1.2e-30  106.3   6.5     1   137    10   154    10   155 0.92 Protein of unknown function, DUF606
DUF606               PF04657.8    138 seq755_BIOID47107    -            321   7.6e-47  158.7  40.0   2   2   4.3e-20   5.8e-16   58.6  15.8     2   137   169   303   168   304 0.94 Protein of unknown function, DUF606
Phage_GPD            PF05954.6    292 seq756_BIOID47107    -            369   1.8e-55  188.0   0.2   1   1   1.6e-59   2.1e-55  187.8   0.1     1   292    45   350    45   350 0.90 Phage late control gene D protein (GPD)
NAD_synthase         PF02540.12   242 seq758_BIOID47107    -            275   1.2e-78  263.2   0.0   1   1   1.1e-82   1.4e-78  262.9   0.0     2   242    23   265    22   265 0.98 NAD synthase
K_oxygenase          PF13434.1    341 seq761_BIOID47107    -            425  4.1e-116  387.5   0.0   1   1  1.1e-119  4.9e-116  387.2   0.0     2   340     4   333     3   334 0.96 L-lysine 6-monooxygenase (NADPH-requiring)
Pyr_redox_3          PF13738.1    203 seq761_BIOID47107    -            425   2.2e-16   60.4   0.0   1   1   4.7e-16   2.2e-12   47.3   0.0    78   200    93   218    60   221 0.84 Pyridine nucleotide-disulphide oxidoreductase
DNA_binding_1        PF01035.15    85 seq763_BIOID47107    -            129     3e-29  100.4   0.0   1   1   2.9e-33     4e-29  100.0   0.0     2    84    32   114    31   115 0.97 6-O-methylguanine DNA methyltransferase, DNA binding domain
T6SS-SciN            PF12790.2    142 seq764_BIOID47107    -            174   8.7e-32  109.5   0.0   1   1   7.3e-36   9.9e-32  109.3   0.0     2   142    14   167    13   167 0.98 Type VI secretion lipoprotein
OsmC                 PF02566.14   100 seq765_BIOID47107    -            143   1.3e-19   70.1   0.0   1   1   1.2e-23   1.7e-19   69.7   0.0     2    99    42   139    41   140 0.90 OsmC-like protein
SBP_bac_3            PF00497.15   225 seq766_BIOID47107    -            302   1.4e-49  168.2   0.7   1   1   2.6e-53   1.8e-49  167.9   0.5     1   224    42   271    42   272 0.93 Bacterial extracellular solute-binding proteins, family 3
NMT1                 PF09084.6    216 seq766_BIOID47107    -            302     3e-06   26.8   0.4   1   1     4e-09   2.7e-05   23.7   0.1    20   141    85   199    82   217 0.81 NMT1/THI5 like
TonB_dep_Rec         PF00593.19   276 seq767_BIOID47107    -            729   4.1e-31  108.8  22.3   1   1     6e-35   4.1e-31  108.8  15.5     1   275   493   727   493   728 0.87 TonB dependent receptor
Plug                 PF07715.10   108 seq767_BIOID47107    -            729     6e-14   52.1   0.4   1   1   8.8e-18     6e-14   52.1   0.3     2   106    75   175    74   177 0.93 TonB-dependent Receptor Plug Domain
Pyr_redox_2          PF07992.9    200 seq769_BIOID47107    -            466   5.3e-32  111.2   0.0   1   1   5.4e-35   1.1e-31  110.2   0.0     1   198     8   315     8   317 0.89 Pyridine nucleotide-disulphide oxidoreductase
Pyr_redox_dim        PF02852.17   110 seq769_BIOID47107    -            466   4.1e-30  103.9   0.8   1   1   5.4e-33   1.1e-29  102.5   0.5     1   109   346   457   346   458 0.97 Pyridine nucleotide-disulphide oxidoreductase, dimerisation domain
Pyr_redox            PF00070.22    80 seq769_BIOID47107    -            466   1.7e-18   66.6   1.7   1   1   4.2e-19   8.3e-16   58.0   0.0     1    76   178   251   178   258 0.94 Pyridine nucleotide-disulphide oxidoreductase
Pyr_redox_3          PF13738.1    203 seq769_BIOID47107    -            466   3.4e-08   33.6   0.0   1   1   1.7e-10   3.2e-07   30.4   0.0     1   176    10   185    10   212 0.71 Pyridine nucleotide-disulphide oxidoreductase
FAD_binding_2        PF00890.19   421 seq769_BIOID47107    -            466   6.7e-06   25.0   3.4   1   1   3.2e-08   6.2e-05   21.9   1.5     1    40     8    48     8    51 0.96 FAD binding domain
Thi4                 PF01946.12   230 seq769_BIOID47107    -            466   1.5e-05   24.1   0.4   1   1   3.4e-08   6.6e-05   21.9   0.2    17    61     6    50     2    64 0.89 Thi4 family
Aminotran_3          PF00202.16   339 seq771_BIOID47107    -            429  5.9e-113  377.0   0.0   1   1    5e-117  6.9e-113  376.8   0.0     3   338    30   371    28   372 0.97 Aminotransferase class-III
DUF796               PF05638.7    134 seq772_BIOID47107    -            159   2.7e-31  108.2   0.0   1   1   2.3e-35   3.2e-31  107.9   0.0     1   133     6   143     6   144 0.94 Protein of unknown function (DUF796)
Microcin             PF03526.8     55 seq773_BIOID47107    -            111   1.4e-07   30.8   0.0   1   1   1.8e-11   2.5e-07   30.0   0.0    18    55    44    79    34    79 0.93 Colicin E1 (microcin) immunity protein
Thiolase_N           PF00108.18   264 seq774_BIOID47107    -            393  5.4e-110  366.3   1.6   1   1  1.5e-113  6.8e-110  366.0   1.1     1   263     1   261     1   262 0.99 Thiolase, N-terminal domain
Thiolase_C           PF02803.13   123 seq774_BIOID47107    -            393   5.6e-53  177.4   0.3   1   1   2.5e-56   1.1e-52  176.4   0.2     2   123   270   391   269   391 0.98 Thiolase, C-terminal domain
ketoacyl-synt        PF00109.21   255 seq774_BIOID47107    -            393   2.5e-06   27.0   2.4   1   1   6.2e-10   2.8e-06   26.8   0.3   170   209    81   120    79   136 0.87 Beta-ketoacyl synthase, N-terminal domain
Esterase             PF00756.15   251 seq775_BIOID47107    -            409   1.5e-36  125.9   0.0   1   1   3.1e-40   2.1e-36  125.5   0.0     5   247   184   403   180   407 0.94 Putative esterase
DUF3327              PF11806.3    122 seq775_BIOID47107    -            409   5.5e-27   94.3   0.0   1   1     2e-30   1.4e-26   93.1   0.0     2   121    51   166    43   167 0.97 Domain of unknown function (DUF3327)
YccV-like            PF08755.6    100 seq777_BIOID47107    -            122   5.9e-25   86.9   0.0   1   1   5.1e-29     7e-25   86.7   0.0     2    99    21   118    20   119 0.96 Hemimethylated DNA-binding protein YccV like
PfkB                 PF00294.19   301 seq778_BIOID47107    -            315   2.2e-61  207.5   0.3   1   1     4e-65   2.7e-61  207.1   0.2     3   300    11   303    10   304 0.97 pfkB family carbohydrate kinase
Phos_pyr_kin         PF08543.7    246 seq778_BIOID47107    -            315   7.1e-09   35.1   0.0   1   1   3.4e-12   2.3e-08   33.4   0.0   117   229   184   289   167   300 0.89 Phosphomethylpyrimidine kinase
PseudoU_synth_2      PF00849.17   164 seq779_BIOID47107    -            219   2.9e-30  105.1   0.0   1   1   2.6e-34   3.5e-30  104.8   0.0     1   163    22   169    22   170 0.92 RNA pseudouridylate synthase
YCII                 PF03795.9     95 seq781_BIOID47107    -            130   3.1e-29  100.8   0.0   1   1   5.4e-33   3.7e-29  100.6   0.0     2    95    34   127    33   127 0.99 YCII-related domain
PALP                 PF00291.20   307 seq782_BIOID47107    -            515   9.6e-70  235.0   2.1   1   1   1.9e-73   1.3e-69  234.6   1.5     5   307    30   317    26   317 0.91 Pyridoxal-phosphate dependent enzyme
Thr_dehydrat_C       PF00585.13    91 seq782_BIOID47107    -            515   3.8e-64  212.1   0.0   1   2   3.6e-35   2.4e-31  107.0   0.0     1    91   330   420   330   420 0.98 C-terminal regulatory domain of Threonine dehydratase
Thr_dehydrat_C       PF00585.13    91 seq782_BIOID47107    -            515   3.8e-64  212.1   0.0   2   2   6.7e-34   4.6e-30  102.9   0.0     2    91   426   513   425   513 0.96 C-terminal regulatory domain of Threonine dehydratase
DUF469               PF04320.9    101 seq783_BIOID47107    -            118   6.1e-42  142.3   0.6   1   1   5.2e-46   7.1e-42  142.1   0.4     1   101    17   117    17   117 1.00 Protein with unknown function (DUF469)
Lip_A_acyltrans      PF03279.8    295 seq785_BIOID47107    -            306  3.3e-117  390.4   0.0   1   1  2.7e-121  3.7e-117  390.3   0.0     2   295     5   297     4   297 0.99 Bacterial lipid A biosynthesis acyltransferase
Transposase_31       PF04754.7    205 seq788_BIOID47107    -            308   2.1e-80  268.8   0.4   1   1   2.3e-84   3.1e-80  268.2   0.3     1   200    11   208    11   212 0.97 Putative transposase, YhgA-like
MatE                 PF01554.13   162 seq791_BIOID47107    -            457   1.2e-73  245.9  36.1   1   2   1.2e-41   1.6e-37  128.4   4.1     1   162    17   177    17   177 0.98 MatE
MatE                 PF01554.13   162 seq791_BIOID47107    -            457   1.2e-73  245.9  36.1   2   2   3.8e-42   5.2e-38  130.0   8.5     1   162   244   405   244   405 1.00 MatE
FliJ                 PF02050.11   123 seq792_BIOID47107    -            147     7e-32  109.9  20.5   1   1   6.4e-36   8.7e-32  109.6  14.2     1   122    19   141    19   142 0.98 Flagellar FliJ protein
Hydrolase_3          PF08282.7    254 seq793_BIOID47107    -            271   2.7e-56  190.8   0.1   1   1     9e-60   3.1e-56  190.6   0.1     1   254     6   259     6   259 0.98 haloacid dehalogenase-like hydrolase
S6PP                 PF05116.8    247 seq793_BIOID47107    -            271   1.3e-12   47.4   0.0   1   1   7.7e-12   2.6e-08   33.3   0.0   130   224   155   250    86   255 0.90 Sucrose-6F-phosphate phosphohydrolase
Hydrolase            PF00702.21   204 seq793_BIOID47107    -            271   5.8e-08   33.4   0.9   1   1   2.8e-10   9.6e-07   29.4   0.2     1   204     3   227     3   227 0.54 haloacid dehalogenase-like hydrolase
HAD                  PF12710.2    191 seq793_BIOID47107    -            271     2e-07   31.2   0.0   1   1     4e-10   1.4e-06   28.5   0.0    91   191    27   224    19   224 0.81 haloacid dehalogenase-like hydrolase
Nol1_Nop2_Fmu        PF01189.12   283 seq794_BIOID47107    -            481  6.8e-108  360.2   0.0   1   2   2.7e-31   1.8e-27   96.3   0.0    12   177    42   210    31   211 0.88 NOL1/NOP2/sun family
Nol1_Nop2_Fmu        PF01189.12   283 seq794_BIOID47107    -            481  6.8e-108  360.2   0.0   2   2   3.1e-84   2.1e-80  269.9   0.0     9   282   201   480   201   481 0.99 NOL1/NOP2/sun family
Nol1_Nop2_Fmu_2      PF13636.1    102 seq794_BIOID47107    -            481   5.3e-23   80.9   0.0   1   1   1.3e-26   8.9e-23   80.1   0.0     3   102   368   470   366   470 0.91 pre-rRNA processing and ribosome biogenesis
BPD_transp_1         PF00528.17   185 seq796_BIOID47107    -            285   1.3e-17   63.8  15.8   1   1   9.2e-22   1.3e-17   63.8  10.9     1   183    83   282    83   284 0.84 Binding-protein-dependent transport system inner membrane component
ApbA_C               PF08546.6    125 seq798_BIOID47107    -            303     1e-38  131.9   0.2   1   1   2.3e-42   1.5e-38  131.4   0.2     1   125   168   289   168   289 0.97 Ketopantoate reductase PanE/ApbA C terminal
ApbA                 PF02558.11   151 seq798_BIOID47107    -            303   1.1e-28   99.5   0.1   1   1   2.4e-32   1.6e-28   98.9   0.1     1   150     3   143     3   144 0.88 Ketopantoate reductase PanE/ApbA
FBPase_glpX          PF03320.8    309 seq799_BIOID47107    -             62   3.2e-20   71.8   0.0   1   1   2.6e-24   3.6e-20   71.7   0.0     3    59     3    59     1    61 0.96 Bacterial fructose-1,6-bisphosphatase, glpX-encoded
Fer2                 PF00111.22    78 seq800_BIOID47107    -            322   2.1e-14   52.9   2.2   1   1   9.6e-18   4.4e-14   51.8   1.6     8    77   248   315   242   316 0.87 2Fe-2S iron-sulfur cluster binding domain
FAD_binding_6        PF00970.19    99 seq800_BIOID47107    -            322   6.5e-11   42.1   0.0   1   1   2.5e-14   1.1e-10   41.3   0.0     2    98    12   105    11   106 0.88 Oxidoreductase FAD-binding domain
NAD_binding_1        PF00175.16   109 seq800_BIOID47107    -            322   5.8e-09   36.3   0.0   1   1   2.5e-12   1.1e-08   35.4   0.0     1   107   116   210   116   212 0.86 Oxidoreductase NAD-binding domain
DUF876               PF05936.7    425 seq801_BIOID47107    -            448  6.1e-142  472.8   0.0   1   1    5e-146  6.8e-142  472.7   0.0     1   425    20   447    20   447 0.98 Bacterial protein of unknown function (DUF876)
Trehalase            PF01204.13   512 seq804_BIOID47107    -            565  2.8e-171  570.4   5.2   1   1  7.5e-175  3.4e-171  570.1   3.6     1   511    55   532    55   533 0.97 Trehalase
GDE_C                PF06202.9    370 seq804_BIOID47107    -            565   6.5e-11   41.4   0.0   1   1   3.3e-14   1.5e-10   40.2   0.0    46   273   171   441   157   447 0.86 Amylo-alpha-1,6-glucosidase
GCS2                 PF04107.8    288 seq806_BIOID47107    -            372   5.9e-94  314.2   0.1   1   1   7.9e-98   1.1e-93  313.4   0.0     1   288    14   292    14   292 0.99 Glutamate-cysteine ligase family 2(GCS2)
Phage_Cox            PF10743.4     87 seq807_BIOID47107    -             95   5.8e-28   96.6   0.1   1   1     5e-32   6.8e-28   96.4   0.0     3    87    10    95     9    95 0.98 Regulatory phage protein cox
E1-E2_ATPase         PF00122.15   230 seq809_BIOID47107    -            834   2.1e-55  187.1   0.1   1   1   7.8e-59   2.1e-55  187.1   0.1     1   229   291   512   291   513 0.99 E1-E2 ATPase
Hydrolase            PF00702.21   204 seq809_BIOID47107    -            834   6.6e-53  180.1   8.4   1   1   2.7e-56   7.2e-53  180.0   4.5     2   204   518   732   517   732 0.96 haloacid dehalogenase-like hydrolase
HMA                  PF00403.21    62 seq809_BIOID47107    -            834   1.1e-29  102.2   0.1   1   2   9.1e-15   2.5e-11   43.4   0.0     3    62     8    62     6    62 0.96 Heavy-metal-associated domain
HMA                  PF00403.21    62 seq809_BIOID47107    -            834   1.1e-29  102.2   0.1   2   2   8.4e-19   2.3e-15   56.3   0.0     3    61   104   159   102   160 0.96 Heavy-metal-associated domain
HAD                  PF12710.2    191 seq809_BIOID47107    -            834   2.9e-21   76.4   0.0   1   1     6e-24   1.6e-20   73.9   0.0     1   190   520   728   520   729 0.64 haloacid dehalogenase-like hydrolase
Hydrolase_3          PF08282.7    254 seq809_BIOID47107    -            834     4e-09   36.3   0.9   1   1   1.4e-09   3.9e-06   26.5   0.5   195   254   705   764   699   764 0.92 haloacid dehalogenase-like hydrolase
DUF3521              PF12035.3     35 seq811_BIOID47107    -             46   1.8e-10   40.3   0.5   1   1   1.8e-14   2.4e-10   39.9   0.4     1    35     1    28     1    28 0.99 Protein of unknown function (DUF3521)
IGPS                 PF00218.16   254 seq812_BIOID47107    -            452   4.8e-99  330.4   0.0   1   1  1.1e-102   7.4e-99  329.7   0.0     1   253     5   251     5   252 0.99 Indole-3-glycerol phosphate synthase
PRAI                 PF00697.17   197 seq812_BIOID47107    -            452     5e-59  199.0   0.0   1   1   1.1e-62   7.4e-59  198.4   0.0     1   196   257   447   257   448 0.99 N-(5'phosphoribosyl)anthranilate (PRA) isomerase
Terminase_6          PF03237.10   384 seq814_BIOID47107    -            590     2e-99  332.8   0.0   1   1  7.3e-103   2.5e-99  332.5   0.0     2   384   164   572   163   572 0.98 Terminase-like family
Terminase_5          PF06056.7     58 seq814_BIOID47107    -            590   3.4e-26   90.4   0.7   1   1     2e-29   6.7e-26   89.4   0.1     1    58    12    69    12    69 0.98 Putative ATPase subunit of terminase (gpP-like)
HTH_23               PF13384.1     50 seq814_BIOID47107    -            590   2.6e-06   26.7   0.0   1   1   2.3e-09   7.8e-06   25.2   0.0     7    40    14    47     9    53 0.88 Homeodomain-like domain
Gp_dh_C              PF02800.15   157 seq815_BIOID47107    -            333   1.3e-60  203.2   0.1   1   1   3.1e-64   2.1e-60  202.5   0.1     1   157   155   313   155   313 0.97 Glyceraldehyde 3-phosphate dehydrogenase, C-terminal domain
Gp_dh_N              PF00044.19   151 seq815_BIOID47107    -            333   1.9e-52  177.1   0.0   1   1     5e-56   3.4e-52  176.2   0.0     2   151     3   150     2   150 0.98 Glyceraldehyde 3-phosphate dehydrogenase, NAD binding domain
MtlR                 PF05068.7    170 seq817_BIOID47107    -            169   1.3e-70  236.1   0.3   1   1     1e-74   1.4e-70  236.0   0.2     1   169     1   168     1   169 0.99 Mannitol repressor
Abhydrolase_3        PF07859.8    211 seq818_BIOID47107    -            319   5.1e-53  179.6   0.0   1   1   9.3e-57   6.4e-53  179.3   0.0     1   210    87   295    87   296 0.90 alpha/beta hydrolase fold
DUF2424              PF10340.4    374 seq818_BIOID47107    -            319   4.5e-08   32.0   0.0   1   1   9.2e-12   6.3e-08   31.5   0.0   117   276    77   235    62   247 0.81 Protein of unknown function (DUF2424)
Phage_integrase      PF00589.17   173 seq819_BIOID47107    -            298   1.7e-53  180.7   0.1   1   1   3.9e-57   2.7e-53  180.0   0.0     3   172   113   285   111   286 0.97 Phage integrase family
Phage_integr_N       PF02899.12    84 seq819_BIOID47107    -            298   1.1e-24   86.2   3.3   1   1   1.6e-28   1.1e-24   86.2   2.3     1    84     8    90     8    90 0.99 Phage integrase, N-terminal SAM-like domain
DsbB                 PF02600.11   156 seq820_BIOID47107    -            178   1.7e-42  144.7  14.8   1   1   1.5e-46   2.1e-42  144.4  10.3     3   155    12   163     3   164 0.96 Disulfide bond formation protein DsbB
GTP_cyclohydro2      PF00925.15   169 seq821_BIOID47107    -            217   5.8e-69  230.5   0.0   1   1     5e-73   6.9e-69  230.3   0.0     2   169    25   192    24   192 0.99 GTP cyclohydrolase II
Flg_hook             PF02120.11    85 seq822_BIOID47107    -            375     5e-19   67.6   6.6   1   1   7.4e-23     1e-18   66.6   4.6     4    84   248   328   245   336 0.91 Flagellar hook-length control protein FliK
DUF2884              PF11101.3    229 seq823_BIOID47107    -            239   1.7e-59  200.8   2.3   1   1   1.4e-63     2e-59  200.6   1.6     1   215    24   234    24   239 0.98 Protein of unknown function (DUF2884)
GIY-YIG              PF01541.19    80 seq826_BIOID47107    -            295   3.2e-05   24.0   0.0   1   1   4.7e-09   6.4e-05   23.1   0.0     2    76    35   104    34   109 0.76 GIY-YIG catalytic domain
DAO                  PF01266.19   358 seq827_BIOID47107    -            542     2e-56  191.3   2.7   1   1   8.7e-60     3e-56  190.7   1.9     1   344    10   343    10   367 0.86 FAD dependent oxidoreductase
FAD_binding_2        PF00890.19   421 seq827_BIOID47107    -            542   2.6e-08   33.0   8.3   1   1     2e-10   6.7e-07   28.3   5.8     1   206    10   215    10   234 0.75 FAD binding domain
FAD_binding_3        PF01494.14   356 seq827_BIOID47107    -            542   1.1e-06   27.7   3.3   1   1   3.1e-09   1.1e-05   24.6   2.3     2   173     9   214     8   227 0.84 FAD binding domain
Fer2_BFD             PF04324.10    55 seq827_BIOID47107    -            542   2.2e-06   27.4   2.4   1   1   6.5e-10   2.2e-06   27.4   1.7     2    45   432   480   431   486 0.87 BFD-like [2Fe-2S] binding domain
Pili_assembly_N      PF00345.15   122 seq828_BIOID47107    -            244   4.4e-38  129.6   0.4   1   1   9.4e-42   6.4e-38  129.1   0.2     1   122    27   147    27   147 0.92 Gram-negative pili assembly chaperone, N-terminal domain
Pili_assembly_C      PF02753.12    68 seq828_BIOID47107    -            244   6.4e-12   45.0   0.1   1   1   2.1e-15   1.5e-11   43.8   0.1     2    63   168   226   167   230 0.83 Gram-negative pili assembly chaperone, C-terminal domain
TrkA_N               PF02254.13   116 seq829_BIOID47107    -            417   7.9e-21   74.1   0.2   1   1   1.7e-24   1.2e-20   73.5   0.2     1   116   246   365   246   365 0.93 TrkA-N domain
Ion_trans_2          PF07885.11    79 seq829_BIOID47107    -            417   5.3e-15   54.7   7.5   1   1   7.8e-19   5.3e-15   54.7   5.2     2    74   149   221   148   226 0.89 Ion channel
CTP_transf_3         PF02348.14   217 seq830_BIOID47107    -            246   9.2e-65  218.1   0.0   1   1   1.7e-68   1.2e-64  217.8   0.0     1   217     5   213     5   215 0.98 Cytidylyltransferase
NTP_transf_3         PF12804.2    179 seq830_BIOID47107    -            246   2.1e-11   44.2   0.2   1   1   5.3e-15   3.6e-11   43.4   0.2    14   124    14   129    10   229 0.77 MobA-like NTP transferase domain
Ogr_Delta            PF04606.7     47 seq831_BIOID47107    -             86     4e-18   64.6   4.0   1   1   3.8e-22   5.1e-18   64.3   2.8     1    46     3    50     3    51 0.97 Ogr/Delta-like zinc finger
Porin_1              PF00267.16   337 seq835_BIOID47107    -            362    1e-127  425.9  28.6   1   1  1.7e-131  1.2e-127  425.7  19.9     1   337    28   362    28   362 0.97 Gram-negative porin
Porin_4              PF13609.1    311 seq835_BIOID47107    -            362   1.5e-18   67.2  44.1   1   1     4e-22   2.7e-18   66.4  30.6     6   303    13   335     7   362 0.76 Gram-negative porin
BPD_transp_1         PF00528.17   185 seq836_BIOID47107    -            246   3.6e-27   94.9   8.0   1   1   2.6e-31   3.6e-27   94.9   5.6     4   184    46   238    43   239 0.96 Binding-protein-dependent transport system inner membrane component
DUF2057              PF09829.4    189 seq839_BIOID47107    -            220     8e-48  162.4   0.0   1   1   6.7e-52   9.1e-48  162.3   0.0     2   189    22   213    21   213 0.98 Uncharacterized protein conserved in bacteria (DUF2057)
Acyl_CoA_thio        PF02551.10   132 seq840_BIOID47107    -            286   6.8e-69  229.4   0.0   1   2   2.3e-17   1.6e-13   50.3   0.0     5   126    21   103    17   115 0.89 Acyl-CoA thioesterase
Acyl_CoA_thio        PF02551.10   132 seq840_BIOID47107    -            286   6.8e-69  229.4   0.0   2   2   3.2e-55   2.2e-51  172.8   0.0     2   132   148   281   147   281 0.99 Acyl-CoA thioesterase
4HBT_3               PF13622.1    256 seq840_BIOID47107    -            286   2.2e-40  138.9   0.1   1   1   3.9e-44   2.7e-40  138.6   0.1    10   255    32   281    25   282 0.84 Thioesterase-like superfamily
MFS_1                PF07690.11   354 seq841_BIOID47107    -            438   6.7e-22   77.6  33.8   1   2   5.3e-16   7.3e-12   44.5   9.1    22   229    45   274    19   283 0.79 Major Facilitator Superfamily
MFS_1                PF07690.11   354 seq841_BIOID47107    -            438   6.7e-22   77.6  33.8   2   2   4.3e-14   5.9e-10   38.3   9.3    36   186   291   435   272   438 0.81 Major Facilitator Superfamily
UPF0253              PF06786.7     66 seq842_BIOID47107    -             72   1.7e-34  117.6   1.8   1   1   1.4e-38   1.9e-34  117.4   1.3     2    66     8    72     7    72 0.98 Uncharacterised protein family (UPF0253)
tRNA-synt_2          PF00152.15   335 seq844_BIOID47107    -            505   1.5e-98  329.5   1.0   1   1  4.3e-102     2e-98  329.1   0.7     1   334   162   502   162   503 0.90 tRNA synthetases class II (D, K and N)
tRNA_anti            PF01336.20    76 seq844_BIOID47107    -            505   1.2e-15   56.9   0.0   1   1   4.7e-19   2.1e-15   56.1   0.0     1    76    68   146    68   146 0.98 OB-fold nucleic acid binding domain
Asr                  PF06392.6     19 seq848_BIOID47107    -            111   6.7e-07   29.4  23.8   1   1   4.9e-11   6.7e-07   29.4  16.5     1    19    53    71    53    71 0.99 Acid shock protein repeat
TonB_dep_Rec         PF00593.19   276 seq849_BIOID47107    -            733   2.5e-26   93.1  17.5   1   1   3.7e-30   2.5e-26   93.1  12.1     3   275   477   731   475   731 0.86 TonB dependent receptor
Plug                 PF07715.10   108 seq849_BIOID47107    -            733   5.8e-18   65.0   2.2   1   1     1e-21     7e-18   64.8   0.4     3   107    45   146    43   147 0.94 TonB-dependent Receptor Plug Domain
BPD_transp_1         PF00528.17   185 seq850_BIOID47107    -            264   5.3e-20   71.5  16.3   1   1   3.9e-24   5.3e-20   71.5  11.3     2   181    75   253    74   257 0.90 Binding-protein-dependent transport system inner membrane component
DJ-1_PfpI            PF01965.19   147 seq853_BIOID47107    -            196   7.5e-34  116.1   0.0   1   1   1.4e-37   9.8e-34  115.8   0.0     2   146    32   172    31   173 0.93 DJ-1/PfpI family
DUF4066              PF13278.1    166 seq853_BIOID47107    -            196   1.2e-07   31.1   0.1   1   1   5.4e-11   3.7e-07   29.4   0.0     4   165    11   169     8   170 0.78 Putative amidotransferase
PhnA                 PF03831.9     56 seq854_BIOID47107    -            160   4.1e-29   99.6   6.8   1   1   8.1e-33   5.6e-29   99.2   4.7     1    56    92   146    92   146 0.98 PhnA protein
PhnA_Zn_Ribbon       PF08274.7     30 seq854_BIOID47107    -            160   1.3e-15   56.7   7.4   1   1   3.2e-19   2.2e-15   56.0   5.1     1    30    51    80    51    80 0.97 PhnA Zinc-Ribbon
HdeA                 PF06411.6     94 seq856_BIOID47107    -            110   2.1e-26   91.5   0.2   1   1   1.8e-30   2.5e-26   91.3   0.2     4    94     6    98     3    98 0.91 HdeA/HdeB family
DNA_pol3_chi         PF04364.8    137 seq857_BIOID47107    -            147   5.2e-45  152.5   0.0   1   1   4.2e-49   5.8e-45  152.3   0.0     1   137     1   143     1   143 0.97 DNA polymerase III chi subunit, HolC
Inositol_P           PF00459.20   271 seq859_BIOID47107    -            267   2.5e-77  259.7   0.0   1   1   2.1e-81   2.8e-77  259.5   0.0     3   268     2   260     1   263 0.97 Inositol monophosphatase family
MFS_1                PF07690.11   354 seq860_BIOID47107    -            395   9.9e-29  100.0  38.6   1   1   1.4e-32   9.9e-29  100.0  26.7     2   344    13   341    12   343 0.82 Major Facilitator Superfamily
MFS_1                PF07690.11   354 seq861_BIOID47107    -            408   5.3e-53  179.9  43.3   1   2   2.1e-36   7.2e-33  113.6  18.4     2   241    20   250    19   260 0.82 Major Facilitator Superfamily
MFS_1                PF07690.11   354 seq861_BIOID47107    -            408   5.3e-53  179.9  43.3   2   2     4e-24   1.4e-20   73.3  10.1     1   168   224   393   224   407 0.89 Major Facilitator Superfamily
Sugar_tr             PF00083.19   451 seq861_BIOID47107    -            408   8.8e-15   54.0  29.4   1   2   1.1e-12   3.8e-09   35.5  11.1    10   191    24   192    14   195 0.82 Sugar (and other) transporter
Sugar_tr             PF00083.19   451 seq861_BIOID47107    -            408   8.8e-15   54.0  29.4   2   2   2.5e-08   8.4e-05   21.2   4.2    46   185   258   391   222   397 0.87 Sugar (and other) transporter
MFS_2                PF13347.1    427 seq861_BIOID47107    -            408   8.7e-13   47.3  24.4   1   1   4.2e-14   1.4e-10   40.0   3.1   148   315   146   312   135   340 0.80 MFS/sugar transport protein
MFS_1_like           PF12832.2     77 seq861_BIOID47107    -            408   1.1e-05   25.0   7.2   1   1   3.2e-08   0.00011   21.8   0.2    12    72    26    91    18    95 0.81 MFS_1 like family
PBP                  PF01161.15   145 seq862_BIOID47107    -            158     4e-37  127.1   0.0   1   1   3.3e-41   4.4e-37  127.0   0.0     2   143    12   157    11   158 0.94 Phosphatidylethanolamine-binding protein
Esterase             PF00756.15   251 seq863_BIOID47107    -            318   4.3e-08   32.7   0.1   1   1   6.9e-12   9.5e-08   31.6   0.1     6   135    65   201    60   281 0.75 Putative esterase
EamA                 PF00892.15   126 seq864_BIOID47107    -            306   9.5e-37  125.7  35.6   1   2   1.9e-25   2.6e-21   75.8   7.2     1   125    18   140    18   141 0.93 EamA-like transporter family
EamA                 PF00892.15   126 seq864_BIOID47107    -            306   9.5e-37  125.7  35.6   2   2   3.1e-19   4.2e-15   55.7  12.0     1   125   160   284   160   285 0.87 EamA-like transporter family
Kinase-PPPase        PF03618.9    255 seq866_BIOID47107    -            277   3.4e-82  275.6   0.0   1   1   2.8e-86   3.9e-82  275.4   0.0     1   255     9   267     9   267 0.97 Kinase/pyrophosphorylase
TPP_enzyme_N         PF02776.13   172 seq870_BIOID47107    -            572   1.9e-43  147.7   0.8   1   1   1.3e-45     6e-42  142.9   0.1     2   170     4   170     3   172 0.98 Thiamine pyrophosphate enzyme, N-terminal TPP binding domain
TPP_enzyme_C         PF02775.16   153 seq870_BIOID47107    -            572     3e-41  140.4   0.9   1   1   1.8e-44   8.4e-41  138.9   0.2     1   153   379   525   379   525 0.96 Thiamine pyrophosphate enzyme, C-terminal TPP binding domain
TPP_enzyme_M         PF00205.17   137 seq870_BIOID47107    -            572   1.7e-27   95.7   0.0   1   1   8.6e-31   3.9e-27   94.5   0.0     2   137   192   319   191   319 0.95 Thiamine pyrophosphate enzyme, central domain
Ral                  PF11058.3     66 seq871_BIOID47107    -             66   4.5e-49  163.5   3.6   1   1   3.6e-53   4.9e-49  163.4   2.5     1    66     1    66     1    66 0.99 Antirestriction protein Ral
HTH_39               PF14090.1     70 seq872_BIOID47107    -            226     3e-05   23.2   0.0   1   1   6.4e-09   8.7e-05   21.8   0.0     8    67   167   226   162   226 0.91 Helix-turn-helix domain
KduI                 PF04962.7    262 seq873_BIOID47107    -            278   4.5e-42  143.8   0.3   1   1   3.9e-46   5.4e-42  143.5   0.2     8   261    31   273    24   274 0.89 KduI/IolB family
Capsule_synth        PF05159.9    269 seq879_BIOID47107    -            675  5.4e-180  596.4   0.0   1   2   9.8e-95   1.3e-90  303.3   0.0     2   269    38   299    37   299 0.99 Capsule polysaccharide biosynthesis protein
Capsule_synth        PF05159.9    269 seq879_BIOID47107    -            675  5.4e-180  596.4   0.0   2   2   4.3e-91   5.9e-87  291.4   0.0     2   269   366   623   365   623 0.97 Capsule polysaccharide biosynthesis protein
TerC                 PF03741.11   184 seq880_BIOID47107    -            527   4.9e-49  166.1  13.4   1   1   1.6e-52   7.1e-49  165.6   9.3     1   183    14   203    14   204 0.94 Integral membrane protein TerC family
CorC_HlyC            PF03471.12    81 seq880_BIOID47107    -            527   2.2e-20   72.1   0.1   1   1   5.3e-23   2.4e-19   68.7   0.0     2    79   440   516   439   518 0.93 Transporter associated domain
CBS                  PF00571.23    57 seq880_BIOID47107    -            527   3.8e-16   58.3   1.1   1   2     5e-09   2.3e-05   23.8   0.3     1    53   302   358   302   361 0.94 CBS domain
CBS                  PF00571.23    57 seq880_BIOID47107    -            527   3.8e-16   58.3   1.1   2   2   9.4e-12   4.3e-08   32.5   0.0     3    53   369   419   368   423 0.93 CBS domain
DUF1158              PF06643.6     82 seq883_BIOID47107    -             82   2.3e-48  162.2   8.9   1   1   1.8e-52   2.5e-48  162.1   6.2     1    82     1    82     1    82 0.99 Protein of unknown function (DUF1158)
HdeA                 PF06411.6     94 seq884_BIOID47107    -            112   1.4e-28   98.5   0.5   1   1   1.2e-32   1.6e-28   98.3   0.3     4    93    13   101    10   102 0.90 HdeA/HdeB family
PTSIIB_sorb          PF03830.10   151 seq885_BIOID47107    -            323   1.5e-58  196.8   1.4   1   1   3.3e-62   2.2e-58  196.2   1.0     2   149   164   311   163   313 0.99 PTS system sorbose subfamily IIB component
EIIA-man             PF03610.11   116 seq885_BIOID47107    -            323   2.6e-35  120.8   0.1   1   1   9.9e-39   6.8e-35  119.5   0.0     1   114     4   117     4   119 0.98 PTS system fructose IIA component
tRNA-synt_1          PF00133.17   601 seq886_BIOID47107    -            951  2.6e-227  755.5   0.6   1   1  4.8e-230  1.3e-226  753.1   0.4     2   601    14   631    13   631 0.97 tRNA synthetases class I (I, L, M and V)
Anticodon_1          PF08264.8    153 seq886_BIOID47107    -            951   1.1e-42  145.2   0.0   1   1   9.7e-46   2.7e-42  144.0   0.0     1   151   674   824   674   826 0.90 Anticodon-binding domain of tRNA
tRNA-synt_1g         PF09334.6    391 seq886_BIOID47107    -            951   6.8e-19   67.6   0.2   1   1   3.6e-11   9.9e-08   30.9   0.1     5   125    39   178    35   209 0.62 tRNA synthetases class I (M)
Val_tRNA-synt_C      PF10458.4     66 seq886_BIOID47107    -            951   2.7e-17   62.4   7.1   1   1   2.2e-20   6.1e-17   61.3   4.9     3    61   886   944   884   949 0.95 Valyl tRNA synthetase tRNA binding arm
tRNA-synt_1_2        PF13603.1    185 seq886_BIOID47107    -            951   2.4e-09   36.6   0.0   1   1   4.4e-10   1.2e-06   27.8   0.0    86   161   247   319   243   348 0.76 Leucyl-tRNA synthetase, Domain 2
Maf                  PF02545.9    195 seq888_BIOID47107    -            207   1.6e-64  216.5   0.0   1   1   1.4e-68   1.9e-64  216.2   0.0     2   189    16   201    15   205 0.98 Maf-like protein
DUF2077              PF09850.4    206 seq890_BIOID47107    -            254   4.7e-62  208.9   0.4   1   1   4.1e-66   5.6e-62  208.6   0.2     1   205    33   237    33   238 0.96 Uncharacterized protein conserved in bacteria (DUF2077)
Trypsin              PF00089.21   220 seq893_BIOID47107    -            273   1.1e-11   44.6   0.0   1   1   4.4e-15     3e-11   43.2   0.0     9   198    50   244    44   266 0.72 Trypsin
Trypsin_2            PF13365.1    120 seq893_BIOID47107    -            273   1.5e-07   31.2   0.0   1   1   3.8e-11   2.6e-07   30.5   0.0     1   120    69   240    69   240 0.66 Trypsin-like peptidase domain
MGS                  PF02142.17    95 seq894_BIOID47107    -            155   4.5e-18   64.8   0.0   1   1   4.4e-22     6e-18   64.4   0.0     2    95    29   121    28   121 0.96 MGS-like domain
DUF1480              PF07351.8     80 seq896_BIOID47107    -             83   3.8e-42  142.0   0.0   1   1   3.1e-46   4.3e-42  141.8   0.0     3    79     7    82     5    83 0.98 Protein of unknown function (DUF1480)
DUF2528              PF10800.3    102 seq897_BIOID47107    -            122   1.8e-48  162.9   0.6   1   1   1.5e-52   2.1e-48  162.7   0.4     1   101    14   121    14   122 0.98 Protein of unknown function (DUF2528)
3-dmu-9_3-mt         PF06983.8    116 seq898_BIOID47107    -            147   2.1e-07   31.1   0.5   1   1   2.6e-10   1.8e-06   28.1   0.4     4   115     4   138     2   139 0.74 3-demethylubiquinone-9 3-methyltransferase
Glyoxalase           PF00903.20   128 seq898_BIOID47107    -            147   4.2e-05   23.4   0.0   1   1   9.4e-09   6.4e-05   22.8   0.0     7   128     8   138     3   138 0.86 Glyoxalase/Bleomycin resistance protein/Dioxygenase superfamily
N6_N4_Mtase          PF01555.13   231 seq899_BIOID47107    -            263     4e-31  108.1   0.1   1   2   2.9e-12   1.3e-08   34.4   0.0     1   111    45   172    45   178 0.92 DNA methylase
N6_N4_Mtase          PF01555.13   231 seq899_BIOID47107    -            263     4e-31  108.1   0.1   2   2   1.1e-23   4.8e-20   71.9   0.0   169   229   194   253   176   255 0.91 DNA methylase
Methyltransf_26      PF13659.1    117 seq899_BIOID47107    -            263     2e-16   59.9   0.0   1   2     1e-10   4.5e-07   29.7   0.0    49   115    23   120     5   122 0.83 Methyltransferase domain
Methyltransf_26      PF13659.1    117 seq899_BIOID47107    -            263     2e-16   59.9   0.0   2   2   6.6e-10     3e-06   27.1   0.0     1    45   216   259   216   262 0.93 Methyltransferase domain
FAD_binding_2        PF00890.19   421 seq900_BIOID47107    -            602  2.5e-116  388.8   1.2   1   1  5.6e-120  2.5e-116  388.8   0.8     1   421     7   397     7   397 0.98 FAD binding domain
Succ_DH_flav_C       PF02910.15   129 seq900_BIOID47107    -            602   4.4e-40  136.3   0.1   1   1   1.6e-43   7.2e-40  135.7   0.1     1   129   453   581   453   581 0.98 Fumarate reductase flavoprotein C-term
Polyketide_cyc       PF03364.15   130 seq902_BIOID47107    -            158   2.9e-32  111.2   0.0   1   1   5.1e-36   3.5e-32  111.0   0.0     1   130    23   148    23   148 0.99 Polyketide cyclase / dehydrase and lipid transport
Polyketide_cyc2      PF10604.4    139 seq902_BIOID47107    -            158   1.5e-11   44.4   0.0   1   1   2.8e-15   1.9e-11   44.1   0.0     1   129    14   146    14   154 0.74 Polyketide cyclase / dehydrase and lipid transport
DUF830               PF05708.7    158 seq903_BIOID47107    -            200   5.1e-44  149.9   0.0   1   1   4.3e-48   5.8e-44  149.7   0.0     2   158     9   185     8   185 0.98 Orthopoxvirus protein of unknown function (DUF830)
PilJ                 PF13675.1    112 seq904_BIOID47107    -            598     1e-18   67.5   1.8   1   1     3e-22     1e-18   67.5   1.3     2   108    34   131    33   135 0.91 Type IV pili methyl-accepting chemotaxis transducer N-term
HisKA_3              PF07730.8     68 seq904_BIOID47107    -            598     2e-18   66.3   0.7   1   1   5.9e-22     2e-18   66.3   0.5     1    64   390   453   390   457 0.97 Histidine kinase
HATPase_c            PF02518.21   111 seq904_BIOID47107    -            598   1.6e-15   56.6   0.1   1   1   1.2e-18   4.1e-15   55.3   0.1     4   108   497   583   494   586 0.92 Histidine kinase-, DNA gyrase B-, and HSP90-like ATPase
HAMP                 PF00672.20    70 seq904_BIOID47107    -            598   2.8e-11   43.3   3.2   1   1   8.1e-15   2.8e-11   43.3   2.2     4    69   159   224   158   225 0.93 HAMP domain
PALP                 PF00291.20   307 seq905_BIOID47107    -            397   4.7e-45  153.9   0.3   1   1   4.3e-49   5.8e-45  153.6   0.2     4   307    53   378    50   378 0.77 Pyridoxal-phosphate dependent enzyme
Pectinesterase       PF01095.14   298 seq906_BIOID47107    -            427   6.3e-15   54.3   6.5   1   1   1.2e-15   1.6e-11   43.2   0.5    76   203   195   337   184   369 0.81 Pectinesterase
DUF419               PF04237.8     92 seq907_BIOID47107    -            127   2.1e-26   91.9   0.0   1   1   1.9e-30   2.6e-26   91.6   0.0     1    92    14   107    14   107 0.97 Protein of unknown function (DUF419)
SBP_bac_8            PF13416.1    281 seq908_BIOID47107    -            348     7e-43  147.2   7.5   1   1   3.5e-46   9.5e-43  146.8   5.2     2   278    42   313    41   317 0.91 Bacterial extracellular solute-binding protein
SBP_bac_6            PF13343.1    242 seq908_BIOID47107    -            348   3.7e-41  140.9   3.6   1   1   1.8e-44   4.8e-41  140.5   2.5     4   241    77   323    74   324 0.92 Bacterial extracellular solute-binding protein
SBP_bac_11           PF13531.1    231 seq908_BIOID47107    -            348     4e-16   59.2   0.0   1   1   2.2e-19   6.1e-16   58.6   0.0    16   223    42   285    37   293 0.82 Bacterial extracellular solute-binding protein
SBP_bac_1            PF01547.20   314 seq908_BIOID47107    -            348     7e-14   52.1  10.7   1   1   4.6e-17   1.3e-13   51.3   7.4    12   313    40   284    31   285 0.74 Bacterial extracellular solute-binding protein
Lipoprotein_8        PF02030.10   493 seq908_BIOID47107    -            348   1.5e-09   36.8   0.1   1   1   2.1e-12   5.6e-09   34.9   0.0    21    98    22   104     1   114 0.76 Hypothetical lipoprotein (MG045 family)
OstA_C               PF04453.9    388 seq912_BIOID47107    -            784  1.5e-109  366.5  32.2   1   1  2.1e-113  1.5e-109  366.5  22.3     2   388   309   697   308   697 0.99 Organic solvent tolerance protein
OstA                 PF03968.9    113 seq912_BIOID47107    -            784   2.1e-28   98.4   0.0   1   1   6.9e-32   4.7e-28   97.2   0.0     1   112    53   194    53   195 0.98 OstA-like protein
MgtC                 PF02308.11   135 seq915_BIOID47107    -            215   4.9e-47  159.0  11.1   1   1   5.2e-51   7.2e-47  158.5   7.7     1   128     9   136     9   143 0.96 MgtC family
DUF1482              PF07358.6     57 seq916_BIOID47107    -             91   4.9e-32  109.1   0.1   1   1   4.4e-36     6e-32  108.9   0.1     1    57    29    86    29    86 0.99 Protein of unknown function (DUF1482)
BenE                 PF03594.8    378 seq918_BIOID47107    -            390    7e-155  515.1  47.7   1   1  5.9e-159  8.1e-155  514.9  33.0     3   378     6   381     4   381 0.99 Benzoate membrane transport protein
AAA_5                PF07728.9    139 seq919_BIOID47107    -            498   1.8e-24   85.9   0.0   1   1   4.9e-28   3.3e-24   85.0   0.0     1   139    41   171    41   171 0.89 AAA domain (dynein-related subfamily)
DUF3763              PF12592.3     57 seq919_BIOID47107    -            498     4e-22   77.4   1.3   1   1   1.6e-25   1.1e-21   76.0   0.9     3    57   444   498   442   498 0.97 Protein of unknown function (DUF3763)
Aminotran_1_2        PF00155.16   363 seq923_BIOID47107    -            396   1.1e-95  320.5   0.0   1   1    9e-100   1.2e-95  320.4   0.0     3   363    28   392    26   392 0.98 Aminotransferase class I and II
Fimbrial             PF00419.15   145 seq924_BIOID47107    -            178   3.5e-13   49.8   0.0   1   1   3.1e-17   4.2e-13   49.6   0.0     1   144    24   177    24   178 0.88 Fimbrial protein
Abhydrolase_5        PF12695.2    142 seq925_BIOID47107    -            284   6.1e-27   94.0   0.0   1   1   2.8e-30   7.7e-27   93.6   0.0     1   141    80   256    80   257 0.89 Alpha/beta hydrolase family
Abhydrolase_6        PF12697.2    228 seq925_BIOID47107    -            284   5.9e-16   58.9   0.2   1   1   1.4e-14   3.9e-11   43.1   0.0     1   102    81   185    81   203 0.89 Alpha/beta hydrolase family
Peptidase_S9         PF00326.16   213 seq925_BIOID47107    -            284   1.3e-09   37.5   0.0   1   1   3.5e-12   9.6e-09   34.6   0.0     8   212    99   282    94   283 0.71 Prolyl oligopeptidase family
Hydrolase_4          PF12146.3     79 seq925_BIOID47107    -            284   7.7e-08   31.9   0.0   1   1   5.4e-10   1.5e-06   27.8   0.0    11    61    73   123    67   140 0.82 Putative lysophospholipase
Methyltransf_27      PF13708.1    194 seq926_BIOID47107    -            282   3.5e-65  219.0   0.0   1   1   3.5e-69   4.8e-65  218.6   0.0     2   194    85   278    84   278 0.96 Methyltransferase domain
Lambda_CIII          PF02061.11    45 seq927_BIOID47107    -             54   9.1e-31  105.4   0.1   1   1   7.8e-35   1.1e-30  105.2   0.1     1    45     1    43     1    43 1.00 Lambda Phage CIII
Lambda_Kil           PF06301.6     43 seq928_BIOID47107    -             89   9.9e-28   95.1   1.1   1   1   9.5e-32   1.3e-27   94.8   0.7     1    43    43    85    43    85 0.99 Bacteriophage lambda Kil protein
DHH                  PF01368.15   137 seq931_BIOID47107    -            577   4.4e-19   68.3   0.0   1   1   9.4e-23   6.4e-19   67.8   0.0     3   137    69   234    67   234 0.89 DHH family
DHHA1                PF02272.14    68 seq931_BIOID47107    -            577   1.1e-15   56.9   0.0   1   1     3e-19   2.1e-15   56.0   0.0     1    66   382   449   382   451 0.94 DHHA1 domain
Ub-RnfH              PF03658.9     84 seq932_BIOID47107    -            102   5.4e-38  128.6   0.2   1   1   4.6e-42   6.3e-38  128.4   0.1     1    84    11    94    11    94 0.99 RnfH family Ubiquitin
adh_short            PF00106.20   167 seq933_BIOID47107    -            253   5.5e-28   97.8   0.2   1   1   1.7e-31   7.6e-28   97.4   0.1     1   166    11   176    11   177 0.93 short chain dehydrogenase
adh_short_C2         PF13561.1    243 seq933_BIOID47107    -            253   1.3e-20   74.1   0.0   1   1   3.8e-24   1.8e-20   73.7   0.0     5   241    19   249    17   250 0.91 Enoyl-(Acyl carrier protein) reductase
KR                   PF08659.5    181 seq933_BIOID47107    -            253   3.4e-06   26.7   0.1   1   1   1.2e-09   5.5e-06   26.0   0.1     3   125    13   129    12   193 0.83 KR domain
DAHP_synth_1         PF00793.15   272 seq934_BIOID47107    -            348    1e-102  342.3   0.0   1   1  8.9e-107  1.2e-102  342.1   0.0     8   270    39   336    24   338 0.97 DAHP synthetase I family
Peptidase_M20        PF01546.23   171 seq935_BIOID47107    -            375   5.5e-37  126.8   0.1   1   1   9.6e-41   6.6e-37  126.6   0.1     1   170    62   371    62   372 0.96 Peptidase family M20/M25/M40
M20_dimer            PF07687.9    109 seq935_BIOID47107    -            375   3.5e-25   87.7   0.1   1   1   1.2e-28   8.5e-25   86.5   0.0     1   108   175   282   175   283 0.98 Peptidase dimerisation domain
ABC_tran             PF00005.22   118 seq937_BIOID47107    -            241   2.8e-27   95.3   0.0   1   1   5.7e-31   3.9e-27   94.8   0.0     1   118    41   165    41   165 0.95 ABC transporter
Phage_portal         PF04860.7    347 seq938_BIOID47107    -            344     4e-61  206.4   0.0   1   1   3.8e-65   5.2e-61  206.1   0.0     8   316    46   339    39   343 0.92 Phage portal protein
Nitroreductase       PF00881.19   165 seq940_BIOID47107    -            217   2.7e-31  108.4   0.0   1   1   2.3e-35   3.2e-31  108.2   0.0     2   165     8   193     7   193 0.98 Nitroreductase family
FAD_binding_2        PF00890.19   421 seq941_BIOID47107    -            419   5.3e-56  190.1   0.0   1   1   8.9e-60   6.1e-56  189.9   0.0     1   421     4   399     4   399 0.95 FAD binding domain
ABC_tran             PF00005.22   118 seq942_BIOID47107    -            262   1.7e-24   86.3   0.0   1   1   4.6e-28   3.1e-24   85.4   0.0     1   117    44   180    44   181 0.88 ABC transporter
Porin_1              PF00267.16   337 seq943_BIOID47107    -            377  3.1e-148  493.4  27.2   1   1  5.1e-152  3.5e-148  493.2  18.8     1   337    27   377    27   377 0.98 Gram-negative porin
Porin_4              PF13609.1    311 seq943_BIOID47107    -            377     2e-24   86.5  38.2   1   1   3.9e-28   2.7e-24   86.1  26.5     5   304    13   347     6   354 0.79 Gram-negative porin
Peripla_BP_2         PF01497.13   238 seq944_BIOID47107    -            354   8.4e-20   70.8   0.0   1   1   8.1e-24   1.1e-19   70.4   0.0    11   234    69   292    59   294 0.87 Periplasmic binding protein
PLDc_2               PF13091.1    126 seq947_BIOID47107    -            486   1.1e-32  112.3   0.0   1   2   5.6e-15   2.5e-11   43.2   0.0     1    94   134   242   134   255 0.90 PLD-like domain
PLDc_2               PF13091.1    126 seq947_BIOID47107    -            486   1.1e-32  112.3   0.0   2   2   3.1e-22   1.4e-18   66.7   0.0     7   113   332   445   326   456 0.88 PLD-like domain
PLDc                 PF00614.17    28 seq947_BIOID47107    -            486   2.2e-15   55.7   0.0   1   2   2.5e-10   1.1e-06   28.0   0.0     2    28   220   246   219   246 0.93 Phospholipase D Active site motif
PLDc                 PF00614.17    28 seq947_BIOID47107    -            486   2.2e-15   55.7   0.0   2   2   1.5e-09   6.9e-06   25.5   0.0     2    28   400   426   399   426 0.95 Phospholipase D Active site motif
PLDc_N               PF13396.1     46 seq947_BIOID47107    -            486   8.2e-06   25.2   6.4   1   1   4.3e-09   1.9e-05   24.0   4.4     2    44    17    59    16    60 0.89 Phospholipase_D-nuclease N-terminal
HTH_24               PF13412.1     48 seq949_BIOID47107    -             81   8.4e-07   28.1   0.0   1   1   9.5e-11   1.3e-06   27.5   0.0     8    45     3    40     1    42 0.97 Winged helix-turn-helix DNA-binding
CSD                  PF00313.17    66 seq951_BIOID47107    -             70   3.4e-21   74.6   0.0   1   1   2.7e-25   3.7e-21   74.5   0.0     1    65     5    69     5    70 0.98 'Cold-shock' DNA-binding domain
MsyB                 PF13984.1    122 seq952_BIOID47107    -            124   2.2e-66  221.3  11.9   1   1   1.8e-70   2.4e-66  221.2   8.3     1   122     3   124     3   124 0.99 MsyB protein
PfkB                 PF00294.19   301 seq955_BIOID47107    -            315   9.8e-54  182.3   0.0   1   1   8.4e-58   1.1e-53  182.1   0.0     1   299    18   302    18   304 0.93 pfkB family carbohydrate kinase
Gam                  PF06064.6     98 seq957_BIOID47107    -             98   2.1e-61  203.9   5.4   1   1   1.7e-65   2.4e-61  203.8   3.7     1    98     1    98     1    98 0.99 Host-nuclease inhibitor protein Gam
EII-Sor              PF03609.9    237 seq959_BIOID47107    -            266   7.1e-89  297.0  38.7   1   1   5.9e-93     8e-89  296.8  26.8     1   237     1   238     1   238 1.00 PTS system sorbose-specific iic component
IlvN                 PF07991.7    165 seq962_BIOID47107    -            491   5.4e-61  204.6   0.2   1   1   1.3e-64     9e-61  203.9   0.1     2   165    35   204    34   204 0.98 Acetohydroxy acid isomeroreductase, catalytic domain
IlvC                 PF01450.14   145 seq962_BIOID47107    -            491   3.8e-56  188.9   0.1   1   2   3.3e-21   2.3e-17   63.1   0.0     1   128   210   337   210   345 0.91 Acetohydroxy acid isomeroreductase, catalytic domain
IlvC                 PF01450.14   145 seq962_BIOID47107    -            491   3.8e-56  188.9   0.1   2   2   7.7e-40   5.3e-36  123.6   0.0    15   145   359   485   349   485 0.93 Acetohydroxy acid isomeroreductase, catalytic domain
Fimbrial             PF00419.15   145 seq964_BIOID47107    -            173   6.9e-19   68.3   8.9   1   1   5.7e-23   7.8e-19   68.2   6.2     2   144    29   172    28   173 0.88 Fimbrial protein
Rsd_AlgQ             PF04353.8    153 seq966_BIOID47107    -            158   4.9e-49  165.8   0.5   1   1   4.1e-53   5.5e-49  165.6   0.3     1   150     1   148     1   151 0.98 Regulator of RNA polymerase sigma(70) subunit, Rsd/AlgQ
Bac_luciferase       PF00296.15   307 seq967_BIOID47107    -            364   3.5e-69  233.1   0.4   1   1   3.1e-73   4.3e-69  232.8   0.3     1   302     2   321     2   326 0.93 Luciferase-like monooxygenase
PTR2                 PF00854.16   373 seq969_BIOID47107    -            493   1.5e-72  244.3  16.3   1   1   2.7e-76   1.8e-72  244.0  11.3     2   371    77   424    76   426 0.97 POT family
MFS_1                PF07690.11   354 seq969_BIOID47107    -            493     2e-16   59.6  45.3   1   1   2.2e-19   1.5e-15   56.7  29.9     9   347    22   423    14   431 0.73 Major Facilitator Superfamily
DUF4222              PF13973.1     53 seq970_BIOID47107    -             63   2.6e-21   74.6   0.0   1   1   2.1e-25   2.8e-21   74.5   0.0     1    51     6    56     6    58 0.96 Domain of unknown function (DUF4222)
RNase_H              PF00075.19   132 seq971_BIOID47107    -            155   2.6e-41  140.9   0.0   1   1   2.1e-45   2.9e-41  140.8   0.0     2   131     3   141     2   142 0.92 RNase H
RecT                 PF03837.9    199 seq973_BIOID47107    -            261   1.1e-28   99.8   0.0   1   1   1.6e-30   2.2e-26   92.2   0.0     5   195    24   182    22   190 0.91 RecT family
Porin_1              PF00267.16   337 seq976_BIOID47107    -            353  8.1e-141  469.0  25.2   1   1  1.3e-144  9.1e-141  468.8  17.4     1   337    29   353    29   353 0.98 Gram-negative porin
Porin_4              PF13609.1    311 seq976_BIOID47107    -            353   5.7e-21   75.2  30.9   1   1   8.3e-25   5.7e-21   75.2  21.5     1   304     9   327     7   336 0.73 Gram-negative porin
PAP2                 PF01569.16   129 seq977_BIOID47107    -            198   1.9e-19   69.4   9.6   1   1   1.4e-23   1.9e-19   69.4   6.7     3   118    58   162    56   172 0.89 PAP2 superfamily
DUF3592              PF12158.3    148 seq978_BIOID47107    -            156     9e-19   67.6   0.5   1   1   7.9e-23   1.1e-18   67.3   0.4     6   145    10   140     7   143 0.88 Protein of unknown function (DUF3592)
MFS_1                PF07690.11   354 seq979_BIOID47107    -            454   5.7e-49  166.6  43.8   1   1   3.1e-51   2.1e-47  161.4  23.9     1   353    34   402    31   403 0.87 Major Facilitator Superfamily
MFS_2                PF13347.1    427 seq979_BIOID47107    -            454   2.1e-08   32.8  30.2   1   1   6.2e-11   4.2e-07   28.6   6.9   136   332   149   367   146   379 0.73 MFS/sugar transport protein
dCMP_cyt_deam_1      PF00383.17   102 seq980_BIOID47107    -            585   5.9e-17   61.0   0.0   1   1   1.5e-20   1.1e-16   60.2   0.0     4   100   361   533   358   535 0.97 Cytidine and deoxycytidylate deaminase zinc-binding region
Trp_syntA            PF00290.15   259 seq981_BIOID47107    -            268  2.5e-100  334.1   0.0   1   1    2e-104  2.8e-100  333.9   0.0     1   258     8   266     8   267 0.99 Tryptophan synthase alpha chain
MS_channel           PF00924.13   206 seq985_BIOID47107    -            415   4.9e-74  247.9   0.3   1   1     7e-76   9.5e-72  240.5   0.2     1   205   142   396   142   397 0.99 Mechanosensitive ion channel
Beta_elim_lyase      PF01212.16   290 seq986_BIOID47107    -            333     1e-91  306.9   0.1   1   1   2.9e-95   1.3e-91  306.6   0.1     1   285     3   280     3   285 0.97 Beta-eliminating lyase
Aminotran_1_2        PF00155.16   363 seq986_BIOID47107    -            333   2.1e-09   36.6   0.0   1   1   8.3e-13   3.8e-09   35.8   0.0    38   327    28   303     4   320 0.78 Aminotransferase class I and II
Cys_Met_Meta_PP      PF01053.15   386 seq986_BIOID47107    -            333   4.9e-05   21.6   0.1   1   1   2.9e-08   0.00013   20.2   0.0    54   273    33   265    29   272 0.69 Cys/Met metabolism PLP-dependent enzyme
IU_nuc_hydro         PF01156.14   314 seq987_BIOID47107    -            311  1.6e-102  342.8   0.1   1   1  1.3e-106  1.8e-102  342.7   0.1     3   311     4   308     2   311 0.95 Inosine-uridine preferring nucleoside hydrolase
Phosphonate-bd       PF12974.2    243 seq988_BIOID47107    -            338   2.1e-73  246.5   0.0   1   1     2e-77   2.8e-73  246.1   0.0     1   240    35   277    35   280 0.97 ABC transporter, phosphonate, periplasmic substrate-binding protein
PRD                  PF00874.15    90 seq989_BIOID47107    -            433   4.7e-25   87.4   0.0   1   2   3.6e-13   4.9e-09   36.0   0.0     2    89   138   224   137   225 0.97 PRD domain
PRD                  PF00874.15    90 seq989_BIOID47107    -            433   4.7e-25   87.4   0.0   2   2   2.6e-17   3.6e-13   49.3   0.0     2    89   247   335   246   336 0.97 PRD domain
Gp49                 PF05973.9     91 seq990_BIOID47107    -            112   1.7e-24   85.5   0.0   1   1   1.4e-28     2e-24   85.3   0.0     1    91    13   102    13   102 0.96 Phage derived protein Gp49-like (DUF891)
Fimbrial             PF00419.15   145 seq991_BIOID47107    -            176   5.8e-20   71.8   5.3   1   1     5e-24   6.9e-20   71.6   3.7     1   145    33   176    33   176 0.88 Fimbrial protein
Sugar_tr             PF00083.19   451 seq994_BIOID47107    -            490  5.9e-130  433.7  32.8   1   1    2e-133  6.8e-130  433.5  22.7     2   449    44   477    43   479 0.96 Sugar (and other) transporter
MFS_1                PF07690.11   354 seq994_BIOID47107    -            490   4.7e-38  130.7  40.4   1   1   4.2e-41   1.4e-37  129.1  23.0     2   328    48   393    47   405 0.80 Major Facilitator Superfamily
TRI12                PF06609.8    599 seq994_BIOID47107    -            490   1.3e-09   36.7   6.2   1   1   3.7e-13   1.3e-09   36.7   4.3    40   229    36   229    19   240 0.75 Fungal trichothecene efflux pump (TRI12)
MFS_2                PF13347.1    427 seq994_BIOID47107    -            490   1.9e-09   36.3  34.8   1   1   1.2e-10   4.1e-07   28.6   5.3   213   344    29   160     5   167 0.81 MFS/sugar transport protein
Polysacc_deac_1      PF01522.16   124 seq997_BIOID47107    -            672   1.2e-31  108.8   0.1   1   1   2.7e-35   3.6e-31  107.2   0.0     2   123   102   270   101   271 0.92 Polysaccharide deacetylase
Exonuc_VII_S         PF02609.11    53 seq999_BIOID47107    -             80   9.5e-23   79.6   3.9   1   1   8.5e-27   1.2e-22   79.3   2.7     1    53    11    63    11    63 0.99 Exonuclease VII small subunit
hemP                 PF10636.4     38 seq1000_BIOID47107   -             72   1.8e-15   56.1   3.1   1   1   4.3e-19   5.9e-15   54.4   1.4     1    38    35    72    35    72 0.98 Hemin uptake protein hemP
FecCD                PF01032.13   311 seq1001_BIOID47107   -            326   9.4e-90  300.4  32.3   1   1   1.7e-93   1.2e-89  300.1  22.4     2   311    12   322     9   322 0.96 FecCD transport family
ABC-3                PF00950.12   258 seq1001_BIOID47107   -            326     5e-09   35.7  14.2   1   1   7.4e-13     5e-09   35.7   9.8    45   236    98   298    55   322 0.78 ABC 3 transport family
EIID-AGA             PF03613.9    264 seq1004_BIOID47107   -            283  1.4e-114  381.3   0.8   1   1  1.2e-118  1.6e-114  381.2   0.6     1   264    11   281    11   281 0.99 PTS system mannose/fructose/sorbose family IID component
Peptidase_M3         PF01432.15   458 seq1005_BIOID47107   -            680  2.2e-177  590.6   0.0   1   1    2e-181  2.7e-177  590.2   0.0     1   457   222   677   222   678 0.99 Peptidase family M3
ThiC                 PF01964.13   421 seq1006_BIOID47107   -            631  7.5e-201  667.0   0.0   1   1  5.5e-204  3.7e-200  664.7   0.0     1   420   148   597   148   598 0.99 ThiC family
ThiC-associated      PF13667.1     80 seq1006_BIOID47107   -            631   7.7e-34  114.9   0.1   1   1   3.1e-37   2.1e-33  113.5   0.0     2    80    26   109    25   109 0.94 ThiC-associated domain
HTH_37               PF13744.1     80 seq1008_BIOID47107   -            102   6.8e-24   83.3   0.6   1   1   1.2e-27   7.9e-24   83.1   0.4     3    76    20    92    18    97 0.96 Helix-turn-helix domain
HTH_3                PF01381.17    55 seq1008_BIOID47107   -            102   5.6e-07   29.1   0.0   1   1     1e-10     7e-07   28.8   0.0     5    47    43    86    39    94 0.87 Helix-turn-helix
DeoRC                PF00455.17   162 seq1010_BIOID47107   -            262   3.3e-47  159.9   0.4   1   1   2.8e-50   4.8e-47  159.4   0.3     4   161    80   237    78   238 0.99 DeoR C terminal sensor domain
HTH_DeoR             PF08220.7     57 seq1010_BIOID47107   -            262   1.5e-23   81.9   1.6   1   1   8.5e-27   1.5e-23   81.9   1.1     1    56    11    66    11    67 0.97 DeoR-like helix-turn-helix domain
HTH_11               PF08279.7     55 seq1010_BIOID47107   -            262   2.9e-10   39.5   0.1   1   1     4e-13   6.8e-10   38.3   0.1     2    44    12    53    11    60 0.89 HTH domain
HTH_20               PF12840.2     61 seq1010_BIOID47107   -            262   6.8e-08   32.0   1.3   1   1   3.1e-10   5.3e-07   29.2   0.1     3    57     3    57     2    61 0.88 Helix-turn-helix domain
HTH_27               PF13463.1     68 seq1010_BIOID47107   -            262   8.3e-07   29.1   0.1   1   1   1.1e-09   1.8e-06   28.0   0.1     2    50     9    56     9    67 0.92 Winged helix DNA-binding domain
GntR                 PF00392.16    64 seq1010_BIOID47107   -            262     7e-07   28.4   0.1   1   1     1e-09   1.7e-06   27.2   0.1    27    62    27    62    19    64 0.91 Bacterial regulatory proteins, gntR family
MarR                 PF01047.17    59 seq1010_BIOID47107   -            262   4.3e-06   26.2   0.1   1   1   4.8e-09   8.2e-06   25.3   0.0     8    50    15    57     9    59 0.94 MarR family
Usp                  PF00582.21   140 seq1013_BIOID47107   -            168   5.3e-28   97.8   0.7   1   1   4.5e-32   6.2e-28   97.6   0.5     1   140    25   168    25   168 0.99 Universal stress protein family
VWA_CoxE             PF05762.9    222 seq1015_BIOID47107   -            483   3.2e-12   45.9   0.1   1   1     8e-16   1.1e-11   44.2   0.0    56   196   319   459   286   465 0.82 VWA domain containing CoxE-like protein
Fer2_3               PF13085.1    110 seq1016_BIOID47107   -            244   7.9e-31  106.0   0.0   1   1   6.3e-34   1.4e-30  105.1   0.0     1   110     8   112     8   112 0.96 2Fe-2S iron-sulfur cluster binding domain
Fer4_8               PF13183.1     57 seq1016_BIOID47107   -            244   1.1e-12   47.6   4.8   1   1   7.4e-16   1.7e-12   47.0   1.5     2    57   146   219   145   219 0.72 4Fe-4S dicluster domain
Fer4_17              PF13534.1     61 seq1016_BIOID47107   -            244   6.4e-10   39.1  13.5   1   1   6.8e-11   1.6e-07   31.4   3.6     2    61   149   220   148   220 0.72 4Fe-4S dicluster domain
Fer4_10              PF13237.1     52 seq1016_BIOID47107   -            244   7.2e-10   38.4   1.9   1   1   3.2e-13   7.2e-10   38.4   1.3     8    52   148   216   141   216 0.95 4Fe-4S dicluster domain
Fer4_7               PF12838.2     52 seq1016_BIOID47107   -            244   2.4e-06   27.6   2.9   1   1   1.1e-09   2.4e-06   27.6   2.0     2    51   149   218   148   219 0.55 4Fe-4S dicluster domain
DeoRC                PF00455.17   162 seq1017_BIOID47107   -            252   9.9e-47  158.4   0.0   1   1   2.7e-50   1.8e-46  157.6   0.0     4   160    76   232    73   234 0.99 DeoR C terminal sensor domain
HTH_DeoR             PF08220.7     57 seq1017_BIOID47107   -            252   5.4e-15   54.5   0.0   1   1   1.2e-18   8.4e-15   53.9   0.0     1    55     8    59     8    61 0.93 DeoR-like helix-turn-helix domain
RHH_1                PF01402.16    39 seq1018_BIOID47107   -            139   3.3e-05   23.4   0.0   1   1   6.1e-09   8.3e-05   22.1   0.0     2    30    48    76    47    78 0.95 Ribbon-helix-helix protein, copG family
Capsule_synth        PF05159.9    269 seq1019_BIOID47107   -            401   6.4e-82  274.9   0.2   1   1   5.6e-86   7.6e-82  274.6   0.1     1   269    82   389    82   389 0.97 Capsule polysaccharide biosynthesis protein
CCG                  PF02754.11    85 seq1020_BIOID47107   -            396   1.7e-33  114.3   0.7   1   2   3.7e-19   8.3e-16   57.6   0.0     1    85   163   249   163   249 0.94 Cysteine-rich domain
CCG                  PF02754.11    85 seq1020_BIOID47107   -            396   1.7e-33  114.3   0.7   2   2   2.2e-18   5.1e-15   55.1   0.0     1    84   293   376   293   377 0.95 Cysteine-rich domain
Fer4_8               PF13183.1     57 seq1020_BIOID47107   -            396   6.4e-10   38.8   5.9   1   1   2.8e-13   6.4e-10   38.8   4.1     2    57     6    70     5    71 0.81 4Fe-4S dicluster domain
Fer4_17              PF13534.1     61 seq1020_BIOID47107   -            396     3e-07   30.5   6.3   1   1   1.3e-10     3e-07   30.5   4.4     1    60     8    70     8    71 0.78 4Fe-4S dicluster domain
Response_reg         PF00072.19   112 seq1023_BIOID47107   -            216   3.4e-31  107.4   0.1   1   1   1.5e-34   5.1e-31  106.8   0.0     1   111     9   120     9   121 0.98 Response regulator receiver domain
GerE                 PF00196.14    58 seq1023_BIOID47107   -            216   6.4e-23   79.7   0.4   1   1   3.8e-26   1.3e-22   78.7   0.3     2    57   154   209   153   210 0.97 Bacterial regulatory proteins, luxR family
Sigma70_r4_2         PF08281.7     54 seq1023_BIOID47107   -            216   3.3e-10   39.1   0.1   1   1     2e-13   6.7e-10   38.1   0.0     9    54   154   198   151   198 0.95 Sigma-70, region 4
Sigma70_r4           PF04545.11    50 seq1023_BIOID47107   -            216   1.1e-06   27.6   0.4   1   1   7.6e-10   2.6e-06   26.5   0.1     3    49   154   199   153   200 0.93 Sigma-70, region 4
YqaJ                 PF09588.5    152 seq1024_BIOID47107   -            226   3.1e-26   92.0   0.0   1   1   2.1e-29   1.4e-25   89.9   0.0     2   150    24   166    23   168 0.85 YqaJ-like viral recombinase domain
UPF0118              PF01594.11   327 seq1025_BIOID47107   -            344   1.2e-73  247.8  42.9   1   1     1e-77   1.4e-73  247.6  29.7     2   326    14   328    13   329 0.99 Domain of unknown function DUF20
Ribosomal_S20p       PF01649.13    84 seq1027_BIOID47107   -             87   2.5e-32  110.9  16.0   1   1   2.1e-36   2.8e-32  110.8  11.1     1    84     2    85     2    85 0.99 Ribosomal protein S20
AAA_5                PF07728.9    139 seq1028_BIOID47107   -            384   6.9e-38  129.3   0.0   1   1     8e-42   1.1e-37  128.7   0.0     2   139   101   242   100   242 0.98 AAA domain (dynein-related subfamily)
polyprenyl_synt      PF00348.12   260 seq1029_BIOID47107   -            299   6.8e-92  306.8   0.4   1   1   5.7e-96   7.8e-92  306.6   0.3     2   259    33   294    32   295 0.98 Polyprenyl synthetase
HOK_GEF              PF01848.11    43 seq1031_BIOID47107   -             50   3.1e-21   74.3   4.9   1   1   2.4e-25   3.3e-21   74.1   3.4     2    43     5    46     4    46 0.98 Hok/gef family
AAA_22               PF13401.1    131 seq1032_BIOID47107   -            489   2.3e-11   43.7   0.0   1   1     1e-14   6.9e-11   42.2   0.0     3   126    18   137    15   142 0.83 AAA domain
PG_binding_1         PF01471.13    57 seq1032_BIOID47107   -            489   4.1e-08   32.9   0.0   1   1   1.3e-11   8.7e-08   31.9   0.0     2    55   408   461   407   463 0.92 Putative peptidoglycan binding domain
HTH_Tnp_1            PF01527.15    76 seq1033_BIOID47107   -             78   4.4e-09   36.0   0.0   1   1   3.3e-13   4.5e-09   36.0   0.0    15    49     1    36     1    65 0.86 Transposase
AAA_13               PF13166.1    712 seq1035_BIOID47107   -            738  9.5e-170  566.3  54.8   1   1  7.8e-174  1.1e-169  566.1  38.0     1   712     7   716     7   716 0.94 AAA domain
PapG_N               PF03627.8    226 seq1036_BIOID47107   -            336  1.4e-112  374.5   0.5   1   1  2.6e-116  1.8e-112  374.1   0.4     1   226     1   226     1   226 1.00 PapG carbohydrate binding domain
PapG_C               PF03628.8    108 seq1036_BIOID47107   -            336   1.7e-56  188.3   0.1   1   1   3.9e-60   2.7e-56  187.7   0.1     1   108   228   336   228   336 0.99 PapG chaperone-binding domain
SBP_bac_3            PF00497.15   225 seq1037_BIOID47107   -           1197   4.8e-41  140.3   0.0   1   2   2.3e-16   6.2e-13   48.3   0.0    16   223    74   276    59   278 0.89 Bacterial extracellular solute-binding proteins, family 3
SBP_bac_3            PF00497.15   225 seq1037_BIOID47107   -           1197   4.8e-41  140.3   0.0   2   2   7.9e-29   2.2e-25   89.1   0.0     2   224   305   520   304   521 0.93 Bacterial extracellular solute-binding proteins, family 3
Response_reg         PF00072.19   112 seq1037_BIOID47107   -           1197   4.2e-30  103.9   0.1   1   1   2.9e-32   7.8e-29   99.8   0.0     1   111   961  1070   961  1071 0.98 Response regulator receiver domain
HATPase_c            PF02518.21   111 seq1037_BIOID47107   -           1197   2.8e-24   84.8   0.1   1   1   1.9e-27   5.2e-24   83.9   0.1     2   110   825   936   824   937 0.93 Histidine kinase-, DNA gyrase B-, and HSP90-like ATPase
HisKA                PF00512.20    68 seq1037_BIOID47107   -           1197   1.1e-16   60.4   0.0   1   1   1.3e-19   3.4e-16   58.8   0.0     1    68   711   777   711   777 0.98 His Kinase A (phospho-acceptor) domain
Hpt                  PF01627.18    90 seq1037_BIOID47107   -           1197   4.1e-08   33.0   0.5   1   1   4.3e-11   1.2e-07   31.5   0.4     1    89  1104  1187  1104  1188 0.95 Hpt domain
Isochorismatase      PF00857.15   174 seq1040_BIOID47107   -            231   2.8e-42  144.5   0.0   1   1   2.8e-46   3.8e-42  144.0   0.0     1   173    19   216    19   217 0.96 Isochorismatase family
DUF440               PF04269.7    103 seq1041_BIOID47107   -            109   1.2e-45  153.6   1.7   1   1   9.8e-50   1.3e-45  153.4   1.1     2   103     7   109     3   109 0.98 Protein of unknown function, DUF440
RNase_E_G            PF10150.4    271 seq1042_BIOID47107   -           1061  9.1e-101  336.5   0.0   1   1    2e-104  9.1e-101  336.5   0.0     1   270   121   392   121   393 0.98 Ribonuclease E/G family
PNPase_C             PF12111.3     39 seq1042_BIOID47107   -           1061     5e-18   63.9   8.5   1   1   1.1e-21     5e-18   63.9   5.9     1    39  1021  1059  1021  1059 0.98 Polyribonucleotide phosphorylase C terminal
S1                   PF00575.18    74 seq1042_BIOID47107   -           1061   1.3e-16   60.2   0.0   1   1   6.3e-20   2.9e-16   59.2   0.0     2    73    36   118    35   119 0.97 S1 RNA binding domain
HisG                 PF01634.13   163 seq1045_BIOID47107   -            299   8.2e-55  184.7   0.0   1   1   1.7e-58   1.2e-54  184.1   0.0     1   163    53   221    53   221 0.94 ATP phosphoribosyltransferase
HisG_C               PF08029.6     75 seq1045_BIOID47107   -            299   3.3e-28   97.3   0.1   1   1   1.3e-31   8.7e-28   95.9   0.0     1    75   222   297   222   297 0.98 HisG, C-terminal domain
Phage_GPA            PF05840.8    371 seq1048_BIOID47107   -            946  1.1e-153  511.2   0.0   1   1  1.5e-157  2.1e-153  510.3   0.0     1   371   185   570   185   570 0.99 Bacteriophage replication gene A protein (GPA)
Relaxase             PF03432.9    242 seq1049_BIOID47107   -            903   2.6e-60  203.7   0.0   1   1   6.1e-60   8.4e-56  188.9   0.0     2   242    62   315    61   315 0.98 Relaxase/Mobilisation nuclease domain
Lactamase_B          PF00753.22   194 seq1050_BIOID47107   -            251   1.4e-33  116.0   0.4   1   1   2.6e-37   1.8e-33  115.7   0.3     3   194     9   165     7   165 0.93 Metallo-beta-lactamase superfamily
Lactamase_B_2        PF12706.2    194 seq1050_BIOID47107   -            251   1.5e-08   34.3   0.1   1   1   3.5e-12   2.4e-08   33.6   0.1     3   188    25   199    23   204 0.62 Beta-lactamase superfamily domain
HATPase_c            PF02518.21   111 seq1052_BIOID47107   -            543   3.2e-22   78.2   0.0   1   1   2.3e-25   7.7e-22   77.0   0.0     5   109   434   535   430   537 0.95 Histidine kinase-, DNA gyrase B-, and HSP90-like ATPase
PAS                  PF00989.19   113 seq1052_BIOID47107   -            543   6.3e-15   54.8   0.1   1   1   1.2e-17   4.2e-14   52.1   0.0     1   112   222   323   222   324 0.95 PAS fold
PAS_10               PF13596.1    106 seq1052_BIOID47107   -            543   1.7e-07   31.3   0.1   1   1   2.7e-10   9.2e-07   28.9   0.0     2   104   225   323   224   325 0.86 PAS domain
PAS_8                PF13188.1     64 seq1052_BIOID47107   -            543   1.9e-06   27.4   0.0   1   1   1.6e-09   5.4e-06   25.9   0.0     3    45   224   269   222   294 0.76 PAS domain
NAD_binding_10       PF13460.1    183 seq1053_BIOID47107   -            476   4.6e-19   69.0   0.1   1   1   3.1e-22     7e-19   68.4   0.0     1   160     5   165     5   193 0.88 NADH(P)-binding
Epimerase            PF01370.16   236 seq1053_BIOID47107   -            476   1.8e-13   50.3   0.0   1   1   4.3e-16   9.8e-13   47.9   0.0     1   121     5   116     5   132 0.91 NAD dependent epimerase/dehydratase family
NmrA                 PF05368.8    233 seq1053_BIOID47107   -            476   4.5e-10   39.0   0.0   1   1   2.4e-13   5.6e-10   38.7   0.0     1   227     5   228     5   303 0.81 NmrA-like family
3Beta_HSD            PF01073.14   280 seq1053_BIOID47107   -            476   1.4e-06   27.0   0.0   1   1   9.4e-10   2.1e-06   26.5   0.0     1   118     6   113     6   124 0.76 3-beta hydroxysteroid dehydrogenase/isomerase family
adh_short            PF00106.20   167 seq1053_BIOID47107   -            476   3.3e-06   27.0   0.1   1   1   3.2e-09   7.3e-06   25.8   0.1     3    89     5    78     3   115 0.88 short chain dehydrogenase
DUF2867              PF11066.3    149 seq1053_BIOID47107   -            476   2.5e-05   23.9   0.0   1   1   2.9e-08   6.7e-05   22.5   0.0    42   148   358   463   329   463 0.87 Protein of unknown function (DUF2867)
Pyr_redox_2          PF07992.9    200 seq1055_BIOID47107   -            356   1.9e-32  112.6   0.1   1   1   1.1e-35   2.4e-32  112.3   0.1     1   198    43   326    43   328 0.92 Pyridine nucleotide-disulphide oxidoreductase
Pyr_redox            PF00070.22    80 seq1055_BIOID47107   -            356   2.2e-19   69.4   1.8   1   1   2.2e-21   5.1e-18   65.1   0.5     1    79   183   260   183   264 0.93 Pyridine nucleotide-disulphide oxidoreductase
Pyr_redox_3          PF13738.1    203 seq1055_BIOID47107   -            356   1.4e-17   64.3   0.0   1   1   1.7e-18   3.8e-15   56.3   0.0    34   200    52   214    48   216 0.81 Pyridine nucleotide-disulphide oxidoreductase
BPD_transp_1         PF00528.17   185 seq1056_BIOID47107   -            280     1e-22   80.4   5.3   1   1   7.6e-27     1e-22   80.4   3.7     2   179   109   279   108   280 0.98 Binding-protein-dependent transport system inner membrane component
KGG                  PF10685.4     23 seq1057_BIOID47107   -             59   1.3e-19   69.5  16.9   1   2   4.2e-14   5.7e-10   38.7   4.1     1    23    10    31    10    31 0.98 Stress-induced bacterial acidophilic repeat motif
KGG                  PF10685.4     23 seq1057_BIOID47107   -             59   1.3e-19   69.5  16.9   2   2   1.7e-13   2.3e-09   36.8   2.2     1    22    32    52    32    53 0.97 Stress-induced bacterial acidophilic repeat motif
Fe-ADH               PF00465.14   366 seq1058_BIOID47107   -            372  8.4e-107  356.8   0.2   1   1  1.4e-110  9.4e-107  356.6   0.2     2   366     9   363     8   363 0.93 Iron-containing alcohol dehydrogenase
Fe-ADH_2             PF13685.1    250 seq1058_BIOID47107   -            372   3.5e-16   59.1   0.2   1   1   8.2e-20   5.6e-16   58.4   0.1    16   247    23   261    12   263 0.85 Iron-containing alcohol dehydrogenase
RF-1                 PF00472.15   114 seq1061_BIOID47107   -            293   5.1e-40  135.6   1.0   1   1   1.2e-43     8e-40  135.0   0.7     2   114   154   265   153   265 0.98 RF-1 domain
PCRF                 PF03462.13   116 seq1061_BIOID47107   -            293   1.2e-34  118.4   1.8   1   1   1.7e-38   1.2e-34  118.4   1.2     5   116    16   123    13   123 0.96 PCRF domain
ABC-3                PF00950.12   258 seq1062_BIOID47107   -             73   4.1e-08   32.7   0.1   1   1   3.2e-12   4.3e-08   32.6   0.0    56    98     3    45     1    57 0.91 ABC 3 transport family
DUF1317              PF07026.6     60 seq1063_BIOID47107   -             60     1e-36  124.5   0.0   1   1   7.9e-41   1.1e-36  124.3   0.0     1    60     1    60     1    60 0.98 Protein of unknown function (DUF1317)
Fumarate_red_C       PF02300.12   129 seq1064_BIOID47107   -            131   6.5e-59  197.2   3.5   1   1   5.4e-63   7.4e-59  197.1   2.4     1   128     2   129     2   130 0.99 Fumarate reductase subunit C
Rotamase             PF00639.16    95 seq1065_BIOID47107   -            428   2.5e-50  169.0   0.0   1   2   8.1e-24   2.2e-20   73.0   0.0     1    95   178   272   178   272 0.97 PPIC-type PPIASE domain
Rotamase             PF00639.16    95 seq1065_BIOID47107   -            428   2.5e-50  169.0   0.0   2   2   5.3e-30   1.4e-26   92.8   0.0     1    94   289   381   289   382 0.98 PPIC-type PPIASE domain
Rotamase_3           PF13616.1    117 seq1065_BIOID47107   -            428   2.3e-49  166.3   0.0   1   2   1.7e-23   4.7e-20   71.8   0.0     8   115   166   272   159   274 0.92 PPIC-type PPIASE domain
Rotamase_3           PF13616.1    117 seq1065_BIOID47107   -            428   2.3e-49  166.3   0.0   2   2   9.5e-30   2.6e-26   92.0   0.0    14   116   283   383   275   384 0.93 PPIC-type PPIASE domain
SurA_N               PF09312.6    118 seq1065_BIOID47107   -            428   9.3e-46  154.3   9.3   1   1   3.4e-49   9.3e-46  154.3   6.5     1   118    25   142    25   142 0.99 SurA N-terminal domain
Rotamase_2           PF13145.1    121 seq1065_BIOID47107   -            428   1.3e-20   74.0   0.7   1   2   5.7e-13   1.6e-09   38.3   0.0    33   110   194   275   180   286 0.77 PPIC-type PPIASE domain
Rotamase_2           PF13145.1    121 seq1065_BIOID47107   -            428   1.3e-20   74.0   0.7   2   2   2.3e-11   6.2e-08   33.1   0.1    33   110   302   385   293   395 0.69 PPIC-type PPIASE domain
SurA_N_3             PF13624.1    154 seq1065_BIOID47107   -            428     7e-10   38.9   4.0   1   1   4.6e-13   1.3e-09   38.1   2.7    26   152    12   140     5   142 0.78 SurA N-terminal domain
DUF986               PF06173.7    149 seq1066_BIOID47107   -            152   4.1e-65  218.0   6.1   1   1   3.3e-69   4.6e-65  217.8   4.3     1   148     4   151     4   152 0.99 Protein of unknown function (DUF986)
DUF307               PF03733.8     53 seq1067_BIOID47107   -            148   1.5e-33  114.8  23.8   1   2   1.7e-17   2.3e-13   50.2   2.4     1    53     3    55     3    55 0.97 Domain of unknown function (DUF307)
DUF307               PF03733.8     53 seq1067_BIOID47107   -            148   1.5e-33  114.8  23.8   2   2   5.9e-24     8e-20   70.9   8.6     1    53    76   128    76   128 0.98 Domain of unknown function (DUF307)
ABC_tran             PF00005.22   118 seq1068_BIOID47107   -            252   4.8e-19   68.7   0.0   1   1   1.2e-22   8.1e-19   68.0   0.0     1   117    43   167    43   168 0.94 ABC transporter
AAA_21               PF13304.1    303 seq1068_BIOID47107   -            252   7.4e-14   52.2   0.8   1   1   8.4e-12   5.8e-08   32.9   0.1   235   299   138   199   123   200 0.93 AAA domain
Pyr_redox_2          PF07992.9    200 seq1069_BIOID47107   -            450   5.5e-35  120.9   6.2   1   1   3.2e-36   4.4e-33  114.7   4.3     2   198    15   305    14   307 0.95 Pyridine nucleotide-disulphide oxidoreductase
Pyr_redox_dim        PF02852.17   110 seq1069_BIOID47107   -            450     4e-29  100.7   0.0   1   1   5.8e-32   7.9e-29   99.7   0.0     1   107   337   443   337   446 0.98 Pyridine nucleotide-disulphide oxidoreductase, dimerisation domain
Pyr_redox            PF00070.22    80 seq1069_BIOID47107   -            450   2.1e-24   85.5   0.9   1   1   1.5e-24     2e-21   76.0   0.0     1    78   169   244   169   247 0.95 Pyridine nucleotide-disulphide oxidoreductase
3HCDH_N              PF02737.13   180 seq1069_BIOID47107   -            450     4e-09   36.2   0.5   1   1   1.1e-07   0.00016   21.3   0.0     2    75   170   242   169   258 0.79 3-hydroxyacyl-CoA dehydrogenase, NAD binding domain
EAL                  PF00563.15   236 seq1070_BIOID47107   -            429   5.2e-41  140.5   0.1   1   1   1.3e-44   8.9e-41  139.7   0.1    12   235   197   414   186   415 0.87 EAL domain
BLUF                 PF04940.7     93 seq1070_BIOID47107   -            429   5.7e-27   93.1   0.0   1   1   1.5e-30     1e-26   92.3   0.0     1    92    28   119    28   120 0.98 Sensors of blue-light using FAD
DUF1382              PF07131.6     61 seq1071_BIOID47107   -             63   6.8e-38  128.4   0.6   1   1   5.5e-42   7.5e-38  128.3   0.4     1    61     1    61     1    61 0.99 Protein of unknown function (DUF1382)
DUF892               PF05974.7    159 seq1072_BIOID47107   -            173   1.6e-54  183.8  15.2   1   1   1.4e-58   1.9e-54  183.6  10.6     1   159    12   170    12   170 0.98 Domain of unknown function (DUF892)
UvrD_C               PF13361.1    319 seq1074_BIOID47107   -            673   6.6e-93  311.5   0.0   1   1   3.5e-95   7.9e-92  308.0   0.0     1   318   271   613   271   614 0.97 UvrD-like helicase C-terminal domain
UvrD-helicase        PF00580.16   315 seq1074_BIOID47107   -            673   5.1e-75  252.5   0.5   1   1   3.3e-77   7.6e-74  248.7   0.4     1   314     3   265     3   266 0.94 UvrD/REP helicase N-terminal domain
AAA_19               PF13245.1     76 seq1074_BIOID47107   -            673   2.1e-13   49.6   0.7   1   1   2.1e-16   4.8e-13   48.5   0.5     8    75    15    87     8    88 0.81 Part of AAA domain
UvrD_C_2             PF13538.1    104 seq1074_BIOID47107   -            673     2e-10   40.5   0.0   1   1   5.6e-13   1.3e-09   38.0   0.0    54   103   546   609   496   610 0.80 Family description
Ribonuc_L-PSP        PF01042.16   121 seq1075_BIOID47107   -            128   7.3e-33  112.7   0.0   1   1   6.5e-37   8.9e-33  112.5   0.0     4   120    13   125    10   126 0.97 Endoribonuclease L-PSP
DXP_synthase_N       PF13292.1    270 seq1076_BIOID47107   -            620  7.6e-113  375.7   0.0   1   1  5.1e-116  1.2e-112  375.1   0.0     2   270    12   282    11   282 0.99 1-deoxy-D-xylulose-5-phosphate synthase
Transket_pyr         PF02779.19   178 seq1076_BIOID47107   -            620   7.3e-40  136.2   0.0   1   1   5.6e-43   1.3e-39  135.4   0.0     4   174   320   480   318   482 0.98 Transketolase, pyrimidine binding domain
Transketolase_C      PF02780.15   124 seq1076_BIOID47107   -            620   6.9e-29  100.1   0.0   1   1   8.2e-32   1.9e-28   98.7   0.0     1   122   495   609   495   611 0.96 Transketolase, C-terminal domain
E1_dh                PF00676.15   300 seq1076_BIOID47107   -            620   6.8e-07   28.1   0.1   1   1   5.1e-10   1.2e-06   27.4   0.0   104   166   124   186    93   193 0.86 Dehydrogenase E1 component
Transketolase_N      PF00456.16   333 seq1076_BIOID47107   -            620     9e-06   24.5   0.0   1   1   7.3e-08   0.00017   20.4   0.0   144   192   143   190   118   198 0.87 Transketolase, thiamine diphosphate binding domain
TPP_enzyme_C         PF02775.16   153 seq1076_BIOID47107   -            620     2e-05   24.0   0.7   1   1   2.3e-08   5.2e-05   22.7   0.1    32    84   125   183   103   194 0.78 Thiamine pyrophosphate enzyme, C-terminal TPP binding domain
tRNA-synt_1_2        PF13603.1    185 seq1077_BIOID47107   -            907     9e-80  266.2   0.0   1   1   6.1e-83   1.7e-79  265.3   0.0     1   184   268   450   268   451 0.98 Leucyl-tRNA synthetase, Domain 2
tRNA-synt_1          PF00133.17   601 seq1077_BIOID47107   -            907   2.3e-71  240.4   9.0   1   5   1.5e-29   4.2e-26   90.9   0.2     4   178    63   218    60   221 0.88 tRNA synthetases class I (I, L, M and V)
tRNA-synt_1          PF00133.17   601 seq1077_BIOID47107   -            907   2.3e-71  240.4   9.0   2   5   6.3e-09   1.7e-05   22.9   0.2   361   412   221   272   217   276 0.95 tRNA synthetases class I (I, L, M and V)
tRNA-synt_1          PF00133.17   601 seq1077_BIOID47107   -            907   2.3e-71  240.4   9.0   3   5   6.1e-23   1.7e-19   69.1   0.0   188   349   277   455   272   464 0.79 tRNA synthetases class I (I, L, M and V)
tRNA-synt_1          PF00133.17   601 seq1077_BIOID47107   -            907   2.3e-71  240.4   9.0   4   5     1e-10   2.7e-07   28.8   0.0   414   557   464   619   457   621 0.64 tRNA synthetases class I (I, L, M and V)
tRNA-synt_1          PF00133.17   601 seq1077_BIOID47107   -            907   2.3e-71  240.4   9.0   5   5     4e-10   1.1e-06   26.8   0.0   560   593   665   698   655   706 0.87 tRNA synthetases class I (I, L, M and V)
tRNA-synt_1g         PF09334.6    391 seq1077_BIOID47107   -            907   9.4e-34  116.5   0.0   1   2   6.2e-27   1.7e-23   82.8   0.0     5   218    86   271    82   287 0.83 tRNA synthetases class I (M)
tRNA-synt_1g         PF09334.6    391 seq1077_BIOID47107   -            907   9.4e-34  116.5   0.0   2   2   5.8e-09   1.6e-05   23.6   0.0   314   364   653   703   642   717 0.81 tRNA synthetases class I (M)
Anticodon_1          PF08264.8    153 seq1077_BIOID47107   -            907     5e-17   61.9   0.0   1   1   3.3e-20   8.9e-17   61.1   0.0     3   148   747   868   745   874 0.79 Anticodon-binding domain of tRNA
SIS                  PF01380.17   131 seq1078_BIOID47107   -            298   9.7e-09   34.8   0.0   1   1   1.4e-12   9.7e-09   34.8   0.0    50   128   128   208   114   211 0.95 SIS domain
SIS_2                PF13580.1    138 seq1078_BIOID47107   -            298   2.8e-07   30.1   1.1   1   1   1.2e-10   8.5e-07   28.6   0.1    20   136    47   164    39   166 0.85 SIS domain
Fumarate_red_D       PF02313.12   118 seq1079_BIOID47107   -            119   5.9e-53  177.6   5.6   1   1   4.8e-57   6.6e-53  177.4   3.9     2   117     3   117     2   118 0.98 Fumarate reductase subunit D
DUF2684              PF10885.3     89 seq1081_BIOID47107   -             83   8.6e-49  163.1   0.4   1   1   6.7e-53   9.2e-49  163.1   0.3     1    79     1    79     1    83 0.97 Protein of unknown function (DUF2684)
Histidinol_dh        PF00815.15   413 seq1083_BIOID47107   -            437  5.8e-182  604.7   0.8   1   1  4.9e-186  6.7e-182  604.5   0.5     2   413    21   431    20   431 0.99 Histidinol dehydrogenase
LysM                 PF01476.15    44 seq1084_BIOID47107   -            452   1.7e-28   98.0   0.0   1   2   3.2e-18   2.2e-14   52.9   0.0     1    43   343   384   343   385 0.98 LysM domain
LysM                 PF01476.15    44 seq1084_BIOID47107   -            452   1.7e-28   98.0   0.0   2   2   1.6e-13   1.1e-09   37.9   0.0     1    42   402   441   402   443 0.90 LysM domain
SLT                  PF01464.15   121 seq1084_BIOID47107   -            452   5.8e-26   90.2   0.1   1   1   1.4e-29   9.4e-26   89.5   0.1     2   118   103   215   102   218 0.97 Transglycosylase SLT domain
Asp_Glu_race         PF01177.17   217 seq1085_BIOID47107   -            230   1.3e-36  126.4   0.1   1   1   1.1e-40   1.5e-36  126.2   0.1     1   216     7   224     7   225 0.93 Asp/Glu/Hydantoin racemase
Abhydrolase_6        PF12697.2    228 seq1089_BIOID47107   -            266   1.5e-34  119.7   4.9   1   1   3.9e-38   1.8e-34  119.5   3.4     1   227    16   249    16   250 0.78 Alpha/beta hydrolase family
Abhydrolase_1        PF00561.15   230 seq1089_BIOID47107   -            266   1.5e-16   60.5   0.2   1   1   1.2e-18   5.6e-15   55.4   0.2     1   228    40   251    40   253 0.91 alpha/beta hydrolase fold
Abhydrolase_5        PF12695.2    142 seq1089_BIOID47107   -            266     2e-16   59.9   1.8   1   1     2e-19   9.3e-16   57.7   1.3     1   141    15   237    15   238 0.77 Alpha/beta hydrolase family
Transposase_31       PF04754.7    205 seq1090_BIOID47107   -            319   3.5e-82  274.6   0.1   1   1     4e-86   5.4e-82  273.9   0.1     2   204     9   209     8   210 0.99 Putative transposase, YhgA-like
Peptidase_S24        PF00717.18    70 seq1091_BIOID47107   -            212   1.2e-10   40.7   0.1   1   1   2.5e-14   1.7e-10   40.2   0.1     3    69   126   197   124   198 0.96 Peptidase S24-like
HTH_3                PF01381.17    55 seq1091_BIOID47107   -            212   2.6e-05   23.8   0.0   1   1   7.6e-09   5.2e-05   22.8   0.0     8    55    17    64    11    64 0.86 Helix-turn-helix
OEP                  PF02321.13   188 seq1092_BIOID47107   -            495   2.9e-60  202.9  38.9   1   2   1.2e-30   1.7e-26   92.9  13.5     2   188    28   211    27   211 0.98 Outer membrane efflux protein
OEP                  PF02321.13   188 seq1092_BIOID47107   -            495   2.9e-60  202.9  38.9   2   2   7.8e-38   1.1e-33  116.3   7.9     2   188   234   429   233   429 0.98 Outer membrane efflux protein
zf-dskA_traR         PF01258.12    36 seq1093_BIOID47107   -             73   9.4e-10   37.9   7.8   1   1   9.2e-14   1.3e-09   37.5   5.4     4    35    33    64    30    65 0.93 Prokaryotic dksA/traR C4-type zinc finger
DUF892               PF05974.7    159 seq1094_BIOID47107   -            168     6e-46  156.0   0.1   1   1   4.9e-50   6.7e-46  155.8   0.1     4   157     5   155     2   157 0.98 Domain of unknown function (DUF892)
UTRA                 PF07702.8    141 seq1095_BIOID47107   -            243   8.2e-33  112.9   0.1   1   1   4.4e-36   1.5e-32  112.0   0.0     1   140    98   237    98   238 0.94 UTRA domain
GntR                 PF00392.16    64 seq1095_BIOID47107   -            243     4e-22   77.3   0.3   1   1   2.2e-25   7.7e-22   76.4   0.2     2    64    16    77    15    77 0.98 Bacterial regulatory proteins, gntR family
MarR                 PF01047.17    59 seq1095_BIOID47107   -            243   4.7e-06   26.0   0.0   1   1   4.1e-09   1.4e-05   24.5   0.0    21    51    41    71    37    73 0.95 MarR family
DNA_pol3_theta       PF06440.6     75 seq1096_BIOID47107   -             82   1.8e-38  129.8   0.3   1   1   1.5e-42   2.1e-38  129.6   0.2     3    74     9    80     7    81 0.97 DNA polymerase III, theta subunit
Beta-lactamase       PF00144.19   330 seq1098_BIOID47107   -            388   1.9e-87  293.2   0.6   1   1   1.6e-91   2.2e-87  293.0   0.4     3   329    41   387    39   388 0.97 Beta-lactamase
Gp_dh_N              PF00044.19   151 seq1099_BIOID47107   -            367   1.3e-52  177.6   0.1   1   1   4.7e-56   3.2e-52  176.3   0.0     1   151    31   183    31   183 0.99 Glyceraldehyde 3-phosphate dehydrogenase, NAD binding domain
Gp_dh_C              PF02800.15   157 seq1099_BIOID47107   -            367     1e-52  177.6   0.2   1   1     2e-56   1.4e-52  177.2   0.1     1   157   188   344   188   344 0.99 Glyceraldehyde 3-phosphate dehydrogenase, C-terminal domain
Methyltransf_18      PF12847.2    112 seq1100_BIOID47107   -            270   3.4e-14   53.2   0.0   1   1   2.8e-17   7.5e-14   52.1   0.0     4   108    62   154    59   159 0.90 Methyltransferase domain
Methyltransf_31      PF13847.1    152 seq1100_BIOID47107   -            270   1.2e-13   50.7   0.0   1   1   6.3e-17   1.7e-13   50.3   0.0     2   102    58   149    57   223 0.72 Methyltransferase domain
Methyltransf_25      PF13649.1    101 seq1100_BIOID47107   -            270   9.1e-08   32.2   0.0   1   1   1.2e-10   3.2e-07   30.5   0.0     3    73    65   131    63   176 0.82 Methyltransferase domain
Methyltransf_12      PF08242.7     99 seq1100_BIOID47107   -            270   9.8e-08   32.2   0.0   1   1   9.2e-11   2.5e-07   30.9   0.0     2    89    65   147    64   152 0.89 Methyltransferase domain
Methyltransf_11      PF08241.7     95 seq1100_BIOID47107   -            270   5.1e-06   26.7   0.0   1   1   3.9e-09   1.1e-05   25.7   0.0     2    46    65   115    64   150 0.78 Methyltransferase domain
tRNA-synt_2          PF00152.15   335 seq1101_BIOID47107   -            505   1.6e-98  329.4   0.5   1   1  4.6e-102   2.1e-98  329.0   0.3     2   334   163   502   162   503 0.91 tRNA synthetases class II (D, K and N)
tRNA_anti            PF01336.20    76 seq1101_BIOID47107   -            505   4.9e-15   55.0   0.0   1   1     2e-18   9.2e-15   54.1   0.0     1    76    68   146    68   146 0.98 OB-fold nucleic acid binding domain
DUF204               PF02659.10    67 seq1102_BIOID47107   -            206   9.1e-39  131.3  23.3   1   2   1.2e-24   1.7e-20   72.7   1.6     1    67    31    99    31    99 0.98 Domain of unknown function DUF
DUF204               PF02659.10    67 seq1102_BIOID47107   -            206   9.1e-39  131.3  23.3   2   2   5.6e-22   7.6e-18   64.2   9.2     1    67   133   196   133   196 0.99 Domain of unknown function DUF
OMP_b-brl            PF13505.1    176 seq1103_BIOID47107   -            251   8.8e-25   87.5  14.5   1   1   3.9e-28   1.1e-24   87.2  10.1     1   176    11   251    11   251 0.79 Outer membrane protein beta-barrel domain
OmpA_membrane        PF01389.12   183 seq1103_BIOID47107   -            251   3.3e-08   33.1   5.7   1   1     2e-11   5.4e-08   32.4   3.9     5   175    31   243    28   251 0.77 OmpA-like transmembrane domain
Opacity              PF02462.10   132 seq1103_BIOID47107   -            251   8.2e-07   28.8   3.9   1   1   1.4e-09   3.9e-06   26.6   2.7    36   114   109   220    47   251 0.69 Opacity family porin protein
OmpW                 PF03922.9    192 seq1103_BIOID47107   -            251   7.7e-06   25.5   0.9   1   1   6.4e-09   1.8e-05   24.4   0.3    87   192   130   251   111   251 0.85 OmpW family
Porin_2              PF02530.9    379 seq1103_BIOID47107   -            251    0.0001   21.3   2.5   1   1   4.7e-08   0.00013   21.0   0.2   303   378   160   246   141   247 0.73 Porin subfamily
ASCH                 PF04266.9    104 seq1107_BIOID47107   -            109   7.9e-05   22.8   0.1   1   1   7.4e-09    0.0001   22.5   0.1     1    60     7    78     7   107 0.72 ASCH domain
Sigma54_activat      PF00158.21   168 seq1108_BIOID47107   -            528   4.5e-65  218.0   0.1   1   1   1.8e-68   6.2e-65  217.6   0.0     1   167   218   393   218   394 0.96 Sigma-54 interaction domain
PrpR_N               PF06506.6    175 seq1108_BIOID47107   -            528   5.5e-58  195.1   0.1   1   1   2.4e-61   8.2e-58  194.5   0.1     2   171    29   197    28   202 0.98 Propionate catabolism activator
HTH_8                PF02954.14    42 seq1108_BIOID47107   -            528   1.9e-10   39.9   0.2   1   1   4.2e-13   1.4e-09   37.1   0.0    11    40   498   527   498   528 0.97 Bacterial regulatory protein, Fis family
Mg_chelatase         PF01078.16   207 seq1108_BIOID47107   -            528   3.2e-05   23.0   0.3   1   1   2.9e-08    0.0001   21.4   0.2     9   155   226   366   215   371 0.78 Magnesium chelatase, subunit ChlI
TMP-TENI             PF02581.12   180 seq1110_BIOID47107   -            211   8.8e-57  191.0   0.4   1   1   7.6e-61     1e-56  190.7   0.3     3   180    17   189    15   189 0.98 Thiamine monophosphate synthase/TENI
Glyco_tranf_2_3      PF13641.1    230 seq1111_BIOID47107   -            441   6.4e-41  140.5   0.0   1   1   2.8e-44   6.4e-41  140.5   0.0     1   230    75   299    75   299 0.96 Glycosyltransferase like family 2
Glycos_transf_2      PF00535.21   169 seq1111_BIOID47107   -            441   2.5e-36  124.7   0.0   1   1   1.7e-39   3.9e-36  124.1   0.0     1   168    78   245    78   246 0.95 Glycosyl transferase family 2
Glyco_trans_2_3      PF13632.1    192 seq1111_BIOID47107   -            441   1.8e-25   89.6  13.1   1   1     8e-29   1.8e-25   89.6   9.1     1   177   158   359   158   423 0.72 Glycosyl transferase family group 2
Glyco_transf_21      PF13506.1    174 seq1111_BIOID47107   -            441   1.4e-14   53.7   0.1   1   1   9.3e-18   2.1e-14   53.1   0.1    17   174   141   298   104   298 0.89 Glycosyl transferase family 21
Chitin_synth_2       PF03142.10   527 seq1111_BIOID47107   -            441   2.5e-08   32.6   5.8   1   1   5.3e-10   1.2e-06   27.1   0.0   177   304   131   256    85   260 0.85 Chitin synthase
Glyco_tranf_2_2      PF10111.4    281 seq1111_BIOID47107   -            441   4.9e-08   32.2   0.1   1   1   3.8e-11   8.8e-08   31.4   0.0     1   111    78   178    78   185 0.94 Glycosyltransferase like family 2
ABC_membrane         PF00664.18   275 seq1114_BIOID47107   -            588     2e-38  132.3   3.5   1   1   5.7e-42   2.6e-38  131.9   2.4     3   259    26   279    24   296 0.94 ABC transporter transmembrane region
ABC_tran             PF00005.22   118 seq1114_BIOID47107   -            588     1e-17   64.4   0.0   1   1   4.3e-21     2e-17   63.5   0.0     1   117   390   513   390   514 0.92 ABC transporter
YqgB                 PF11036.3     43 seq1115_BIOID47107   -             48   3.2e-33  112.8   0.7   1   1   2.6e-37   3.6e-33  112.6   0.5     1    43     6    48     6    48 0.99 Virulence promoting factor
CN_hydrolase         PF00795.17   184 seq1116_BIOID47107   -            218     3e-13   49.4   0.0   1   1   2.8e-17   3.9e-13   49.0   0.0     1   118     5   113     5   149 0.94 Carbon-nitrogen hydrolase
SAM_MT               PF04445.8    235 seq1117_BIOID47107   -            269  1.5e-114  380.8   0.0   1   1  1.3e-118  1.8e-114  380.6   0.0     3   234    35   266    33   267 0.99 Putative SAM-dependent methyltransferase
PduL                 PF06130.7     71 seq1119_BIOID47107   -            228   5.8e-49  163.6   0.5   1   2   1.3e-29   1.8e-25   88.4   0.0     2    71    37   118    36   118 0.98 Propanediol utilisation protein PduL
PduL                 PF06130.7     71 seq1119_BIOID47107   -            228   5.8e-49  163.6   0.5   2   2   1.2e-24   1.6e-20   72.5   0.7     2    70   146   212   145   213 0.97 Propanediol utilisation protein PduL
Orn_Arg_deC_N        PF02784.11   251 seq1121_BIOID47107   -            658   1.2e-71  240.7   0.1   1   1   2.3e-75   1.6e-71  240.3   0.1     2   251    99   368    98   368 0.98 Pyridoxal-dependent decarboxylase, pyridoxal binding domain
Orn_DAP_Arg_deC      PF00278.17   116 seq1121_BIOID47107   -            658   2.1e-30  104.7   0.0   1   1   5.6e-34   3.8e-30  103.8   0.0     1   115   371   586   371   587 0.87 Pyridoxal-dependent decarboxylase, C-terminal sheet domain
DUF4222              PF13973.1     53 seq1122_BIOID47107   -             79   2.2e-18   65.2   0.4   1   1     2e-22   2.7e-18   64.9   0.3     2    53     4    53     3    53 0.96 Domain of unknown function (DUF4222)
PTS_EIIC             PF02378.13   321 seq1123_BIOID47107   -            474   1.8e-39  135.3  28.5   1   1   2.7e-43   1.8e-39  135.3  19.7     2   321   119   401   118   401 0.88 Phosphotransferase system, EIIC
PTS_EIIB             PF00367.15    35 seq1123_BIOID47107   -            474   1.8e-12   46.1   0.3   1   1     5e-16   3.4e-12   45.2   0.2     4    35    13    44    11    44 0.96 phosphotransferase system, EIIB
Epimerase            PF01370.16   236 seq1124_BIOID47107   -            349   2.7e-27   95.6   0.0   1   1     3e-30   8.3e-27   94.0   0.0     1   235    15   246    15   247 0.91 NAD dependent epimerase/dehydratase family
NAD_binding_10       PF13460.1    183 seq1124_BIOID47107   -            349   1.9e-18   67.0   0.0   1   1   9.5e-22   2.6e-18   66.5   0.0     1   151    15   188    15   202 0.85 NADH(P)-binding
3Beta_HSD            PF01073.14   280 seq1124_BIOID47107   -            349   2.3e-18   65.8   0.0   1   1     1e-21   2.8e-18   65.4   0.0     1   271    16   268    16   276 0.89 3-beta hydroxysteroid dehydrogenase/isomerase family
RmlD_sub_bind        PF04321.12   287 seq1124_BIOID47107   -            349   1.1e-10   40.8   0.0   1   1   9.7e-14   2.7e-10   39.5   0.0     1   241    13   274    13   288 0.85 RmlD substrate binding domain
NAD_binding_4        PF07993.7    249 seq1124_BIOID47107   -            349   2.3e-10   39.6   0.0   1   1   3.2e-13   8.7e-10   37.8   0.0    63   200    58   185    17   227 0.79 Male sterility protein
PdxA                 PF04166.7    299 seq1125_BIOID47107   -            329  8.8e-123  409.1   0.0   1   1  8.1e-127  1.1e-122  408.8   0.0     6   299    29   322    25   322 0.99 Pyridoxal phosphate biosynthetic protein PdxA
Response_reg         PF00072.19   112 seq1126_BIOID47107   -            239   5.3e-18   64.9   0.1   1   1   5.6e-22   7.6e-18   64.4   0.1     1   111     4   117     4   118 0.96 Response regulator receiver domain
Porin_1              PF00267.16   337 seq1128_BIOID47107   -            371  1.8e-117  392.2  27.3   1   1  1.5e-121  2.1e-117  392.0  18.9     1   337    27   371    27   371 0.96 Gram-negative porin
Nitroreductase       PF00881.19   165 seq1130_BIOID47107   -            196   6.5e-17   61.7   0.0   1   1   5.7e-21   7.7e-17   61.4   0.0     5   165    18   174    14   174 0.93 Nitroreductase family
PhnG                 PF06754.7    147 seq1131_BIOID47107   -            150   1.9e-60  202.6   3.1   1   1   1.5e-64   2.1e-60  202.5   2.1     2   147     4   149     3   149 0.99 Phosphonate metabolism protein PhnG
GST_N_3              PF13417.1     75 seq1132_BIOID47107   -            210   6.2e-15   55.0   0.0   1   1   4.2e-18   1.1e-14   54.2   0.0     1    74     6    84     6    85 0.88 Glutathione S-transferase, N-terminal domain
GST_N                PF02798.15    76 seq1132_BIOID47107   -            210   1.7e-13   50.4   0.0   1   1     9e-17   2.5e-13   49.8   0.0     7    75     7    78     1    79 0.90 Glutathione S-transferase, N-terminal domain
GST_C                PF00043.20    95 seq1132_BIOID47107   -            210   1.5e-12   47.2   0.0   1   1   1.8e-15     5e-12   45.5   0.0    15    95   123   199    91   199 0.90 Glutathione S-transferase, C-terminal domain
GST_N_2              PF13409.1     70 seq1132_BIOID47107   -            210   1.1e-11   44.3   0.0   1   1   7.6e-15   2.1e-11   43.5   0.0     5    69    15    79    11    80 0.87 Glutathione S-transferase, N-terminal domain
GST_C_2              PF13410.1     69 seq1132_BIOID47107   -            210   5.7e-10   38.8   0.2   1   1   4.6e-13   1.3e-09   37.7   0.2     2    68   130   193   129   194 0.93 Glutathione S-transferase, C-terminal domain
DrsE                 PF02635.10   117 seq1133_BIOID47107   -            117   1.3e-22   79.9   0.0   1   1   1.1e-26   1.5e-22   79.7   0.0     2   117     3   117     2   117 0.94 DsrE/DsrF-like family
GrpE                 PF01025.14   166 seq1134_BIOID47107   -            197   1.4e-47  161.2   3.3   1   1   1.2e-51   1.7e-47  160.9   2.3     5   166    35   194     7   194 0.87 GrpE
DUF1391              PF07151.7     49 seq1135_BIOID47107   -             78   9.7e-34  114.5   0.5   1   1   9.2e-38   1.3e-33  114.1   0.4     1    48    29    76    29    77 0.97 Protein of unknown function (DUF1391)
DUF1471              PF07338.8     56 seq1137_BIOID47107   -             82   5.8e-10   38.5   0.3   1   1   5.7e-14   7.8e-10   38.1   0.2     7    56    34    82    32    82 0.97 Protein of unknown function (DUF1471)
Ribosomal_S10        PF00338.17    97 seq1139_BIOID47107   -            103   4.1e-38  129.0   0.1   1   1   3.3e-42   4.5e-38  128.8   0.0     1    96     6   101     6   102 0.99 Ribosomal protein S10p/S20e
Acetyltransf_1       PF00583.19    83 seq1140_BIOID47107   -            167   1.6e-13   50.3   0.2   1   1     1e-16   2.3e-13   49.8   0.1     2    83    66   145    65   145 0.96 Acetyltransferase (GNAT) family
Acetyltransf_10      PF13673.1    117 seq1140_BIOID47107   -            167   9.2e-12   44.9   0.0   1   1   4.9e-15   1.1e-11   44.7   0.0     1   117    18   144    18   144 0.85 Acetyltransferase (GNAT) domain
Acetyltransf_4       PF13420.1    155 seq1140_BIOID47107   -            167   8.4e-11   41.9   0.0   1   1   4.6e-14     1e-10   41.6   0.0     2   137    12   147    11   153 0.86 Acetyltransferase (GNAT) domain
Acetyltransf_7       PF13508.1     79 seq1140_BIOID47107   -            167   4.6e-10   39.4   0.1   1   1   3.3e-13   7.4e-10   38.7   0.1     3    78    60   145    58   146 0.84 Acetyltransferase (GNAT) domain
Acetyltransf_3       PF13302.1    142 seq1140_BIOID47107   -            167   6.6e-07   29.6   0.0   1   1   3.7e-10   8.5e-07   29.2   0.0     4   142    11   145    10   145 0.74 Acetyltransferase (GNAT) domain
FR47                 PF08445.5     86 seq1140_BIOID47107   -            167     3e-05   23.5   0.0   1   1   2.4e-08   5.6e-05   22.7   0.0    19    81    85   148    82   151 0.90 FR47-like protein
MerR_1               PF13411.1     69 seq1141_BIOID47107   -            243   5.9e-19   67.4   0.0   1   1   2.3e-22   1.1e-18   66.6   0.0     1    67     4    71     4    73 0.98 MerR HTH family regulatory protein
MerR                 PF00376.18    38 seq1141_BIOID47107   -            243   1.6e-13   49.8   0.0   1   1   6.3e-17   2.9e-13   49.0   0.0     1    38     5    42     5    42 0.98 MerR family regulatory protein
Exc                  PF07825.6     77 seq1143_BIOID47107   -             78   3.3e-06   26.6   0.0   1   1   2.8e-10   3.8e-06   26.4   0.0     3    69     5    73     3    77 0.88 Excisionase-like protein
DoxX                 PF07681.7     85 seq1145_BIOID47107   -            140   4.5e-16   58.9  15.9   1   1   1.1e-19   7.6e-16   58.1  11.0     1    85    16    98    16    98 0.98 DoxX
SURF4                PF02077.10   267 seq1145_BIOID47107   -            140   7.8e-08   31.8   6.3   1   1   5.7e-11   3.9e-07   29.5   4.4   177   262    56   139     8   140 0.75 SURF4 family
QRPTase_C            PF01729.14   169 seq1146_BIOID47107   -            284   4.3e-30  104.3   0.0   1   1   8.1e-34   5.6e-30  103.9   0.0     7   168   112   276   106   277 0.93 Quinolinate phosphoribosyl transferase, C-terminal domain
QRPTase_N            PF02749.11    88 seq1146_BIOID47107   -            284   8.2e-20   70.3   0.1   1   1   2.2e-23   1.5e-19   69.4   0.1     2    88    18   104    17   104 0.98 Quinolinate phosphoribosyl transferase, N-terminal domain
ThiF                 PF00899.16   136 seq1147_BIOID47107   -            251     2e-43  147.3   0.1   1   1     4e-47   2.7e-43  146.9   0.1     2   134    28   159    27   161 0.98 ThiF family
MoeZ_MoeB            PF05237.8     84 seq1147_BIOID47107   -            251   3.4e-29  100.1   0.0   1   1   9.5e-33   6.5e-29   99.2   0.0     4    82   168   245   166   247 0.96 MoeZ/MoeB domain
MOSC                 PF03473.12   133 seq1149_BIOID47107   -            369   3.2e-36  123.6   0.0   1   1   1.1e-39   5.1e-36  122.9   0.0     5   133   132   263   128   263 0.96 MOSC domain
MOSC_N               PF03476.11   120 seq1149_BIOID47107   -            369   8.4e-29   99.5   0.0   1   1   3.2e-32   1.5e-28   98.8   0.0     1   119     1   116     1   117 0.97 MOSC N-terminal beta barrel domain
Fer2                 PF00111.22    78 seq1149_BIOID47107   -            369   1.2e-13   50.4   1.1   1   1   4.9e-17   2.2e-13   49.6   0.7     6    78   296   362   291   362 0.80 2Fe-2S iron-sulfur cluster binding domain
RNase_T              PF00929.19   164 seq1151_BIOID47107   -            220     4e-18   66.1   0.0   1   1   7.2e-22   9.8e-18   64.8   0.0     2   164     4   147     3   147 0.91 Exonuclease
Sulfatase            PF00884.18   379 seq1152_BIOID47107   -            499   3.9e-31  108.3   0.2   1   1   3.8e-35   5.3e-31  107.8   0.1     2   308   193   462   192   489 0.80 Sulfatase
DUF417               PF04224.7    175 seq1153_BIOID47107   -            197   5.8e-78  260.1   0.1   1   1   4.8e-82   6.6e-78  259.9   0.0     2   175     3   182     2   182 0.98 Protein of unknown function, DUF417
Lact-deh-memb        PF09330.6    291 seq1154_BIOID47107   -            582  3.3e-153  509.0   1.9   1   1  4.8e-157  3.3e-153  509.0   1.3     1   291   289   578   289   578 1.00 D-lactate dehydrogenase, membrane binding
FAD_binding_4        PF01565.18   139 seq1154_BIOID47107   -            582   2.6e-08   33.3   0.0   1   1   6.3e-12   4.3e-08   32.6   0.0     2   115    58   177    57   197 0.84 FAD binding domain
Aminotran_1_2        PF00155.16   363 seq1155_BIOID47107   -            356     1e-66  225.2   0.0   1   1     9e-71   1.2e-66  224.9   0.0    31   362    46   350    30   351 0.93 Aminotransferase class I and II
AsnC_trans_reg       PF01037.16    74 seq1156_BIOID47107   -            152   1.6e-18   66.0   0.1   1   1   8.4e-22   2.9e-18   65.2   0.1     4    73    75   143    72   144 0.92 AsnC family
HTH_AsnC-type        PF13404.1     42 seq1156_BIOID47107   -            152   1.5e-13   49.9   0.0   1   1   8.8e-17     3e-13   48.9   0.0     1    42     6    47     6    47 0.97 AsnC-type helix-turn-helix domain
HTH_24               PF13412.1     48 seq1156_BIOID47107   -            152   2.6e-13   49.0   0.0   1   1   1.2e-16   4.2e-13   48.3   0.0     1    48     6    53     6    53 0.97 Winged helix-turn-helix DNA-binding
HTH_11               PF08279.7     55 seq1156_BIOID47107   -            152   1.6e-05   24.3   0.0   1   1   9.9e-09   3.4e-05   23.2   0.0    17    54    24    66    11    67 0.87 HTH domain
Phage_integ_N        PF09003.5     81 seq1157_BIOID47107   -            380   1.5e-31  107.8   0.1   1   1   4.7e-35   3.2e-31  106.7   0.1     1    77     1    76     1    86 0.95 Bacteriophage lambda integrase, N-terminal domain
Phage_integrase      PF00589.17   173 seq1157_BIOID47107   -            380   9.2e-22   77.4   0.3   1   1   3.1e-25   2.1e-21   76.2   0.0     3   170   196   368   194   371 0.88 Phage integrase family
HSP70                PF00012.15   602 seq1159_BIOID47107   -            252   6.2e-10   37.4   0.7   1   1   3.7e-12   2.5e-08   32.1   0.3   116   213    52   143    45   178 0.90 Hsp70 protein
Ribosomal_L3         PF00297.17   263 seq1161_BIOID47107   -            209     5e-50  170.2  10.0   1   1   1.6e-52   2.2e-48  164.8   6.9     1   263     8   204     8   204 0.99 Ribosomal protein L3
PhnH                 PF05845.7    192 seq1162_BIOID47107   -            194   6.3e-67  224.6   0.8   1   1   5.2e-71   7.1e-67  224.5   0.5     1   192     3   193     3   193 0.99 Bacterial phosphonate metabolism protein (PhnH)
Isochorismatase      PF00857.15   174 seq1165_BIOID47107   -            188   1.7e-38  132.1   0.0   1   1   1.5e-42     2e-38  131.9   0.0     1   173     9   182     9   183 0.90 Isochorismatase family
PGK                  PF00162.14   384 seq1166_BIOID47107   -            387  8.1e-142  472.2   0.3   1   1  6.7e-146  9.2e-142  472.0   0.2     2   384     6   373     5   373 0.99 Phosphoglycerate kinase
Methyltransf_23      PF13489.1    162 seq1167_BIOID47107   -            240   2.8e-24   85.5   0.0   1   1   3.4e-27   3.6e-24   85.1   0.0    23   121    57   182    15   210 0.78 Methyltransferase domain
Methyltransf_31      PF13847.1    152 seq1167_BIOID47107   -            240   7.7e-20   70.9   0.0   1   1   9.1e-23   9.6e-20   70.6   0.0     4   112    57   161    56   212 0.88 Methyltransferase domain
Methyltransf_11      PF08241.7     95 seq1167_BIOID47107   -            240   2.4e-19   69.4   0.1   1   1   3.4e-22   3.6e-19   68.9   0.1     1    95    61   157    61   157 0.96 Methyltransferase domain
Methyltransf_12      PF08242.7     99 seq1167_BIOID47107   -            240   3.4e-14   53.0   0.0   1   1     5e-17   5.2e-14   52.3   0.0     1    98    61   154    61   155 0.84 Methyltransferase domain
Methyltransf_18      PF12847.2    112 seq1167_BIOID47107   -            240   1.3e-13   51.4   0.0   1   1   1.9e-16     2e-13   50.8   0.0     2   110    57   158    57   160 0.90 Methyltransferase domain
Methyltransf_25      PF13649.1    101 seq1167_BIOID47107   -            240   4.1e-12   46.2   0.1   1   1     6e-15   6.3e-12   45.6   0.1     1   101    60   153    60   153 0.92 Methyltransferase domain
Ubie_methyltran      PF01209.13   233 seq1167_BIOID47107   -            240   9.9e-10   37.8   0.0   1   1   1.1e-12   1.2e-09   37.5   0.0    38   151    47   157    14   183 0.87 ubiE/COQ5 methyltransferase family
Methyltransf_26      PF13659.1    117 seq1167_BIOID47107   -            240   2.9e-09   36.8   0.1   1   1   6.3e-12   6.6e-09   35.6   0.1     1   115    57   159    57   161 0.89 Methyltransferase domain
CMAS                 PF02353.15   273 seq1167_BIOID47107   -            240     2e-08   33.5   0.0   1   1   2.3e-11   2.4e-08   33.2   0.0    63   194    57   185    37   217 0.81 Mycolic acid cyclopropane synthetase
NodS                 PF05401.6    201 seq1167_BIOID47107   -            240   6.6e-08   32.0   0.0   1   1   7.5e-11   7.9e-08   31.8   0.0    46   175    59   188    14   196 0.83 Nodulation protein S (NodS)
MTS                  PF05175.9    170 seq1167_BIOID47107   -            240   7.5e-07   28.5   0.0   1   1     1e-09   1.1e-06   28.0   0.0    32   104    57   128    47   170 0.89 Methyltransferase small domain
Methyltransf_9       PF08003.6    315 seq1167_BIOID47107   -            240   8.5e-06   24.5   0.0   1   1   1.1e-08   1.1e-05   24.1   0.0   114   229    55   169    46   203 0.80 Protein of unknown function (DUF1698)
PrmA                 PF06325.8    295 seq1167_BIOID47107   -            240   1.7e-05   23.9   0.0   1   1   2.3e-08   2.4e-05   23.4   0.0   162   258    57   158    51   175 0.79 Ribosomal protein L11 methyltransferase (PrmA)
Lipocalin_2          PF08212.7    143 seq1168_BIOID47107   -            177   8.1e-51  171.4   0.0   1   1   1.4e-54   9.4e-51  171.2   0.0     1   143    34   174    34   174 0.98 Lipocalin-like domain
Lipocalin            PF00061.18   144 seq1168_BIOID47107   -            177     4e-09   36.5   0.0   1   1   7.7e-13   5.3e-09   36.1   0.0     2   139    41   171    40   175 0.85 Lipocalin / cytosolic fatty-acid binding protein family
ATP_bind_3           PF01171.15   182 seq1170_BIOID47107   -            311     2e-14   53.3   0.0   1   1   2.4e-18   3.3e-14   52.6   0.0     2   161    42   205    41   209 0.84 PP-loop family
adh_short            PF00106.20   167 seq1172_BIOID47107   -            248   1.6e-34  119.1   0.0   1   1   7.3e-38     2e-34  118.8   0.0     2   166     2   165     1   166 0.93 short chain dehydrogenase
adh_short_C2         PF13561.1    243 seq1172_BIOID47107   -            248   5.8e-15   55.6   0.0   1   1   2.6e-18   7.2e-15   55.3   0.0     3   222     9   218     7   232 0.89 Enoyl-(Acyl carrier protein) reductase
KR                   PF08659.5    181 seq1172_BIOID47107   -            248   7.5e-14   51.6   0.0   1   1   3.9e-17   1.1e-13   51.1   0.0     3   173     3   170     2   177 0.89 KR domain
Epimerase            PF01370.16   236 seq1172_BIOID47107   -            248   1.4e-06   27.8   0.1   1   1   1.6e-09   4.2e-06   26.2   0.0     1   117     3   135     3   176 0.80 NAD dependent epimerase/dehydratase family
NAD_binding_10       PF13460.1    183 seq1172_BIOID47107   -            248   2.9e-06   27.3   0.0   1   1   1.8e-09     5e-06   26.5   0.0     1    60     3    67     3   139 0.76 NADH(P)-binding
adh_short_C2         PF13561.1    243 seq1173_BIOID47107   -            262   2.9e-79  266.2   0.1   1   1   4.7e-83   3.2e-79  266.0   0.1     1   243    13   252    13   252 0.98 Enoyl-(Acyl carrier protein) reductase
adh_short            PF00106.20   167 seq1173_BIOID47107   -            262   6.1e-09   35.8   0.2   1   1   1.2e-12   7.9e-09   35.5   0.1     2   165     8   176     7   178 0.83 short chain dehydrogenase
Aldo_ket_red         PF00248.16   283 seq1174_BIOID47107   -            324     1e-76  257.3   0.0   1   1   8.3e-81   1.1e-76  257.1   0.0     1   280    15   313    15   316 0.94 Aldo/keto reductase family
Peptidase_M20        PF01546.23   171 seq1177_BIOID47107   -            485   7.1e-22   77.6   0.1   1   1   1.4e-25   9.6e-22   77.2   0.1     1   171    72   481    72   481 0.94 Peptidase family M20/M25/M40
M20_dimer            PF07687.9    109 seq1177_BIOID47107   -            485   2.8e-09   36.5   0.0   1   1   1.7e-11   1.2e-07   31.3   0.0    12   107   207   293   200   295 0.85 Peptidase dimerisation domain
RrnaAD               PF00398.15   262 seq1178_BIOID47107   -            273   1.9e-77  259.7   0.0   1   1   1.6e-81   2.1e-77  259.5   0.0     3   261    10   265     8   266 0.98 Ribosomal RNA adenine dimethylase
Gln-synt_C           PF00120.19   259 seq1179_BIOID47107   -            469  2.1e-106  354.7   0.0   1   1    4e-110  2.7e-106  354.3   0.0     2   259   103   379   102   379 0.98 Glutamine synthetase, catalytic domain
Gln-synt_N           PF03951.14    84 seq1179_BIOID47107   -            469   2.1e-31  107.1   0.1   1   1   6.2e-35   4.2e-31  106.2   0.1     1    84    14    95    14    95 0.98 Glutamine synthetase, beta-Grasp domain
Methyltransf_30      PF05430.6    124 seq1180_BIOID47107   -            668   2.4e-50  169.2   0.0   1   1   6.5e-54   4.4e-50  168.3   0.0     1   123   118   244   118   245 0.98 S-adenosyl-L-methionine-dependent methyltransferase
DAO                  PF01266.19   358 seq1180_BIOID47107   -            668   2.3e-46  158.2   0.4   1   1   1.7e-49   1.1e-45  155.9   0.3     2   357   267   632   266   633 0.88 FAD dependent oxidoreductase
Orn_Arg_deC_N        PF02784.11   251 seq1181_BIOID47107   -            420   1.8e-66  223.8   0.0   1   1   3.2e-70   2.2e-66  223.5   0.0     1   251    32   276    32   276 0.97 Pyridoxal-dependent decarboxylase, pyridoxal binding domain
Orn_DAP_Arg_deC      PF00278.17   116 seq1181_BIOID47107   -            420   1.4e-20   73.0   0.0   1   1   3.4e-24   2.3e-20   72.3   0.0     1   115   279   396   279   397 0.95 Pyridoxal-dependent decarboxylase, C-terminal sheet domain
DUF1190              PF06693.6    165 seq1182_BIOID47107   -            234     7e-56  188.7  12.3   1   1   6.7e-60   9.1e-56  188.3   8.5     2   164    51   221    50   222 0.96 Protein of unknown function (DUF1190)
PgaD                 PF13994.1    138 seq1184_BIOID47107   -            137   1.4e-30  105.4   5.5   1   1   1.7e-34   2.4e-30  104.7   3.8     1   137     4   126     4   127 0.94 PgaD-like protein
Flavodoxin_1         PF00258.20   143 seq1185_BIOID47107   -            147   1.2e-20   73.8   0.0   1   1   9.6e-25   1.3e-20   73.7   0.0     2   143     7   138     6   138 0.92 Flavodoxin
ThiS                 PF02597.15    78 seq1186_BIOID47107   -             66   1.8e-17   63.4   0.1   1   1   1.4e-21     2e-17   63.2   0.1     1    78     3    66     3    66 0.98 ThiS family
Potass_KdpF          PF09604.5     25 seq1187_BIOID47107   -             67     6e-06   25.8   5.9   1   1   4.4e-10     6e-06   25.8   4.1     2    25    44    67    43    67 0.95 F subunit of K+-transporting ATPase (Potass_KdpF)
TolA                 PF06519.6     96 seq1188_BIOID47107   -            143   3.8e-14   52.3   0.0   1   1   3.5e-18   4.8e-14   51.9   0.0    10    92    56   137    49   141 0.92 TolA C-terminal
Phage_CP76           PF06892.6    162 seq1189_BIOID47107   -            169   1.6e-62  209.4   0.2   1   1   1.3e-66   1.8e-62  209.3   0.1     1   161     3   160     3   161 0.99 Phage regulatory protein CII (CP76)
PhnI                 PF05861.7    359 seq1190_BIOID47107   -            356    9e-168  557.2   0.0   1   1  7.3e-172    1e-167  557.0   0.0     1   357     3   354     3   356 0.99 Bacterial phosphonate metabolism protein (PhnI)
Nuc_H_symport        PF03825.11   400 seq1191_BIOID47107   -            425  2.4e-185  615.8  33.2   1   1    4e-189  2.7e-185  615.7  23.0     1   400     1   405     1   405 0.99 Nucleoside H+ symporter
MFS_1                PF07690.11   354 seq1191_BIOID47107   -            425   1.9e-21   76.0  68.4   1   1     3e-20   2.1e-16   59.5  30.6     2   353     8   353     7   354 0.78 Major Facilitator Superfamily
DUF72                PF01904.13   230 seq1192_BIOID47107   -            272   4.6e-52  176.9   1.0   1   1   4.1e-56   5.6e-52  176.6   0.7    11   229    21   251    11   252 0.90 Protein of unknown function DUF72
TonB_dep_Rec         PF00593.19   276 seq1193_BIOID47107   -            656   4.7e-24   85.6   7.6   1   1   6.9e-28   4.7e-24   85.6   5.3     1   276   421   655   421   655 0.93 TonB dependent receptor
Plug                 PF07715.10   108 seq1193_BIOID47107   -            656   5.8e-20   71.5   0.7   1   1     2e-23   1.4e-19   70.3   0.5     6   108    38   139    35   139 0.97 TonB-dependent Receptor Plug Domain
DUF1398              PF07166.6    125 seq1195_BIOID47107   -            134     4e-60  201.0   3.2   1   1   3.3e-64   4.5e-60  200.9   2.2     1   125     3   127     3   127 0.99 Protein of unknown function (DUF1398)
Ribosomal_L4         PF00573.17   192 seq1197_BIOID47107   -            201   9.2e-66  220.7   1.1   1   1   7.6e-70     1e-65  220.6   0.7     2   191    13   198    12   199 0.99 Ribosomal protein L4/L1 family
Xan_ur_permease      PF00860.15   389 seq1198_BIOID47107   -            176   3.2e-38  131.1  17.5   1   1   2.7e-42   3.8e-38  130.8  12.1     2   147    31   170    30   175 0.97 Permease family
StbA                 PF06406.6    318 seq1199_BIOID47107   -            319  9.9e-152  504.2   0.0   1   1  1.6e-155  1.1e-151  504.1   0.0     1   318     1   316     1   316 0.99 StbA protein
ThiG                 PF05690.9    247 seq1200_BIOID47107   -            256  1.8e-109  364.4   1.3   1   1  2.9e-113    2e-109  364.3   0.9     2   247     4   247     3   247 0.99 Thiazole biosynthesis protein ThiG
KdpA                 PF03814.10   552 seq1202_BIOID47107   -            557  1.2e-243  809.0  30.6   1   1    1e-247  1.4e-243  808.8  21.2     1   552     9   557     9   557 0.99 Potassium-transporting ATPase A subunit
Flavoprotein         PF02441.14   129 seq1203_BIOID47107   -            234   1.5e-06   27.7   0.0   1   1   2.9e-10     4e-06   26.4   0.0    72   122    91   140    19   145 0.77 Flavoprotein
DcuA_DcuB            PF03605.9    364 seq1204_BIOID47107   -            446    5e-164  545.3  20.1   1   1  4.3e-168  5.9e-164  545.0  13.9     1   364     6   376     6   376 0.98 Anaerobic c4-dicarboxylate membrane transporter
Lactamase_B_2        PF12706.2    194 seq1205_BIOID47107   -            305   1.2e-27   96.5   0.0   1   1   3.4e-31   2.3e-27   95.6   0.0     3   193    35   270    34   271 0.82 Beta-lactamase superfamily domain
Lactamase_B          PF00753.22   194 seq1205_BIOID47107   -            305   1.6e-14   53.9   0.2   1   1   1.7e-16   1.1e-12   47.8   0.1     3   124    16   138    14   148 0.88 Metallo-beta-lactamase superfamily
OTCace               PF00185.19   158 seq1206_BIOID47107   -            334   5.5e-51  172.4   0.2   1   1   1.5e-54     1e-50  171.5   0.1     2   157   156   330   155   331 0.97 Aspartate/ornithine carbamoyltransferase, Asp/Orn binding domain
OTCace_N             PF02729.16   142 seq1206_BIOID47107   -            334   2.5e-47  160.0   0.0   1   1   5.4e-51   3.7e-47  159.4   0.0     1   142     7   148     7   148 0.99 Aspartate/ornithine carbamoyltransferase, carbamoyl-P binding domain
ABC_tran             PF00005.22   118 seq1208_BIOID47107   -            573   5.3e-24   84.7   0.3   1   1   4.9e-27   1.7e-23   83.1   0.0     1   117   380   502   380   503 0.91 ABC transporter
ABC_membrane         PF00664.18   275 seq1208_BIOID47107   -            573     2e-07   30.6  11.6   1   1     3e-10     1e-06   28.2   8.1    65   271    84   289    17   292 0.80 ABC transporter transmembrane region
IGPD                 PF00475.13   145 seq1210_BIOID47107   -            355   1.2e-64  216.3   0.3   1   1   6.7e-68   2.3e-64  215.5   0.2     1   145   196   338   196   338 0.99 Imidazoleglycerol-phosphate dehydratase
HAD_2                PF13419.1    176 seq1210_BIOID47107   -            355   5.7e-07   29.8   0.0   1   1   4.1e-09   1.4e-05   25.3   0.0    76   173    30   145    20   148 0.80 Haloacid dehalogenase-like hydrolase
PNK3P                PF08645.6    158 seq1210_BIOID47107   -            355   1.4e-06   27.7   0.0   1   1   7.4e-10   2.5e-06   26.9   0.0     5   129     8   134     4   183 0.77 Polynucleotide kinase 3 phosphatase
Hydrolase_like       PF13242.1     75 seq1210_BIOID47107   -            355   1.8e-06   27.4   0.0   1   1   1.1e-09   3.8e-06   26.4   0.0     1    44   102   144   102   149 0.90 HAD-hyrolase-like
FCD                  PF07729.7    125 seq1211_BIOID47107   -            228   1.6e-26   92.9   5.9   1   1   3.5e-30   2.4e-26   92.3   4.1     5   124    89   208    87   209 0.99 FCD domain
GntR                 PF00392.16    64 seq1211_BIOID47107   -            228   9.3e-18   63.3   0.0   1   1   3.6e-21   2.4e-17   61.9   0.0     3    64    15    75    13    75 0.98 Bacterial regulatory proteins, gntR family
GSP_synth            PF03738.9     97 seq1213_BIOID47107   -            386   2.8e-29  101.0   0.1   1   1   5.1e-33     7e-29   99.8   0.1     2    97   174   265   173   265 0.97 Glutathionylspermidine synthase preATP-grasp
GGDEF                PF00990.16   161 seq1215_BIOID47107   -           1105   2.5e-45  153.8   0.2   1   1   2.9e-48   4.9e-45  152.8   0.2     1   160   682   838   682   839 0.97 GGDEF domain
MASE1                PF05231.9    299 seq1215_BIOID47107   -           1105   1.8e-33  115.7  42.3   1   1     1e-36   1.8e-33  115.7  29.3     2   298    19   294    18   295 0.88 MASE1
PAS_9                PF13426.1    104 seq1215_BIOID47107   -           1105   4.4e-29  100.8   0.0   1   2   3.3e-15   5.7e-12   45.8   0.0     3   104   314   416   312   416 0.95 PAS domain
PAS_9                PF13426.1    104 seq1215_BIOID47107   -           1105   4.4e-29  100.8   0.0   2   2   3.7e-12   6.4e-09   36.0   0.0     2   104   566   670   565   670 0.92 PAS domain
PAS_3                PF08447.6     91 seq1215_BIOID47107   -           1105   6.5e-26   90.1   0.0   1   2   1.2e-12     2e-09   37.3   0.0     5    89   328   409   324   411 0.93 PAS fold
PAS_3                PF08447.6     91 seq1215_BIOID47107   -           1105   6.5e-26   90.1   0.0   2   2   1.3e-13   2.3e-10   40.3   0.0     2    91   452   537   451   537 0.96 PAS fold
PAS_4                PF08448.5    110 seq1215_BIOID47107   -           1105   2.4e-23   82.1   0.0   1   2   1.9e-09   3.2e-06   27.0   0.0     7   110   314   419   309   419 0.90 PAS fold
PAS_4                PF08448.5    110 seq1215_BIOID47107   -           1105   2.4e-23   82.1   0.0   2   2   1.1e-13     2e-10   40.5   0.0     1   109   561   672   561   673 0.94 PAS fold
PAS                  PF00989.19   113 seq1215_BIOID47107   -           1105     4e-23   81.2   0.1   1   2   3.1e-12   5.2e-09   35.7   0.0     2   113   303   414   302   414 0.91 PAS fold
PAS                  PF00989.19   113 seq1215_BIOID47107   -           1105     4e-23   81.2   0.1   2   2   5.8e-11   9.9e-08   31.6   0.0     7   113   561   668   555   668 0.94 PAS fold
EAL                  PF00563.15   236 seq1215_BIOID47107   -           1105   3.3e-17   62.6   0.3   1   1   7.3e-20   1.2e-16   60.7   0.1    37   231   896  1085   889  1088 0.92 EAL domain
PAS_8                PF13188.1     64 seq1215_BIOID47107   -           1105     1e-11   44.0   0.0   1   2   7.5e-07    0.0013   18.4   0.0     2    51   303   358   302   371 0.72 PAS domain
PAS_8                PF13188.1     64 seq1215_BIOID47107   -           1105     1e-11   44.0   0.0   2   2   1.6e-07   0.00027   20.5   0.0     1    52   555   607   555   619 0.80 PAS domain
DUF525               PF04379.9     90 seq1216_BIOID47107   -            125   1.1e-35  121.3   0.1   1   1     1e-39   1.4e-35  121.0   0.1     2    89    17   104    16   105 0.98 Protein of unknown function (DUF525)
LptE                 PF04390.7    155 seq1217_BIOID47107   -            193   8.2e-34  116.4   0.0   1   1   7.9e-38   1.1e-33  116.0   0.0     2   153    10   159     9   161 0.94 Lipopolysaccharide-assembly
Xan_ur_permease      PF00860.15   389 seq1218_BIOID47107   -            231   8.8e-59  198.8  18.7   1   1   6.4e-63   8.8e-59  198.8  12.9   202   386     9   190     2   193 0.96 Permease family
LysE                 PF01810.13   191 seq1219_BIOID47107   -            223   1.8e-53  180.5  11.2   1   1   1.6e-57   2.2e-53  180.2   7.8     2   191    29   219    28   219 0.99 LysE type translocator
DJ-1_PfpI            PF01965.19   147 seq1221_BIOID47107   -            283   1.9e-12   46.7   0.0   1   1   2.3e-16   3.1e-12   46.0   0.0    22   143   125   274   108   278 0.81 DJ-1/PfpI family
Ribosomal_L23        PF00276.15    92 seq1222_BIOID47107   -            100   1.1e-32  111.6   1.2   1   1   8.9e-37   1.2e-32  111.5   0.8     2    89     9    96     8    99 0.97 Ribosomal protein L23
Na_Ca_ex             PF01699.19   139 seq1224_BIOID47107   -            395   2.3e-08   33.5  11.8   1   1   1.7e-12   2.3e-08   33.5   8.2     3   138   263   392   261   393 0.78 Sodium/calcium exchanger protein
GIDA                 PF01134.17   392 seq1225_BIOID47107   -            629  6.5e-171  568.3   0.0   1   1  3.7e-174  8.5e-171  567.9   0.0     1   391     8   398     8   399 0.99 Glucose inhibited division protein A
GIDA_assoc_3         PF13932.1     72 seq1225_BIOID47107   -            629   3.9e-31  106.8   0.1   1   1   6.2e-34   1.4e-30  105.0   0.1     1    72   546   617   546   617 0.99 GidA associated domain 3
FAD_oxidored         PF12831.2    428 seq1225_BIOID47107   -            629   3.1e-08   33.0   4.1   1   1   2.9e-11   6.6e-08   31.9   2.9     1   142     8   151     8   152 0.72 FAD dependent oxidoreductase
Pyr_redox_2          PF07992.9    200 seq1225_BIOID47107   -            629   2.4e-06   27.4   0.6   1   1   2.2e-09     5e-06   26.4   0.4     1   118     8   156     8   162 0.62 Pyridine nucleotide-disulphide oxidoreductase
Zn_Tnp_IS91          PF14319.1    111 seq1228_BIOID47107   -            179   3.2e-28   97.3   0.0   1   1   3.1e-32   4.2e-28   96.9   0.0     2   102    30   135    29   138 0.95 Transposase zinc-binding domain
F_bP_aldolase        PF01116.15   287 seq1232_BIOID47107   -            359   9.7e-98  326.6   0.0   1   1    8e-102   1.1e-97  326.5   0.0     2   284    15   356    14   359 0.95 Fructose-bisphosphate aldolase class-II
BATS                 PF06968.8     92 seq1234_BIOID47107   -            377   1.8e-21   75.6   0.0   1   1   1.2e-24   8.2e-21   73.5   0.0     1    92   256   361   256   361 0.98 Biotin and Thiamin Synthesis associated domain
Radical_SAM          PF04055.16   166 seq1234_BIOID47107   -            377   2.2e-08   34.3   0.0   1   1   5.2e-12   3.6e-08   33.6   0.0     4   145    82   221    79   237 0.86 Radical SAM superfamily
EutN_CcmL            PF03319.8     83 seq1235_BIOID47107   -             89   4.9e-30  103.6   1.6   1   1     4e-34   5.5e-30  103.4   1.1     1    83     1    83     1    83 1.00 Ethanolamine utilisation protein EutN/carboxysome
MAPEG                PF01124.13   129 seq1236_BIOID47107   -            131   3.2e-26   91.3   9.2   1   1   2.6e-30   3.6e-26   91.1   6.4     1   129     3   120     3   120 0.98 MAPEG family
Acyl_transf_3        PF01757.17   340 seq1237_BIOID47107   -            385   1.3e-41  142.4  46.5   1   1   1.1e-45   1.5e-41  142.2  32.2     2   339    10   356     9   357 0.95 Acyltransferase family
Metallophos          PF00149.23   201 seq1239_BIOID47107   -            282   1.9e-20   73.0   0.1   1   1   3.2e-24   2.2e-20   72.8   0.0     4   170     4   133     1   244 0.85 Calcineurin-like phosphoesterase
Ribosomal_L2_C       PF03947.13   130 seq1240_BIOID47107   -            273   2.4e-55  185.7   1.9   1   1   5.5e-59   3.8e-55  185.1   1.3     1   129   124   250   124   251 0.98 Ribosomal Proteins L2, C-terminal domain
Ribosomal_L2         PF00181.18    77 seq1240_BIOID47107   -            273     7e-37  125.1   0.8   1   1   8.2e-40   5.6e-36  122.2   0.8     1    76    42   117    42   118 0.99 Ribosomal Proteins L2, RNA binding domain
Plasmid_stab_B       PF10784.4     72 seq1241_BIOID47107   -            104   4.3e-29   99.8   0.0   1   1   3.8e-33   5.2e-29   99.5   0.0     1    70     6    75     6    77 0.98 Plasmid stability protein
PhnJ                 PF06007.6    279 seq1242_BIOID47107   -            281  1.8e-155  515.6   0.1   1   1  1.5e-159    2e-155  515.4   0.0     3   277     5   279     3   281 0.99 Phosphonate metabolism protein PhnJ
DUF2732              PF10809.3     77 seq1243_BIOID47107   -             77   5.5e-36  121.8   5.6   1   1   4.4e-40     6e-36  121.7   3.9     1    77     1    77     1    77 1.00 Protein of unknown function (DUF2732)
HTH_18               PF12833.2     81 seq1244_BIOID47107   -            296   2.6e-20   72.1   1.1   1   1   1.1e-23     5e-20   71.2   0.7     1    81    38   117    38   117 0.96 Helix-turn-helix domain
HTH_AraC             PF00165.18    42 seq1244_BIOID47107   -            296   3.1e-16   58.5   0.2   1   1   9.5e-14   4.3e-10   38.9   0.1     9    42    82   116    78   116 0.94 Bacterial regulatory helix-turn-helix proteins, AraC family
GyrI-like            PF06445.10   155 seq1244_BIOID47107   -            296   1.1e-11   44.9   0.2   1   1   3.6e-15   1.6e-11   44.3   0.1     2   155   138   294   137   294 0.89 GyrI-like small molecule binding domain
DNA_pol3_delta       PF06144.8    172 seq1246_BIOID47107   -            343     2e-48  164.0   0.4   1   1   2.6e-52   3.6e-48  163.2   0.1     1   172    21   190    21   190 0.99 DNA polymerase III, delta subunit
DUF336               PF03928.9    132 seq1247_BIOID47107   -            165   1.7e-30  105.3   0.0   1   1   1.4e-34     2e-30  105.1   0.0     2   130    26   152    25   154 0.96 Domain of unknown function (DUF336)
YdfZ                 PF14001.1     64 seq1250_BIOID47107   -             67     2e-33  114.3   0.1   1   1   1.6e-37   2.2e-33  114.1   0.1     1    64     2    65     2    65 0.99 YdfZ protein
ADP_ribosyl_GH       PF03747.9    289 seq1251_BIOID47107   -            334   2.3e-62  211.3   1.8   1   1   1.9e-66   2.6e-62  211.0   1.3     1   287     8   303     8   305 0.95 ADP-ribosylglycohydrolase
zf-dskA_traR         PF01258.12    36 seq1252_BIOID47107   -             75     6e-11   41.7   4.5   1   1   4.4e-15     6e-11   41.7   3.1     4    35    32    64    28    65 0.90 Prokaryotic dksA/traR C4-type zinc finger
DUF1471              PF07338.8     56 seq1253_BIOID47107   -            314   4.1e-62  205.5   5.4   1   3   2.8e-22   3.9e-18   64.7   0.0     2    56    34    90    33    90 0.98 Protein of unknown function (DUF1471)
DUF1471              PF07338.8     56 seq1253_BIOID47107   -            314   4.1e-62  205.5   5.4   2   3     3e-22   4.1e-18   64.6   0.1     3    56   119   174   117   174 0.98 Protein of unknown function (DUF1471)
DUF1471              PF07338.8     56 seq1253_BIOID47107   -            314   4.1e-62  205.5   5.4   3   3   3.1e-26   4.3e-22   77.3   0.1     2    56   259   314   258   314 0.99 Protein of unknown function (DUF1471)
Methyltransf_18      PF12847.2    112 seq1254_BIOID47107   -            247   7.1e-15   55.4   0.0   1   1   7.3e-18   1.1e-14   54.8   0.0     2   110    57   163    56   165 0.92 Methyltransferase domain
Methyltransf_11      PF08241.7     95 seq1254_BIOID47107   -            247   6.9e-12   45.5   0.0   1   1   9.1e-15   1.4e-11   44.6   0.0     2    95    62   162    61   162 0.95 Methyltransferase domain
Methyltransf_31      PF13847.1    152 seq1254_BIOID47107   -            247   1.5e-10   40.7   0.0   1   1   1.3e-13     2e-10   40.3   0.0     3   110    56   164    54   215 0.86 Methyltransferase domain
Methyltransf_25      PF13649.1    101 seq1254_BIOID47107   -            247   1.2e-09   38.3   0.0   1   1   1.6e-12   2.4e-09   37.3   0.0     1   101    60   158    60   158 0.89 Methyltransferase domain
Methyltransf_12      PF08242.7     99 seq1254_BIOID47107   -            247   3.7e-09   36.8   0.0   1   1     4e-12     6e-09   36.1   0.0     2    99    62   160    61   160 0.91 Methyltransferase domain
Methyltransf_23      PF13489.1    162 seq1254_BIOID47107   -            247   3.3e-07   30.0   0.0   1   1   3.4e-10   5.2e-07   29.3   0.0    14   131    51   181    36   228 0.68 Methyltransferase domain
MTS                  PF05175.9    170 seq1254_BIOID47107   -            247   1.7e-05   24.1   0.0   1   1   1.6e-08   2.4e-05   23.6   0.0    23   166    49   190    44   194 0.78 Methyltransferase small domain
Ubie_methyltran      PF01209.13   233 seq1254_BIOID47107   -            247   1.9e-05   23.7   0.0   1   1   2.3e-08   3.5e-05   22.9   0.0    45   154    54   165    48   240 0.80 ubiE/COQ5 methyltransferase family
LysR_substrate       PF03466.15   209 seq1255_BIOID47107   -            304   2.4e-42  144.3   0.0   1   1     5e-46   3.4e-42  143.7   0.0     2   207    89   292    88   294 0.93 LysR substrate binding domain
HTH_1                PF00126.22    60 seq1255_BIOID47107   -            304   2.8e-21   74.8   1.4   1   1   1.3e-24   8.6e-21   73.3   0.8     3    60     7    64     5    64 0.97 Bacterial regulatory helix-turn-helix protein, lysR family
HATPase_c            PF02518.21   111 seq1256_BIOID47107   -            349   7.9e-20   70.5   0.0   1   1   3.2e-23   1.5e-19   69.6   0.0     2   109   234   346   233   348 0.91 Histidine kinase-, DNA gyrase B-, and HSP90-like ATPase
HisKA                PF00512.20    68 seq1256_BIOID47107   -            349   4.5e-13   48.8   0.1   1   1     1e-16   4.5e-13   48.8   0.1     3    60   131   186   129   190 0.97 His Kinase A (phospho-acceptor) domain
PAS                  PF00989.19   113 seq1256_BIOID47107   -            349   7.2e-08   32.0   0.0   1   1   5.4e-11   2.4e-07   30.3   0.0     5    96    11    99    10   108 0.91 PAS fold
Radical_SAM          PF04055.16   166 seq1258_BIOID47107   -            441   9.9e-31  107.0   0.2   1   1   2.2e-31   1.5e-27   96.6   0.0     2   166   145   323   144   323 0.93 Radical SAM superfamily
UPF0004              PF00919.15    98 seq1258_BIOID47107   -            441   4.5e-22   77.5   0.0   1   1   1.2e-25   7.9e-22   76.8   0.0     1    92     9    96     9   102 0.89 Uncharacterized protein family UPF0004
GATase               PF00117.23   192 seq1259_BIOID47107   -            196   6.2e-28   97.4   0.0   1   1   2.1e-31   7.1e-28   97.2   0.0     1   189     4   194     4   196 0.81 Glutamine amidotransferase class-I
GATase_3             PF07685.9    158 seq1259_BIOID47107   -            196   9.7e-06   25.1   0.0   1   1   4.3e-09   1.5e-05   24.5   0.0     8    79    39   100    32   106 0.87 CobB/CobQ-like glutamine amidotransferase domain
MethyltransfD12      PF02086.10   260 seq1261_BIOID47107   -            285   1.4e-71  240.8   0.6   1   1   1.2e-75   1.6e-71  240.6   0.4     1   259     7   243     7   244 0.96 D12 class N6 adenine-specific DNA methyltransferase
Fumerase             PF05681.9    271 seq1262_BIOID47107   -            548   9.8e-92  306.7   0.0   1   1   1.8e-95   1.2e-91  306.4   0.0     2   271    48   328    47   328 0.98 Fumarate hydratase (Fumerase)
Fumerase_C           PF05683.7    206 seq1262_BIOID47107   -            548   6.5e-83  276.7   0.0   1   1   1.9e-86   1.3e-82  275.8   0.0     1   204   332   539   332   541 0.98 Fumarase C-terminus
Hpt                  PF01627.18    90 seq1263_BIOID47107   -            890     1e-13   50.9   0.0   1   1   5.7e-16   3.9e-12   45.8   0.0     3    83   811   885   809   890 0.89 Hpt domain
HATPase_c            PF02518.21   111 seq1263_BIOID47107   -            890   3.6e-11   42.6   0.0   1   1   1.2e-14   8.5e-11   41.4   0.0     1   109   565   675   565   677 0.94 Histidine kinase-, DNA gyrase B-, and HSP90-like ATPase
Radical_SAM          PF04055.16   166 seq1264_BIOID47107   -            342   5.3e-09   36.3   0.0   1   1   3.4e-12   1.6e-08   34.8   0.0     5   157   118   263   115   270 0.74 Radical SAM superfamily
Fer4_14              PF13394.1    117 seq1264_BIOID47107   -            342   2.6e-06   27.3   0.0   1   1   1.6e-09   7.5e-06   25.8   0.0     6    86   118   195   114   222 0.68 4Fe-4S single cluster domain
Fer4_12              PF13353.1    139 seq1264_BIOID47107   -            342   1.5e-05   25.0   0.0   1   1   9.7e-09   4.4e-05   23.4   0.0     8    68   112   172   104   191 0.72 4Fe-4S single cluster domain
LysR_substrate       PF03466.15   209 seq1265_BIOID47107   -            317   1.9e-44  151.1   0.0   1   1   3.6e-48   2.5e-44  150.8   0.0     4   205    91   291    88   295 0.97 LysR substrate binding domain
HTH_1                PF00126.22    60 seq1265_BIOID47107   -            317   1.4e-20   72.6   0.2   1   1   4.8e-24   3.3e-20   71.4   0.1     2    60     6    64     5    64 0.97 Bacterial regulatory helix-turn-helix protein, lysR family
Acetate_kinase       PF00871.12   388 seq1267_BIOID47107   -            398  1.8e-146  487.5   0.0   1   1  1.5e-150    2e-146  487.3   0.0     2   387     6   388     5   389 0.99 Acetokinase family
Ribosomal_S19        PF00203.16    81 seq1269_BIOID47107   -             92   2.2e-38  129.6   0.1   1   1   1.9e-42   2.6e-38  129.3   0.0     1    81     3    83     3    83 0.99 Ribosomal protein S19
ABC_tran             PF00005.22   118 seq1272_BIOID47107   -            244     1e-25   90.2   0.0   1   1   2.4e-29   1.7e-25   89.5   0.0     1   118    44   172    44   172 0.91 ABC transporter
AAA_21               PF13304.1    303 seq1272_BIOID47107   -            244     1e-14   55.0   0.3   1   1   5.6e-13   3.8e-09   36.8   0.0   233   297   140   201    73   205 0.84 AAA domain
Hydrolase            PF00702.21   204 seq1273_BIOID47107   -            682   9.7e-37  127.3   5.8   1   1   3.6e-40   1.2e-36  127.0   3.3     1   204   301   530   301   530 0.81 haloacid dehalogenase-like hydrolase
E1-E2_ATPase         PF00122.15   230 seq1273_BIOID47107   -            682   1.8e-33  115.4   0.3   1   1   5.2e-37   1.8e-33  115.4   0.2     3   230    73   297    71   297 0.93 E1-E2 ATPase
HAD                  PF12710.2    191 seq1273_BIOID47107   -            682   2.4e-14   53.8   0.0   1   1   1.5e-17   5.1e-14   52.7   0.0     2   190   305   526   304   527 0.67 haloacid dehalogenase-like hydrolase
Hydrolase_3          PF08282.7    254 seq1273_BIOID47107   -            682   2.2e-05   24.0   1.2   1   1   4.3e-08   0.00015   21.3   0.3   193   241   501   549   497   556 0.89 haloacid dehalogenase-like hydrolase
ABC_tran             PF00005.22   118 seq1276_BIOID47107   -            252   5.4e-22   78.2   0.0   1   1   1.7e-25   7.7e-22   77.7   0.0     1   117    45   173    45   174 0.86 ABC transporter
oligo_HPY            PF08352.7     64 seq1276_BIOID47107   -            252   2.5e-06   27.6   0.0   1   1     1e-09   4.6e-06   26.7   0.0     1    26   225   250   225   252 0.94 Oligopeptide/dipeptide transporter, C-terminal region
FMN_red              PF03358.10   152 seq1277_BIOID47107   -            198   8.1e-15   54.5   0.0   1   1   3.1e-18   1.1e-14   54.1   0.0    14   144    13   143     2   149 0.85 NADPH-dependent FMN reductase
Flavodoxin_1         PF00258.20   143 seq1277_BIOID47107   -            198   2.8e-11   43.4   0.1   1   1   1.4e-14   4.8e-11   42.7   0.0     1   138     6   130     6   135 0.81 Flavodoxin
Flavodoxin_2         PF02525.12   199 seq1277_BIOID47107   -            198     1e-05   25.0   0.0   1   1   3.9e-09   1.3e-05   24.6   0.0     2   138     3   117     2   147 0.74 Flavodoxin-like fold
SRP54                PF00448.17   196 seq1278_BIOID47107   -            453   7.9e-76  253.7   0.3   1   1   5.5e-79   1.2e-75  253.1   0.2     1   196   100   296   100   296 0.99 SRP54-type protein, GTPase domain
SRP_SPB              PF02978.14   104 seq1278_BIOID47107   -            453   1.1e-36  125.1   7.9   1   1   4.7e-40   1.1e-36  125.1   5.5     2   104   329   427   328   427 0.99 Signal peptide binding domain
SRP54_N              PF02881.14    75 seq1278_BIOID47107   -            453   2.1e-21   75.6   0.5   1   1   9.2e-25   2.1e-21   75.6   0.3     1    75     5    82     5    82 0.99 SRP54-type protein, helical bundle domain
CbiA                 PF01656.18   195 seq1278_BIOID47107   -            453   2.8e-08   33.2   2.5   1   1   3.8e-11   8.6e-08   31.7   1.3     9   164   110   256   102   288 0.68 CobQ/CobB/MinD/ParA nucleotide binding domain
cobW                 PF02492.14   178 seq1278_BIOID47107   -            453   6.4e-05   22.3   0.4   1   1   7.5e-08   0.00017   20.9   0.3     2   152   102   251   100   260 0.79 CobW/HypB/UreG, nucleotide-binding domain
SgrR_N               PF12793.2    115 seq1279_BIOID47107   -            566   5.9e-38  129.2   2.0   1   1   1.5e-41     1e-37  128.5   1.4     2   115     6   119     5   119 0.98 Sugar transport-related sRNA regulator N-term
SBP_bac_5            PF00496.17   374 seq1279_BIOID47107   -            566   6.3e-19   67.9   0.0   1   1   1.8e-22   1.3e-18   66.9   0.0     2   158   165   303   164   305 0.89 Bacterial extracellular solute-binding proteins, family 5 Middle
Peptidase_M20        PF01546.23   171 seq1280_BIOID47107   -            396   2.9e-31  108.2   0.0   1   1   1.5e-34     1e-30  106.4   0.0     1   169    89   390    89   392 0.96 Peptidase family M20/M25/M40
M20_dimer            PF07687.9    109 seq1280_BIOID47107   -            396   1.2e-24   86.0   0.0   1   1     3e-28   2.1e-24   85.2   0.0     2   107   191   301   190   303 0.91 Peptidase dimerisation domain
PseudoU_synth_2      PF00849.17   164 seq1281_BIOID47107   -            217   8.8e-15   54.8   0.3   1   1   1.2e-17   1.7e-13   50.6   0.0     2   164    41   186    40   186 0.84 RNA pseudouridylate synthase
His_biosynth         PF00977.16   228 seq1283_BIOID47107   -            246   8.5e-76  254.0   0.2   1   1   2.8e-79   9.5e-76  253.9   0.2     1   228     2   235     2   235 0.98 Histidine biosynthesis protein
Trp_syntA            PF00290.15   259 seq1283_BIOID47107   -            246   1.7e-06   26.5   0.9   1   1     1e-08   3.4e-05   22.3   0.1   174   232    52   109    33   115 0.88 Tryptophan synthase alpha chain
Methyltransf_9       PF08003.6    315 seq1284_BIOID47107   -            323    2e-172  572.0   0.0   1   1  9.6e-176  2.2e-172  571.8   0.0     1   315     7   322     7   322 1.00 Protein of unknown function (DUF1698)
Methyltransf_23      PF13489.1    162 seq1284_BIOID47107   -            323   4.4e-11   42.6   0.0   1   1   3.5e-14     8e-11   41.7   0.0    12   159   114   269   103   272 0.71 Methyltransferase domain
Methyltransf_18      PF12847.2    112 seq1284_BIOID47107   -            323   7.7e-08   32.7   0.0   1   1   7.1e-11   1.6e-07   31.7   0.0     2   111   123   226   122   227 0.86 Methyltransferase domain
Methyltransf_31      PF13847.1    152 seq1284_BIOID47107   -            323   1.2e-07   31.3   0.0   1   1   9.6e-11   2.2e-07   30.4   0.0     5   112   124   228   121   284 0.90 Methyltransferase domain
Methyltransf_11      PF08241.7     95 seq1284_BIOID47107   -            323   2.6e-05   24.4   0.0   1   1   2.2e-08   4.9e-05   23.6   0.0     1    94   127   223   127   224 0.81 Methyltransferase domain
CMAS                 PF02353.15   273 seq1284_BIOID47107   -            323   5.9e-05   22.1   0.0   1   1   4.6e-08    0.0001   21.3   0.0    50   173   110   233   105   292 0.79 Mycolic acid cyclopropane synthetase
Leu_Phe_trans        PF03588.9    173 seq1287_BIOID47107   -            234   5.3e-75  250.2   0.0   1   1   4.5e-79   6.2e-75  249.9   0.0     2   173    35   204    34   204 0.99 Leucyl/phenylalanyl-tRNA protein transferase
UspB                 PF10625.4    107 seq1288_BIOID47107   -            111   2.6e-52  174.9   0.8   1   1   2.2e-56     3e-52  174.7   0.6     1   107     1   107     1   107 0.99 Universal stress protein B (UspB)
MS_channel           PF00924.13   206 seq1290_BIOID47107   -            286   9.4e-60  201.3   2.3   1   1   1.4e-63   9.4e-60  201.3   1.6     3   206    72   268    70   268 0.99 Mechanosensitive ion channel
TM_helix             PF05552.7     53 seq1290_BIOID47107   -            286   1.4e-14   53.3   6.9   1   1     2e-18   1.4e-14   53.3   4.8     2    53    15    66    14    66 0.97 Conserved TM helix
Ribosomal_L22        PF00237.14   105 seq1291_BIOID47107   -            110   1.6e-41  140.4   2.4   1   1   1.3e-45   1.7e-41  140.2   1.6     1   104     5   108     5   109 0.99 Ribosomal protein L22p/L17e
Arylsulfotrans       PF05935.6    471 seq1292_BIOID47107   -            598  9.7e-171  568.2   0.5   1   1    8e-175  1.1e-170  568.1   0.3     2   471    42   587    41   587 0.98 Arylsulfotransferase (ASST)
CTP_transf_2         PF01467.21   157 seq1295_BIOID47107   -            213   1.1e-41  142.3   0.0   1   1   9.7e-46   1.3e-41  142.1   0.0     1   157     7   187     7   187 0.98 Cytidylyltransferase
Ldr_toxin            PF13940.1     35 seq1296_BIOID47107   -             44   6.8e-23   80.0   5.5   1   1   5.6e-27   7.7e-23   79.8   3.8     1    35    10    44    10    44 1.00 Toxin Ldr, type I toxin-antitoxin system
PfkB                 PF00294.19   301 seq1297_BIOID47107   -            321     5e-50  170.2   0.0   1   1   4.7e-54   6.5e-50  169.8   0.0     4   294    19   305    17   311 0.90 pfkB family carbohydrate kinase
FMN_red              PF03358.10   152 seq1298_BIOID47107   -            191     9e-36  122.5   0.0   1   1   1.8e-39   1.2e-35  122.1   0.0     1   148     1   141     1   144 0.94 NADPH-dependent FMN reductase
Flavodoxin_2         PF02525.12   199 seq1298_BIOID47107   -            191   1.6e-06   27.6   0.0   1   1   3.9e-10   2.7e-06   26.9   0.0     1   104     1    92     1   130 0.84 Flavodoxin-like fold
DUF2498              PF10692.4     82 seq1299_BIOID47107   -             83   2.6e-44  148.6   0.1   1   1   2.2e-48   2.9e-44  148.4   0.1     2    82     3    83     2    83 0.98 Protein of unknown function (DUF2498)
Phage_GPA            PF05840.8    371 seq1300_BIOID47107   -            804  1.9e-147  490.6   0.1   1   1    3e-151  4.1e-147  489.6   0.1     1   370   188   562   188   563 0.99 Bacteriophage replication gene A protein (GPA)
Sigma54_activat      PF00158.21   168 seq1302_BIOID47107   -            469   4.4e-71  237.6   0.0   1   1   2.5e-74   6.8e-71  237.0   0.0     1   167   140   306   140   307 0.99 Sigma-54 interaction domain
Response_reg         PF00072.19   112 seq1302_BIOID47107   -            469   1.2e-32  112.0   0.0   1   1   9.7e-36   2.7e-32  110.9   0.0     1   111     6   115     6   116 0.97 Response regulator receiver domain
HTH_8                PF02954.14    42 seq1302_BIOID47107   -            469   1.4e-15   56.4   3.4   1   1   1.6e-18   4.3e-15   54.8   1.0     3    42   427   466   425   466 0.96 Bacterial regulatory protein, Fis family
AAA_5                PF07728.9    139 seq1302_BIOID47107   -            469   2.9e-08   33.4   0.0   1   1   2.3e-11   6.3e-08   32.3   0.0     2   125   164   284   163   301 0.86 AAA domain (dynein-related subfamily)
AAA_2                PF07724.9    171 seq1302_BIOID47107   -            469   2.6e-05   24.0   0.0   1   1   1.7e-08   4.7e-05   23.2   0.0     2   125   160   279   159   316 0.78 AAA domain (Cdc48 subfamily)
AA_permease_2        PF13520.1    426 seq1303_BIOID47107   -            460   7.7e-79  265.0  39.8   1   1   6.6e-83     9e-79  264.8  27.6     1   420     5   441     5   449 0.91 Amino acid permease
Ribosomal_S3_C       PF00189.15    85 seq1304_BIOID47107   -            233   3.5e-35  119.9   0.3   1   1   1.8e-38   1.2e-34  118.2   0.1     1    85   119   202   119   202 0.96 Ribosomal protein S3, C-terminal domain
KH_2                 PF07650.12    78 seq1304_BIOID47107   -            233   6.9e-20   70.2   3.4   1   1   2.1e-23   1.4e-19   69.2   2.4     1    78    38   111    38   111 0.97 KH domain
YcgR                 PF07317.7    108 seq1305_BIOID47107   -            244   5.4e-38  128.9   0.0   1   1   1.2e-41     8e-38  128.4   0.0     1   108     7   111     7   111 0.99 Flagellar regulator YcgR
PilZ                 PF07238.9    102 seq1305_BIOID47107   -            244   2.9e-17   62.4   0.1   1   1   1.6e-20   1.1e-16   60.5   0.0     1   102   112   230   112   230 0.94 PilZ domain
YccJ                 PF13993.1     69 seq1306_BIOID47107   -             75   3.5e-42  142.2   2.1   1   1   2.9e-46   3.9e-42  142.0   1.5     1    69     7    75     7    75 0.99 YccJ-like protein
Fer4_11              PF13247.1     99 seq1307_BIOID47107   -            644   8.8e-16   57.5  14.8   1   1   8.4e-19   8.8e-16   57.5  10.3     6    97    57   142    53   144 0.90 4Fe-4S dicluster domain
Pyr_redox_2          PF07992.9    200 seq1307_BIOID47107   -            644     6e-11   42.4   0.0   1   1   2.4e-13   2.5e-10   40.4   0.0     1   198   317   617   317   619 0.87 Pyridine nucleotide-disulphide oxidoreductase
Fer4_9               PF13187.1     55 seq1307_BIOID47107   -            644   1.7e-10   40.9  42.9   1   1   1.7e-09   1.7e-06   28.0   8.3     1    54    91   138    91   139 0.94 4Fe-4S dicluster domain
Pyr_redox            PF00070.22    80 seq1307_BIOID47107   -            644   3.3e-10   40.0   1.2   1   1     5e-08   5.3e-05   23.4   0.1     1    63   317   388   317   391 0.81 Pyridine nucleotide-disulphide oxidoreductase
NAD_binding_8        PF13450.1     68 seq1307_BIOID47107   -            644   7.4e-09   35.3   0.1   1   1   1.9e-11     2e-08   34.0   0.0     1    35   320   354   320   362 0.96 NAD(P)-binding Rossmann-like domain
Fer4_10              PF13237.1     52 seq1307_BIOID47107   -            644   1.7e-08   34.0  42.1   1   1   2.3e-10   2.4e-07   30.3   4.5     3    52    86   135    84   159 0.90 4Fe-4S dicluster domain
Fer4_6               PF12837.2     24 seq1307_BIOID47107   -            644     3e-08   33.0  55.9   1   1   3.9e-09   4.1e-06   26.3   1.4     2    23    85   106    84   107 0.91 4Fe-4S binding domain
Fer4                 PF00037.22    24 seq1307_BIOID47107   -            644     1e-06   27.9   3.0   1   1   9.8e-10     1e-06   27.9   2.1     2    23    86   107    85   108 0.90 4Fe-4S binding domain
FAD_binding_3        PF01494.14   356 seq1307_BIOID47107   -            644   6.1e-06   25.3   0.1   1   1   1.4e-08   1.5e-05   24.1   0.0     3    34   317   348   315   350 0.94 FAD binding domain
Thi4                 PF01946.12   230 seq1307_BIOID47107   -            644     1e-05   24.6   0.0   1   1   1.9e-08     2e-05   23.7   0.0    19    63   317   361   307   386 0.79 Thi4 family
HI0933_like          PF03486.9    409 seq1307_BIOID47107   -            644   9.6e-06   24.1   0.3   1   1   1.5e-08   1.6e-05   23.4   0.2     2    36   317   351   316   356 0.94 HI0933-like protein
SBP_bac_3            PF00497.15   225 seq1308_BIOID47107   -            243   2.3e-67  226.4   0.9   1   1   1.9e-71   2.6e-67  226.2   0.6     1   224    23   242    23   243 0.96 Bacterial extracellular solute-binding proteins, family 3
GidB                 PF02527.10   184 seq1310_BIOID47107   -            207   7.4e-67  223.9   0.0   1   1   1.3e-70     9e-67  223.6   0.0     1   184    20   200    20   200 0.98 rRNA small subunit methyltransferase G
Methyltransf_31      PF13847.1    152 seq1310_BIOID47107   -            207   9.4e-10   38.1   0.0   1   1   5.5e-13   3.8e-09   36.2   0.0     4    94    66   149    64   195 0.82 Methyltransferase domain
AMP-binding          PF00501.23   418 seq1311_BIOID47107   -            719   8.2e-74  248.3   0.0   1   1   1.8e-77   1.3e-73  247.7   0.0     1   409   233   635   233   642 0.91 AMP-binding enzyme
Acyltransferase      PF01553.16   132 seq1311_BIOID47107   -            719   2.5e-19   68.8   0.0   1   1   7.6e-23   5.2e-19   67.8   0.0     1   131    15   137    15   138 0.97 Acyltransferase
NUDIX                PF00293.23   135 seq1312_BIOID47107   -            153     8e-21   73.9   0.2   1   1   7.4e-25     1e-20   73.6   0.1     2   120     5   116     4   123 0.92 NUDIX domain
SLT                  PF01464.15   121 seq1313_BIOID47107   -            169   1.2e-31  108.6   0.0   1   1     1e-35   1.4e-31  108.3   0.0     2   117    22   136    21   140 0.95 Transglycosylase SLT domain
Acyl_transf_3        PF01757.17   340 seq1314_BIOID47107   -            357     2e-31  108.9  42.3   1   1   1.8e-35   2.4e-31  108.7  29.3     3   337     7   326     5   329 0.92 Acyltransferase family
Thioredoxin          PF00085.15   104 seq1315_BIOID47107   -            144     8e-34  115.3   0.0   1   1   2.2e-37     1e-33  115.0   0.0     2   103    40   141    39   142 0.98 Thioredoxin
Thioredoxin_2        PF13098.1    112 seq1315_BIOID47107   -            144   3.6e-10   39.9   0.1   1   1   7.4e-13   3.4e-09   36.7   0.0     7   112    58   139    52   139 0.90 Thioredoxin-like domain
Usp                  PF00582.21   140 seq1316_BIOID47107   -            142   2.1e-14   53.7   0.0   1   1   1.7e-18   2.4e-14   53.6   0.0     2   140     3   138     2   138 0.95 Universal stress protein family
Exo_endo_phos        PF03372.18   251 seq1317_BIOID47107   -            272   5.2e-26   91.9   0.0   1   1   4.4e-30   6.1e-26   91.7   0.0     1   251     8   263     8   263 0.81 Endonuclease/Exonuclease/phosphatase family
ABC_tran             PF00005.22   118 seq1318_BIOID47107   -            226   9.3e-20   71.0   0.0   1   1   2.9e-23   1.3e-19   70.5   0.0     1   118    48   178    48   178 0.93 ABC transporter
AAA_16               PF13191.1    166 seq1318_BIOID47107   -            226   7.2e-07   29.6   0.1   1   1   2.3e-10     1e-06   29.0   0.1    19    60    31    71    24   218 0.74 AAA ATPase domain
His_biosynth         PF00977.16   228 seq1319_BIOID47107   -            258   1.1e-78  263.5   0.6   1   1   3.6e-82   1.2e-78  263.3   0.4     1   227     5   239     5   240 0.96 Histidine biosynthesis protein
SBP_bac_9            PF01297.12   256 seq1320_BIOID47107   -            304   2.3e-67  226.8   0.0   1   1   1.9e-71   2.6e-67  226.6   0.0     1   254    32   295    32   297 0.92 Periplasmic solute binding protein family
priB_priC            PF07445.7    173 seq1321_BIOID47107   -            175   6.3e-56  188.4  17.2   1   1   5.2e-60   7.1e-56  188.2  11.9     1   173     7   175     7   175 0.99 Primosomal replication protein priB and priC
His_Phos_1           PF00300.17   158 seq1323_BIOID47107   -            204     6e-37  127.0   0.3   1   1   5.2e-41   7.2e-37  126.7   0.2     1   156     3   155     3   157 0.96 Histidine phosphatase superfamily (branch 1)
SNARE_assoc          PF09335.6    123 seq1326_BIOID47107   -            192   4.6e-18   65.4   1.6   1   1   3.3e-22   4.6e-18   65.4   1.1     3   122    23   143    21   144 0.92 SNARE associated Golgi protein
eIF-1a               PF01176.14    65 seq1329_BIOID47107   -             72   5.3e-29   99.3   0.0   1   1   4.3e-33   5.9e-29   99.1   0.0     1    65     5    70     5    70 0.98 Translation initiation factor 1A / IF-1
Amidase_3            PF01520.13   175 seq1330_BIOID47107   -            289   2.7e-52  176.9   0.0   1   1     5e-56   6.8e-52  175.6   0.0     1   174    59   273    59   274 0.99 N-acetylmuramoyl-L-alanine amidase
LysE                 PF01810.13   191 seq1331_BIOID47107   -            210   1.3e-57  194.0  15.3   1   1   1.1e-61   1.5e-57  193.8  10.6     2   190    14   200    13   201 0.96 LysE type translocator
Peptidase_M28        PF04389.12   176 seq1332_BIOID47107   -            323   3.2e-23   82.2   0.0   1   1   1.1e-26   7.5e-23   81.0   0.0     2   175   107   308   106   309 0.73 Peptidase family M28
Peptidase_M20        PF01546.23   171 seq1332_BIOID47107   -            323   6.1e-06   25.8   0.0   1   1   1.3e-09   8.9e-06   25.2   0.0     1    63   109   170   109   296 0.84 Peptidase family M20/M25/M40
Ribosomal_L16        PF00252.13   133 seq1333_BIOID47107   -            136   1.2e-50  170.5   0.8   1   1     1e-54   1.4e-50  170.4   0.6     1   132     4   131     4   132 0.97 Ribosomal protein L16p/L10e
BMC                  PF00936.14    75 seq1335_BIOID47107   -             93   1.6e-28   98.0   5.5   1   1   1.4e-32   1.9e-28   97.8   3.8     1    75     4    80     4    80 0.98 BMC domain
BPD_transp_1         PF00528.17   185 seq1338_BIOID47107   -            238   7.5e-16   58.0  12.2   1   1   5.5e-20   7.5e-16   58.0   8.5     1   183    25   230    22   232 0.89 Binding-protein-dependent transport system inner membrane component
DUF2496              PF10689.4     44 seq1339_BIOID47107   -             53   2.8e-24   84.3   2.1   1   1   2.3e-28   3.2e-24   84.1   1.5     1    44     2    45     2    45 0.98 Protein of unknown function (DUF2496)
DUF2238              PF09997.4    143 seq1340_BIOID47107   -            216   2.4e-59  198.7   0.8   1   1   2.5e-63   3.4e-59  198.2   0.5     1   143    41   182    41   182 0.99 Predicted membrane protein (DUF2238)
Ribosomal_S16        PF00886.14    62 seq1341_BIOID47107   -             82     6e-26   89.8   0.1   1   1   5.2e-30   7.1e-26   89.5   0.0     1    62     8    68     8    68 0.96 Ribosomal protein S16
Amidohydro_4         PF13147.1    304 seq1342_BIOID47107   -            378   2.9e-29  102.8   6.2   1   1   1.3e-32   4.5e-29  102.2   4.3     1   304    41   356    41   356 0.88 Amidohydrolase
Amidohydro_3         PF07969.6    404 seq1342_BIOID47107   -            378   1.9e-11   43.7   1.8   1   1   1.4e-14   4.8e-11   42.3   0.7   266   404   245   357    80   357 0.80 Amidohydrolase family
Amidohydro_1         PF01979.15   333 seq1342_BIOID47107   -            378   2.7e-09   37.0   0.8   1   1   2.1e-10   7.3e-07   29.0   0.0   231   331   248   357   229   358 0.56 Amidohydrolase family
Amidohydro_5         PF13594.1     68 seq1342_BIOID47107   -            378   1.2e-06   28.0   0.2   1   1   1.1e-09   3.7e-06   26.5   0.0     4    68    22    92    21    92 0.71 Amidohydrolase
PEPcase              PF00311.12   793 seq1344_BIOID47107   -            883  6.7e-293  973.3   0.0   1   1  6.1e-297  8.3e-293  973.0   0.0     2   793   129   883   128   883 0.98 Phosphoenolpyruvate carboxylase
ATP-synt_ab          PF00006.20   215 seq1345_BIOID47107   -            419   5.2e-42  143.6   0.0   1   1   2.5e-45   6.9e-42  143.2   0.0     3   214   159   364   157   365 0.95 ATP synthase alpha/beta family, nucleotide-binding domain
Rho_RNA_bind         PF07497.7     78 seq1345_BIOID47107   -            419   5.9e-42  141.0   0.1   1   1   3.8e-45     1e-41  140.2   0.0     1    78    49   126    49   126 0.98 Rho termination factor, RNA-binding domain
Rho_N                PF07498.7     43 seq1345_BIOID47107   -            419   7.1e-18   63.9   0.8   1   1   1.6e-20   4.4e-17   61.4   0.2     1    43     5    47     5    47 0.98 Rho termination factor, N-terminal domain
NACHT                PF05729.7    167 seq1345_BIOID47107   -            419   8.5e-05   22.1   0.0   1   1   5.6e-08   0.00015   21.2   0.0    12    96   183   273   179   287 0.80 NACHT domain
BMC                  PF00936.14    75 seq1347_BIOID47107   -            261   8.7e-30  102.1   4.4   1   2   6.2e-17   8.5e-13   47.6   0.3     1    66    69   145    69   152 0.86 BMC domain
BMC                  PF00936.14    75 seq1347_BIOID47107   -            261   8.7e-30  102.1   4.4   2   2   1.9e-19   2.6e-15   55.7   0.2     1    70   175   248   175   255 0.94 BMC domain
PRA-CH               PF01502.13    75 seq1349_BIOID47107   -            203   1.5e-33  114.1   0.0   1   1   3.4e-37   2.3e-33  113.5   0.0     1    74    33   106    33   107 0.99 Phosphoribosyl-AMP cyclohydrolase
PRA-PH               PF01503.12    83 seq1349_BIOID47107   -            203   1.2e-14   54.2   0.3   1   1   2.5e-18   1.7e-14   53.7   0.2     2    82   116   201   115   202 0.96 Phosphoribosyl-ATP pyrophosphohydrolase
Ribosomal_L29        PF00831.18    58 seq1350_BIOID47107   -             63     5e-25   86.8   6.8   1   1     4e-29   5.5e-25   86.7   4.7     1    58     3    60     3    60 0.99 Ribosomal L29 protein
GGDEF                PF00990.16   161 seq1351_BIOID47107   -            430   1.2e-45  154.8   0.0   1   1   4.6e-49   2.1e-45  154.0   0.0     1   161   273   426   273   426 0.96 GGDEF domain
PAS_4                PF08448.5    110 seq1351_BIOID47107   -            430   6.8e-09   35.6   0.0   1   1   6.9e-12   3.2e-08   33.4   0.0     6   110   162   264   156   264 0.89 PAS fold
PAS_8                PF13188.1     64 seq1351_BIOID47107   -            430   6.2e-07   28.9   0.0   1   2   6.3e-05      0.29   10.9   0.0     5    34    27    58    24    98 0.75 PAS domain
PAS_8                PF13188.1     64 seq1351_BIOID47107   -            430   6.2e-07   28.9   0.0   2   2   3.7e-06     0.017   14.8   0.0     9    37   157   191   150   217 0.74 PAS domain
Peptidase_S24        PF00717.18    70 seq1352_BIOID47107   -            224     9e-16   57.1   0.1   1   1   1.8e-19   2.4e-15   55.7   0.0     1    68   133   202   133   204 0.90 Peptidase S24-like
ACT_6                PF13740.1     76 seq1353_BIOID47107   -            212   6.5e-30  102.5   0.5   1   1   1.4e-31   6.5e-28   96.1   0.0     1    76    29   104    29   104 0.98 ACT domain
ACT                  PF01842.20    66 seq1353_BIOID47107   -            212   1.3e-12   46.8   0.2   1   1   1.3e-09   5.8e-06   25.5   0.0     2    65   119   188   118   189 0.97 ACT domain
Hydrolase_3          PF08282.7    254 seq1354_BIOID47107   -            306   9.2e-64  215.3   0.0   1   1   3.1e-67   1.1e-63  215.1   0.0     1   254    40   301    40   301 0.97 haloacid dehalogenase-like hydrolase
S6PP                 PF05116.8    247 seq1354_BIOID47107   -            306   1.3e-14   54.0   0.0   1   2   5.2e-08   0.00018   20.7   0.0     3    75    38   108    36   117 0.84 Sucrose-6F-phosphate phosphohydrolase
S6PP                 PF05116.8    247 seq1354_BIOID47107   -            306   1.3e-14   54.0   0.0   2   2   2.9e-11     1e-07   31.4   0.0   110   212   180   280   139   294 0.83 Sucrose-6F-phosphate phosphohydrolase
Hydrolase            PF00702.21   204 seq1354_BIOID47107   -            306   3.2e-10   40.7   0.2   1   1   7.5e-12   2.6e-08   34.5   0.1     2   204    38   269    37   269 0.67 haloacid dehalogenase-like hydrolase
RimM                 PF01782.13    84 seq1355_BIOID47107   -            185     9e-28   95.9   0.0   1   1     2e-31   1.4e-27   95.3   0.0     2    84    19   100    18   100 0.98 RimM N-terminal domain
PRC                  PF05239.11    79 seq1355_BIOID47107   -            185   9.1e-10   38.1   0.7   1   1   2.1e-13   1.5e-09   37.4   0.5     2    73   107   180   106   184 0.89 PRC-barrel domain
ABC_tran             PF00005.22   118 seq1356_BIOID47107   -            275   3.8e-19   69.0   0.0   1   1   8.4e-23   5.7e-19   68.5   0.0     1   117    47   170    47   171 0.86 ABC transporter
AAA_21               PF13304.1    303 seq1356_BIOID47107   -            275   1.1e-15   58.3   0.0   1   1   1.8e-11   1.2e-07   31.8   0.0   232   298   138   201   108   203 0.85 AAA domain
Oligomerisation      PF02410.10   100 seq1359_BIOID47107   -            105   3.4e-33  113.5   0.2   1   1   2.8e-37   3.8e-33  113.3   0.1     4   100     9   104     6   104 0.97 Oligomerisation domain
ExsB                 PF06508.8    137 seq1360_BIOID47107   -            231     5e-57  191.4   0.0   1   1   1.4e-60   6.4e-57  191.0   0.0     1   137     3   140     3   140 0.99 ExsB
Asn_synthase         PF00733.16   255 seq1360_BIOID47107   -            231   2.2e-05   23.9   0.0   1   1   8.3e-09   3.8e-05   23.1   0.0    21    80     5    64     2    77 0.90 Asparagine synthase
Arginosuc_synth      PF00764.14   388 seq1360_BIOID47107   -            231   2.3e-05   23.5   0.1   1   1   8.8e-09     4e-05   22.7   0.0     1    59     5    63     5    75 0.91 Arginosuccinate synthase
SNARE_assoc          PF09335.6    123 seq1361_BIOID47107   -            236   1.1e-27   96.5   6.3   1   1   7.9e-32   1.1e-27   96.5   4.4     1   121    63   180    63   182 0.98 SNARE associated Golgi protein
HOK_GEF              PF01848.11    43 seq1362_BIOID47107   -             69   4.2e-19   67.4   3.3   1   1   3.7e-23   5.1e-19   67.2   2.3     1    43    24    66    24    66 0.98 Hok/gef family
Transthyretin        PF00576.16   112 seq1363_BIOID47107   -            137   1.9e-42  143.5   0.1   1   1   1.6e-46   2.2e-42  143.3   0.1     2   112    28   136    27   136 0.98 HIUase/Transthyretin family
SIMPL                PF04402.9    210 seq1364_BIOID47107   -            246   5.1e-48  163.5   7.0   1   1   4.4e-52     6e-48  163.3   4.8     1   210    30   232    30   232 0.93 Protein of unknown function (DUF541)
adh_short            PF00106.20   167 seq1365_BIOID47107   -            240   4.5e-16   59.1   0.2   1   1   1.3e-19     6e-16   58.6   0.1     3   166     9   170     8   171 0.87 short chain dehydrogenase
adh_short_C2         PF13561.1    243 seq1365_BIOID47107   -            240   7.5e-08   32.3   0.0   1   1   2.1e-11   9.5e-08   32.0   0.0     8   192    18   193    13   238 0.73 Enoyl-(Acyl carrier protein) reductase
KR                   PF08659.5    181 seq1365_BIOID47107   -            240   4.8e-07   29.4   0.3   1   1   1.9e-10   8.8e-07   28.6   0.2     4   172    10   175     8   184 0.84 KR domain
TRCF                 PF03461.10   101 seq1366_BIOID47107   -           1164   2.8e-29  100.9   0.0   1   1     9e-32   2.5e-28   97.9   0.0     1    97  1021  1117  1021  1121 0.96 TRCF domain
CarD_CdnL_TRCF       PF02559.11    98 seq1366_BIOID47107   -           1164   2.6e-28   97.8   0.0   1   1   2.7e-31   7.3e-28   96.3   0.0     1    98   492   589   492   589 0.98 CarD-like/TRCF domain
DEAD                 PF00270.24   173 seq1366_BIOID47107   -           1164   3.3e-24   85.1   0.1   1   1   3.3e-27   9.1e-24   83.7   0.0     1   169   618   778   618   782 0.87 DEAD/DEAH box helicase
Helicase_C           PF00271.26    78 seq1366_BIOID47107   -           1164   9.9e-17   60.4   0.9   1   1   2.8e-18   7.7e-15   54.4   0.3     8    77   852   922   848   923 0.96 Helicase conserved C-terminal domain
ResIII               PF04851.10   184 seq1366_BIOID47107   -           1164   9.8e-12   44.9   0.0   1   1   7.3e-15     2e-11   43.9   0.0     3   182   616   774   614   776 0.81 Type III restriction enzyme, res subunit
KdpC                 PF02669.10   188 seq1367_BIOID47107   -            190  3.3e-101  336.5   0.2   1   1  2.7e-105  3.7e-101  336.4   0.1     1   188     1   188     1   188 0.99 K+-transporting ATPase, c chain
ATP_synt_I           PF03899.10   100 seq1368_BIOID47107   -            130   4.8e-14   52.2  13.1   1   1   4.9e-18   6.7e-14   51.7   9.1     1    99    17   112    17   113 0.95 ATP synthase I chain
Peptidase_S66        PF02016.10   285 seq1371_BIOID47107   -            304   1.2e-76  257.2   0.0   1   1     1e-80   1.4e-76  257.0   0.0     3   285     6   286     4   286 0.92 LD-carboxypeptidase
Coprogen_oxidas      PF01218.13   296 seq1372_BIOID47107   -            300  4.5e-147  488.1   0.1   1   1  3.7e-151  5.1e-147  488.0   0.1     2   296     8   300     7   300 0.99 Coproporphyrinogen III oxidase
DSBA                 PF01323.15   193 seq1373_BIOID47107   -            222   1.3e-12   47.5   1.4   1   1   1.8e-15   1.2e-11   44.3   1.0     2   179    48   201    47   217 0.79 DSBA-like thioredoxin domain
Thioredoxin_4        PF13462.1    163 seq1373_BIOID47107   -            222     2e-11   44.0   4.3   1   1   4.1e-14   2.8e-10   40.3   3.0    11   158    42   210    41   218 0.66 Thioredoxin
BPD_transp_1         PF00528.17   185 seq1375_BIOID47107   -            222   1.9e-12   46.9  16.4   1   1   1.1e-15   1.5e-11   44.0  11.5     3   182    32   214    14   217 0.90 Binding-protein-dependent transport system inner membrane component
SPOUT_MTase          PF02590.12   155 seq1377_BIOID47107   -            155   4.9e-52  175.6   0.0   1   1     4e-56   5.5e-52  175.4   0.0     1   155     1   153     1   153 0.99 Predicted SPOUT methyltransferase
adh_short            PF00106.20   167 seq1379_BIOID47107   -            263   2.7e-26   92.3   3.3   1   1   5.6e-30   3.8e-26   91.8   2.3     1   165    33   189    33   191 0.85 short chain dehydrogenase
adh_short_C2         PF13561.1    243 seq1379_BIOID47107   -            263     1e-24   87.5   0.0   1   1   1.9e-28   1.3e-24   87.2   0.0     5   240    41   259    39   262 0.89 Enoyl-(Acyl carrier protein) reductase
DUF1877              PF08974.5    167 seq1380_BIOID47107   -            167   2.6e-45  153.9   0.0   1   1   2.1e-49   2.9e-45  153.8   0.0     1   167     1   165     1   165 0.99 Domain of unknown function (DUF1877)
Ribosomal_L14        PF00238.14   122 seq1381_BIOID47107   -            123   3.4e-54  181.7   0.4   1   1   2.7e-58   3.7e-54  181.5   0.3     1   122     1   123     1   123 0.98 Ribosomal protein L14p/L23e
HI0933_like          PF03486.9    409 seq1382_BIOID47107   -            397  6.9e-156  518.7   0.0   1   1    4e-159  7.8e-156  518.5   0.0     2   408     5   392     4   393 0.98 HI0933-like protein
Pyr_redox_3          PF13738.1    203 seq1382_BIOID47107   -            397     3e-11   43.6   0.0   1   1   3.9e-14   7.6e-11   42.3   0.0     1   141     7   166     7   189 0.71 Pyridine nucleotide-disulphide oxidoreductase
FAD_binding_2        PF00890.19   421 seq1382_BIOID47107   -            397   1.6e-10   40.3   2.5   1   1   6.1e-10   1.2e-06   27.5   0.2     1    45     5    49     5    56 0.94 FAD binding domain
Pyr_redox_2          PF07992.9    200 seq1382_BIOID47107   -            397   4.7e-09   36.3   0.0   1   1   1.7e-11   3.2e-08   33.5   0.0     1   197     5   370     5   373 0.72 Pyridine nucleotide-disulphide oxidoreductase
NAD_binding_8        PF13450.1     68 seq1382_BIOID47107   -            397   2.2e-05   24.2   1.1   1   1   2.5e-08   4.8e-05   23.1   0.8     1    32     8    39     8    50 0.95 NAD(P)-binding Rossmann-like domain
tRNA_m1G_MT          PF01746.16   186 seq1383_BIOID47107   -            255   4.9e-60  202.2   0.0   1   1   4.3e-64   5.8e-60  201.9   0.0     2   186    23   221    22   221 0.98 tRNA (Guanine-1)-methyltransferase
Oxidored_molyb       PF00174.14   169 seq1384_BIOID47107   -            334   8.2e-41  139.1   0.0   1   1   9.6e-45   1.3e-40  138.4   0.0    11   168   108   268    97   269 0.94 Oxidoreductase molybdopterin binding domain
Response_reg         PF00072.19   112 seq1385_BIOID47107   -            216   1.7e-24   85.8   0.1   1   1   6.7e-28     3e-24   85.0   0.0     1   111     6   120     6   121 0.96 Response regulator receiver domain
GerE                 PF00196.14    58 seq1385_BIOID47107   -            216     7e-19   66.7   0.1   1   1   2.5e-22   1.2e-18   66.0   0.1     2    57   149   204   148   205 0.96 Bacterial regulatory proteins, luxR family
AhpC-TSA             PF00578.16   124 seq1386_BIOID47107   -            156   5.2e-40  135.8   0.0   1   1   1.9e-43   6.6e-40  135.5   0.0     2   123     7   134     6   135 0.99 AhpC/TSA family
Redoxin              PF08534.5    146 seq1386_BIOID47107   -            156   2.1e-27   95.3   0.0   1   1   7.3e-31   2.5e-27   95.1   0.0     1   131     5   136     5   148 0.90 Redoxin
SCO1-SenC            PF02630.9    174 seq1386_BIOID47107   -            156   3.3e-10   39.7   0.0   1   1   1.4e-13   4.7e-10   39.2   0.0    32   171    10   136     4   140 0.89 SCO1/SenC
DUF899               PF05988.7    211 seq1386_BIOID47107   -            156   0.00024   20.4   0.0   1   1   7.9e-08   0.00027   20.3   0.0    48   173    12   137     3   152 0.81 Bacterial protein of unknown function (DUF899)
ATP-synt_A           PF00119.15   215 seq1387_BIOID47107   -            271   1.7e-64  217.1  20.5   1   1   1.4e-68   1.9e-64  216.9  14.2     1   214    39   265    39   266 0.97 ATP synthase A chain
Aldedh               PF00171.17   462 seq1388_BIOID47107   -            505   1.5e-33  115.7   4.0   1   1   4.1e-31   5.7e-27   94.0   1.0    18   298    61   339    40   369 0.84 Aldehyde dehydrogenase family
KdpD                 PF02702.12   211 seq1389_BIOID47107   -            894   3.4e-98  326.8   0.0   1   1  2.2e-101     5e-98  326.2   0.0     2   211    21   230    20   230 0.99 Osmosensitive K+ channel His kinase sensor domain
HATPase_c            PF02518.21   111 seq1389_BIOID47107   -            894   1.1e-24   86.1   0.0   1   1   1.1e-27   2.5e-24   84.9   0.0     6   110   778   881   774   882 0.97 Histidine kinase-, DNA gyrase B-, and HSP90-like ATPase
DUF4118              PF13493.1    105 seq1389_BIOID47107   -            894   9.3e-14   51.3  13.7   1   1   7.4e-17   1.7e-13   50.5   9.5     5   103   407   499   403   501 0.85 Domain of unknown function (DUF4118)
HisKA                PF00512.20    68 seq1389_BIOID47107   -            894   2.6e-11   43.2   1.8   1   1   1.1e-14   2.6e-11   43.2   1.2     2    68   664   730   663   730 0.88 His Kinase A (phospho-acceptor) domain
GAF_3                PF13492.1    129 seq1389_BIOID47107   -            894   7.7e-10   38.8   0.0   1   1   9.7e-13   2.2e-09   37.3   0.0    10   129   536   644   527   644 0.82 GAF domain
Usp                  PF00582.21   140 seq1389_BIOID47107   -            894   3.8e-05   23.8   0.6   1   1   6.9e-08   0.00016   21.7   0.4     3   133   251   365   249   373 0.85 Universal stress protein family
Fer4_11              PF13247.1     99 seq1391_BIOID47107   -            163   6.4e-17   61.1  19.2   1   1   4.8e-20   6.6e-17   61.1   9.2     6    96    52   141    47   144 0.88 4Fe-4S dicluster domain
Fer4_7               PF12838.2     52 seq1391_BIOID47107   -            163   4.6e-14   52.4  28.6   1   1   2.7e-11   3.6e-08   33.5   6.9     1    52    86   138    86   138 0.87 4Fe-4S dicluster domain
Fer4_9               PF13187.1     55 seq1391_BIOID47107   -            163   4.4e-14   52.3  26.2   1   1   1.8e-12   2.5e-09   37.1   6.4     1    54    86   138    86   139 0.96 4Fe-4S dicluster domain
Fer4_10              PF13237.1     52 seq1391_BIOID47107   -            163   2.9e-13   49.2  39.7   1   2   2.9e-10   3.9e-07   29.6   8.5     8    52    55    98    48    98 0.94 4Fe-4S dicluster domain
Fer4_10              PF13237.1     52 seq1391_BIOID47107   -            163   2.9e-13   49.2  39.7   2   2   5.5e-09   7.6e-06   25.5   9.4     5    52    83   135    80   135 0.91 4Fe-4S dicluster domain
Fer4                 PF00037.22    24 seq1391_BIOID47107   -            163   4.5e-13   48.0  37.8   1   1   3.5e-10   4.7e-07   29.0   1.2     4    24    83   103    80   103 0.90 4Fe-4S binding domain
Fer4_2               PF12797.2     22 seq1391_BIOID47107   -            163   4.2e-08   32.5  39.5   1   1   8.2e-09   1.1e-05   24.9   2.0     5    21    82    98    79    99 0.88 4Fe-4S binding domain
Fer4_3               PF12798.2     15 seq1391_BIOID47107   -            163   1.7e-07   31.1  46.5   1   2   3.7e-06    0.0051   17.1   3.2     1    14    87   100    87   101 0.96 4Fe-4S binding domain
Fer4_3               PF12798.2     15 seq1391_BIOID47107   -            163   1.7e-07   31.1  46.5   2   2   1.5e-06     0.002   18.4   2.3     1    15   118   138   118   138 0.97 4Fe-4S binding domain
Fer4_4               PF12800.2     17 seq1391_BIOID47107   -            163     5e-06   26.2  39.3   1   2    0.0003      0.41   11.0   3.0     2    14    11    23    10    25 0.91 4Fe-4S binding domain
Fer4_4               PF12800.2     17 seq1391_BIOID47107   -            163     5e-06   26.2  39.3   2   2   5.8e-08     8e-05   22.5   2.9     1    17    84   100    84   100 0.92 4Fe-4S binding domain
ABC-3                PF00950.12   258 seq1392_BIOID47107   -            285   7.1e-82  274.4  25.1   1   1   1.2e-85     8e-82  274.2  17.4     1   257     9   264     9   265 0.99 ABC 3 transport family
FecCD                PF01032.13   311 seq1392_BIOID47107   -            285   2.2e-11   43.0  22.0   1   1   3.3e-15   2.2e-11   43.0  15.2   102   287    64   244    45   265 0.82 FecCD transport family
Transpeptidase       PF00905.17   304 seq1393_BIOID47107   -            633   2.1e-90  302.7   0.1   1   1   4.1e-94   2.8e-90  302.3   0.0     2   304   272   609   271   609 0.97 Penicillin binding protein transpeptidase domain
PBP_dimer            PF03717.10   190 seq1393_BIOID47107   -            633   1.8e-42  145.3   1.0   1   1   3.8e-46   2.6e-42  144.8   0.7     2   189    64   239    63   240 0.95 Penicillin-binding Protein dimerisation domain
KOW                  PF00467.24    32 seq1394_BIOID47107   -            104   4.4e-06   25.9   3.9   1   1   7.1e-10   9.8e-06   24.8   2.7     2    32     8    37     7    37 0.93 KOW motif
DnaJ_C               PF01556.13    81 seq1395_BIOID47107   -            306   5.4e-28   96.6   0.9   1   1   2.1e-22   1.5e-18   66.3   0.0     1    75   210   280   210   286 0.89 DnaJ C terminal domain
DnaJ                 PF00226.26    64 seq1395_BIOID47107   -            306     6e-25   86.6   0.9   1   1   1.9e-28   1.3e-24   85.5   0.6     1    64     5    66     5    66 0.99 DnaJ domain
AAA_18               PF13238.1    129 seq1396_BIOID47107   -            185   4.2e-09   36.6   0.0   1   1   7.1e-12   3.2e-08   33.8   0.0     1   118     6   138     6   148 0.68 AAA domain
AAA_33               PF13671.1    143 seq1396_BIOID47107   -            185     3e-07   30.3   0.3   1   1   2.3e-10     1e-06   28.5   0.2     1   136     5   150     5   153 0.74 AAA domain
Guanylate_kin        PF00625.16   183 seq1396_BIOID47107   -            185     4e-06   26.2   0.0   1   1   1.1e-09   4.8e-06   25.9   0.0     3   152     4   149     2   177 0.82 Guanylate kinase
DsbB                 PF02600.11   156 seq1397_BIOID47107   -            223   2.7e-19   69.3  12.3   1   1   8.7e-22   1.2e-17   64.0   8.5     3   153    23   211    17   214 0.85 Disulfide bond formation protein DsbB
HTH_1                PF00126.22    60 seq1398_BIOID47107   -            298   1.1e-14   53.7   0.2   1   1   1.2e-16   8.1e-13   47.7   0.0     2    60     7    65     6    65 0.96 Bacterial regulatory helix-turn-helix protein, lysR family
LysR_substrate       PF03466.15   209 seq1398_BIOID47107   -            298   8.9e-09   34.6   0.0   1   1   1.7e-12   1.1e-08   34.2   0.0     4   194    91   282    88   292 0.84 LysR substrate binding domain
Aminotran_1_2        PF00155.16   363 seq1399_BIOID47107   -            444   9.4e-24   83.9   0.0   1   1   1.9e-27   1.3e-23   83.4   0.0    41   312   126   385   114   414 0.87 Aminotransferase class I and II
GntR                 PF00392.16    64 seq1399_BIOID47107   -            444   7.5e-18   63.6   0.1   1   1   1.1e-21   7.5e-18   63.6   0.1     2    64     4    66     3    66 0.99 Bacterial regulatory proteins, gntR family
MFS_1                PF07690.11   354 seq1402_BIOID47107   -            397   1.5e-13   50.1  42.6   1   1   1.1e-17   1.5e-13   50.1  29.5     2   345    20   350    19   359 0.70 Major Facilitator Superfamily
Fe-ADH               PF00465.14   366 seq1403_BIOID47107   -            891    5e-112  374.0   0.3   1   1  1.7e-115  7.6e-112  373.4   0.2     1   361   457   849   457   854 0.93 Iron-containing alcohol dehydrogenase
Aldedh               PF00171.17   462 seq1403_BIOID47107   -            891   1.6e-27   95.8   2.6   1   1   2.2e-30     1e-26   93.2   1.8    26   426     4   399     1   406 0.78 Aldehyde dehydrogenase family
Fe-ADH_2             PF13685.1    250 seq1403_BIOID47107   -            891   1.2e-18   67.2   1.0   1   2   2.8e-12   1.3e-08   34.3   0.0    12    94   473   555   464   562 0.92 Iron-containing alcohol dehydrogenase
Fe-ADH_2             PF13685.1    250 seq1403_BIOID47107   -            891   1.2e-18   67.2   1.0   2   2   7.7e-11   3.5e-07   29.6   0.8    98   247   588   739   580   741 0.93 Iron-containing alcohol dehydrogenase
Ribosomal_L5_C       PF00673.16    95 seq1404_BIOID47107   -            179   3.2e-42  142.0   0.0   1   1   7.3e-46     5e-42  141.4   0.0     1    94    84   177    84   178 0.99 ribosomal L5P family C-terminus
Ribosomal_L5         PF00281.14    56 seq1404_BIOID47107   -            179   2.8e-25   87.7   0.1   1   1   7.4e-29     5e-25   86.9   0.0     1    56    24    80    23    80 0.98 Ribosomal protein L5
SBP_bac_3            PF00497.15   225 seq1405_BIOID47107   -            243   1.1e-71  240.5   0.3   1   1   1.9e-75   1.3e-71  240.3   0.2     1   224    23   242    23   243 0.96 Bacterial extracellular solute-binding proteins, family 3
HSP70                PF00012.15   602 seq1406_BIOID47107   -            450   9.4e-25   86.4   0.0   1   2   1.7e-18   1.1e-14   53.1   0.0     2   207     3   228     2   259 0.76 Hsp70 protein
HSP70                PF00012.15   602 seq1406_BIOID47107   -            450   9.4e-25   86.4   0.0   2   2   1.9e-11   1.3e-07   29.8   0.0   250   352   329   423   305   448 0.80 Hsp70 protein
DUF3251              PF11622.3    165 seq1407_BIOID47107   -            179   3.4e-79  263.8   2.3   1   1   2.8e-83   3.8e-79  263.7   1.6     1   157    20   176    20   179 0.99 Protein of unknown function (DUF3251)
Glycos_transf_4      PF00953.16   159 seq1409_BIOID47107   -            367   1.1e-28   99.9  21.3   1   1   7.8e-33   1.1e-28   99.9  14.8     3   157    75   233    73   235 0.94 Glycosyl transferase family 4
Trans_reg_C          PF00486.23    77 seq1412_BIOID47107   -            251   8.3e-21   73.5   0.2   1   1   6.4e-24   4.3e-20   71.2   0.0     2    77   170   245   169   245 0.98 Transcriptional regulatory protein, C terminal
Response_reg         PF00072.19   112 seq1412_BIOID47107   -            251     1e-19   70.4   0.1   1   1   2.3e-23   1.6e-19   69.8   0.1     2   111    17   124    16   125 0.97 Response regulator receiver domain
Ribosomal_L19        PF01245.15   113 seq1413_BIOID47107   -            115   8.8e-51  170.3   2.5   1   1   7.2e-55   9.8e-51  170.1   1.8     2   112     3   113     2   114 0.99 Ribosomal protein L19
Ribonuc_L-PSP        PF01042.16   121 seq1414_BIOID47107   -            131   6.5e-32  109.7   0.0   1   1   5.3e-36   7.3e-32  109.5   0.0     3   120    13   127    11   128 0.95 Endoribonuclease L-PSP
Acetyltransf_1       PF00583.19    83 seq1416_BIOID47107   -            144   1.1e-14   54.1   0.3   1   1   3.8e-18   1.8e-14   53.4   0.2     3    83    54   134    52   134 0.95 Acetyltransferase (GNAT) family
Acetyltransf_7       PF13508.1     79 seq1416_BIOID47107   -            144   1.3e-09   37.9   0.0   1   1   3.7e-13   1.7e-09   37.5   0.0    11    78    55   134    32   135 0.78 Acetyltransferase (GNAT) domain
Acetyltransf_10      PF13673.1    117 seq1416_BIOID47107   -            144   4.8e-09   36.2   0.1   1   1   1.2e-12   5.6e-09   36.0   0.0    39   117    42   133    13   133 0.81 Acetyltransferase (GNAT) domain
DinI                 PF06183.8     65 seq1417_BIOID47107   -             80   1.1e-25   89.2   0.2   1   1   1.1e-29   1.4e-25   88.9   0.1     1    65    16    80    16    80 0.97 DinI-like family
ATP-synt_C           PF00137.16    66 seq1418_BIOID47107   -             79   1.1e-16   60.3  13.8   1   1   9.3e-21   1.3e-16   60.1   9.6     2    66     9    77     8    77 0.98 ATP synthase subunit C
SNARE_assoc          PF09335.6    123 seq1419_BIOID47107   -            235   1.2e-24   86.6   8.0   1   1   9.1e-29   1.2e-24   86.6   5.6     1   122    80   197    78   198 0.96 SNARE associated Golgi protein
Ferric_reduct        PF01794.14   125 seq1422_BIOID47107   -            211   2.9e-13   49.8  10.9   1   1   2.1e-17   2.9e-13   49.8   7.6     5   124    51   161    19   162 0.91 Ferric reductase like transmembrane component
Response_reg         PF00072.19   112 seq1423_BIOID47107   -            227   7.3e-27   93.4   0.0   1   1   2.1e-30   1.5e-26   92.5   0.0     1   112     3   113     3   113 0.99 Response regulator receiver domain
Trans_reg_C          PF00486.23    77 seq1423_BIOID47107   -            227   6.8e-26   89.8   0.0   1   1   1.7e-29   1.2e-25   89.0   0.0     1    77   146   221   146   221 0.97 Transcriptional regulatory protein, C terminal
DUF2303              PF10065.4    276 seq1427_BIOID47107   -            274   1.5e-93  312.5   0.5   1   1   1.2e-97   1.6e-93  312.4   0.4     1   276     1   273     1   273 0.98 Uncharacterized conserved protein (DUF2303)
ATP-synt_B           PF00430.13   132 seq1428_BIOID47107   -            156   3.3e-35  120.6  18.3   1   1   2.8e-39   3.9e-35  120.4  12.7     1   132     6   137     6   137 0.98 ATP synthase B/B' CF(0)
Ribosomal_S14        PF00253.16    55 seq1429_BIOID47107   -            101   9.1e-25   85.7   0.7   1   1     9e-29   1.2e-24   85.2   0.5     1    55    46   100    46   100 0.98 Ribosomal protein S14p/S29e
MerR_2               PF13591.1     84 seq1430_BIOID47107   -            101   7.9e-30  102.1   0.2   1   1   6.7e-34   9.1e-30  101.9   0.2     1    84     8    92     8    92 0.95 MerR HTH family regulatory protein
Lactamase_B_2        PF12706.2    194 seq1431_BIOID47107   -            252   7.3e-15   54.8   0.0   1   1   6.5e-19   8.8e-15   54.6   0.0    28   194    66   223    30   223 0.84 Beta-lactamase superfamily domain
HTH_AraC             PF00165.18    42 seq1433_BIOID47107   -            302   5.7e-21   73.5   0.2   1   2   8.7e-11   5.9e-07   28.9   0.0     1    42   200   241   200   241 0.97 Bacterial regulatory helix-turn-helix proteins, AraC family
HTH_AraC             PF00165.18    42 seq1433_BIOID47107   -            302   5.7e-21   73.5   0.2   2   2   6.7e-15   4.6e-11   42.0   0.1     6    42   254   291   252   291 0.94 Bacterial regulatory helix-turn-helix proteins, AraC family
HTH_18               PF12833.2     81 seq1433_BIOID47107   -            302   3.4e-19   68.6   0.2   1   1   9.3e-23   6.4e-19   67.7   0.1     2    80   214   291   213   292 0.95 Helix-turn-helix domain
PyrBI_leader         PF08052.6     44 seq1434_BIOID47107   -             63   1.1e-35  121.0   5.6   1   1     1e-39   1.4e-35  120.7   3.9     1    44    20    63    20    63 1.00 PyrBI operon leader peptide
HATPase_c            PF02518.21   111 seq1435_BIOID47107   -            433   1.9e-22   78.9   0.0   1   1   8.1e-26   3.7e-22   78.0   0.0     6   110   320   423   316   424 0.96 Histidine kinase-, DNA gyrase B-, and HSP90-like ATPase
HisKA                PF00512.20    68 seq1435_BIOID47107   -            433   6.3e-08   32.3   1.3   1   1   3.7e-11   1.7e-07   30.9   0.9     1    67   211   270   211   271 0.90 His Kinase A (phospho-acceptor) domain
HAMP                 PF00672.20    70 seq1435_BIOID47107   -            433   2.2e-07   30.8   0.0   1   1   4.9e-11   2.2e-07   30.8   0.0     3    69   140   206   139   207 0.90 HAMP domain
Channel_Tsx          PF03502.8    238 seq1436_BIOID47107   -            294   7.4e-68  228.7  25.7   1   1   6.2e-72   8.5e-68  228.5  17.8     2   238    32   294    31   294 0.96 Nucleoside-specific channel-forming protein, Tsx
Ribosomal_S8         PF00410.14   129 seq1437_BIOID47107   -            130   2.3e-48  163.1   0.0   1   1   1.8e-52   2.5e-48  163.0   0.0     1   128     5   129     5   130 0.97 Ribosomal protein S8
NUDIX                PF00293.23   135 seq1439_BIOID47107   -            141     1e-21   76.8   0.1   1   1   8.8e-26   1.2e-21   76.6   0.0     2   130     3   136     2   140 0.88 NUDIX domain
CMD                  PF02627.15    85 seq1440_BIOID47107   -            182   3.7e-09   36.1   0.2   1   1   3.2e-12   4.4e-08   32.7   0.0    14    85    52   122    43   122 0.91 Carboxymuconolactone decarboxylase family
BMC                  PF00936.14    75 seq1441_BIOID47107   -             99   1.4e-06   27.7   0.0   1   1   1.3e-10   1.7e-06   27.4   0.0     2    59    36    93    35    98 0.88 BMC domain
OTCace_N             PF02729.16   142 seq1442_BIOID47107   -            311   1.7e-43  147.5   0.1   1   1   4.3e-47   2.9e-43  146.8   0.0     1   141     8   148     8   149 0.95 Aspartate/ornithine carbamoyltransferase, carbamoyl-P binding domain
OTCace               PF00185.19   158 seq1442_BIOID47107   -            311   2.5e-36  124.8   0.1   1   1   6.6e-40   4.5e-36  123.9   0.1     1   157   154   303   154   304 0.93 Aspartate/ornithine carbamoyltransferase, Asp/Orn binding domain
OSCP                 PF00213.13   172 seq1443_BIOID47107   -            177   8.5e-51  172.1   1.0   1   1   6.9e-55   9.4e-51  171.9   0.7     1   171     7   174     7   175 0.97 ATP synthase delta (OSCP) subunit
HATPase_c            PF02518.21   111 seq1444_BIOID47107   -            480   1.7e-24   85.5   0.0   1   1   6.6e-28     3e-24   84.7   0.0     1   109   371   479   371   480 0.97 Histidine kinase-, DNA gyrase B-, and HSP90-like ATPase
HisKA                PF00512.20    68 seq1444_BIOID47107   -            480   2.4e-12   46.5   0.9   1   1   1.7e-15   7.8e-12   44.8   0.6     2    67   262   326   261   327 0.96 His Kinase A (phospho-acceptor) domain
HAMP                 PF00672.20    70 seq1444_BIOID47107   -            480     5e-10   39.3   0.1   1   1   1.1e-13     5e-10   39.3   0.1     5    69   191   256   187   257 0.84 HAMP domain
Wzz                  PF02706.10   152 seq1446_BIOID47107   -            349     4e-15   55.8   1.4   1   1   6.8e-19   9.2e-15   54.6   1.0     1   113    16   179    16   245 0.69 Chain length determinant protein
Peptidase_M48        PF01435.13   226 seq1448_BIOID47107   -            487   1.5e-26   93.2   1.6   1   1   4.3e-30     2e-26   92.8   0.1     8   225    47   254    40   255 0.85 Peptidase family M48
YodA                 PF09223.6    182 seq1449_BIOID47107   -            216     3e-85  284.3   5.2   1   1   2.5e-89   3.4e-85  284.1   3.6     2   182    36   216    35   216 0.99 YodA lipocalin-like domain
DJ-1_PfpI            PF01965.19   147 seq1450_BIOID47107   -            191   7.7e-30  103.1   0.0   1   1   1.3e-33   8.8e-30  102.9   0.0     2   146    31   185    30   186 0.88 DJ-1/PfpI family
DUF4066              PF13278.1    166 seq1450_BIOID47107   -            191   1.7e-12   46.8   0.0   1   1     6e-16   4.1e-12   45.5   0.0     7   165    13   182     7   183 0.85 Putative amidotransferase
Ribosomal_L6         PF00347.18    77 seq1451_BIOID47107   -            177   4.8e-40  135.8   0.1   1   2     4e-21   5.5e-17   61.9   0.0     1    77    11    82    11    82 0.98 Ribosomal protein L6
Ribosomal_L6         PF00347.18    77 seq1451_BIOID47107   -            177   4.8e-40  135.8   0.1   2   2   2.3e-24   3.2e-20   72.3   0.0     1    76    90   164    90   165 0.98 Ribosomal protein L6
FHIPEP               PF00771.15   658 seq1454_BIOID47107   -            579    9e-193  642.0   0.6   1   1  7.7e-197  1.1e-192  641.8   0.4   100   657     9   571     7   572 0.96 FHIPEP family
Zip                  PF02535.17   319 seq1455_BIOID47107   -            265   2.2e-32  112.2  21.1   1   1   4.2e-31   5.7e-27   94.4   3.7   150   317    94   254    89   256 0.96 ZIP Zinc transporter
Sulfatase            PF00884.18   379 seq1458_BIOID47107   -            577   1.2e-48  165.9   6.5   1   1   2.6e-52   1.8e-48  165.3   4.5     2   308   238   535   237   565 0.93 Sulfatase
DUF1705              PF08019.7    156 seq1458_BIOID47107   -            577     5e-05   22.7   7.5   1   1   7.3e-09     5e-05   22.7   5.2    11   149    59   206    50   211 0.60 Domain of unknown function (DUF1705)
DUF1283              PF06932.6     85 seq1460_BIOID47107   -            113   2.5e-46  155.4   6.5   1   1   2.1e-50   2.9e-46  155.2   4.5     1    85    29   113    29   113 0.99 Protein of unknown function (DUF1283)
Phage_GPO            PF05929.6    276 seq1461_BIOID47107   -            278   6.9e-68  228.7   0.8   1   1   5.9e-72     8e-68  228.5   0.5     2   275    10   277     9   278 0.91 Phage capsid scaffolding protein (GPO) serine peptidase
SBP_bac_8            PF13416.1    281 seq1462_BIOID47107   -            388   4.7e-30  105.1   0.2   1   1   1.2e-33   7.9e-30  104.4   0.0    10   265    60   342    51   353 0.83 Bacterial extracellular solute-binding protein
SBP_bac_1            PF01547.20   314 seq1462_BIOID47107   -            388   7.1e-05   22.5   2.0   1   1   1.1e-08   7.8e-05   22.4   0.8    19   313    57   326    44   327 0.79 Bacterial extracellular solute-binding protein
FTSW_RODA_SPOVE      PF01098.14   359 seq1463_BIOID47107   -            370  1.5e-124  415.2  28.8   1   1  1.4e-128  1.9e-124  415.0  20.0     3   358    20   364    17   365 0.96 Cell cycle protein
ATP-synt_ab          PF00006.20   215 seq1464_BIOID47107   -            513   1.5e-72  243.4   0.1   1   1   9.7e-76   2.7e-72  242.6   0.0     1   215   148   375   148   375 0.99 ATP synthase alpha/beta family, nucleotide-binding domain
ATP-synt_ab_C        PF00306.22   113 seq1464_BIOID47107   -            513   1.3e-18   67.3   1.3   1   1   9.8e-22   2.7e-18   66.3   0.9     1    95   387   468   387   488 0.87 ATP synthase alpha/beta chain, C terminal domain
ATP-synt_ab_N        PF02874.18    69 seq1464_BIOID47107   -            513   2.9e-14   52.9   0.1   1   1   2.3e-17   6.2e-14   51.8   0.1     5    69    28    92    25    92 0.98 ATP synthase alpha/beta family, beta-barrel domain
HAS-barrel           PF09378.5     91 seq1464_BIOID47107   -            513   1.3e-06   28.1   0.1   1   1   3.5e-09   9.5e-06   25.3   0.0     6    84    29    89    25   109 0.85 HAS barrel domain
KaiC                 PF06745.8    226 seq1464_BIOID47107   -            513   4.6e-05   22.5   0.0   1   1     3e-08   8.2e-05   21.6   0.0     1    71   146   213   146   249 0.85 KaiC
AA_permease_2        PF13520.1    426 seq1466_BIOID47107   -            418   6.1e-32  110.5  37.5   1   1   1.2e-35   8.2e-32  110.1  26.0     1   379     8   372     8   417 0.78 Amino acid permease
AA_permease          PF00324.16   479 seq1466_BIOID47107   -            418   2.3e-11   42.5  34.0   1   1   4.6e-15   3.1e-11   42.1  23.6    11   443    22   414    10   418 0.71 Amino acid permease
Smr                  PF01713.16    83 seq1467_BIOID47107   -            183     2e-17   63.0   0.3   1   1   2.8e-21   3.8e-17   62.1   0.2     1    82    98   172    98   173 0.98 Smr domain
DUF2002              PF09400.5    111 seq1468_BIOID47107   -            114   8.2e-66  218.6   0.2   1   1   6.8e-70   9.3e-66  218.4   0.2     1   110     1   110     1   112 0.99 Protein of unknown function (DUF2002)
Ribosomal_L18p       PF00861.17   119 seq1473_BIOID47107   -            117   1.1e-37  128.6   4.6   1   1   9.2e-42   1.3e-37  128.5   3.2     2   119     2   117     1   117 0.95 Ribosomal L18p/L5e family
OKR_DC_1             PF01276.15   417 seq1474_BIOID47107   -            756  2.4e-190  632.3   0.0   1   1  6.5e-194  2.9e-190  632.0   0.0     1   416   141   590   141   591 0.99 Orn/Lys/Arg decarboxylase, major domain
OKR_DC_1_C           PF03711.10   137 seq1474_BIOID47107   -            756   1.3e-42  145.0   0.0   1   1   5.8e-46   2.7e-42  143.9   0.0     1   131   616   744   616   748 0.99 Orn/Lys/Arg decarboxylase, C-terminal domain
OKR_DC_1_N           PF03709.10   115 seq1474_BIOID47107   -            756   2.7e-27   95.0   0.1   1   1   1.1e-30     5e-27   94.1   0.0     3   115    19   135    17   135 0.98 Orn/Lys/Arg decarboxylase, N-terminal domain
Acetyltransf_3       PF13302.1    142 seq1475_BIOID47107   -            186   4.2e-23   82.1   0.0   1   1   2.9e-26   5.7e-23   81.6   0.0     3   142     8   141     7   141 0.80 Acetyltransferase (GNAT) domain
Acetyltransf_1       PF00583.19    83 seq1475_BIOID47107   -            186   3.4e-15   55.7   0.1   1   1   2.6e-18   5.1e-15   55.1   0.1     2    83    63   141    62   141 0.97 Acetyltransferase (GNAT) family
Acetyltransf_4       PF13420.1    155 seq1475_BIOID47107   -            186   5.3e-15   55.5   0.6   1   1   3.5e-18   6.8e-15   55.2   0.4     1   152     9   158     9   160 0.93 Acetyltransferase (GNAT) domain
Acetyltransf_8       PF13523.1    152 seq1475_BIOID47107   -            186   9.6e-14   51.4   0.3   1   1   6.7e-17   1.3e-13   50.9   0.2     1   141     9   145     9   157 0.89 Acetyltransferase (GNAT) domain
Acetyltransf_7       PF13508.1     79 seq1475_BIOID47107   -            186   2.6e-07   30.5   0.2   1   1   2.5e-10   4.8e-07   29.7   0.1     2    79    56   142    55   142 0.80 Acetyltransferase (GNAT) domain
Acetyltransf_10      PF13673.1    117 seq1475_BIOID47107   -            186   1.3e-05   25.1   0.0   1   1   9.3e-09   1.8e-05   24.7   0.0     1   117    16   140    16   140 0.75 Acetyltransferase (GNAT) domain
FR47                 PF08445.5     86 seq1475_BIOID47107   -            186   1.4e-05   24.6   0.0   1   1   1.3e-08   2.5e-05   23.8   0.0    26    80    87   143    69   150 0.92 FR47-like protein
PFL                  PF02901.10   648 seq1476_BIOID47107   -            850  1.9e-257  855.8   0.0   1   1  3.5e-261  2.4e-257  855.4   0.0     2   648    10   711     8   711 0.99 Pyruvate formate lyase
Gly_radical          PF01228.16   106 seq1476_BIOID47107   -            850   1.7e-29  102.1   0.0   1   1   6.2e-33   4.2e-29  100.8   0.0     2   105   728   830   727   831 0.97 Glycine radical
MMR_HSR1             PF01926.18   114 seq1477_BIOID47107   -            215   5.9e-18   64.8   0.0   1   1   2.3e-21   7.9e-18   64.4   0.0     1   114    33   151    33   169 0.86 50S ribosome-binding GTPase
FeoB_N               PF02421.13   189 seq1477_BIOID47107   -            215   4.9e-06   25.7   0.1   1   1   2.7e-09   9.1e-06   24.9   0.1     1   163    32   205    32   213 0.72 Ferrous iron transport protein B
PyrI                 PF01948.13    96 seq1478_BIOID47107   -            153   7.1e-37  125.2   0.0   1   1   1.5e-40     1e-36  124.6   0.0     2    94     5    97     4    99 0.97 Aspartate carbamoyltransferase regulatory chain, allosteric domain
PyrI_C               PF02748.10    52 seq1478_BIOID47107   -            153   7.8e-21   73.1   1.7   1   1   1.8e-24   1.2e-20   72.5   1.2     1    51   101   151   101   152 0.95 Aspartate carbamoyltransferase regulatory chain, metal binding domain
Aldo_ket_red         PF00248.16   283 seq1479_BIOID47107   -            283   3.2e-57  193.3   0.0   1   1   2.8e-61   3.9e-57  193.1   0.0     2   282    15   258    14   259 0.96 Aldo/keto reductase family
NicO                 PF03824.11   282 seq1480_BIOID47107   -            274   2.5e-58  197.5  20.1   1   1   6.2e-62   2.8e-58  197.3  14.0     1   280    13   273    13   274 0.92 High-affinity nickel-transport protein
DUF2910              PF11139.3    214 seq1480_BIOID47107   -            274   2.1e-08   33.4   0.2   1   1   7.7e-12   3.5e-08   32.6   0.1    34   213    53   269    21   270 0.89 Protein of unknown function (DUF2910)
DsbD_2               PF13386.1    199 seq1480_BIOID47107   -            274   3.7e-08   33.2  18.1   1   1   1.9e-11   8.9e-08   32.0   1.1   104   186   154   240   139   249 0.86 Family description
Ribosomal_S5         PF00333.15    67 seq1481_BIOID47107   -            167   6.6e-32  108.9   1.8   1   1   1.8e-35   1.3e-31  108.0   1.3     1    66    10    75    10    76 0.98 Ribosomal protein S5, N-terminal domain
Ribosomal_S5_C       PF03719.10    74 seq1481_BIOID47107   -            167     5e-32  108.8   1.4   1   1   1.3e-35   8.7e-32  108.1   0.9     1    74    85   158    85   158 0.98 Ribosomal protein S5, C-terminal domain
Response_reg         PF00072.19   112 seq1483_BIOID47107   -            225   1.1e-29  102.5   0.0   1   1   2.5e-33   1.7e-29  101.9   0.0     1   111     4   112     4   113 0.98 Response regulator receiver domain
Trans_reg_C          PF00486.23    77 seq1483_BIOID47107   -            225     2e-22   78.7   0.0   1   1   6.4e-26   4.4e-22   77.6   0.0     2    77   148   223   146   223 0.97 Transcriptional regulatory protein, C terminal
Ter                  PF05472.6    290 seq1484_BIOID47107   -            309  5.2e-115  383.4   6.2   1   1  4.3e-119  5.9e-115  383.2   4.3     2   290     9   307     8   307 0.99 DNA replication terminus site-binding protein (Ter protein)
Epimerase_2          PF02350.14   346 seq1486_BIOID47107   -            376  8.1e-127  422.6   0.0   1   1  6.7e-131  9.2e-127  422.4   0.0     2   346    22   370    21   370 0.97 UDP-N-acetylglucosamine 2-epimerase
Phage_cap_P2         PF05125.7    333 seq1487_BIOID47107   -            350  4.4e-108  361.0   0.4   1   1  3.6e-112  4.9e-108  360.8   0.3     2   329    11   343    10   347 0.95 Phage major capsid protein, P2 family
HlyD                 PF00529.15   306 seq1488_BIOID47107   -            355   4.5e-40  137.7  26.1   1   1   1.9e-43   5.1e-40  137.5  18.1     2   306    47   339    46   339 0.97 HlyD family secretion protein
HlyD_2               PF12700.2    328 seq1488_BIOID47107   -            355     2e-19   69.8   2.0   1   1     1e-22   2.8e-19   69.3   1.4    13   239    39   290    37   308 0.79 HlyD family secretion protein
HlyD_3               PF13437.1    105 seq1488_BIOID47107   -            355   5.1e-18   65.2   0.1   1   1   1.8e-16   4.8e-13   49.2   0.0     2    97   214   319   213   326 0.86 HlyD family secretion protein
Biotin_lipoyl_2      PF13533.1     50 seq1488_BIOID47107   -            355     4e-10   39.0   2.9   1   1   1.5e-13     4e-10   39.0   2.0     2    46    47    95    44   110 0.83 Biotin-lipoyl like
Ribonuc_L-PSP        PF01042.16   121 seq1491_BIOID47107   -            141   3.6e-46  155.7   0.9   1   1     3e-50   4.1e-46  155.5   0.6     1   120    20   139    20   140 0.98 Endoribonuclease L-PSP
DUF218               PF02698.12   155 seq1492_BIOID47107   -            259   9.7e-34  115.9   0.0   1   1   8.9e-38   1.2e-33  115.6   0.0     1   142    78   222    78   244 0.90 DUF218 domain
SIS                  PF01380.17   131 seq1495_BIOID47107   -            296   1.6e-30  105.2   0.1   1   1   4.7e-34   2.1e-30  104.8   0.0     2   130   138   266   137   267 0.98 SIS domain
HTH_6                PF01418.12    77 seq1495_BIOID47107   -            296   4.1e-26   90.3   0.0   1   1     2e-29   9.1e-26   89.2   0.0     2    77    15    90    14    90 0.97 Helix-turn-helix domain, rpiR family
BPD_transp_1         PF00528.17   185 seq1496_BIOID47107   -            511   2.3e-08   33.6  17.1   1   1   1.7e-12   2.3e-08   33.6  11.9    26   183   346   503   344   505 0.91 Binding-protein-dependent transport system inner membrane component
TOBE                 PF03459.12    64 seq1497_BIOID47107   -            262     3e-30  104.0   0.3   1   2   3.2e-19   2.2e-15   56.3   0.1     1    63   125   188   125   189 0.98 TOBE domain
TOBE                 PF03459.12    64 seq1497_BIOID47107   -            262     3e-30  104.0   0.3   2   2   7.7e-16   5.3e-12   45.5   0.0     3    64   199   258   197   258 0.97 TOBE domain
HTH_1                PF00126.22    60 seq1497_BIOID47107   -            262   6.8e-07   28.8   0.0   1   1   1.9e-10   1.3e-06   27.9   0.0     2    60    20    83    19    83 0.89 Bacterial regulatory helix-turn-helix protein, lysR family
DUF2541              PF10807.3    134 seq1498_BIOID47107   -            134   2.3e-75  250.6   1.6   1   1   1.9e-79   2.6e-75  250.5   1.1     1   134     1   134     1   134 1.00 Protein of unknown function (DUF2541)
SPOR                 PF05036.8     76 seq1499_BIOID47107   -            362   4.8e-17   61.7   2.1   1   1   1.7e-20   1.1e-16   60.5   1.5     1    75   287   359   287   360 0.92 Sporulation related domain
DPBB_1               PF03330.13    78 seq1499_BIOID47107   -            362   2.2e-15   56.2   0.0   1   1     7e-19   4.8e-15   55.2   0.0     2    76    79   166    78   167 0.86 Rare lipoprotein A (RlpA)-like double-psi beta-barrel
ArsC                 PF03960.10   110 seq1500_BIOID47107   -            119   8.5e-34  115.8   0.1   1   1   1.4e-37   9.5e-34  115.6   0.1     1   110     8   117     8   117 0.99 ArsC family
Ribosomal_L30        PF00327.15    52 seq1501_BIOID47107   -             59     2e-20   71.9   0.2   1   1   1.6e-24   2.2e-20   71.8   0.1     1    51     4    54     4    55 0.95 Ribosomal protein L30p/L7e
Glyco_trans_2_3      PF13632.1    192 seq1502_BIOID47107   -            745   9.1e-47  159.1   7.6   1   1   3.4e-49   1.6e-45  155.1   5.2     2   191   165   382   164   453 0.93 Glycosyl transferase family group 2
Glyco_tranf_2_3      PF13641.1    230 seq1502_BIOID47107   -            745   1.2e-42  146.2   0.1   1   1     6e-46   2.7e-42  145.0   0.1     2   228    70   331    69   333 0.91 Glycosyltransferase like family 2
T2SE_Nter            PF05157.10   109 seq1502_BIOID47107   -            745   2.7e-18   65.8   4.1   1   1   1.2e-21   5.5e-18   64.8   0.0     3   108   524   628   522   629 0.97 Type II secretion system (T2SS), protein E, N-terminal domain
MtfA                 PF06167.7    253 seq1503_BIOID47107   -            278   1.3e-74  250.6   0.1   1   1   1.2e-78   1.6e-74  250.3   0.1    11   253    18   256     9   256 0.95 Phosphoenolpyruvate:glucose-phosphotransferase regulator
Nterm_IS4            PF13006.2     98 seq1505_BIOID47107   -            401   2.7e-29  100.9   0.1   1   1     9e-33   6.2e-29   99.7   0.1     3    97    17   109    15   110 0.97 Insertion element 4 transposase N-terminal
DDE_Tnp_1            PF01609.16   211 seq1505_BIOID47107   -            401   1.1e-11   44.6   0.0   1   1   2.1e-15   1.5e-11   44.2   0.0     4   161   127   296   124   311 0.79 Transposase DDE domain
LrgA                 PF03788.9     96 seq1508_BIOID47107   -            144   4.6e-29   99.8  10.2   1   1   5.2e-33   7.1e-29   99.2   7.1     1    94    33   126    33   128 0.98 LrgA family
Ribosomal_L18e       PF00828.14   129 seq1511_BIOID47107   -            144   2.7e-23   82.6   2.7   1   1   2.7e-27   3.7e-23   82.2   1.9     3   127    27   143    26   144 0.88 Ribosomal protein L18e/L15
Aldo_ket_red         PF00248.16   283 seq1512_BIOID47107   -            329   2.1e-75  253.0   0.0   1   1   1.8e-79   2.4e-75  252.8   0.0     2   281    16   308    15   310 0.98 Aldo/keto reductase family
Fimbrial             PF00419.15   145 seq1513_BIOID47107   -            187     3e-18   66.3   4.5   1   1   2.7e-22   3.6e-18   66.0   3.2     1   145    34   187    34   187 0.87 Fimbrial protein
LysR_substrate       PF03466.15   209 seq1514_BIOID47107   -             92   1.5e-07   30.6   0.2   1   1   1.1e-11   1.6e-07   30.5   0.1   151   208    31    88     6    89 0.93 LysR substrate binding domain
LolB                 PF03550.9    157 seq1518_BIOID47107   -            229   2.2e-55  186.4   1.6   1   1   2.2e-59     3e-55  186.0   1.1     2   157    71   226    70   226 0.99 Outer membrane lipoprotein LolB
HlyD                 PF00529.15   306 seq1519_BIOID47107   -            397   4.7e-81  272.3  14.6   1   1   1.4e-84   4.7e-81  272.3  10.1     1   306    64   361    64   361 0.99 HlyD family secretion protein
HlyD_2               PF12700.2    328 seq1519_BIOID47107   -            397   2.8e-19   69.3   0.8   1   1   1.1e-22   3.6e-19   68.9   0.6     2   328    45   361    44   361 0.79 HlyD family secretion protein
HlyD_3               PF13437.1    105 seq1519_BIOID47107   -            397   3.5e-12   46.4   4.3   1   1   1.5e-13   5.1e-10   39.5   0.2     2   105   176   290   175   290 0.89 HlyD family secretion protein
Biotin_lipoyl_2      PF13533.1     50 seq1519_BIOID47107   -            397   3.6e-11   42.4  10.0   1   1   3.8e-11   1.3e-07   31.0   0.1     4    50    67   113    59   122 0.86 Biotin-lipoyl like
Ubiq_cyt_C_chap      PF03981.7    141 seq1520_BIOID47107   -            237   2.5e-23   82.3   0.2   1   1   5.6e-27   3.8e-23   81.7   0.1     2   139    59   220    58   225 0.96 Ubiquinol-cytochrome C chaperone
DUF3944              PF13099.1     35 seq1520_BIOID47107   -            237   8.3e-15   53.8   0.8   1   1   1.2e-18   8.3e-15   53.8   0.5     1    35     5    39     5    39 0.99 Domain of unknown function (DUF3944)
ATP-synt             PF00231.14   290 seq1524_BIOID47107   -            287  2.3e-109  365.1   0.0   1   1  1.9e-113  2.6e-109  364.9   0.0     2   290     3   287     2   287 0.98 ATP synthase
HATPase_c            PF02518.21   111 seq1525_BIOID47107   -            612   2.3e-24   85.1   0.0   1   1   2.1e-27   4.2e-24   84.3   0.0     2   109   500   603   499   605 0.96 Histidine kinase-, DNA gyrase B-, and HSP90-like ATPase
PAS                  PF00989.19   113 seq1525_BIOID47107   -            612   3.6e-22   78.1   0.4   1   1   4.8e-25   9.3e-22   76.8   0.0     4   112   269   373   266   374 0.97 PAS fold
HisKA                PF00512.20    68 seq1525_BIOID47107   -            612   2.5e-17   62.4   0.4   1   1   6.6e-20   1.3e-16   60.2   0.1     2    65   393   454   392   457 0.96 His Kinase A (phospho-acceptor) domain
PAS_9                PF13426.1    104 seq1525_BIOID47107   -            612   3.5e-15   56.1   0.0   1   1   7.5e-18   1.5e-14   54.1   0.0     2   103   277   375   276   376 0.96 PAS domain
PAS_4                PF08448.5    110 seq1525_BIOID47107   -            612   2.1e-11   43.6   0.2   1   1   5.9e-14   1.1e-10   41.3   0.0     2   110   273   379   272   379 0.89 PAS fold
HAMP                 PF00672.20    70 seq1525_BIOID47107   -            612   1.2e-06   28.4   1.3   1   1   2.4e-09   4.7e-06   26.5   0.9     2    70   197   263   196   263 0.88 HAMP domain
PAS_8                PF13188.1     64 seq1525_BIOID47107   -            612   8.7e-06   25.2   0.0   1   1   1.8e-08   3.5e-05   23.3   0.0     6    47   271   316   265   332 0.78 PAS domain
DUF1161              PF06649.7     52 seq1526_BIOID47107   -            102   1.3e-25   88.9   0.0   1   1   1.2e-29   1.6e-25   88.6   0.0     1    52    27    80    27    80 0.99 Protein of unknown function (DUF1161)
DUF3315              PF11776.3     52 seq1527_BIOID47107   -            112   6.4e-23   79.9   0.2   1   1   7.5e-27     1e-22   79.2   0.1     1    51    52   102    52   103 0.98 Domain of unknown function (DUF3315)
Rib_5-P_isom_A       PF06026.9    173 seq1528_BIOID47107   -            231   2.7e-63  212.2   0.5   1   1   2.6e-67   3.5e-63  211.9   0.3     3   173    61   227    59   227 0.98 Ribose 5-phosphate isomerase A (phosphoriboisomerase A)
LrgB                 PF04172.11   215 seq1529_BIOID47107   -            231   1.2e-82  276.2  15.2   1   1   9.7e-87   1.3e-82  276.0  10.6     1   215    12   226    12   226 0.99 LrgB-like family
SecY                 PF00344.15   342 seq1530_BIOID47107   -            443  3.3e-121  404.2  21.3   1   1  3.3e-125  4.5e-121  403.8  14.7     1   341    76   417    76   418 0.96 SecY translocase
HTH_18               PF12833.2     81 seq1531_BIOID47107   -            283   6.4e-21   74.1   1.8   1   1   1.7e-24   1.2e-20   73.2   0.1     1    81   191   270   191   270 0.97 Helix-turn-helix domain
HTH_AraC             PF00165.18    42 seq1531_BIOID47107   -            283   2.8e-17   61.8   0.4   1   1   6.6e-15   4.5e-11   42.0   0.0     8    42   234   269   230   269 0.95 Bacterial regulatory helix-turn-helix proteins, AraC family
Lip_A_acyltrans      PF03279.8    295 seq1532_BIOID47107   -            306  4.7e-113  376.8   0.4   1   1  3.8e-117  5.2e-113  376.6   0.3     1   295     4   296     4   296 0.99 Bacterial lipid A biosynthesis acyltransferase
UDPG_MGDP_dh_N       PF03721.9    185 seq1533_BIOID47107   -            420   1.1e-61  207.3   0.2   1   1   7.1e-63   2.4e-59  199.6   0.0     2   183     5   189     4   191 0.96 UDP-glucose/GDP-mannose dehydrogenase family, NAD binding domain
UDPG_MGDP_dh         PF00984.14    96 seq1533_BIOID47107   -            420   3.9e-30  103.7   0.0   1   1   2.3e-33     8e-30  102.7   0.0     2    93   206   292   205   296 0.88 UDP-glucose/GDP-mannose dehydrogenase family, central domain
UDPG_MGDP_dh_C       PF03720.10   106 seq1533_BIOID47107   -            420   4.6e-19   68.4   0.0   1   1   3.5e-22   1.2e-18   67.0   0.0     1   104   324   419   324   420 0.91 UDP-glucose/GDP-mannose dehydrogenase family, UDP binding domain
NAD_binding_2        PF03446.10   162 seq1533_BIOID47107   -            420   7.1e-07   29.1   0.1   1   1   2.2e-09   7.4e-06   25.8   0.0     2   109     4   135     3   140 0.76 NAD binding domain of 6-phosphogluconate dehydrogenase
HTH_18               PF12833.2     81 seq1534_BIOID47107   -            271   2.8e-20   72.0   0.2   1   1   2.2e-23   7.7e-20   70.6   0.1     1    81   180   258   180   258 0.97 Helix-turn-helix domain
AraC_binding         PF02311.14   136 seq1534_BIOID47107   -            271   5.9e-08   32.3   0.1   1   1   6.8e-11   2.3e-07   30.4   0.1    15    70    27    80    18   172 0.86 AraC-like ligand binding domain
Cupin_2              PF07883.6     71 seq1534_BIOID47107   -            271   1.3e-06   27.7   0.1   1   1   7.3e-10   2.5e-06   26.7   0.0     8    67    25    83    21    87 0.92 Cupin domain
ABC2_membrane_3      PF12698.2    344 seq1535_BIOID47107   -            911   1.5e-41  142.4   6.6   1   1     1e-44   2.3e-41  141.8   4.6    12   343   569   903   560   904 0.88 ABC-2 family transporter protein
ABC_tran             PF00005.22   118 seq1535_BIOID47107   -            911   3.4e-37  127.2   0.0   1   2   3.6e-21   8.2e-18   64.7   0.0     1   118    52   176    52   176 0.89 ABC transporter
ABC_tran             PF00005.22   118 seq1535_BIOID47107   -            911   3.4e-37  127.2   0.0   2   2   1.1e-19   2.6e-16   59.9   0.0     1   118   316   436   316   436 0.90 ABC transporter
AAA_21               PF13304.1    303 seq1535_BIOID47107   -            911   7.7e-22   78.4   1.4   1   1   7.7e-10   1.8e-06   28.0   0.0   220   297   391   466   341   466 0.79 AAA domain
ABC2_membrane_2      PF12679.2    277 seq1535_BIOID47107   -            911   5.5e-19   67.9   7.6   1   1   4.6e-22   1.1e-18   67.0   5.2    72   275   676   909   549   910 0.78 ABC-2 family transporter protein
ABC2_membrane        PF01061.19   209 seq1535_BIOID47107   -            911   9.9e-18   63.9  13.3   1   1   8.7e-21     2e-17   62.9   7.4    52   207   711   874   680   876 0.85 ABC-2 type transporter
ABC2_membrane_4      PF12730.2    232 seq1535_BIOID47107   -            911   2.4e-09   36.5  13.7   1   1   1.9e-12   4.2e-09   35.7   9.5    50   227   718   898   550   906 0.63 ABC-2 family transporter protein
Phage_term_smal      PF05944.7    132 seq1536_BIOID47107   -            266   2.5e-42  143.5   0.1   1   1   3.9e-46   5.3e-42  142.4   0.0     2   132    36   170    35   170 0.96 Phage small terminase subunit
DAHP_synth_1         PF00793.15   272 seq1537_BIOID47107   -            379  2.5e-102  341.0   0.0   1   1  2.3e-106  3.1e-102  340.7   0.0     8   271    64   363    42   364 0.96 DAHP synthetase I family
ABC_tran             PF00005.22   118 seq1538_BIOID47107   -            494   2.7e-29  101.8   0.1   1   2   8.1e-13   1.8e-09   37.8   0.1     1   117    47   167    47   168 0.70 ABC transporter
ABC_tran             PF00005.22   118 seq1538_BIOID47107   -            494   2.7e-29  101.8   0.1   2   2   2.6e-20   5.8e-17   62.0   0.0     1   117   304   433   304   434 0.88 ABC transporter
AAA_21               PF13304.1    303 seq1538_BIOID47107   -            494   3.5e-21   76.3  10.4   1   1   1.2e-15   2.8e-12   47.0   1.1     4   297   295   464   295   467 0.82 AAA domain
OKR_DC_1             PF01276.15   417 seq1541_BIOID47107   -            735  9.3e-199  660.0   0.0   1   1  2.5e-202  1.1e-198  659.8   0.0     1   417   112   554   112   554 0.99 Orn/Lys/Arg decarboxylase, major domain
OKR_DC_1_C           PF03711.10   137 seq1541_BIOID47107   -            735   1.9e-53  180.0   0.2   1   1   1.2e-56   5.6e-53  178.5   0.1     1   135   579   710   579   712 0.98 Orn/Lys/Arg decarboxylase, C-terminal domain
[truncated: 1,315,416 more chars]
