# Supplementary material for: A domain sequence approach to pangenomics: applications to Escherichia coli
Source: F1000Res. 2013 May 29;1:19. Originally published 2012 Oct 1. [Version 2] doi: 10.12688/f1000research.1-19.v2 (PMC3901455; doi:10.12688/f1000research.1-19.v2)
Supplement: The 347 text files show the results from scanning each of the fasta-files against the Pfam-A database [file f1000research-1-1101-s0002.tgz › Escherichia_coli_IAI39_BIOID59381.txt]

#                                                                            --- full sequence --- -------------- this domain -------------   hmm coord   ali coord   env coord
# target name        accession   tlen query name           accession   qlen   E-value  score  bias   #  of  c-Evalue  i-Evalue  score  bias  from    to  from    to  from    to  acc description of target
#------------------- ---------- ----- -------------------- ---------- ----- --------- ------ ----- --- --- --------- --------- ------ ----- ----- ----- ----- ----- ----- ----- ---- ---------------------
Leader_Thr           PF08254.6     22 seq1_BIOID59381      -             21   1.1e-09   37.3  14.8   1   1   8.3e-14   1.1e-09   37.2  10.3     1    22     1    21     1    21 0.99 Threonine leader peptide
Homoserine_dh        PF00742.14   179 seq2_BIOID59381      -            834   8.6e-52  175.2   0.0   1   1   8.5e-55   2.3e-51  173.8   0.0     1   179   628   825   628   825 0.98 Homoserine dehydrogenase
AA_kinase            PF00696.23   241 seq2_BIOID59381      -            834   6.1e-45  153.5   0.5   1   1   3.5e-47   9.5e-44  149.6   0.1     2   241    15   298    14   298 0.81 Amino acid kinase family
NAD_binding_3        PF03447.11   117 seq2_BIOID59381      -            834   2.6e-32  111.5   0.0   1   1     3e-35   8.1e-32  109.9   0.0     1   116   486   619   486   620 0.97 Homoserine dehydrogenase, NAD binding domain
ACT_7                PF13840.1     65 seq2_BIOID59381      -            834   2.3e-20   71.7   1.5   1   2   1.3e-11   3.6e-08   32.6   0.0     5    63   328   388   326   390 0.91 Family description
ACT_7                PF13840.1     65 seq2_BIOID59381      -            834   2.3e-20   71.7   1.5   2   2     5e-13   1.4e-09   37.2   0.3     3    62   407   468   405   471 0.93 Family description
ACT                  PF01842.20    66 seq2_BIOID59381      -            834   4.4e-17   61.0   0.3   1   2   5.1e-10   1.4e-06   27.5   0.0     6    63   338   390   334   393 0.86 ACT domain
ACT                  PF01842.20    66 seq2_BIOID59381      -            834   4.4e-17   61.0   0.3   2   2   8.1e-11   2.2e-07   30.0   0.4     2    53   415   461   414   471 0.79 ACT domain
GHMP_kinases_N       PF00288.21    67 seq3_BIOID59381      -            310   1.7e-17   63.1   0.3   1   1   5.7e-21   3.9e-17   61.9   0.2     2    67    84   150    83   150 0.95 GHMP kinases N terminal domain
GHMP_kinases_C       PF08544.8     85 seq3_BIOID59381      -            310     1e-11   44.7   1.8   1   1   1.9e-15   1.3e-11   44.3   0.0     2    83   211   287   210   289 0.92 GHMP kinases C terminal
PALP                 PF00291.20   307 seq4_BIOID59381      -            428   2.1e-33  115.7   0.0   1   1   2.2e-37     3e-33  115.2   0.0    30   289    96   366    94   373 0.81 Pyridoxal-phosphate dependent enzyme
DUF2502              PF10697.4     82 seq5_BIOID59381      -             98   2.6e-24   84.9  16.4   1   1   2.5e-28   3.4e-24   84.6  11.3     1    82    25    97    25    97 0.91 Protein of unknown function (DUF2502)
Transaldolase        PF00923.14   287 seq6_BIOID59381      -            338    3e-104  348.0   0.3   1   1  2.5e-108  3.5e-104  347.8   0.2     1   287    35   334    35   334 0.95 Transaldolase
MoCF_biosynth        PF00994.19   144 seq7_BIOID59381      -            195   1.1e-27   96.1   0.0   1   1     1e-31   1.4e-27   95.7   0.0     2   138     8   147     7   150 0.88 Probable molybdopterin binding domain
HSP70                PF00012.15   602 seq12_BIOID59381     -            638  4.8e-270  896.5  15.9   1   1  4.1e-274  5.7e-270  896.3  11.0     1   600     4   602     4   604 0.99 Hsp70 protein
DnaJ_C               PF01556.13    81 seq14_BIOID59381     -            376   7.3e-34  115.4   0.1   1   1   3.5e-24   1.6e-20   72.6   0.0     1    81   262   340   262   340 0.95 DnaJ C terminal domain
DnaJ                 PF00226.26    64 seq14_BIOID59381     -            376   6.5e-29   99.3   4.4   1   1   2.3e-32     1e-28   98.6   3.1     1    64     5    67     5    67 0.99 DnaJ domain
DnaJ_CXXCXGXG        PF00684.14    66 seq14_BIOID59381     -            376   8.4e-16   57.6  16.9   1   1   3.3e-19   1.5e-15   56.8  11.7     1    66   144   204   144   204 0.97 DnaJ central domain
Channel_Tsx          PF03502.8    238 seq17_BIOID59381     -            253   1.4e-39  136.1  25.6   1   1   1.2e-43   1.7e-39  135.9  17.7     2   238    38   253    37   253 0.97 Nucleoside-specific channel-forming protein, Tsx
Sulfatase            PF00884.18   379 seq18_BIOID59381     -            507   1.4e-78  264.4   0.3   1   1   2.4e-82   1.7e-78  264.2   0.2     1   378    41   464    41   465 0.87 Sulfatase
Phosphodiest         PF01663.17   364 seq18_BIOID59381     -            507   3.1e-12   46.3   0.1   1   1   7.8e-16   5.3e-12   45.6   0.1     1   256    43   332    43   378 0.77 Type I phosphodiesterase / nucleotide pyrophosphatase
Na_H_antiport_1      PF06965.7    378 seq20_BIOID59381     -            388  1.7e-165  550.2  29.5   1   1  1.4e-169    2e-165  550.0  20.4     2   378     5   380     4   380 0.99 Na+/H+ antiporter 1
HTH_1                PF00126.22    60 seq21_BIOID59381     -            301     5e-16   58.0   0.0   1   1   1.5e-19     1e-15   57.0   0.0     2    60     9    67     8    67 0.97 Bacterial regulatory helix-turn-helix protein, lysR family
LysR_substrate       PF03466.15   209 seq21_BIOID59381     -            301   4.8e-11   42.0   0.0   1   1   9.5e-15   6.5e-11   41.6   0.0     9   200    98   287    92   290 0.94 LysR substrate binding domain
DUF2575              PF10837.3     71 seq24_BIOID59381     -             72   1.1e-47  159.8   3.1   1   1   8.7e-52   1.2e-47  159.7   2.1     1    71     2    72     2    72 1.00 Protein of unknown function (DUF2575)
FAD_syn              PF06574.7    158 seq25_BIOID59381     -            313   2.2e-57  193.0   0.0   1   1   4.4e-61     3e-57  192.5   0.0     2   158    12   168    11   168 0.98 FAD synthetase
Flavokinase          PF01687.12   125 seq25_BIOID59381     -            313   6.1e-40  135.8   0.0   1   1   1.4e-43   9.4e-40  135.2   0.0     1   124   184   307   184   308 0.97 Riboflavin kinase
tRNA-synt_1          PF00133.17   601 seq26_BIOID59381     -            938  6.9e-233  773.9   0.0   1   1  4.3e-236  8.4e-233  773.6   0.0     2   601    28   641    27   641 0.98 tRNA synthetases class I (I, L, M and V)
Anticodon_1          PF08264.8    153 seq26_BIOID59381     -            938   4.3e-29  101.1   0.0   1   1   4.2e-32   8.2e-29  100.2   0.0     1   152   685   841   685   842 0.89 Anticodon-binding domain of tRNA
tRNA-synt_1g         PF09334.6    391 seq26_BIOID59381     -            938   4.7e-21   74.7   0.2   1   2     7e-14   1.4e-10   40.3   0.0     8    69    58   119    56   246 0.63 tRNA synthetases class I (M)
tRNA-synt_1g         PF09334.6    391 seq26_BIOID59381     -            938   4.7e-21   74.7   0.2   2   2   2.4e-08   4.8e-05   22.0   0.0   310   356   584   631   566   650 0.81 tRNA synthetases class I (M)
zf-FPG_IleRS         PF06827.9     30 seq26_BIOID59381     -            938   1.1e-09   37.6   3.5   1   1   5.4e-13   1.1e-09   37.6   2.4     1    29   898   926   898   927 0.96 Zinc finger found in FPG and IleRS
tRNA-synt_1e         PF01406.14   301 seq26_BIOID59381     -            938     3e-08   33.0   0.0   1   1   2.2e-09   4.2e-06   25.9   0.0   227   299   575   648   548   650 0.83 tRNA synthetases class I (C) catalytic domain
tRNA-synt_1_2        PF13603.1    185 seq26_BIOID59381     -            938     6e-07   28.8   0.0   1   1   5.7e-10   1.1e-06   27.9   0.0    12   141   224   358   219   368 0.79 Leucyl-tRNA synthetase, Domain 2
tRNA-synt_1f         PF01921.13   360 seq26_BIOID59381     -            938   2.9e-06   26.1   0.0   1   1     6e-09   1.2e-05   24.1   0.0   241   340   562   659   545   675 0.81 tRNA synthetases class I (K)
Peptidase_A8         PF01252.13   150 seq27_BIOID59381     -            164   1.8e-44  150.8   6.9   1   1   1.6e-48   2.2e-44  150.6   4.8     2   147    15   160    13   164 0.92 Signal peptidase (SPase) II
FKBP_C               PF00254.23    94 seq29_BIOID59381     -            149   1.2e-16   60.3   0.0   1   1   1.3e-20   1.7e-16   59.8   0.0     4    94     4   141     2   141 0.87 FKBP-type peptidyl-prolyl cis-trans isomerase
LYTB                 PF02401.13   281 seq30_BIOID59381     -            344  6.1e-120  399.2   0.2   1   1  5.1e-124    7e-120  399.0   0.1     1   280    31   312    31   313 0.99 LytB protein
IU_nuc_hydro         PF01156.14   314 seq32_BIOID59381     -            304   4.2e-93  311.9   0.0   1   1   3.4e-97   4.6e-93  311.7   0.0     3   312     4   302     2   304 0.96 Inosine-uridine preferring nucleoside hydrolase
DapB_C               PF05173.9    132 seq33_BIOID59381     -            273   4.7e-47  158.9   0.3   1   1   9.8e-51   6.7e-47  158.4   0.2     1   132   132   268   132   268 0.98 Dihydrodipicolinate reductase, C-terminus
DapB_N               PF01113.15   124 seq33_BIOID59381     -            273   7.8e-42  141.9   0.5   1   1   5.4e-45   3.7e-41  139.8   0.1     1   124     6   129     6   129 0.99 Dihydrodipicolinate reductase, N-terminus
CPSase_sm_chain      PF00988.17   131 seq36_BIOID59381     -            391   1.7e-56  189.1   0.1   1   1   6.1e-60   2.8e-56  188.5   0.0     2   131    13   142    12   142 0.99 Carbamoyl-phosphate synthase small chain, CPSase domain
GATase               PF00117.23   192 seq36_BIOID59381     -            391   1.1e-49  168.4   0.0   1   1   4.7e-53   2.1e-49  167.4   0.0     3   191   206   381   203   382 0.95 Glutamine amidotransferase class-I
Peptidase_C26        PF07722.8    217 seq36_BIOID59381     -            391   1.2e-08   34.6   0.1   1   1   7.9e-11   3.6e-07   29.7   0.1    93   217   258   364   247   364 0.80 Peptidase C26
CPSase_L_D2          PF02786.12   211 seq37_BIOID59381     -           1073  2.8e-118  392.5   2.4   1   2     1e-80   1.6e-77  259.4   0.0     1   210   128   334   128   335 0.99 Carbamoyl-phosphate synthase L chain, ATP binding domain
CPSase_L_D2          PF02786.12   211 seq37_BIOID59381     -           1073  2.8e-118  392.5   2.4   2   2   6.5e-42   9.8e-39  132.7   0.4     1   210   674   876   674   877 0.95 Carbamoyl-phosphate synthase L chain, ATP binding domain
CPSase_L_chain       PF00289.17   110 seq37_BIOID59381     -           1073   5.3e-47  158.3   0.0   1   2   7.6e-26   1.1e-22   80.0   0.0     1   110     6   123     6   123 0.97 Carbamoyl-phosphate synthase L chain, N-terminal domain
CPSase_L_chain       PF00289.17   110 seq37_BIOID59381     -           1073   5.3e-47  158.3   0.0   2   2     2e-24     3e-21   75.4   0.0     3   110   560   669   558   669 0.97 Carbamoyl-phosphate synthase L chain, N-terminal domain
ATP-grasp_4          PF13535.1    184 seq37_BIOID59381     -           1073   3.6e-42  144.0   0.3   1   2   6.7e-22     1e-18   67.6   0.0     4   182   128   307   125   309 0.91 ATP-grasp domain
ATP-grasp_4          PF13535.1    184 seq37_BIOID59381     -           1073   3.6e-42  144.0   0.3   2   2     1e-23   1.5e-20   73.5   0.1     2   180   672   847   671   849 0.91 ATP-grasp domain
CPSase_L_D3          PF02787.14   121 seq37_BIOID59381     -           1073   2.6e-42  143.2   0.1   1   1   5.8e-45   8.8e-42  141.5   0.0     2   121   425   547   424   547 0.98 Carbamoyl-phosphate synthetase large chain, oligomerisation domain
MGS                  PF02142.17    95 seq37_BIOID59381     -           1073   2.9e-19   68.6   0.1   1   1   1.4e-21   2.2e-18   65.8   0.0     2    94   957  1041   956  1042 0.97 MGS-like domain
ATP-grasp            PF02222.17   172 seq37_BIOID59381     -           1073   7.7e-15   54.5   0.4   1   2   1.6e-08   2.5e-05   23.5   0.0     2   161   137   304   136   312 0.82 ATP-grasp domain
ATP-grasp            PF02222.17   172 seq37_BIOID59381     -           1073   7.7e-15   54.5   0.4   2   2   4.5e-10   6.8e-07   28.6   0.1     2   161   683   846   682   849 0.86 ATP-grasp domain
ATP-grasp_3          PF02655.9    161 seq37_BIOID59381     -           1073   4.9e-11   42.6   0.9   1   1   2.3e-10   3.6e-07   30.0   0.0     7   158   678   846   672   849 0.79 ATP-grasp domain
Dala_Dala_lig_C      PF07478.8    203 seq37_BIOID59381     -           1073   6.9e-11   41.8   0.3   1   1   1.7e-09   2.6e-06   26.8   0.1    15   173   695   844   681   864 0.78 D-ala D-ala ligase C-terminus
DUF1401              PF07180.6    146 seq38_BIOID59381     -            131   8.2e-07   28.7   0.1   1   1   7.5e-11     1e-06   28.4   0.1    19    75     5    61     2    98 0.90 Protein of unknown function (DUF1401)
ETF                  PF01012.16   164 seq41_BIOID59381     -            277   2.8e-33  114.8   2.4   1   1   2.9e-37     4e-33  114.3   1.6     9   164    51   208    45   208 0.91 Electron transfer flavoprotein domain
ETF_alpha            PF00766.14    86 seq42_BIOID59381     -            313     6e-32  109.0   0.1   1   1   2.2e-35   1.5e-31  107.7   0.1     2    86   190   275   189   275 0.97 Electron transfer flavoprotein FAD-binding domain
ETF                  PF01012.16   164 seq42_BIOID59381     -            313   8.1e-20   71.0   1.8   1   1   2.4e-23   1.7e-19   70.0   0.2    19   163    19   153     6   154 0.91 Electron transfer flavoprotein domain
DAO                  PF01266.19   358 seq43_BIOID59381     -            428   2.8e-23   82.3   3.2   1   2   4.7e-10   4.6e-07   28.9   0.3     1    39     7    45     7    86 0.82 FAD dependent oxidoreductase
DAO                  PF01266.19   358 seq43_BIOID59381     -            428   2.8e-23   82.3   3.2   2   2   1.2e-17   1.2e-14   53.8   0.1   146   356   107   328    99   330 0.74 FAD dependent oxidoreductase
FAD_binding_3        PF01494.14   356 seq43_BIOID59381     -            428   4.5e-12   45.5   6.5   1   1   3.4e-14   3.3e-11   42.7   4.5     3   197     7   189     6   311 0.66 FAD binding domain
FAD_oxidored         PF12831.2    428 seq43_BIOID59381     -            428   8.5e-10   38.1   1.2   1   1   8.8e-13   8.5e-10   38.1   0.8     1   143     7   157     7   172 0.77 FAD dependent oxidoreductase
Thi4                 PF01946.12   230 seq43_BIOID59381     -            428   2.7e-09   36.3   1.5   1   1   2.3e-09   2.2e-06   26.8   0.3    18    64     6    52     2    57 0.94 Thi4 family
NAD_binding_8        PF13450.1     68 seq43_BIOID59381     -            428   4.8e-09   35.9   1.3   1   1   4.1e-11     4e-08   33.0   0.4     1    34    10    43    10    74 0.75 NAD(P)-binding Rossmann-like domain
FAD_binding_2        PF00890.19   421 seq43_BIOID59381     -            428   4.3e-09   35.6   7.8   1   1   4.6e-09   4.5e-06   25.6   3.0     1    35     7    41     7    54 0.91 FAD binding domain
HI0933_like          PF03486.9    409 seq43_BIOID59381     -            428   6.1e-09   34.7   4.1   1   1   2.3e-11   2.2e-08   32.8   2.9     2   167     7   165     6   185 0.86 HI0933-like protein
Pyr_redox_2          PF07992.9    200 seq43_BIOID59381     -            428   1.3e-07   31.6   0.2   1   1   2.6e-10   2.6e-07   30.6   0.1     1   124     7   167     7   201 0.84 Pyridine nucleotide-disulphide oxidoreductase
GIDA                 PF01134.17   392 seq43_BIOID59381     -            428   7.5e-08   31.5   0.8   1   1   7.7e-11   7.5e-08   31.5   0.6     1   150     7   162     7   194 0.82 Glucose inhibited division protein A
Trp_halogenase       PF04820.9    454 seq43_BIOID59381     -            428   1.1e-07   30.8   3.9   1   1   9.5e-08   9.3e-05   21.1   0.0   140   216    90   169    61   186 0.83 Tryptophan halogenase
Sugar_tr             PF00083.19   451 seq46_BIOID59381     -            443   4.2e-52  177.1  26.8   1   1   7.8e-56   5.3e-52  176.7  18.6     9   449    26   434    21   436 0.92 Sugar (and other) transporter
MFS_1                PF07690.11   354 seq46_BIOID59381     -            443   4.8e-37  127.4  64.9   1   1   1.8e-38   1.2e-34  119.4  23.6     6   353    28   386    25   387 0.83 Major Facilitator Superfamily
Flavodoxin_2         PF02525.12   199 seq47_BIOID59381     -            176   2.7e-41  141.1   0.0   1   1   4.8e-45   3.3e-41  140.8   0.0     3   199     2   167     1   167 0.90 Flavodoxin-like fold
FMN_red              PF03358.10   152 seq47_BIOID59381     -            176   5.3e-08   32.3   0.0   1   1   1.1e-11   7.4e-08   31.9   0.0    58   125    43   117     2   135 0.76 NADPH-dependent FMN reductase
Na_H_Exchanger       PF00999.16   384 seq49_BIOID59381     -            644     2e-63  214.0  46.8   1   1   4.2e-67   2.9e-63  213.5  32.5     2   378    35   399    34   403 0.93 Sodium/hydrogen exchanger family
TrkA_N               PF02254.13   116 seq49_BIOID59381     -            644   5.7e-27   93.8   0.0   1   1   2.2e-30   1.5e-26   92.5   0.0     1   111   426   536   426   538 0.97 TrkA-N domain
DHFR_1               PF00186.14   161 seq50_BIOID59381     -            196   1.2e-58  197.0   0.0   1   1   1.1e-62   1.5e-58  196.8   0.0     1   161    38   195    38   195 0.97 Dihydrofolate reductase
CcdA                 PF07362.7     72 seq51_BIOID59381     -             77   1.3e-27   95.3   0.5   1   1   1.1e-31   1.5e-27   95.1   0.3     2    72     7    77     6    77 0.98 Post-segregation antitoxin CcdA
CcdB                 PF01845.12   102 seq52_BIOID59381     -            104   1.2e-40  137.3   0.0   1   1     1e-44   1.4e-40  137.2   0.0     1   102     1   104     1   104 0.99 CcdB protein
DnaJ                 PF00226.26    64 seq53_BIOID59381     -            271   2.8e-14   52.4   0.2   1   1   7.4e-18     5e-14   51.6   0.1     4    56   208   266   205   269 0.94 DnaJ domain
TerB                 PF05099.8    140 seq53_BIOID59381     -            271   2.5e-09   36.8   0.7   1   1   3.7e-13   2.5e-09   36.8   0.5    14   137    44   170    32   173 0.89 Tellurite resistance protein TerB
HTH_28               PF13518.1     52 seq54_BIOID59381     -            173     7e-19   67.3   0.0   1   2   2.2e-10   7.4e-07   28.9   0.0     2    50     8    57     7    59 0.96 Helix-turn-helix domain
HTH_28               PF13518.1     52 seq54_BIOID59381     -            173     7e-19   67.3   0.0   2   2     1e-12   3.6e-09   36.3   0.0     2    49    64   113    63   116 0.91 Helix-turn-helix domain
rve                  PF00665.21   120 seq55_BIOID59381     -            240   6.3e-24   84.2   0.0   1   1   4.3e-27   1.5e-23   83.0   0.0     2   119    76   191    75   192 0.98 Integrase core domain
rve_2                PF13333.1     52 seq55_BIOID59381     -            240   1.1e-21   76.5   2.1   1   1   7.3e-25   2.5e-21   75.3   1.5     1    51   182   236   182   236 0.95 Integrase core domain
HTH_21               PF13276.1     60 seq55_BIOID59381     -            240   1.9e-16   59.7   1.3   1   1   1.3e-19   4.5e-16   58.4   0.9     8    59     3    53     1    55 0.92 HTH-like domain
rve_3                PF13683.1     67 seq55_BIOID59381     -            240   1.9e-12   46.4   0.0   1   1   5.5e-16   1.9e-12   46.4   0.0     3    67   165   229   163   229 0.96 Integrase core domain
AraC_binding         PF02311.14   136 seq60_BIOID59381     -            298   7.2e-27   93.6   0.6   1   1   2.1e-30   7.2e-27   93.6   0.4     4   136    40   177    37   177 0.91 AraC-like ligand binding domain
HTH_AraC             PF00165.18    42 seq60_BIOID59381     -            298   3.1e-22   77.5   0.0   1   2   1.5e-12   5.3e-09   35.5   0.0     2    41   204   244   203   245 0.91 Bacterial regulatory helix-turn-helix proteins, AraC family
HTH_AraC             PF00165.18    42 seq60_BIOID59381     -            298   3.1e-22   77.5   0.0   2   2   1.8e-13   6.1e-10   38.4   0.0     1    41   256   294   256   295 0.96 Bacterial regulatory helix-turn-helix proteins, AraC family
HTH_18               PF12833.2     81 seq60_BIOID59381     -            298   2.7e-19   68.9   0.5   1   1   2.2e-22   7.3e-19   67.5   0.0     1    80   217   295   217   296 0.97 Helix-turn-helix domain
SNARE_assoc          PF09335.6    123 seq64_BIOID59381     -            254   1.9e-19   69.9   2.2   1   1   1.4e-23   1.9e-19   69.9   1.5     1   121    36   159    36   161 0.92 SNARE associated Golgi protein
HTH_1                PF00126.22    60 seq69_BIOID59381     -            342   2.4e-18   65.4   0.0   1   1   6.8e-22   4.6e-18   64.5   0.0     1    58    52   109    52   110 0.97 Bacterial regulatory helix-turn-helix protein, lysR family
LysR_substrate       PF03466.15   209 seq69_BIOID59381     -            342   9.3e-17   60.7   0.0   1   1   2.2e-20   1.5e-16   60.0   0.0    29   205   163   337   139   341 0.88 LysR substrate binding domain
TPP_enzyme_N         PF02776.13   172 seq70_BIOID59381     -            622   8.5e-63  210.7   0.8   1   1   1.1e-62     5e-59  198.5   0.2     2   167    53   217    52   222 0.98 Thiamine pyrophosphate enzyme, N-terminal TPP binding domain
TPP_enzyme_C         PF02775.16   153 seq70_BIOID59381     -            622   1.4e-51  173.9   0.1   1   1   2.9e-53   1.3e-49  167.5   0.0     1   153   442   593   442   593 0.95 Thiamine pyrophosphate enzyme, C-terminal TPP binding domain
TPP_enzyme_M         PF00205.17   137 seq70_BIOID59381     -            622   2.1e-45  153.6   0.2   1   1     1e-48   4.7e-45  152.5   0.1     1   137   244   379   244   379 0.99 Thiamine pyrophosphate enzyme, central domain
ALS_ss_C             PF10369.4     75 seq71_BIOID59381     -            163   9.9e-29   98.7   0.6   1   1   3.4e-30   1.5e-26   91.7   0.1     1    75    83   158    83   158 0.99 Small subunit of acetolactate synthase
ACT_5                PF13710.1     63 seq71_BIOID59381     -            163   2.6e-17   62.2   0.1   1   1   1.3e-20   5.9e-17   61.1   0.0     1    63    11    73    11    73 0.98 ACT domain
ACT                  PF01842.20    66 seq71_BIOID59381     -            163     2e-14   52.5   0.0   1   1   7.9e-18   3.6e-14   51.7   0.0     2    65     4    68     3    69 0.97 ACT domain
LacI                 PF00356.16    46 seq72_BIOID59381     -            334   2.5e-18   65.3   0.9   1   1   7.2e-22   2.5e-18   65.3   0.6     2    46     3    50     2    50 0.96 Bacterial regulatory proteins, lacI family
Peripla_BP_3         PF13377.1    160 seq72_BIOID59381     -            334   6.6e-17   61.8   0.4   1   1     4e-18   1.4e-14   54.3   0.1    10   155   180   326   171   329 0.82 Periplasmic binding protein-like domain
Peripla_BP_1         PF00532.16   279 seq72_BIOID59381     -            334     3e-14   52.8   0.0   1   1   1.1e-17   3.9e-14   52.4   0.0     2   267    62   312    61   327 0.84 Periplasmic binding proteins and sugar binding domain of LacI family
Peripla_BP_4         PF13407.1    258 seq72_BIOID59381     -            334     4e-10   39.3   0.0   1   1   1.5e-13   5.1e-10   39.0   0.0     1   208    64   264    64   309 0.84 Periplasmic binding protein domain
MraZ                 PF02381.13    72 seq74_BIOID59381     -            152   2.5e-47  158.3   0.0   1   2   1.5e-28     2e-24   84.9   0.0     1    71     1    75     1    76 0.98 MraZ protein
MraZ                 PF02381.13    72 seq74_BIOID59381     -            152   2.5e-47  158.3   0.0   2   2     2e-24   2.7e-20   71.7   0.0     1    59    77   135    77   146 0.92 MraZ protein
Methyltransf_5       PF01795.14   310 seq75_BIOID59381     -            346  5.5e-124  413.3   0.0   1   1  4.6e-128  6.3e-124  413.1   0.0     2   309    38   343    37   344 0.97 MraW methylase family
FtsL                 PF04999.8     97 seq76_BIOID59381     -            121   1.3e-33  114.4   0.1   1   1   1.1e-37   1.5e-33  114.2   0.1     3    96    26   119    24   120 0.97 Cell division protein FtsL
Transpeptidase       PF00905.17   304 seq77_BIOID59381     -            588   3.3e-82  275.7   0.0   1   1   6.5e-86   4.5e-82  275.3   0.0     1   303   260   554   260   555 0.99 Penicillin binding protein transpeptidase domain
PBP_dimer            PF03717.10   190 seq77_BIOID59381     -            588   1.7e-34  119.3   0.0   1   1   3.7e-38   2.5e-34  118.7   0.0     4   188    69   220    66   222 0.93 Penicillin-binding Protein dimerisation domain
Mur_ligase_M         PF08245.7    189 seq78_BIOID59381     -            495   1.2e-45  155.7   0.2   1   1   4.4e-49     2e-45  155.0   0.1     1   188   114   318   114   319 0.90 Mur ligase middle domain
Mur_ligase_C         PF02875.16    91 seq78_BIOID59381     -            495   2.2e-26   91.5   0.0   1   1   2.8e-29   1.3e-25   89.1   0.0     1    91   339   425   339   425 0.96 Mur ligase family, glutamate ligase domain
Mur_ligase           PF01225.20    83 seq78_BIOID59381     -            495   5.8e-13   48.6   0.5   1   1   6.3e-16   2.9e-12   46.3   0.1     5    83    25   102    22   102 0.88 Mur ligase family, catalytic domain
Mur_ligase_M         PF08245.7    189 seq79_BIOID59381     -            452   5.6e-50  169.9   0.1   1   1   2.4e-53   1.1e-49  168.9   0.0     2   188   106   292   105   293 0.97 Mur ligase middle domain
Mur_ligase_C         PF02875.16    91 seq79_BIOID59381     -            452   3.9e-16   58.7   0.0   1   1     7e-19   3.2e-15   55.8   0.0     1    82   313   394   313   402 0.92 Mur ligase family, glutamate ligase domain
Mur_ligase           PF01225.20    83 seq79_BIOID59381     -            452   2.8e-15   56.0   0.0   1   1   2.1e-18   9.6e-15   54.3   0.0     3    82    25    94    23    95 0.96 Mur ligase family, catalytic domain
Glycos_transf_4      PF00953.16   159 seq80_BIOID59381     -            360   5.1e-34  117.2  16.2   1   1   7.5e-38   5.1e-34  117.2  11.2     2   158    99   284    98   285 0.91 Glycosyl transferase family 4
MraY_sig1            PF10555.4     13 seq80_BIOID59381     -            360   0.00011   21.0   3.6   1   1   1.7e-08   0.00011   21.0   2.5     1    13    68    80    68    80 0.95 Phospho-N-acetylmuramoyl-pentapeptide-transferase signature 1
Mur_ligase_M         PF08245.7    189 seq81_BIOID59381     -            438   3.9e-43  147.6   0.1   1   1   8.5e-47   5.8e-43  147.0   0.1     1   189   110   280   110   280 0.90 Mur ligase middle domain
Mur_ligase_C         PF02875.16    91 seq81_BIOID59381     -            438   2.5e-11   43.3   0.0   1   1   2.2e-14   1.5e-10   40.8   0.0     2    81   301   373   300   379 0.88 Mur ligase family, glutamate ligase domain
FTSW_RODA_SPOVE      PF01098.14   359 seq82_BIOID59381     -            414  2.4e-130  434.3  23.9   1   1  2.2e-134  3.1e-130  434.0  16.5     2   358    47   402    46   403 0.98 Cell cycle protein
Glyco_transf_28      PF03033.15   139 seq83_BIOID59381     -            355   7.1e-38  129.3   1.5   1   1   7.3e-41   2.5e-37  127.6   0.3     2   138     9   145     8   146 0.98 Glycosyltransferase family 28 N-terminal domain
Glyco_tran_28_C      PF04101.11   167 seq83_BIOID59381     -            355     2e-35  121.8   0.0   1   1   8.3e-39   2.8e-35  121.3   0.0     2   166   185   344   184   345 0.92 Glycosyltransferase family 28 C-terminal domain
Glyco_trans_1_3      PF13528.1    318 seq83_BIOID59381     -            355   7.4e-12   44.9   0.0   1   1   3.3e-15   1.1e-11   44.3   0.0     6   315    10   319     6   321 0.81 Glycosyl transferase family 1
Mur_ligase_M         PF08245.7    189 seq84_BIOID59381     -            491   4.7e-28   98.4   0.0   1   1   1.6e-31   7.1e-28   97.8   0.0     1   189   124   304   124   304 0.89 Mur ligase middle domain
Mur_ligase           PF01225.20    83 seq84_BIOID59381     -            491   6.4e-25   86.9   0.1   1   1   3.3e-28   1.5e-24   85.7   0.1     1    82    21   119    21   120 0.97 Mur ligase family, catalytic domain
Mur_ligase_C         PF02875.16    91 seq84_BIOID59381     -            491   4.3e-20   71.4   0.0   1   1   3.1e-23   1.4e-19   69.7   0.0     4    89   327   418   324   420 0.85 Mur ligase family, glutamate ligase domain
Dala_Dala_lig_C      PF07478.8    203 seq85_BIOID59381     -            306   2.2e-70  236.1   0.0   1   1   7.9e-74   2.7e-70  235.7   0.0     1   203   103   303   103   303 0.97 D-ala D-ala ligase C-terminus
Dala_Dala_lig_N      PF01820.16   117 seq85_BIOID59381     -            306   1.3e-23   83.4   0.8   1   2   1.1e-12   3.8e-09   36.7   0.0     2    42     4    44     3    54 0.90 D-ala D-ala ligase N-terminus
Dala_Dala_lig_N      PF01820.16   117 seq85_BIOID59381     -            306   1.3e-23   83.4   0.8   2   2   2.3e-15   7.8e-12   45.4   0.2    83   117    52    86    43    86 0.89 D-ala D-ala ligase N-terminus
ATP-grasp_4          PF13535.1    184 seq85_BIOID59381     -            306   7.7e-16   58.2   0.0   1   1   3.5e-19   1.2e-15   57.6   0.0     3   176    95   272    93   276 0.79 ATP-grasp domain
CPSase_L_D2          PF02786.12   211 seq85_BIOID59381     -            306   1.4e-07   30.9   0.0   1   1   2.1e-10   7.2e-07   28.5   0.0    27   179   127   274    96   301 0.83 Carbamoyl-phosphate synthase L chain, ATP binding domain
FtsQ                 PF03799.10   117 seq86_BIOID59381     -            276     5e-34  116.8   0.2   1   1   1.2e-37   7.9e-34  116.2   0.1     1   117   129   247   129   247 0.93 Cell division protein FtsQ
POTRA_1              PF08478.5     69 seq86_BIOID59381     -            276   7.4e-20   70.6   0.1   1   1   2.3e-23   1.6e-19   69.5   0.1     2    69    56   126    55   126 0.97 POTRA domain, FtsQ-type
FtsA                 PF14450.1    120 seq87_BIOID59381     -            420   1.6e-50  169.8   3.7   1   2   2.1e-23   1.4e-19   69.9   0.7     1   119    10   195    10   196 0.97 Cell division protein FtsA
FtsA                 PF14450.1    120 seq87_BIOID59381     -            420   1.6e-50  169.8   3.7   2   2   6.5e-33   4.5e-29  100.6   0.0     1   120   206   382   206   382 0.99 Cell division protein FtsA
SHS2_FTSA            PF02491.15    80 seq87_BIOID59381     -            420   2.4e-32  110.5   1.4   1   1   6.8e-36   4.6e-32  109.6   1.0     1    80    84   163    84   163 0.99 SHS2 domain inserted in FTSA
FtsZ_C               PF12327.3     95 seq88_BIOID59381     -            383   8.6e-38  128.2   1.2   1   1   3.5e-41   2.4e-37  126.7   0.8     1    94   221   315   221   316 0.99 FtsZ family, C-terminal domain
Tubulin              PF00091.20   216 seq88_BIOID59381     -            383   4.4e-37  127.8   1.7   1   1     2e-40   1.4e-36  126.2   1.2     2   212    13   180    12   184 0.96 Tubulin/FtsZ family, GTPase domain
LpxC                 PF03331.8    277 seq90_BIOID59381     -            305  5.8e-125  415.6   0.0   1   1  5.1e-129    7e-125  415.4   0.0     1   277     2   280     2   280 0.99 UDP-3-O-acyl N-acetylglycosamine deacetylase
SecM                 PF06558.7    148 seq91_BIOID59381     -            195   7.4e-68  226.7   2.1   1   1   6.4e-72   8.7e-68  226.5   1.5     1   148    49   195    49   195 0.99 Secretion monitor precursor protein (SecM)
SecA_DEAD            PF07517.9    266 seq92_BIOID59381     -            901  7.2e-122  405.6   0.2   1   1  5.6e-125  1.5e-121  404.6   0.1     2   265     7   401     6   402 1.00 SecA DEAD-like domain
SecA_SW              PF07516.8    214 seq92_BIOID59381     -            901   1.4e-76  256.8   5.6   1   1   1.5e-79     4e-76  255.4   3.9     1   213   617   830   617   831 0.98 SecA Wing and Scaffold domain
SecA_PP_bind         PF01043.15   113 seq92_BIOID59381     -            901   1.7e-40  137.7   0.2   1   1   1.8e-43   4.9e-40  136.2   0.1     2   113   229   358   228   358 0.94 SecA preprotein cross-linking domain
SEC-C                PF02810.10    21 seq92_BIOID59381     -            901   9.2e-12   44.1   7.5   1   1   5.4e-15   1.5e-11   43.4   5.2     1    20   881   900   881   901 0.95 SEC-C motif
NUDIX                PF00293.23   135 seq93_BIOID59381     -            132   2.8e-19   68.9   0.1   1   1   2.5e-23   3.4e-19   68.7   0.1     4   130     7   124     4   129 0.84 NUDIX domain
IMPDH                PF00478.20   351 seq95_BIOID59381     -            347    1e-112  376.4   0.2   1   1  9.1e-117  1.2e-112  376.1   0.1     3   346     9   342     7   346 0.94 IMP dehydrogenase / GMP reductase domain
Amidase_2            PF01510.20   132 seq96_BIOID59381     -            183   1.8e-28   99.0   0.0   1   1   1.8e-32   2.5e-28   98.6   0.0     3   132    22   168    20   168 0.85 N-acetylmuramoyl-L-alanine amidase
GntR                 PF00392.16    64 seq101_BIOID59381    -            254   5.4e-26   89.6   0.4   1   1   1.8e-29   1.2e-25   88.5   0.3     2    64    12    74    11    74 0.97 Bacterial regulatory proteins, gntR family
FCD                  PF07729.7    125 seq101_BIOID59381    -            254   1.2e-16   60.9  11.2   1   1   3.5e-20   2.4e-16   60.0   7.8     1   124    99   226    99   227 0.90 FCD domain
Transketolase_N      PF00456.16   333 seq102_BIOID59381    -            887   1.4e-22   79.8   0.1   1   2   3.1e-18   4.2e-14   51.9   0.0     7   217    84   297    78   306 0.76 Transketolase, thiamine diphosphate binding domain
Transketolase_N      PF00456.16   333 seq102_BIOID59381    -            887   1.4e-22   79.8   0.1   2   2   3.4e-10   4.6e-06   25.5   0.1   213   281   361   431   351   475 0.79 Transketolase, thiamine diphosphate binding domain
2-oxoacid_dh         PF00198.18   231 seq103_BIOID59381    -            630   3.4e-78  261.9   0.0   1   1   3.2e-81   4.8e-78  261.4   0.0     3   230   399   629   397   630 0.98 2-oxoacid dehydrogenases acyltransferase (catalytic domain)
Biotin_lipoyl        PF00364.17    74 seq103_BIOID59381    -            630   1.3e-66  220.0  34.8   1   3   1.3e-24     2e-21   75.3   4.6     2    73     4    73     3    74 0.97 Biotin-requiring enzyme
Biotin_lipoyl        PF00364.17    74 seq103_BIOID59381    -            630   1.3e-66  220.0  34.8   2   3   2.8e-26   4.3e-23   80.6   3.8     2    73   107   176   106   177 0.96 Biotin-requiring enzyme
Biotin_lipoyl        PF00364.17    74 seq103_BIOID59381    -            630   1.3e-66  220.0  34.8   3   3   5.6e-25   8.5e-22   76.4   4.7     2    73   208   277   207   278 0.96 Biotin-requiring enzyme
E3_binding           PF02817.12    39 seq103_BIOID59381    -            630   3.6e-16   58.4   0.1   1   1   2.3e-19   3.6e-16   58.4   0.1     3    39   327   363   325   363 0.97 e3 binding domain
Pyr_redox_2          PF07992.9    200 seq104_BIOID59381    -            495   1.7e-44  152.0   1.7   1   1     2e-47   2.7e-44  151.3   1.2     1   198    29   338    29   340 0.94 Pyridine nucleotide-disulphide oxidoreductase
Pyr_redox_dim        PF02852.17   110 seq104_BIOID59381    -            495   9.5e-35  118.8   0.0   1   1   1.7e-37   2.3e-34  117.6   0.0     1   109   368   476   368   477 0.98 Pyridine nucleotide-disulphide oxidoreductase, dimerisation domain
Pyr_redox            PF00070.22    80 seq104_BIOID59381    -            495   2.7e-15   56.3   0.8   1   1     2e-18   2.7e-15   56.3   0.5     1    78   198   274   198   277 0.94 Pyridine nucleotide-disulphide oxidoreductase
GIDA                 PF01134.17   392 seq104_BIOID59381    -            495     2e-08   33.4   1.1   1   1   9.6e-11   1.3e-07   30.7   0.4     1    60    29    91    29   104 0.91 Glucose inhibited division protein A
FAD_oxidored         PF12831.2    428 seq104_BIOID59381    -            495     3e-08   33.0   0.9   1   1   4.7e-11   6.4e-08   31.9   0.6     1    38    29    66    29    84 0.94 FAD dependent oxidoreductase
FAD_binding_2        PF00890.19   421 seq104_BIOID59381    -            495   1.5e-06   27.1   0.7   1   1   3.5e-08   4.7e-05   22.2   0.2     2    35    30    63    29    68 0.90 FAD binding domain
Thi4                 PF01946.12   230 seq104_BIOID59381    -            495   1.5e-05   24.0   0.1   1   1   2.7e-08   3.7e-05   22.8   0.1    11    63    21    73    13   105 0.79 Thi4 family
Aconitase_2_N        PF06434.8    204 seq105_BIOID59381    -            916   1.5e-95  318.2   0.0   1   1   5.4e-99   2.4e-95  317.6   0.0     1   204   219   433   219   433 0.99 Aconitate hydratase 2 N-terminus
Aconitase_B_N        PF11791.3    154 seq105_BIOID59381    -            916   9.9e-68  226.6   0.1   1   1   3.8e-71   1.7e-67  225.8   0.1     1   154    55   207    55   207 1.00 Aconitate B N-terminal domain
Aconitase            PF00330.15   465 seq105_BIOID59381    -            916   2.7e-25   88.6   0.1   1   2   1.1e-12   5.2e-09   34.9   0.0   102   305   524   749   515   752 0.75 Aconitase family (aconitate hydratase)
Aconitase            PF00330.15   465 seq105_BIOID59381    -            916   2.7e-25   88.6   0.1   2   2   2.1e-17   9.6e-14   50.5   0.0   337   465   750   869   746   869 0.90 Aconitase family (aconitate hydratase)
UPF0231              PF06062.6    121 seq106_BIOID59381    -            136   2.9e-41  140.0   2.4   1   1   2.4e-45   3.3e-41  139.8   1.6     1   121    17   134    17   134 0.99 Uncharacterised protein family (UPF0231)
Cu-oxidase_3         PF07732.10   120 seq107_BIOID59381    -            516   8.4e-33  112.5   0.2   1   1   4.8e-36   2.2e-32  111.1   0.1     5   119    55   166    51   167 0.93 Multicopper oxidase
Cu-oxidase_2         PF07731.9    138 seq107_BIOID59381    -            516   2.8e-20   72.0  12.1   1   1   6.2e-23   2.8e-19   68.8   6.8    16   134   396   516   373   516 0.75 Multicopper oxidase
Cu-oxidase           PF00394.17   159 seq107_BIOID59381    -            516   1.3e-09   38.0   0.0   1   1   1.4e-09   6.5e-06   26.0   0.0    57   130   218   292   169   312 0.79 Multicopper oxidase
Pribosyltran         PF00156.22   125 seq108_BIOID59381    -            178   3.8e-18   65.3   0.1   1   1   3.5e-22   4.8e-18   64.9   0.1     9   124    17   128     7   129 0.91 Phosphoribosyl transferase domain
ABC_tran             PF00005.22   118 seq110_BIOID59381    -            308   2.2e-21   76.3   0.0   1   1   6.2e-25   4.2e-21   75.3   0.0     1   118    45   165    45   165 0.86 ABC transporter
AAA_21               PF13304.1    303 seq110_BIOID59381    -            308   2.4e-15   57.1   0.3   1   1     5e-17   3.4e-13   50.0   0.2     2   298    34   195    33   198 0.69 AAA domain
ABC2_membrane        PF01061.19   209 seq111_BIOID59381    -            256   9.7e-36  122.7  24.7   1   1   7.1e-40   9.7e-36  122.7  17.1     3   209     9   219     7   219 0.93 ABC-2 type transporter
EIIA-man             PF03610.11   116 seq112_BIOID59381    -            146   2.5e-27   95.1   0.0   1   1   2.1e-31   2.9e-27   94.9   0.0     1   115     3   116     3   117 0.98 PTS system fructose IIA component
Polysacc_deac_1      PF01522.16   124 seq113_BIOID59381    -            409   2.4e-20   72.3   0.0   1   1   2.7e-24   3.7e-20   71.6   0.0     3   122   228   366   226   368 0.93 Polysaccharide deacetylase
Transposase_31       PF04754.7    205 seq115_BIOID59381    -            310     6e-81  270.5   0.3   1   1   4.4e-85     6e-81  270.5   0.2     1   203     7   207     7   209 0.98 Putative transposase, YhgA-like
HTH_Tnp_1            PF01527.15    76 seq118_BIOID59381    -            108   8.6e-12   44.7   1.3   1   1   2.5e-15   3.4e-11   42.8   0.9     1    74     1    87     1    88 0.86 Transposase
rve                  PF00665.21   120 seq119_BIOID59381    -            296   6.4e-26   90.7   0.1   1   1   6.5e-29   2.2e-25   88.9   0.0     2   119   126   240   125   241 0.97 Integrase core domain
HTH_21               PF13276.1     60 seq119_BIOID59381    -            296   9.2e-17   60.6   3.5   1   1   6.3e-20   2.2e-16   59.5   2.4     2    60    47   104    45   104 0.94 HTH-like domain
rve_3                PF13683.1     67 seq119_BIOID59381    -            296   1.3e-11   43.7   0.1   1   1   8.8e-15     3e-11   42.5   0.0     6    67   217   278   212   278 0.93 Integrase core domain
rve_2                PF13333.1     52 seq119_BIOID59381    -            296   2.8e-06   27.1   0.0   1   1   1.7e-09   5.8e-06   26.1   0.0     1    44   231   277   231   284 0.88 Integrase core domain
HrpB_C               PF08482.5    133 seq124_BIOID59381    -            824     9e-56  187.5   0.2   1   1   6.2e-59   2.1e-55  186.3   0.1     1   133   679   811   679   811 1.00 ATP-dependent helicase C-terminal
DEAD                 PF00270.24   173 seq124_BIOID59381    -            824   1.8e-11   43.7   0.0   1   1   1.5e-14   5.2e-11   42.2   0.0    13   168    34   177    22   182 0.75 DEAD/DEAH box helicase
Helicase_C           PF00271.26    78 seq124_BIOID59381    -            824   4.1e-10   39.2   0.0   1   1   2.3e-13   7.9e-10   38.3   0.0    10    77   257   342   252   343 0.96 Helicase conserved C-terminal domain
HA2                  PF04408.18   102 seq124_BIOID59381    -            824   9.7e-09   35.0   0.0   1   1   5.7e-12   1.9e-08   34.0   0.0     2    63   404   464   403   525 0.84 Helicase associated domain (HA2)
Transgly             PF00912.17   178 seq126_BIOID59381    -            844   2.6e-56  189.6   0.0   1   1     6e-60   4.1e-56  188.9   0.0    10   177   209   380   198   381 0.95 Transglycosylase
Transpeptidase       PF00905.17   304 seq126_BIOID59381    -            844   1.2e-25   90.0   0.3   1   1   1.6e-28   1.1e-24   86.9   0.2     2   284   473   725   472   744 0.86 Penicillin binding protein transpeptidase domain
TonB_dep_Rec         PF00593.19   276 seq127_BIOID59381    -            749     3e-30  105.9  10.8   1   1   4.4e-34     3e-30  105.9   7.5     1   276   512   748   512   748 0.98 TonB dependent receptor
Plug                 PF07715.10   108 seq127_BIOID59381    -            749   9.3e-22   77.2   0.3   1   1   3.7e-25   2.5e-21   75.9   0.1     2   107    76   180    75   181 0.94 TonB-dependent Receptor Plug Domain
ABC_tran             PF00005.22   118 seq128_BIOID59381    -            265   7.9e-21   74.5   0.0   1   1   1.7e-24   1.2e-20   73.9   0.0     1   118    51   176    51   176 0.94 ABC transporter
Peripla_BP_2         PF01497.13   238 seq129_BIOID59381    -            296   2.6e-26   92.0   0.0   1   1   2.2e-30     3e-26   91.8   0.0     1   235    38   270    38   273 0.94 Periplasmic binding protein
FecCD                PF01032.13   311 seq130_BIOID59381    -            660  3.3e-144  479.3  85.7   1   2   1.2e-72   1.6e-68  230.6  27.2     7   310    13   324     7   325 0.93 FecCD transport family
FecCD                PF01032.13   311 seq130_BIOID59381    -            660  3.3e-144  479.3  85.7   2   2   6.5e-80   8.9e-76  254.5  26.5     2   311   358   657   350   657 0.94 FecCD transport family
Voltage_CLC          PF00654.15   355 seq132_BIOID59381    -            473   1.9e-90  303.3  36.0   1   1   1.5e-92   2.1e-88  296.6  20.9     2   354    89   437    88   438 0.94 Voltage gated chloride channel
Fe-S_biosyn          PF01521.15    91 seq133_BIOID59381    -            114   4.3e-29   99.9   0.0   1   1   3.7e-33     5e-29   99.7   0.0     1    91     9   100     9   100 0.99 Iron-sulphur cluster biosynthesis
HD                   PF01966.17   122 seq136_BIOID59381    -            505   5.3e-11   42.4   0.1   1   1   2.4e-14   1.7e-10   40.8   0.0     1    64    66   146    66   183 0.88 HD domain
PDZ                  PF00595.19    81 seq137_BIOID59381    -            474     3e-29  100.8   8.2   1   2   2.9e-19     1e-15   57.5   0.1     7    80   285   367   279   368 0.90 PDZ domain (Also known as DHR or GLGF)
PDZ                  PF00595.19    81 seq137_BIOID59381    -            474     3e-29  100.8   8.2   2   2   3.1e-15   1.1e-11   44.6   2.2    10    81   393   463   385   463 0.89 PDZ domain (Also known as DHR or GLGF)
PDZ_2                PF13180.1     82 seq137_BIOID59381    -            474   2.3e-26   91.3   2.7   1   2   1.2e-18     4e-15   55.3   0.0    12    82   300   380   285   380 0.88 PDZ domain
PDZ_2                PF13180.1     82 seq137_BIOID59381    -            474   2.3e-26   91.3   2.7   2   2   2.5e-12   8.6e-09   35.0   0.4     4    59   399   454   396   471 0.87 PDZ domain
Trypsin_2            PF13365.1    120 seq137_BIOID59381    -            474     8e-21   74.1   0.6   1   1   5.5e-24   1.9e-20   72.9   0.4     1   120   114   250   114   250 0.79 Trypsin-like peptidase domain
Trypsin              PF00089.21   220 seq137_BIOID59381    -            474   1.3e-20   73.7   0.3   1   1   6.5e-24   2.2e-20   73.0   0.2    21   218   114   275    87   277 0.83 Trypsin
Diacid_rec           PF05651.8    135 seq139_BIOID59381    -            385   1.9e-52  176.1   0.9   1   1   4.7e-56   3.2e-52  175.4   0.6     1   135     6   140     6   140 0.99 Putative sugar diacid recognition
HTH_30               PF13556.1     59 seq139_BIOID59381    -            385     3e-23   81.0   2.8   1   1     6e-26   4.1e-22   77.3   1.7     1    59   323   381   323   381 0.98 PucR C-terminal helix-turn-helix domain
Ribosomal_S2         PF00318.15   211 seq141_BIOID59381    -            306   3.3e-85  284.4   0.0   1   1   2.9e-89     4e-85  284.2   0.0     1   211    74   290    74   290 0.99 Ribosomal protein S2
EF_TS                PF00889.14   221 seq142_BIOID59381    -            283   2.3e-71  239.5   5.7   1   1   3.3e-75   2.3e-71  239.5   4.0     1   221    57   263    57   263 0.98 Elongation factor TS
UBA                  PF00627.26    37 seq142_BIOID59381    -            283   3.5e-11   42.4   0.1   1   1   3.4e-14   2.3e-10   39.8   0.1     1    35     4    39     4    40 0.96 UBA/TS-N domain
AA_kinase            PF00696.23   241 seq143_BIOID59381    -            241   1.7e-27   96.3   0.2   1   1   1.9e-31   2.7e-27   95.7   0.2     1   241    10   219    10   219 0.77 Amino acid kinase family
RRF                  PF01765.14   165 seq145_BIOID59381    -            185   3.9e-68  227.9   1.7   1   1   3.7e-72     5e-68  227.6   1.2     1   165    19   183    19   183 0.99 Ribosome recycling factor
DXP_reductoisom      PF02670.11   129 seq146_BIOID59381    -            398     6e-49  165.7   0.7   1   1   1.3e-52     6e-49  165.7   0.5     1   129     4   132     4   132 0.99 1-deoxy-D-xylulose 5-phosphate reductoisomerase
DXPR_C               PF13288.1    121 seq146_BIOID59381    -            398   2.4e-45  153.3   0.3   1   1   1.1e-48   5.2e-45  152.2   0.2     1   121   271   389   271   389 0.99 DXP reductoisomerase C-terminal domain
DXP_redisom_C        PF08436.7     84 seq146_BIOID59381    -            398   7.5e-34  115.3   0.0   1   1   4.4e-37     2e-33  113.9   0.0     1    84   146   239   146   239 0.96 1-deoxy-D-xylulose 5-phosphate reductoisomerase C-terminal
Prenyltransf         PF01255.14   223 seq147_BIOID59381    -            252   6.7e-82  273.8   0.0   1   1   5.6e-86   7.7e-82  273.6   0.0     1   222    23   243    23   244 0.99 Putative undecaprenyl diphosphate synthase
CTP_transf_1         PF01148.15   259 seq149_BIOID59381    -            285   2.6e-63  213.9  20.2   1   1   2.2e-67     3e-63  213.7  14.0     2   257     4   279     3   281 0.89 Cytidylyltransferase family
Peptidase_M50        PF02163.17   192 seq150_BIOID59381    -            450   2.8e-70  235.1   0.3   1   1     7e-74   3.2e-70  234.9   0.2     2   192    11   446    10   446 0.99 Peptidase family M50
PDZ                  PF00595.19    81 seq150_BIOID59381    -            450   1.2e-12   47.6   0.2   1   1   1.7e-13   7.6e-10   38.7   0.0    10    81   211   277   204   277 0.91 PDZ domain (Also known as DHR or GLGF)
PDZ_2                PF13180.1     82 seq150_BIOID59381    -            450   7.6e-11   41.6   0.0   1   1   1.2e-11   5.4e-08   32.4   0.0    19    78   227   285   211   287 0.84 PDZ domain
Bac_surface_Ag       PF01103.18   323 seq152_BIOID59381    -            810  1.7e-100  336.4  16.0   1   1  1.1e-103  3.7e-100  335.4  11.1     1   323   448   810   448   810 0.96 Surface antigen
Surf_Ag_VNR          PF07244.10    78 seq152_BIOID59381    -            810   3.1e-65  216.4  10.4   1   5   6.3e-10   2.2e-06   27.8   0.0     1    78    24    91    24    91 0.87 Surface antigen variable number repeat
Surf_Ag_VNR          PF07244.10    78 seq152_BIOID59381    -            810   3.1e-65  216.4  10.4   2   5   5.9e-15     2e-11   44.0   0.0     1    78    92   172    92   172 0.93 Surface antigen variable number repeat
Surf_Ag_VNR          PF07244.10    78 seq152_BIOID59381    -            810   3.1e-65  216.4  10.4   3   5   3.5e-17   1.2e-13   51.1   0.1     2    78   176   263   175   263 0.86 Surface antigen variable number repeat
Surf_Ag_VNR          PF07244.10    78 seq152_BIOID59381    -            810   3.1e-65  216.4  10.4   4   5   5.8e-14     2e-10   40.8   0.0     1    78   266   344   266   344 0.92 Surface antigen variable number repeat
Surf_Ag_VNR          PF07244.10    78 seq152_BIOID59381    -            810   3.1e-65  216.4  10.4   5   5     1e-18   3.5e-15   56.0   0.1     1    78   347   421   347   421 0.91 Surface antigen variable number repeat
OmpH                 PF03938.9    158 seq153_BIOID59381    -            161   6.2e-23   81.3  16.0   1   1   5.4e-27   7.4e-23   81.1  11.1     3   157    10   160     6   161 0.93 Outer membrane protein (OmpH-like)
Hexapep              PF00132.19    36 seq154_BIOID59381    -            341   1.9e-32  109.1  41.0   1   3   1.2e-14   8.4e-11   40.7   2.6     2    36   110   144   109   144 0.95 Bacterial transferase hexapeptide (six repeats)
Hexapep              PF00132.19    36 seq154_BIOID59381    -            341   1.9e-32  109.1  41.0   2   3   1.7e-12   1.2e-08   33.9   0.3     1    35   145   179   145   180 0.96 Bacterial transferase hexapeptide (six repeats)
Hexapep              PF00132.19    36 seq154_BIOID59381    -            341   1.9e-32  109.1  41.0   3   3   1.8e-11   1.3e-07   30.7   6.3     1    35   222   256   222   257 0.94 Bacterial transferase hexapeptide (six repeats)
LpxD                 PF04613.9     72 seq154_BIOID59381    -            341   1.9e-23   81.6   0.0   1   1   4.7e-27   3.2e-23   80.9   0.0     1    72    21    90    21    90 0.97 UDP-3-O-[3-hydroxymyristoyl] glucosamine N-acyltransferase, LpxD
FabA                 PF07977.8    138 seq156_BIOID59381    -            151   8.4e-43  145.0   0.0   1   1   7.2e-47   9.8e-43  144.8   0.0     1   137    17   141    17   142 0.97 FabA-like domain
Acetyltransf_11      PF13720.1     83 seq157_BIOID59381    -            262   2.4e-30  104.4   0.0   1   1   5.6e-34   3.8e-30  103.8   0.0     1    83   180   262   180   262 0.98 Udp N-acetylglucosamine O-acyltransferase; Domain 2
Hexapep              PF00132.19    36 seq157_BIOID59381    -            262     5e-30  101.5  21.3   1   5   3.6e-09   2.5e-05   23.4   0.3     4    35     2    33     1    34 0.91 Bacterial transferase hexapeptide (six repeats)
Hexapep              PF00132.19    36 seq157_BIOID59381    -            262     5e-30  101.5  21.3   2   5   5.4e-13   3.7e-09   35.5   3.3     1    36    17    52    17    52 0.96 Bacterial transferase hexapeptide (six repeats)
Hexapep              PF00132.19    36 seq157_BIOID59381    -            262     5e-30  101.5  21.3   3   5   1.5e-07     0.001   18.3   1.1     1    35    35    69    35    69 0.92 Bacterial transferase hexapeptide (six repeats)
Hexapep              PF00132.19    36 seq157_BIOID59381    -            262     5e-30  101.5  21.3   4   5   3.1e-07    0.0021   17.3   0.0     2    35    66    99    65   100 0.95 Bacterial transferase hexapeptide (six repeats)
Hexapep              PF00132.19    36 seq157_BIOID59381    -            262     5e-30  101.5  21.3   5   5   1.9e-13   1.3e-09   37.0   0.1     2    36   109   143   108   143 0.96 Bacterial transferase hexapeptide (six repeats)
LpxB                 PF02684.10   373 seq158_BIOID59381    -            382  1.2e-152  507.7   0.0   1   1  9.8e-157  1.3e-152  507.6   0.0     1   373     9   377     9   377 1.00 Lipid-A-disaccharide synthetase
RNase_HII            PF01351.13   198 seq159_BIOID59381    -            198   1.5e-57  194.3   0.0   1   1   1.2e-61   1.7e-57  194.2   0.0     1   197    13   189    13   190 0.99 Ribonuclease HII
DNA_pol3_alpha       PF07733.7    426 seq160_BIOID59381    -           1160  1.9e-177  589.8   0.0   1   1  5.5e-181  2.5e-177  589.4   0.0     2   426   291   735   290   735 0.96 Bacterial DNA polymerase III alpha subunit
PHP                  PF02811.14   175 seq160_BIOID59381    -           1160   3.9e-30  104.7   0.0   1   1   2.4e-33   1.1e-29  103.3   0.0     1   170     7   178     7   192 0.96 PHP domain
tRNA_anti            PF01336.20    76 seq160_BIOID59381    -           1160   1.2e-08   34.5   0.1   1   1   5.4e-12   2.5e-08   33.5   0.1     2    75  1000  1072   994  1073 0.88 OB-fold nucleic acid binding domain
ACCA                 PF03255.9    145 seq161_BIOID59381    -            319     6e-65  217.1   0.2   1   1   1.3e-68   8.7e-65  216.5   0.1     2   145     5   151     4   151 0.97 Acetyl co-enzyme A carboxylase carboxyltransferase alpha subunit
Carboxyl_trans       PF01039.17   493 seq161_BIOID59381    -            319   4.2e-19   68.1   0.0   1   1   7.6e-23   5.2e-19   67.8   0.0   272   473    85   288    58   300 0.84 Carboxyl transferase domain
OKR_DC_1             PF01276.15   417 seq162_BIOID59381    -            713  3.1e-194  645.1   0.0   1   1  8.2e-198  3.8e-194  644.9   0.0     1   417   130   545   130   545 1.00 Orn/Lys/Arg decarboxylase, major domain
OKR_DC_1_C           PF03711.10   137 seq162_BIOID59381    -            713   1.8e-52  176.9   0.0   1   1   8.7e-56     4e-52  175.8   0.0     1   135   570   702   570   704 0.99 Orn/Lys/Arg decarboxylase, C-terminal domain
OKR_DC_1_N           PF03709.10   115 seq162_BIOID59381    -            713   3.6e-26   91.3   0.0   1   1   1.6e-29   7.3e-26   90.3   0.0     1   115    14   124    14   124 0.99 Orn/Lys/Arg decarboxylase, N-terminal domain
Glyoxalase           PF00903.20   128 seq163_BIOID59381    -            129   7.8e-23   80.7   0.0   1   1   1.9e-26   8.7e-23   80.5   0.0     2   128     7   126     6   126 0.97 Glyoxalase/Bleomycin resistance protein/Dioxygenase superfamily
Glyoxalase_2         PF12681.2    108 seq163_BIOID59381    -            129   3.8e-18   65.9   0.0   1   1   9.7e-22   4.4e-18   65.7   0.0     1   108    12   127    12   127 0.79 Glyoxalase-like domain
Glyoxalase_4         PF13669.1    110 seq163_BIOID59381    -            129   2.6e-13   49.8   0.0   1   1   6.9e-17   3.2e-13   49.5   0.0     1    96     8   102     8   115 0.85 Glyoxalase/Bleomycin resistance protein/Dioxygenase superfamily
ATP_bind_3           PF01171.15   182 seq165_BIOID59381    -            432   1.4e-59  200.5   0.0   1   1     4e-63   1.8e-59  200.1   0.0     1   180    14   191    14   193 0.97 PP-loop family
TilS_C               PF11734.3     74 seq165_BIOID59381    -            432   8.5e-26   88.8   0.3   1   1   6.8e-29   3.1e-25   87.0   0.0     1    74   356   427   356   427 0.90 TilS substrate C-terminal domain
TilS                 PF09179.6     69 seq165_BIOID59381    -            432   2.6e-23   81.6   5.2   1   1   2.2e-26     1e-22   79.8   3.6     1    69   241   309   241   309 0.99 TilS substrate binding domain
Abhydrolase_3        PF07859.8    211 seq167_BIOID59381    -            319   7.2e-53  179.1   0.0   1   1   2.1e-56   9.5e-53  178.7   0.0     1   210    87   295    87   296 0.90 alpha/beta hydrolase fold
DUF2424              PF10340.4    374 seq167_BIOID59381    -            319   5.6e-08   31.7   0.0   1   1   1.7e-11   7.7e-08   31.2   0.0   119   276    79   235    61   247 0.81 Protein of unknown function (DUF2424)
DLH                  PF01738.13   218 seq167_BIOID59381    -            319   0.00013   21.2   0.0   1   1   5.3e-08   0.00024   20.3   0.0   147   206   253   307   227   319 0.80 Dienelactone hydrolase family
priB_priC            PF07445.7    173 seq174_BIOID59381    -            175   3.2e-57  192.6  15.9   1   1   2.6e-61   3.6e-57  192.5  11.0     1   173     7   175     7   175 0.99 Primosomal replication protein priB and priC
DUF2496              PF10689.4     44 seq176_BIOID59381    -             53   2.8e-24   84.3   2.1   1   1   2.3e-28   3.2e-24   84.1   1.5     1    44     2    45     2    45 0.98 Protein of unknown function (DUF2496)
HlyD                 PF00529.15   306 seq178_BIOID59381    -            397   4.7e-81  272.3  14.6   1   1   1.4e-84   4.7e-81  272.3  10.1     1   306    64   361    64   361 0.99 HlyD family secretion protein
HlyD_2               PF12700.2    328 seq178_BIOID59381    -            397   2.8e-19   69.3   0.8   1   1   1.1e-22   3.6e-19   68.9   0.6     2   328    45   361    44   361 0.79 HlyD family secretion protein
HlyD_3               PF13437.1    105 seq178_BIOID59381    -            397   3.5e-12   46.4   4.3   1   1   1.5e-13   5.1e-10   39.5   0.2     2   105   176   290   175   290 0.89 HlyD family secretion protein
Biotin_lipoyl_2      PF13533.1     50 seq178_BIOID59381    -            397   3.6e-11   42.4  10.0   1   1   3.8e-11   1.3e-07   31.0   0.1     4    50    67   113    59   122 0.86 Biotin-lipoyl like
ACR_tran             PF00873.14  1021 seq179_BIOID59381    -            932         0 1206.5   3.4   1   1         0         0 1206.2   2.4     1   870     1   879     1   880 0.99 AcrB/AcrD/AcrF family
MMPL                 PF03176.10   333 seq179_BIOID59381    -            932     4e-07   28.9  11.6   1   1   5.8e-11     4e-07   28.9   8.1   106   302   302   496   291   526 0.78 MMPL family
ACR_tran             PF00873.14  1021 seq181_BIOID59381    -            169   1.1e-71  241.4  17.2   1   1     9e-76   1.2e-71  241.3  11.9   873  1021     2   150     1   150 0.99 AcrB/AcrD/AcrF family
YbaJ                 PF10757.4    122 seq182_BIOID59381    -            124   4.7e-71  236.4   1.2   1   1   3.8e-75   5.2e-71  236.3   0.9     1   121     1   121     1   122 0.99 Biofilm formation regulator YbaJ
HHA                  PF05321.6     57 seq183_BIOID59381    -            154   7.4e-30  102.7   0.3   1   1     8e-34   1.1e-29  102.2   0.2     1    57    95   151    95   151 0.99 Haemolysin expression modulating protein
Mac                  PF12464.3     55 seq184_BIOID59381    -            183   4.6e-19   68.0   0.6   1   1   1.1e-22   7.7e-19   67.3   0.4     1    54     5    58     5    59 0.97 Maltose acetyltransferase
Hexapep              PF00132.19    36 seq184_BIOID59381    -            183   5.1e-14   50.9  16.5   1   1   5.4e-15   3.7e-11   41.8   5.4     2    36   130   164   129   164 0.96 Bacterial transferase hexapeptide (six repeats)
YlaC                 PF10777.4    156 seq185_BIOID59381    -            156     6e-76  253.1   0.3   1   1   4.9e-80   6.7e-76  253.0   0.2     1   155     1   154     1   155 0.99 sigma70 family sigma factor YlaC
EAL                  PF00563.15   236 seq187_BIOID59381    -            518   1.4e-64  217.7   0.0   1   1   2.9e-68     2e-64  217.2   0.0     2   235   275   503   274   504 0.96 EAL domain
CSS-motif            PF12792.2    208 seq187_BIOID59381    -            518   1.4e-41  142.0   0.0   1   1   3.6e-45   2.5e-41  141.2   0.0     2   208    38   249    37   249 0.94 CSS motif domain associated with EAL
DNA_binding_1        PF01035.15    85 seq188_BIOID59381    -            129     3e-29  100.4   0.0   1   1   2.9e-33     4e-29  100.0   0.0     2    84    32   114    31   115 0.97 6-O-methylguanine DNA methyltransferase, DNA binding domain
Acyl_CoA_thio        PF02551.10   132 seq191_BIOID59381    -            286   9.1e-69  229.0   0.0   1   2     3e-17   2.1e-13   49.9   0.0     5   126    21   103    17   115 0.89 Acyl-CoA thioesterase
Acyl_CoA_thio        PF02551.10   132 seq191_BIOID59381    -            286   9.1e-69  229.0   0.0   2   2   3.2e-55   2.2e-51  172.8   0.0     2   132   148   281   147   281 0.99 Acyl-CoA thioesterase
4HBT_3               PF13622.1    256 seq191_BIOID59381    -            286   7.4e-40  137.2   0.1   1   1   1.3e-43     9e-40  136.9   0.1    10   255    32   281    25   282 0.84 Thioesterase-like superfamily
SgrR_N               PF12793.2    115 seq193_BIOID59381    -            566     6e-38  129.2   2.0   1   1   1.5e-41     1e-37  128.5   1.4     2   115     6   119     5   119 0.98 Sugar transport-related sRNA regulator N-term
SBP_bac_5            PF00496.17   374 seq193_BIOID59381    -            566   5.2e-19   68.1   0.0   1   1   1.6e-22   1.1e-18   67.1   0.0     2   158   165   303   164   306 0.90 Bacterial extracellular solute-binding proteins, family 5 Middle
ExsB                 PF06508.8    137 seq194_BIOID59381    -            231     5e-57  191.4   0.0   1   1   1.4e-60   6.4e-57  191.0   0.0     1   137     3   140     3   140 0.99 ExsB
Asn_synthase         PF00733.16   255 seq194_BIOID59381    -            231   2.2e-05   23.9   0.0   1   1   8.3e-09   3.8e-05   23.1   0.0    21    80     5    64     2    77 0.90 Asparagine synthase
Arginosuc_synth      PF00764.14   388 seq194_BIOID59381    -            231   2.3e-05   23.5   0.1   1   1   8.8e-09     4e-05   22.7   0.0     1    59     5    63     5    75 0.91 Arginosuccinate synthase
Lipoprotein_16       PF03923.8    159 seq203_BIOID59381    -            192     9e-53  177.7   4.0   1   1   1.5e-56     1e-52  177.5   2.7     1   159    29   188    29   188 0.99 Uncharacterized lipoprotein
LPAM_1               PF08139.7     26 seq203_BIOID59381    -            192   1.2e-08   34.7   4.2   1   1     3e-12     2e-08   33.9   2.9     7    26     1    20     1    20 0.97 Prokaryotic membrane lipoprotein lipid attachment site
MFS_1                PF07690.11   354 seq205_BIOID59381    -            491   1.6e-33  115.8  67.2   1   1   2.8e-36   3.9e-32  111.2  27.3     1   351    17   366    17   369 0.87 Major Facilitator Superfamily
COX_ARM              PF06481.9     47 seq207_BIOID59381    -            315   3.9e-19   67.9   0.6   1   1   1.2e-22     8e-19   66.9   0.4     1    47   239   286   239   286 0.98 COX Aromatic Rich Motif
COX2                 PF00116.15   120 seq207_BIOID59381    -            315   3.6e-08   33.1   0.0   1   1   3.4e-11   2.3e-07   30.5   0.0    43   116   148   221   127   225 0.94 Cytochrome C oxidase subunit II, periplasmic domain
COX1                 PF00115.15   447 seq208_BIOID59381    -            663  5.5e-154  512.9  72.0   1   1    4e-158  5.5e-154  512.9  49.9     1   446    54   504    54   505 0.98 Cytochrome C and Quinol oxidase polypeptide I
COX3                 PF00510.13   258 seq209_BIOID59381    -            204   1.8e-18   66.8  17.5   1   1   2.2e-22   3.1e-18   66.0  12.1    65   257    16   202     4   203 0.85 Cytochrome c oxidase subunit III
COX4_pro             PF03626.9     75 seq210_BIOID59381    -            109   2.9e-17   62.3  18.9   1   1   2.5e-21   3.5e-17   62.1  13.1     1    75    18   100    18   100 0.97 Prokaryotic Cytochrome C oxidase subunit IV
UbiA                 PF01040.13   257 seq211_BIOID59381    -            296     2e-33  115.6  26.3   1   1   1.7e-37   2.4e-33  115.3  18.2     5   252    19   269    15   279 0.81 UbiA prenyltransferase family
DUF1778              PF08681.6     80 seq212_BIOID59381    -            103   1.6e-23   82.1   3.0   1   1   1.4e-27   1.9e-23   81.9   2.1     1    77    19    95    19    98 0.97 Protein of unknown function (DUF1778)
Acetyltransf_7       PF13508.1     79 seq213_BIOID59381    -            180   9.4e-11   41.6   0.0   1   1   2.2e-14   1.5e-10   40.9   0.0    10    78    63   156    55   157 0.77 Acetyltransferase (GNAT) domain
Acetyltransf_1       PF00583.19    83 seq213_BIOID59381    -            180   2.8e-06   27.1   0.0   1   1   8.1e-10   5.5e-06   26.2   0.0     5    82    65   155    61   156 0.67 Acetyltransferase (GNAT) family
MFS_1                PF07690.11   354 seq215_BIOID59381    -            454   1.5e-46  158.7  60.3   1   2   2.9e-44     2e-40  138.5  28.6     4   353    20   354    17   354 0.81 Major Facilitator Superfamily
MFS_1                PF07690.11   354 seq215_BIOID59381    -            454   1.5e-46  158.7  60.3   2   2   1.5e-12   1.1e-08   34.1   7.7    62   181   278   395   276   427 0.83 Major Facilitator Superfamily
Sugar_tr             PF00083.19   451 seq215_BIOID59381    -            454   5.4e-09   35.0  15.1   1   1   7.9e-13   5.4e-09   35.0  10.5    43   194    45   189    14   198 0.88 Sugar (and other) transporter
ApbA_C               PF08546.6    125 seq217_BIOID59381    -            303   1.4e-39  134.7   0.2   1   1   3.1e-43   2.1e-39  134.1   0.2     1   125   168   289   168   289 0.97 Ketopantoate reductase PanE/ApbA C terminal
ApbA                 PF02558.11   151 seq217_BIOID59381    -            303   6.5e-29  100.2   0.1   1   1   1.5e-32     1e-28   99.5   0.1     1   150     3   143     3   144 0.88 Ketopantoate reductase PanE/ApbA
DJ-1_PfpI            PF01965.19   147 seq218_BIOID59381    -            196   7.5e-34  116.1   0.0   1   1   1.4e-37   9.8e-34  115.8   0.0     2   146    32   172    31   173 0.93 DJ-1/PfpI family
DUF4066              PF13278.1    166 seq218_BIOID59381    -            196   1.2e-07   31.1   0.1   1   1   5.4e-11   3.7e-07   29.4   0.0     4   165    11   169     8   170 0.78 Putative amidotransferase
Exonuc_VII_S         PF02609.11    53 seq220_BIOID59381    -             80   9.5e-23   79.6   3.9   1   1   8.5e-27   1.2e-22   79.3   2.7     1    53    11    63    11    63 0.99 Exonuclease VII small subunit
polyprenyl_synt      PF00348.12   260 seq221_BIOID59381    -            299   5.6e-92  307.1   0.4   1   1   4.8e-96   6.5e-92  306.9   0.3     2   259    33   294    32   295 0.98 Polyprenyl synthetase
DXP_synthase_N       PF13292.1    270 seq222_BIOID59381    -            620  7.6e-113  375.7   0.0   1   1  5.1e-116  1.2e-112  375.1   0.0     2   270    12   282    11   282 0.99 1-deoxy-D-xylulose-5-phosphate synthase
Transket_pyr         PF02779.19   178 seq222_BIOID59381    -            620   7.3e-40  136.2   0.0   1   1   5.6e-43   1.3e-39  135.4   0.0     4   174   320   480   318   482 0.98 Transketolase, pyrimidine binding domain
Transketolase_C      PF02780.15   124 seq222_BIOID59381    -            620     1e-28   99.6   0.0   1   1   1.2e-31   2.8e-28   98.2   0.0     1   121   495   608   495   611 0.96 Transketolase, C-terminal domain
E1_dh                PF00676.15   300 seq222_BIOID59381    -            620   6.8e-07   28.1   0.1   1   1   5.1e-10   1.2e-06   27.4   0.0   104   166   124   186    93   193 0.86 Dehydrogenase E1 component
Transketolase_N      PF00456.16   333 seq222_BIOID59381    -            620     9e-06   24.5   0.0   1   1   7.3e-08   0.00017   20.4   0.0   144   192   143   190   118   198 0.87 Transketolase, thiamine diphosphate binding domain
TPP_enzyme_C         PF02775.16   153 seq222_BIOID59381    -            620     2e-05   24.0   0.7   1   1   2.3e-08   5.2e-05   22.7   0.1    32    84   125   183   103   194 0.78 Thiamine pyrophosphate enzyme, C-terminal TPP binding domain
Aldo_ket_red         PF00248.16   283 seq223_BIOID59381    -            324   1.1e-76  257.2   0.0   1   1   9.5e-81   1.3e-76  257.0   0.0     1   280    15   313    15   316 0.94 Aldo/keto reductase family
DUF3251              PF11622.3    165 seq224_BIOID59381    -             62   5.5e-07   29.0   0.3   1   1   4.3e-11   5.8e-07   28.9   0.2     1    31    20    50    20    60 0.90 Protein of unknown function (DUF3251)
DUF3251              PF11622.3    165 seq226_BIOID59381    -             95   2.5e-40  137.4   0.1   1   1     2e-44   2.7e-40  137.3   0.1    66   157     1    92     1    95 0.98 Protein of unknown function (DUF3251)
Channel_Tsx          PF03502.8    238 seq227_BIOID59381    -            294   6.8e-68  228.8  24.1   1   1   5.7e-72   7.8e-68  228.6  16.7     2   238    32   294    31   294 0.96 Nucleoside-specific channel-forming protein, Tsx
DUF479               PF04336.7    106 seq230_BIOID59381    -            193   3.5e-32  110.5   2.9   1   1   3.8e-36   5.2e-32  110.0   2.0     1   105    81   186    81   187 0.99 Protein of unknown function, DUF479
SbcD_C               PF12320.3    100 seq233_BIOID59381    -            408   1.9e-28   98.2   4.8   1   1   7.5e-32   3.4e-28   97.4   3.3     1    99   282   383   282   384 0.92 Type 5 capsule protein repressor C-terminal domain
Metallophos          PF00149.23   201 seq233_BIOID59381    -            408     1e-12   47.8   0.2   1   1   5.3e-16   2.4e-12   46.5   0.1     1   199     9   232     9   234 0.82 Calcineurin-like phosphoesterase
Metallophos_2        PF12850.2    156 seq233_BIOID59381    -            408   3.5e-11   43.0   0.1   1   1   5.9e-14   2.7e-10   40.1   0.1     1   149     9   263     9   271 0.67 Calcineurin-like phosphoesterase superfamily domain
SbcCD_C              PF13558.1     90 seq234_BIOID59381    -           1047   2.4e-19   68.9   0.6   1   1   1.8e-22   8.1e-19   67.2   0.4     5    89   923  1001   919  1002 0.88 Putative exonuclease SbcCD, C subunit
AAA_29               PF13555.1     62 seq234_BIOID59381    -           1047   2.7e-07   29.9   0.1   1   1   3.8e-10   1.7e-06   27.3   0.0    18    51    26    58    16    69 0.80 P-loop containing region of AAA domain
MFS_1                PF07690.11   354 seq235_BIOID59381    -            422   2.7e-36  124.9  54.0   1   1     4e-40   2.7e-36  124.9  37.5     1   353    36   368    36   369 0.87 Major Facilitator Superfamily
Sugar_tr             PF00083.19   451 seq235_BIOID59381    -            422   1.9e-11   43.0  13.7   1   1   2.8e-15   1.9e-11   43.0   9.5    49   191    69   205    19   220 0.95 Sugar (and other) transporter
RdgC                 PF04381.7    301 seq237_BIOID59381    -            325  3.6e-134  446.3   2.6   1   1  3.1e-138  4.2e-134  446.1   1.8     1   300    24   323    24   324 1.00 Putative exonuclease, RdgC
F420_oxidored        PF03807.12    96 seq243_BIOID59381    -            269   1.1e-23   83.3   0.6   1   1   3.5e-27   2.4e-23   82.2   0.4     1    96     4    99     4    99 0.98 NADP oxidoreductase coenzyme F420-dependent
NAD_binding_2        PF03446.10   162 seq243_BIOID59381    -            269   4.9e-10   39.4   0.1   1   1   1.7e-13   1.2e-09   38.1   0.1     2    92     3    96     2   116 0.89 NAD binding domain of 6-phosphogluconate dehydrogenase
Dala_Dala_lig_C      PF07478.8    203 seq246_BIOID59381    -            364   7.5e-81  270.2   0.0   1   1   3.7e-84     1e-80  269.8   0.0     1   203   147   348   147   348 0.99 D-ala D-ala ligase C-terminus
Dala_Dala_lig_N      PF01820.16   117 seq246_BIOID59381    -            364   2.5e-34  117.9   0.0   1   1   1.8e-37     5e-34  116.9   0.0     2   117     5   130     4   130 0.96 D-ala D-ala ligase N-terminus
ATP-grasp_4          PF13535.1    184 seq246_BIOID59381    -            364   1.5e-16   60.6   0.0   1   1   9.6e-20   2.6e-16   59.7   0.0     2   176   138   317   137   321 0.82 ATP-grasp domain
ATP-grasp            PF02222.17   172 seq246_BIOID59381    -            364   7.7e-13   48.0   0.0   1   1   5.8e-16   1.6e-12   47.0   0.0     2   158   149   317   148   320 0.87 ATP-grasp domain
DUF2755              PF10954.3    100 seq250_BIOID59381    -            102   2.9e-58  193.6   0.2   1   1   2.4e-62   3.3e-58  193.4   0.1     1   100     1   101     1   101 0.99 Protein of unknown function (DUF2755)
Beta-lactamase       PF00144.19   330 seq252_BIOID59381    -            385   1.9e-64  217.6   1.5   1   1   1.8e-68   2.4e-64  217.3   1.0    11   314    45   357    32   370 0.87 Beta-lactamase
ALAD                 PF00490.16   324 seq254_BIOID59381    -            335  1.7e-136  454.2   0.1   1   1  1.5e-140  2.1e-136  454.0   0.1     3   322    16   330    14   332 0.99 Delta-aminolevulinic acid dehydratase
HTH_Tnp_1            PF01527.15    76 seq255_BIOID59381    -            108     7e-12   45.0   1.1   1   1     2e-15   2.8e-11   43.0   0.8     1    74     1    87     1    88 0.86 Transposase
rve                  PF00665.21   120 seq257_BIOID59381    -            295   1.4e-25   89.5   0.0   1   1   1.5e-28     4e-25   88.1   0.0     2   119   125   239   124   240 0.97 Integrase core domain
HTH_21               PF13276.1     60 seq257_BIOID59381    -            295   3.6e-16   58.8   2.8   1   1   3.2e-19   8.8e-16   57.5   2.0     2    60    46   103    44   103 0.94 HTH-like domain
rve_3                PF13683.1     67 seq257_BIOID59381    -            295   1.5e-11   43.5   0.2   1   1   1.1e-14     3e-11   42.5   0.0     6    67   216   277   211   277 0.93 Integrase core domain
rve_2                PF13333.1     52 seq257_BIOID59381    -            295   2.6e-06   27.2   0.0   1   1   2.1e-09   5.7e-06   26.1   0.0     1    44   230   276   230   283 0.88 Integrase core domain
PIG-L                PF02585.12   128 seq260_BIOID59381    -            223   1.4e-24   86.8   1.3   1   1   1.7e-28   2.3e-24   86.2   0.9     1   127    20   141    20   142 0.94 GlcNAc-PI de-N-acetylase
Glycos_transf_2      PF00535.21   169 seq261_BIOID59381    -            398   7.1e-24   84.2   0.0   1   1   3.1e-27   1.1e-23   83.6   0.0     2   167    34   200    33   202 0.86 Glycosyl transferase family 2
Glyco_tranf_2_3      PF13641.1    230 seq261_BIOID59381    -            398   2.3e-19   70.0   0.0   1   1     9e-23   3.1e-19   69.6   0.0     5   230    34   254    29   254 0.86 Glycosyltransferase like family 2
Glyco_transf_21      PF13506.1    174 seq261_BIOID59381    -            398   3.1e-12   46.0   0.0   1   1   1.7e-15   5.9e-12   45.1   0.0    18   173    97   252    86   253 0.82 Glycosyl transferase family 21
Glyco_trans_2_3      PF13632.1    192 seq261_BIOID59381    -            398   1.8e-10   40.7  14.3   1   1     4e-13   1.4e-09   37.8   9.9     4   177   115   312   113   362 0.61 Glycosyl transferase family group 2
Hexapep              PF00132.19    36 seq262_BIOID59381    -            146   1.7e-14   52.4   5.3   1   1   4.5e-10   6.2e-06   25.3   0.8     4    34     2    32     1    34 0.91 Bacterial transferase hexapeptide (six repeats)
Trns_repr_metal      PF02583.12    85 seq266_BIOID59381    -             91   2.8e-26   91.3   0.8   1   1   2.3e-30   3.1e-26   91.2   0.6     2    85     6    89     5    89 0.94 Metal-sensitive transcriptional repressor
ADH_N                PF08240.7    109 seq267_BIOID59381    -            369   1.1e-28   99.0   2.4   1   1   1.6e-32   1.1e-28   99.0   1.7     2   108    28   154    27   155 0.91 Alcohol dehydrogenase GroES-like domain
ADH_zinc_N           PF00107.21   130 seq267_BIOID59381    -            369   5.7e-20   71.0   0.1   1   1   1.5e-23   9.9e-20   70.2   0.0     1   128   197   330   197   332 0.90 Zinc-binding dehydrogenase
Esterase             PF00756.15   251 seq268_BIOID59381    -            277   3.4e-76  255.8   0.1   1   1   8.7e-80     4e-76  255.6   0.0     1   250    21   268    21   269 0.98 Putative esterase
Esterase_phd         PF10503.4    220 seq268_BIOID59381    -            277   1.1e-05   24.6   0.1   1   1     2e-08     9e-05   21.7   0.0     4   129    31   169    28   175 0.77 Esterase PHB depolymerase
Chlorophyllase2      PF12740.2    260 seq268_BIOID59381    -            277   2.6e-05   23.1   0.0   1   1   8.3e-09   3.8e-05   22.6   0.0     6   121    30   165    26   212 0.75 Chlorophyllase enzyme
HTH_IclR             PF09339.5     52 seq271_BIOID59381    -            281   4.1e-15   54.9   3.1   1   1   2.5e-18   1.1e-14   53.5   2.1     2    51    19    68    18    69 0.97 IclR helix-turn-helix domain
IclR                 PF01614.13   129 seq271_BIOID59381    -            281     2e-13   50.0   0.0   1   1   1.1e-16   5.2e-13   48.7   0.1     6   127   138   261   133   263 0.90 Bacterial transcriptional regulator
Peripla_BP_3         PF13377.1    160 seq272_BIOID59381    -            363     7e-34  117.0   0.2   1   1   8.6e-37   2.9e-33  115.0   0.0     1   160   174   332   174   332 0.90 Periplasmic binding protein-like domain
Peripla_BP_1         PF00532.16   279 seq272_BIOID59381    -            363   2.5e-23   82.5   0.3   1   1     1e-26   3.6e-23   82.0   0.2    18   278    81   329    79   330 0.91 Periplasmic binding proteins and sugar binding domain of LacI family
LacI                 PF00356.16    46 seq272_BIOID59381    -            363   9.7e-23   79.4   3.6   1   1   5.4e-26   1.8e-22   78.5   1.4     1    46     8    53     8    53 0.99 Bacterial regulatory proteins, lacI family
Peripla_BP_4         PF13407.1    258 seq272_BIOID59381    -            363   1.3e-16   60.6   0.1   1   1   5.7e-20   1.9e-16   60.0   0.1    15   257    81   314    67   315 0.91 Periplasmic binding protein domain
Glyco_hydro_2_C      PF02836.12   298 seq273_BIOID59381    -           1024  5.5e-125  416.0   0.0   1   1  2.2e-128  7.6e-125  415.6   0.0     1   297   336   629   336   630 0.98 Glycosyl hydrolases family 2, TIM barrel domain
Bgal_small_N         PF02929.12   276 seq273_BIOID59381    -           1024     4e-91  304.7   0.0   1   1   1.8e-94   6.3e-91  304.1   0.0     3   275   751  1021   749  1022 0.98 Beta galactosidase small chain
Glyco_hydro_2_N      PF02837.13   167 seq273_BIOID59381    -           1024   2.8e-51  173.2   0.0   1   1   1.8e-54   6.1e-51  172.1   0.0     2   167    50   219    49   219 0.94 Glycosyl hydrolases family 2, sugar binding domain
Glyco_hydro_2        PF00703.16   110 seq273_BIOID59381    -           1024   2.1e-16   60.2   0.0   1   1     1e-18   3.6e-15   56.2   0.0     2   110   222   334   221   334 0.86 Glycosyl hydrolases family 2
LacY_symp            PF01306.14   413 seq274_BIOID59381    -            417  1.1e-204  679.5  42.1   1   1  2.8e-208  1.3e-204  679.3  29.2     2   412     2   412     1   413 0.99 LacY proton/sugar symporter
MFS_1                PF07690.11   354 seq274_BIOID59381    -            417   3.4e-22   78.5  55.8   1   1   1.1e-24   4.9e-21   74.7  29.4     3   313    14   333    12   340 0.77 Major Facilitator Superfamily
MFS_1_like           PF12832.2     77 seq274_BIOID59381    -            417   5.4e-07   29.2   8.9   1   1   1.2e-10   5.4e-07   29.2   6.2     2    73     9    81     8    85 0.93 MFS_1 like family
Hexapep              PF00132.19    36 seq277_BIOID59381    -            220   2.7e-18   64.4  15.8   1   1   4.5e-16   3.1e-12   45.2   6.0     2    36   149   183   148   183 0.96 Bacterial transferase hexapeptide (six repeats)
Mac                  PF12464.3     55 seq277_BIOID59381    -            220     1e-13   50.9   0.0   1   1   2.9e-17     2e-13   50.0   0.0     2    55    24    77    23    77 0.98 Maltose acetyltransferase
LysR_substrate       PF03466.15   209 seq281_BIOID59381    -            299   8.1e-54  181.7   4.4   1   1   1.9e-57   1.3e-53  181.1   3.1     3   208    88   290    86   291 0.98 LysR substrate binding domain
HTH_1                PF00126.22    60 seq281_BIOID59381    -            299   1.8e-28   97.9   0.3   1   1   1.1e-31   7.7e-28   95.8   0.2     2    60     4    62     3    62 0.98 Bacterial regulatory helix-turn-helix protein, lysR family
HTH_28               PF13518.1     52 seq282_BIOID59381    -            173     7e-19   67.3   0.0   1   2   2.2e-10   7.4e-07   28.9   0.0     2    50     8    57     7    59 0.96 Helix-turn-helix domain
HTH_28               PF13518.1     52 seq282_BIOID59381    -            173     7e-19   67.3   0.0   2   2     1e-12   3.6e-09   36.3   0.0     2    49    64   113    63   116 0.91 Helix-turn-helix domain
rve                  PF00665.21   120 seq283_BIOID59381    -            240   6.3e-24   84.2   0.0   1   1   4.3e-27   1.5e-23   83.0   0.0     2   119    76   191    75   192 0.98 Integrase core domain
rve_2                PF13333.1     52 seq283_BIOID59381    -            240   1.1e-21   76.5   2.1   1   1   7.3e-25   2.5e-21   75.3   1.5     1    51   182   236   182   236 0.95 Integrase core domain
HTH_21               PF13276.1     60 seq283_BIOID59381    -            240   1.9e-16   59.7   1.3   1   1   1.3e-19   4.5e-16   58.4   0.9     8    59     3    53     1    55 0.92 HTH-like domain
rve_3                PF13683.1     67 seq283_BIOID59381    -            240   1.9e-12   46.4   0.0   1   1   5.5e-16   1.9e-12   46.4   0.0     3    67   165   229   163   229 0.96 Integrase core domain
Sigma54_activat      PF00158.21   168 seq286_BIOID59381    -            528   5.3e-65  217.8   0.0   1   1   2.1e-68   7.2e-65  217.4   0.0     1   167   218   393   218   394 0.96 Sigma-54 interaction domain
PrpR_N               PF06506.6    175 seq286_BIOID59381    -            528   3.8e-58  195.6   0.1   1   1   1.7e-61   5.7e-58  195.0   0.1     2   171    29   197    28   202 0.98 Propionate catabolism activator
HTH_8                PF02954.14    42 seq286_BIOID59381    -            528   1.9e-10   39.9   0.1   1   1   4.3e-13   1.5e-09   37.1   0.0    11    40   498   527   498   528 0.98 Bacterial regulatory protein, Fis family
Mg_chelatase         PF01078.16   207 seq286_BIOID59381    -            528   3.1e-05   23.0   0.3   1   1   2.5e-08   8.6e-05   21.6   0.2     9   156   226   367   215   377 0.79 Magnesium chelatase, subunit ChlI
LysE                 PF01810.13   191 seq287_BIOID59381    -            223   6.6e-53  178.7  10.9   1   1   5.8e-57     8e-53  178.4   7.5     2   191    29   219    28   219 0.99 LysE type translocator
DUF1097              PF06496.6    144 seq292_BIOID59381    -            165   8.6e-37  126.0  25.8   1   1   7.2e-41   9.8e-37  125.8  17.9     2   143     9   156     8   157 0.98 Protein of unknown function (DUF1097)
LysR_substrate       PF03466.15   209 seq294_BIOID59381    -            310   1.5e-19   69.7   0.0   1   1   3.4e-23   2.3e-19   69.2   0.0     2   191    91   280    90   291 0.92 LysR substrate binding domain
HTH_1                PF00126.22    60 seq294_BIOID59381    -            310   8.5e-18   63.7   0.6   1   1   2.6e-21   1.8e-17   62.7   0.4     3    60     9    66     8    66 0.96 Bacterial regulatory helix-turn-helix protein, lysR family
TetR_C_6             PF13977.1    131 seq295_BIOID59381    -            201   1.5e-31  108.8   3.3   1   1   2.1e-35   1.5e-31  108.8   2.3     3   130    75   198    63   199 0.94 Bacterial transcriptional repressor
TetR_N               PF00440.18    47 seq295_BIOID59381    -            201   2.8e-14   52.3   0.7   1   1   9.4e-18   6.4e-14   51.2   0.0     1    46    20    65    20    66 0.98 Bacterial regulatory proteins, tetR family
Aldedh               PF00171.17   462 seq297_BIOID59381    -            490  9.5e-178  591.1   0.1   1   1  7.8e-182  1.1e-177  590.9   0.1     4   462    18   479    15   479 0.98 Aldehyde dehydrogenase family
GMC_oxred_N          PF00732.14   298 seq298_BIOID59381    -            577  4.4e-108  360.8   0.0   1   1  2.6e-111    9e-108  359.8   0.0     1   297    18   315    18   316 0.99 GMC oxidoreductase
GMC_oxred_C          PF05199.8    145 seq298_BIOID59381    -            577     1e-43  148.9   0.0   1   1   4.9e-47   1.7e-43  148.2   0.0     3   145   408   542   406   542 0.97 GMC oxidoreductase
GNVR                 PF13807.1     82 seq299_BIOID59381    -            166   3.2e-12   45.8   0.1   1   1   4.9e-16   6.7e-12   44.8   0.0     3    82    81   156    79   156 0.96 G-rich domain on putative tyrosine kinase
Pyr_redox_2          PF07992.9    200 seq301_BIOID59381    -            450   2.2e-34  119.0   6.2   1   1   1.2e-35   1.6e-32  112.9   4.3     2   198    15   305    14   307 0.94 Pyridine nucleotide-disulphide oxidoreductase
Pyr_redox_dim        PF02852.17   110 seq301_BIOID59381    -            450   3.6e-28   97.6   0.0   1   1   5.1e-31     7e-28   96.7   0.0     1   107   337   443   337   446 0.98 Pyridine nucleotide-disulphide oxidoreductase, dimerisation domain
Pyr_redox            PF00070.22    80 seq301_BIOID59381    -            450   2.1e-24   85.5   0.9   1   1   1.5e-24     2e-21   76.0   0.0     1    78   169   244   169   247 0.95 Pyridine nucleotide-disulphide oxidoreductase
3HCDH_N              PF02737.13   180 seq301_BIOID59381    -            450   4.1e-09   36.2   0.5   1   1   1.1e-07   0.00016   21.3   0.0     2    75   170   242   169   258 0.79 3-hydroxyacyl-CoA dehydrogenase, NAD binding domain
DUF1471              PF07338.8     56 seq302_BIOID59381    -             82   5.8e-10   38.5   0.3   1   1   5.7e-14   7.8e-10   38.1   0.2     7    56    34    82    32    82 0.97 Protein of unknown function (DUF1471)
DUF417               PF04224.7    175 seq304_BIOID59381    -            197   5.8e-78  260.1   0.1   1   1   4.8e-82   6.6e-78  259.9   0.0     2   175     3   182     2   182 0.98 Protein of unknown function, DUF417
HTH_18               PF12833.2     81 seq305_BIOID59381    -            296   4.8e-20   71.3   2.4   1   1   1.1e-23     5e-20   71.2   0.7     1    81    38   117    38   117 0.96 Helix-turn-helix domain
HTH_AraC             PF00165.18    42 seq305_BIOID59381    -            296     3e-16   58.5   0.2   1   1   9.5e-14   4.3e-10   38.9   0.1     9    42    82   116    78   116 0.94 Bacterial regulatory helix-turn-helix proteins, AraC family
GyrI-like            PF06445.10   155 seq305_BIOID59381    -            296   2.2e-11   43.9   0.2   1   1   7.8e-15   3.6e-11   43.2   0.1     2   155   138   294   137   294 0.85 GyrI-like small molecule binding domain
Aldo_ket_red         PF00248.16   283 seq307_BIOID59381    -            283   2.9e-57  193.5   0.0   1   1   2.5e-61   3.5e-57  193.2   0.0     2   282    15   258    14   259 0.96 Aldo/keto reductase family
Aldo_ket_red         PF00248.16   283 seq308_BIOID59381    -            329   1.2e-75  253.8   0.0   1   1   9.7e-80   1.3e-75  253.7   0.0     2   281    16   308    15   310 0.98 Aldo/keto reductase family
Abhydrolase_5        PF12695.2    142 seq309_BIOID59381    -            306   1.2e-10   41.1   0.0   1   1   8.3e-14   1.9e-10   40.5   0.0    17   142    49   282    31   282 0.78 Alpha/beta hydrolase family
Abhydrolase_6        PF12697.2    228 seq309_BIOID59381    -            306   3.7e-10   39.9   0.1   1   1     2e-13   4.5e-10   39.6   0.1    18   225    51   291    32   294 0.57 Alpha/beta hydrolase family
Peptidase_S15        PF02129.13   272 seq309_BIOID59381    -            306   9.2e-10   38.2   0.0   1   1   8.1e-13   1.9e-09   37.2   0.0     5   131    13   134    11   189 0.86 X-Pro dipeptidyl-peptidase (S15 family)
DLH                  PF01738.13   218 seq309_BIOID59381    -            306   6.4e-05   22.2   0.1   1   1     1e-07   0.00024   20.3   0.1    13   124    28   131    18   145 0.73 Dienelactone hydrolase family
BAAT_C               PF08840.6    213 seq309_BIOID59381    -            306    0.0001   21.9   0.0   1   1     7e-08   0.00016   21.3   0.0     9    59    92   142    85   190 0.74 BAAT / Acyl-CoA thioester hydrolase C terminal
Oxidored_FMN         PF00724.15   341 seq311_BIOID59381    -            380   1.4e-79  267.4   0.0   1   1   1.2e-83   1.6e-79  267.2   0.0     1   340     7   343     7   344 0.89 NADH:flavin oxidoreductase / NADH oxidase family
Ribosomal_L31        PF01197.13    69 seq314_BIOID59381    -             88   2.4e-27   94.5   0.2   1   1   2.3e-31   3.1e-27   94.2   0.1     1    68     2    80     2    81 0.99 Ribosomal protein L31
Ribosomal_L36        PF00444.13    38 seq315_BIOID59381    -             47     2e-20   72.3   1.6   1   1   1.9e-24   2.7e-20   71.9   1.1     1    38     2    42     2    42 0.99 Ribosomal protein L36
HTH_Tnp_IS1          PF12759.2     50 seq318_BIOID59381    -             75   1.5e-31  107.5   0.1   1   1   2.8e-35   1.9e-31  107.1   0.0     1    50    23    72    23    72 0.99 InsA C-terminal domain
Zn_Tnp_IS1           PF03811.8     36 seq318_BIOID59381    -             75   7.9e-09   34.7   2.2   1   1   1.2e-12   7.9e-09   34.7   1.5    18    36     2    20     1    20 0.96 InsA N-terminal domain
DDE_Tnp_IS1          PF03400.8    131 seq319_BIOID59381    -            125   2.8e-70  234.3   2.4   1   1   2.3e-74   3.2e-70  234.1   1.6     7   131     1   125     1   125 1.00 IS1 transposase
GerE                 PF00196.14    58 seq320_BIOID59381    -            180     8e-13   47.3   0.2   1   1   1.3e-16   1.8e-12   46.2   0.2     2    46   127   171   126   174 0.96 Bacterial regulatory proteins, luxR family
Pili_assembly_N      PF00345.15   122 seq328_BIOID59381    -            236   1.4e-05   24.7   0.0   1   1     2e-09   2.7e-05   23.8   0.0     2    96    28   128    27   156 0.70 Gram-negative pili assembly chaperone, N-terminal domain
Porin_1              PF00267.16   337 seq332_BIOID59381    -            353  3.7e-141  470.1  24.9   1   1  6.1e-145  4.2e-141  469.9  17.3     1   337    29   353    29   353 0.98 Gram-negative porin
Porin_4              PF13609.1    311 seq332_BIOID59381    -            353     1e-21   77.6  31.8   1   1   1.5e-25     1e-21   77.6  22.0     4   304    12   327     7   336 0.77 Gram-negative porin
Peptidase_M20        PF01546.23   171 seq333_BIOID59381    -            485   7.1e-22   77.6   0.1   1   1   1.4e-25   9.6e-22   77.2   0.1     1   171    72   481    72   481 0.94 Peptidase family M20/M25/M40
M20_dimer            PF07687.9    109 seq333_BIOID59381    -            485   2.5e-09   36.7   0.0   1   1   1.5e-11     1e-07   31.5   0.0    12   107   207   293   200   295 0.85 Peptidase dimerisation domain
FHIPEP               PF00771.15   658 seq336_BIOID59381    -            561    9e-179  595.8   1.2   1   1  8.1e-183  1.1e-178  595.5   0.9   100   596     9   505     7   513 0.96 FHIPEP family
RelB                 PF04221.7     83 seq339_BIOID59381    -             86   2.7e-31  107.0   0.1   1   1   2.2e-35     3e-31  106.9   0.1     1    83     4    84     4    84 0.98 RelB antitoxin
HTH_Tnp_1            PF01527.15    76 seq341_BIOID59381    -            100   2.4e-16   59.3   0.2   1   1   2.2e-20     3e-16   59.0   0.2     2    75     3    75     2    76 0.95 Transposase
rve                  PF00665.21   120 seq342_BIOID59381    -            272     5e-25   87.8   0.0   1   1   2.5e-28   8.7e-25   87.0   0.0     2   119   106   221   105   222 0.97 Integrase core domain
rve_3                PF13683.1     67 seq342_BIOID59381    -            272   1.4e-17   62.8   0.2   1   1   9.7e-21   3.3e-17   61.6   0.2     2    67   194   260   193   260 0.98 Integrase core domain
rve_2                PF13333.1     52 seq342_BIOID59381    -            272     1e-12   47.7   0.7   1   1   6.5e-16   2.2e-12   46.7   0.5     1    51   212   267   212   267 0.93 Integrase core domain
HTH_21               PF13276.1     60 seq342_BIOID59381    -            272   1.5e-09   37.5   5.4   1   1   1.2e-12   3.9e-09   36.2   3.8     3    59    27    82    23    83 0.89 HTH-like domain
YkuD                 PF03734.9    146 seq343_BIOID59381    -            246   2.4e-07   30.9   0.2   1   1   4.6e-11   6.2e-07   29.6   0.0     3   139    45   159    43   173 0.72 L,D-transpeptidase catalytic domain
DUF1974              PF09317.6    284 seq344_BIOID59381    -            840  3.4e-117  390.7   0.0   1   1  1.3e-120  4.4e-117  390.4   0.0     1   284   540   818   540   818 1.00 Domain of unknown function (DUF1974)
Acyl-CoA_dh_N        PF02771.11   113 seq344_BIOID59381    -            840   1.6e-15   57.5   0.0   1   1   1.2e-18   4.2e-15   56.1   0.0    28   112   173   258   147   259 0.83 Acyl-CoA dehydrogenase, N-terminal domain
Acyl-CoA_dh_1        PF00441.19   150 seq344_BIOID59381    -            840   1.2e-13   51.3   0.9   1   1   7.2e-17   2.5e-13   50.2   0.6     1   142   386   530   386   534 0.93 Acyl-CoA dehydrogenase, C-terminal domain
Acyl-CoA_dh_M        PF02770.14    52 seq344_BIOID59381    -            840   9.9e-07   28.0   0.0   1   1   5.3e-10   1.8e-06   27.2   0.0     1    51   263   321   263   323 0.96 Acyl-CoA dehydrogenase, middle domain
CN_hydrolase         PF00795.17   184 seq345_BIOID59381    -            256   6.6e-13   48.2   0.0   1   1   7.5e-17     1e-12   47.6   0.0     5   179     9   161     5   166 0.84 Carbon-nitrogen hydrolase
RNase_H              PF00075.19   132 seq346_BIOID59381    -            155   2.6e-41  140.9   0.0   1   1   2.1e-45   2.9e-41  140.8   0.0     2   131     3   141     2   142 0.92 RNase H
Lactamase_B          PF00753.22   194 seq348_BIOID59381    -            251   2.2e-34  118.7   0.4   1   1   4.1e-38   2.8e-34  118.3   0.3     3   194     9   165     7   165 0.95 Metallo-beta-lactamase superfamily
Lactamase_B_2        PF12706.2    194 seq348_BIOID59381    -            251   1.2e-08   34.5   0.1   1   1   2.9e-12     2e-08   33.9   0.1     3   188    25   199    23   204 0.62 Beta-lactamase superfamily domain
LysM                 PF01476.15    44 seq349_BIOID59381    -            452   1.7e-28   98.0   0.0   1   2   3.2e-18   2.2e-14   52.9   0.0     1    43   343   384   343   385 0.98 LysM domain
LysM                 PF01476.15    44 seq349_BIOID59381    -            452   1.7e-28   98.0   0.0   2   2   1.6e-13   1.1e-09   37.9   0.0     1    42   402   441   402   443 0.90 LysM domain
SLT                  PF01464.15   121 seq349_BIOID59381    -            452   5.8e-26   90.2   0.1   1   1   1.4e-29   9.4e-26   89.5   0.1     2   118   103   215   102   218 0.97 Transglycosylase SLT domain
LysR_substrate       PF03466.15   209 seq350_BIOID59381    -            304   1.3e-43  148.4   0.0   1   1   2.9e-47     2e-43  147.8   0.0     2   208    89   293    88   294 0.93 LysR substrate binding domain
HTH_1                PF00126.22    60 seq350_BIOID59381    -            304   2.2e-21   75.2   1.2   1   1   1.3e-24   8.6e-21   73.3   0.8     3    60     7    64     5    64 0.97 Bacterial regulatory helix-turn-helix protein, lysR family
ABC_tran             PF00005.22   118 seq351_BIOID59381    -            343   2.1e-27   95.6   0.0   1   1   1.3e-30   4.4e-27   94.6   0.0     1   118    45   169    45   169 0.96 ABC transporter
NIL                  PF09383.5     76 seq351_BIOID59381    -            343   7.6e-23   79.7   0.0   1   1   4.6e-26   1.6e-22   78.7   0.0     4    76   268   340   266   340 0.98 NIL domain
AAA_21               PF13304.1    303 seq351_BIOID59381    -            343   1.5e-12   47.9   0.1   1   1   2.2e-11   7.4e-08   32.5   0.0   220   298   124   200    91   205 0.85 AAA domain
BPD_transp_1         PF00528.17   185 seq352_BIOID59381    -            217   1.5e-20   73.4  20.1   1   1   1.1e-24   1.5e-20   73.4  14.0     2   181    32   216    27   217 0.85 Binding-protein-dependent transport system inner membrane component
Lipoprotein_9        PF03180.9    237 seq353_BIOID59381    -            271    1e-100  335.4   2.9   1   1  1.7e-104  1.1e-100  335.2   2.0     1   237    33   271    33   271 0.99 NLPA lipoprotein
OpuAC                PF04069.7    257 seq353_BIOID59381    -            271   8.9e-05   21.8   1.0   1   1   1.8e-08   0.00013   21.3   0.7     2   113    32   132    31   261 0.83 Substrate binding domain of ABC-type glycine betaine transport system
UPF0066              PF01980.11   120 seq355_BIOID59381    -            235   2.2e-40  137.2   0.0   1   1   3.5e-44   4.8e-40  136.1   0.0     1   118    18   142    18   144 0.95 Uncharacterised protein family UPF0066
tRNA-synt_2b         PF00587.20   173 seq357_BIOID59381    -            572   1.3e-42  145.2   0.0   1   1   4.1e-46   1.9e-42  144.6   0.0     3   169    51   215    49   219 0.97 tRNA synthetase class II core domain (G, H, P, S and T)
YbaK                 PF04073.10   123 seq357_BIOID59381    -            572   5.9e-27   93.8   0.1   1   1   2.4e-30   1.1e-26   92.9   0.1     1   119   257   376   257   379 0.96 YbaK / prolyl-tRNA synthetases associated domain
HGTP_anticodon       PF03129.15    94 seq357_BIOID59381    -            572   7.2e-22   77.0   0.1   1   1   3.7e-25   1.7e-21   75.8   0.1     1    93   475   568   475   569 0.97 Anticodon binding domain
DUF830               PF05708.7    158 seq359_BIOID59381    -            272   3.2e-17   62.8   0.0   1   1   8.4e-21   5.8e-17   62.0   0.0     2   123    63   218    62   237 0.95 Orthopoxvirus protein of unknown function (DUF830)
NLPC_P60             PF00877.14   105 seq359_BIOID59381    -            272   3.1e-09   36.4   0.0   1   1   3.1e-09   2.1e-05   24.1   0.0    14    95    26   118    20   128 0.85 NlpC/P60 family
UPF0253              PF06786.7     66 seq360_BIOID59381    -             66   1.7e-35  120.8   1.8   1   1   1.3e-39   1.8e-35  120.7   1.3     1    66     1    66     1    66 0.99 Uncharacterised protein family (UPF0253)
ROF                  PF07073.7     80 seq361_BIOID59381    -             86   1.1e-24   86.0   0.0   1   1   9.3e-29   1.3e-24   85.9   0.0     1    80     9    83     9    83 0.97 Modulator of Rho-dependent transcription termination (ROF)
HTH_28               PF13518.1     52 seq362_BIOID59381    -            173     7e-19   67.3   0.0   1   2   2.2e-10   7.4e-07   28.9   0.0     2    50     8    57     7    59 0.96 Helix-turn-helix domain
HTH_28               PF13518.1     52 seq362_BIOID59381    -            173     7e-19   67.3   0.0   2   2     1e-12   3.6e-09   36.3   0.0     2    49    64   113    63   116 0.91 Helix-turn-helix domain
rve                  PF00665.21   120 seq363_BIOID59381    -            240   6.3e-24   84.2   0.0   1   1   4.3e-27   1.5e-23   83.0   0.0     2   119    76   191    75   192 0.98 Integrase core domain
rve_2                PF13333.1     52 seq363_BIOID59381    -            240   1.1e-21   76.5   2.1   1   1   7.3e-25   2.5e-21   75.3   1.5     1    51   182   236   182   236 0.95 Integrase core domain
HTH_21               PF13276.1     60 seq363_BIOID59381    -            240   1.9e-16   59.7   1.3   1   1   1.3e-19   4.5e-16   58.4   0.9     8    59     3    53     1    55 0.92 HTH-like domain
rve_3                PF13683.1     67 seq363_BIOID59381    -            240   1.9e-12   46.4   0.0   1   1   5.5e-16   1.9e-12   46.4   0.0     3    67   165   229   163   229 0.96 Integrase core domain
Band_7               PF01145.20   179 seq368_BIOID59381    -            305   2.4e-35  121.9   0.5   1   1   1.7e-39   2.4e-35  121.9   0.3     1   178    21   203    21   204 0.96 SPFH domain / Band 7 family
NfeD                 PF01957.13   144 seq369_BIOID59381    -            152   7.5e-23   81.1   8.1   1   1     7e-27   9.5e-23   80.8   5.6     1   141    12   148    12   150 0.87 NfeD-like C-terminal, partner-binding
YadA                 PF03895.10    78 seq372_BIOID59381    -            338   3.3e-21   74.9   9.7   1   1   5.9e-25   8.1e-21   73.7   6.8     2    78   262   338   261   338 0.99 YadA-like C-terminal region
Nterm_IS4            PF13006.2     98 seq376_BIOID59381    -            442   1.5e-31  108.2   0.1   1   1     6e-35   4.1e-31  106.7   0.1     3    97    17   109    15   110 0.97 Insertion element 4 transposase N-terminal
DDE_Tnp_1            PF01609.16   211 seq376_BIOID59381    -            442   6.8e-27   94.2   0.0   1   1   1.4e-30   9.2e-27   93.8   0.0     4   211   127   352   124   352 0.85 Transposase DDE domain
Amidohydro_4         PF13147.1    304 seq377_BIOID59381    -            466   1.4e-29  103.8   0.1   1   1   9.1e-33   3.1e-29  102.7   0.1     1   304    58   402    58   402 0.86 Amidohydrolase
Amidohydro_1         PF01979.15   333 seq377_BIOID59381    -            466   2.6e-19   69.9   0.0   1   1   1.7e-21   5.7e-18   65.5   0.0     1   332    63   404    63   405 0.70 Amidohydrolase family
Amidohydro_5         PF13594.1     68 seq377_BIOID59381    -            466   9.3e-12   44.4   0.1   1   1   6.9e-15   2.3e-11   43.1   0.1    21    68    53   101    39   101 0.83 Amidohydrolase
Xan_ur_permease      PF00860.15   389 seq379_BIOID59381    -            433   2.9e-98  328.8  32.9   1   1  2.5e-102   3.5e-98  328.5  22.8     2   387     9   394     8   396 0.97 Permease family
Gly_kinase           PF02595.10   378 seq380_BIOID59381    -            381  8.5e-183  607.1  19.0   1   1  7.1e-187  9.7e-183  606.9  13.2     1   377     1   377     1   378 1.00 Glycerate kinase family
Ligase_CoA           PF00549.14   153 seq381_BIOID59381    -            555   1.5e-50  170.6   0.6   1   1   4.2e-54   2.9e-50  169.7   0.0     1   152   336   491   336   492 0.98 CoA-ligase
CoA_binding          PF02629.14    96 seq381_BIOID59381    -            555   5.3e-17   62.0   0.0   1   1   1.4e-19   9.6e-16   57.9   0.1     3    96   193   288   191   288 0.96 CoA binding domain
DUF1116              PF06545.6    216 seq382_BIOID59381    -            419   3.3e-99  330.2   1.3   1   1  3.3e-103   4.5e-99  329.7   0.9     1   216    87   303    87   303 0.99 Protein of unknown function (DUF1116)
DUF2877              PF11392.3    111 seq383_BIOID59381    -            271   1.9e-28   98.7   0.0   1   1   3.1e-32   4.2e-28   97.6   0.0     1   110   158   265   158   266 0.88 Protein of unknown function (DUF2877)
AA_kinase            PF00696.23   241 seq384_BIOID59381    -            297   7.1e-25   87.8   0.0   1   1   1.2e-28   1.7e-24   86.5   0.0     1   239     2   277     2   279 0.79 Amino acid kinase family
HTH_Tnp_1            PF01527.15    76 seq387_BIOID59381    -            108     7e-12   45.0   1.1   1   1     2e-15   2.8e-11   43.0   0.8     1    74     1    87     1    88 0.86 Transposase
rve                  PF00665.21   120 seq389_BIOID59381    -            295   1.4e-25   89.5   0.0   1   1   1.5e-28     4e-25   88.1   0.0     2   119   125   239   124   240 0.97 Integrase core domain
HTH_21               PF13276.1     60 seq389_BIOID59381    -            295   3.6e-16   58.8   2.8   1   1   3.2e-19   8.8e-16   57.5   2.0     2    60    46   103    44   103 0.94 HTH-like domain
rve_3                PF13683.1     67 seq389_BIOID59381    -            295   1.5e-11   43.5   0.2   1   1   1.1e-14     3e-11   42.5   0.0     6    67   216   277   211   277 0.93 Integrase core domain
rve_2                PF13333.1     52 seq389_BIOID59381    -            295   2.6e-06   27.2   0.0   1   1   2.1e-09   5.7e-06   26.1   0.0     1    44   230   276   230   283 0.88 Integrase core domain
tRNA-synt_1e         PF01406.14   301 seq390_BIOID59381    -            461  4.5e-144  479.0   0.1   1   1  2.1e-147  5.7e-144  478.6   0.1     2   300    15   313    14   314 0.99 tRNA synthetases class I (C) catalytic domain
DALR_2               PF09190.6     63 seq390_BIOID59381    -            461     2e-26   91.9   1.7   1   1   7.1e-30     2e-26   91.9   1.2     1    63   341   402   341   402 0.99 DALR domain
tRNA-synt_1g         PF09334.6    391 seq390_BIOID59381    -            461   2.2e-16   59.4   1.6   1   2   3.9e-10   1.1e-06   27.5   0.1    13   112    35   133    29   147 0.82 tRNA synthetases class I (M)
tRNA-synt_1g         PF09334.6    391 seq390_BIOID59381    -            461   2.2e-16   59.4   1.6   2   2   3.1e-11   8.6e-08   31.1   0.1   312   373   251   311   231   317 0.85 tRNA synthetases class I (M)
tRNA-synt_1f         PF01921.13   360 seq390_BIOID59381    -            461   1.7e-07   30.1   0.0   1   1     2e-08   5.6e-05   21.8   0.0   276   317   261   301   214   329 0.85 tRNA synthetases class I (K)
tRNA-synt_1          PF00133.17   601 seq390_BIOID59381    -            461   1.1e-06   26.8   0.2   1   1   3.5e-09   9.5e-06   23.7   0.0   515   596   221   300   206   305 0.81 tRNA synthetases class I (I, L, M and V)
Fimbrial             PF00419.15   145 seq391_BIOID59381    -            180     8e-20   71.4   7.7   1   1     7e-24   9.6e-20   71.1   5.3     1   145    30   180    30   180 0.87 Fimbrial protein
Pili_assembly_N      PF00345.15   122 seq393_BIOID59381    -            257   2.7e-37  127.1   0.2   1   1   1.1e-40   7.7e-37  125.6   0.0     1   121    53   172    53   173 0.91 Gram-negative pili assembly chaperone, N-terminal domain
Pili_assembly_C      PF02753.12    68 seq393_BIOID59381    -            257   2.3e-16   59.2   0.3   1   1   6.4e-20   4.4e-16   58.3   0.2     1    65   192   250   192   253 0.96 Gram-negative pili assembly chaperone, C-terminal domain
Usher                PF00577.15   552 seq394_BIOID59381    -            869  1.7e-207  690.4  23.4   1   1  4.3e-211    2e-207  690.2  16.2     5   552   202   777   198   777 0.99 Type VII secretion system (T7SS), usher protein
PapC_N               PF13954.1    146 seq394_BIOID59381    -            869   8.8e-49  164.7   0.0   1   1   3.4e-52   1.6e-48  163.9   0.0     2   146    38   189    37   189 0.98 PapC N-terminal domain
PapC_C               PF13953.1     68 seq394_BIOID59381    -            869   7.5e-23   79.8   0.1   1   1   4.5e-26   2.1e-22   78.4   0.0     1    67   787   852   787   853 0.96 PapC C-terminal domain
Fimbrial             PF00419.15   145 seq395_BIOID59381    -            335     4e-18   65.9   0.0   1   1   4.8e-22   6.6e-18   65.2   0.0     2   145   188   335   187   335 0.92 Fimbrial protein
Fimbrial             PF00419.15   145 seq396_BIOID59381    -            141     2e-15   57.1   0.0   1   1   1.6e-19   2.2e-15   57.0   0.0     4   145     2   141     1   141 0.88 Fimbrial protein
Phage_integrase      PF00589.17   173 seq398_BIOID59381    -            334   4.1e-20   72.0   0.0   1   1   4.6e-24   6.3e-20   71.4   0.0     2   169   135   299   134   302 0.89 Phage integrase family
Phage_AlpA           PF05930.7     51 seq399_BIOID59381    -             75   2.4e-17   62.2   0.2   1   1   2.2e-21   2.9e-17   61.9   0.1     1    51    19    69    19    69 0.99 Prophage CP4-57 regulatory protein (AlpA)
DUF4222              PF13973.1     53 seq403_BIOID59381    -             95   1.1e-23   82.2   0.9   1   1     1e-27   1.4e-23   81.8   0.6     2    53    17    68    16    68 0.97 Domain of unknown function (DUF4222)
Pox_D5               PF03288.11    86 seq405_BIOID59381    -            545   5.2e-14   52.1   0.0   1   1   1.5e-17     1e-13   51.2   0.0     2    84   436   531   435   533 0.94 Poxvirus D5 protein-like
D5_N                 PF08706.6    150 seq405_BIOID59381    -            545   1.4e-11   44.5   0.0   1   1   6.4e-15   4.4e-11   42.9   0.0     2   147   102   232   101   234 0.84 D5 N terminal like
SSB                  PF00436.20   104 seq407_BIOID59381    -            149   6.3e-17   61.2   0.0   1   1   6.6e-21     9e-17   60.7   0.0     3   101     4    99     2   102 0.94 Single-strand binding protein family
Phage_cap_E          PF03864.10   329 seq408_BIOID59381    -            404   2.7e-62  210.5   0.0   1   1   2.2e-66   3.1e-62  210.3   0.0     3   328    65   402    63   403 0.93 Phage major capsid protein E
HDPD                 PF02924.9    118 seq409_BIOID59381    -            113   4.9e-15   55.2   1.1   1   1   4.2e-19   5.8e-15   55.0   0.8    22   112    17   102     3   106 0.85 Bacteriophage lambda head decoration protein D
Phage_AlpA           PF05930.7     51 seq410_BIOID59381    -            127   1.5e-11   43.7   0.1   1   1   1.6e-15   2.2e-11   43.1   0.1     1    51    35    85    35    85 0.98 Prophage CP4-57 regulatory protein (AlpA)
Phage_cap_E          PF03864.10   329 seq413_BIOID59381    -            254     2e-44  151.7   0.4   1   1   1.6e-48   2.1e-44  151.6   0.3    90   328     5   252     1   253 0.90 Phage major capsid protein E
Packaging_FI         PF14000.1    125 seq414_BIOID59381    -            132   2.2e-44  150.5   1.6   1   1   1.8e-48   2.4e-44  150.3   1.1     1   125     2   129     2   129 0.99 DNA packaging protein FI
Phage_attach         PF05354.6    117 seq415_BIOID59381    -            117   5.3e-63  209.6   0.1   1   1   8.5e-67   5.8e-63  209.5   0.1     1   117     1   117     1   117 1.00 Phage Head-Tail Attachment
Gifsy-2              PF13856.1     95 seq415_BIOID59381    -            117   1.5e-30  105.0   0.0   1   1   2.4e-34   1.7e-30  104.9   0.0     1    95     4   105     4   105 0.99 ATP-binding sugar transporter from pro-phage
Minor_tail_Z         PF06763.6    189 seq417_BIOID59381    -            192   6.6e-91  302.9  15.5   1   1   5.4e-95   7.4e-91  302.8  10.7     1   189     3   192     3   192 1.00 Prophage minor tail protein Z (GPZ)
Phage_tail_U         PF06141.6    133 seq419_BIOID59381    -            131   1.3e-62  209.5   0.4   1   1     1e-66   1.4e-62  209.4   0.2     1   133     1   131     1   131 0.99 Phage minor tail protein U
Big_2                PF02368.13    79 seq421_BIOID59381    -            256   3.2e-13   49.2   9.7   1   1   2.4e-17   3.2e-13   49.2   6.7     2    76   171   248   170   251 0.94 Bacterial Ig-like domain (group 2)
Phage_lambd_GpG      PF06894.6    127 seq422_BIOID59381    -            140     1e-57  193.0   1.1   1   1   8.7e-62   1.2e-57  192.8   0.7     1   126     1   125     1   126 0.99 Bacteriophage lambda minor tail protein (GpG)
Phage_tail_T         PF06223.7    103 seq424_BIOID59381    -            152   4.7e-58  193.8   1.2   1   1   6.1e-56   8.3e-52  173.7   0.1     1   103    11   113    11   113 0.99 Minor tail protein T
TMP_2                PF06791.8    210 seq426_BIOID59381    -            848   3.7e-70  235.6  12.3   1   1   5.4e-74   3.7e-70  235.6   8.5     2   209    50   257    49   258 0.98 Prophage tail length tape measure protein
Tape_meas_lam_C      PF09718.5     78 seq426_BIOID59381    -            848   2.1e-20   72.2   5.7   1   1   3.1e-24   2.1e-20   72.2   3.9     1    78   626   703   626   703 0.98 Lambda phage tail tape-measure protein (Tape_meas_lam_C)
Phage_min_tail       PF05939.8    109 seq427_BIOID59381    -            109   1.4e-38  131.1   0.0   1   1   1.1e-42   1.5e-38  130.9   0.0     1   109     1   109     1   109 0.99 Phage minor tail protein
Phage_tail_L         PF05100.7    206 seq428_BIOID59381    -            232   1.5e-97  324.6   0.2   1   1  1.3e-101   1.7e-97  324.3   0.1     1   206    29   230    29   230 0.99 Phage minor tail protein L
Prok-JAB             PF14464.1    105 seq429_BIOID59381    -            247   1.7e-19   69.2   0.1   1   1     4e-23   2.7e-19   68.5   0.1     4    96     4    98     1   110 0.93 Prokaryotic homologs of the JAB domain
NLPC_P60             PF00877.14   105 seq429_BIOID59381    -            247   1.9e-13   50.0   0.0   1   1   3.8e-17   2.6e-13   49.5   0.0     1   104   111   223   111   224 0.92 NlpC/P60 family
Lambda_tail_I        PF06805.7     82 seq430_BIOID59381    -            190   1.6e-14   53.3   0.0   1   1   2.1e-18   2.9e-14   52.5   0.0    25    82     2    64     1    64 0.98 Bacteriophage lambda tail assembly protein I
DUF3672              PF12421.3    136 seq432_BIOID59381    -           1159   5.2e-41  139.8   0.0   1   1   4.3e-44   1.5e-40  138.4   0.0     1   135   977  1117   977  1118 0.89 Fibronectin type III protein
Phage-tail_3         PF13550.1    164 seq432_BIOID59381    -           1159   2.8e-40  137.6   0.1   1   1   2.3e-43   7.8e-40  136.2   0.0     1   161   330   497   330   500 0.94 Putative phage tail protein
DUF1983              PF09327.6     81 seq432_BIOID59381    -           1159   2.2e-27   94.7   1.7   1   1   1.6e-30   5.4e-27   93.4   1.2     1    81   873   953   873   953 0.99 Domain of unknown function (DUF1983)
Ail_Lom              PF06316.6    199 seq433_BIOID59381    -            199  3.4e-128  424.7   4.8   1   1  5.5e-132  3.8e-128  424.6   3.3     1   199     1   199     1   199 1.00 Enterobacterial Ail/Lom protein
OMP_b-brl            PF13505.1    176 seq433_BIOID59381    -            199   7.3e-26   91.0   5.4   1   1   1.2e-29   8.4e-26   90.8   3.7     2   176    11   199     8   199 0.84 Outer membrane protein beta-barrel domain
phage_tail_N         PF08400.5    134 seq435_BIOID59381    -            799   3.6e-56  188.4   0.3   1   1   5.3e-60   3.6e-56  188.4   0.2     2   134     3   135     1   135 0.98 Prophage tail fibre N-terminal
CarboxypepD_reg      PF13620.1     82 seq435_BIOID59381    -            799   7.1e-07   29.0   0.1   1   1     1e-10   7.1e-07   29.0   0.1     1    74     5    83     5    90 0.84 Carboxypeptidase regulatory-like domain
OEP                  PF02321.13   188 seq446_BIOID59381    -            460   8.1e-53  178.7  37.5   1   2     1e-26   1.4e-22   80.1  12.6     3   188    65   247    63   247 0.97 Outer membrane efflux protein
OEP                  PF02321.13   188 seq446_BIOID59381    -            460   8.1e-53  178.7  37.5   2   2   2.6e-34   3.6e-30  104.8   7.8     4   188   272   455   269   455 0.94 Outer membrane efflux protein
CusF_Ec              PF11604.3     70 seq447_BIOID59381    -            110     1e-21   76.4   0.4   1   1   9.7e-26   1.3e-21   76.0   0.2     1    67    42   107    42   110 0.93 Copper binding periplasmic protein CusF
HlyD_2               PF12700.2    328 seq448_BIOID59381    -            407   1.4e-14   53.8   0.0   1   1   1.2e-17   8.4e-14   51.3   0.0   136   327   187   378    98   379 0.77 HlyD family secretion protein
HlyD_3               PF13437.1    105 seq448_BIOID59381    -            407   3.7e-13   49.6   0.1   1   1   4.5e-14   3.1e-10   40.2   0.0     1   105   209   310   209   310 0.96 HlyD family secretion protein
ACR_tran             PF00873.14  1021 seq449_BIOID59381    -           1047  2.7e-238  793.0   1.8   1   1  2.5e-242  3.5e-238  792.7   1.3     2  1019     6  1037     2  1039 0.98 AcrB/AcrD/AcrF family
AA_permease          PF00324.16   479 seq450_BIOID59381    -            470  2.5e-114  382.1  43.9   1   1  4.2e-118  2.8e-114  381.9  30.5     1   464    39   462    39   470 0.93 Amino acid permease
AA_permease_2        PF13520.1    426 seq450_BIOID59381    -            470   5.9e-43  146.8  48.5   1   1   1.1e-46   7.7e-43  146.4  33.6     9   410    43   444    39   464 0.83 Amino acid permease
HOK_GEF              PF01848.11    43 seq452_BIOID59381    -             83   8.2e-18   63.3   1.5   1   1     9e-22   1.2e-17   62.7   1.0     1    43    37    79    37    79 0.99 Hok/gef family
HTH_28               PF13518.1     52 seq454_BIOID59381    -            173     7e-19   67.3   0.0   1   2   2.2e-10   7.4e-07   28.9   0.0     2    50     8    57     7    59 0.96 Helix-turn-helix domain
HTH_28               PF13518.1     52 seq454_BIOID59381    -            173     7e-19   67.3   0.0   2   2     1e-12   3.6e-09   36.3   0.0     2    49    64   113    63   116 0.91 Helix-turn-helix domain
rve                  PF00665.21   120 seq455_BIOID59381    -            240   6.3e-24   84.2   0.0   1   1   4.3e-27   1.5e-23   83.0   0.0     2   119    76   191    75   192 0.98 Integrase core domain
rve_2                PF13333.1     52 seq455_BIOID59381    -            240   1.1e-21   76.5   2.1   1   1   7.3e-25   2.5e-21   75.3   1.5     1    51   182   236   182   236 0.95 Integrase core domain
HTH_21               PF13276.1     60 seq455_BIOID59381    -            240   1.9e-16   59.7   1.3   1   1   1.3e-19   4.5e-16   58.4   0.9     8    59     3    53     1    55 0.92 HTH-like domain
rve_3                PF13683.1     67 seq455_BIOID59381    -            240   1.9e-12   46.4   0.0   1   1   5.5e-16   1.9e-12   46.4   0.0     3    67   165   229   163   229 0.96 Integrase core domain
Esterase             PF00756.15   251 seq457_BIOID59381    -            400   2.5e-47  161.2   0.1   1   1   3.7e-51   2.5e-47  161.2   0.0     1   251   172   391   172   391 0.98 Putative esterase
DUF3327              PF11806.3    122 seq457_BIOID59381    -            400   9.6e-37  125.8   2.7   1   1   3.3e-40   2.2e-36  124.7   0.4     3   121    29   155    21   156 0.97 Domain of unknown function (DUF3327)
MbtH                 PF03621.8     54 seq458_BIOID59381    -             72   1.1e-20   72.6   0.5   1   1   9.7e-25   1.3e-20   72.3   0.3     1    53     1    54     1    55 0.96 MbtH-like protein
AMP-binding          PF00501.23   418 seq459_BIOID59381    -           1335  1.2e-116  389.3   0.0   1   1  6.1e-120  1.7e-116  388.9   0.0     1   417   524   928   524   929 0.97 AMP-binding enzyme
Condensation         PF00668.15   301 seq459_BIOID59381    -           1335   3.3e-60  203.3   0.0   1   1   1.8e-63     5e-60  202.7   0.0     2   300    44   342    43   343 0.91 Condensation domain
Thioesterase         PF00975.15   229 seq459_BIOID59381    -           1335   5.3e-46  157.5   0.9   1   1   1.4e-46   3.8e-43  148.2   0.1     2   219  1109  1323  1108  1333 0.94 Thioesterase domain
PP-binding           PF00550.20    67 seq459_BIOID59381    -           1335     2e-10   40.6   0.1   1   1     2e-13   5.5e-10   39.2   0.1     3    65  1022  1082  1020  1084 0.90 Phosphopantetheine attachment site
Abhydrolase_6        PF12697.2    228 seq459_BIOID59381    -           1335     9e-06   25.6   0.1   1   1   3.3e-09     9e-06   25.6   0.1     2   125  1111  1238  1110  1309 0.67 Alpha/beta hydrolase family
Wzz                  PF02706.10   152 seq460_BIOID59381    -            377   7.9e-25   87.3   0.9   1   1   5.8e-29   7.9e-25   87.3   0.6     1   150    25   173    25   175 0.92 Chain length determinant protein
MFS_1                PF07690.11   354 seq462_BIOID59381    -            416     2e-25   89.2  61.3   1   2   3.5e-20   2.4e-16   59.3  18.9     1   224    22   237    22   242 0.81 Major Facilitator Superfamily
MFS_1                PF07690.11   354 seq462_BIOID59381    -            416     2e-25   89.2  61.3   2   2   9.7e-13   6.7e-09   34.8  20.0    10   178   237   408   232   415 0.80 Major Facilitator Superfamily
MFS_3                PF05977.8    524 seq462_BIOID59381    -            416   4.5e-21   74.4  33.8   1   1   8.6e-25   5.9e-21   74.0  23.5     9   397    16   401    12   414 0.89 Transmembrane secretion effector
Chorismate_bind      PF00425.13   257 seq463_BIOID59381    -            391   7.6e-68  228.4   0.0   1   1   6.9e-72   9.4e-68  228.2   0.0     2   257   126   380   125   380 0.97 chorismate binding enzyme
AMP-binding          PF00501.23   418 seq464_BIOID59381    -            536   4.7e-85  285.3   0.0   1   1   1.2e-88   5.7e-85  285.0   0.0     1   417    50   461    50   462 0.95 AMP-binding enzyme
DUF4009              PF13193.1     41 seq464_BIOID59381    -            536   7.7e-08   31.5   0.1   1   1   5.4e-11   2.4e-07   29.9   0.0     1    29   501   529   501   535 0.92 Domain of unknown function (DUF4009)
Isochorismatase      PF00857.15   174 seq465_BIOID59381    -            285   5.9e-38  130.4   0.0   1   1   1.1e-41   7.6e-38  130.0   0.0     2   173    32   204    31   205 0.97 Isochorismatase family
PP-binding           PF00550.20    67 seq465_BIOID59381    -            285   1.1e-07   31.8   0.0   1   1   4.6e-11   3.1e-07   30.4   0.0     2    62   217   275   216   280 0.86 Phosphopantetheine attachment site
adh_short_C2         PF13561.1    243 seq466_BIOID59381    -            258   2.1e-29  102.9   0.1   1   1   5.8e-33   2.6e-29  102.5   0.1     3   242    24   254    22   255 0.93 Enoyl-(Acyl carrier protein) reductase
adh_short            PF00106.20   167 seq466_BIOID59381    -            258   2.2e-27   95.8   9.6   1   1     3e-30   1.4e-26   93.3   6.7     2   164    17   170    16   173 0.89 short chain dehydrogenase
KR                   PF08659.5    181 seq466_BIOID59381    -            258   1.7e-10   40.7   9.0   1   1   6.5e-13   2.9e-09   36.7   6.0    54   160    55   165    17   183 0.90 KR domain
4HBT                 PF03061.17    79 seq467_BIOID59381    -            137   7.5e-17   61.1   0.1   1   1   8.9e-21   1.2e-16   60.4   0.1     1    79    50   127    50   127 0.98 Thioesterase superfamily
CstA                 PF02554.9    376 seq469_BIOID59381    -            701  5.8e-156  518.7  29.0   1   1  8.4e-160  5.8e-156  518.7  20.1     1   371    32   431    32   436 0.95 Carbon starvation protein CstA
DUF4161              PF13722.1    127 seq469_BIOID59381    -            701   1.8e-46  157.4   7.5   1   1   2.7e-50   1.8e-46  157.4   5.2     3   127   467   596   464   596 0.98 C-terminal domain on CstA (DUF4161)
DUF466               PF04328.8     65 seq470_BIOID59381    -             65   2.9e-32  110.1   0.5   1   1   2.3e-36   3.1e-32  110.0   0.3     1    65     1    65     1    65 0.99 Protein of unknown function (DUF466)
Aminotran_1_2        PF00155.16   363 seq471_BIOID59381    -            386   8.1e-57  192.7   0.0   1   1   2.7e-60   9.1e-57  192.5   0.0     3   363    32   383    30   383 0.94 Aminotransferase class I and II
Cys_Met_Meta_PP      PF01053.15   386 seq471_BIOID59381    -            386   1.3e-07   30.1   0.0   1   1   6.7e-11   2.3e-07   29.3   0.0    75   180    96   205    63   212 0.84 Cys/Met metabolism PLP-dependent enzyme
DegT_DnrJ_EryC1      PF01041.12   363 seq471_BIOID59381    -            386   7.1e-06   25.1   0.0   1   1   4.8e-09   1.6e-05   24.0   0.0    46   146    97   202    86   204 0.85 DegT/DnrJ/EryC1/StrS aminotransferase family
Aminotran_5          PF00266.14   371 seq471_BIOID59381    -            386   2.6e-05   23.0   0.0   1   1   1.1e-08   3.8e-05   22.4   0.0    46   164    74   188    48   237 0.81 Aminotransferase class-V
AhpC-TSA             PF00578.16   124 seq472_BIOID59381    -            187   1.5e-33  114.9   0.1   1   1   4.3e-37     2e-33  114.6   0.1     4   123     7   133     4   134 0.94 AhpC/TSA family
Redoxin              PF08534.5    146 seq472_BIOID59381    -            187   1.8e-13   50.1   0.0   1   1   4.7e-17   2.2e-13   49.9   0.0    15   140    18   146     4   152 0.84 Redoxin
1-cysPrx_C           PF10417.4     40 seq472_BIOID59381    -            187   1.6e-06   27.4   0.1   1   1   6.5e-10     3e-06   26.6   0.1     1    31   154   182   154   186 0.88 C-terminal domain of 1-Cys peroxiredoxin
Pyr_redox_2          PF07992.9    200 seq473_BIOID59381    -            531   1.5e-32  113.0   0.0   1   1   2.4e-34   4.7e-31  108.1   0.0     1   199   224   503   224   504 0.91 Pyridine nucleotide-disulphide oxidoreductase
Pyr_redox            PF00070.22    80 seq473_BIOID59381    -            531   1.9e-14   53.6   7.3   1   1   1.4e-17   2.7e-14   53.2   0.3     1    75   367   437   367   442 0.93 Pyridine nucleotide-disulphide oxidoreductase
Pyr_redox_3          PF13738.1    203 seq473_BIOID59381    -            531   3.9e-11   43.2   1.9   1   1   7.1e-13   1.4e-09   38.2   0.6    15   196   216   394   213   400 0.80 Pyridine nucleotide-disulphide oxidoreductase
Thioredoxin_3        PF13192.1     76 seq473_BIOID59381    -            531   2.5e-08   33.4   0.0   1   1   3.9e-11   7.6e-08   31.9   0.0     4    74   132   205   129   207 0.82 Thioredoxin domain
HATPase_c            PF02518.21   111 seq477_BIOID59381    -            572   2.1e-19   69.1   0.0   1   1     1e-22   3.5e-19   68.4   0.0     2   110   449   559   448   560 0.95 Histidine kinase-, DNA gyrase B-, and HSP90-like ATPase
PAS_8                PF13188.1     64 seq477_BIOID59381    -            572     3e-06   26.7   0.0   1   1   4.1e-09   1.4e-05   24.6   0.0     2    49   243   296   242   312 0.73 PAS domain
PAS                  PF00989.19   113 seq477_BIOID59381    -            572   1.1e-05   25.0   0.0   1   1     1e-08   3.5e-05   23.4   0.0     4    64   245   305   242   313 0.88 PAS fold
Response_reg         PF00072.19   112 seq478_BIOID59381    -            226   1.2e-18   67.0   0.0   1   1   9.1e-22   6.2e-18   64.7   0.0     1   111     7   118     7   119 0.97 Response regulator receiver domain
CitT                 PF12431.3     30 seq478_BIOID59381    -            226   5.6e-08   32.5   0.0   1   1   1.5e-11     1e-07   31.6   0.0     1    28   134   160   134   162 0.97 Transcriptional regulator
PagP                 PF07017.6    147 seq480_BIOID59381    -            186   3.1e-75  250.2   5.6   1   1   2.7e-79   3.8e-75  250.0   3.9     1   147    36   183    36   183 0.99 Antimicrobial peptide resistance and lipid A acylation protein PagP
CSD                  PF00313.17    66 seq483_BIOID59381    -             69   5.2e-34  115.7   0.7   1   1   8.2e-38   5.6e-34  115.6   0.5     2    65     5    68     4    69 0.97 'Cold-shock' DNA-binding domain
OB_RNB               PF08206.6     58 seq483_BIOID59381    -             69   1.2e-05   24.6   0.3   1   1   2.5e-09   1.7e-05   24.1   0.2     7    30    14    37     6    67 0.82 Ribonuclease B OB domain
CN_hydrolase         PF00795.17   184 seq485_BIOID59381    -            262   1.2e-20   73.5   0.1   1   1   1.2e-24   1.6e-20   73.1   0.0     6   184     7   172     2   172 0.85 Carbon-nitrogen hydrolase
MttA_Hcf106          PF02416.11    53 seq486_BIOID59381    -             67   1.7e-12   46.1   0.4   1   1   1.4e-16   1.9e-12   46.0   0.2     1    48     4    51     4    62 0.92 mttA/Hcf106 family
DUF1451              PF07295.6    146 seq491_BIOID59381    -            160   7.1e-53  178.1   0.3   1   1   6.1e-57   8.3e-53  177.9   0.2     2   145    12   157    11   158 0.98 Protein of unknown function (DUF1451)
FAD_binding_3        PF01494.14   356 seq494_BIOID59381    -            391   3.9e-29  101.7   0.0   1   1     2e-32   5.5e-29  101.2   0.0     2   345     6   338     5   342 0.80 FAD binding domain
Lycopene_cycl        PF05834.7    374 seq494_BIOID59381    -            391   2.9e-11   42.8   4.3   1   1   3.7e-11     1e-07   31.1   1.8     2   144     8   172     7   203 0.85 Lycopene cyclase protein
SE                   PF08491.5    276 seq494_BIOID59381    -            391   1.6e-05   23.7   0.0   1   1   1.3e-08   3.6e-05   22.6   0.0   124   206   275   357   238   387 0.85 Squalene epoxidase
PTS_EIIC             PF02378.13   321 seq498_BIOID59381    -            629   4.6e-68  229.3  32.3   1   1     1e-71   4.6e-68  229.3  22.4    11   321     2   281     1   281 0.94 Phosphotransferase system, EIIC
PTS_EIIA_1           PF00358.15   133 seq498_BIOID59381    -            629   2.3e-52  175.9   0.5   1   1     8e-56   3.7e-52  175.2   0.3     4   131   480   607   477   609 0.98 phosphoenolpyruvate-dependent sugar phosphotransferase system, EIIA 1
PTS_EIIB             PF00367.15    35 seq498_BIOID59381    -            629   2.8e-12   45.5   1.1   1   1   1.2e-15   5.5e-12   44.6   0.8     1    35   374   408   374   408 0.97 phosphotransferase system, EIIB
tRNA-synt_1c         PF00749.16   314 seq499_BIOID59381    -            554  1.6e-124  414.5   0.0   1   1    3e-128    2e-124  414.2   0.0     2   313    28   337    27   338 0.99 tRNA synthetases class I (E and Q), catalytic domain
tRNA-synt_1c_C       PF03950.13   174 seq499_BIOID59381    -            554   2.7e-63  212.6   0.0   1   1   8.1e-67   5.5e-63  211.6   0.0     1   174   340   528   340   528 0.97 tRNA synthetases class I (E and Q), anti-codon binding domain
OprD                 PF03573.8    391 seq500_BIOID59381    -            468   3.3e-25   88.5  12.5   1   1   3.1e-29   4.2e-25   88.2   8.7     1   365    33   431    33   443 0.83 outer membrane porin, OprD family
YbfN                 PF13982.1     89 seq502_BIOID59381    -            108   6.7e-50  167.0   6.2   1   1   5.7e-54   7.8e-50  166.8   4.3     1    89    19   107    19   107 0.99 YbfN-like lipoprotein
SeqA                 PF03925.8    189 seq505_BIOID59381    -            181   4.5e-71  238.3   0.1   1   1   3.7e-75     5e-71  238.1   0.1     1   189     1   181     1   181 0.91 SeqA protein
PGM_PMM_I            PF02878.11   138 seq507_BIOID59381    -            546     1e-35  122.1   0.1   1   1   1.1e-38   3.8e-35  120.2   0.0     2   133    40   179    39   183 0.97 Phosphoglucomutase/phosphomannomutase, alpha/beta/alpha domain I
PGM_PMM_III          PF02880.11   111 seq507_BIOID59381    -            546   4.2e-27   94.2   0.0   1   1   2.4e-30   8.3e-27   93.3   0.0     1   111   320   440   320   440 0.93 Phosphoglucomutase/phosphomannomutase, alpha/beta/alpha domain III
PGM_PMM_II           PF02879.11   104 seq507_BIOID59381    -            546   3.6e-13   49.6   0.0   1   1   3.2e-16   1.1e-12   48.0   0.0     2   104   210   317   209   317 0.90 Phosphoglucomutase/phosphomannomutase, alpha/beta/alpha domain II
PGM_PMM_IV           PF00408.15    73 seq507_BIOID59381    -            546   3.5e-13   49.2   0.0   1   1   3.2e-16   1.1e-12   47.6   0.0    12    72   479   539   465   542 0.90 Phosphoglucomutase/phosphomannomutase, C-terminal domain
DUF2517              PF10725.4     63 seq512_BIOID59381    -             68   3.7e-36  122.4   1.9   1   1     3e-40   4.1e-36  122.3   1.3     1    62     3    64     3    65 0.98 Protein of unknown function (DUF2517)
DUF1722              PF08349.6    117 seq515_BIOID59381    -            169   1.9e-38  130.8   0.1   1   1   1.7e-42   2.4e-38  130.5   0.1     1   116    41   157    41   158 0.98 Protein of unknown function (DUF1722)
FAD_binding_7        PF03441.9    277 seq516_BIOID59381    -            472  4.4e-107  357.2   0.9   1   1  8.3e-111  5.7e-107  356.9   0.6     3   276   205   468   203   469 0.96 FAD binding domain of DNA photolyase
DNA_photolyase       PF00875.13   165 seq516_BIOID59381    -            472   1.2e-43  148.6   0.4   1   1   5.4e-47   3.7e-43  147.0   0.2     2   159     5   168     4   174 0.92 DNA photolyase
NIF3                 PF01784.13   242 seq517_BIOID59381    -            247   2.4e-56  190.9   0.0   1   1   2.1e-60   2.9e-56  190.6   0.0     2   240     6   235     5   238 0.95 NIF3 (NGG1p interacting factor 3)
AHS1                 PF02682.11   202 seq519_BIOID59381    -            218   2.9e-69  232.4   0.0   1   1   2.4e-73   3.3e-69  232.2   0.0     2   202     5   202     4   202 0.95 Allophanate hydrolase subunit 1
AHS2                 PF02626.10   272 seq520_BIOID59381    -            310  9.7e-101  336.4   0.0   1   1  8.4e-105  1.1e-100  336.2   0.0     2   272    24   288    23   288 0.98 Allophanate hydrolase subunit 2
LamB_YcsF            PF03746.11   242 seq521_BIOID59381    -            244  4.2e-101  336.9   0.6   1   1  3.5e-105  4.8e-101  336.7   0.4     1   241     2   237     2   238 0.99 LamB/YcsF family
H2TH                 PF06831.9     93 seq522_BIOID59381    -            263     3e-18   65.2   0.0   1   1   1.2e-21   5.7e-18   64.3   0.0     1    77   126   205   126   216 0.85 Formamidopyrimidine-DNA glycosylase H2TH domain
Fapy_DNA_glyco       PF01149.19   116 seq522_BIOID59381    -            263   1.9e-14   53.8   0.0   1   1   7.2e-18   3.3e-14   53.1   0.0     1   106     2   104     2   111 0.89 Formamidopyrimidine-DNA glycosylase N-terminal domain
zf-FPG_IleRS         PF06827.9     30 seq522_BIOID59381    -            263     7e-07   28.6   2.7   1   1   2.8e-10   1.3e-06   27.8   1.9     1    29   235   263   235   263 0.97 Zinc finger found in FPG and IleRS
Methyltransf_6       PF03737.10   154 seq523_BIOID59381    -            247   4.4e-22   78.4   0.0   1   1     7e-26   9.6e-22   77.3   0.0     6   153    41   203    37   204 0.89 Demethylmenaquinone methyltransferase
ADH_N                PF08240.7    109 seq524_BIOID59381    -            337     7e-31  106.1   2.7   1   1   5.4e-34   1.8e-30  104.7   1.9     2   107    25   129    24   131 0.98 Alcohol dehydrogenase GroES-like domain
ADH_zinc_N           PF00107.21   130 seq524_BIOID59381    -            337   2.2e-29  101.5   0.7   1   1     1e-32   3.5e-29  100.8   0.5     2   129   171   297   170   298 0.98 Zinc-binding dehydrogenase
ADH_zinc_N_2         PF13602.1    127 seq524_BIOID59381    -            337     1e-06   29.5   0.0   1   1     6e-10   2.1e-06   28.5   0.0     2   117   203   324   202   327 0.69 Zinc-binding dehydrogenase
AlaDh_PNT_C          PF01262.16   168 seq524_BIOID59381    -            337   6.8e-06   25.6   2.5   1   1   2.1e-09   7.2e-06   25.5   0.2    23    69   163   209   159   220 0.89 Alanine dehydrogenase/PNT, C-terminal domain
adh_short_C2         PF13561.1    243 seq525_BIOID59381    -            251   4.5e-32  111.6   0.3   1   1   1.5e-35   5.2e-32  111.4   0.2     1   242    15   247    15   248 0.91 Enoyl-(Acyl carrier protein) reductase
adh_short            PF00106.20   167 seq525_BIOID59381    -            251   2.8e-31  108.5   3.6   1   1     1e-34   3.5e-31  108.2   2.5     1   166     9   172     9   173 0.92 short chain dehydrogenase
KR                   PF08659.5    181 seq525_BIOID59381    -            251     2e-15   56.8   2.9   1   1   9.3e-19   3.2e-15   56.1   2.0     2   154    10   159    10   180 0.88 KR domain
DUF1776              PF08643.5    299 seq525_BIOID59381    -            251   2.1e-05   23.6   0.0   1   1   7.9e-09   2.7e-05   23.3   0.0   107   202    96   188    85   204 0.92 Fungal family of unknown function (DUF1776)
SAF                  PF08666.7     63 seq528_BIOID59381    -            108   2.8e-14   53.1   0.0   1   1   2.8e-18   3.9e-14   52.6   0.0     1    62    17    87    17    88 0.98 SAF domain
GD_AH_C              PF04295.8    397 seq530_BIOID59381    -            398  1.7e-114  382.4   0.1   1   1  1.5e-118    2e-114  382.2   0.0     6   393     2   383     1   387 0.97 D-galactarate dehydratase / Altronate hydrolase, C terminus
SBP_bac_7            PF03480.8    286 seq531_BIOID59381    -            322   3.9e-66  222.9   0.2   1   1   3.4e-70   4.7e-66  222.6   0.2     4   283    31   306    28   308 0.97 Bacterial extracellular solute-binding protein, family 7
DctQ                 PF04290.7    133 seq532_BIOID59381    -            165   1.4e-30  105.6  14.8   1   1   1.1e-34   1.4e-30  105.6  10.2     1   129    31   157    31   161 0.98 Tripartite ATP-independent periplasmic transporters, DctQ component
DctM                 PF06808.7    416 seq533_BIOID59381    -            436  3.4e-121  404.5  54.1   1   1  2.9e-125    4e-121  404.3  37.5     3   416    22   431    20   431 0.99 DctM-like transporters
Sdh_cyt              PF01127.17   121 seq535_BIOID59381    -            134   5.1e-30  103.6   4.9   1   1   4.3e-34   5.9e-30  103.4   3.4     2   120    11   128    10   129 0.90 Succinate dehydrogenase/Fumarate reductase transmembrane subunit
Sdh_cyt              PF01127.17   121 seq536_BIOID59381    -            115   8.9e-12   44.7  15.1   1   1   7.9e-16   1.1e-11   44.5  10.5    18   120    11   104     2   113 0.83 Succinate dehydrogenase/Fumarate reductase transmembrane subunit
FAD_binding_2        PF00890.19   421 seq537_BIOID59381    -            588  2.6e-117  392.1   6.1   1   1    7e-121  3.2e-117  391.8   4.2     1   421     9   405     9   405 0.98 FAD binding domain
Succ_DH_flav_C       PF02910.15   129 seq537_BIOID59381    -            588   3.1e-38  130.4   0.1   1   1   1.1e-41   5.1e-38  129.7   0.1     1   129   460   588   460   588 0.96 Fumarate reductase flavoprotein C-term
Fer2_3               PF13085.1    110 seq538_BIOID59381    -            238   3.8e-31  107.0   0.0   1   1   1.6e-34   5.5e-31  106.5   0.0     2   109     5   111     4   112 0.93 2Fe-2S iron-sulfur cluster binding domain
Fer4_17              PF13534.1     61 seq538_BIOID59381    -            238     2e-10   40.7   0.8   1   1   1.1e-13   3.9e-10   39.8   0.5     1    61   148   221   148   221 0.80 4Fe-4S dicluster domain
Fer4_8               PF13183.1     57 seq538_BIOID59381    -            238   1.3e-09   37.8   1.5   1   1     8e-13   2.7e-09   36.7   1.0     2    56   146   219   145   220 0.71 4Fe-4S dicluster domain
Fer4_18              PF13746.1     69 seq538_BIOID59381    -            238   3.2e-07   30.5   1.1   1   1     1e-09   3.5e-06   27.2   0.1     2    67   155   221   154   223 0.97 4Fe-4S dicluster domain
Transket_pyr         PF02779.19   178 seq539_BIOID59381    -            933   5.3e-67  224.6   0.0   1   1   1.3e-70     9e-67  223.8   0.0     3   178   591   785   589   785 0.99 Transketolase, pyrimidine binding domain
E1_dh                PF00676.15   300 seq539_BIOID59381    -            933   1.7e-46  158.1   0.0   1   1   5.4e-50   3.7e-46  157.1   0.0    15   282   219   511   207   516 0.84 Dehydrogenase E1 component
2-oxoacid_dh         PF00198.18   231 seq540_BIOID59381    -            405   7.8e-82  273.8   0.0   1   1   2.2e-85     1e-81  273.5   0.0     3   231   175   403   173   403 0.98 2-oxoacid dehydrogenases acyltransferase (catalytic domain)
Biotin_lipoyl        PF00364.17    74 seq540_BIOID59381    -            405   6.9e-18   63.9   0.3   1   1   3.6e-21   1.6e-17   62.7   0.2     2    73     5    76     4    77 0.96 Biotin-requiring enzyme
E3_binding           PF02817.12    39 seq540_BIOID59381    -            405     4e-15   55.0   2.3   1   1     1e-18   4.6e-15   54.8   0.1     5    39   114   148   111   148 0.96 e3 binding domain
ATP-grasp_2          PF08442.5    202 seq541_BIOID59381    -            388   1.4e-82  275.8   0.0   1   1   5.7e-86   1.9e-82  275.4   0.0     1   202     2   203     2   203 1.00 ATP-grasp domain
Ligase_CoA           PF00549.14   153 seq541_BIOID59381    -            388     1e-24   86.7   3.4   1   1   5.1e-28   1.8e-24   86.0   2.4     1   153   262   382   262   382 0.98 CoA-ligase
ATP-grasp_5          PF13549.1    222 seq541_BIOID59381    -            388   1.5e-13   50.3   0.1   1   1   1.2e-16     4e-13   48.9   0.1    10   219     3   215     1   217 0.83 ATP-grasp domain
ATP-grasp_4          PF13535.1    184 seq541_BIOID59381    -            388   7.1e-08   32.2   0.1   1   1   5.1e-11   1.7e-07   31.0   0.0     7   110     7   126     4   200 0.77 ATP-grasp domain
CoA_binding          PF02629.14    96 seq542_BIOID59381    -            289   1.7e-30  105.2   0.7   1   1   4.9e-34   1.7e-30  105.2   0.5     1    96     6    99     6    99 0.99 CoA binding domain
Ligase_CoA           PF00549.14   153 seq542_BIOID59381    -            289   2.4e-20   72.5   0.6   1   1   1.2e-23     4e-20   71.8   0.4     1   152   151   271   151   272 0.96 CoA-ligase
Succ_CoA_lig         PF13607.1    138 seq542_BIOID59381    -            289   8.7e-12   44.7   0.0   1   1   4.4e-15   1.5e-11   43.9   0.0     1   138   145   284   145   287 0.83 Succinyl-CoA ligase like flavodoxin domain
Urocanase            PF01175.13   546 seq546_BIOID59381    -            565  3.3e-275  913.2   0.0   1   1  2.7e-279  3.7e-275  913.0   0.0     2   545    15   564    14   565 0.98 Urocanase
Transp_cyt_pur       PF02133.10   439 seq547_BIOID59381    -            479   1.1e-50  172.4  34.1   1   1   1.3e-54   1.8e-50  171.7  23.7     2   439    32   452    31   452 0.86 Permease for cytosine/purines, uracil, thiamine, allantoin
HutD                 PF05962.6    184 seq548_BIOID59381    -            196   5.7e-34  117.3   0.0   1   1   4.7e-38   6.4e-34  117.1   0.0     3   165     8   161     6   180 0.81 HutD
Amidohydro_4         PF13147.1    304 seq550_BIOID59381    -            414   2.4e-26   93.2   3.4   1   1   4.8e-29   1.6e-25   90.5   2.4     1   303    68   383    68   384 0.85 Amidohydrolase
Amidohydro_3         PF07969.6    404 seq550_BIOID59381    -            414   9.7e-17   61.1   0.2   1   1     1e-15   3.5e-12   46.1   0.2   221   404   228   385   209   385 0.85 Amidohydrolase family
Amidohydro_1         PF01979.15   333 seq550_BIOID59381    -            414     2e-14   53.8   0.1   1   1   1.7e-16   5.9e-13   49.0   0.1     2   333    74   387    73   387 0.73 Amidohydrolase family
Amidohydro_5         PF13594.1     68 seq550_BIOID59381    -            414   1.2e-11   44.0   0.0   1   1   8.7e-15     3e-11   42.8   0.0     5    64    43   113    40   147 0.79 Amidohydrolase
Arginase             PF00491.16   275 seq551_BIOID59381    -            316   3.1e-52  177.4   0.1   1   1   2.7e-56   3.7e-52  177.2   0.1     3   272    38   306    36   308 0.88 Arginase family
Lyase_aromatic       PF00221.14   473 seq552_BIOID59381    -            556  1.9e-121  405.7   0.4   1   1  1.6e-125  2.2e-121  405.5   0.3     1   473    27   533    27   533 0.97 Aromatic amino acid lyase
LysR_substrate       PF03466.15   209 seq553_BIOID59381    -            301   9.6e-29   99.8   0.1   1   1   2.1e-32   1.4e-28   99.3   0.0     6   206    95   293    91   295 0.92 LysR substrate binding domain
HTH_1                PF00126.22    60 seq553_BIOID59381    -            301   7.7e-18   63.8   2.3   1   1   1.9e-20   1.3e-16   59.9   0.5     2    60     9    67     8    67 0.97 Bacterial regulatory helix-turn-helix protein, lysR family
Bac_Ubq_Cox          PF01654.12   436 seq555_BIOID59381    -            523  1.2e-183  610.3  21.3   1   1    1e-187  1.4e-183  610.1  14.7     1   435     8   503     8   504 0.98 Bacterial Cytochrome Ubiquinol Oxidase
Cyto_ox_2            PF02322.10   328 seq556_BIOID59381    -            379  7.9e-121  403.1  36.0   1   1  6.7e-125  9.2e-121  402.8  25.0     2   327     7   362     6   363 0.99 Cytochrome oxidase subunit II
YbgT_YccB            PF08173.6     28 seq557_BIOID59381    -             37   6.1e-16   57.8   4.2   1   1   4.9e-20   6.7e-16   57.6   2.9     1    28     1    28     1    28 0.97 Membrane bound YbgT-like protein
Cyd_oper_YbgE        PF09600.5     82 seq558_BIOID59381    -             97   1.6e-33  114.6   7.9   1   1   1.4e-37   1.9e-33  114.3   5.5     1    81    16    96    16    97 0.97 Cyd operon protein YbgE (Cyd_oper_YbgE)
4HBT                 PF03061.17    79 seq560_BIOID59381    -            134     8e-19   67.4   0.4   1   1   2.4e-22   1.1e-18   66.9   0.3     1    77    20   103    20   105 0.98 Thioesterase superfamily
4HBT_2               PF13279.1    121 seq560_BIOID59381    -            134   2.7e-12   47.0   0.2   1   1   7.1e-16   3.2e-12   46.8   0.1     3   117    14   128    12   132 0.88 Thioesterase-like superfamily
Acyl-ACP_TE          PF01643.12   249 seq560_BIOID59381    -            134   1.3e-05   24.2   0.1   1   1   3.1e-09   1.4e-05   24.0   0.0    31   132    33   132     4   134 0.79 Acyl-ACP thioesterase
MotA_ExbB            PF01618.11   139 seq561_BIOID59381    -            230   6.2e-47  158.6   0.2   1   1     6e-51   8.1e-47  158.2   0.1     2   138    74   210    73   211 0.98 MotA/TolQ/ExbB proton channel family
ExbD                 PF02472.11   130 seq562_BIOID59381    -            142     5e-23   81.3   0.1   1   1   4.1e-27   5.6e-23   81.2   0.1     2   129    10   141     9   142 0.89 Biopolymer transport protein ExbD/TolR
TolA                 PF06519.6     96 seq563_BIOID59381    -            411   2.1e-38  130.0   0.0   1   1   3.1e-42   2.1e-38  130.0   0.0     1    96   315   409   315   409 0.98 TolA C-terminal
TonB_2               PF13103.1     85 seq563_BIOID59381    -            411   3.1e-05   23.8   0.0   1   1   1.3e-08   9.1e-05   22.3   0.0     2    73   328   395   327   404 0.86 TonB C terminal
PD40                 PF07676.7     39 seq564_BIOID59381    -            431   1.2e-35  120.5   5.0   1   4   2.5e-08   8.6e-05   21.9   0.0    11    34   203   224   198   227 0.82 WD40-like Beta Propeller Repeat
PD40                 PF07676.7     39 seq564_BIOID59381    -            431   1.2e-35  120.5   5.0   2   4   8.4e-13   2.9e-09   36.2   0.0     2    39   238   273   237   273 0.95 WD40-like Beta Propeller Repeat
PD40                 PF07676.7     39 seq564_BIOID59381    -            431   1.2e-35  120.5   5.0   3   4   6.4e-13   2.2e-09   36.6   0.1     2    38   282   316   281   317 0.96 WD40-like Beta Propeller Repeat
PD40                 PF07676.7     39 seq564_BIOID59381    -            431   1.2e-35  120.5   5.0   4   4   4.2e-07    0.0014   18.0   0.0     3    30   370   397   368   403 0.93 WD40-like Beta Propeller Repeat
TolB_N               PF04052.8    105 seq564_BIOID59381    -            431   9.2e-32  109.1   0.0   1   1   7.2e-35   2.5e-31  107.7   0.0     1    99    24   122    24   127 0.97 TolB amino-terminal domain
DPPIV_N              PF00930.16   353 seq564_BIOID59381    -            431   1.6e-13   49.8   0.0   1   1   2.3e-13     8e-10   37.7   0.0   239   348   249   353   220   358 0.87 Dipeptidyl peptidase IV (DPP IV) N-terminal region
OmpA                 PF00691.15    97 seq565_BIOID59381    -            173   1.1e-19   70.5   0.0   1   1   1.4e-23     2e-19   69.6   0.0     1    97    72   167    72   167 0.95 OmpA family
TPR_6                PF13174.1     33 seq566_BIOID59381    -            263   1.8e-22   78.1   1.7   1   3   2.8e-07   0.00047   20.3   0.0     4    33   146   176   145   176 0.86 Tetratricopeptide repeat
TPR_6                PF13174.1     33 seq566_BIOID59381    -            263   1.8e-22   78.1   1.7   2   3   2.2e-08   3.8e-05   23.7   0.1     3    33   183   213   181   213 0.95 Tetratricopeptide repeat
TPR_6                PF13174.1     33 seq566_BIOID59381    -            263   1.8e-22   78.1   1.7   3   3   7.2e-11   1.2e-07   31.5   0.0     1    33   218   250   218   250 0.96 Tetratricopeptide repeat
TPR_16               PF13432.1     65 seq566_BIOID59381    -            263   6.3e-12   45.7   0.0   1   1   1.6e-09   2.7e-06   27.7   0.0     2    65   147   214   146   214 0.92 Tetratricopeptide repeat
TPR_2                PF07719.12    34 seq566_BIOID59381    -            263   1.1e-09   37.3   0.2   1   2   2.1e-06    0.0035   17.0   0.1     2    33   181   212   180   213 0.93 Tetratricopeptide repeat
TPR_2                PF07719.12    34 seq566_BIOID59381    -            263   1.1e-09   37.3   0.2   2   2   5.3e-06    0.0091   15.7   0.0     1    33   217   249   217   250 0.95 Tetratricopeptide repeat
TPR_8                PF13181.1     34 seq566_BIOID59381    -            263   2.9e-06   26.5   0.9   1   2   0.00027      0.46   10.2   0.2     2    29   181   208   180   213 0.89 Tetratricopeptide repeat
TPR_8                PF13181.1     34 seq566_BIOID59381    -            263   2.9e-06   26.5   0.9   2   2   2.7e-05     0.046   13.3   0.0     5    29   221   245   217   250 0.85 Tetratricopeptide repeat
NadA                 PF02445.11   296 seq567_BIOID59381    -            347  5.5e-106  353.5   0.0   1   1  4.6e-110  6.3e-106  353.3   0.0     2   296    31   341    30   341 0.98 Quinolinate synthetase A protein
NMN_transporter      PF04973.7    182 seq568_BIOID59381    -            239   3.5e-46  156.8  27.2   1   1   1.8e-48   2.4e-44  150.8  18.8     1   180    23   227    23   229 0.94 Nicotinamide mononucleotide transporter
DAHP_synth_1         PF00793.15   272 seq570_BIOID59381    -            350  4.1e-105  350.2   0.0   1   1  3.5e-109  4.8e-105  350.0   0.0     8   271    40   338    25   339 0.96 DAHP synthetase I family
DUF2592              PF10766.4     41 seq571_BIOID59381    -             49     1e-26   91.8   4.7   1   1   8.2e-31   1.1e-26   91.7   3.3     1    41     4    44     4    44 0.98 Protein of unknown function (DUF2592)
SBP_bac_11           PF13531.1    231 seq572_BIOID59381    -            257   4.5e-55  186.6   4.3   1   1   7.8e-59   5.3e-55  186.4   3.0     1   231    29   255    29   255 0.95 Bacterial extracellular solute-binding protein
SBP_bac_1            PF01547.20   314 seq572_BIOID59381    -            257   1.1e-16   61.3   6.6   1   1   2.2e-20   1.5e-16   60.9   4.6     1   313    34   246    34   247 0.88 Bacterial extracellular solute-binding protein
BPD_transp_1         PF00528.17   185 seq573_BIOID59381    -            229   4.3e-22   78.4  13.2   1   1     4e-26   5.5e-22   78.0   9.2     2   175    26   215    25   227 0.79 Binding-protein-dependent transport system inner membrane component
ABC_tran             PF00005.22   118 seq574_BIOID59381    -            352     3e-25   88.7   0.0   1   1   1.4e-28   6.5e-25   87.6   0.0     1   117    38   156    38   157 0.89 ABC transporter
TOBE                 PF03459.12    64 seq574_BIOID59381    -            352   3.5e-19   68.5   0.0   1   1     2e-20   9.2e-17   60.7   0.0     1    62   290   350   290   352 0.97 TOBE domain
Lactonase            PF10282.4    344 seq577_BIOID59381    -            331   2.3e-84  283.2   0.0   1   1   6.4e-88   2.9e-84  282.9   0.0     2   343     5   327     4   328 0.95 Lactonase, 7-bladed beta-propeller
HTH_Tnp_IS1          PF12759.2     50 seq580_BIOID59381    -             75   1.5e-31  107.5   0.1   1   1   2.8e-35   1.9e-31  107.1   0.0     1    50    23    72    23    72 0.99 InsA C-terminal domain
Zn_Tnp_IS1           PF03811.8     36 seq580_BIOID59381    -             75   7.9e-09   34.7   2.2   1   1   1.2e-12   7.9e-09   34.7   1.5    18    36     2    20     1    20 0.96 InsA N-terminal domain
DDE_Tnp_IS1          PF03400.8    131 seq581_BIOID59381    -            125   2.8e-70  234.3   2.4   1   1   2.3e-74   3.2e-70  234.1   1.6     7   131     1   125     1   125 1.00 IS1 transposase
Aconitase            PF00330.15   465 seq582_BIOID59381    -            674   1.3e-46  158.9   0.0   1   1   2.7e-50   1.9e-46  158.4   0.0    92   450    35   377    24   392 0.88 Aconitase family (aconitate hydratase)
Aconitase_C          PF00694.14   131 seq582_BIOID59381    -            674   5.6e-06   26.3   0.0   1   1   1.5e-09     1e-05   25.5   0.0    84   130   558   605   545   606 0.89 Aconitase C-terminal domain
Peptidase_S74        PF13884.1     58 seq584_BIOID59381    -            200   2.6e-09   36.9   0.0   1   1   3.3e-13   4.5e-09   36.1   0.0     1    56    37    93    37    94 0.93 Chaperone of endosialidase
Hexapep              PF00132.19    36 seq585_BIOID59381    -            111   1.5e-06   27.3   3.6   1   1   1.1e-10   1.5e-06   27.3   2.5     2    36    31    65    30    65 0.94 Bacterial transferase hexapeptide (six repeats)
BATS                 PF06968.8     92 seq586_BIOID59381    -            346   1.7e-29  101.3   0.0   1   1   5.5e-33   3.7e-29  100.2   0.0     1    92   220   312   220   312 0.99 Biotin and Thiamin Synthesis associated domain
Radical_SAM          PF04055.16   166 seq586_BIOID59381    -            346   3.9e-19   69.3   0.0   1   1   4.6e-22   3.2e-18   66.3   0.0     4   160    50   203    47   209 0.92 Radical SAM superfamily
Aminotran_1_2        PF00155.16   363 seq587_BIOID59381    -            384     5e-67  226.2   0.0   1   1   1.2e-70   5.7e-67  226.1   0.0     2   363    40   380    39   380 0.96 Aminotransferase class I and II
Beta_elim_lyase      PF01212.16   290 seq587_BIOID59381    -            384   1.2e-06   27.7   0.0   1   1   1.2e-09   5.4e-06   25.6   0.0    28    86    83   141    68   206 0.82 Beta-eliminating lyase
Methyltransf_11      PF08241.7     95 seq588_BIOID59381    -            251   2.4e-24   85.5   0.0   1   1   2.9e-27   4.4e-24   84.6   0.0     1    95    47   138    47   138 0.98 Methyltransferase domain
Methyltransf_23      PF13489.1    162 seq588_BIOID59381    -            251   1.7e-15   56.9   0.1   1   1   1.6e-18   2.5e-15   56.4   0.1     4   151    25   174    17   181 0.78 Methyltransferase domain
Methyltransf_31      PF13847.1    152 seq588_BIOID59381    -            251   8.9e-15   54.4   0.0   1   1   7.8e-18   1.2e-14   54.0   0.0     5   118    44   147    40   196 0.84 Methyltransferase domain
Methyltransf_12      PF08242.7     99 seq588_BIOID59381    -            251   2.1e-11   44.0   0.0   1   1     3e-14   4.6e-11   42.9   0.0     1    98    47   135    47   136 0.86 Methyltransferase domain
Methyltransf_18      PF12847.2    112 seq588_BIOID59381    -            251     1e-09   38.8   0.0   1   1   1.3e-12   1.9e-09   37.9   0.0     4   110    45   139    42   141 0.79 Methyltransferase domain
Methyltransf_25      PF13649.1    101 seq588_BIOID59381    -            251   2.7e-09   37.1   0.0   1   1   7.2e-12   1.1e-08   35.2   0.0     1   101    46   134    46   134 0.87 Methyltransferase domain
Ubie_methyltran      PF01209.13   233 seq588_BIOID59381    -            251   2.1e-09   36.7   0.0   1   1   1.8e-12   2.8e-09   36.3   0.0    43   168    38   155     3   169 0.84 ubiE/COQ5 methyltransferase family
Methyltransf_8       PF05148.10   219 seq588_BIOID59381    -            251   3.7e-06   26.6   0.0   1   1   3.5e-09   5.3e-06   26.0   0.0    58   156    29   138    16   158 0.77 Hypothetical methyltransferase
MTS                  PF05175.9    170 seq588_BIOID59381    -            251   6.2e-05   22.3   0.0   1   1   6.5e-08   9.9e-05   21.6   0.0    19    74    30    83    22   108 0.83 Methyltransferase small domain
AAA_26               PF13500.1    199 seq589_BIOID59381    -            225   9.8e-42  142.7   0.0   1   1   2.5e-45   1.1e-41  142.4   0.0     1   193     3   208     3   213 0.95 AAA domain
CbiA                 PF01656.18   195 seq589_BIOID59381    -            225   3.7e-21   75.3   0.0   1   1   9.7e-25   4.4e-21   75.0   0.0     2   180     6   199     5   217 0.78 CobQ/CobB/MinD/ParA nucleotide binding domain
UvrB                 PF12344.3     44 seq590_BIOID59381    -            673   6.7e-23   79.8   0.9   1   1   1.3e-25   2.9e-22   77.7   0.1     1    43   552   594   552   595 0.97 Ultra-violet resistance protein B
Helicase_C           PF00271.26    78 seq590_BIOID59381    -            673   1.2e-15   57.0   0.0   1   1   1.2e-18   2.8e-15   55.8   0.0     2    77   465   545   464   546 0.98 Helicase conserved C-terminal domain
ResIII               PF04851.10   184 seq590_BIOID59381    -            673   1.1e-11   44.8   0.0   1   1     3e-14   6.9e-11   42.1   0.0     4    94    13   101    10   134 0.79 Type III restriction enzyme, res subunit
UVR                  PF02151.14    36 seq590_BIOID59381    -            673   5.8e-07   28.7   0.8   1   1   7.8e-10   1.8e-06   27.1   0.5     2    35   634   667   633   668 0.93 UvrB/uvrC motif
Mob_synth_C          PF06463.8    128 seq591_BIOID59381    -            352   3.1e-35  120.5   0.0   1   1   1.6e-38   5.4e-35  119.7   0.0     1   127   209   335   209   336 0.98 Molybdenum Cofactor Synthesis C
Radical_SAM          PF04055.16   166 seq591_BIOID59381    -            352   6.8e-27   94.5   0.0   1   1   2.7e-30   9.4e-27   94.0   0.0     2   166    42   204    41   204 0.97 Radical SAM superfamily
Fer4_12              PF13353.1    139 seq591_BIOID59381    -            352   1.5e-07   31.4   0.0   1   1   8.7e-11     3e-07   30.5   0.0    15   116    47   148    36   154 0.84 4Fe-4S single cluster domain
Fer4_14              PF13394.1    117 seq591_BIOID59381    -            352   5.6e-07   29.5   0.0   1   1   5.8e-10     2e-06   27.7   0.0     6    90    45   127    38   148 0.70 4Fe-4S single cluster domain
MoCF_biosynth        PF00994.19   144 seq592_BIOID59381    -            170   5.6e-31  106.7   0.0   1   1   5.1e-35     7e-31  106.4   0.0     1   143    14   156    12   157 0.92 Probable molybdopterin binding domain
MoaC                 PF01967.16   136 seq593_BIOID59381    -            161   1.5e-60  202.6   1.3   1   1   1.3e-64   1.7e-60  202.4   0.9     1   136    15   150    15   150 1.00 MoaC family
ThiS                 PF02597.15    78 seq594_BIOID59381    -             81   3.1e-22   78.6   0.0   1   1   2.5e-26   3.4e-22   78.5   0.0     1    78     4    81     4    81 0.99 ThiS family
MoaE                 PF02391.12   117 seq596_BIOID59381    -            150   2.5e-40  136.7   0.0   1   1   2.2e-44     3e-40  136.5   0.0     2   116     6   121     5   122 0.97 MoaE protein
Bax1-I               PF01027.15   205 seq598_BIOID59381    -            261   9.2e-59  198.3  36.8   1   1   7.9e-63   1.1e-58  198.1  25.5     2   205    46   257    45   257 0.91 Inhibitor of apoptosis-promoting Bax1
Bax1-I               PF01027.15   205 seq599_BIOID59381    -            237   1.5e-11   44.1  26.0   1   1   1.4e-15   1.9e-11   43.8  18.0     3   201    19   220    17   225 0.76 Inhibitor of apoptosis-promoting Bax1
YbhQ                 PF11076.3    135 seq600_BIOID59381    -            136   5.1e-79  262.3  13.3   1   1   4.4e-83     6e-79  262.0   9.2     1   134     1   132     1   134 0.98 Putative inner membrane protein YbhQ
DEAD                 PF00270.24   173 seq602_BIOID59381    -            453   1.6e-49  167.5   0.1   1   1   4.3e-52   1.9e-48  164.0   0.0     1   173    25   197    25   197 0.94 DEAD/DEAH box helicase
Helicase_C           PF00271.26    78 seq602_BIOID59381    -            453   8.1e-26   89.5   0.0   1   1   4.8e-29   2.2e-25   88.2   0.0     2    77   264   339   263   340 0.98 Helicase conserved C-terminal domain
SopA_C               PF13979.1    172 seq607_BIOID59381    -            670   6.1e-60  201.6   3.8   1   1   2.7e-63   1.8e-59  200.0   2.6     2   171   495   669   494   670 0.97 SopA-like catalytic domain
SopA                 PF13981.1    135 seq607_BIOID59381    -            670   2.6e-28   98.6   1.9   1   1   3.8e-32   2.6e-28   98.6   1.3     2   133   259   389   258   391 0.97 SopA-like central domain
Helicase_C_2         PF13307.1    167 seq610_BIOID59381    -            762   4.9e-26   91.5   0.0   1   1   2.3e-29   7.7e-26   90.8   0.0     8   165   579   734   572   736 0.93 Helicase C-terminal domain
DEAD                 PF00270.24   173 seq610_BIOID59381    -            762   3.6e-09   36.2   0.1   1   1     2e-09   6.8e-06   25.5   0.0    12    78    89   154    74   172 0.74 DEAD/DEAH box helicase
DEAD_2               PF06733.10   174 seq610_BIOID59381    -            762   1.3e-08   34.3   0.0   1   1   6.7e-12   2.3e-08   33.5   0.0   103   167   246   309   196   315 0.87 DEAD_2
Glycos_trans_3N      PF02885.12    66 seq611_BIOID59381    -            320   2.8e-15   55.5   0.0   1   1   3.6e-19     5e-15   54.7   0.0     2    65     3    70     2    71 0.97 Glycosyl transferase family, helical bundle domain
Ldh_2                PF02615.9    335 seq612_BIOID59381    -            361  1.2e-137  458.0   0.0   1   1    1e-141  1.4e-137  457.8   0.0     1   334     5   340     5   341 0.99 Malate/L-lactate dehydrogenase
Methyltransf_10      PF05971.7    299 seq615_BIOID59381    -            338  1.3e-153  510.2   0.0   1   1  2.3e-157  1.6e-153  510.0   0.0     2   299    33   326    32   326 0.99 Protein of unknown function (DUF890)
MTS                  PF05175.9    170 seq615_BIOID59381    -            338   3.2e-05   23.2   0.0   1   1   9.9e-09   6.8e-05   22.2   0.0    23   115   124   225   115   235 0.77 Methyltransferase small domain
OMP_b-brl            PF13505.1    176 seq618_BIOID59381    -            171   3.9e-27   95.2  13.5   1   1   6.8e-31   4.7e-27   94.9   9.3     2   176     9   171     6   171 0.87 Outer membrane protein beta-barrel domain
Ail_Lom              PF06316.6    199 seq618_BIOID59381    -            171   1.5e-23   83.2   4.7   1   2   2.2e-18   1.5e-14   53.8   0.9     1   126     1   115     1   127 0.77 Enterobacterial Ail/Lom protein
Ail_Lom              PF06316.6    199 seq618_BIOID59381    -            171   1.5e-23   83.2   4.7   2   2   2.2e-11   1.5e-07   31.0   0.1   154   199   126   171   120   171 0.93 Enterobacterial Ail/Lom protein
Fe_dep_repr_C        PF02742.10    71 seq619_BIOID59381    -            155   2.2e-13   49.5   0.9   1   1   2.4e-16   4.6e-13   48.5   0.6     1    57    95   150    95   154 0.94 Iron dependent repressor, metal binding and dimerisation domain
Fe_dep_repress       PF01325.14    60 seq619_BIOID59381    -            155   6.9e-11   41.8   0.0   1   1   6.3e-14   1.2e-10   40.9   0.0     6    60    38    92    35    92 0.95 Iron dependent repressor, N-terminal DNA binding domain
HTH_24               PF13412.1     48 seq619_BIOID59381    -            155   1.2e-07   30.9   0.0   1   1     9e-11   1.8e-07   30.3   0.0     3    48    40    85    38    85 0.90 Winged helix-turn-helix DNA-binding
MarR                 PF01047.17    59 seq619_BIOID59381    -            155   1.7e-06   27.4   0.0   1   1   1.6e-09   3.1e-06   26.6   0.0    11    48    48    85    47    87 0.95 MarR family
CitMHS               PF03600.11   349 seq620_BIOID59381    -            372   3.9e-29  101.2  19.6   1   1   5.7e-33   3.9e-29  101.2  13.6    41   320    32   305    12   320 0.89 Citrate transporter
Na_sulph_symp        PF00939.14   471 seq620_BIOID59381    -            372   1.9e-07   30.2   6.5   1   1   2.7e-11   1.9e-07   30.2   4.5   320   447    41   164    35   182 0.80 Sodium:sulfate symporter transmembrane region
ABC_tran             PF00005.22   118 seq621_BIOID59381    -            530   1.4e-36  125.3   0.0   1   2   1.1e-18   1.9e-15   57.1   0.0     1   118    41   184    41   184 0.98 ABC transporter
ABC_tran             PF00005.22   118 seq621_BIOID59381    -            530   1.4e-36  125.3   0.0   2   2   2.2e-21   3.7e-18   65.8   0.0     1   118   359   467   359   467 0.95 ABC transporter
ABC_tran_2           PF12848.2     85 seq621_BIOID59381    -            530   3.4e-23   81.1   3.0   1   1   1.8e-23     3e-20   71.7   1.4     2    85   224   309   223   309 0.91 ABC transporter
DUF3521              PF12035.3     35 seq622_BIOID59381    -             64   8.4e-18   63.8   1.0   1   1   6.1e-22   8.4e-18   63.8   0.7     1    35     6    40     6    40 0.97 Protein of unknown function (DUF3521)
Transaldolase        PF00923.14   287 seq624_BIOID59381    -            222   2.8e-44  151.2   0.2   1   1   6.3e-48   8.6e-44  149.6   0.1     1   243     5   207     5   219 0.95 Transaldolase
Asparaginase_2       PF01112.13   319 seq625_BIOID59381    -            321  1.2e-124  415.1   2.9   1   1  1.1e-128  1.5e-124  414.8   2.0     2   315     3   315     2   317 0.99 Asparaginase
ABC_tran             PF00005.22   118 seq626_BIOID59381    -            623   4.7e-41  139.7   0.1   1   2   5.4e-21   7.4e-18   64.9   0.1    24   118    90   197    56   197 0.81 ABC transporter
ABC_tran             PF00005.22   118 seq626_BIOID59381    -            623   4.7e-41  139.7   0.1   2   2   2.3e-23   3.1e-20   72.5   0.0     1   117   364   491   364   492 0.93 ABC transporter
oligo_HPY            PF08352.7     64 seq626_BIOID59381    -            623   1.6e-20   73.1   0.5   1   2   1.4e-11   1.9e-08   34.4   0.1     1    33   248   280   248   303 0.88 Oligopeptide/dipeptide transporter, C-terminal region
oligo_HPY            PF08352.7     64 seq626_BIOID59381    -            623   1.6e-20   73.1   0.5   2   2   2.8e-12   3.8e-09   36.6   0.0     1    33   543   575   543   594 0.85 Oligopeptide/dipeptide transporter, C-terminal region
SBP_bac_5            PF00496.17   374 seq627_BIOID59381    -            512   1.5e-96  323.4  11.6   1   1  1.4e-100   1.9e-96  323.0   8.1     1   372    70   429    70   431 0.95 Bacterial extracellular solute-binding proteins, family 5 Middle
BPD_transp_1         PF00528.17   185 seq628_BIOID59381    -            306     4e-43  146.9  10.6   1   1   2.9e-47     4e-43  146.9   7.4     1   184   113   304   113   305 0.99 Binding-protein-dependent transport system inner membrane component
BPD_transp_1         PF00528.17   185 seq629_BIOID59381    -            303   7.2e-31  107.0  13.0   1   1   1.1e-34   7.2e-31  107.0   9.0     1   184   119   302   119   303 0.99 Binding-protein-dependent transport system inner membrane component
OppC_N               PF12911.2     56 seq629_BIOID59381    -            303   1.3e-17   62.7   0.2   1   1     2e-21   1.3e-17   62.7   0.2     2    56    24    79    23    79 0.86 N-terminal TM domain of oligopeptide transport permease C
EAL                  PF00563.15   236 seq630_BIOID59381    -            808   1.5e-63  214.3   0.1   1   1   1.9e-67   2.6e-63  213.5   0.1     2   236   558   793   557   793 0.97 EAL domain
GGDEF                PF00990.16   161 seq631_BIOID59381    -            442   2.3e-26   92.1   0.0   1   1   3.3e-30   4.5e-26   91.2   0.0     1   160   295   437   295   438 0.89 GGDEF domain
YliH                 PF10799.3    127 seq634_BIOID59381    -            127   2.3e-73  243.8   4.9   1   1   1.8e-77   2.5e-73  243.6   3.4     1   127     1   127     1   127 0.99 Biofilm formation protein (YliH/bssR)
GSDH                 PF07995.6    331 seq635_BIOID59381    -            371  5.8e-127  423.2   0.1   1   1  4.9e-131  6.7e-127  423.0   0.1     1   331    34   366    34   366 0.98 Glucose / Sorbosone dehydrogenase
Peptidase_S11        PF00768.15   241 seq636_BIOID59381    -            407  8.9e-101  336.0   0.4   1   1  2.5e-104  1.1e-100  335.7   0.2     2   241    36   273    35   273 0.99 D-alanyl-D-alanine carboxypeptidase
PBP5_C               PF07943.8     91 seq636_BIOID59381    -            407   5.7e-25   87.0   0.0   1   1   2.3e-28   1.1e-24   86.1   0.0     1    91   292   383   292   383 0.99 Penicillin-binding protein 5, C-terminal domain
Beta-lactamase2      PF13354.1    197 seq636_BIOID59381    -            407     1e-13   51.0   0.1   1   1   3.1e-17   1.4e-13   50.6   0.1     4   144    57   209    54   262 0.75 Beta-lactamase enzyme family
MFS_1                PF07690.11   354 seq637_BIOID59381    -            410   9.7e-29  100.1  41.1   1   1   2.3e-32   1.5e-28   99.4  28.5     5   350    26   361    22   365 0.71 Major Facilitator Superfamily
Sugar_tr             PF00083.19   451 seq637_BIOID59381    -            410   4.8e-06   25.2  31.9   1   1     2e-09   1.4e-05   23.7   8.2    52   188    58   188    44   196 0.92 Sugar (and other) transporter
TetR_N               PF00440.18    47 seq639_BIOID59381    -            178     5e-09   35.5   0.1   1   1   1.2e-12   7.9e-09   34.9   0.1     1    47    13    59    13    59 0.97 Bacterial regulatory proteins, tetR family
TetR_C_6             PF13977.1    131 seq639_BIOID59381    -            178   6.3e-08   32.3   0.2   1   1   2.1e-11   1.4e-07   31.2   0.2    15   125    79   176    62   178 0.89 Bacterial transcriptional repressor
YbjM                 PF11045.3    125 seq642_BIOID59381    -            125   5.5e-63  210.1   9.7   1   1   4.5e-67   6.1e-63  210.0   6.7     1   124     1   124     1   125 0.99 Putative inner membrane protein of Enterobacteriaceae
DUF1418              PF07214.7     96 seq643_BIOID59381    -             95   6.9e-41  137.6   1.9   1   1   5.5e-45   7.6e-41  137.5   1.3     1    96     1    95     1    95 0.99 Protein of unknown function (DUF1418)
Nitroreductase       PF00881.19   165 seq644_BIOID59381    -            240   2.9e-22   79.1   0.2   1   1   4.5e-26   6.2e-22   78.0   0.1     3   165    10   159     8   159 0.78 Nitroreductase family
RimK                 PF08443.6    190 seq646_BIOID59381    -            300   1.8e-82  275.3   0.0   1   1     8e-86   2.2e-82  275.0   0.0     1   190    97   286    97   286 1.00 RimK-like ATP-grasp domain
GSH-S_ATP            PF02955.11   174 seq646_BIOID59381    -            300   1.8e-18   66.1   0.3   1   1   9.4e-22   2.6e-18   65.6   0.2    13   163   115   265   103   276 0.84 Prokaryotic glutathione synthetase, ATP-grasp domain
ATP-grasp_4          PF13535.1    184 seq646_BIOID59381    -            300   8.6e-15   54.8   0.0   1   1   4.4e-18   1.2e-14   54.3   0.0     1   177    96   263    96   268 0.84 ATP-grasp domain
ATP-grasp_3          PF02655.9    161 seq646_BIOID59381    -            300   1.1e-09   38.2   0.0   1   1   5.8e-13   1.6e-09   37.7   0.0     1   156    97   263    97   266 0.82 ATP-grasp domain
Dala_Dala_lig_C      PF07478.8    203 seq646_BIOID59381    -            300   1.6e-05   24.2   0.2   1   1   2.1e-08   5.9e-05   22.4   0.1    33   177   135   267   107   273 0.79 D-ala D-ala ligase C-terminus
YbjN                 PF10722.4    127 seq647_BIOID59381    -            158   6.8e-14   51.8   0.2   1   1   5.8e-18   7.9e-14   51.6   0.2     2   123     9   132     8   136 0.97 Putative bacterial sensory transduction regulator
SBP_bac_8            PF13416.1    281 seq649_BIOID59381    -            420   2.6e-37  128.9   2.2   1   1     1e-40   3.5e-37  128.5   1.5     3   280    96   386    94   387 0.86 Bacterial extracellular solute-binding protein
SBP_bac_6            PF13343.1    242 seq649_BIOID59381    -            420   1.4e-27   96.4   0.8   1   1   6.5e-31   2.2e-27   95.8   0.6     5   216   130   368   109   398 0.85 Bacterial extracellular solute-binding protein
SBP_bac_1            PF01547.20   314 seq649_BIOID59381    -            420   8.6e-17   61.7   6.9   1   1   3.8e-20   1.3e-16   61.1   4.8    17   311    94   353    84   356 0.75 Bacterial extracellular solute-binding protein
SBP_bac_11           PF13531.1    231 seq649_BIOID59381    -            420   1.4e-07   31.2   0.1   1   1   3.5e-10   1.2e-06   28.2   0.0    16   228    95   361    90   363 0.77 Bacterial extracellular solute-binding protein
ABC_tran             PF00005.22   118 seq650_BIOID59381    -            404   1.3e-27   96.3   0.0   1   1   5.6e-31   2.5e-27   95.4   0.0     1   117    86   204    86   205 0.93 ABC transporter
TOBE_2               PF08402.5     75 seq650_BIOID59381    -            404   2.6e-17   62.4   0.0   1   1   1.4e-20   6.4e-17   61.2   0.0     1    75   322   402   322   402 0.94 TOBE domain
BPD_transp_1         PF00528.17   185 seq651_BIOID59381    -            317   6.8e-24   84.2  18.7   1   1     5e-28   6.8e-24   84.2  12.9     1   183   117   313   115   315 0.91 Binding-protein-dependent transport system inner membrane component
BPD_transp_1         PF00528.17   185 seq652_BIOID59381    -            281   2.6e-14   53.0  20.9   1   1   1.9e-18   2.6e-14   53.0  14.5     3   184    81   273    79   274 0.86 Binding-protein-dependent transport system inner membrane component
DUF2593              PF10767.4    144 seq653_BIOID59381    -            162   7.6e-72  239.5   6.3   1   1   6.3e-76   8.7e-72  239.4   4.3     2   144    20   162    19   162 0.99 Protein of unknown function (DUF2593)
tRNA_U5-meth_tr      PF05958.6    352 seq654_BIOID59381    -            375   3.8e-19   68.4   0.0   1   1     1e-19   2.8e-16   59.0   0.0   172   351   208   374   183   375 0.90 tRNA (Uracil-5-)-methyltransferase
Methyltransf_31      PF13847.1    152 seq654_BIOID59381    -            375     9e-10   38.2   0.0   1   1   5.9e-13   1.6e-09   37.4   0.0     5    67   235   295   233   346 0.87 Methyltransferase domain
Methyltransf_26      PF13659.1    117 seq654_BIOID59381    -            375   5.9e-08   32.6   0.0   1   1   4.1e-11   1.1e-07   31.7   0.0     4    80   237   310   235   369 0.88 Methyltransferase domain
Methyltransf_18      PF12847.2    112 seq654_BIOID59381    -            375   7.8e-07   29.5   0.0   1   1   7.5e-10   2.1e-06   28.1   0.0     3    78   235   308   233   329 0.88 Methyltransferase domain
MTS                  PF05175.9    170 seq654_BIOID59381    -            375   1.5e-05   24.3   0.0   1   1   8.9e-09   2.4e-05   23.6   0.0    33   108   235   310   209   329 0.84 Methyltransferase small domain
YbjQ_1               PF01906.12   105 seq658_BIOID59381    -            107   8.7e-41  138.4   0.5   1   1     7e-45   9.6e-41  138.3   0.3     1   104     1   104     1   105 0.99 Putative heavy-metal-binding
Amidase_2            PF01510.20   132 seq660_BIOID59381    -            276   9.7e-27   93.4   0.0   1   1   1.2e-30   1.7e-26   92.7   0.0     6   131    41   179    35   180 0.92 N-acetylmuramoyl-L-alanine amidase
DEDD_Tnp_IS110       PF01548.12   144 seq661_BIOID59381    -            341   3.8e-32  110.8   1.7   1   1   2.3e-35   1.5e-31  108.8   0.0     2   143     6   137     5   138 0.97 Transposase
Transposase_20       PF02371.11    87 seq661_BIOID59381    -            341     1e-25   89.4   0.2   1   1   4.7e-29   3.2e-25   87.9   0.1     1    77   211   288   211   296 0.94 Transposase IS116/IS110/IS902 family
OEP                  PF02321.13   188 seq663_BIOID59381    -            398   5.5e-27   94.4  22.4   1   2     2e-18   2.7e-14   53.0   5.6    15   188     1   186     1   186 0.96 Outer membrane efflux protein
OEP                  PF02321.13   188 seq663_BIOID59381    -            398   5.5e-27   94.4  22.4   2   2   8.9e-17   1.2e-12   47.6   4.4     7   188   213   393   207   393 0.90 Outer membrane efflux protein
adh_short            PF00106.20   167 seq664_BIOID59381    -            253   1.1e-29  103.3   0.7   1   1   3.3e-33   1.5e-29  102.9   0.5     2   166     4   171     3   172 0.94 short chain dehydrogenase
adh_short_C2         PF13561.1    243 seq664_BIOID59381    -            253   6.1e-27   94.8   0.0   1   1   1.6e-30   7.2e-27   94.6   0.0     3   242     9   243     8   244 0.91 Enoyl-(Acyl carrier protein) reductase
KR                   PF08659.5    181 seq664_BIOID59381    -            253   1.4e-08   34.4   0.4   1   1   5.1e-12   2.3e-08   33.7   0.3     4   161     6   165     4   184 0.84 KR domain
DUF1282              PF06930.7    170 seq665_BIOID59381    -            203     9e-34  116.4  10.7   1   1   1.6e-37   1.1e-33  116.1   7.4     1   165    15   182    15   193 0.94 Protein of unknown function (DUF1282)
Yip1                 PF04893.12   172 seq665_BIOID59381    -            203   2.5e-26   92.1  14.7   1   1   3.6e-30   2.5e-26   92.1  10.2     5   168    19   179    15   185 0.95 Yip1 domain
Peptidase_S11        PF00768.15   241 seq666_BIOID59381    -            313   4.4e-89  297.7   1.0   1   1   1.6e-92   5.5e-89  297.4   0.7     2   240    33   264    32   265 0.98 D-alanyl-D-alanine carboxypeptidase
Beta-lactamase2      PF13354.1    197 seq666_BIOID59381    -            313   1.6e-12   47.1   0.2   1   1   6.3e-16   2.2e-12   46.7   0.1     1   142    51   194    51   260 0.86 Beta-lactamase enzyme family
Glyco_hydro_3        PF00933.16   299 seq667_BIOID59381    -            765   3.4e-86  288.8   0.0   1   1   1.2e-89   5.7e-86  288.0   0.0     1   298    46   351    46   352 0.98 Glycosyl hydrolase family 3 N terminal domain
Glyco_hydro_3_C      PF01915.17   227 seq667_BIOID59381    -            765   3.1e-69  232.8   0.8   1   1   1.4e-72   6.3e-69  231.8   0.6     1   227   395   650   395   650 0.94 Glycosyl hydrolase family 3 C-terminal domain
Fn3-like             PF14310.1     71 seq667_BIOID59381    -            765   2.4e-23   81.7   0.0   1   1   1.1e-26   4.8e-23   80.7   0.0     2    71   686   754   685   754 0.98 Fibronectin type III-like domain
OpuAC                PF04069.7    257 seq668_BIOID59381    -            305   5.1e-61  206.1   4.9   1   1   4.3e-65   5.9e-61  205.9   3.4     2   257    26   300    25   300 0.96 Substrate binding domain of ABC-type glycine betaine transport system
BPD_transp_1         PF00528.17   185 seq669_BIOID59381    -            385   3.9e-21   75.2  23.4   1   1   2.9e-25   3.9e-21   75.2  16.3     1   179   195   375   191   381 0.91 Binding-protein-dependent transport system inner membrane component
ABC_tran             PF00005.22   118 seq670_BIOID59381    -            308   8.4e-22   77.6   0.0   1   1   3.2e-25   1.4e-21   76.8   0.0     1   117    41   162    41   163 0.93 ABC transporter
CBS                  PF00571.23    57 seq670_BIOID59381    -            308   1.8e-05   24.1   0.0   1   1   1.3e-08   6.1e-05   22.4   0.0    12    52   265   305   252   307 0.95 CBS domain
BPD_transp_1         PF00528.17   185 seq671_BIOID59381    -            243   2.4e-22   79.2  16.0   1   1   1.8e-26   2.4e-22   79.2  11.1     1   183    68   238    64   240 0.94 Binding-protein-dependent transport system inner membrane component
Phage_HK97_TLTM      PF06120.6    301 seq673_BIOID59381    -            949  2.7e-102  342.0  11.7   1   1    4e-106  2.7e-102  342.0   8.1     2   301   271   564   270   564 0.97 Tail length tape measure protein
Tape_meas_lam_C      PF09718.5     78 seq673_BIOID59381    -            949   2.2e-19   69.0   1.3   1   1   3.2e-23   2.2e-19   69.0   0.9     1    77   729   805   729   806 0.97 Lambda phage tail tape-measure protein (Tape_meas_lam_C)
Phage_min_tail       PF05939.8    109 seq674_BIOID59381    -            113   3.6e-35  120.0   0.0   1   1   2.9e-39     4e-35  119.9   0.0     1   109     4   113     4   113 0.98 Phage minor tail protein
Phage_tail_L         PF05100.7    206 seq675_BIOID59381    -            232     2e-94  314.3   0.1   1   1   1.7e-98   2.3e-94  314.1   0.0     1   206    29   230    29   230 0.99 Phage minor tail protein L
Prok-JAB             PF14464.1    105 seq676_BIOID59381    -            247   6.8e-21   73.6   0.2   1   1   1.9e-24   1.3e-20   72.8   0.2     3    99     3    99     1   108 0.92 Prokaryotic homologs of the JAB domain
NLPC_P60             PF00877.14   105 seq676_BIOID59381    -            247     8e-14   51.2   0.0   1   1   1.6e-17   1.1e-13   50.7   0.0     1   105   111   224   111   224 0.92 NlpC/P60 family
Lambda_tail_I        PF06805.7     82 seq677_BIOID59381    -            193   8.3e-14   51.0   0.0   1   1     1e-17   1.4e-13   50.3   0.0    25    82     2    64     1    64 0.97 Bacteriophage lambda tail assembly protein I
DUF3672              PF12421.3    136 seq680_BIOID59381    -           1230   2.6e-37  127.8   2.4   1   1   6.7e-41   3.1e-37  127.6   0.0     1   136  1048  1189  1048  1189 0.89 Fibronectin type III protein
Phage-tail_3         PF13550.1    164 seq680_BIOID59381    -           1230   3.3e-37  127.6   0.0   1   1   1.5e-40   6.7e-37  126.6   0.0     2   163   331   499   330   500 0.95 Putative phage tail protein
DUF1983              PF09327.6     81 seq680_BIOID59381    -           1230   1.5e-25   88.8   0.2   1   1   1.1e-28   5.2e-25   87.0   0.2     1    81   944  1024   944  1024 0.99 Domain of unknown function (DUF1983)
Ail_Lom              PF06316.6    199 seq681_BIOID59381    -            199  2.5e-128  425.1   5.1   1   1  4.1e-132  2.8e-128  425.0   3.5     1   199     1   199     1   199 1.00 Enterobacterial Ail/Lom protein
OMP_b-brl            PF13505.1    176 seq681_BIOID59381    -            199   4.6e-25   88.4   5.1   1   1   7.7e-29   5.2e-25   88.2   3.6     2   176    11   199     8   199 0.83 Outer membrane protein beta-barrel domain
phage_tail_N         PF08400.5    134 seq683_BIOID59381    -            686   8.2e-57  190.5   0.2   1   1   1.2e-60   8.2e-57  190.5   0.1     1   134     1   134     1   134 0.99 Prophage tail fibre N-terminal
CarboxypepD_reg      PF13620.1     82 seq683_BIOID59381    -            686   1.3e-07   31.4   0.5   1   1   9.4e-11   6.4e-07   29.2   0.3     1    74     4    82     4    89 0.83 Carboxypeptidase regulatory-like domain
5TM-5TMR_LYT         PF07694.7    169 seq689_BIOID59381    -            561   1.1e-54  184.1  14.5   1   1   3.6e-58   1.6e-54  183.6  10.0     2   168    28   196    27   197 0.97 5TMR of 5TMR-LYT
His_kinase           PF06580.8     82 seq689_BIOID59381    -            561   5.6e-28   96.5   2.1   1   1   2.5e-31   1.1e-27   95.6   1.5     1    82   371   452   371   452 0.98 Histidine kinase
HATPase_c            PF02518.21   111 seq689_BIOID59381    -            561     6e-07   29.0   0.0   1   1   4.5e-10   2.1e-06   27.3   0.0    11   109   469   556   464   558 0.91 Histidine kinase-, DNA gyrase B-, and HSP90-like ATPase
Response_reg         PF00072.19   112 seq690_BIOID59381    -            244   1.6e-25   89.1   0.0   1   1   4.4e-29     3e-25   88.2   0.0     1   111     9   117     9   118 0.97 Response regulator receiver domain
LytTR                PF04397.10    98 seq690_BIOID59381    -            244   3.6e-24   84.5   0.0   1   1   1.1e-27   7.7e-24   83.5   0.0     2    97   149   242   148   243 0.96 LytTr DNA-binding domain
DUF1456              PF07308.8     68 seq691_BIOID59381    -            156   3.5e-52  174.1   0.4   1   2   3.8e-30   5.2e-26   90.3   0.0     2    68     4    70     3    70 0.99 Protein of unknown function (DUF1456)
DUF1456              PF07308.8     68 seq691_BIOID59381    -            156   3.5e-52  174.1   0.4   2   2     1e-27   1.4e-23   82.5   0.1     1    66    86   151    86   153 0.97 Protein of unknown function (DUF1456)
HTH_Tnp_IS1          PF12759.2     50 seq698_BIOID59381    -             75   1.5e-31  107.5   0.1   1   1   2.8e-35   1.9e-31  107.1   0.0     1    50    23    72    23    72 0.99 InsA C-terminal domain
Zn_Tnp_IS1           PF03811.8     36 seq698_BIOID59381    -             75   7.9e-09   34.7   2.2   1   1   1.2e-12   7.9e-09   34.7   1.5    18    36     2    20     1    20 0.96 InsA N-terminal domain
DDE_Tnp_IS1          PF03400.8    131 seq699_BIOID59381    -             97   8.9e-51  171.2   0.5   1   1   7.1e-55   9.8e-51  171.1   0.4    35   131     1    97     1    97 0.99 IS1 transposase
ParA                 PF10609.4     81 seq701_BIOID59381    -            379     4e-36  122.6   0.4   1   1     3e-39   8.2e-36  121.6   0.3     1    81   226   306   226   306 0.99 ParA/MinD ATPase like
CbiA                 PF01656.18   195 seq701_BIOID59381    -            379   4.6e-18   65.2   0.1   1   1   2.8e-21   7.5e-18   64.5   0.1     1   157   120   288   120   291 0.77 CobQ/CobB/MinD/ParA nucleotide binding domain
AAA_31               PF13614.1    157 seq701_BIOID59381    -            379   1.1e-10   41.5   0.0   1   1   5.3e-13   1.4e-09   37.9   0.0     1    53   118   170   118   248 0.79 AAA domain
MipZ                 PF09140.6    261 seq701_BIOID59381    -            379     2e-08   33.5   0.0   1   1   1.3e-11   3.7e-08   32.6   0.0     2   117   119   245   118   273 0.68 ATPase MipZ
DUF2574              PF10836.3     93 seq703_BIOID59381    -             93   1.4e-50  168.7   0.2   1   1   1.1e-54   1.6e-50  168.6   0.1     1    93     1    93     1    93 0.99 Protein of unknown function (DUF2574)
Fimbrial             PF00419.15   145 seq704_BIOID59381    -            180   4.3e-13   49.5   0.7   1   1   3.9e-17   5.4e-13   49.2   0.5     2   143    31   178    30   180 0.79 Fimbrial protein
Pili_assembly_N      PF00345.15   122 seq705_BIOID59381    -            224   2.1e-40  137.1   0.9   1   1     1e-42   7.1e-39  132.2   0.1     1   121    19   141    19   142 0.94 Gram-negative pili assembly chaperone, N-terminal domain
Pili_assembly_C      PF02753.12    68 seq705_BIOID59381    -            224   1.3e-11   44.0   1.5   1   1   5.1e-15   3.5e-11   42.6   1.1     1    65   161   221   161   224 0.94 Gram-negative pili assembly chaperone, C-terminal domain
Usher                PF00577.15   552 seq706_BIOID59381    -            826  2.9e-181  603.8  29.4   1   1  8.4e-185  3.8e-181  603.4  20.4     1   552   177   743   177   743 0.98 Type VII secretion system (T7SS), usher protein
PapC_N               PF13954.1    146 seq706_BIOID59381    -            826   5.8e-34  116.6   0.1   1   1   2.5e-37   1.1e-33  115.7   0.1     2   145    26   162    25   163 0.92 PapC N-terminal domain
PapC_C               PF13953.1     68 seq706_BIOID59381    -            826   1.3e-09   37.4   0.0   1   1   1.1e-12   4.9e-09   35.5   0.0     4    61   756   813   753   820 0.93 PapC C-terminal domain
Fimbrial             PF00419.15   145 seq707_BIOID59381    -            344   1.2e-12   48.1   7.1   1   1   8.5e-17   1.2e-12   48.1   4.9     2   145   182   344   181   344 0.81 Fimbrial protein
Trns_repr_metal      PF02583.12    85 seq708_BIOID59381    -             90   5.9e-24   83.9   2.8   1   1   4.7e-28   6.5e-24   83.8   2.0     2    85     6    88     5    88 0.96 Metal-sensitive transcriptional repressor
HK                   PF02110.10   246 seq709_BIOID59381    -            262  2.3e-102  341.2   1.3   1   1  7.8e-106  2.7e-102  341.0   0.9     1   246    15   259    15   259 0.99 Hydroxyethylthiazole kinase family
Phos_pyr_kin         PF08543.7    246 seq709_BIOID59381    -            262   5.4e-08   32.2   0.4   1   1   2.6e-11   8.9e-08   31.5   0.3    66   241    71   241    26   245 0.78 Phosphomethylpyrimidine kinase
Carb_kinase          PF01256.12   242 seq709_BIOID59381    -            262   8.2e-06   25.1   0.8   1   1     3e-09     1e-05   24.8   0.6    45   226    46   238     3   252 0.82 Carbohydrate kinase
Phos_pyr_kin         PF08543.7    246 seq710_BIOID59381    -            266   1.1e-94  316.1   0.0   1   1   1.9e-98   1.3e-94  315.9   0.0     1   246    13   260    13   260 0.98 Phosphomethylpyrimidine kinase
PfkB                 PF00294.19   301 seq710_BIOID59381    -            266     1e-07   31.2   0.0   1   1   1.8e-11   1.2e-07   31.0   0.0   136   282    80   237    39   251 0.84 pfkB family carbohydrate kinase
Glyco_hydro_25       PF01183.15   181 seq711_BIOID59381    -            275   5.6e-50  169.5   0.3   1   1   5.5e-54   7.5e-50  169.1   0.2     1   181    73   248    73   248 0.96 Glycosyl hydrolases family 25
UTRA                 PF07702.8    141 seq712_BIOID59381    -            248   7.5e-36  122.7   0.3   1   1   3.3e-39   1.1e-35  122.1   0.2     2   140   108   242   107   243 0.98 UTRA domain
GntR                 PF00392.16    64 seq712_BIOID59381    -            248   1.7e-16   59.2   0.4   1   1   1.2e-19     4e-16   58.0   0.1     6    64    29    87    24    87 0.94 Bacterial regulatory proteins, gntR family
DeoC                 PF01791.4    236 seq713_BIOID59381    -            374   6.6e-67  225.1   0.0   1   1   5.8e-71   7.9e-67  224.8   0.0     2   236    93   350    92   350 0.98 DeoC/LacD family aldolase
F_bP_aldolase        PF01116.15   287 seq715_BIOID59381    -            297  5.2e-107  357.0   1.9   1   1  4.3e-111  5.9e-107  356.9   1.3     2   287    16   297    15   297 0.99 Fructose-bisphosphate aldolase class-II
Tagatose_6_P_K       PF08013.6    424 seq716_BIOID59381    -            420  9.4e-199  660.0   0.9   1   1  7.6e-203    1e-198  659.8   0.7     4   423     1   419     1   420 0.99 Tagatose 6 phosphate kinase
PTS_EIIA_2           PF00359.17   142 seq719_BIOID59381    -            150   1.4e-21   76.6   0.1   1   1   1.1e-25   1.6e-21   76.4   0.1    13   139    11   141     2   144 0.89 Phosphoenolpyruvate-dependent sugar phosphotransferase system, EIIA 2
PTS_IIB              PF02302.12    90 seq720_BIOID59381    -             94   2.5e-10   40.5   0.1   1   1   2.1e-14   2.9e-10   40.3   0.1     1    81     4    78     4    89 0.83 PTS system, Lactose/Cellobiose specific IIB subunit
EIIC-GAT             PF03611.9    415 seq721_BIOID59381    -            451   7.5e-87  291.6  33.3   1   1     8e-91   1.1e-86  291.1  23.1     2   414     7   398     6   399 0.99 PTS system sugar-specific permease component
ADH_N                PF08240.7    109 seq722_BIOID59381    -            346   7.3e-30  102.8   0.0   1   1   2.8e-33   1.3e-29  102.0   0.0     2   108    26   130    25   131 0.95 Alcohol dehydrogenase GroES-like domain
ADH_zinc_N           PF00107.21   130 seq722_BIOID59381    -            346   3.7e-22   78.1   0.0   1   1   1.7e-25   7.7e-22   77.1   0.0     2   128   172   306   171   308 0.91 Zinc-binding dehydrogenase
AlaDh_PNT_C          PF01262.16   168 seq722_BIOID59381    -            346   0.00011   21.6   0.1   1   1   4.7e-08   0.00022   20.7   0.1    14    70   155   212   150   224 0.87 Alanine dehydrogenase/PNT, C-terminal domain
DeoRC                PF00455.17   162 seq725_BIOID59381    -            259   1.2e-51  174.4   3.3   1   1     5e-55   1.7e-51  173.9   2.3     4   161    83   239    80   240 0.98 DeoR C terminal sensor domain
HTH_DeoR             PF08220.7     57 seq725_BIOID59381    -            259   1.3e-16   59.7   0.1   1   1   8.1e-20   2.8e-16   58.6   0.1     1    53     8    60     8    63 0.96 DeoR-like helix-turn-helix domain
GntR                 PF00392.16    64 seq725_BIOID59381    -            259   1.2e-05   24.5   0.2   1   1   9.7e-09   3.3e-05   23.1   0.1    10    63     9    60     9    61 0.95 Bacterial regulatory proteins, gntR family
HTH_11               PF08279.7     55 seq725_BIOID59381    -            259   2.6e-05   23.6   0.0   1   1   1.6e-08   5.5e-05   22.6   0.0     1    44     8    50     8    63 0.92 HTH domain
VWA                  PF00092.23   179 seq731_BIOID59381    -            219   1.1e-10   41.3   0.0   1   1   2.7e-14   1.9e-10   40.6   0.0     4   154    24   173    23   179 0.85 von Willebrand factor type A domain
VWA_2                PF13519.1    172 seq731_BIOID59381    -            219   5.7e-09   36.1   0.0   1   1   2.1e-12   1.4e-08   34.8   0.0     3   147    23   172    21   177 0.74 von Willebrand factor type A domain
PP2C_2               PF13672.1    211 seq732_BIOID59381    -            253   5.5e-45  153.2   0.0   1   1   4.5e-49   6.2e-45  153.0   0.0     1   206    11   220    11   232 0.89 Protein phosphatase 2C
AlkA_N               PF06029.6    116 seq735_BIOID59381    -            295     2e-28   98.6   0.0   1   1   5.5e-32   3.8e-28   97.7   0.0     3   116    13   122    11   122 0.98 AlkA N-terminal domain
HhH-GPD              PF00730.20   121 seq735_BIOID59381    -            295   1.1e-16   61.0   0.0   1   1   2.5e-20   1.7e-16   60.4   0.0     1   120   128   271   128   273 0.92 HhH-GPD superfamily base excision DNA repair protein
PRK                  PF00485.13   194 seq736_BIOID59381    -            213     7e-45  152.8   0.0   1   1   2.3e-48     8e-45  152.6   0.0     1   193    10   199    10   200 0.94 Phosphoribulokinase / Uridine kinase family
AAA_18               PF13238.1    129 seq736_BIOID59381    -            213   1.5e-08   34.8   0.0   1   1   6.7e-12   2.3e-08   34.2   0.0     1   118    11   158    11   169 0.81 AAA domain
AAA_17               PF13207.1    121 seq736_BIOID59381    -            213     5e-07   30.4   0.0   1   1   2.5e-10   8.4e-07   29.6   0.0     1   119    10   161    10   163 0.71 AAA domain
DCD                  PF06559.6    366 seq737_BIOID59381    -            193   5.8e-10   37.9   0.0   1   1   3.3e-11   2.3e-07   29.4   0.0    12   127     3   125     2   139 0.86 2'-deoxycytidine 5'-triphosphate deaminase (DCD)
dUTPase              PF00692.14   129 seq737_BIOID59381    -            193   2.8e-08   33.1   0.0   1   1   6.5e-12   4.4e-08   32.5   0.0    21   125    78   185    71   189 0.92 dUTPase
AsmA                 PF05170.9    604 seq738_BIOID59381    -            617  7.1e-139  464.0  14.0   1   2   1.7e-67   1.2e-63  215.6   0.3     1   266     1   241     1   242 0.99 AsmA family
AsmA                 PF05170.9    604 seq738_BIOID59381    -            617  7.1e-139  464.0  14.0   2   2   2.8e-79   1.9e-75  254.5   5.4   323   604   240   512   238   512 0.99 AsmA family
AsmA_2               PF13502.1    220 seq738_BIOID59381    -            617   5.2e-28   97.7  14.7   1   1   1.1e-29   7.3e-26   90.7   2.5     1   218   357   571   357   573 0.89 AsmA-like C-terminal region
Poly_export          PF02563.11    83 seq740_BIOID59381    -            379   6.1e-30  102.7   0.6   1   1   2.1e-32   1.5e-28   98.2   0.0     4    82    77   166    74   167 0.87 Polysaccharide biosynthesis/export protein
SLBB                 PF10531.4     59 seq740_BIOID59381    -            379   3.6e-12   45.8   0.4   1   1     3e-09   2.1e-05   24.2   0.0     3    45   174   217   172   223 0.92 SLBB domain
LMWPc                PF01451.16   138 seq741_BIOID59381    -            147   2.7e-44  150.7   0.0   1   1   2.2e-48   3.1e-44  150.5   0.0     1   138     5   139     5   139 0.97 Low molecular weight phosphotyrosine protein phosphatase
Wzz                  PF02706.10   152 seq742_BIOID59381    -            732   3.4e-51  172.9   3.5   1   1   3.2e-54   8.8e-51  171.6   0.0     1   152    28   264    28   264 0.99 Chain length determinant protein
GNVR                 PF13807.1     82 seq742_BIOID59381    -            732   3.2e-30  103.5   1.9   1   1   3.2e-33   8.8e-30  102.1   0.6     1    81   379   459   379   460 0.98 G-rich domain on putative tyrosine kinase
AAA_31               PF13614.1    157 seq742_BIOID59381    -            732   3.3e-17   62.7   0.0   1   1   2.3e-20   6.2e-17   61.8   0.0     2   151   540   681   539   687 0.90 AAA domain
CbiA                 PF01656.18   195 seq742_BIOID59381    -            732   3.4e-12   46.0   0.0   1   1   3.8e-15     1e-11   44.4   0.0    10   161   550   713   541   728 0.68 CobQ/CobB/MinD/ParA nucleotide binding domain
Glycos_transf_2      PF00535.21   169 seq743_BIOID59381    -            279   1.4e-29  102.8   0.1   1   1   5.4e-33   2.5e-29  102.0   0.0     1   125     8   132     8   172 0.84 Glycosyl transferase family 2
Glyco_tranf_2_3      PF13641.1    230 seq743_BIOID59381    -            279     9e-10   38.6   0.0   1   1   2.5e-13   1.2e-09   38.2   0.0     3   111     7   109     4   172 0.85 Glycosyltransferase like family 2
Glyco_tranf_2_2      PF10111.4    281 seq743_BIOID59381    -            279   7.3e-05   21.8   1.0   1   1   2.1e-08   9.5e-05   21.4   0.0    21   119    26   116    10   127 0.75 Glycosyltransferase like family 2
Hexapep              PF00132.19    36 seq744_BIOID59381    -            162   2.4e-11   42.4  14.7   1   1   2.2e-13     3e-09   35.8   3.3     2    34   109   141   108   143 0.96 Bacterial transferase hexapeptide (six repeats)
Glycos_transf_1      PF00534.15   172 seq745_BIOID59381    -            405     9e-08   31.6   0.0   1   1     3e-11   2.1e-07   30.4   0.0    74   135   287   349   284   371 0.85 Glycosyl transferases group 1
Glycos_transf_2      PF00535.21   169 seq747_BIOID59381    -            248   4.2e-16   58.9   0.0   1   1   3.6e-20   4.9e-16   58.7   0.0     1   105     4   108     4   178 0.85 Glycosyl transferase family 2
Hexapep              PF00132.19    36 seq748_BIOID59381    -            182   1.6e-12   46.1   7.2   1   1   1.2e-11   1.6e-07   30.3   0.3     2    34   125   157   124   159 0.93 Bacterial transferase hexapeptide (six repeats)
Epimerase            PF01370.16   236 seq751_BIOID59381    -            373   6.3e-72  241.6   0.0   1   1   1.1e-75   7.8e-72  241.3   0.0     1   236     5   252     5   252 0.98 NAD dependent epimerase/dehydratase family
RmlD_sub_bind        PF04321.12   287 seq751_BIOID59381    -            373     8e-09   34.6   0.0   1   1   1.9e-12   1.3e-08   33.9   0.0     3   130     5   162     2   173 0.94 RmlD substrate binding domain
Epimerase            PF01370.16   236 seq752_BIOID59381    -            321   4.1e-71  239.0   0.0   1   1     7e-75   4.8e-71  238.8   0.0     1   236     6   246     6   246 0.95 NAD dependent epimerase/dehydratase family
RmlD_sub_bind        PF04321.12   287 seq752_BIOID59381    -            321   2.3e-08   33.1   0.1   1   1   1.1e-11   7.8e-08   31.4   0.1     2   107     5   113     4   280 0.72 RmlD substrate binding domain
NUDIX                PF00293.23   135 seq753_BIOID59381    -            160   7.3e-21   74.1   0.0   1   1   6.2e-25   8.5e-21   73.8   0.0     6   126    22   145    17   154 0.89 NUDIX domain
Glyco_trans_4_4      PF13579.1    160 seq755_BIOID59381    -            407     2e-26   92.8   0.0   1   1     9e-30   4.1e-26   91.8   0.0     1   160    15   204    15   204 0.83 Glycosyl transferase 4-like domain
Glycos_transf_1      PF00534.15   172 seq755_BIOID59381    -            407   2.2e-19   69.4   0.0   1   1   6.8e-23   3.1e-19   68.9   0.0     3   170   219   389   217   391 0.92 Glycosyl transferases group 1
Glyco_trans_1_4      PF13692.1    135 seq755_BIOID59381    -            407     2e-07   31.1   0.0   1   1   4.5e-10     2e-06   27.8   0.0     3   133   232   375   230   376 0.78 Glycosyl transferases group 1
NTP_transferase      PF00483.18   248 seq757_BIOID59381    -            478   1.9e-84  282.7   0.0   1   1   1.3e-87   4.3e-84  281.5   0.0     2   247     8   295     7   296 0.97 Nucleotidyl transferase
MannoseP_isomer      PF01050.13   151 seq757_BIOID59381    -            478   4.8e-76  253.3   2.0   1   1   2.7e-79   9.1e-76  252.4   1.4     1   151   323   473   323   473 0.99 Mannose-6-phosphate isomerase
Cupin_2              PF07883.6     71 seq757_BIOID59381    -            478   4.4e-11   41.9   0.9   1   1   6.1e-14   2.1e-10   39.8   0.1     3    70   390   457   388   458 0.89 Cupin domain
NTP_transf_3         PF12804.2    179 seq757_BIOID59381    -            478   2.1e-09   37.7   0.1   1   1   2.5e-12   8.6e-09   35.7   0.1     2   111     9   135     8   252 0.71 MobA-like NTP transferase domain
PGM_PMM_I            PF02878.11   138 seq758_BIOID59381    -            456     8e-35  119.2   0.0   1   1   6.8e-38   2.3e-34  117.6   0.0     3   135     6   134     4   137 0.95 Phosphoglucomutase/phosphomannomutase, alpha/beta/alpha domain I
PGM_PMM_III          PF02880.11   111 seq758_BIOID59381    -            456     3e-31  107.6   0.0   1   1   1.4e-34   4.9e-31  106.9   0.0     1   111   262   373   262   373 0.96 Phosphoglucomutase/phosphomannomutase, alpha/beta/alpha domain III
PGM_PMM_II           PF02879.11   104 seq758_BIOID59381    -            456   4.2e-22   78.3   0.1   1   1   2.6e-25   8.9e-22   77.2   0.0     1   104   153   258   153   258 0.95 Phosphoglucomutase/phosphomannomutase, alpha/beta/alpha domain II
PGM_PMM_IV           PF00408.15    73 seq758_BIOID59381    -            456   3.3e-10   39.7   0.1   1   1     2e-13   6.8e-10   38.7   0.0     1    64   378   446   378   455 0.85 Phosphoglucomutase/phosphomannomutase, C-terminal domain
Bac_transf           PF02397.11   187 seq759_BIOID59381    -            464     4e-75  250.9   0.7   1   1   1.2e-78   8.1e-75  249.9   0.0     1   185   274   462   274   464 0.95 Bacterial sugar transferase
CoA_binding_3        PF13727.1    175 seq759_BIOID59381    -            464     3e-42  144.2   0.0   1   1   4.4e-46     3e-42  144.2   0.0     2   175    65   238    64   238 0.92 CoA-binding domain
Polysacc_synt        PF01943.12   273 seq760_BIOID59381    -            492   7.3e-61  205.7  15.8   1   1   1.1e-64   7.3e-61  205.7  11.0     5   273    11   276     8   276 0.96 Polysaccharide biosynthesis protein
Polysacc_synt_3      PF13440.1    251 seq760_BIOID59381    -            492   3.6e-16   59.2  15.1   1   1   5.3e-20   3.6e-16   59.2  10.4     3   250    24   274    22   275 0.88 Polysaccharide biosynthesis protein
PS_pyruv_trans       PF04230.8    286 seq761_BIOID59381    -            450   7.6e-40  137.2   0.0   1   1   8.9e-44   1.2e-39  136.6   0.0     1   286    37   380    37   380 0.94 Polysaccharide pyruvyl transferase
Glycos_transf_1      PF00534.15   172 seq762_BIOID59381    -            406   6.5e-38  129.7   0.0   1   1   3.6e-41   1.2e-37  128.8   0.0    11   171   218   384   209   385 0.94 Glycosyl transferases group 1
Glyco_trans_1_4      PF13692.1    135 seq762_BIOID59381    -            406   8.2e-16   58.2   0.0   1   1   4.2e-19   1.4e-15   57.4   0.0     5   131   225   366   222   369 0.89 Glycosyl transferases group 1
NTP_transferase      PF00483.18   248 seq764_BIOID59381    -            297   1.1e-21   77.2   0.0   1   1   1.9e-25   1.3e-21   76.9   0.0     1   242     5   273     5   278 0.87 Nucleotidyl transferase
NTP_transf_3         PF12804.2    179 seq764_BIOID59381    -            297   4.6e-07   30.0   0.0   1   1     1e-10   7.1e-07   29.4   0.0     2   111     7   147     6   258 0.73 MobA-like NTP transferase domain
Epimerase            PF01370.16   236 seq765_BIOID59381    -            384   2.1e-79  266.1   0.1   1   1   1.4e-82   2.7e-79  265.8   0.1     1   236    26   282    26   282 0.96 NAD dependent epimerase/dehydratase family
RmlD_sub_bind        PF04321.12   287 seq765_BIOID59381    -            384   1.8e-16   59.7   0.0   1   1   1.6e-19   3.1e-16   58.9   0.0     2   283    25   355    24   359 0.84 RmlD substrate binding domain
Polysacc_synt_2      PF02719.10   294 seq765_BIOID59381    -            384   1.7e-15   56.5   0.0   1   1   2.3e-18   4.5e-15   55.2   0.0     1   117    26   136    26   142 0.88 Polysaccharide biosynthesis protein
NAD_binding_4        PF07993.7    249 seq765_BIOID59381    -            384     4e-15   55.2   0.1   1   1   8.2e-17   1.6e-13   50.0   0.0     1   197    28   219    28   281 0.74 Male sterility protein
3Beta_HSD            PF01073.14   280 seq765_BIOID59381    -            384   8.6e-15   54.0   0.0   1   1   7.7e-18   1.5e-14   53.2   0.0     1   224    27   265    27   275 0.78 3-beta hydroxysteroid dehydrogenase/isomerase family
adh_short            PF00106.20   167 seq765_BIOID59381    -            384   6.2e-09   35.8   0.4   1   1   7.8e-11   1.5e-07   31.3   0.0     3   121    26   133    25   149 0.79 short chain dehydrogenase
RmlD_sub_bind        PF04321.12   287 seq766_BIOID59381    -            299  3.9e-110  367.1   0.2   1   1  1.3e-113  4.3e-110  366.9   0.1     1   285     1   293     1   295 0.98 RmlD substrate binding domain
Epimerase            PF01370.16   236 seq766_BIOID59381    -            299   1.6e-17   63.6   0.0   1   1     6e-21   2.1e-17   63.2   0.0     1   200     3   179     3   216 0.89 NAD dependent epimerase/dehydratase family
Polysacc_synt_2      PF02719.10   294 seq766_BIOID59381    -            299   1.9e-08   33.4   0.1   1   1   2.8e-11   9.5e-08   31.1   0.0    28   162     5   152     1   164 0.80 Polysaccharide biosynthesis protein
NAD_binding_4        PF07993.7    249 seq766_BIOID59381    -            299     5e-07   28.7   0.0   1   1   2.1e-10     7e-07   28.2   0.0    87   201    54   160    33   210 0.78 Male sterility protein
NTP_transferase      PF00483.18   248 seq767_BIOID59381    -            292   4.1e-74  248.8   0.0   1   1     7e-78   4.8e-74  248.6   0.0     1   246     5   241     5   243 0.99 Nucleotidyl transferase
NTP_transf_3         PF12804.2    179 seq767_BIOID59381    -            292   1.1e-09   38.5   0.0   1   1   1.8e-13   1.2e-09   38.4   0.0     1   125     6   140     6   233 0.73 MobA-like NTP transferase domain
dTDP_sugar_isom      PF00908.12   177 seq768_BIOID59381    -            181   3.5e-78  260.8   0.3   1   1   2.9e-82     4e-78  260.6   0.2     1   176     3   176     3   177 0.97 dTDP-4-dehydrorhamnose 3,5-epimerase
Polysacc_synt        PF01943.12   273 seq770_BIOID59381    -            476     8e-30  103.9  27.8   1   1   1.2e-33     8e-30  103.9  19.2     3   272     8   272     6   273 0.94 Polysaccharide biosynthesis protein
Polysacc_synt_3      PF13440.1    251 seq770_BIOID59381    -            476   3.8e-17   62.4  20.8   1   1   5.6e-21   3.8e-17   62.4  14.4     2   247    22   268    21   271 0.96 Polysaccharide biosynthesis protein
DegT_DnrJ_EryC1      PF01041.12   363 seq771_BIOID59381    -            370   4.1e-94  315.4   0.0   1   1   1.5e-97     5e-94  315.1   0.0     7   359    19   363    15   366 0.96 DegT/DnrJ/EryC1/StrS aminotransferase family
Aminotran_1_2        PF00155.16   363 seq771_BIOID59381    -            370   2.8e-06   26.4   0.1   1   1   1.3e-09   4.3e-06   25.7   0.0    45   194    38   163    14   179 0.85 Aminotransferase class I and II
SelA                 PF03841.8    367 seq771_BIOID59381    -            370   7.1e-06   24.8   0.0   1   1   3.8e-09   1.3e-05   24.0   0.0    49   225    39   197    33   223 0.82 L-seryl-tRNA selenium transferase
Beta_elim_lyase      PF01212.16   290 seq771_BIOID59381    -            370   5.2e-05   22.4   0.0   1   1   3.4e-08   0.00011   21.2   0.0    31   166    39   158    33   166 0.80 Beta-eliminating lyase
Hexapep              PF00132.19    36 seq772_BIOID59381    -            192     1e-08   34.1  16.7   1   1     1e-10   1.4e-06   27.4   2.0     2    35   119   152   118   153 0.95 Bacterial transferase hexapeptide (six repeats)
Glycos_transf_1      PF00534.15   172 seq776_BIOID59381    -            370   5.7e-32  110.3   0.0   1   1   1.5e-35     1e-31  109.5   0.0    13   155   192   332   182   356 0.91 Glycosyl transferases group 1
Glyco_trans_1_4      PF13692.1    135 seq776_BIOID59381    -            370   3.9e-12   46.3   0.0   1   1   9.7e-16   6.6e-12   45.6   0.0     3   131   195   331   194   334 0.83 Glycosyl transferases group 1
Glycos_transf_2      PF00535.21   169 seq777_BIOID59381    -            275   2.1e-23   82.7   0.1   1   1   2.4e-27   3.2e-23   82.1   0.1     1   162     9   173     9   177 0.93 Glycosyl transferase family 2
NTP_transferase      PF00483.18   248 seq778_BIOID59381    -            474     3e-78  262.4   0.0   1   1   9.6e-82   4.4e-78  261.9   0.0     1   247     6   294     6   295 0.97 Nucleotidyl transferase
MannoseP_isomer      PF01050.13   151 seq778_BIOID59381    -            474   1.2e-60  203.4   3.6   1   1   5.5e-64   2.5e-60  202.3   2.5     1   151   322   474   322   474 0.98 Mannose-6-phosphate isomerase
Cupin_2              PF07883.6     71 seq778_BIOID59381    -            474   5.3e-11   41.7   0.5   1   1   1.1e-13     5e-10   38.6   0.1     3    70   391   458   389   459 0.91 Cupin domain
PGM_PMM_I            PF02878.11   138 seq779_BIOID59381    -            454   8.1e-35  119.1   0.0   1   1     7e-38   2.4e-34  117.6   0.0     3   135     4   132     2   135 0.94 Phosphoglucomutase/phosphomannomutase, alpha/beta/alpha domain I
PGM_PMM_III          PF02880.11   111 seq779_BIOID59381    -            454   2.9e-31  107.6   0.0   1   1   1.4e-34   4.8e-31  106.9   0.0     1   111   260   371   260   371 0.96 Phosphoglucomutase/phosphomannomutase, alpha/beta/alpha domain III
PGM_PMM_II           PF02879.11   104 seq779_BIOID59381    -            454   3.9e-22   78.4   0.1   1   1   2.6e-25   8.8e-22   77.2   0.0     1   104   151   256   151   256 0.95 Phosphoglucomutase/phosphomannomutase, alpha/beta/alpha domain II
PGM_PMM_IV           PF00408.15    73 seq779_BIOID59381    -            454   9.7e-11   41.4   0.1   1   1   5.9e-14     2e-10   40.3   0.0     1    71   376   451   376   453 0.86 Phosphoglucomutase/phosphomannomutase, C-terminal domain
6PGD                 PF00393.14   291 seq780_BIOID59381    -            468  2.2e-141  470.0   0.1   1   1    5e-145  3.4e-141  469.4   0.1     1   290   179   466   179   467 1.00 6-phosphogluconate dehydrogenase, C-terminal domain
NAD_binding_2        PF03446.10   162 seq780_BIOID59381    -            468   7.1e-52  175.4   0.3   1   1     2e-55   1.4e-51  174.5   0.1     1   161     3   174     3   175 0.97 NAD binding domain of 6-phosphogluconate dehydrogenase
UDPG_MGDP_dh_N       PF03721.9    185 seq781_BIOID59381    -            388   9.3e-41  139.1   0.1   1   1   3.3e-44   1.5e-40  138.4   0.0     1   182     1   170     1   175 0.93 UDP-glucose/GDP-mannose dehydrogenase family, NAD binding domain
UDPG_MGDP_dh         PF00984.14    96 seq781_BIOID59381    -            388     5e-27   93.8   0.0   1   1   2.8e-30   1.3e-26   92.5   0.0     2    94   191   281   190   283 0.92 UDP-glucose/GDP-mannose dehydrogenase family, central domain
UDPG_MGDP_dh_C       PF03720.10   106 seq781_BIOID59381    -            388   1.3e-10   41.2   0.5   1   1   4.7e-12   2.1e-08   34.1   0.0     2    82   301   375   300   384 0.89 UDP-glucose/GDP-mannose dehydrogenase family, UDP binding domain
Wzz                  PF02706.10   152 seq782_BIOID59381    -            338   7.7e-19   67.8   5.1   1   1   5.6e-23   7.7e-19   67.8   3.5     1   151    28   166    28   217 0.81 Chain length determinant protein
NAD_binding_10       PF13460.1    183 seq787_BIOID59381    -            274   3.2e-15   56.5   0.0   1   1   1.5e-18   5.2e-15   55.8   0.0     1   181     4   201     4   203 0.82 NADH(P)-binding
Epimerase            PF01370.16   236 seq787_BIOID59381    -            274   2.9e-11   43.1   0.0   1   1   5.7e-13   1.9e-09   37.1   0.0     8   236    10   213     4   213 0.74 NAD dependent epimerase/dehydratase family
UDPG_MGDP_dh_N       PF03721.9    185 seq787_BIOID59381    -            274   4.3e-07   29.3   0.0   1   1     5e-10   1.7e-06   27.4   0.0     1   133     2   125     2   136 0.76 UDP-glucose/GDP-mannose dehydrogenase family, NAD binding domain
NAD_binding_2        PF03446.10   162 seq787_BIOID59381    -            274   8.9e-06   25.5   0.0   1   1   3.8e-09   1.3e-05   25.0   0.0     1   101     1   120     1   131 0.69 NAD binding domain of 6-phosphogluconate dehydrogenase
LysR_substrate       PF03466.15   209 seq788_BIOID59381    -            316   4.7e-24   84.5   0.1   1   1   8.5e-28   5.8e-24   84.2   0.0     2   206    96   298    95   301 0.93 LysR substrate binding domain
HTH_1                PF00126.22    60 seq788_BIOID59381    -            316   3.7e-13   48.8   0.0   1   1   1.4e-16   9.4e-13   47.5   0.0     3    59    14    70    12    71 0.95 Bacterial regulatory helix-turn-helix protein, lysR family
AA_permease          PF00324.16   479 seq789_BIOID59381    -            454     2e-38  131.8  38.0   1   1   3.6e-42   2.4e-38  131.5  26.4     2   427    25   418    24   440 0.83 Amino acid permease
AA_permease_2        PF13520.1    426 seq789_BIOID59381    -            454   1.9e-35  122.1  36.0   1   1   5.5e-39   3.8e-35  121.1  25.0    34   399    55   413    25   440 0.81 Amino acid permease
Sulf_transp          PF04143.9     43 seq791_BIOID59381    -            352   6.6e-18   64.3  36.8   1   2   1.5e-15     2e-11   43.5   8.5     1    41    74   114    74   116 0.96 Sulphur transport
Sulf_transp          PF04143.9     43 seq791_BIOID59381    -            352   6.6e-18   64.3  36.8   2   2   1.1e-12   1.5e-08   34.3  11.4     2    43   283   325   282   325 0.97 Sulphur transport
SirA                 PF01206.12    70 seq792_BIOID59381    -             75   5.3e-19   67.4   0.0   1   1   4.2e-23   5.8e-19   67.3   0.0     1    70     4    74     4    74 0.97 SirA-like protein
Peptidase_S11        PF00768.15   241 seq795_BIOID59381    -            390   1.8e-97  325.2   0.0   1   1  4.9e-101   2.2e-97  324.9   0.0     4   240    30   264    27   265 0.99 D-alanyl-D-alanine carboxypeptidase
PBP5_C               PF07943.8     91 seq795_BIOID59381    -            390   9.8e-23   79.8   0.0   1   1   3.3e-26   1.5e-22   79.2   0.0     1    90   284   374   284   375 0.99 Penicillin-binding protein 5, C-terminal domain
Beta-lactamase2      PF13354.1    197 seq795_BIOID59381    -            390   4.7e-11   42.3   0.0   1   1   1.4e-14   6.3e-11   41.9   0.0     2   175    47   241    46   266 0.74 Beta-lactamase enzyme family
GyrI-like            PF06445.10   155 seq796_BIOID59381    -            157   1.1e-32  113.1   0.3   1   1   8.8e-37   1.2e-32  112.9   0.2     1   155     1   153     1   153 0.99 GyrI-like small molecule binding domain
FUSC                 PF04632.7    650 seq797_BIOID59381    -            352     2e-16   59.4   2.1   1   1   3.5e-20   2.4e-16   59.2   1.5     3   282    21   307    19   347 0.80 Fusaric acid resistance protein family
FUSC_2               PF13515.1    128 seq797_BIOID59381    -            352   2.8e-13   49.7  12.8   1   1   6.3e-17   4.3e-13   49.1   8.8     2   128    33   158    28   158 0.83 Fusaric acid resistance protein-like
DUF496               PF04363.7     95 seq798_BIOID59381    -            109   1.8e-46  155.7   6.3   1   1   1.6e-50   2.1e-46  155.5   4.4     1    93     8   100     8   102 0.98 Protein of unknown function (DUF496)
DUF3440              PF11922.3    181 seq808_BIOID59381    -            394   9.7e-58  194.5   0.9   1   1   1.9e-58   8.9e-55  184.9   0.6     1   181   226   379   226   379 0.97 Domain of unknown function (DUF3440)
PAPS_reduct          PF01507.14   174 seq808_BIOID59381    -            394   7.5e-17   61.5   0.2   1   2     3e-10   1.4e-06   28.1   0.0     3    51    19    71    17    82 0.88 Phosphoadenosine phosphosulfate reductase family
PAPS_reduct          PF01507.14   174 seq808_BIOID59381    -            394   7.5e-17   61.5   0.2   2   2   3.7e-11   1.7e-07   31.1   0.0   101   164   149   224   143   226 0.85 Phosphoadenosine phosphosulfate reductase family
HTH_Tnp_1            PF01527.15    76 seq810_BIOID59381    -            108   8.6e-12   44.7   1.3   1   1   2.5e-15   3.4e-11   42.8   0.9     1    74     1    87     1    88 0.86 Transposase
rve                  PF00665.21   120 seq811_BIOID59381    -            296   6.4e-26   90.7   0.1   1   1   6.5e-29   2.2e-25   88.9   0.0     2   119   126   240   125   241 0.97 Integrase core domain
HTH_21               PF13276.1     60 seq811_BIOID59381    -            296   9.2e-17   60.6   3.5   1   1   6.3e-20   2.2e-16   59.5   2.4     2    60    47   104    45   104 0.94 HTH-like domain
rve_3                PF13683.1     67 seq811_BIOID59381    -            296   1.3e-11   43.7   0.1   1   1   8.8e-15     3e-11   42.5   0.0     6    67   217   278   212   278 0.93 Integrase core domain
rve_2                PF13333.1     52 seq811_BIOID59381    -            296   2.8e-06   27.1   0.0   1   1   1.7e-09   5.8e-06   26.1   0.0     1    44   231   277   231   284 0.88 Integrase core domain
ParBc                PF02195.13    90 seq812_BIOID59381    -            164   1.8e-08   34.2   0.0   1   1   2.2e-12     3e-08   33.5   0.0     2    87     6    98     5   101 0.76 ParB-like nuclease domain
CobU                 PF02283.11   167 seq816_BIOID59381    -            181   2.5e-62  209.0   0.2   1   1   2.1e-66   2.8e-62  208.8   0.1     1   167     3   180     3   180 0.97 Cobinamide kinase / cobinamide phosphate guanyltransferase
CobS                 PF02654.10   235 seq817_BIOID59381    -            247   4.2e-82  275.1  13.8   1   1   3.5e-86   4.7e-82  274.9   9.5     1   235     5   246     5   246 0.99 Cobalamin-5-phosphate synthase
DBI_PRT              PF02277.12   327 seq818_BIOID59381    -            359  1.5e-117  392.2  11.6   1   1  1.2e-121  1.7e-117  392.0   8.0     2   327     8   347     7   347 0.99 Phosphoribosyltransferase
YkuD                 PF03734.9    146 seq819_BIOID59381    -            311     7e-20   71.6   0.1   1   1   8.3e-24   1.1e-19   70.9   0.0     2   146    97   231    96   231 0.81 L,D-transpeptidase catalytic domain
LysR_substrate       PF03466.15   209 seq821_BIOID59381    -            305     5e-33  113.8   0.2   1   1   9.8e-37   6.7e-33  113.4   0.2     2   206    87   289    86   292 0.95 LysR substrate binding domain
HTH_1                PF00126.22    60 seq821_BIOID59381    -            305   3.8e-22   77.6   0.1   1   1   1.1e-25   7.7e-22   76.6   0.1     1    60     3    62     3    62 0.98 Bacterial regulatory helix-turn-helix protein, lysR family
LysR_substrate       PF03466.15   209 seq822_BIOID59381    -            316   6.3e-43  146.1   0.1   1   1   1.5e-46     1e-42  145.5   0.1     3   206    90   293    88   296 0.96 LysR substrate binding domain
HTH_1                PF00126.22    60 seq822_BIOID59381    -            316   9.3e-14   50.7   0.0   1   1   2.5e-17   1.7e-13   49.9   0.0     1    59     3    63     3    64 0.95 Bacterial regulatory helix-turn-helix protein, lysR family
MatE                 PF01554.13   162 seq823_BIOID59381    -            546   8.5e-66  220.4  35.7   1   2   2.1e-38   2.8e-34  117.9   6.4     1   160    99   259    99   261 0.98 MatE
MatE                 PF01554.13   162 seq823_BIOID59381    -            546   8.5e-66  220.4  35.7   2   2   5.9e-37     8e-33  113.2   9.0     1   162   329   490   329   490 1.00 MatE
Glyco_transf_9       PF01075.12   247 seq828_BIOID59381    -            350   1.3e-07   31.0   0.0   1   1   2.1e-11   2.8e-07   29.8   0.0   127   220   228   318   168   342 0.75 Glycosyltransferase family 9 (heptosyltransferase)
ABC_membrane         PF00664.18   275 seq831_BIOID59381    -            600   7.7e-20   71.3   2.7   1   1     3e-23     1e-19   70.9   1.9     4   272    27   296    25   299 0.85 ABC transporter transmembrane region
ABC_tran             PF00005.22   118 seq831_BIOID59381    -            600   1.5e-17   63.9   0.0   1   1   1.2e-20   4.1e-17   62.5   0.0     1   118   384   509   384   509 0.84 ABC transporter
AAA_16               PF13191.1    166 seq831_BIOID59381    -            600   4.5e-07   30.2   0.3   1   1   3.2e-10   1.1e-06   29.0   0.2    20   157   368   525   356   538 0.61 AAA ATPase domain
ABC_tran             PF00005.22   118 seq832_BIOID59381    -            600   4.8e-23   81.6   0.0   1   1   1.6e-26   1.1e-22   80.5   0.0     1   118   385   510   385   510 0.93 ABC transporter
ABC_membrane         PF00664.18   275 seq832_BIOID59381    -            600   5.2e-06   25.9   0.7   1   1   7.6e-10   5.2e-06   25.9   0.5    29   185    54   212    28   227 0.65 ABC transporter transmembrane region
MFS_1                PF07690.11   354 seq833_BIOID59381    -            426   4.9e-14   51.7  87.2   1   1   1.7e-14   2.3e-10   39.6  32.7     4   341    25   367    18   371 0.76 Major Facilitator Superfamily
Chorismate_bind      PF00425.13   257 seq834_BIOID59381    -            434   1.4e-68  230.9   0.0   1   1   1.3e-72   1.8e-68  230.5   0.0     3   257   173   424   171   424 0.97 chorismate binding enzyme
Response_reg         PF00072.19   112 seq837_BIOID59381    -            260   1.3e-27   95.8   0.0   1   1     3e-31   2.1e-27   95.2   0.0     1   112    40   149    40   149 0.99 Response regulator receiver domain
Trans_reg_C          PF00486.23    77 seq837_BIOID59381    -            260   4.9e-25   87.1   0.0   1   1   1.6e-28   1.1e-24   86.0   0.0     3    77   182   255   178   255 0.95 Transcriptional regulatory protein, C terminal
HATPase_c            PF02518.21   111 seq838_BIOID59381    -            452   1.1e-13   50.7   0.0   1   1   5.7e-17   2.6e-13   49.5   0.0     2   109   345   449   344   451 0.86 Histidine kinase-, DNA gyrase B-, and HSP90-like ATPase
HisKA                PF00512.20    68 seq838_BIOID59381    -            452   1.8e-11   43.7   1.0   1   1     1e-14   4.5e-11   42.4   0.7     2    66   236   299   235   301 0.97 His Kinase A (phospho-acceptor) domain
HAMP                 PF00672.20    70 seq838_BIOID59381    -            452   1.4e-09   37.9   2.3   1   1   4.5e-13   2.1e-09   37.3   0.0     2    69   162   230   161   231 0.94 HAMP domain
HD                   PF01966.17   122 seq844_BIOID59381    -            231   5.5e-15   55.3   0.7   1   1   8.3e-19   1.1e-14   54.3   0.5     4   121    29   131    27   132 0.90 HD domain
DNA_methylase        PF00145.12   335 seq846_BIOID59381    -            472   6.3e-76  255.5   0.0   1   1   7.1e-80   9.7e-76  254.9   0.0     1   331    87   448    87   451 0.88 C-5 cytosine-specific DNA methylase
Vsr                  PF03852.10    75 seq847_BIOID59381    -            156   2.4e-34  116.6   0.1   1   1   2.9e-38     4e-34  115.9   0.1     2    73     3    74     2    76 0.98 DNA mismatch endonuclease Vsr
DUF808               PF05661.7    295 seq848_BIOID59381    -            305  2.1e-134  446.8  16.4   1   1  1.8e-138  2.5e-134  446.6  11.4     1   293     3   292     3   294 0.95 Protein of unknown function (DUF808)
DUF2158              PF09926.4     53 seq849_BIOID59381    -             60     2e-18   65.3   0.4   1   1   1.8e-22   2.4e-18   65.1   0.3     1    53     3    49     3    49 0.97 Uncharacterized small protein (DUF2158)
GGDEF                PF00990.16   161 seq851_BIOID59381    -            564   1.8e-46  157.5   0.1   1   1   2.2e-50   3.1e-46  156.7   0.0     1   161   398   557   398   557 0.97 GGDEF domain
DSRB                 PF10781.4     62 seq853_BIOID59381    -             62   3.6e-41  138.3   0.2   1   1   2.8e-45   3.9e-41  138.2   0.1     1    61     1    61     1    62 0.98 Dextransucrase DSRB
HTH_Tnp_1            PF01527.15    76 seq858_BIOID59381    -            108   8.6e-12   44.7   1.3   1   1   2.5e-15   3.4e-11   42.8   0.9     1    74     1    87     1    88 0.86 Transposase
rve                  PF00665.21   120 seq859_BIOID59381    -            296   6.4e-26   90.7   0.1   1   1   6.5e-29   2.2e-25   88.9   0.0     2   119   126   240   125   241 0.97 Integrase core domain
HTH_21               PF13276.1     60 seq859_BIOID59381    -            296   9.2e-17   60.6   3.5   1   1   6.3e-20   2.2e-16   59.5   2.4     2    60    47   104    45   104 0.94 HTH-like domain
rve_3                PF13683.1     67 seq859_BIOID59381    -            296   1.3e-11   43.7   0.1   1   1   8.8e-15     3e-11   42.5   0.0     6    67   217   278   212   278 0.93 Integrase core domain
rve_2                PF13333.1     52 seq859_BIOID59381    -            296   2.8e-06   27.1   0.0   1   1   1.7e-09   5.8e-06   26.1   0.0     1    44   231   277   231   284 0.88 Integrase core domain
FliE                 PF02049.13    97 seq862_BIOID59381    -            104   2.4e-27   94.6   4.3   1   1     2e-31   2.8e-27   94.4   3.0     6    97    12   104     5   104 0.95 Flagellar hook-basal body complex protein FliE
YedD                 PF13987.1    111 seq865_BIOID59381    -            138     1e-56  189.1   0.1   1   1   9.2e-61   1.3e-56  188.8   0.1     1   110    26   135    26   136 0.98 YedD-like protein
Flagellin_N          PF00669.15   139 seq870_BIOID59381    -            568   1.2e-42  144.8  18.7   1   1   2.7e-46   1.2e-42  144.8  13.0     1   137     5   141     5   143 0.99 Bacterial flagellin N-terminal helical region
Flagellin_C          PF00700.16    86 seq870_BIOID59381    -            568     2e-29  101.4   8.1   1   1   4.4e-33     2e-29  101.4   5.6     2    86   482   566   481   566 0.98 Bacterial flagellin C-terminal helical region
FliC                 PF12445.3    129 seq870_BIOID59381    -            568   5.5e-26   91.0  35.4   1   1   1.2e-29   5.5e-26   91.0  24.5     5   129   326   472   322   472 0.94 Flagellin protein
Sigma70_r3           PF04539.11    78 seq871_BIOID59381    -            239   9.3e-20   70.1   1.5   1   1   5.4e-23   1.8e-19   69.2   0.4     2    72    96   166    95   171 0.95 Sigma-70 region 3
Sigma70_r4           PF04545.11    50 seq871_BIOID59381    -            239     7e-18   63.5   4.4   1   1   1.1e-20   3.6e-17   61.2   1.0     1    49   185   233   185   234 0.98 Sigma-70, region 4
Sigma70_r2           PF04542.9     71 seq871_BIOID59381    -            239   2.2e-17   62.2   0.5   1   1   1.4e-20   4.7e-17   61.2   0.3     1    70    16    88    16    89 0.98 Sigma-70 region 2
Sigma70_r4_2         PF08281.7     54 seq871_BIOID59381    -            239   3.7e-10   38.9   2.9   1   1   6.9e-13   2.4e-09   36.4   0.9     1    54   179   232   179   232 0.98 Sigma-70, region 4
Phage_integr_N       PF02899.12    84 seq872_BIOID59381    -            195   3.3e-14   52.6   0.2   1   1   7.8e-17   1.1e-12   47.8   0.0     2    81   102   176   101   178 0.93 Phage integrase, N-terminal SAM-like domain
SBP_bac_3            PF00497.15   225 seq874_BIOID59381    -            285   4.8e-72  241.7   0.7   1   1   4.2e-76   5.8e-72  241.4   0.5     2   224    63   280    62   281 0.97 Bacterial extracellular solute-binding proteins, family 3
PALP                 PF00291.20   307 seq875_BIOID59381    -            360   1.4e-38  132.7   0.1   1   1   1.1e-42   1.6e-38  132.5   0.1     5   307    48   348    44   348 0.81 Pyridoxal-phosphate dependent enzyme
BPD_transp_1         PF00528.17   185 seq876_BIOID59381    -            222   1.8e-25   89.4  10.8   1   1   1.7e-29   2.4e-25   89.0   7.5     1   183    33   214    33   216 0.97 Binding-protein-dependent transport system inner membrane component
ABC_tran             PF00005.22   118 seq877_BIOID59381    -            250   6.4e-27   94.1   0.0   1   1   5.1e-30     1e-26   93.5   0.0     1   118    43   173    43   173 0.88 ABC transporter
AAA_21               PF13304.1    303 seq877_BIOID59381    -            250   1.6e-15   57.7   0.0   1   1   1.6e-11   3.1e-08   33.8   0.0   234   299   142   204   135   207 0.94 AAA domain
AAA_22               PF13401.1    131 seq877_BIOID59381    -            250   1.4e-08   34.8   0.1   1   1     8e-11   1.6e-07   31.4   0.1     5   121    30   200    26   207 0.83 AAA domain
AAA_16               PF13191.1    166 seq877_BIOID59381    -            250   7.2e-08   32.8   0.3   1   1   8.2e-11   1.6e-07   31.7   0.2    19   104    26   130    19   200 0.57 AAA ATPase domain
AAA_10               PF12846.2    328 seq877_BIOID59381    -            250   4.1e-07   29.4   0.0   1   1   2.8e-10   5.5e-07   29.0   0.0     4   190    32   235    30   243 0.66 AAA-like domain
Autoind_bind         PF03472.10   149 seq878_BIOID59381    -            240   2.4e-31  107.9   0.1   1   1   4.5e-35   3.1e-31  107.5   0.1     2   141    23   157    22   165 0.92 Autoinducer binding domain
GerE                 PF00196.14    58 seq878_BIOID59381    -            240   3.4e-23   80.6   0.5   1   1   9.4e-27   6.5e-23   79.7   0.4     2    58   178   234   177   234 0.97 Bacterial regulatory proteins, luxR family
Response_reg         PF00072.19   112 seq881_BIOID59381    -            218   4.3e-30  103.9   0.1   1   1   1.5e-33   6.9e-30  103.2   0.1     1   111     4   115     4   116 0.98 Response regulator receiver domain
GerE                 PF00196.14    58 seq881_BIOID59381    -            218   3.5e-22   77.3   2.1   1   1   9.9e-26   4.5e-22   77.0   0.1     2    58   148   204   147   204 0.98 Bacterial regulatory proteins, luxR family
Sigma70_r4_2         PF08281.7     54 seq881_BIOID59381    -            218   1.6e-06   27.3   0.3   1   1   7.2e-10   3.3e-06   26.3   0.1     9    50   148   188   147   192 0.92 Sigma-70, region 4
UvrC_HhH_N           PF08459.6    155 seq883_BIOID59381    -            610   3.5e-52  175.9   0.0   1   1   2.1e-55   7.1e-52  174.9   0.0     1   155   383   542   383   542 0.96 UvrC Helix-hairpin-helix N-terminal
GIY-YIG              PF01541.19    80 seq883_BIOID59381    -            610   2.9e-12   46.6   0.1   1   1   1.8e-15   6.2e-12   45.6   0.1     2    80    18    93    17    93 0.83 GIY-YIG catalytic domain
HHH                  PF00633.18    30 seq883_BIOID59381    -            610   1.1e-10   40.4   0.0   1   1     1e-09   3.5e-06   26.2   0.0     2    29   579   606   578   607 0.94 Helix-hairpin-helix motif
UVR                  PF02151.14    36 seq883_BIOID59381    -            610   1.9e-10   39.7   1.0   1   1   1.2e-13   4.3e-10   38.6   0.7     1    34   204   237   204   239 0.94 UvrB/uvrC motif
CDP-OH_P_transf      PF01066.16   101 seq884_BIOID59381    -            182   1.7e-16   60.2  10.8   1   1   1.2e-20   1.7e-16   60.2   7.5     2    77     3    91     2   141 0.81 CDP-alcohol phosphatidyltransferase
UPF0149              PF03695.8    178 seq885_BIOID59381    -            221     3e-36  124.8   6.5   1   1     5e-40   3.4e-36  124.6   4.5     1   177    11   185    11   186 0.95 Uncharacterised protein family (UPF0149)
SEC-C                PF02810.10    21 seq885_BIOID59381    -            221   1.2e-10   40.5   9.7   1   1   2.6e-14   1.8e-10   40.0   6.7     1    18   203   220   203   221 0.96 SEC-C motif
DUF2492              PF10678.4     78 seq887_BIOID59381    -             79   4.7e-35  119.4   0.0   1   1   3.8e-39   5.2e-35  119.2   0.0     1    78     1    78     1    78 0.99 Protein of unknown function (DUF2492)
DUF2766              PF10964.3     79 seq893_BIOID59381    -             83   5.1e-51  170.3   2.9   1   1   4.1e-55   5.6e-51  170.2   2.0     1    79     1    79     1    79 0.99 Protein of unknown function (DUF2766)
Peripla_BP_1         PF00532.16   279 seq896_BIOID59381    -            346     3e-96  321.7   0.0   1   1  5.3e-100   3.6e-96  321.5   0.0     2   278    43   336    42   337 0.99 Periplasmic binding proteins and sugar binding domain of LacI family
Peripla_BP_4         PF13407.1    258 seq896_BIOID59381    -            346   3.1e-22   79.0   0.9   1   1   6.2e-26   4.2e-22   78.6   0.6     2   253    46   310    45   314 0.86 Periplasmic binding protein domain
ABC_tran             PF00005.22   118 seq897_BIOID59381    -            519   3.8e-35  120.6   0.0   1   2   6.5e-24   2.2e-20   73.0   0.0     1   118    62   187    62   187 0.93 ABC transporter
ABC_tran             PF00005.22   118 seq897_BIOID59381    -            519   3.8e-35  120.6   0.0   2   2     2e-15   6.8e-12   45.6   0.0     1   117   311   442   311   443 0.88 ABC transporter
BPD_transp_2         PF02653.11   267 seq898_BIOID59381    -            329   5.6e-47  159.8  37.5   1   1   4.1e-51   5.6e-47  159.8  26.0     9   267    59   316    51   316 0.96 Branched-chain amino acid transport system / permease component
Trehalose_PPase      PF02358.11   235 seq899_BIOID59381    -            285   8.5e-54  181.8   0.0   1   1   1.5e-57     1e-53  181.5   0.0     1   231    37   249    37   253 0.97 Trehalose-phosphatase
Glyco_transf_20      PF00982.16   474 seq900_BIOID59381    -            474  3.3e-151  503.8   0.0   1   1  2.8e-155  3.8e-151  503.6   0.0    27   474    17   453     2   453 0.96 Glycosyltransferase family 20
FlhD                 PF05247.8    104 seq902_BIOID59381    -            116   3.8e-45  152.0   4.6   1   1   3.2e-49   4.4e-45  151.8   3.2     1   102     1   102     1   104 0.98 Flagellar transcriptional activator (FlhD)
FlhC                 PF05280.6    176 seq903_BIOID59381    -             79   8.8e-43  145.6   0.0   1   1     7e-47   9.6e-43  145.5   0.0     1    78     1    78     1    79 0.99 Flagellar transcriptional activator (FlhC)
FlhC                 PF05280.6    176 seq904_BIOID59381    -            105     2e-36  124.9   0.1   1   1   1.7e-40   2.3e-36  124.7   0.0    89   174     2    87     1    89 0.97 Flagellar transcriptional activator (FlhC)
MotA_ExbB            PF01618.11   139 seq906_BIOID59381    -            295   3.5e-06   26.5   0.6   1   1   2.5e-10   3.5e-06   26.5   0.4    27   135   134   239   115   242 0.87 MotA/TolQ/ExbB proton channel family
MotB_plug            PF13677.1     58 seq907_BIOID59381    -            308   1.5e-23   81.7   0.6   1   1   3.9e-27   2.6e-23   80.9   0.4     3    57    12    66    10    67 0.88 Membrane MotB of proton-channel complex MotA/MotB
OmpA                 PF00691.15    97 seq907_BIOID59381    -            308   3.3e-10   40.1   0.0   1   1     1e-13   7.1e-10   39.0   0.0     1    95   160   258   160   259 0.85 OmpA family
CheY-binding         PF09078.6     65 seq908_BIOID59381    -            667     1e-26   92.5   2.1   1   1   5.2e-30   1.4e-26   92.1   0.6     2    65   174   237   173   237 0.98 CheY binding
CheW                 PF01584.14   138 seq908_BIOID59381    -            667   1.6e-26   92.3   1.0   1   1   1.2e-29   3.2e-26   91.3   0.7     2   133   527   653   526   656 0.97 CheW-like domain
Hpt                  PF01627.18    90 seq908_BIOID59381    -            667   1.7e-22   79.1   1.2   1   1   6.2e-26   1.7e-22   79.1   0.9     2    89    21   120    20   121 0.96 Hpt domain
HATPase_c            PF02518.21   111 seq908_BIOID59381    -            667     2e-22   78.8   0.5   1   1   2.2e-25   5.9e-22   77.3   0.2     3   110   384   520   382   521 0.98 Histidine kinase-, DNA gyrase B-, and HSP90-like ATPase
H-kinase_dim         PF02895.9     68 seq908_BIOID59381    -            667   1.4e-18   66.8   2.7   1   1   5.1e-22   1.4e-18   66.8   1.9     1    68   274   337   274   337 0.97 Signal transducing histidine kinase, homodimeric domain
CheW                 PF01584.14   138 seq909_BIOID59381    -            167   1.1e-35  121.9   2.0   1   1   9.8e-40   1.3e-35  121.7   1.4     1   138    18   155    18   155 0.96 CheW-like domain
MCPsignal            PF00015.16   213 seq911_BIOID59381    -            553   4.7e-74  248.3  41.3   1   1   1.3e-74   5.9e-71  238.2  18.6     1   212   322   515   322   516 0.99 Methyl-accepting chemotaxis protein (MCP) signalling domain
TarH                 PF02203.10   171 seq911_BIOID59381    -            553   2.9e-45  154.0   5.6   1   1   6.3e-49   2.9e-45  154.0   3.9     1   165     1   169     1   175 0.97 Tar ligand binding domain homologue
HAMP                 PF00672.20    70 seq911_BIOID59381    -            553   1.6e-14   53.6   2.2   1   1   3.6e-18   1.6e-14   53.6   1.5     2    69   195   262   194   263 0.96 HAMP domain
TarH                 PF02203.10   171 seq912_BIOID59381    -             39   6.4e-08   32.5   3.0   1   1   5.1e-12     7e-08   32.3   2.1     1    31     1    31     1    36 0.94 Tar ligand binding domain homologue
CheR                 PF01739.13   196 seq913_BIOID59381    -            286   1.7e-62  210.1   0.0   1   1     5e-66   3.4e-62  209.1   0.0     1   194    92   281    92   283 0.96 CheR methyltransferase, SAM binding domain
CheR_N               PF03705.10    57 seq913_BIOID59381    -            286   5.4e-23   80.0   1.3   1   1   2.6e-26   1.8e-22   78.3   0.9     1    56    23    78    23    79 0.98 CheR methyltransferase, all-alpha domain
CheB_methylest       PF01339.12   182 seq914_BIOID59381    -            349   2.9e-67  225.5   1.4   1   1   6.7e-71   4.6e-67  224.8   0.3     1   180   158   338   158   340 0.94 CheB methylesterase
Response_reg         PF00072.19   112 seq914_BIOID59381    -            349   2.3e-24   85.4   0.2   1   1   8.5e-28   5.8e-24   84.1   0.2     1   101     6   108     6   117 0.92 Response regulator receiver domain
Response_reg         PF00072.19   112 seq915_BIOID59381    -            129   2.5e-31  107.8   0.0   1   1   2.1e-35   2.8e-31  107.6   0.0     2   111     9   120     8   121 0.98 Response regulator receiver domain
CheZ                 PF04344.8    214 seq917_BIOID59381    -            214   7.9e-76  254.3   5.4   1   1   6.7e-80   9.1e-76  254.1   3.8     3   214    16   214    14   214 0.95 Chemotaxis phosphatase, CheZ
Bac_export_2         PF01312.14   343 seq920_BIOID59381    -            382  4.8e-132  439.8   0.0   1   1  4.1e-136  5.6e-132  439.6   0.0     2   343     5   347     4   347 0.99 FlhB HrpN YscU SpaS Family
FHIPEP               PF00771.15   658 seq921_BIOID59381    -            692  3.1e-271  901.3   4.7   1   1  2.6e-275  3.6e-271  901.1   3.3     2   657    31   682    30   683 0.98 FHIPEP family
FlhE                 PF06366.8    106 seq922_BIOID59381    -            130   2.3e-42  143.0   0.0   1   1     2e-46   2.8e-42  142.7   0.0     1   106    28   130    28   130 0.99 Flagellar protein FlhE
YecM                 PF06185.7    186 seq923_BIOID59381    -            188   4.7e-77  257.3   0.0   1   1   3.9e-81   5.3e-77  257.1   0.0     2   186     6   185     5   185 0.98 YecM protein
CutC                 PF03932.9    202 seq925_BIOID59381    -            248   1.9e-85  285.1   0.1   1   1   1.6e-89   2.2e-85  284.8   0.1     2   201     3   200     2   201 0.99 CutC family
Cytochrom_NNT        PF03264.9    174 seq926_BIOID59381    -            366   4.4e-65  218.2   5.0   1   1   4.6e-67   2.1e-63  212.7   2.8     6   173     6   174     1   175 0.94 NapC/NirT cytochrome c family, N-terminal region
Molybdopterin        PF00384.17   432 seq927_BIOID59381    -            809  1.2e-103  347.1   0.3   1   1  2.1e-107  1.5e-103  346.7   0.2     1   431    84   550    84   551 0.97 Molybdopterin oxidoreductase
Molydop_binding      PF01568.16   109 seq927_BIOID59381    -            809   3.6e-23   81.3   0.1   1   1   1.8e-26   1.2e-22   79.6   0.0     1    99   670   776   670   785 0.93 Molydopterin dinucleotide binding domain
tRNA-synt_2          PF00152.15   335 seq928_BIOID59381    -            590  1.3e-131  438.2   0.0   1   1  4.5e-135  1.5e-131  438.0   0.0     2   334   118   558   117   559 0.99 tRNA synthetases class II (D, K and N)
GAD                  PF02938.9     95 seq928_BIOID59381    -            590   9.1e-32  108.9   0.1   1   1   4.8e-35   1.7e-31  108.1   0.1     1    95   307   406   307   406 0.97 GAD domain
tRNA_anti            PF01336.20    76 seq928_BIOID59381    -            590   1.3e-16   60.0   0.1   1   1   8.5e-20   2.9e-16   58.9   0.0     1    76    18   102    18   102 0.95 OB-fold nucleic acid binding domain
NUDIX                PF00293.23   135 seq929_BIOID59381    -            147   6.3e-22   77.5   0.3   1   1   5.3e-26   7.2e-22   77.3   0.2     3   134     7   144     5   145 0.89 NUDIX domain
Transcrip_reg        PF01709.15   234 seq931_BIOID59381    -            246     4e-99  330.3   0.2   1   1  3.3e-103   4.5e-99  330.2   0.1     1   233     5   236     5   237 0.98 Transcriptional regulator
RuvC                 PF02075.12   149 seq932_BIOID59381    -            173   1.2e-66  223.0   0.5   1   1     1e-70   1.4e-66  222.7   0.3     1   149     4   150     4   150 1.00 Crossover junction endodeoxyribonuclease RuvC
RuvA_N               PF01330.16    61 seq933_BIOID59381    -            203   1.4e-24   85.4   0.4   1   1   7.7e-28   3.5e-24   84.2   0.1     1    61     1    62     1    62 1.00 RuvA N terminal domain
RuvA_C               PF07499.8     47 seq933_BIOID59381    -            203   1.4e-15   57.0   2.0   1   1     3e-19   1.4e-15   57.0   1.4     1    45   158   201   158   203 0.95 RuvA, C-terminal domain
RuvB_N               PF05496.7    234 seq934_BIOID59381    -            336  9.5e-116  384.7   0.1   1   1  4.3e-119  1.2e-115  384.3   0.0     3   233     8   238     6   239 0.98 Holliday junction DNA helicase ruvB N-terminus
RuvB_C               PF05491.8     76 seq934_BIOID59381    -            336   8.2e-33  111.7   0.0   1   1   6.1e-36   1.7e-32  110.7   0.0     1    75   256   330   256   331 0.98 Holliday junction DNA helicase ruvB C-terminus
AAA                  PF00004.24   132 seq934_BIOID59381    -            336   8.3e-20   71.2   0.0   1   1   6.5e-23   1.8e-19   70.1   0.0     1   130    58   181    58   183 0.94 ATPase family associated with various cellular activities (AAA)
SBP_bac_9            PF01297.12   256 seq935_BIOID59381    -            352   2.7e-61  206.9   0.0   1   1   2.2e-65   3.1e-61  206.7   0.0     1   256    70   349    70   349 0.89 Periplasmic solute binding protein family
Peptidase_M23        PF01551.17    96 seq936_BIOID59381    -            440   2.3e-34  117.2   0.2   1   1   1.4e-37   4.8e-34  116.1   0.2     2    96   313   407   312   407 0.98 Peptidase family M23
OapA                 PF04225.7     85 seq936_BIOID59381    -            440   8.3e-11   41.5   0.5   1   1   3.5e-11   1.2e-07   31.3   0.0     3    81    96   172    94   176 0.88 Opacity-associated protein A LysM-like domain
LysM                 PF01476.15    44 seq936_BIOID59381    -            440   9.3e-08   31.7   0.9   1   1     6e-11     2e-07   30.6   0.1     1    43    98   141    98   142 0.94 LysM domain
OapA_N               PF08525.6     30 seq936_BIOID59381    -            440   3.5e-07   29.6   0.2   1   1   1.8e-10     6e-07   28.9   0.2     2    29    11    39    10    40 0.92 Opacity-associated protein A N-terminal motif
Lip_A_acyltrans      PF03279.8    295 seq939_BIOID59381    -            323  4.8e-113  376.8   0.0   1   1    4e-117  5.4e-113  376.6   0.0     2   295    12   305    11   305 1.00 Bacterial lipid A biosynthesis acyltransferase
G6PD_C               PF02781.11   294 seq941_BIOID59381    -            491    1e-130  434.7   0.1   1   1  1.9e-134  1.3e-130  434.3   0.1     1   293   188   489   188   490 0.99 Glucose-6-phosphate dehydrogenase, C-terminal domain
G6PD_N               PF00479.17   183 seq941_BIOID59381    -            491   1.8e-59  200.9   0.0   1   1     6e-63   4.1e-59  199.7   0.0     1   183    13   186    13   186 0.99 Glucose-6-phosphate dehydrogenase, NAD binding domain
ILVD_EDD             PF00920.16   521 seq942_BIOID59381    -            603  1.5e-169  564.6   0.1   1   1  1.3e-173  1.8e-169  564.4   0.1     2   521    66   598    65   598 0.96 Dehydratase family
Aldolase             PF01081.14   196 seq943_BIOID59381    -            213   3.4e-95  316.7   0.8   1   1   2.8e-99   3.8e-95  316.5   0.5     2   196     9   203     8   203 0.99 KDPG and KHG aldolase
YebG                 PF07130.7     75 seq944_BIOID59381    -             96   2.2e-34  116.8   1.4   1   1     2e-38   2.8e-34  116.5   1.0     1    74     1    74     1    75 0.99 YebG protein
YebF                 PF13995.1     89 seq945_BIOID59381    -            122   4.1e-37  125.9   0.3   1   1   3.7e-41   5.1e-37  125.6   0.2     2    89    33   120    32   120 0.98 YebF-like protein
DUF533               PF04391.7    189 seq946_BIOID59381    -            219   1.4e-53  180.9   1.2   1   1   1.4e-57   1.9e-53  180.5   0.8     7   188    31   210    19   211 0.95 Protein of unknown function (DUF533)
Peptidase_S9_N       PF02897.10   414 seq948_BIOID59381    -            686  9.8e-116  386.5   3.4   1   1  1.7e-119  1.2e-115  386.3   2.4     1   413     3   403     3   404 0.97 Prolyl oligopeptidase, N-terminal beta-propeller domain
Peptidase_S9         PF00326.16   213 seq948_BIOID59381    -            686   1.4e-69  233.4   0.1   1   1   3.3e-73   2.3e-69  232.7   0.1     2   210   462   676   461   679 0.97 Prolyl oligopeptidase family
CopC                 PF04234.7     97 seq949_BIOID59381    -            124   3.3e-31  107.6   0.3   1   1   2.8e-35   3.9e-31  107.4   0.2     1    97    27   124    27   124 0.98 CopC domain
CopD                 PF05425.8    105 seq950_BIOID59381    -            290   1.3e-21   76.6  11.0   1   1   9.4e-26   1.3e-21   76.6   7.6     2   105   185   284   184   284 0.93 Copper resistance protein D
DUF2511              PF10709.4     87 seq951_BIOID59381    -            113   6.8e-36  122.3   0.0   1   1   5.9e-40   8.1e-36  122.1   0.0     1    87    26   113    26   113 0.99 Protein of unknown function (DUF2511)
Metallophos          PF00149.23   201 seq953_BIOID59381    -            218   2.3e-14   53.1   1.1   1   1   4.1e-18   2.8e-14   52.9   0.7     2   170    18   155    17   205 0.86 Calcineurin-like phosphoesterase
Metallophos_2        PF12850.2    156 seq953_BIOID59381    -            218   9.8e-07   28.6   0.1   1   1   2.2e-10   1.5e-06   28.0   0.0     6   138    22   208    18   213 0.68 Calcineurin-like phosphoesterase superfamily domain
GAF_2                PF13185.1    148 seq956_BIOID59381    -            183   1.7e-10   41.4   0.1   1   1   4.9e-14   2.2e-10   41.0   0.1    16   146    55   168    39   170 0.75 GAF domain
GAF_3                PF13492.1    129 seq956_BIOID59381    -            183     3e-10   40.1   0.1   1   1   8.6e-14   3.9e-10   39.7   0.0     7   124    48   166    43   171 0.85 GAF domain
GAF                  PF01590.21   154 seq956_BIOID59381    -            183   2.2e-07   31.0   0.1   1   1   6.3e-11   2.9e-07   30.6   0.1    15   152    56   167    41   169 0.74 GAF domain
ProQ                 PF04352.8    115 seq958_BIOID59381    -            232   1.6e-43  146.8   0.1   1   1   1.2e-47   1.6e-43  146.8   0.1     2   114     6   118     5   121 0.98 ProQ/FINO family
Peptidase_S41        PF03572.13   169 seq960_BIOID59381    -            682     3e-52  176.3   0.1   1   1   1.1e-55   5.1e-52  175.5   0.1     1   168   356   529   356   530 0.94 Peptidase family S41
DUF3340              PF11818.3    143 seq960_BIOID59381    -            682   8.3e-41  139.1   6.7   1   1   2.1e-44   9.7e-41  138.9   3.8     5   142   536   670   533   671 0.98 C-terminal domain of tail specific protease (DUF3340)
PDZ                  PF00595.19    81 seq960_BIOID59381    -            682   3.8e-15   55.6   0.5   1   1   1.7e-18   7.6e-15   54.7   0.3     5    81   240   320   236   320 0.93 PDZ domain (Also known as DHR or GLGF)
Peptidase_M48        PF01435.13   226 seq962_BIOID59381    -            293   2.9e-42  144.6   0.8   1   1   5.2e-46   3.5e-42  144.3   0.3     8   226    57   285    48   285 0.87 Peptidase family M48
Peptidase_M56        PF05569.6    299 seq962_BIOID59381    -            293   5.1e-05   22.2   0.0   1   1   1.3e-08   8.6e-05   21.5   0.0   160   220    96   157    13   165 0.74 BlaR1 peptidase M56
IclR                 PF01614.13   129 seq963_BIOID59381    -            263   3.5e-49  165.6   0.4   1   1   3.1e-51   2.1e-47  159.8   0.0     2   128   129   254   128   255 0.98 Bacterial transcriptional regulator
HTH_IclR             PF09339.5     52 seq963_BIOID59381    -            263   5.4e-14   51.3   0.3   1   1   2.6e-17   1.8e-13   49.7   0.0     1    52    15    65    15    65 0.96 IclR helix-turn-helix domain
MgrB                 PF13998.1     29 seq964_BIOID59381    -             47   4.8e-18   64.4   4.4   1   1   4.4e-22     6e-18   64.1   3.1     1    29    19    47    19    47 0.99 MgrB protein
YebO                 PF13974.1     80 seq965_BIOID59381    -             95   6.1e-30  102.7   2.1   1   1   5.2e-34   7.1e-30  102.5   1.5     1    80    15    95    15    95 0.93 YebO-like protein
CSD                  PF00313.17    66 seq968_BIOID59381    -             69     2e-33  113.8   1.9   1   1   1.6e-37   2.2e-33  113.7   1.3     2    65     5    68     4    69 0.98 'Cold-shock' DNA-binding domain
Methyltransf_31      PF13847.1    152 seq969_BIOID59381    -            269   1.4e-15   57.0   0.0   1   1   1.4e-18   1.9e-15   56.6   0.0     2   126    84   196    83   240 0.83 Methyltransferase domain
Methyltransf_11      PF08241.7     95 seq969_BIOID59381    -            269   5.2e-14   52.3   0.0   1   1   2.4e-16   3.3e-13   49.8   0.0     1    94    90   175    90   176 0.95 Methyltransferase domain
Methyltransf_25      PF13649.1    101 seq969_BIOID59381    -            269     9e-12   45.1   0.0   1   1   1.3e-14   1.8e-11   44.1   0.0     1   100    89   171    89   172 0.87 Methyltransferase domain
Methyltransf_12      PF08242.7     99 seq969_BIOID59381    -            269   5.3e-08   33.1   0.0   1   1   1.6e-10   2.1e-07   31.1   0.0     1    71    90   153    90   174 0.83 Methyltransferase domain
Methyltransf_23      PF13489.1    162 seq969_BIOID59381    -            269   7.4e-08   32.1   0.0   1   1   7.9e-10   1.1e-06   28.3   0.0    11   147    73   204    62   224 0.66 Methyltransferase domain
Methyltransf_18      PF12847.2    112 seq969_BIOID59381    -            269   1.9e-07   31.5   0.0   1   1   3.1e-10   4.2e-07   30.4   0.0     4   111    88   178    85   179 0.88 Methyltransferase domain
Methyltransf_26      PF13659.1    117 seq969_BIOID59381    -            269   1.4e-07   31.4   0.1   1   1   1.1e-09   1.5e-06   28.0   0.0     3    75    88   153    86   180 0.85 Methyltransferase domain
Methyltransf_4       PF02390.12   197 seq969_BIOID59381    -            269   6.7e-07   28.4   0.0   1   1   1.3e-08   1.8e-05   23.7   0.0    11    63    77   129    66   135 0.88 Putative methyltransferase
MTS                  PF05175.9    170 seq969_BIOID59381    -            269   9.1e-06   25.0   0.0   1   1   9.8e-09   1.3e-05   24.5   0.0    25    77    80   131    71   156 0.79 Methyltransferase small domain
Ubie_methyltran      PF01209.13   233 seq969_BIOID59381    -            269   2.2e-05   23.5   0.0   1   1   3.3e-08   4.4e-05   22.5   0.0    45   150    83   175    65   180 0.82 ubiE/COQ5 methyltransferase family
TerC                 PF03741.11   184 seq974_BIOID59381    -            518   1.7e-46  157.8  13.7   1   1   5.4e-50   2.5e-46  157.3   9.5     1   183    14   203    14   204 0.95 Integral membrane protein TerC family
CorC_HlyC            PF03471.12    81 seq974_BIOID59381    -            518   1.7e-18   66.0   0.4   1   1     1e-21   4.6e-18   64.6   0.3     4    80   434   510   431   511 0.92 Transporter associated domain
CBS                  PF00571.23    57 seq974_BIOID59381    -            518   2.3e-09   36.6   0.2   1   1   1.9e-08   8.8e-05   21.9   0.0     2    56   301   358   300   359 0.93 CBS domain
UPF0181              PF03701.9     52 seq975_BIOID59381    -             59   2.7e-28   96.8   3.6   1   1   2.2e-32     3e-28   96.7   2.5     1    50     1    50     1    52 0.97 Uncharacterised protein family (UPF0181)
Helicase_C_2         PF13307.1    167 seq978_BIOID59381    -            636   6.5e-39  133.4   0.0   1   1   3.6e-42   1.2e-38  132.5   0.0     3   166   458   616   456   617 0.97 Helicase C-terminal domain
ResIII               PF04851.10   184 seq978_BIOID59381    -            636     8e-10   38.7   0.1   1   1     1e-09   3.6e-06   26.8   0.0     2    69    18    82    17   106 0.90 Type III restriction enzyme, res subunit
DEAD                 PF00270.24   173 seq978_BIOID59381    -            636   8.4e-09   34.9   1.5   1   1   1.7e-08   5.9e-05   22.4   0.1     8    82    31   100    24   127 0.72 DEAD/DEAH box helicase
DEAD_2               PF06733.10   174 seq978_BIOID59381    -            636   8.3e-06   25.2   0.0   1   1   4.4e-09   1.5e-05   24.3   0.0   112   174   183   247   169   247 0.88 DEAD_2
Peptidase_M22        PF00814.20   268 seq979_BIOID59381    -            231     1e-28  100.4   0.1   1   1   2.1e-32   2.8e-28   99.0   0.0    23   130    28   131    26   158 0.91 Glycoprotease family
Slp                  PF03843.8    160 seq981_BIOID59381    -            193   5.8e-54  181.2   0.1   1   1   5.2e-58   7.1e-54  181.0   0.1     1   159    20   179    20   180 0.96 Outer membrane lipoprotein Slp family
AMP-binding          PF00501.23   418 seq984_BIOID59381    -            583  1.3e-118  395.8   0.0   1   1  2.3e-122  1.6e-118  395.6   0.0     1   417    72   506    72   507 0.93 AMP-binding enzyme
DUF4009              PF13193.1     41 seq984_BIOID59381    -            583   5.4e-13   48.0   0.2   1   1   1.8e-16   1.2e-12   46.8   0.1     1    33   546   578   546   583 0.91 Domain of unknown function (DUF4009)
DNA_pol_A_exo1       PF01612.15   174 seq985_BIOID59381    -            371     2e-46  157.5   0.0   1   1   5.4e-50   3.7e-46  156.6   0.0     3   172     1   165     1   167 0.98 3'-5' exonuclease
HRDC                 PF00570.18    68 seq985_BIOID59381    -            371   8.8e-15   54.0   0.0   1   1   3.7e-18   2.5e-14   52.5   0.0     1    68   209   275   209   275 0.98 HRDC domain
LysR_substrate       PF03466.15   209 seq987_BIOID59381    -            307   1.8e-36  125.1   0.3   1   1   3.7e-40   2.6e-36  124.6   0.2     2   208    91   295    90   296 0.96 LysR substrate binding domain
HTH_1                PF00126.22    60 seq987_BIOID59381    -            307   7.3e-17   60.7   0.9   1   1     2e-20   1.4e-16   59.8   0.6     1    60     7    66     7    66 0.98 Bacterial regulatory helix-turn-helix protein, lysR family
LysE                 PF01810.13   191 seq988_BIOID59381    -            212   1.8e-52  177.3  11.5   1   1   1.5e-56   2.1e-52  177.0   8.0     2   189    19   209    18   211 0.97 LysE type translocator
DUF1971              PF09313.6     82 seq989_BIOID59381    -            119   8.4e-29   99.0   0.0   1   1     8e-33   1.1e-28   98.6   0.0     1    82    12    97    12    97 0.98 Domain of unknown function (DUF1971)
DUF1869              PF08956.5     60 seq990_BIOID59381    -             60   3.9e-37  125.5   2.8   1   1   3.1e-41   4.2e-37  125.4   2.0     1    60     1    60     1    60 0.99 Domain of unknown function (DUF1869)
Transgly_assoc       PF04226.8     48 seq991_BIOID59381    -             82   1.5e-16   60.0  12.4   1   1   1.1e-20   1.5e-16   60.0   8.6     1    47    33    81    33    82 0.97 Transglycosylase associated protein
DUF333               PF03891.10    50 seq992_BIOID59381    -             84   9.5e-21   73.2   0.1   1   1   8.5e-25   1.2e-20   72.9   0.0     1    50    31    79    31    79 0.98 Domain of unknown function (DUF333)
HTH_18               PF12833.2     81 seq995_BIOID59381    -            273   5.2e-17   61.6   0.0   1   1   2.6e-20   8.7e-17   60.8   0.0     1    79   180   256   180   258 0.97 Helix-turn-helix domain
AraC_binding         PF02311.14   136 seq995_BIOID59381    -            273     2e-05   24.1   0.1   1   1   1.2e-08   4.1e-05   23.1   0.1     5    80    22    97    19   153 0.75 AraC-like ligand binding domain
MipA                 PF06629.7    226 seq999_BIOID59381    -            248   1.6e-76  256.5   6.4   1   1   1.3e-80   1.8e-76  256.3   4.5     2   226    26   248    25   248 0.99 MltA-interacting protein MipA
Aldo_ket_red         PF00248.16   283 seq1000_BIOID59381   -            299   3.3e-69  232.7   0.1   1   1   2.8e-73   3.8e-69  232.5   0.1     2   281    32   286    31   288 0.95 Aldo/keto reductase family
SelR                 PF01641.13   124 seq1003_BIOID59381   -            137   5.5e-56  187.4   0.0   1   1   4.6e-60   6.3e-56  187.2   0.0     2   123     8   128     7   129 0.97 SelR domain
DUF1315              PF07023.7     94 seq1005_BIOID59381   -             90   6.9e-38  128.3   0.5   1   1   5.3e-42   7.2e-38  128.2   0.4     2    80     4    82     3    90 0.94 Protein of unknown function (DUF1315)
ADH_zinc_N           PF00107.21   130 seq1006_BIOID59381   -            358   9.1e-28   96.2   0.2   1   1   2.1e-31   1.4e-27   95.6   0.1     1   129   185   316   185   317 0.92 Zinc-binding dehydrogenase
ADH_N                PF08240.7    109 seq1006_BIOID59381   -            358   8.8e-28   96.1   3.8   1   1   1.3e-31   8.8e-28   96.1   2.6     1   103    26   131    26   141 0.96 Alcohol dehydrogenase GroES-like domain
MFS_1                PF07690.11   354 seq1007_BIOID59381   -            459   1.4e-34  119.3  50.5   1   1   2.5e-36   1.7e-32  112.4  24.4     2   354    27   406    26   406 0.79 Major Facilitator Superfamily
Sugar_tr             PF00083.19   451 seq1007_BIOID59381   -            459   8.4e-32  110.2  29.1   1   1   1.5e-35     1e-31  109.8  20.2    44   448    56   452    24   455 0.82 Sugar (and other) transporter
ADH_N                PF08240.7    109 seq1009_BIOID59381   -            347   5.6e-30  103.2   0.4   1   1   8.2e-34   5.6e-30  103.2   0.3     2   109    27   139    26   139 0.93 Alcohol dehydrogenase GroES-like domain
ADH_zinc_N           PF00107.21   130 seq1009_BIOID59381   -            347   2.9e-25   88.1   0.7   1   1   9.4e-29   6.4e-25   87.0   0.5     2   127   180   303   179   306 0.93 Zinc-binding dehydrogenase
F_bP_aldolase        PF01116.15   287 seq1010_BIOID59381   -            278   1.6e-88  296.4   1.5   1   1   2.6e-92   1.8e-88  296.2   1.0     3   287     3   277     1   277 0.95 Fructose-bisphosphate aldolase class-II
PfkB                 PF00294.19   301 seq1011_BIOID59381   -            322   6.4e-66  222.4   0.2   1   1   1.1e-69   7.8e-66  222.1   0.2     3   297    12   306    10   310 0.94 pfkB family carbohydrate kinase
Phos_pyr_kin         PF08543.7    246 seq1011_BIOID59381   -            322   2.3e-05   23.6   0.2   1   1   5.1e-09   3.5e-05   23.0   0.1   115   226   192   292   158   308 0.80 Phosphomethylpyrimidine kinase
Aldo_ket_red         PF00248.16   283 seq1012_BIOID59381   -            326   4.6e-68  228.9   0.0   1   1   3.8e-72   5.2e-68  228.7   0.0     1   281    15   320    15   322 0.95 Aldo/keto reductase family
DeoRC                PF00455.17   162 seq1013_BIOID59381   -            252   3.9e-49  166.2   2.6   1   1   1.3e-52     6e-49  165.6   1.8     3   161    76   233    74   234 0.98 DeoR C terminal sensor domain
HTH_DeoR             PF08220.7     57 seq1013_BIOID59381   -            252     8e-18   63.6   0.1   1   1   4.9e-21   2.2e-17   62.2   0.1     1    55     6    60     6    62 0.98 DeoR-like helix-turn-helix domain
HTH_11               PF08279.7     55 seq1013_BIOID59381   -            252   1.1e-05   24.8   1.2   1   1   5.3e-09   2.4e-05   23.7   0.1     3    44     8    48     6    52 0.86 HTH domain
Sugar_tr             PF00083.19   451 seq1015_BIOID59381   -            416     9e-37  126.5  37.8   1   1   1.6e-40   1.1e-36  126.3  26.2    46   450    21   415     7   416 0.87 Sugar (and other) transporter
MFS_1                PF07690.11   354 seq1015_BIOID59381   -            416   9.4e-36  123.1  58.9   1   1     3e-38   2.1e-34  118.7  31.8    27   354    15   367     1   367 0.85 Major Facilitator Superfamily
Nitroreductase       PF00881.19   165 seq1016_BIOID59381   -            183   1.9e-25   89.4   0.1   1   1   1.6e-29   2.1e-25   89.3   0.0     2   164     8   161     7   162 0.95 Nitroreductase family
AIRS_C               PF02769.17   153 seq1018_BIOID59381   -            347   5.8e-29  100.9   0.4   1   1   1.2e-32     8e-29  100.4   0.3     1   151   169   343   169   345 0.85 AIR synthase related protein, C-terminal domain
AIRS                 PF00586.19    96 seq1018_BIOID59381   -            347   1.8e-19   69.6   0.2   1   1   6.9e-23   4.7e-19   68.2   0.1     2    95    50   140    49   141 0.97 AIR synthase related protein, N-terminal domain
Topoisom_bac         PF01131.15   403 seq1020_BIOID59381   -            651  8.8e-112  373.7   0.0   1   1  1.5e-115    1e-111  373.5   0.0     3   403   155   593   153   593 0.91 DNA topoisomerase
Toprim               PF01751.17    88 seq1020_BIOID59381   -            651   7.1e-16   57.7   0.0   1   1   2.8e-19   1.9e-15   56.3   0.0     2    85     3   134     2   137 0.93 Toprim domain
DUF1496              PF07383.7     56 seq1022_BIOID59381   -             90     2e-26   90.8   0.3   1   1   1.8e-30   2.4e-26   90.6   0.2     1    55    33    89    33    90 0.96 Protein of unknown function (DUF1496)
CDP-OH_P_transf      PF01066.16   101 seq1023_BIOID59381   -            206   5.8e-09   36.0  15.5   1   1   2.1e-12   2.9e-08   33.8  10.7     3    79    26   115    24   194 0.83 CDP-alcohol phosphatidyltransferase
Aminotran_3          PF00202.16   339 seq1026_BIOID59381   -            406  5.5e-110  367.2   0.0   1   1  9.9e-114  6.8e-110  366.9   0.0     3   337    26   343    24   345 0.98 Aminotransferase class-III
Aminotran_1_2        PF00155.16   363 seq1026_BIOID59381   -            406     1e-05   24.5   0.0   1   1     2e-09   1.3e-05   24.1   0.0    62   296    90   325    47   393 0.70 Aminotransferase class I and II
AstA                 PF04958.7    342 seq1027_BIOID59381   -            344  3.8e-142  472.6   0.0   1   1  3.2e-146  4.3e-142  472.4   0.0     1   341     1   336     1   337 0.97 Arginine N-succinyltransferase beta subunit
Aldedh               PF00171.17   462 seq1028_BIOID59381   -            492  8.8e-112  373.6   0.0   1   1  7.6e-116    1e-111  373.4   0.0     1   453     9   459     9   465 0.95 Aldehyde dehydrogenase family
AstB                 PF04996.7    440 seq1029_BIOID59381   -            447  2.2e-245  814.2   1.6   1   1  1.9e-249  2.6e-245  814.0   1.1     1   439     1   441     1   443 1.00 Succinylarginine dihydrolase
AstE_AspA            PF04952.9    292 seq1030_BIOID59381   -            322   1.7e-72  243.6   0.0   1   1   1.4e-76   1.9e-72  243.5   0.0     4   289    45   319    42   322 0.97 Succinylglutamate desuccinylase / Aspartoacylase family
LTXXQ                PF07813.7    100 seq1031_BIOID59381   -            161   5.3e-23   81.2  11.4   1   1   7.7e-27   5.3e-23   81.2   7.9     3    99    45   141    43   142 0.97 LTXXQ motif family protein
Metal_resist         PF13801.1    125 seq1031_BIOID59381   -            161   1.8e-10   40.7   8.8   1   1   3.5e-14   2.4e-10   40.3   5.4    14   124    29   136     6   137 0.90 Heavy-metal resistance
HutD                 PF05962.6    184 seq1032_BIOID59381   -            191   6.1e-46  156.3   0.0   1   1     5e-50   6.9e-46  156.1   0.0     2   184     5   179     4   179 0.91 HutD
SmpA_OmlA            PF04355.8     71 seq1033_BIOID59381   -            112   8.1e-13   47.6   0.0   1   1   7.7e-17     1e-12   47.3   0.0     6    70    33    96    29    97 0.95 SmpA / OmlA family
PTS_IIB              PF02302.12    90 seq1035_BIOID59381   -            106   5.7e-16   58.6   0.0   1   1   5.3e-20   7.2e-16   58.2   0.0     2    89     6    94     5    95 0.90 PTS system, Lactose/Cellobiose specific IIB subunit
PTS_EIIC             PF02378.13   321 seq1036_BIOID59381   -            452   1.2e-51  175.3  36.8   1   1   8.7e-56   1.2e-51  175.3  25.5     2   319    30   363    29   364 0.88 Phosphotransferase system, EIIC
PTS_IIA              PF02255.11    96 seq1037_BIOID59381   -            116     5e-35  119.1   6.4   1   1   4.3e-39   5.9e-35  118.9   4.4     1    96    18   113    18   113 0.99 PTS system, Lactose/Cellobiose specific IIA subunit
HTH_18               PF12833.2     81 seq1038_BIOID59381   -            280   6.4e-20   70.9   0.3   1   1     4e-23   1.4e-19   69.8   0.2     8    81   202   274   197   274 0.97 Helix-turn-helix domain
HTH_AraC             PF00165.18    42 seq1038_BIOID59381   -            280   3.6e-18   64.6   0.9   1   2   8.4e-08   0.00029   20.4   0.0    19    42   200   223   181   223 0.82 Bacterial regulatory helix-turn-helix proteins, AraC family
HTH_AraC             PF00165.18    42 seq1038_BIOID59381   -            280   3.6e-18   64.6   0.9   2   2   8.1e-15   2.8e-11   42.7   0.1     2    42   235   273   234   273 0.95 Bacterial regulatory helix-turn-helix proteins, AraC family
Cupin_2              PF07883.6     71 seq1038_BIOID59381   -            280   2.5e-08   33.1   0.2   1   1   1.2e-11   4.2e-08   32.4   0.1     4    56    29    81    26    90 0.91 Cupin domain
AraC_binding         PF02311.14   136 seq1038_BIOID59381   -            280   6.3e-05   22.5   0.3   1   1   3.1e-08    0.0001   21.8   0.2    17    60    38    81    26   103 0.90 AraC-like ligand binding domain
Glyco_hydro_4        PF02056.11   183 seq1039_BIOID59381   -            473   3.5e-77  257.7   0.0   1   1   7.7e-81   5.2e-77  257.1   0.0     1   182    29   210    29   211 0.99 Family 4 glycosyl hydrolase
Glyco_hydro_4C       PF11975.3    232 seq1039_BIOID59381   -            473   2.2e-71  240.2   0.0   1   1   4.2e-75   2.9e-71  239.8   0.0     1   232   215   438   215   438 0.99 Family 4 glycosyl hydrolase C-terminal domain
YdjC                 PF04794.7    261 seq1040_BIOID59381   -            249   2.9e-69  233.3   0.0   1   1   2.4e-73   3.2e-69  233.1   0.0     2   260     4   238     3   239 0.92 YdjC-like protein
CedA                 PF10729.4     80 seq1041_BIOID59381   -             87   5.6e-54  179.5   0.7   1   1   4.7e-58   6.4e-54  179.3   0.5     1    80     8    87     8    87 0.99 Cell division activator CedA
YniB                 PF14002.1    166 seq1044_BIOID59381   -            178   2.3e-78  261.2   3.1   1   1   1.9e-82   2.6e-78  261.1   2.1     1   166    15   177    15   177 0.99 YniB-like protein
DUF481               PF04338.7    210 seq1045_BIOID59381   -            252   8.2e-56  188.9  11.8   1   1   6.8e-60   9.3e-56  188.7   8.2     2   209    48   251    47   252 0.98 Protein of unknown function, DUF481
tRNA-synt_2b         PF00587.20   173 seq1046_BIOID59381   -            642   1.3e-47  161.5   0.2   1   1   6.4e-51   2.2e-47  160.7   0.1     2   165   274   435   273   440 0.93 tRNA synthetase class II core domain (G, H, P, S and T)
HGTP_anticodon       PF03129.15    94 seq1046_BIOID59381   -            642   1.2e-23   82.7   1.0   1   1     1e-26   3.4e-23   81.2   0.7     1    93   541   630   541   631 0.98 Anticodon binding domain
tRNA_SAD             PF07973.9     44 seq1046_BIOID59381   -            642   1.2e-14   53.8   0.0   1   1     7e-18   2.4e-14   52.8   0.0     3    44   172   219   171   219 0.97 Threonyl and Alanyl tRNA synthetase second additional domain
TGS                  PF02824.16    60 seq1046_BIOID59381   -            642   1.9e-13   49.9   0.1   1   1   1.3e-15   4.3e-12   45.5   0.0     3    60     4    61     1    61 0.96 TGS domain
IF3_C                PF00707.17    88 seq1047_BIOID59381   -            144   7.7e-36  121.6   0.7   1   1   1.7e-39   1.2e-35  121.0   0.5     2    88    55   142    54   142 0.99 Translation initiation factor IF-3, C-terminal domain
IF3_N                PF05198.11    76 seq1047_BIOID59381   -            144     5e-23   80.7   0.1   1   1   1.3e-26   8.8e-23   79.9   0.1    28    76     1    49     1    49 0.99 Translation initiation factor IF-3, N-terminal domain
Ribosomal_L35p       PF01632.14    61 seq1048_BIOID59381   -             70   1.2e-25   89.0   7.8   1   1   9.5e-30   1.3e-25   88.9   5.4     1    61     7    67     7    67 0.98 Ribosomal protein L35
Ribosomal_L20        PF00453.13   108 seq1049_BIOID59381   -            118   6.4e-48  161.0   8.9   1   1   5.3e-52   7.3e-48  160.8   6.2     1   108     2   109     2   109 0.99 Ribosomal protein L20
tRNA-synt_2d         PF01409.15   247 seq1051_BIOID59381   -            331  1.5e-106  355.0   0.1   1   1  2.6e-110  1.8e-106  354.7   0.0     2   247    96   330    95   330 0.99 tRNA synthetases class II core domain (F)
Phe_tRNA-synt_N      PF02912.13    73 seq1051_BIOID59381   -            331   2.2e-29  100.8   1.7   1   1   5.5e-33   3.8e-29  100.1   0.7     2    73    21    92    20    92 0.98 Aminoacyl tRNA synthetase class II, N-terminal domain
B3_4                 PF03483.12   174 seq1052_BIOID59381   -            795     3e-72  241.5   0.0   1   1   1.4e-75   4.6e-72  240.9   0.0     1   174   212   385   212   385 1.00 B3/4 domain
FDX-ACB              PF03147.9     94 seq1052_BIOID59381   -            795   1.2e-28   99.0   0.0   1   1   6.5e-32   2.2e-28   98.1   0.0     1    94   701   794   701   794 0.99 Ferredoxin-fold anticodon binding domain
tRNA_bind            PF01588.15    95 seq1052_BIOID59381   -            795   2.7e-27   94.3   0.3   1   1   2.1e-30   7.2e-27   92.9   0.0     1    95    45   146    45   146 0.95 Putative tRNA binding domain
B5                   PF03484.10    70 seq1052_BIOID59381   -            795     1e-21   76.4   0.7   1   1   1.3e-24   4.6e-21   74.3   0.1     2    70   404   471   403   471 0.98 tRNA synthetase B5 domain
Bac_DNA_binding      PF00216.16    90 seq1054_BIOID59381   -             99   6.2e-30  102.9   0.0   1   1   5.1e-34   6.9e-30  102.8   0.0     1    89     3    91     3    92 0.98 Bacterial DNA-binding protein
FecCD                PF01032.13   311 seq1055_BIOID59381   -            326   4.5e-85  285.0  36.3   1   1   8.2e-89   5.6e-85  284.7  25.2     1   311    22   323    22   323 0.97 FecCD transport family
ABC-3                PF00950.12   258 seq1055_BIOID59381   -            326   0.00012   21.3   8.3   1   1     4e-08   0.00027   20.1   5.8    51   199   116   261   100   321 0.86 ABC 3 transport family
GSHPx                PF00255.14   108 seq1056_BIOID59381   -            183   3.3e-46  154.9   0.0   1   1   3.1e-50   4.2e-46  154.6   0.0     3   107     7   111     5   112 0.97 Glutathione peroxidase
ABC_tran             PF00005.22   118 seq1057_BIOID59381   -            249   2.3e-12   47.2   0.0   1   1   5.6e-16   3.8e-12   46.4   0.0     1   118    40   162    40   162 0.91 ABC transporter
NLPC_P60             PF00877.14   105 seq1058_BIOID59381   -            154   6.5e-31  106.1   0.1   1   1   5.7e-35   7.8e-31  105.9   0.0     1   105    47   153    47   153 0.98 NlpC/P60 family
EAL                  PF00563.15   236 seq1059_BIOID59381   -            237   5.1e-13   48.9   0.1   1   1     5e-17   6.8e-13   48.5   0.1    15   233    13   223     5   225 0.79 EAL domain
UPF0061              PF02696.9    487 seq1060_BIOID59381   -            478  1.7e-217  722.4   0.1   1   1  1.4e-221  1.9e-217  722.2   0.0     1   487     1   454     1   454 0.99 Uncharacterized ACR, YdiU/UPF0061 family
PPDK_N               PF01326.14   329 seq1062_BIOID59381   -            792   5.6e-99  331.1   1.6   1   1  2.3e-101     1e-97  327.0   1.6     3   313    20   348    18   361 0.96 Pyruvate phosphate dikinase, PEP/pyruvate binding domain
PEP-utilizers_C      PF02896.13   294 seq1062_BIOID59381   -            792   7.1e-59  198.9   0.0   1   1   2.6e-62   1.2e-58  198.2   0.0    16   291   480   789   468   792 0.89 PEP-utilising enzyme, TIM barrel domain
PEP-utilizers        PF00391.18    81 seq1062_BIOID59381   -            792   2.9e-27   93.9   0.4   1   1   1.6e-30   7.4e-27   92.6   0.3     4    81   382   457   379   460 0.90 PEP-utilising enzyme, mobile domain
Na_sulph_symp        PF00939.14   471 seq1063_BIOID59381   -            466  5.5e-157  523.2  40.5   1   1  4.9e-161  6.7e-157  523.0  28.1     5   471     5   466     2   466 0.99 Sodium:sulfate symporter transmembrane region
2-Hacid_dh_C         PF02826.14   178 seq1064_BIOID59381   -            319   3.4e-50  169.5   0.0   1   1   9.5e-54   4.3e-50  169.2   0.0     1   178   113   286   113   286 0.95 D-isomer specific 2-hydroxyacid dehydrogenase, NAD binding domain
2-Hacid_dh           PF00389.25   133 seq1064_BIOID59381   -            319     3e-22   78.3   0.0   1   1   8.8e-26     4e-22   77.9   0.0    33   132    42   317     8   318 0.95 D-isomer specific 2-hydroxyacid dehydrogenase, catalytic domain
NAD_binding_2        PF03446.10   162 seq1064_BIOID59381   -            319   8.9e-07   28.8   0.0   1   1   3.5e-10   1.6e-06   27.9   0.0     3   110   151   253   149   262 0.91 NAD binding domain of 6-phosphogluconate dehydrogenase
DUF386               PF04074.7    153 seq1065_BIOID59381   -            159   2.5e-38  130.8   0.7   1   1   2.1e-42   2.8e-38  130.7   0.5     1   153     1   157     1   157 0.92 Domain of unknown function (DUF386)
adh_short            PF00106.20   167 seq1066_BIOID59381   -            247   3.4e-29  101.7   0.9   1   1   2.3e-32   6.2e-29  100.9   0.1     1   162     3   166     3   170 0.93 short chain dehydrogenase
adh_short_C2         PF13561.1    243 seq1066_BIOID59381   -            247   2.5e-11   43.7   0.8   1   1   1.2e-14   3.3e-11   43.3   0.5     5   211    11   222     9   234 0.84 Enoyl-(Acyl carrier protein) reductase
KR                   PF08659.5    181 seq1066_BIOID59381   -            247   9.4e-09   35.0   0.2   1   1     7e-12   1.9e-08   34.0   0.0     3   116     5   113     4   167 0.84 KR domain
Epimerase            PF01370.16   236 seq1066_BIOID59381   -            247   3.8e-06   26.4   0.6   1   1   6.7e-09   1.8e-05   24.1   0.1     1   153     5   165     5   179 0.70 NAD dependent epimerase/dehydratase family
DUF1776              PF08643.5    299 seq1066_BIOID59381   -            247   7.4e-06   25.1   0.0   1   1   1.3e-08   3.6e-05   22.9   0.0   105   202    90   186    16   203 0.89 Fungal family of unknown function (DUF1776)
HTH_18               PF12833.2     81 seq1070_BIOID59381   -            303   1.6e-17   63.2   0.1   1   1     1e-20   3.5e-17   62.1   0.0     1    81   202   281   202   281 0.97 Helix-turn-helix domain
AraC_binding         PF02311.14   136 seq1070_BIOID59381   -            303   2.4e-12   46.5   0.0   1   1   1.1e-15   3.9e-12   45.9   0.0     8   135    27   157    23   158 0.90 AraC-like ligand binding domain
Cupin_2              PF07883.6     71 seq1070_BIOID59381   -            303   2.3e-11   42.8   0.1   1   1   1.2e-14     4e-11   42.1   0.0     6    65    30    89    26    94 0.94 Cupin domain
HTH_AraC             PF00165.18    42 seq1070_BIOID59381   -            303   2.6e-09   36.5   0.2   1   1   2.9e-08    0.0001   21.9   0.0    13    42   250   280   242   280 0.91 Bacterial regulatory helix-turn-helix proteins, AraC family
FAD-oxidase_C        PF02913.14   249 seq1072_BIOID59381   -           1018   9.3e-64  215.0   0.0   1   1   3.1e-67   1.4e-63  214.4   0.0     1   249   281   539   281   539 0.98 FAD linked oxidases, C-terminal domain
FAD_binding_4        PF01565.18   139 seq1072_BIOID59381   -           1018   3.8e-38  129.9   0.3   1   1   2.3e-41   1.1e-37  128.5   0.0     1   138    52   192    52   193 0.96 FAD binding domain
Fer4_8               PF13183.1     57 seq1072_BIOID59381   -           1018     7e-09   35.4   0.4   1   1   4.5e-12     2e-08   33.9   0.2     4    57   577   687   574   687 0.79 4Fe-4S dicluster domain
4HBT                 PF03061.17    79 seq1073_BIOID59381   -            136   5.4e-17   61.5   0.1   1   1   6.2e-21   8.5e-17   60.9   0.1     1    79    50   127    50   127 0.99 Thioesterase superfamily
Fe-S_biosyn          PF01521.15    91 seq1076_BIOID59381   -            122   2.5e-25   87.8   0.0   1   1   2.2e-29     3e-25   87.6   0.0     1    91    18   108    18   108 0.99 Iron-sulphur cluster biosynthesis
UPF0051              PF01458.12   230 seq1078_BIOID59381   -            508   6.2e-62  208.9   0.2   1   1   5.7e-66   7.8e-62  208.6   0.1     3   230   244   479   242   479 0.97 Uncharacterized protein family (UPF0051)
ABC_tran             PF00005.22   118 seq1079_BIOID59381   -            248   1.4e-07   31.7   0.0   1   1   2.8e-11   1.9e-07   31.3   0.0     1   115    41   171    41   174 0.82 ABC transporter
UPF0051              PF01458.12   230 seq1080_BIOID59381   -            423   6.3e-78  261.2   3.7   1   1   5.9e-82     8e-78  260.9   2.5     4   230   167   393   164   393 0.99 Uncharacterized protein family (UPF0051)
Aminotran_5          PF00266.14   371 seq1081_BIOID59381   -            406    4e-158  525.8   0.0   1   1  3.3e-162  4.6e-158  525.6   0.0     2   371    26   394    25   394 1.00 Aminotransferase class-V
SufE                 PF02657.10   125 seq1082_BIOID59381   -            138     4e-50  168.5   0.0   1   1   3.3e-54   4.5e-50  168.3   0.0     2   124    11   134    10   135 0.98 Fe-S metabolism associated domain
YkuD                 PF03734.9    146 seq1083_BIOID59381   -            334   2.3e-21   76.4   0.0   1   1   5.6e-25   3.8e-21   75.7   0.0     3   146    97   232    95   232 0.83 L,D-transpeptidase catalytic domain
LysM                 PF01476.15    44 seq1083_BIOID59381   -            334     7e-09   35.3   0.0   1   1   2.2e-12   1.5e-08   34.2   0.0     1    44    42    85    42    85 0.99 LysM domain
DUF2767              PF10965.3     69 seq1085_BIOID59381   -             69   8.2e-42  140.7   2.3   1   1   6.5e-46     9e-42  140.6   1.6     1    69     1    69     1    69 0.99 Protein of unknown function (DUF2767)
Fer4_11              PF13247.1     99 seq1087_BIOID59381   -            208     3e-19   68.6  24.8   1   1   5.8e-22   7.2e-19   67.4  13.4     3    97   116   201   114   203 0.95 4Fe-4S dicluster domain
Fer4                 PF00037.22    24 seq1087_BIOID59381   -            208   1.5e-16   59.1  32.3   1   2   1.6e-08     2e-05   23.8   1.2     1    20   149   168   149   170 0.92 4Fe-4S binding domain
Fer4                 PF00037.22    24 seq1087_BIOID59381   -            208   1.5e-16   59.1  32.3   2   2   1.1e-10   1.4e-07   30.7   1.6     6    24   181   199   178   199 0.93 4Fe-4S binding domain
Fer4_10              PF13237.1     52 seq1087_BIOID59381   -            208   3.2e-15   55.5  58.3   1   2     1e-09   1.3e-06   28.0  12.2     3    52   117   167   115   167 0.93 4Fe-4S dicluster domain
Fer4_10              PF13237.1     52 seq1087_BIOID59381   -            208   3.2e-15   55.5  58.3   2   2   1.9e-10   2.3e-07   30.3  11.7     2    52   149   194   148   194 0.89 4Fe-4S dicluster domain
Fer4_7               PF12838.2     52 seq1087_BIOID59381   -            208   1.1e-14   54.4  59.1   1   2   3.3e-10   4.1e-07   30.1  11.4     2    50   123   168   122   170 0.92 4Fe-4S dicluster domain
Fer4_7               PF12838.2     52 seq1087_BIOID59381   -            208   1.1e-14   54.4  59.1   2   2   3.6e-10   4.5e-07   30.0  11.2     1    52   155   197   155   197 0.93 4Fe-4S dicluster domain
Fer4_6               PF12837.2     24 seq1087_BIOID59381   -            208   8.7e-15   53.7  35.5   1   1     7e-09   8.8e-06   25.2   1.3     7    24   181   198   178   198 0.93 4Fe-4S binding domain
Fer4_9               PF13187.1     55 seq1087_BIOID59381   -            208   1.3e-12   47.6  30.6   1   1   2.8e-11   3.5e-08   33.4   9.1     1    54   155   197   155   198 0.95 4Fe-4S dicluster domain
Fer4_4               PF12800.2     17 seq1087_BIOID59381   -            208   1.2e-09   37.5  36.8   1   4   0.00016       0.2   11.9   2.6     2    14    66    78    65    82 0.92 4Fe-4S binding domain
Fer4_4               PF12800.2     17 seq1087_BIOID59381   -            208   1.2e-09   37.5  36.8   2   4   0.00029      0.36   11.1   1.2     2    15   121   136   120   145 0.85 4Fe-4S binding domain
Fer4_4               PF12800.2     17 seq1087_BIOID59381   -            208   1.2e-09   37.5  36.8   3   4   1.1e-06    0.0014   18.7   1.2     2    15   154   167   153   175 0.92 4Fe-4S binding domain
Fer4_4               PF12800.2     17 seq1087_BIOID59381   -            208   1.2e-09   37.5  36.8   4   4   8.3e-06      0.01   15.9   2.5     1    17   180   196   180   196 0.91 4Fe-4S binding domain
Fer4_3               PF12798.2     15 seq1087_BIOID59381   -            208   2.5e-07   30.6  42.6   1   3   0.00015      0.19   12.2   2.7     1    15   123   139   121   139 0.90 4Fe-4S binding domain
Fer4_3               PF12798.2     15 seq1087_BIOID59381   -            208   2.5e-07   30.6  42.6   2   3   4.7e-05     0.058   13.8   3.4     1    13   156   168   156   170 0.96 4Fe-4S binding domain
Fer4_3               PF12798.2     15 seq1087_BIOID59381   -            208   2.5e-07   30.6  42.6   3   3   3.4e-05     0.042   14.2   5.2     1    15   183   197   183   197 0.98 4Fe-4S binding domain
AFOR_C               PF01314.13   382 seq1088_BIOID59381   -            728   2.5e-81  273.1   0.0   1   1   4.6e-85   3.1e-81  272.8   0.0     3   382   255   713   253   713 0.90 Aldehyde ferredoxin oxidoreductase, domains 2 & 3
AFOR_N               PF02730.10   202 seq1088_BIOID59381   -            728   6.1e-70  234.5   0.3   1   1   1.4e-73   9.3e-70  233.9   0.2     1   202    33   234    33   234 0.97 Aldehyde ferredoxin oxidoreductase, N-terminal domain
Fer4_11              PF13247.1     99 seq1090_BIOID59381   -            222   5.5e-26   90.2  15.6   1   1   4.4e-29   7.5e-26   89.7   7.5     2    98    84   180    83   181 0.92 4Fe-4S dicluster domain
Fer4_7               PF12838.2     52 seq1090_BIOID59381   -            222   4.6e-14   52.4  29.1   1   1     2e-10   3.4e-07   30.4   6.4     1    52   123   175   123   175 0.88 4Fe-4S dicluster domain
Fer4_9               PF13187.1     55 seq1090_BIOID59381   -            222   1.3e-11   44.4  28.3   1   1   2.2e-10   3.7e-07   30.1   6.4     2    54   124   175   123   176 0.96 4Fe-4S dicluster domain
Fer4_10              PF13237.1     52 seq1090_BIOID59381   -            222     1e-09   37.8  28.6   1   1   3.3e-09   5.6e-06   25.9   6.2     2    52   117   172   116   172 0.88 4Fe-4S dicluster domain
Fer4                 PF00037.22    24 seq1090_BIOID59381   -            222   4.4e-09   35.4  36.9   1   1   7.9e-08   0.00014   21.2   1.4     3    22   119   138   117   140 0.86 4Fe-4S binding domain
Fer4_4               PF12800.2     17 seq1090_BIOID59381   -            222   1.4e-05   24.8  35.1   1   3   0.00014      0.24   11.7   2.0     2    15    44    57    43    65 0.92 4Fe-4S binding domain
Fer4_4               PF12800.2     17 seq1090_BIOID59381   -            222   1.4e-05   24.8  35.1   2   3   0.00019      0.32   11.3   1.7     2    16    90   106    89   113 0.90 4Fe-4S binding domain
Fer4_4               PF12800.2     17 seq1090_BIOID59381   -            222   1.4e-05   24.8  35.1   3   3   1.2e-05      0.02   15.0   2.4     3    17   123   137   120   137 0.90 4Fe-4S binding domain
Ni_hydr_CYTB         PF01292.15   182 seq1091_BIOID59381   -            261   1.3e-28   99.4  10.2   1   1     2e-32   1.3e-28   99.4   7.1     2   182    69   257    68   257 0.91 Prokaryotic cytochrome b561
Cytochrom_B_N        PF00033.14   188 seq1091_BIOID59381   -            261   3.3e-28   98.2  12.3   1   1   4.8e-32   3.3e-28   98.2   8.5     1   188    66   257    66   257 0.93 Cytochrome b(N-terminal)/b6/petB
Pertactin            PF03212.9    121 seq1093_BIOID59381   -            418   2.3e-06   27.2   0.3   1   1   1.9e-09   2.6e-05   23.7   0.0     1    78   329   403   329   414 0.86 Pertactin
Lum_binding          PF00677.12    85 seq1096_BIOID59381   -            213   7.3e-62  205.1   0.9   1   2   3.9e-34   5.3e-30  103.0   0.1     1    85     3    87     3    87 0.99 Lumazine binding domain
Lum_binding          PF00677.12    85 seq1096_BIOID59381   -            213   7.3e-62  205.1   0.9   2   2   1.5e-33     2e-29  101.1   0.1     1    85   100   185   100   185 0.99 Lumazine binding domain
LysR_substrate       PF03466.15   209 seq1097_BIOID59381   -            310   1.2e-25   89.7   0.0   1   1   3.2e-29   2.2e-25   88.9   0.0     2   206    88   290    87   292 0.95 LysR substrate binding domain
HTH_1                PF00126.22    60 seq1097_BIOID59381   -            310   8.8e-21   73.2   0.2   1   1   2.1e-24   1.5e-20   72.5   0.1     4    59     7    62     5    63 0.95 Bacterial regulatory helix-turn-helix protein, lysR family
MFS_1                PF07690.11   354 seq1099_BIOID59381   -            389   1.3e-31  109.5  61.0   1   1   4.6e-35   3.1e-31  108.2  31.4     1   335    10   323    10   331 0.87 Major Facilitator Superfamily
Sugar_tr             PF00083.19   451 seq1099_BIOID59381   -            389   1.5e-06   27.0  15.7   1   1   2.1e-10   1.5e-06   27.0  10.9    48   190    42   178    34   183 0.93 Sugar (and other) transporter
Glutaredoxin         PF00462.19    60 seq1101_BIOID59381   -            115     3e-18   65.4   0.0   1   1   3.6e-22   4.9e-18   64.7   0.0     1    60    17    81    17    81 0.98 Glutaredoxin
DUF1289              PF06945.8     51 seq1105_BIOID59381   -             89   6.9e-19   66.9   5.6   1   1   6.5e-23   8.8e-19   66.6   3.9     1    49    21    68    21    70 0.96 Protein of unknown function (DUF1289)
Aldo_ket_red         PF00248.16   283 seq1106_BIOID59381   -            298   5.1e-54  182.8   0.0   1   1   4.2e-58   5.7e-54  182.7   0.0     2   281    17   291    16   293 0.95 Aldo/keto reductase family
Sod_Cu               PF00080.15   142 seq1107_BIOID59381   -            173   9.9e-32  109.9   1.5   1   1   8.4e-36   1.2e-31  109.7   1.0    10   142    35   172    17   172 0.88 Copper/zinc superoxide dismutase (SODC)
MarR                 PF01047.17    59 seq1108_BIOID59381   -            146   4.8e-19   67.7   0.1   1   1   2.9e-22   1.3e-18   66.2   0.1     1    58    31    89    31    90 0.98 MarR family
HTH_27               PF13463.1     68 seq1108_BIOID59381   -            146   2.1e-14   53.4   1.1   1   1   7.6e-18   3.5e-14   52.7   0.3     1    67    31    97    31    98 0.93 Winged helix DNA-binding domain
MarR_2               PF12802.2     62 seq1108_BIOID59381   -            146     1e-11   44.1   0.1   1   1   5.9e-15   2.7e-11   42.8   0.0     2    62    30    89    29    89 0.96 MarR family
UPF0075              PF03702.9    364 seq1109_BIOID59381   -            369  9.5e-172  570.7   0.0   1   1  7.9e-176  1.1e-171  570.6   0.0     2   363     5   366     4   367 0.99 Uncharacterised protein family (UPF0075)
MliC                 PF09864.4     72 seq1110_BIOID59381   -            109   2.7e-19   68.5   0.0   1   1   2.4e-23   3.3e-19   68.2   0.0     1    71    35   101    35   102 0.94 Membrane-bound lysozyme-inhibitor of c-type lysozyme
Pyridox_oxidase      PF01243.15    89 seq1111_BIOID59381   -            218   8.2e-25   86.5   0.0   1   1   2.6e-28   1.2e-24   86.0   0.0     2    86    40   122    39   125 0.95 Pyridoxamine 5'-phosphate oxidase
PNPOx_C              PF10590.4     42 seq1111_BIOID59381   -            218   5.3e-20   70.5   2.6   1   1   2.9e-23   1.3e-19   69.2   1.8     1    42   178   218   178   218 0.99 Pyridoxine 5'-phosphate oxidase C-terminal dimerisation region
Pyridox_oxase_2      PF12766.2    100 seq1111_BIOID59381   -            218   4.4e-05   23.6   0.0   1   1   1.6e-08   7.2e-05   22.9   0.0     6    96    37   118    32   122 0.87 Pyridoxamine 5'-phosphate oxidase
tRNA-synt_1b         PF00579.20   292 seq1114_BIOID59381   -            428     1e-94  316.7   0.0   1   1   1.9e-98   1.3e-94  316.4   0.0     3   292    35   333    33   333 0.98 tRNA synthetases class I (W and Y)
S4                   PF01479.20    48 seq1114_BIOID59381   -            428   4.6e-06   25.8   0.0   1   1   1.5e-09     1e-05   24.7   0.0     3    47   363   407   363   408 0.93 S4 domain
Phos_pyr_kin         PF08543.7    246 seq1115_BIOID59381   -            287   1.1e-15   57.4   0.0   1   1   2.1e-19   1.4e-15   57.0   0.0    53   234    68   257    51   268 0.83 Phosphomethylpyrimidine kinase
PfkB                 PF00294.19   301 seq1115_BIOID59381   -            287   2.9e-11   42.9   0.0   1   1   2.6e-14   1.8e-10   40.3   0.0   175   284   132   250    96   263 0.83 pfkB family carbohydrate kinase
GFO_IDH_MocA         PF01408.17   120 seq1122_BIOID59381   -            359   1.5e-25   89.9   0.0   1   1   5.2e-29   2.4e-25   89.2   0.0     1   120    18   135    18   135 0.96 Oxidoreductase family, NAD-binding Rossmann fold
GFO_IDH_MocA_C       PF02894.12   115 seq1122_BIOID59381   -            359   2.2e-18   66.0   0.0   1   1   8.3e-22   3.8e-18   65.2   0.0     1   115   147   254   147   254 0.97 Oxidoreductase family, C-terminal alpha/beta domain
Semialdhyde_dh       PF01118.19   121 seq1122_BIOID59381   -            359   5.3e-06   26.6   0.0   1   1     2e-09   8.9e-06   25.8   0.0     1    95    19   107    19   112 0.87 Semialdehyde dehydrogenase, NAD binding domain
Peripla_BP_1         PF00532.16   279 seq1123_BIOID59381   -            342  2.8e-101  338.2   0.0   1   1  1.2e-104  4.1e-101  337.7   0.0     2   278    65   341    64   342 0.99 Periplasmic binding proteins and sugar binding domain of LacI family
LacI                 PF00356.16    46 seq1123_BIOID59381   -            342   1.1e-18   66.4   0.1   1   1   6.5e-22   2.2e-18   65.4   0.1     1    46     8    53     8    53 0.99 Bacterial regulatory proteins, lacI family
Peripla_BP_3         PF13377.1    160 seq1123_BIOID59381   -            342   1.3e-17   64.1   0.2   1   1     1e-20   3.6e-17   62.7   0.1     2   155   175   339   174   342 0.85 Periplasmic binding protein-like domain
Peripla_BP_4         PF13407.1    258 seq1123_BIOID59381   -            342   2.9e-14   52.9   0.0   1   1   1.1e-17   3.7e-14   52.5   0.0     1   208    67   268    67   322 0.86 Periplasmic binding protein domain
Nterm_IS4            PF13006.2     98 seq1124_BIOID59381   -            442   1.5e-31  108.2   0.1   1   1     6e-35   4.1e-31  106.7   0.1     3    97    17   109    15   110 0.97 Insertion element 4 transposase N-terminal
DDE_Tnp_1            PF01609.16   211 seq1124_BIOID59381   -            442   6.8e-27   94.2   0.0   1   1   1.4e-30   9.2e-27   93.8   0.0     4   211   127   352   124   352 0.85 Transposase DDE domain
adh_short_C2         PF13561.1    243 seq1125_BIOID59381   -            255     3e-41  141.7   0.1   1   1   1.1e-44   3.6e-41  141.4   0.1     6   241    21   249    18   251 0.94 Enoyl-(Acyl carrier protein) reductase
adh_short            PF00106.20   167 seq1125_BIOID59381   -            255   1.4e-33  116.0   0.7   1   1   7.4e-37   2.5e-33  115.2   0.4     1   165    12   176    12   178 0.94 short chain dehydrogenase
KR                   PF08659.5    181 seq1125_BIOID59381   -            255   4.4e-08   32.8   0.3   1   1   1.9e-11   6.4e-08   32.3   0.2     4   161    15   171    13   178 0.89 KR domain
3HCDH_N              PF02737.13   180 seq1125_BIOID59381   -            255    0.0001   21.8   0.3   1   1   5.7e-08    0.0002   20.9   0.2     4    46    16    58    13    95 0.78 3-hydroxyacyl-CoA dehydrogenase, NAD binding domain
TetR_N               PF00440.18    47 seq1127_BIOID59381   -            196   2.1e-18   65.5   0.1   1   1   6.1e-22   8.4e-18   63.6   0.0     1    47    16    62    16    62 0.98 Bacterial regulatory proteins, tetR family
Glyco_hydro_2_C      PF02836.12   298 seq1131_BIOID59381   -            603  7.6e-105  349.9   0.2   1   1  3.9e-108  1.8e-104  348.7   0.0     1   297   274   592   274   593 0.98 Glycosyl hydrolases family 2, TIM barrel domain
Glyco_hydro_2_N      PF02837.13   167 seq1131_BIOID59381   -            603   1.7e-47  160.9   1.1   1   1   6.3e-51   2.9e-47  160.2   0.7     2   167    10   180     9   180 0.96 Glycosyl hydrolases family 2, sugar binding domain
Glyco_hydro_2        PF00703.16   110 seq1131_BIOID59381   -            603   1.1e-08   35.3   0.1   1   1   6.9e-12   3.1e-08   33.9   0.1     3   110   184   272   182   272 0.86 Glycosyl hydrolases family 2
MFS_2                PF13347.1    427 seq1132_BIOID59381   -            457    2e-110  369.0  37.7   1   1  3.3e-114  2.3e-110  368.8  26.1     3   427    10   431     8   431 0.97 MFS/sugar transport protein
MFS_1                PF07690.11   354 seq1132_BIOID59381   -            457   1.9e-14   53.1  48.6   1   1   3.2e-17   2.2e-13   49.6  29.5    13   352    26   377    21   379 0.83 Major Facilitator Superfamily
OprD                 PF03573.8    391 seq1133_BIOID59381   -            421   4.9e-07   28.7   0.9   1   1   1.1e-10   1.5e-06   27.2   0.6    18   370    42   394    26   418 0.69 outer membrane porin, OprD family
Fumerase             PF05681.9    271 seq1134_BIOID59381   -            548   2.2e-89  299.0   0.0   1   1   4.1e-93   2.8e-89  298.6   0.0     2   271    48   328    47   328 0.98 Fumarate hydratase (Fumerase)
Fumerase_C           PF05683.7    206 seq1134_BIOID59381   -            548   1.8e-84  281.8   0.0   1   1   5.4e-88   3.7e-84  280.8   0.0     1   204   332   539   332   541 0.98 Fumarase C-terminus
Lyase_1              PF00206.15   312 seq1136_BIOID59381   -            467  2.7e-125  417.6   0.1   1   1  5.6e-129  3.8e-125  417.0   0.1     1   312    12   342    12   342 0.98 Lyase
FumaraseC_C          PF10415.4     55 seq1136_BIOID59381   -            467   3.7e-26   90.8   0.7   1   1   1.6e-29   1.1e-25   89.3   0.1     1    54   408   461   408   462 0.98 Fumarase C C-terminus
GlpM                 PF06942.7    107 seq1137_BIOID59381   -            111   3.6e-48  162.1  11.6   1   1     3e-52     4e-48  161.9   8.0     1   107     5   111     5   111 0.99 GlpM protein
AlaDh_PNT_C          PF01262.16   168 seq1138_BIOID59381   -            528   7.7e-57  191.4   1.2   1   1   2.6e-60   1.2e-56  190.8   0.8     2   168   165   329   164   329 0.98 Alanine dehydrogenase/PNT, C-terminal domain
AlaDh_PNT_N          PF05222.10   136 seq1138_BIOID59381   -            528   2.2e-52  176.5   0.0   1   1   9.7e-56   4.4e-52  175.5   0.0     1   136    22   155    22   155 0.99 Alanine dehydrogenase/PNT, N-terminal domain
DUF3814              PF12769.2     87 seq1138_BIOID59381   -            528   1.8e-37  127.2   7.5   1   1   9.8e-41   4.5e-37  125.9   4.8     3    87   445   527   443   527 0.96 Domain of unknown function (DUF3814)
PNTB                 PF02233.11   464 seq1139_BIOID59381   -            462  7.5e-230  763.3  19.7   1   1  6.2e-234  8.5e-230  763.1  13.6     2   464     5   462     4   462 0.98 NAD(P) transhydrogenase beta subunit
Multi_Drug_Res       PF00893.14    93 seq1141_BIOID59381   -            121   5.2e-26   90.8  12.6   1   1   5.3e-30   7.3e-26   90.3   8.8     2    92     4    94     3    95 0.98 Small Multidrug Resistance protein
Multi_Drug_Res       PF00893.14    93 seq1142_BIOID59381   -            109   6.2e-29  100.2   6.5   1   1   5.4e-33   7.4e-29   99.9   4.5     3    93     6    99     4    99 0.96 Small Multidrug Resistance protein
LysR_substrate       PF03466.15   209 seq1146_BIOID59381   -            297     2e-46  157.6   1.5   1   1   4.3e-50   2.9e-46  157.0   1.1     2   208    89   296    88   297 0.96 LysR substrate binding domain
HTH_1                PF00126.22    60 seq1146_BIOID59381   -            297   3.6e-23   80.9   2.2   1   1   1.1e-26   7.2e-23   79.9   1.5     1    60     5    64     5    64 0.98 Bacterial regulatory helix-turn-helix protein, lysR family
ROK                  PF00480.15   179 seq1147_BIOID59381   -            406   7.9e-36  123.4   0.0   1   1   8.3e-40   1.1e-35  122.9   0.0     4   178    92   273    89   274 0.86 ROK family
AAA_26               PF13500.1    199 seq1148_BIOID59381   -            231   2.5e-30  105.4   0.0   1   1   4.2e-34   2.8e-30  105.2   0.0     2   196     4   207     3   210 0.92 AAA domain
CbiA                 PF01656.18   195 seq1148_BIOID59381   -            231   2.3e-17   62.9   0.0   1   1   4.2e-21   2.9e-17   62.6   0.0     2   181     6   196     5   212 0.79 CobQ/CobB/MinD/ParA nucleotide binding domain
UPF0257              PF06788.8    236 seq1151_BIOID59381   -            248  2.6e-139  462.0   1.2   1   1  2.2e-143    3e-139  461.8   0.8     1   236    13   248    13   248 1.00 Uncharacterised protein family (UPF0257)
UPF0060              PF02694.10   107 seq1153_BIOID59381   -            111   1.5e-48  163.0  11.9   1   1   1.2e-52   1.7e-48  162.9   8.3     1   106     4   110     4   111 0.98 Uncharacterised BCR, YnfA/UPF0060 family
MR_MLE_N             PF02746.11   117 seq1154_BIOID59381   -            415   1.2e-35  121.8   0.0   1   1   5.6e-39   2.6e-35  120.8   0.0    22   117    22   121     9   121 0.96 Mandelate racemase / muconate lactonizing enzyme, N-terminal domain
MR_MLE_C             PF13378.1    111 seq1154_BIOID59381   -            415   2.2e-27   95.1   0.2   1   1   1.4e-30   6.6e-27   93.5   0.0     1   111   274   386   274   386 0.88 Enolase C-terminal domain-like
MR_MLE               PF01188.16    67 seq1154_BIOID59381   -            415   1.4e-09   38.2   0.0   1   1   6.7e-13     3e-09   37.1   0.0     2    67   207   274   206   274 0.92 Mandelate racemase / muconate lactonizing enzyme, C-terminal domain
ADH_N                PF08240.7    109 seq1155_BIOID59381   -            339   6.7e-37  125.4   1.7   1   1   1.9e-40   1.3e-36  124.5   1.2     2   109    25   131    24   131 0.98 Alcohol dehydrogenase GroES-like domain
ADH_zinc_N           PF00107.21   130 seq1155_BIOID59381   -            339   9.3e-19   67.1   0.0   1   1   2.1e-22   1.4e-18   66.5   0.0     1   129   171   297   171   298 0.97 Zinc-binding dehydrogenase
HTH_Tnp_1            PF01527.15    76 seq1158_BIOID59381   -            108   8.6e-12   44.7   1.3   1   1   2.5e-15   3.4e-11   42.8   0.9     1    74     1    87     1    88 0.86 Transposase
HTH_21               PF13276.1     60 seq1159_BIOID59381   -            160   2.7e-17   62.4   3.5   1   1     5e-21   6.8e-17   61.1   2.4     2    60    47   104    45   104 0.94 HTH-like domain
RVT_1                PF00078.22   214 seq1161_BIOID59381   -            507   3.4e-54  183.3   0.0   1   1   7.6e-58   5.2e-54  182.7   0.0     1   214    91   337    91   337 0.97 Reverse transcriptase (RNA-dependent DNA polymerase)
GIIM                 PF08388.6     80 seq1161_BIOID59381   -            507   9.5e-12   44.4   1.8   1   1   1.4e-15   9.5e-12   44.4   1.3     3    69   360   426   358   448 0.85 Group II intron, maturase-specific domain
rve                  PF00665.21   120 seq1162_BIOID59381   -            128   3.7e-13   49.5   0.0   1   1   2.6e-16   1.2e-12   47.8   0.0    49   119     3    72     1    73 0.95 Integrase core domain
rve_3                PF13683.1     67 seq1162_BIOID59381   -            128   3.9e-12   45.3   0.0   1   1   1.2e-15   5.3e-12   44.9   0.0     6    67    49   110    44   110 0.93 Integrase core domain
rve_2                PF13333.1     52 seq1162_BIOID59381   -            128   6.8e-07   29.1   0.0   1   1   2.6e-10   1.2e-06   28.4   0.0     1    44    63   109    63   117 0.88 Integrase core domain
DUF1019              PF06254.6     89 seq1163_BIOID59381   -            137   1.2e-25   89.3   0.0   1   1   1.1e-29   1.5e-25   89.0   0.0     4    89    22   113    11   113 0.96 Protein of unknown function (DUF1019)
DUF977               PF06163.6    127 seq1165_BIOID59381   -            140   2.1e-65  218.0   0.3   1   1   1.7e-69   2.4e-65  217.9   0.2     1   127     1   136     1   136 1.00 Bacterial protein of unknown function (DUF977)
Methyltransf_25      PF13649.1    101 seq1166_BIOID59381   -            118   1.7e-11   44.2   0.0   1   1     3e-15     2e-11   43.9   0.0     1   101     7   114     7   114 0.91 Methyltransferase domain
HTH_29               PF13551.1    113 seq1173_BIOID59381   -            407     1e-16   60.9   0.1   1   1   1.3e-19     3e-16   59.4   0.1    15   112    20   110    11   111 0.93 Winged helix-turn helix
rve                  PF00665.21   120 seq1173_BIOID59381   -            407   7.8e-12   45.2   0.0   1   1     3e-14   6.8e-11   42.2   0.0     5   119   133   253   129   254 0.85 Integrase core domain
HTH_28               PF13518.1     52 seq1173_BIOID59381   -            407   3.1e-09   36.4   3.3   1   1   1.8e-11   4.2e-08   32.8   0.5    16    52    21    57    17    58 0.93 Helix-turn-helix domain
HTH_32               PF13565.1     77 seq1173_BIOID59381   -            407     2e-08   34.7   0.0   1   1   2.9e-11   6.5e-08   33.1   0.0     2    77    34   107    33   107 0.85 Homeodomain-like domain
rve_3                PF13683.1     67 seq1173_BIOID59381   -            407   4.9e-07   29.0   0.0   1   1   7.1e-10   1.6e-06   27.4   0.0     5    56   229   283   225   283 0.93 Integrase core domain
HTH_23               PF13384.1     50 seq1173_BIOID59381   -            407   3.6e-06   26.3   2.8   1   1   2.3e-09   5.2e-06   25.8   0.1    20    49    20    49    10    50 0.91 Homeodomain-like domain
HTH_Tnp_1            PF01527.15    76 seq1174_BIOID59381   -            100   2.4e-16   59.3   0.2   1   1   2.2e-20     3e-16   59.0   0.2     2    75     3    75     2    76 0.95 Transposase
rve                  PF00665.21   120 seq1175_BIOID59381   -            272     5e-25   87.8   0.0   1   1   2.5e-28   8.7e-25   87.0   0.0     2   119   106   221   105   222 0.97 Integrase core domain
rve_3                PF13683.1     67 seq1175_BIOID59381   -            272   1.4e-17   62.8   0.2   1   1   9.7e-21   3.3e-17   61.6   0.2     2    67   194   260   193   260 0.98 Integrase core domain
rve_2                PF13333.1     52 seq1175_BIOID59381   -            272     1e-12   47.7   0.7   1   1   6.5e-16   2.2e-12   46.7   0.5     1    51   212   267   212   267 0.93 Integrase core domain
HTH_21               PF13276.1     60 seq1175_BIOID59381   -            272   1.5e-09   37.5   5.4   1   1   1.2e-12   3.9e-09   36.2   3.8     3    59    27    82    23    83 0.89 HTH-like domain
Antiterm             PF03589.8     95 seq1176_BIOID59381   -            142   1.3e-19   69.9   4.0   1   1   6.4e-21   8.7e-17   60.8   0.0    16    95     2    73     1    73 0.99 Antitermination protein
CSD                  PF00313.17    66 seq1181_BIOID59381   -             71   8.8e-32  108.5   0.2   1   1     7e-36   9.5e-32  108.4   0.2     1    64     5    68     5    70 0.98 'Cold-shock' DNA-binding domain
Lysis_S              PF04971.7     68 seq1183_BIOID59381   -             71   1.9e-46  155.4   0.4   1   1   1.5e-50   2.1e-46  155.3   0.3     1    68     4    71     4    71 1.00 Lysis protein S
DUF1327              PF07041.6    113 seq1184_BIOID59381   -            103   6.9e-44  148.2   1.6   1   1   5.9e-48   8.1e-44  148.0   1.1     1   100     1    88     1    94 0.96 Protein of unknown function (DUF1327)
Phage_lysozyme       PF00959.14   110 seq1187_BIOID59381   -            177     9e-32  109.5   0.0   1   1   8.7e-36   1.2e-31  109.1   0.0     1   110    48   166    48   166 0.98 Phage lysozyme
DUF2514              PF10721.4    162 seq1189_BIOID59381   -            165   6.4e-47  159.1  10.9   1   1   5.2e-51   7.1e-47  158.9   7.6     2   161     2   159     1   160 0.96 Protein of unknown function (DUF2514)
CSD                  PF00313.17    66 seq1192_BIOID59381   -             70   9.7e-32  108.4   0.2   1   1   7.7e-36   1.1e-31  108.3   0.1     1    65     5    69     5    70 0.98 'Cold-shock' DNA-binding domain
GnsAB                PF08178.6     54 seq1194_BIOID59381   -             58   1.2e-31  108.0   6.6   1   1   9.4e-36   1.3e-31  107.8   4.6     1    54     2    55     2    55 1.00 GnsA/GnsB family
Phage_Nu1            PF07471.7    164 seq1195_BIOID59381   -            181   1.2e-92  307.6   1.4   1   1   9.9e-97   1.3e-92  307.4   1.0     1   164     1   164     1   164 0.99 Phage DNA packaging protein Nu1
Terminase_GpA        PF05876.7    557 seq1197_BIOID59381   -            641  4.5e-178  592.9   0.6   1   1  4.1e-182  5.6e-178  592.6   0.4     1   547    39   600    39   607 0.97 Phage terminase large subunit (GpA)
gpW                  PF02831.10    68 seq1200_BIOID59381   -             68   3.5e-37  125.6   1.1   1   1   2.7e-41   3.8e-37  125.5   0.8     1    68     1    68     1    68 0.99 gpW
Phage_portal_2       PF05136.8    355 seq1201_BIOID59381   -            533  2.6e-104  348.4   1.0   1   1  2.3e-108  3.2e-104  348.1   0.7     2   355    30   401    29   401 0.98 Phage portal protein, lambda family
Peptidase_S49        PF01343.13   154 seq1203_BIOID59381   -            443   6.8e-47  158.9   0.7   1   1   1.9e-50   1.3e-46  158.0   0.5     2   151   149   297   148   300 0.96 Peptidase family S49
HDPD                 PF02924.9    118 seq1204_BIOID59381   -            110   5.2e-15   55.1   0.4   1   1   4.3e-19   5.9e-15   54.9   0.3     4   114     5   106     2   109 0.85 Bacteriophage lambda head decoration protein D
Phage_cap_E          PF03864.10   329 seq1206_BIOID59381   -            341   8.2e-62  208.9   0.1   1   1   6.7e-66   9.2e-62  208.7   0.1     1   328     4   339     4   340 0.93 Phage major capsid protein E
Packaging_FI         PF14000.1    125 seq1207_BIOID59381   -            107   4.4e-32  110.7   3.3   1   1   3.5e-36   4.8e-32  110.6   2.3     1   103     2   106     2   107 0.96 DNA packaging protein FI
SLT                  PF01464.15   121 seq1210_BIOID59381   -            203   5.4e-26   90.3   0.1   1   1   5.1e-30   6.9e-26   90.0   0.1     3   120    43   168    41   169 0.95 Transglycosylase SLT domain
Transgly_assoc       PF04226.8     48 seq1212_BIOID59381   -             84   1.8e-13   50.2  13.9   1   1   1.3e-17   1.8e-13   50.2   9.7     2    48    34    83    33    83 0.98 Transglycosylase associated protein
Sigma54_activat      PF00158.21   168 seq1215_BIOID59381   -            642   6.1e-36  123.3   0.0   1   1   4.9e-39   1.1e-35  122.4   0.0     5   168   334   494   330   494 0.96 Sigma-54 interaction domain
PAS                  PF00989.19   113 seq1215_BIOID59381   -            642   5.6e-14   51.7   0.0   1   1     6e-17   1.4e-13   50.5   0.0     2   113   207   309   206   309 0.97 PAS fold
HTH_8                PF02954.14    42 seq1215_BIOID59381   -            642   1.7e-13   49.7   0.1   1   1   7.4e-17   1.7e-13   49.7   0.1     2    42   591   631   590   631 0.96 Bacterial regulatory protein, Fis family
GAF                  PF01590.21   154 seq1215_BIOID59381   -            642   2.2e-05   24.5   0.3   1   1   2.5e-08   5.7e-05   23.1   0.2     4   151    58   189    56   192 0.90 GAF domain
PAS_8                PF13188.1     64 seq1215_BIOID59381   -            642   0.00012   21.7   0.0   1   1   1.4e-07   0.00032   20.3   0.0     2    46   207   255   206   276 0.70 PAS domain
DUF2583              PF10762.4     89 seq1217_BIOID59381   -             92     1e-51  172.9   1.0   1   1   8.5e-56   1.2e-51  172.7   0.7     1    89     1    89     1    89 0.99 Protein of unknown function (DUF2583)
GlutR_N              PF05201.10   152 seq1219_BIOID59381   -            484   1.8e-56  189.8   0.0   1   1   1.3e-59   4.5e-56  188.5   0.0     1   152    72   223    72   223 0.99 Glutamyl-tRNAGlu reductase, N-terminal domain
Shikimate_DH         PF01488.15   135 seq1219_BIOID59381   -            484   4.2e-43  146.5   0.4   1   1   2.1e-46   7.1e-43  145.8   0.3     2   135   238   372   237   372 0.96 Shikimate / quinate 5-dehydrogenase
GlutR_dimer          PF00745.15   101 seq1219_BIOID59381   -            484   1.9e-27   95.0   2.6   1   1   5.4e-31   1.9e-27   95.0   1.8     2   100   386   483   385   484 0.97 Glutamyl-tRNAGlu reductase, dimerisation domain
OCD_Mu_crystall      PF02423.10   314 seq1219_BIOID59381   -            484   0.00019   20.2   0.6   1   1   5.4e-08   0.00019   20.2   0.4   130   216   249   329   222   332 0.87 Ornithine cyclodeaminase/mu-crystallin family
PCRF                 PF03462.13   116 seq1220_BIOID59381   -            360   2.6e-43  146.2   0.4   1   1   8.7e-47     6e-43  145.1   0.3     3   116    65   178    63   178 0.98 PCRF domain
RF-1                 PF00472.15   114 seq1220_BIOID59381   -            360   3.2e-39  133.1   0.0   1   1   4.7e-43   3.2e-39  133.1   0.0     9   114   216   321   208   321 0.97 RF-1 domain
Methyltransf_31      PF13847.1    152 seq1221_BIOID59381   -            277     3e-21   75.4   0.0   1   1   3.4e-24   4.3e-21   74.9   0.0     2   120   108   242   107   269 0.85 Methyltransferase domain
MTS                  PF05175.9    170 seq1221_BIOID59381   -            277   3.1e-21   75.4   0.0   1   1     5e-24   6.3e-21   74.4   0.0    26   138   105   236    94   250 0.87 Methyltransferase small domain
Methyltransf_26      PF13659.1    117 seq1221_BIOID59381   -            277   3.6e-16   59.1   0.1   1   1   6.5e-19   8.1e-16   57.9   0.0     3   114   112   237   110   240 0.89 Methyltransferase domain
Methyltransf_18      PF12847.2    112 seq1221_BIOID59381   -            277   6.4e-16   58.8   0.1   1   1   1.2e-18   1.5e-15   57.6   0.1     4   110   112   237   109   239 0.73 Methyltransferase domain
Methyltransf_4       PF02390.12   197 seq1221_BIOID59381   -            277   1.2e-07   30.8   0.0   1   1   1.6e-10   1.9e-07   30.1   0.0    22    77   112   167    90   183 0.88 Putative methyltransferase
PrmA                 PF06325.8    295 seq1221_BIOID59381   -            277   1.2e-06   27.7   0.0   1   1   1.6e-09   1.9e-06   27.0   0.0   153   232   101   183    94   184 0.77 Ribosomal protein L11 methyltransferase (PrmA)
UPF0020              PF01170.13   180 seq1221_BIOID59381   -            277   8.4e-06   25.3   0.0   1   1   1.1e-08   1.4e-05   24.6   0.0    38   116   117   186   102   195 0.81 Putative RNA methylase family UPF0020
Methyltransf_11      PF08241.7     95 seq1221_BIOID59381   -            277   2.6e-05   24.5   0.0   1   1   3.6e-08   4.5e-05   23.7   0.0     1    46   114   163   114   236 0.89 Methyltransferase domain
Cons_hypoth95        PF03602.10   183 seq1221_BIOID59381   -            277   1.6e-05   24.2   0.0   1   1   2.5e-08   3.2e-05   23.3   0.0    42   128   109   190    92   198 0.85 Conserved hypothetical protein 95
Methyltransf_16      PF10294.4    174 seq1221_BIOID59381   -            277   5.3e-05   22.6   0.0   1   1   6.6e-08   8.2e-05   22.0   0.0    45   111   108   172    96   184 0.83 Putative methyltransferase
PCMT                 PF01135.14   210 seq1221_BIOID59381   -            277   0.00017   21.0   0.0   1   1     2e-07   0.00025   20.5   0.0    53   132    87   167    71   175 0.82 Protein-L-isoaspartate(D-aspartate) O-methyltransferase (PCMT)
SirB                 PF04247.7    123 seq1222_BIOID59381   -            130   9.9e-39  131.7   8.6   1   1   8.2e-43   1.1e-38  131.5   6.0     2   123     4   129     3   129 0.97 Invasion gene expression up-regulator, SirB
Transglut_core2      PF13369.1    153 seq1223_BIOID59381   -            269     9e-38  129.0   0.0   1   1   1.8e-41   1.2e-37  128.5   0.0     2   152    33   184    32   185 0.97 Transglutaminase-like superfamily
TPR_9                PF13371.1     73 seq1223_BIOID59381   -            269   2.8e-28   97.4   0.3   1   1   8.9e-32   6.1e-28   96.3   0.2     1    73   187   259   187   259 0.99 Tetratricopeptide repeat
DAHP_synth_1         PF00793.15   272 seq1224_BIOID59381   -            284   5.8e-82  274.3   0.0   1   1     5e-86   6.8e-82  274.0   0.0     9   271    10   275     2   276 0.97 DAHP synthetase I family
ChaB                 PF06150.7     57 seq1225_BIOID59381   -             76     6e-26   89.9   5.7   1   1   5.5e-30   7.6e-26   89.5   4.0     1    57     9    76     9    76 0.98 ChaB
ChaC                 PF04752.7    177 seq1228_BIOID59381   -            238   1.9e-53  180.9   0.0   1   1   1.7e-57   2.3e-53  180.6   0.0     1   176    54   222    54   223 0.96 ChaC-like protein
DUF3442              PF11924.3    280 seq1229_BIOID59381   -            464     9e-90  300.9   8.9   1   1   8.2e-94   1.1e-89  300.6   6.2     1   280    57   341    57   341 0.98 Protein of unknown function (DUF3442)
MFS_1                PF07690.11   354 seq1231_BIOID59381   -            463   1.1e-16   60.4  60.1   1   1   8.1e-21   1.1e-16   60.4  41.6     2   354    45   422    44   422 0.77 Major Facilitator Superfamily
Molybdopterin        PF00384.17   432 seq1232_BIOID59381   -           1247  1.7e-197  656.3   0.0   1   1  3.1e-201  2.1e-197  655.9   0.0     1   432   108   833   108   833 1.00 Molybdopterin oxidoreductase
Molydop_binding      PF01568.16   109 seq1232_BIOID59381   -           1247   3.3e-23   81.4   0.0   1   1   3.6e-26   2.5e-22   78.6   0.0     1   105  1087  1202  1087  1206 0.95 Molydopterin dinucleotide binding domain
Fer4_11              PF13247.1     99 seq1233_BIOID59381   -            512   1.5e-40  136.9   6.0   1   1   4.5e-44   1.5e-40  136.9   4.2     2    98   176   272   175   273 0.98 4Fe-4S dicluster domain
Fer4_7               PF12838.2     52 seq1233_BIOID59381   -            512   4.4e-09   36.4  16.7   1   1   5.7e-10   1.9e-06   28.0   4.0     2    50   184   229   183   231 0.90 4Fe-4S dicluster domain
Fer4_10              PF13237.1     52 seq1233_BIOID59381   -            512   7.4e-09   35.1  18.0   1   1   1.9e-09   6.5e-06   25.7   3.7     4    52   179   228   176   228 0.93 4Fe-4S dicluster domain
Nitrate_red_del      PF02613.10   136 seq1235_BIOID59381   -            236   2.8e-28   98.3   6.8   1   1   3.4e-32   4.7e-28   97.6   4.7     5   133     7   161     3   165 0.88 Nitrate reductase delta subunit
Nitrate_red_gam      PF02665.9    223 seq1237_BIOID59381   -            225   3.7e-88  294.5  11.3   1   1   3.1e-92   4.2e-88  294.3   7.8     2   222     4   224     3   225 0.99 Nitrate reductase gamma subunit
Patatin              PF01734.17   204 seq1238_BIOID59381   -            314   1.9e-24   86.6   0.5   1   1   2.5e-28   3.4e-24   85.8   0.1     1   201    21   178    21   180 0.95 Patatin-like phospholipase
Response_reg         PF00072.19   112 seq1239_BIOID59381   -            337   3.8e-28   97.6   0.5   1   1   6.5e-32   8.9e-28   96.4   0.1     1   111    10   120    10   121 0.97 Response regulator receiver domain
NTP_transferase      PF00483.18   248 seq1240_BIOID59381   -            302     1e-25   90.3   0.0   1   1     2e-29   1.3e-25   89.9   0.0     1   241    10   275    10   280 0.87 Nucleotidyl transferase
NTP_transf_3         PF12804.2    179 seq1240_BIOID59381   -            302   9.9e-08   32.2   0.0   1   1   2.6e-11   1.7e-07   31.4   0.0     1   116    11   164    11   190 0.76 MobA-like NTP transferase domain
TK                   PF00265.13   176 seq1243_BIOID59381   -            205   2.6e-64  215.9   0.0   1   1   2.2e-68   2.9e-64  215.7   0.0     1   176     2   186     2   186 0.99 Thymidine kinase
MarC                 PF01914.12   203 seq1245_BIOID59381   -            215   1.5e-74  249.3  11.2   1   1   1.3e-78   1.7e-74  249.2   7.7     2   203     9   210     8   210 0.99 MarC family integral membrane protein
SBP_bac_5            PF00496.17   374 seq1248_BIOID59381   -            567   4.5e-87  292.1   9.8   1   1     5e-91   6.9e-87  291.5   6.8     3   373   107   487   105   488 0.92 Bacterial extracellular solute-binding proteins, family 5 Middle
BPD_transp_1         PF00528.17   185 seq1249_BIOID59381   -            306   1.1e-38  132.4  18.3   1   1   8.3e-43   1.1e-38  132.4  12.7     1   185   112   306   112   306 0.99 Binding-protein-dependent transport system inner membrane component
BPD_transp_1         PF00528.17   185 seq1250_BIOID59381   -            302   8.7e-26   90.4   9.6   1   1   1.3e-29   8.7e-26   90.4   6.6     1   182   119   300   115   302 0.98 Binding-protein-dependent transport system inner membrane component
OppC_N               PF12911.2     56 seq1250_BIOID59381   -            302   1.7e-19   68.7   0.4   1   1   2.5e-23   1.7e-19   68.7   0.2     1    55    22    76    22    77 0.94 N-terminal TM domain of oligopeptide transport permease C
oligo_HPY            PF08352.7     64 seq1251_BIOID59381   -            337   2.1e-21   75.9   0.1   1   1   8.3e-25   3.8e-21   75.0   0.1     1    64   248   312   248   312 0.99 Oligopeptide/dipeptide transporter, C-terminal region
ABC_tran             PF00005.22   118 seq1251_BIOID59381   -            337   1.1e-18   67.5   0.0   1   1   4.1e-22   1.9e-18   66.8   0.0    15   118    80   197    65   197 0.85 ABC transporter
AAA_21               PF13304.1    303 seq1251_BIOID59381   -            337   3.2e-11   43.6   0.2   1   1   7.2e-14   3.3e-10   40.3   0.0   227   300   159   230    84   233 0.82 AAA domain
ABC_tran             PF00005.22   118 seq1252_BIOID59381   -            334   2.6e-21   76.0   0.0   1   1   8.9e-25     4e-21   75.4   0.0     1   117    64   192    64   193 0.90 ABC transporter
oligo_HPY            PF08352.7     64 seq1252_BIOID59381   -            334   1.3e-19   70.1   0.2   1   1   5.3e-23   2.4e-19   69.3   0.2     1    64   244   311   244   311 0.99 Oligopeptide/dipeptide transporter, C-terminal region
TonB                 PF03544.9     79 seq1254_BIOID59381   -            243   3.9e-20   71.7   0.1   1   1   6.8e-24   9.3e-20   70.5   0.0     2    71   164   234   163   237 0.91 Gram-negative bacterial tonB protein
OmpW                 PF03922.9    192 seq1255_BIOID59381   -            228   3.1e-73  245.4   0.1   1   1   8.2e-77   3.7e-73  245.1   0.0     1   192    39   228    39   228 0.99 OmpW family
OMP_b-brl            PF13505.1    176 seq1255_BIOID59381   -            228   2.5e-15   56.7   6.5   1   1   6.8e-19   3.1e-15   56.4   4.5     1   176    23   228    23   228 0.76 Outer membrane protein beta-barrel domain
OprF                 PF05736.6    184 seq1255_BIOID59381   -            228   7.5e-05   22.2   0.1   1   1   3.8e-08   0.00017   21.0   0.0    47   121    70   146    19   171 0.85 OprF membrane domain
PHP                  PF02811.14   175 seq1258_BIOID59381   -            293   5.4e-33  114.1   0.1   1   1   5.6e-37   7.7e-33  113.6   0.1     1   169    10   233    10   239 0.92 PHP domain
Sua5_yciO_yrdC       PF01300.13   179 seq1259_BIOID59381   -            206   1.2e-47  161.3   0.0   1   1   1.1e-51   1.4e-47  161.0   0.0     2   179    23   198    22   198 0.95 Telomere recombination
DUF2207              PF09972.4    511 seq1260_BIOID59381   -            629   1.5e-88  297.5   0.0   1   1   1.4e-92   1.9e-88  297.1   0.0     2   508    33   573    32   575 0.96 Predicted membrane protein (DUF2207)
PseudoU_synth_2      PF00849.17   164 seq1261_BIOID59381   -            291   3.3e-16   59.4   0.0   1   1   2.9e-19     2e-15   56.9   0.0     2   161    69   199    68   202 0.83 RNA pseudouridylate synthase
S4                   PF01479.20    48 seq1261_BIOID59381   -            291     1e-11   43.9   0.2   1   1     4e-15   2.8e-11   42.5   0.1     2    43     4    43     3    57 0.93 S4 domain
Peptidase_S49_N      PF08496.5    155 seq1265_BIOID59381   -            349   1.1e-63  213.5   4.7   1   1   2.5e-67   1.1e-63  213.5   3.2     1   155     1   158     1   158 0.98 Peptidase family S49 N-terminal
Peptidase_S49        PF01343.13   154 seq1265_BIOID59381   -            349   1.2e-50  171.1   2.2   1   1   3.1e-54   1.4e-50  170.9   0.0     2   153   161   310   160   311 0.98 Peptidase family S49
SDH_sah              PF01972.11   286 seq1265_BIOID59381   -            349   2.8e-05   22.9   1.6   1   1   9.1e-09   4.1e-05   22.3   0.0    93   163   136   208   119   225 0.81 Serine dehydrogenase proteinase
Topoisom_bac         PF01131.15   403 seq1267_BIOID59381   -            879  1.8e-130  435.2   0.7   1   1  9.5e-134  3.3e-130  434.4   0.5     2   403   171   579   170   579 0.93 DNA topoisomerase
Topo_Zn_Ribbon       PF08272.6     42 seq1267_BIOID59381   -            879   1.1e-39  133.3   0.7   1   2   1.5e-19   5.2e-16   57.6   0.0     2    42   772   811   771   811 0.96 Topoisomerase I zinc-ribbon-like
Topo_Zn_Ribbon       PF08272.6     42 seq1267_BIOID59381   -            879   1.1e-39  133.3   0.7   2   2   7.4e-24   2.5e-20   71.4   1.8     1    42   838   879   838   879 0.98 Topoisomerase I zinc-ribbon-like
Toprim               PF01751.17    88 seq1267_BIOID59381   -            879   3.4e-26   90.8   0.0   1   1   2.1e-29   7.1e-26   89.7   0.0     2    88    19   156    18   156 0.98 Toprim domain
zf-C4_Topoisom       PF01396.14    39 seq1267_BIOID59381   -            879   4.1e-19   67.6  16.9   1   2   3.6e-09   1.2e-05   24.5   0.3     3    27   612   636   610   653 0.84 Topoisomerase DNA binding C4 zinc finger
zf-C4_Topoisom       PF01396.14    39 seq1267_BIOID59381   -            879   4.1e-19   67.6  16.9   2   2   6.9e-15   2.4e-11   42.8   1.9     2    38   723   758   722   759 0.94 Topoisomerase DNA binding C4 zinc finger
LysR_substrate       PF03466.15   209 seq1268_BIOID59381   -            324   1.8e-44  151.2   0.0   1   1   3.5e-48   2.4e-44  150.8   0.0     5   206    92   293    90   296 0.96 LysR substrate binding domain
HTH_1                PF00126.22    60 seq1268_BIOID59381   -            324   5.4e-16   57.9   0.0   1   1   1.4e-19   9.6e-16   57.1   0.0     1    60     3    64     3    64 0.97 Bacterial regulatory helix-turn-helix protein, lysR family
Aconitase            PF00330.15   465 seq1271_BIOID59381   -            891  1.3e-186  620.5   0.0   1   1  2.3e-190  1.6e-186  620.2   0.0     1   465    57   562    57   562 0.99 Aconitase family (aconitate hydratase)
Aconitase_C          PF00694.14   131 seq1271_BIOID59381   -            891   4.7e-49  165.7   0.0   1   1   1.6e-52   1.1e-48  164.5   0.0     3   130   691   818   689   819 0.98 Aconitase C-terminal domain
PAP2                 PF01569.16   129 seq1273_BIOID59381   -            254   6.5e-28   96.8   1.7   1   1   4.8e-32   6.5e-28   96.8   1.2     6   126    78   232    73   234 0.89 PAP2 superfamily
DUF1049              PF06305.6     68 seq1274_BIOID59381   -            102   1.3e-25   88.5   0.7   1   1   9.6e-30   1.3e-25   88.5   0.5     1    66    22    87    22    89 0.97 Protein of unknown function (DUF1049)
TPR_7                PF13176.1     36 seq1275_BIOID59381   -            389   7.4e-14   50.2  11.0   1   1   1.8e-05     0.025   14.2   0.0     1    27    71    97    71   106 0.82 Tetratricopeptide repeat
TPR_2                PF07719.12    34 seq1275_BIOID59381   -            389   1.8e-12   46.0   7.2   1   1   1.4e-05     0.019   14.7   0.0     5    32   218   245   214   247 0.88 Tetratricopeptide repeat
Apc3                 PF12895.2     84 seq1275_BIOID59381   -            389   1.1e-09   38.2   1.7   1   1   1.7e-09   2.3e-06   27.5   0.1     4    83   156   239   153   240 0.89 Anaphase-promoting complex, cyclosome, subunit 3
TPR_1                PF00515.23    34 seq1275_BIOID59381   -            389   4.5e-09   35.4   2.5   1   1   2.6e-05     0.035   13.5   0.0     7    32   220   245   214   247 0.89 Tetratricopeptide repeat
TPR_8                PF13181.1     34 seq1275_BIOID59381   -            389   1.3e-07   30.7   1.1   1   1   1.7e-05     0.024   14.3   0.0     5    29   218   242   214   246 0.89 Tetratricopeptide repeat
OMPdecase            PF00215.19   226 seq1276_BIOID59381   -            265   9.1e-55  185.3   0.0   1   1   7.8e-59   1.1e-54  185.1   0.0     1   226    35   257    35   257 0.96 Orotidine 5'-phosphate decarboxylase / HUMPS family
SUI1                 PF01253.17    83 seq1277_BIOID59381   -            108   1.7e-21   75.6   2.0   1   1   1.4e-25     2e-21   75.4   1.4     2    82    28   104    27   105 0.95 Translation initiation factor SUI1
TetR_N               PF00440.18    47 seq1281_BIOID59381   -            188     1e-16   60.1   0.8   1   1   2.3e-20   1.6e-16   59.5   0.0     1    47    16    62    16    62 0.98 Bacterial regulatory proteins, tetR family
TetR_C_6             PF13977.1    131 seq1281_BIOID59381   -            188   1.3e-06   28.1   0.1   1   1   3.6e-10   2.5e-06   27.2   0.0    36   129    95   185    84   187 0.83 Bacterial transcriptional repressor
HlyD                 PF00529.15   306 seq1283_BIOID59381   -            383   4.7e-60  203.3  12.3   1   1   1.7e-63   5.9e-60  203.0   8.5     3   306    69   360    68   360 0.96 HlyD family secretion protein
HlyD_2               PF12700.2    328 seq1283_BIOID59381   -            383   3.6e-17   62.4   0.1   1   1   1.5e-20   5.3e-17   61.8   0.0     2   327    48   359    47   360 0.79 HlyD family secretion protein
HlyD_3               PF13437.1    105 seq1283_BIOID59381   -            383   6.5e-12   45.6   1.7   1   1   4.6e-11   1.6e-07   31.5   0.1     1   105   178   289   178   289 0.93 HlyD family secretion protein
Biotin_lipoyl_2      PF13533.1     50 seq1283_BIOID59381   -            383   5.9e-12   44.9   4.2   1   1   1.2e-13     4e-10   39.0   0.3     3    46    69   119    64   123 0.85 Biotin-lipoyl like
HTH_Tnp_1            PF01527.15    76 seq1284_BIOID59381   -            108   8.6e-12   44.7   1.3   1   1   2.5e-15   3.4e-11   42.8   0.9     1    74     1    87     1    88 0.86 Transposase
HTH_21               PF13276.1     60 seq1285_BIOID59381   -            160   2.7e-17   62.4   3.5   1   1     5e-21   6.8e-17   61.1   2.4     2    60    47   104    45   104 0.94 HTH-like domain
RVT_1                PF00078.22   214 seq1287_BIOID59381   -            507   3.4e-54  183.3   0.0   1   1   7.6e-58   5.2e-54  182.7   0.0     1   214    91   337    91   337 0.97 Reverse transcriptase (RNA-dependent DNA polymerase)
GIIM                 PF08388.6     80 seq1287_BIOID59381   -            507   9.5e-12   44.4   1.8   1   1   1.4e-15   9.5e-12   44.4   1.3     3    69   360   426   358   448 0.85 Group II intron, maturase-specific domain
rve                  PF00665.21   120 seq1288_BIOID59381   -            128   3.7e-13   49.5   0.0   1   1   2.6e-16   1.2e-12   47.8   0.0    49   119     3    72     1    73 0.95 Integrase core domain
rve_3                PF13683.1     67 seq1288_BIOID59381   -            128   3.9e-12   45.3   0.0   1   1   1.2e-15   5.3e-12   44.9   0.0     6    67    49   110    44   110 0.93 Integrase core domain
rve_2                PF13333.1     52 seq1288_BIOID59381   -            128   6.8e-07   29.1   0.0   1   1   2.6e-10   1.2e-06   28.4   0.0     1    44    63   109    63   117 0.88 Integrase core domain
ACR_tran             PF00873.14  1021 seq1289_BIOID59381   -           1035         0 1264.7  15.1   1   1         0         0 1264.5  10.5     1  1021     2  1024     2  1024 0.99 AcrB/AcrD/AcrF family
OEP                  PF02321.13   188 seq1290_BIOID59381   -            457   3.6e-54  183.1  31.9   1   2   1.2e-29   1.6e-25   89.6  12.7     1   188    57   240    57   240 0.96 Outer membrane efflux protein
OEP                  PF02321.13   188 seq1290_BIOID59381   -            457   3.6e-54  183.1  31.9   2   2   1.1e-32   1.6e-28   99.5   3.9     9   173   272   435   268   437 0.94 Outer membrane efflux protein
MFS_1                PF07690.11   354 seq1291_BIOID59381   -            387     2e-48  164.8  43.1   1   1   8.5e-52   2.9e-48  164.3  29.9     3   354    14   352    12   352 0.87 Major Facilitator Superfamily
Sugar_tr             PF00083.19   451 seq1291_BIOID59381   -            387   4.5e-12   45.1   9.2   1   1   1.3e-15   4.5e-12   45.1   6.4    39   194    35   185    13   191 0.86 Sugar (and other) transporter
MFS_3                PF05977.8    524 seq1291_BIOID59381   -            387   9.6e-05   20.5  20.5   1   1     4e-08   0.00014   20.0  14.2    63   315    60   303    35   383 0.76 Transmembrane secretion effector
Peptidase_C26        PF07722.8    217 seq1292_BIOID59381   -            254   3.3e-69  232.5   0.0   1   1   5.6e-73   3.8e-69  232.3   0.0     1   217     8   224     8   224 0.96 Peptidase C26
GATase               PF00117.23   192 seq1292_BIOID59381   -            254   8.2e-12   44.8   0.0   1   1   1.6e-15   1.1e-11   44.4   0.0    43   190    62   241    31   243 0.69 Glutamine amidotransferase class-I
Cupin_2              PF07883.6     71 seq1293_BIOID59381   -            185     9e-18   63.4   0.1   1   1   5.2e-21   1.4e-17   62.8   0.1     2    69   111   178   110   180 0.94 Cupin domain
HTH_3                PF01381.17    55 seq1293_BIOID59381   -            185   1.1e-14   53.9   0.4   1   1   5.9e-18   1.6e-14   53.3   0.2     2    55    13    66    12    66 0.97 Helix-turn-helix
HTH_31               PF13560.1     64 seq1293_BIOID59381   -            185     1e-10   41.4   0.0   1   1     6e-14   1.6e-10   40.8   0.0     3    60     9    65     7    68 0.95 Helix-turn-helix domain
HTH_19               PF12844.2     64 seq1293_BIOID59381   -            185   1.7e-10   40.6   0.0   1   1     1e-13   2.7e-10   40.0   0.0     1    62     9    70     9    72 0.96 Helix-turn-helix domain
Aldedh               PF00171.17   462 seq1295_BIOID59381   -            495  4.6e-168  559.1   0.0   1   1  3.8e-172  5.2e-168  559.0   0.0     4   462    31   489    28   489 0.97 Aldehyde dehydrogenase family
DAO                  PF01266.19   358 seq1297_BIOID59381   -            426   8.6e-72  241.8   0.2   1   1   4.3e-75   9.8e-72  241.6   0.1     1   358    29   381    29   381 0.96 FAD dependent oxidoreductase
Thi4                 PF01946.12   230 seq1297_BIOID59381   -            426   1.7e-07   30.4   0.2   1   1   1.4e-10   3.1e-07   29.6   0.1     9    64    19    75    12   102 0.91 Thi4 family
NAD_binding_8        PF13450.1     68 seq1297_BIOID59381   -            426   2.2e-06   27.4   0.7   1   1   3.9e-09   8.8e-06   25.5   0.5     1    42    32    71    32    88 0.82 NAD(P)-binding Rossmann-like domain
FAD_binding_3        PF01494.14   356 seq1297_BIOID59381   -            426     7e-06   25.2   0.6   1   1   3.1e-09     7e-06   25.2   0.4     2    33    28    59    27    68 0.94 FAD binding domain
FAD_binding_2        PF00890.19   421 seq1297_BIOID59381   -            426   2.1e-05   23.4   0.6   1   1   1.5e-08   3.4e-05   22.7   0.5     1    43    29    71    29    82 0.85 FAD binding domain
Aminotran_3          PF00202.16   339 seq1298_BIOID59381   -            421  1.6e-108  362.4   0.6   1   1  2.9e-112    2e-108  362.1   0.4     3   338    27   359    25   360 0.97 Aminotransferase class-III
Aminotran_1_2        PF00155.16   363 seq1298_BIOID59381   -            421   4.4e-05   22.4   0.1   1   1     3e-08    0.0002   20.2   0.1    70   271   104   317    40   377 0.62 Aminotransferase class I and II
PspA_IM30            PF04012.7    221 seq1300_BIOID59381   -            222   6.9e-48  162.8  32.6   1   1     6e-52   8.2e-48  162.5  22.6     1   220     2   217     2   219 0.97 PspA/IM30 family
PspB                 PF06667.7     75 seq1302_BIOID59381   -             74   7.7e-32  108.9   0.4   1   1   6.1e-36   8.4e-32  108.8   0.3     1    74     1    73     1    74 0.97 Phage shock protein B
PspC                 PF04024.7     61 seq1303_BIOID59381   -            119   3.6e-19   67.8   0.5   1   1   3.4e-23   4.6e-19   67.5   0.3     1    60     7    68     7    69 0.92 PspC domain
Phageshock_PspD      PF09584.5     66 seq1304_BIOID59381   -             77   2.4e-31  107.0   4.5   1   1   2.2e-35     3e-31  106.8   3.1     1    64    14    75    14    77 0.98 Phage shock protein PspD (Phageshock_PspD)
Rhodanese            PF00581.15   113 seq1306_BIOID59381   -            104   1.2e-14   54.5   0.0   1   1   1.1e-18   1.5e-14   54.1   0.0    16   109    23    96    20    99 0.88 Rhodanese-like domain
Alpha-amylase        PF00128.19   316 seq1308_BIOID59381   -            568   5.5e-19   68.5   0.0   1   1   2.4e-21   3.3e-17   62.7   0.0    21   271    93   347    84   352 0.77 Alpha amylase, catalytic domain
SBP_bac_1            PF01547.20   314 seq1309_BIOID59381   -            430   2.7e-38  132.3   3.2   1   1   5.4e-42   3.7e-38  131.9   2.2     7   310    43   325    36   329 0.86 Bacterial extracellular solute-binding protein
SBP_bac_8            PF13416.1    281 seq1309_BIOID59381   -            430   4.4e-31  108.5   9.1   1   1     9e-35   6.2e-31  108.0   6.3     1   276    48   355    48   360 0.78 Bacterial extracellular solute-binding protein
BPD_transp_1         PF00528.17   185 seq1310_BIOID59381   -            293   8.4e-24   83.9  17.3   1   1   6.1e-28   8.4e-24   83.9  12.0     2   171    88   282    87   285 0.88 Binding-protein-dependent transport system inner membrane component
BPD_transp_1         PF00528.17   185 seq1311_BIOID59381   -            280   2.4e-17   62.9  18.1   1   1   1.8e-21   2.4e-17   62.9  12.5     2   178    89   267    88   271 0.81 Binding-protein-dependent transport system inner membrane component
ADH_zinc_N           PF00107.21   130 seq1312_BIOID59381   -            350   3.6e-26   91.1   0.0   1   1   4.4e-30     6e-26   90.4   0.0     1   101   168   269   168   297 0.89 Zinc-binding dehydrogenase
AP_endonuc_2         PF01261.19   211 seq1313_BIOID59381   -            265   1.7e-23   82.9   0.2   1   1   1.4e-27   1.9e-23   82.7   0.1     1   210    22   221    22   246 0.90 Xylose isomerase-like TIM barrel
GFO_IDH_MocA         PF01408.17   120 seq1314_BIOID59381   -            351   7.7e-33  113.4   0.1   1   1     4e-36   1.8e-32  112.2   0.0     1   118    10   128    10   130 0.97 Oxidoreductase family, NAD-binding Rossmann fold
GFO_IDH_MocA_C       PF02894.12   115 seq1314_BIOID59381   -            351   3.1e-11   42.9   0.0   1   1   1.4e-14   6.6e-11   41.9   0.0     1   112   142   250   142   253 0.91 Oxidoreductase family, C-terminal alpha/beta domain
NAD_binding_3        PF03447.11   117 seq1314_BIOID59381   -            351   3.1e-06   27.4   0.1   1   1     6e-09   2.7e-05   24.4   0.0    16   114    31   126    16   129 0.80 Homoserine dehydrogenase, NAD binding domain
Glyco_hydro_65m      PF03632.10   370 seq1315_BIOID59381   -            755  4.4e-127  423.6   0.1   1   1  1.3e-130  6.1e-127  423.2   0.1     2   370   299   677   298   677 0.97 Glycosyl hydrolase family 65 central catalytic domain
Glyco_hydro_65N      PF03636.10   255 seq1315_BIOID59381   -            755   1.7e-58  197.8   0.0   1   1   5.3e-62   2.4e-58  197.3   0.0     1   255     6   241     6   241 0.96 Glycosyl hydrolase family 65, N-terminal domain
Glyco_hydro_65C      PF03633.10    54 seq1315_BIOID59381   -            755   1.9e-13   50.1   0.0   1   1   1.1e-16   4.9e-13   48.8   0.0     1    50   681   727   681   731 0.95 Glycosyl hydrolase family 65, C-terminal domain
HAD_2                PF13419.1    176 seq1316_BIOID59381   -            219   1.8e-22   80.3   0.0   1   1   4.6e-26   2.1e-22   80.1   0.0     1   176     6   190     6   190 0.87 Haloacid dehalogenase-like hydrolase
Hydrolase            PF00702.21   204 seq1316_BIOID59381   -            219   6.2e-10   39.8   0.0   1   1   2.1e-13   9.7e-10   39.2   0.0     3   203     5   183     3   184 0.80 haloacid dehalogenase-like hydrolase
Hydrolase_like       PF13242.1     75 seq1316_BIOID59381   -            219   1.8e-07   30.6   0.0   1   1   7.7e-11   3.5e-07   29.7   0.0     3    56   146   198   144   208 0.93 HAD-hyrolase-like
ABC_tran             PF00005.22   118 seq1318_BIOID59381   -            360     1e-20   74.1   0.0   1   1   7.3e-24     2e-20   73.2   0.0     1   117    44   162    44   163 0.93 ABC transporter
TOBE                 PF03459.12    64 seq1318_BIOID59381   -            360   4.9e-09   36.0   0.0   1   1   1.2e-08   3.3e-05   23.7   0.0     4    64   295   350   292   350 0.92 TOBE domain
TOBE_2               PF08402.5     75 seq1318_BIOID59381   -            360   1.5e-08   34.4   0.0   1   1   1.1e-11   2.9e-08   33.4   0.0     2    75   282   351   281   351 0.88 TOBE domain
Porin_OmpG           PF09381.5    301 seq1319_BIOID59381   -            301  2.8e-219  725.9  13.5   1   1  6.8e-223  3.1e-219  725.7   9.3     1   301     1   301     1   301 1.00 Outer membrane protein G (OmpG)
DUF481               PF04338.7    210 seq1319_BIOID59381   -            301   9.9e-06   25.2   2.3   1   1   2.2e-09   9.9e-06   25.2   1.6    93   197    95   206    91   212 0.84 Protein of unknown function, DUF481
DUF463               PF04317.7    443 seq1320_BIOID59381   -            465  4.6e-188  625.1   0.0   1   1  3.8e-192  5.3e-188  624.9   0.0     1   443    20   464    20   464 0.99 YcjX-like family, DUF463
DUF697               PF05128.7    162 seq1321_BIOID59381   -            353   3.7e-54  182.4   0.2   1   1   2.7e-58   3.7e-54  182.4   0.1     2   161   183   341   182   342 0.98 Domain of unknown function (DUF697)
Sigma54_activat      PF00158.21   168 seq1322_BIOID59381   -            513   3.8e-56  189.0   0.0   1   1   1.3e-59   5.7e-56  188.4   0.0     2   167   207   365   206   366 0.98 Sigma-54 interaction domain
PAS_8                PF13188.1     64 seq1322_BIOID59381   -            513   7.3e-06   25.5   0.0   1   1   5.4e-09   2.5e-05   23.8   0.0     3    52    82   135    81   148 0.79 PAS domain
AAA                  PF00004.24   132 seq1322_BIOID59381   -            513   4.9e-05   23.4   0.0   1   1   2.6e-08   0.00012   22.1   0.0     1   111   230   341   230   358 0.85 ATPase family associated with various cellular activities (AAA)
MR_MLE_N             PF02746.11   117 seq1324_BIOID59381   -            321   1.4e-32  112.0   0.1   1   1   7.1e-36   3.2e-32  110.8   0.0     1   117     1   112     1   112 0.99 Mandelate racemase / muconate lactonizing enzyme, N-terminal domain
MR_MLE               PF01188.16    67 seq1324_BIOID59381   -            321   2.1e-11   44.0   3.5   1   1   7.5e-15   3.4e-11   43.3   1.2     3    67   162   225   160   225 0.85 Mandelate racemase / muconate lactonizing enzyme, C-terminal domain
MR_MLE_C             PF13378.1    111 seq1324_BIOID59381   -            321     4e-10   39.5   0.0   1   1   2.2e-13     1e-09   38.2   0.0     1    82   225   304   225   321 0.79 Enolase C-terminal domain-like
SBP_bac_5            PF00496.17   374 seq1326_BIOID59381   -            544   5.2e-87  291.9  12.6   1   1   5.3e-91   7.3e-87  291.5   8.7     1   368    84   459    84   464 0.95 Bacterial extracellular solute-binding proteins, family 5 Middle
DUF2534              PF10749.4     85 seq1327_BIOID59381   -             85   8.3e-44  147.3   3.7   1   1   6.7e-48   9.2e-44  147.1   2.6     2    85     1    84     1    84 0.97 Protein of unknown function (DUF2534)
LysR_substrate       PF03466.15   209 seq1328_BIOID59381   -            302   1.3e-39  135.3   0.0   1   1   2.6e-43   1.8e-39  134.9   0.0     2   208    91   297    90   298 0.96 LysR substrate binding domain
HTH_1                PF00126.22    60 seq1328_BIOID59381   -            302   1.1e-20   72.9   0.4   1   1   3.4e-24   2.3e-20   71.9   0.3     1    60     7    66     7    66 0.97 Bacterial regulatory helix-turn-helix protein, lysR family
Smr                  PF01713.16    83 seq1329_BIOID59381   -            187   2.2e-20   72.4   0.0   1   1   2.6e-24   3.6e-20   71.8   0.0     2    83    89   169    88   169 0.91 Smr domain
CorA                 PF01544.13   292 seq1331_BIOID59381   -            327     6e-63  212.4   0.0   1   1   5.2e-67   7.1e-63  212.2   0.0     3   292    39   323    37   323 0.97 CorA-like Mg2+ transporter protein
DEAD                 PF00270.24   173 seq1334_BIOID59381   -            457     1e-45  155.1   0.0   1   1   2.3e-47   7.8e-44  149.0   0.0     1   170    27   191    27   194 0.95 DEAD/DEAH box helicase
Helicase_C           PF00271.26    78 seq1334_BIOID59381   -            457   1.1e-23   82.7   0.0   1   1   6.1e-27   2.1e-23   81.8   0.0     3    78   261   336   259   336 0.97 Helicase conserved C-terminal domain
DbpA                 PF03880.10    74 seq1334_BIOID59381   -            457   1.8e-21   75.4   0.0   1   1   1.1e-24   3.9e-21   74.3   0.0     2    73   384   455   383   456 0.98 DbpA RNA binding domain
ResIII               PF04851.10   184 seq1334_BIOID59381   -            457     1e-05   25.3   0.0   1   1     7e-09   2.4e-05   24.1   0.0     4   183    26   188    23   189 0.73 Type III restriction enzyme, res subunit
DUF333               PF03891.10    50 seq1340_BIOID59381   -             88   2.4e-13   49.5   0.4   1   1   2.2e-17   3.1e-13   49.2   0.2     7    50    42    85    36    85 0.91 Domain of unknown function (DUF333)
HTH_Tnp_1            PF01527.15    76 seq1343_BIOID59381   -            108   8.6e-12   44.7   1.3   1   1   2.5e-15   3.4e-11   42.8   0.9     1    74     1    87     1    88 0.86 Transposase
HTH_21               PF13276.1     60 seq1344_BIOID59381   -            160   2.7e-17   62.4   3.5   1   1     5e-21   6.8e-17   61.1   2.4     2    60    47   104    45   104 0.94 HTH-like domain
RVT_1                PF00078.22   214 seq1346_BIOID59381   -            507   3.4e-54  183.3   0.0   1   1   7.6e-58   5.2e-54  182.7   0.0     1   214    91   337    91   337 0.97 Reverse transcriptase (RNA-dependent DNA polymerase)
GIIM                 PF08388.6     80 seq1346_BIOID59381   -            507   9.5e-12   44.4   1.8   1   1   1.4e-15   9.5e-12   44.4   1.3     3    69   360   426   358   448 0.85 Group II intron, maturase-specific domain
rve                  PF00665.21   120 seq1347_BIOID59381   -            128   3.7e-13   49.5   0.0   1   1   2.6e-16   1.2e-12   47.8   0.0    49   119     3    72     1    73 0.95 Integrase core domain
rve_3                PF13683.1     67 seq1347_BIOID59381   -            128   3.9e-12   45.3   0.0   1   1   1.2e-15   5.3e-12   44.9   0.0     6    67    49   110    44   110 0.93 Integrase core domain
rve_2                PF13333.1     52 seq1347_BIOID59381   -            128   6.8e-07   29.1   0.0   1   1   2.6e-10   1.2e-06   28.4   0.0     1    44    63   109    63   117 0.88 Integrase core domain
DctA-YdbH            PF11739.3    207 seq1349_BIOID59381   -            879   7.3e-56  188.7   2.1   1   1     1e-59   1.4e-55  187.8   0.1     1   207   656   859   656   859 0.99 Dicarboxylate transport
Lipoprotein_19       PF13617.1     59 seq1350_BIOID59381   -             61   4.8e-27   93.2   0.6   1   1   3.8e-31   5.3e-27   93.1   0.4     1    59     2    60     2    60 0.97 YnbE-like lipoprotein
DUF1318              PF07027.7     95 seq1351_BIOID59381   -            132   6.6e-33  112.7   1.7   1   1   5.8e-37   7.9e-33  112.4   1.1     2    95    40   132    39   132 0.98 Protein of unknown function (DUF1318)
Aldo_ket_red         PF00248.16   283 seq1354_BIOID59381   -            286   6.3e-54  182.5   0.0   1   1   5.3e-58   7.2e-54  182.3   0.0     1   281    15   283    15   285 0.95 Aldo/keto reductase family
DUF2773              PF10971.3     81 seq1355_BIOID59381   -            768   3.4e-41  138.9   2.7   1   1     1e-44   1.4e-40  136.9   1.9     1    80   688   767   688   768 0.99 Protein of unknown function (DUF2773)
CDP-OH_P_transf      PF01066.16   101 seq1356_BIOID59381   -            184   4.2e-13   49.3  13.1   1   1   1.7e-16   2.3e-12   46.9   9.1     3    77     9   105     7   181 0.79 CDP-alcohol phosphatidyltransferase
CTP_transf_1         PF01148.15   259 seq1357_BIOID59381   -            298   2.9e-59  200.7  20.7   1   1   3.2e-63   4.4e-59  200.1  14.4     3   258    38   295    36   296 0.91 Cytidylyltransferase family
Methyltransf_20      PF12147.3    311 seq1358_BIOID59381   -            588  3.9e-147  488.9   0.0   1   1  1.9e-150  5.1e-147  488.6   0.0     1   311   276   585   276   585 0.99 Putative methyltransferase
Hydrolase_4          PF12146.3     79 seq1358_BIOID59381   -            588   5.9e-25   86.8   0.4   1   1   7.1e-27     2e-23   81.9   0.1     1    78    17    98    17    99 0.93 Putative lysophospholipase
Abhydrolase_6        PF12697.2    228 seq1358_BIOID59381   -            588   3.7e-18   66.1   4.3   1   1   2.6e-21   7.1e-18   65.2   2.5    11   217    49   265    36   276 0.71 Alpha/beta hydrolase family
Abhydrolase_5        PF12695.2    142 seq1358_BIOID59381   -            588   3.1e-10   39.8   1.8   1   1   8.9e-13   2.4e-09   36.9   0.6     2   141    36   263    35   264 0.78 Alpha/beta hydrolase family
Methyltransf_18      PF12847.2    112 seq1358_BIOID59381   -            588     5e-09   36.6   0.0   1   1   3.9e-12   1.1e-08   35.5   0.0     4   110   413   522   411   523 0.86 Methyltransferase domain
DSPc                 PF00782.15   133 seq1360_BIOID59381   -            451   2.4e-25   88.5   0.0   1   1   1.2e-28   4.3e-25   87.7   0.0     1   132   327   450   327   451 0.96 Dual specificity phosphatase, catalytic domain
PAP2                 PF01569.16   129 seq1360_BIOID59381   -            451     3e-09   36.5   5.3   1   1   8.8e-13     3e-09   36.5   3.6     5   126   107   220    83   223 0.87 PAP2 superfamily
PAP2_3               PF14378.1    191 seq1360_BIOID59381   -            451   1.8e-08   34.0   2.4   1   1   1.3e-11   4.4e-08   32.7   1.7    72   189   102   211    91   213 0.84 PAP2 superfamily
Y_phosphatase        PF00102.22   236 seq1360_BIOID59381   -            451   2.8e-05   23.4   0.0   1   1   1.3e-08   4.3e-05   22.8   0.0   148   224   370   439   346   445 0.82 Protein-tyrosine phosphatase
DUF3418              PF11898.3    586 seq1362_BIOID59381   -           1300  2.1e-241  802.3   0.6   1   1  1.3e-244    3e-241  801.8   0.4     2   586   712  1298   711  1298 0.99 Domain of unknown function (DUF3418)
OB_NTP_bind          PF07717.11   111 seq1362_BIOID59381   -           1300   1.1e-24   86.1   0.0   1   1   9.4e-28   2.1e-24   85.2   0.0     2   111   600   699   599   699 0.97 Oligonucleotide/oligosaccharide-binding (OB)-fold
HA2                  PF04408.18   102 seq1362_BIOID59381   -           1300   2.7e-24   85.0   0.0   1   1   2.5e-27   5.8e-24   83.9   0.0     2   101   465   558   464   559 0.90 Helicase associated domain (HA2)
Helicase_C           PF00271.26    78 seq1362_BIOID59381   -           1300   1.2e-10   41.0   0.1   1   1   1.1e-13   2.5e-10   39.9   0.1     2    77   312   403   311   404 0.94 Helicase conserved C-terminal domain
DEAD                 PF00270.24   173 seq1362_BIOID59381   -           1300   6.8e-07   28.7   0.0   1   1     7e-10   1.6e-06   27.5   0.0     7   167    86   233    80   239 0.72 DEAD/DEAH box helicase
DUF218               PF02698.12   155 seq1363_BIOID59381   -            234     4e-24   84.7   0.0   1   1   3.9e-28   5.4e-24   84.3   0.0     1   137     4   151     4   177 0.92 DUF218 domain
Aldedh               PF00171.17   462 seq1365_BIOID59381   -            316  2.7e-103  345.6   0.2   1   1  2.1e-107  2.9e-103  345.5   0.1     8   291    22   307    15   316 0.97 Aldehyde dehydrogenase family
HTH_Tnp_1            PF01527.15    76 seq1366_BIOID59381   -            108   1.3e-11   44.1   1.6   1   1   3.7e-15     5e-11   42.2   1.1     1    74     1    87     1    88 0.86 Transposase
rve                  PF00665.21   120 seq1367_BIOID59381   -            296   6.4e-26   90.7   0.1   1   1   6.5e-29   2.2e-25   88.9   0.0     2   119   126   240   125   241 0.97 Integrase core domain
HTH_21               PF13276.1     60 seq1367_BIOID59381   -            296   9.2e-17   60.6   3.5   1   1   6.3e-20   2.2e-16   59.5   2.4     2    60    47   104    45   104 0.94 HTH-like domain
rve_3                PF13683.1     67 seq1367_BIOID59381   -            296   1.3e-11   43.7   0.1   1   1   8.8e-15     3e-11   42.5   0.0     6    67   217   278   212   278 0.93 Integrase core domain
rve_2                PF13333.1     52 seq1367_BIOID59381   -            296   2.8e-06   27.1   0.0   1   1   1.7e-09   5.8e-06   26.1   0.0     1    44   231   277   231   284 0.88 Integrase core domain
Tautomerase          PF01361.16    60 seq1369_BIOID59381   -             75   3.8e-14   51.9   0.0   1   1   3.7e-18   5.1e-14   51.5   0.0     1    51     2    53     2    55 0.98 Tautomerase enzyme
Acetyltransf_2       PF00797.12   240 seq1370_BIOID59381   -            281   1.7e-84  283.0   0.1   1   1   1.4e-88     2e-84  282.8   0.1     1   237    21   256    21   259 0.98 N-acetyltransferase
Molybdop_Fe4S4       PF04879.11    55 seq1372_BIOID59381   -            195   2.2e-21   75.3   0.2   1   1   2.6e-24   1.8e-20   72.4   0.1     2    55    44   104    43   104 0.96 Molybdopterin oxidoreductase Fe4S4 domain
Molybdopterin        PF00384.17   432 seq1372_BIOID59381   -            195   1.4e-06   27.2   0.1   1   1   2.4e-10   1.6e-06   26.9   0.0     1    35   107   139   107   190 0.79 Molybdopterin oxidoreductase
Molybdopterin        PF00384.17   432 seq1373_BIOID59381   -            803   9.9e-25   87.0   0.0   1   1   3.2e-25   2.2e-21   75.9   0.0   103   379     2   377     1   381 0.85 Molybdopterin oxidoreductase
Molydop_binding      PF01568.16   109 seq1373_BIOID59381   -            803   5.6e-17   61.4   0.1   1   1     3e-20     2e-16   59.6   0.1     4   108   681   796   678   797 0.93 Molydopterin dinucleotide binding domain
Fer4_11              PF13247.1     99 seq1374_BIOID59381   -            294   1.2e-29  101.9  13.1   1   1   1.8e-32   2.2e-29  101.1   5.5     2    98    92   188    91   189 0.94 4Fe-4S dicluster domain
Form-deh_trans       PF09163.6     44 seq1374_BIOID59381   -            294   8.7e-20   69.8   0.0   1   1   1.3e-22   1.6e-19   68.9   0.0     1    44   246   289   246   290 0.96 Formate dehydrogenase N, transmembrane
Fer4_7               PF12838.2     52 seq1374_BIOID59381   -            294   4.9e-15   55.5  25.2   1   1   8.3e-11     1e-07   32.0   5.6     1    50    38   114    38   117 0.90 4Fe-4S dicluster domain
Fer4_9               PF13187.1     55 seq1374_BIOID59381   -            294   3.2e-13   49.6  27.2   1   1   4.6e-11   5.7e-08   32.7   7.7     1    55   132   184   132   184 0.97 4Fe-4S dicluster domain
Fer4_10              PF13237.1     52 seq1374_BIOID59381   -            294   2.6e-12   46.2  27.8   1   1   3.4e-11   4.2e-08   32.7   7.1     2    52    93   144    92   144 0.86 4Fe-4S dicluster domain
Fer4_2               PF12797.2     22 seq1374_BIOID59381   -            294   3.3e-10   39.1  34.5   1   1   6.4e-09     8e-06   25.3   2.4     4    20    33    49    31    51 0.91 4Fe-4S binding domain
Fer4_3               PF12798.2     15 seq1374_BIOID59381   -            294   9.7e-08   31.9  41.1   1   3   0.00035      0.43   11.1   3.8     1    15   100   117   100   117 0.89 4Fe-4S binding domain
Fer4_3               PF12798.2     15 seq1374_BIOID59381   -            294   9.7e-08   31.9  41.1   2   3   6.7e-05     0.083   13.3   2.9     1    14   133   146   133   147 0.94 4Fe-4S binding domain
Fer4_3               PF12798.2     15 seq1374_BIOID59381   -            294   9.7e-08   31.9  41.1   3   3   3.4e-06    0.0042   17.4   2.5     1    15   160   183   160   183 0.98 4Fe-4S binding domain
Fer4_4               PF12800.2     17 seq1374_BIOID59381   -            294   3.1e-07   30.0  31.6   1   2   4.7e-05     0.059   13.6   1.8     3    15    38    50    36    56 0.91 4Fe-4S binding domain
Fer4_4               PF12800.2     17 seq1374_BIOID59381   -            294   3.1e-07   30.0  31.6   2   2     1e-07   0.00013   21.9   1.8     1    17   130   146   130   146 0.92 4Fe-4S binding domain
Fer4                 PF00037.22    24 seq1374_BIOID59381   -            294   3.1e-07   29.6  37.3   1   1   4.1e-08   5.1e-05   22.5   2.0     5    22   130   147   126   149 0.87 4Fe-4S binding domain
Cytochrom_B_N        PF00033.14   188 seq1375_BIOID59381   -            217   1.4e-20   73.3  19.2   1   1   2.5e-24   1.7e-20   73.0  13.3     4   188    10   186     7   186 0.92 Cytochrome b(N-terminal)/b6/petB
Ni_hydr_CYTB         PF01292.15   182 seq1375_BIOID59381   -            217   1.4e-18   66.8  17.8   1   1   2.5e-22   1.7e-18   66.5  12.3     5   182    13   186     9   186 0.89 Prokaryotic cytochrome b561
OsmC                 PF02566.14   100 seq1378_BIOID59381   -            143   1.5e-19   69.9   0.1   1   1   1.4e-23   1.9e-19   69.5   0.0     2    99    42   139    41   140 0.89 OsmC-like protein
HTH_Tnp_1            PF01527.15    76 seq1385_BIOID59381   -            136   4.5e-19   68.0   0.6   1   1   1.2e-22     8e-19   67.2   0.4     2    74    23   102    22   104 0.89 Transposase
HTH_28               PF13518.1     52 seq1385_BIOID59381   -            136   2.1e-06   27.4   0.5   1   1   6.5e-10   4.4e-06   26.4   0.0     1    43    32    75    32    78 0.93 Helix-turn-helix domain
BPD_transp_2         PF02653.11   267 seq1388_BIOID59381   -            141   1.8e-19   69.6  16.2   1   1   1.5e-23     2e-19   69.4  11.2   158   267     2   116     1   116 0.98 Branched-chain amino acid transport system / permease component
Peripla_BP_4         PF13407.1    258 seq1389_BIOID59381   -            340   5.7e-54  183.0   4.4   1   1   1.1e-57   7.6e-54  182.6   3.1     1   256    30   285    30   287 0.95 Periplasmic binding protein domain
DeoC                 PF01791.4    236 seq1391_BIOID59381   -            291   2.3e-16   59.7   0.1   1   1   2.1e-20   2.9e-16   59.3   0.1     1   235    51   258    51   259 0.90 DeoC/LacD family aldolase
ABM                  PF03992.11    78 seq1392_BIOID59381   -             96   7.9e-16   57.7   0.2   1   1   6.5e-20   8.9e-16   57.5   0.1     1    77     1    76     1    77 0.95 Antibiotic biosynthesis monooxygenase
Methyltransf_23      PF13489.1    162 seq1393_BIOID59381   -            252   1.2e-17   63.9   0.0   1   1   1.4e-20   1.9e-17   63.2   0.0     2   159    13   176    11   178 0.82 Methyltransferase domain
Methyltransf_31      PF13847.1    152 seq1393_BIOID59381   -            252     7e-16   58.0   0.0   1   1   6.6e-19   9.1e-16   57.6   0.0     5   117    33   145    29   201 0.83 Methyltransferase domain
Methyltransf_18      PF12847.2    112 seq1393_BIOID59381   -            252     2e-15   57.2   0.0   1   1   8.6e-18   1.2e-14   54.7   0.0     5   110    35   129    31   131 0.90 Methyltransferase domain
Methyltransf_11      PF08241.7     95 seq1393_BIOID59381   -            252   4.1e-15   55.9   0.0   1   1   2.5e-17   3.5e-14   52.9   0.0     2    94    37   127    36   128 0.96 Methyltransferase domain
Methyltransf_25      PF13649.1    101 seq1393_BIOID59381   -            252   3.1e-11   43.4   0.0   1   1     1e-13   1.4e-10   41.3   0.0     1   101    35   124    35   124 0.87 Methyltransferase domain
Methyltransf_12      PF08242.7     99 seq1393_BIOID59381   -            252   4.2e-10   39.8   0.0   1   1   5.7e-13   7.8e-10   39.0   0.0     2    99    37   126    36   126 0.91 Methyltransferase domain
MTS                  PF05175.9    170 seq1393_BIOID59381   -            252     1e-05   24.8   0.0   1   1   1.1e-08   1.6e-05   24.2   0.0    19   106    20   101    11   133 0.82 Methyltransferase small domain
Methyltransf_2       PF00891.13   241 seq1393_BIOID59381   -            252     3e-05   23.2   0.0   1   1   3.3e-08   4.5e-05   22.6   0.0    91   163    22    98     7   110 0.86 O-methyltransferase
LysR_substrate       PF03466.15   209 seq1394_BIOID59381   -            186   2.8e-20   72.1   0.0   1   1   7.8e-24   5.3e-20   71.2   0.0     2    89    85   172    84   181 0.95 LysR substrate binding domain
HTH_1                PF00126.22    60 seq1394_BIOID59381   -            186   1.1e-18   66.5   0.9   1   1     3e-22   2.1e-18   65.7   0.6     1    60     3    62     3    62 0.97 Bacterial regulatory helix-turn-helix protein, lysR family
Terminase_6          PF03237.10   384 seq1405_BIOID59381   -            377   1.2e-52  178.8   0.0   1   1   3.6e-56   1.7e-52  178.4   0.0     1   201   162   370   162   375 0.96 Terminase-like family
Terminase_5          PF06056.7     58 seq1405_BIOID59381   -            377   2.8e-27   93.9   0.2   1   1   1.3e-30   5.8e-27   92.8   0.1     1    58    11    68    11    68 0.99 Putative ATPase subunit of terminase (gpP-like)
DDE_Tnp_IS240        PF13610.1    140 seq1407_BIOID59381   -            238   2.9e-50  169.7   0.0   1   1   8.9e-54   4.1e-50  169.2   0.0     4   139    79   216    77   217 0.99 DDE domain
rve                  PF00665.21   120 seq1407_BIOID59381   -            238   1.3e-10   41.2   0.1   1   1   5.6e-13   2.5e-09   37.1   0.0     9   119    79   186    74   187 0.85 Integrase core domain
DDE_Tnp_IS66         PF03050.9    271 seq1407_BIOID59381   -            238   1.3e-09   37.5   0.3   1   1   3.8e-13   1.7e-09   37.1   0.2     5   132    14   148    10   178 0.86 Transposase IS66 family
Terminase_6          PF03237.10   384 seq1408_BIOID59381   -            220   1.9e-48  165.0   0.1   1   1   1.5e-52   2.1e-48  164.8   0.1   203   384     4   204     1   204 0.98 Terminase-like family
Phage_portal         PF04860.7    347 seq1411_BIOID59381   -            344   6.1e-61  205.9   0.1   1   1     6e-65   8.2e-61  205.4   0.0    13   313    50   338    41   343 0.90 Phage portal protein
HTH_Tnp_1            PF01527.15    76 seq1412_BIOID59381   -            108   8.6e-12   44.7   1.3   1   1   2.5e-15   3.4e-11   42.8   0.9     1    74     1    87     1    88 0.86 Transposase
rve                  PF00665.21   120 seq1413_BIOID59381   -            296   6.4e-26   90.7   0.1   1   1   6.5e-29   2.2e-25   88.9   0.0     2   119   126   240   125   241 0.97 Integrase core domain
HTH_21               PF13276.1     60 seq1413_BIOID59381   -            296   9.2e-17   60.6   3.5   1   1   6.3e-20   2.2e-16   59.5   2.4     2    60    47   104    45   104 0.94 HTH-like domain
rve_3                PF13683.1     67 seq1413_BIOID59381   -            296   1.3e-11   43.7   0.1   1   1   8.8e-15     3e-11   42.5   0.0     6    67   217   278   212   278 0.93 Integrase core domain
rve_2                PF13333.1     52 seq1413_BIOID59381   -            296   2.8e-06   27.1   0.0   1   1   1.7e-09   5.8e-06   26.1   0.0     1    44   231   277   231   284 0.88 Integrase core domain
Phage_integrase      PF00589.17   173 seq1414_BIOID59381   -            158   1.4e-17   63.7   1.6   1   1     5e-19   6.8e-15   55.0   0.3   118   172    74   130    65   131 0.86 Phage integrase family
LysR_substrate       PF03466.15   209 seq1416_BIOID59381   -             71   5.5e-12   45.1   0.4   1   1   4.6e-16   6.3e-12   44.9   0.3   142   204     1    62     1    65 0.97 LysR substrate binding domain
MFS_1                PF07690.11   354 seq1419_BIOID59381   -            396   3.6e-34  117.9  59.3   1   1   2.6e-38   3.6e-34  117.9  41.1     2   353    19   349    18   350 0.89 Major Facilitator Superfamily
MarR                 PF01047.17    59 seq1421_BIOID59381   -            144   5.2e-18   64.3   0.0   1   1   1.9e-21   8.8e-18   63.6   0.0     1    59    38    96    38    96 0.98 MarR family
MarR_2               PF12802.2     62 seq1421_BIOID59381   -            144   1.4e-13   50.1   0.0   1   1   5.2e-17   2.4e-13   49.4   0.0     1    62    36    95    36    95 0.98 MarR family
HTH_27               PF13463.1     68 seq1421_BIOID59381   -            144   3.5e-09   36.7   0.0   1   1   1.8e-12   8.1e-09   35.5   0.0     1    68    38   104    38   104 0.93 Winged helix DNA-binding domain
HTH_18               PF12833.2     81 seq1422_BIOID59381   -            129   1.1e-19   70.2   0.3   1   1   2.1e-23   1.4e-19   69.8   0.2     2    79    34   110    33   112 0.96 Helix-turn-helix domain
HTH_AraC             PF00165.18    42 seq1422_BIOID59381   -            129   5.4e-18   64.0   0.2   1   2     2e-09   1.4e-05   24.6   0.0     1    42    20    61    20    61 0.97 Bacterial regulatory helix-turn-helix proteins, AraC family
HTH_AraC             PF00165.18    42 seq1422_BIOID59381   -            129   5.4e-18   64.0   0.2   2   2     2e-13   1.4e-09   37.3   0.0     2    41    73   110    68   111 0.93 Bacterial regulatory helix-turn-helix proteins, AraC family
MarB                 PF13999.1     66 seq1423_BIOID59381   -             72     1e-33  114.5   0.2   1   1   8.3e-38   1.1e-33  114.4   0.2     2    66     6    70     5    70 0.98 MarB protein
UTRA                 PF07702.8    141 seq1424_BIOID59381   -            232   1.2e-32  112.4   0.0   1   1   3.6e-36   1.7e-32  111.9   0.0     2   136    87   220    86   225 0.97 UTRA domain
GntR                 PF00392.16    64 seq1424_BIOID59381   -            232   4.7e-19   67.4   0.0   1   1   1.7e-22   7.6e-19   66.8   0.0     3    64     4    65     3    65 0.98 Bacterial regulatory proteins, gntR family
HTH_DeoR             PF08220.7     57 seq1424_BIOID59381   -            232   2.6e-05   23.5   0.1   1   1     1e-08   4.6e-05   22.7   0.0    19    55    30    66    27    68 0.91 DeoR-like helix-turn-helix domain
MFS_1                PF07690.11   354 seq1426_BIOID59381   -            395   1.9e-28   99.1  39.7   1   1   2.7e-32   1.9e-28   99.1  27.5     2   344    13   341    12   344 0.82 Major Facilitator Superfamily
DUF4066              PF13278.1    166 seq1428_BIOID59381   -            330   1.4e-36  125.1   0.0   1   1   5.8e-40     2e-36  124.6   0.0     1   166    19   183    19   183 0.98 Putative amidotransferase
HTH_18               PF12833.2     81 seq1428_BIOID59381   -            330   4.6e-19   68.1   0.7   1   1   2.2e-22   7.5e-19   67.5   0.5     1    81   245   324   245   324 0.97 Helix-turn-helix domain
DJ-1_PfpI            PF01965.19   147 seq1428_BIOID59381   -            330   1.6e-14   53.4   0.0   1   1   7.3e-18   2.5e-14   52.8   0.0    23   144    67   183    51   186 0.82 DJ-1/PfpI family
HTH_AraC             PF00165.18    42 seq1428_BIOID59381   -            330   4.6e-12   45.2   0.2   1   1   8.9e-10     3e-06   26.7   0.0     1    41   232   272   232   273 0.96 Bacterial regulatory helix-turn-helix proteins, AraC family
adh_short            PF00106.20   167 seq1432_BIOID59381   -            248   2.5e-34  118.4   0.0   1   1   1.2e-37   3.2e-34  118.1   0.0     2   166     2   165     1   166 0.93 short chain dehydrogenase
adh_short_C2         PF13561.1    243 seq1432_BIOID59381   -            248   2.5e-14   53.5   0.0   1   1   1.1e-17   3.1e-14   53.2   0.0     3   222     9   218     7   232 0.89 Enoyl-(Acyl carrier protein) reductase
KR                   PF08659.5    181 seq1432_BIOID59381   -            248   2.2e-13   50.1   0.0   1   1   1.1e-16   3.1e-13   49.6   0.0     3   173     3   170     2   177 0.89 KR domain
Epimerase            PF01370.16   236 seq1432_BIOID59381   -            248   1.4e-06   27.8   0.1   1   1   1.6e-09   4.3e-06   26.2   0.0     1   117     3   135     3   176 0.80 NAD dependent epimerase/dehydratase family
NAD_binding_10       PF13460.1    183 seq1432_BIOID59381   -            248   2.8e-06   27.3   0.0   1   1   1.3e-09   3.7e-06   26.9   0.0     1    60     3    67     3   173 0.77 NADH(P)-binding
FCD                  PF07729.7    125 seq1433_BIOID59381   -            228   1.7e-26   92.8   6.1   1   1   3.7e-30   2.5e-26   92.3   4.2     5   124    89   208    87   209 0.99 FCD domain
GntR                 PF00392.16    64 seq1433_BIOID59381   -            228     9e-18   63.3   0.0   1   1   3.6e-21   2.4e-17   61.9   0.0     3    64    15    75    13    75 0.98 Bacterial regulatory proteins, gntR family
YdfZ                 PF14001.1     64 seq1435_BIOID59381   -             67     2e-33  114.3   0.1   1   1   1.6e-37   2.2e-33  114.1   0.1     1    64     2    65     2    65 0.99 YdfZ protein
Resolvase            PF00239.16   141 seq1438_BIOID59381   -            120     1e-30  106.3   0.0   1   1   8.1e-35   1.1e-30  106.2   0.0     1   116     4   120     4   120 0.90 Resolvase, N terminal domain
HTH_Tnp_1            PF01527.15    76 seq1444_BIOID59381   -            108   8.6e-12   44.7   1.3   1   1   2.5e-15   3.4e-11   42.8   0.9     1    74     1    87     1    88 0.86 Transposase
HTH_21               PF13276.1     60 seq1445_BIOID59381   -            160   2.7e-17   62.4   3.5   1   1     5e-21   6.8e-17   61.1   2.4     2    60    47   104    45   104 0.94 HTH-like domain
RVT_1                PF00078.22   214 seq1447_BIOID59381   -            507   3.4e-54  183.3   0.0   1   1   7.6e-58   5.2e-54  182.7   0.0     1   214    91   337    91   337 0.97 Reverse transcriptase (RNA-dependent DNA polymerase)
GIIM                 PF08388.6     80 seq1447_BIOID59381   -            507   9.5e-12   44.4   1.8   1   1   1.4e-15   9.5e-12   44.4   1.3     3    69   360   426   358   448 0.85 Group II intron, maturase-specific domain
rve                  PF00665.21   120 seq1448_BIOID59381   -            128   7.9e-13   48.4   0.0   1   1   2.6e-16   1.2e-12   47.8   0.0    49   119     3    72     1    73 0.95 Integrase core domain
rve_3                PF13683.1     67 seq1448_BIOID59381   -            128   6.7e-11   41.4   0.0   1   1     2e-14   9.2e-11   41.0   0.0     6    67    49   110    44   110 0.93 Integrase core domain
rve_2                PF13333.1     52 seq1448_BIOID59381   -            128   4.6e-05   23.2   0.0   1   1   1.8e-08     8e-05   22.5   0.0     1    44    63   109    63   117 0.88 Integrase core domain
SpoVR                PF04293.8    427 seq1451_BIOID59381   -            510  5.1e-200  664.1   7.6   1   1  4.4e-204    6e-200  663.9   5.3     2   427    18   453    17   453 0.98 SpoVR like protein
NhaB                 PF06450.7    515 seq1452_BIOID59381   -            513  3.8e-305 1012.2  26.3   1   1  6.3e-309  4.3e-305 1012.0  18.2     1   514     1   511     1   512 1.00 Bacterial Na+/H+ antiporter B (NhaB)
CitMHS               PF03600.11   349 seq1452_BIOID59381   -            513   1.6e-08   33.3   4.5   1   1   2.4e-12   1.6e-08   33.3   3.1   130   344   200   436   192   441 0.76 Citrate transporter
DsbB                 PF02600.11   156 seq1453_BIOID59381   -            178   2.3e-42  144.2  14.5   1   1     2e-46   2.8e-42  144.0  10.0     3   155    12   163     3   164 0.96 Disulfide bond formation protein DsbB
DUF1706              PF08020.6    166 seq1455_BIOID59381   -            172   6.9e-59  197.9   0.1   1   1   5.7e-63   7.8e-59  197.7   0.1     1   166     1   166     1   166 0.99 Protein of unknown function (DUF1706)
DDE_Tnp_ISL3         PF01610.12   248 seq1456_BIOID59381   -            406   4.5e-57  193.3   2.7   1   1   9.1e-61   6.2e-57  192.8   1.9     2   246   158   393   157   395 0.95 Transposase
HTH_Tnp_ISL3         PF13542.1     65 seq1456_BIOID59381   -            406   3.3e-12   45.8   5.9   1   1   1.2e-15     8e-12   44.5   4.1     4    65    42   101    39   101 0.93 Helix-turn-helix domain of transposase family ISL3
HlyE                 PF06109.8    299 seq1457_BIOID59381   -            351  1.2e-192  638.3  12.9   1   1    1e-196  1.4e-192  638.1   9.0     1   299    52   350    52   350 1.00 Haemolysin E (HlyE)
PPC                  PF04151.10    70 seq1462_BIOID59381   -            133   1.8e-07   31.9   0.4   1   1   2.5e-11   3.4e-07   31.0   0.3     1    68    48   111    48   113 0.85 Bacterial pre-peptidase C-terminal domain
MinC_C               PF03775.11   105 seq1463_BIOID59381   -            231   4.4e-40  135.4   0.0   1   1   9.7e-44   6.6e-40  134.8   0.0     1   105   125   230   125   230 0.98 Septum formation inhibitor MinC, C-terminal domain
MinC_N               PF05209.8     99 seq1463_BIOID59381   -            231     4e-35  119.4   0.0   1   1   8.6e-39   5.9e-35  118.8   0.0     1    99     1   104     1   104 0.98 Septum formation inhibitor MinC, N-terminal domain
CbiA                 PF01656.18   195 seq1464_BIOID59381   -            270   1.1e-28   99.8   0.4   1   1   5.3e-32   1.5e-28   99.4   0.3     1   193     5   217     5   219 0.81 CobQ/CobB/MinD/ParA nucleotide binding domain
AAA_31               PF13614.1    157 seq1464_BIOID59381   -            270   6.9e-18   64.9   0.0   1   1   3.4e-21   9.4e-18   64.5   0.0     1   156     3   151     3   152 0.92 AAA domain
ArsA_ATPase          PF02374.10   305 seq1464_BIOID59381   -            270   6.5e-10   38.4   2.9   1   1   2.9e-13     8e-10   38.1   1.5     3    38     5    40     2    46 0.91 Anion-transporting ATPase
MipZ                 PF09140.6    261 seq1464_BIOID59381   -            270   2.8e-08   33.0   0.6   1   1   2.1e-11   5.7e-08   32.0   0.4     1   127     3   142     3   166 0.69 ATPase MipZ
MinE                 PF03776.9     70 seq1465_BIOID59381   -             88   3.3e-28   96.8   0.8   1   1   2.8e-32   3.8e-28   96.6   0.6     1    70    14    83    14    83 0.94 Septum formation topological specificity factor MinE
Gly-zipper_Omp       PF13488.1     46 seq1470_BIOID59381   -             94   2.6e-12   46.0  38.7   1   2   1.4e-09   6.2e-06   25.6   8.8     2    33    10    41     8    52 0.89 Glycine zipper
Gly-zipper_Omp       PF13488.1     46 seq1470_BIOID59381   -             94   2.6e-12   46.0  38.7   2   2     6e-10   2.8e-06   26.7  12.6     2    41    54    93    53    94 0.95 Glycine zipper
HTH_Tnp_1            PF01527.15    76 seq1472_BIOID59381   -            108   8.6e-12   44.7   1.3   1   1   2.5e-15   3.4e-11   42.8   0.9     1    74     1    87     1    88 0.86 Transposase
rve                  PF00665.21   120 seq1473_BIOID59381   -            296   6.4e-26   90.7   0.1   1   1   6.5e-29   2.2e-25   88.9   0.0     2   119   126   240   125   241 0.97 Integrase core domain
HTH_21               PF13276.1     60 seq1473_BIOID59381   -            296   9.2e-17   60.6   3.5   1   1   6.3e-20   2.2e-16   59.5   2.4     2    60    47   104    45   104 0.94 HTH-like domain
rve_3                PF13683.1     67 seq1473_BIOID59381   -            296   1.3e-11   43.7   0.1   1   1   8.8e-15     3e-11   42.5   0.0     6    67   217   278   212   278 0.93 Integrase core domain
rve_2                PF13333.1     52 seq1473_BIOID59381   -            296   2.8e-06   27.1   0.0   1   1   1.7e-09   5.8e-06   26.1   0.0     1    44   231   277   231   284 0.88 Integrase core domain
EAL                  PF00563.15   236 seq1476_BIOID59381   -            429   2.1e-41  141.8   0.1   1   1   6.4e-45   4.4e-41  140.7   0.1    14   235   199   414   191   415 0.87 EAL domain
BLUF                 PF04940.7     93 seq1476_BIOID59381   -            429   2.1e-27   94.5   0.0   1   1   5.2e-31   3.5e-27   93.8   0.0     1    92    28   119    28   120 0.98 Sensors of blue-light using FAD
MerR_1               PF13411.1     69 seq1477_BIOID59381   -            243   5.9e-19   67.4   0.0   1   1   2.3e-22   1.1e-18   66.6   0.0     1    67     4    71     4    73 0.98 MerR HTH family regulatory protein
MerR                 PF00376.18    38 seq1477_BIOID59381   -            243   1.6e-13   49.8   0.0   1   1   6.3e-17   2.9e-13   49.0   0.0     1    38     5    42     5    42 0.98 MerR family regulatory protein
DUF1398              PF07166.6    125 seq1479_BIOID59381   -            134   5.8e-61  203.8   3.5   1   1   4.7e-65   6.5e-61  203.6   2.4     1   125     3   127     3   127 0.99 Protein of unknown function (DUF1398)
SBP_bac_9            PF01297.12   256 seq1484_BIOID59381   -            304   1.2e-67  227.7   0.0   1   1     1e-71   1.4e-67  227.5   0.0     1   254    32   295    32   297 0.92 Periplasmic solute binding protein family
ABC_tran             PF00005.22   118 seq1485_BIOID59381   -            275   5.9e-19   68.4   0.0   1   1   1.3e-22   8.9e-19   67.8   0.0     1   117    47   170    47   171 0.86 ABC transporter
AAA_21               PF13304.1    303 seq1485_BIOID59381   -            275   8.8e-16   58.5   0.0   1   1   1.5e-11     1e-07   32.1   0.0   212   298   137   201   106   203 0.82 AAA domain
ABC-3                PF00950.12   258 seq1486_BIOID59381   -            285   7.1e-82  274.4  24.8   1   1   1.2e-85     8e-82  274.2  17.2     1   257     9   264     9   265 0.99 ABC 3 transport family
FecCD                PF01032.13   311 seq1486_BIOID59381   -            285   2.6e-11   42.7  22.1   1   1   3.9e-15   2.6e-11   42.7  15.3   102   287    64   244    45   265 0.82 FecCD transport family
ABC-3                PF00950.12   258 seq1487_BIOID59381   -            285   4.7e-77  258.6  35.2   1   1   7.8e-81   5.3e-77  258.4  24.4     1   257    10   265    10   266 0.99 ABC 3 transport family
FecCD                PF01032.13   311 seq1487_BIOID59381   -            285   1.9e-06   26.8  30.4   1   1   3.3e-10   2.3e-06   26.5  20.7    82   306    40   264    29   269 0.81 FecCD transport family
HTH_31               PF13560.1     64 seq1496_BIOID59381   -            153   5.4e-09   36.0   1.8   1   1   9.6e-13   6.5e-09   35.7   0.3     4    52    21    68    19    70 0.95 Helix-turn-helix domain
HTH_3                PF01381.17    55 seq1496_BIOID59381   -            153   0.00011   21.8   0.0   1   1     3e-08    0.0002   20.9   0.0     3    46    25    68    23    69 0.91 Helix-turn-helix
DUF4063              PF13272.1    107 seq1501_BIOID59381   -            116   1.8e-42  143.3   1.6   1   1   1.5e-46     2e-42  143.2   1.1     1   107    14   115    14   115 0.98 Protein of unknown function (DUF4063)
SLT                  PF01464.15   121 seq1502_BIOID59381   -            246   1.3e-12   47.1   0.0   1   1   1.4e-16     2e-12   46.5   0.0    18   114    94   192    76   197 0.88 Transglycosylase SLT domain
DUF3486              PF11985.3    180 seq1507_BIOID59381   -            149   5.8e-54  182.7   4.9   1   1   4.7e-58   6.4e-54  182.6   3.4     1   149     1   148     1   149 0.98 Protein of unknown function (DUF3486)
Terminase_6          PF03237.10   384 seq1508_BIOID59381   -            531   1.6e-11   43.5   0.0   1   1   1.5e-15   2.1e-11   43.1   0.0     1   380    60   502    60   505 0.86 Terminase-like family
DUF935               PF06074.7    516 seq1509_BIOID59381   -            498  1.4e-147  492.4   0.0   1   1  1.1e-151  1.5e-147  492.2   0.0     1   515     1   493     1   494 0.96 Protein of unknown function (DUF935)
Phage_Mu_F           PF04233.9    112 seq1510_BIOID59381   -            273   2.2e-29  102.1   0.0   1   1   3.2e-33   4.3e-29  101.1   0.0     2   112    59   190    58   190 0.96 Phage Mu protein F like protein
Phage_tail_S         PF05069.8    148 seq1511_BIOID59381   -            152   4.4e-26   91.3   0.0   1   1   3.6e-30   4.9e-26   91.1   0.0     2   136    12   129    11   147 0.84 Phage virion morphogenesis family
DUF1320              PF07030.7    130 seq1518_BIOID59381   -            148   1.2e-41  141.3   0.3   1   1   9.8e-46   1.3e-41  141.2   0.2     1   129     2   135     2   136 0.98 Protein of unknown function (DUF1320)
Gp37                 PF09646.5    144 seq1519_BIOID59381   -            154   1.1e-65  219.3   0.0   1   1   9.3e-70   1.3e-65  219.1   0.0     1   144    10   154    10   154 0.99 Gp37 protein
Phage_sheath_1       PF04984.9    464 seq1521_BIOID59381   -            475   2.3e-76  257.0   0.3   1   1   1.9e-80   2.6e-76  256.8   0.2     1   464     1   464     1   464 0.90 Phage tail sheath protein
Phage_tube           PF04985.9    167 seq1522_BIOID59381   -            173   4.9e-53  178.8   0.0   1   1   4.1e-57   5.6e-53  178.6   0.0     2   166     6   172     5   173 0.98 Phage tail tube protein FII
FluMu_gp41           PF10109.4     82 seq1524_BIOID59381   -            111   2.9e-19   68.6   0.1   1   1   2.6e-23   3.5e-19   68.3   0.1     1    79     8    82     8    85 0.97 Mu-like prophage FluMu protein gp41
PhageMin_Tail        PF10145.4    202 seq1525_BIOID59381   -            983   1.1e-28  100.2  12.3   1   1   7.8e-33   1.1e-28  100.2   8.5     4   192   155   346   152   377 0.86 Phage-related minor tail protein
Phage_P2_GpU         PF06995.6    121 seq1526_BIOID59381   -            294   7.9e-35  118.7   0.0   1   1   9.8e-39   1.3e-34  118.0   0.0     1   121     6   125     6   125 0.99 Phage P2 GpU
Phage_tail_X         PF05489.7     60 seq1527_BIOID59381   -             70     2e-20   71.9   0.0   1   1   1.7e-24   2.3e-20   71.7   0.0     2    58     5    58     4    60 0.95 Phage Tail Protein X
Phage_GPD            PF05954.6    292 seq1528_BIOID59381   -            384   1.4e-32  112.9   0.5   1   1   1.4e-36   1.9e-32  112.4   0.4     5   291    55   341    52   343 0.84 Phage late control gene D protein (GPD)
Phage_base_V         PF04717.7     79 seq1529_BIOID59381   -            198   1.1e-19   70.0   0.0   1   1   1.6e-23   2.2e-19   69.0   0.0     1    78     9    85     9    86 0.96 Phage-related baseplate assembly protein
Baseplate_J          PF04865.9    243 seq1533_BIOID59381   -            367   1.7e-69  233.7   0.6   1   1   1.7e-73   2.3e-69  233.3   0.4     2   243    70   327    69   327 0.96 Baseplate J-like protein
Tail_P2_I            PF09684.5    139 seq1534_BIOID59381   -            192   1.1e-31  109.1   0.0   1   1   9.6e-36   1.3e-31  108.8   0.0     1   139     7   162     7   162 0.92 Phage tail protein (Tail_P2_I)
Phage_fiber_2        PF03406.8     44 seq1535_BIOID59381   -            686  8.8e-157  508.4  95.8   1   8   5.4e-24   1.5e-20   72.4   4.1     1    41    69   109    69   112 0.95 Phage tail fibre repeat
Phage_fiber_2        PF03406.8     44 seq1535_BIOID59381   -            686  8.8e-157  508.4  95.8   2   8   4.8e-23   1.3e-19   69.3   3.8     1    44   125   168   125   168 0.98 Phage tail fibre repeat
Phage_fiber_2        PF03406.8     44 seq1535_BIOID59381   -            686  8.8e-157  508.4  95.8   3   8   6.9e-23   1.9e-19   68.9   2.9     1    41   169   209   169   212 0.95 Phage tail fibre repeat
Phage_fiber_2        PF03406.8     44 seq1535_BIOID59381   -            686  8.8e-157  508.4  95.8   4   8   4.8e-23   1.3e-19   69.3   3.8     1    44   225   268   225   268 0.98 Phage tail fibre repeat
Phage_fiber_2        PF03406.8     44 seq1535_BIOID59381   -            686  8.8e-157  508.4  95.8   5   8   6.9e-23   1.9e-19   68.9   2.9     1    41   269   309   269   312 0.95 Phage tail fibre repeat
Phage_fiber_2        PF03406.8     44 seq1535_BIOID59381   -            686  8.8e-157  508.4  95.8   6   8   1.9e-22   5.3e-19   67.4   3.4     1    39   325   363   325   367 0.96 Phage tail fibre repeat
Phage_fiber_2        PF03406.8     44 seq1535_BIOID59381   -            686  8.8e-157  508.4  95.8   7   8   1.9e-22   5.3e-19   67.4   3.4     1    39   381   419   381   423 0.96 Phage tail fibre repeat
Phage_fiber_2        PF03406.8     44 seq1535_BIOID59381   -            686  8.8e-157  508.4  95.8   8   8   4.3e-23   1.2e-19   69.5   3.5     1    42   437   478   437   480 0.96 Phage tail fibre repeat
Collar               PF07484.7     57 seq1535_BIOID59381   -            686   2.1e-15   56.1   0.1   1   1   1.8e-18   4.9e-15   54.9   0.0     1    57   539   586   539   586 0.98 Phage Tail Collar Domain
Resolvase            PF00239.16   141 seq1536_BIOID59381   -            190   8.1e-50  168.2   0.3   1   1   1.7e-53   1.1e-49  167.7   0.0     2   140     3   135     2   136 0.98 Resolvase, N terminal domain
HTH_7                PF02796.10    45 seq1536_BIOID59381   -            190   1.4e-11   43.9   0.7   1   1   3.8e-15   2.6e-11   43.0   0.5     1    43   138   180   138   181 0.98 Helix-turn-helix domain of resolvase
Lambda_Bor           PF06291.6     97 seq1540_BIOID59381   -             69   7.6e-24   83.3   0.1   1   1   6.6e-28   9.1e-24   83.0   0.1     1    41    17    57    17    65 0.96 Bor protein
DUF2528              PF10800.3    102 seq1541_BIOID59381   -            122   2.5e-47  159.3   0.5   1   1   2.1e-51   2.8e-47  159.1   0.3     1   101    14   121    14   122 0.98 Protein of unknown function (DUF2528)
Lambda_CIII          PF02061.11    45 seq1542_BIOID59381   -             54   9.1e-31  105.4   0.1   1   1   7.8e-35   1.1e-30  105.2   0.1     1    45     1    43     1    43 1.00 Lambda Phage CIII
Lambda_Kil           PF06301.6     43 seq1543_BIOID59381   -             89     1e-27   95.1   1.1   1   1   9.5e-32   1.3e-27   94.8   0.7     1    43    43    85    43    85 0.99 Bacteriophage lambda Kil protein
Gam                  PF06064.6     98 seq1545_BIOID59381   -             98   2.1e-61  203.9   5.4   1   1   1.7e-65   2.4e-61  203.8   3.7     1    98     1    98     1    98 0.99 Host-nuclease inhibitor protein Gam
RecT                 PF03837.9    199 seq1547_BIOID59381   -            261   3.8e-28   98.0   0.0   1   1   5.9e-30     8e-26   90.4   0.0     5   195    24   182    22   190 0.90 RecT family
YqaJ                 PF09588.5    152 seq1548_BIOID59381   -            226   2.9e-26   92.1   0.0   1   1   9.5e-30   1.3e-25   90.0   0.0     2   150    24   166    23   168 0.85 YqaJ-like viral recombinase domain
DUF1317              PF07026.6     60 seq1549_BIOID59381   -             54   1.3e-33  114.5   0.1   1   1     1e-37   1.4e-33  114.4   0.0     1    52     3    54     3    54 0.99 Protein of unknown function (DUF1317)
zf-dskA_traR         PF01258.12    36 seq1552_BIOID59381   -             72   1.6e-09   37.2   9.7   1   1   1.5e-13   2.1e-09   36.8   6.7     4    35    33    64    30    65 0.93 Prokaryotic dksA/traR C4-type zinc finger
DUF4222              PF13973.1     53 seq1553_BIOID59381   -             79     9e-18   63.3   0.3   1   1     8e-22   1.1e-17   63.0   0.2     1    53     3    53     3    53 0.97 Domain of unknown function (DUF4222)
Exc                  PF07825.6     77 seq1554_BIOID59381   -             78   3.3e-06   26.6   0.0   1   1   2.8e-10   3.8e-06   26.4   0.0     3    69     5    73     3    77 0.88 Excisionase-like protein
Phage_integ_N        PF09003.5     81 seq1555_BIOID59381   -            445   2.1e-31  107.3   0.1   1   1   6.1e-35   4.2e-31  106.3   0.1     1    77     1    76     1    86 0.95 Bacteriophage lambda integrase, N-terminal domain
Phage_integrase      PF00589.17   173 seq1555_BIOID59381   -            445   1.4e-21   76.8   0.0   1   1   4.5e-25     3e-21   75.7   0.0     3   170   196   368   194   371 0.88 Phage integrase family
DUF1493              PF07377.7    111 seq1559_BIOID59381   -            111     1e-24   86.6   0.1   1   1   8.3e-29   1.1e-24   86.4   0.0     1   111     1   111     1   111 0.95 Protein of unknown function (DUF1493)
PseudoU_synth_2      PF00849.17   164 seq1562_BIOID59381   -            212   1.3e-14   54.2   0.0   1   1   1.2e-17   1.7e-13   50.6   0.0     2   163    36   180    35   181 0.86 RNA pseudouridylate synthase
NUDIX                PF00293.23   135 seq1563_BIOID59381   -            153     8e-21   73.9   0.2   1   1   7.4e-25     1e-20   73.6   0.1     2   120     5   116     4   123 0.92 NUDIX domain
tRNA_Me_trans        PF03054.11   356 seq1565_BIOID59381   -            383  1.8e-150  500.3   0.0   1   1    6e-154  2.1e-150  500.1   0.0     1   356    21   375    21   375 0.98 tRNA methyl transferase
NAD_synthase         PF02540.12   242 seq1565_BIOID59381   -            383   8.7e-10   37.7   0.0   1   1   2.5e-11   8.6e-08   31.2   0.0    16    82    18    90     5   110 0.78 NAD synthase
Asn_synthase         PF00733.16   255 seq1565_BIOID59381   -            383   1.7e-06   27.6   0.0   1   1   7.5e-10   2.6e-06   27.0   0.0    16    92    19   102     7   177 0.89 Asparagine synthase
ThiI                 PF02568.9    197 seq1565_BIOID59381   -            383   3.9e-06   26.3   0.0   1   1   1.6e-09   5.6e-06   25.8   0.0     2    73    19    90    18   144 0.73 Thiamine biosynthesis protein (ThiI)
DUF489               PF04356.7    193 seq1566_BIOID59381   -            215   5.7e-76  254.3   0.6   1   1   4.8e-80   6.6e-76  254.1   0.4     1   192     9   202     9   203 0.98 Protein of unknown function (DUF489)
Lyase_1              PF00206.15   312 seq1568_BIOID59381   -            456   6.1e-85  285.0   0.0   1   1   1.2e-88     8e-85  284.6   0.0     1   305    14   312    14   320 0.97 Lyase
ASL_C                PF08328.6    115 seq1568_BIOID59381   -            456   6.1e-55  183.8   0.0   1   1     2e-58   1.4e-54  182.7   0.0     1   115   331   445   331   445 1.00 Adenylosuccinate lyase C-terminal
Response_reg         PF00072.19   112 seq1570_BIOID59381   -            223   8.8e-25   86.7   0.2   1   1     2e-28   1.4e-24   86.1   0.1     1   111     3   112     3   113 0.98 Response regulator receiver domain
Trans_reg_C          PF00486.23    77 seq1570_BIOID59381   -            223   2.7e-19   68.7   0.1   1   1   8.4e-23   5.7e-19   67.6   0.1     2    77   146   220   144   220 0.93 Transcriptional regulatory protein, C terminal
PhoQ_Sensor          PF08918.5    180 seq1572_BIOID59381   -            486   1.7e-90  301.2   0.4   1   1   3.7e-94   1.7e-90  301.2   0.3     1   180    10   190    10   190 0.99 PhoQ Sensor
HATPase_c            PF02518.21   111 seq1572_BIOID59381   -            486     8e-17   60.8   0.1   1   1   3.1e-20   1.4e-16   60.0   0.0     3   106   376   474   374   478 0.92 Histidine kinase-, DNA gyrase B-, and HSP90-like ATPase
HAMP                 PF00672.20    70 seq1572_BIOID59381   -            486   7.4e-07   29.1   0.3   1   1   1.6e-10   7.4e-07   29.1   0.2     2    68   196   261   195   263 0.85 HAMP domain
Cupin_4              PF08007.7    319 seq1581_BIOID59381   -            376  1.2e-104  349.9   0.0   1   1    1e-108  1.4e-104  349.7   0.0     2   319    13   313    12   313 0.98 Cupin superfamily protein
HTH_Tnp_1            PF01527.15    76 seq1582_BIOID59381   -            108   8.6e-12   44.7   1.3   1   1   2.5e-15   3.4e-11   42.8   0.9     1    74     1    87     1    88 0.86 Transposase
HTH_21               PF13276.1     60 seq1583_BIOID59381   -            160   2.7e-17   62.4   3.5   1   1     5e-21   6.8e-17   61.1   2.4     2    60    47   104    45   104 0.94 HTH-like domain
RVT_1                PF00078.22   214 seq1585_BIOID59381   -            507   3.4e-54  183.3   0.0   1   1   7.6e-58   5.2e-54  182.7   0.0     1   214    91   337    91   337 0.97 Reverse transcriptase (RNA-dependent DNA polymerase)
GIIM                 PF08388.6     80 seq1585_BIOID59381   -            507   9.5e-12   44.4   1.8   1   1   1.4e-15   9.5e-12   44.4   1.3     3    69   360   426   358   448 0.85 Group II intron, maturase-specific domain
rve                  PF00665.21   120 seq1586_BIOID59381   -            128   3.7e-13   49.5   0.0   1   1   2.6e-16   1.2e-12   47.8   0.0    49   119     3    72     1    73 0.95 Integrase core domain
rve_3                PF13683.1     67 seq1586_BIOID59381   -            128   3.9e-12   45.3   0.0   1   1   1.2e-15   5.3e-12   44.9   0.0     6    67    49   110    44   110 0.93 Integrase core domain
rve_2                PF13333.1     52 seq1586_BIOID59381   -            128   6.8e-07   29.1   0.0   1   1   2.6e-10   1.2e-06   28.4   0.0     1    44    63   109    63   117 0.88 Integrase core domain
ABC_tran             PF00005.22   118 seq1588_BIOID59381   -            378   1.2e-25   90.0   0.0   1   1   6.7e-29   3.1e-25   88.7   0.0     1   116    57   174    57   176 0.94 ABC transporter
TOBE_2               PF08402.5     75 seq1588_BIOID59381   -            378   4.3e-09   36.1   0.0   1   1   2.2e-12     1e-08   34.9   0.0     1    75   292   372   292   372 0.85 TOBE domain
BPD_transp_1         PF00528.17   185 seq1589_BIOID59381   -            285   1.3e-17   63.8  15.8   1   1   9.2e-22   1.3e-17   63.8  10.9     1   183    83   282    83   284 0.84 Binding-protein-dependent transport system inner membrane component
BPD_transp_1         PF00528.17   185 seq1590_BIOID59381   -            264   5.3e-20   71.5  16.3   1   1   3.9e-24   5.3e-20   71.5  11.3     2   181    75   253    74   257 0.90 Binding-protein-dependent transport system inner membrane component
SBP_bac_8            PF13416.1    281 seq1591_BIOID59381   -            348     7e-43  147.2   7.5   1   1   3.5e-46   9.5e-43  146.8   5.2     2   278    42   313    41   317 0.91 Bacterial extracellular solute-binding protein
SBP_bac_6            PF13343.1    242 seq1591_BIOID59381   -            348   3.7e-41  140.9   3.6   1   1   1.8e-44   4.8e-41  140.5   2.5     4   241    77   323    74   324 0.92 Bacterial extracellular solute-binding protein
SBP_bac_11           PF13531.1    231 seq1591_BIOID59381   -            348   3.9e-16   59.2   0.0   1   1   2.2e-19   6.1e-16   58.6   0.0    16   223    42   285    37   293 0.82 Bacterial extracellular solute-binding protein
SBP_bac_1            PF01547.20   314 seq1591_BIOID59381   -            348     7e-14   52.1  10.7   1   1   4.6e-17   1.3e-13   51.3   7.4    12   313    40   284    31   285 0.74 Bacterial extracellular solute-binding protein
Lipoprotein_8        PF02030.10   493 seq1591_BIOID59381   -            348   1.5e-09   36.8   0.1   1   1   2.1e-12   5.6e-09   34.9   0.0    21    98    22   104     1   114 0.76 Hypothetical lipoprotein (MG045 family)
DUF3592              PF12158.3    148 seq1592_BIOID59381   -            153   6.6e-19   68.0   0.5   1   1   5.9e-23   8.1e-19   67.7   0.4     6   145     7   137     5   140 0.88 Protein of unknown function (DUF3592)
Acyl_transf_3        PF01757.17   340 seq1596_BIOID59381   -            357   1.1e-31  109.7  42.3   1   1   9.9e-36   1.4e-31  109.5  29.3     3   337     7   326     5   329 0.92 Acyltransferase family
TRCF                 PF03461.10   101 seq1597_BIOID59381   -           1164   3.4e-29  100.6   0.0   1   1   1.1e-31   2.9e-28   97.6   0.0     1    97  1021  1117  1021  1121 0.95 TRCF domain
CarD_CdnL_TRCF       PF02559.11    98 seq1597_BIOID59381   -           1164   2.6e-28   97.8   0.0   1   1   2.7e-31   7.3e-28   96.3   0.0     1    98   492   589   492   589 0.98 CarD-like/TRCF domain
DEAD                 PF00270.24   173 seq1597_BIOID59381   -           1164   3.3e-24   85.1   0.1   1   1   3.3e-27   9.1e-24   83.7   0.0     1   169   618   778   618   782 0.87 DEAD/DEAH box helicase
Helicase_C           PF00271.26    78 seq1597_BIOID59381   -           1164   9.9e-17   60.4   0.9   1   1   2.8e-18   7.7e-15   54.4   0.3     8    77   852   922   848   923 0.96 Helicase conserved C-terminal domain
ResIII               PF04851.10   184 seq1597_BIOID59381   -           1164   9.8e-12   44.9   0.0   1   1   7.3e-15     2e-11   43.9   0.0     3   182   616   774   614   776 0.81 Type III restriction enzyme, res subunit
YkuD                 PF03734.9    146 seq1598_BIOID59381   -            377     5e-20   72.1   0.0   1   1   1.3e-23   8.9e-20   71.3   0.0     3   146   160   297   158   297 0.78 L,D-transpeptidase catalytic domain
LysM                 PF01476.15    44 seq1598_BIOID59381   -            377   8.1e-07   28.7   0.0   1   1   2.6e-10   1.8e-06   27.6   0.0     5    44   107   148   104   148 0.91 LysM domain
TetR_N               PF00440.18    47 seq1599_BIOID59381   -            236   2.1e-14   52.7   0.2   1   1     3e-18   4.1e-14   51.8   0.2     2    47    51    96    50    96 0.97 Bacterial regulatory proteins, tetR family
TonB_dep_Rec         PF00593.19   276 seq1602_BIOID59381   -            604   6.3e-16   59.0   4.7   1   1   9.2e-20   6.3e-16   59.0   3.2     1   123   493   598   493   604 0.93 TonB dependent receptor
Plug                 PF07715.10   108 seq1602_BIOID59381   -            604   1.9e-14   53.7   0.4   1   1   6.7e-18   4.5e-14   52.5   0.3     2   106    75   175    74   177 0.93 TonB-dependent Receptor Plug Domain
TonB_dep_Rec         PF00593.19   276 seq1604_BIOID59381   -             96     8e-13   48.8   7.7   1   1     7e-17   9.5e-13   48.5   5.3   190   275    16    94     2    95 0.86 TonB dependent receptor
Maf                  PF02545.9    195 seq1607_BIOID59381   -            207   1.6e-64  216.5   0.0   1   1   1.4e-68   1.9e-64  216.2   0.0     2   189    16   201    15   205 0.98 Maf-like protein
RNase_E_G            PF10150.4    271 seq1608_BIOID59381   -           1061  9.1e-101  336.5   0.0   1   1    2e-104  9.1e-101  336.5   0.0     1   270   121   392   121   393 0.98 Ribonuclease E/G family
PNPase_C             PF12111.3     39 seq1608_BIOID59381   -           1061     5e-18   63.9   8.5   1   1   1.1e-21     5e-18   63.9   5.9     1    39  1021  1059  1021  1059 0.98 Polyribonucleotide phosphorylase C terminal
S1                   PF00575.18    74 seq1608_BIOID59381   -           1061   1.3e-16   60.3   0.0   1   1   6.3e-20   2.9e-16   59.2   0.0     2    73    36   118    35   119 0.97 S1 RNA binding domain
DUF1778              PF08681.6     80 seq1609_BIOID59381   -            112   7.6e-25   86.4   2.0   1   1   7.8e-29   1.1e-24   85.9   1.4     2    76    29   103    28   106 0.97 Protein of unknown function (DUF1778)
Acetyltransf_7       PF13508.1     79 seq1611_BIOID59381   -            164   1.7e-09   37.6   0.0   1   1   3.3e-13   2.2e-09   37.2   0.0    27    79    74   144    35   144 0.75 Acetyltransferase (GNAT) domain
Acetyltransf_1       PF00583.19    83 seq1611_BIOID59381   -            164   9.4e-07   28.6   0.2   1   1   2.6e-10   1.8e-06   27.8   0.1     6    83    66   143    62   143 0.75 Acetyltransferase (GNAT) family
SAF_2                PF13144.1    196 seq1616_BIOID59381   -            219   1.2e-39  135.7   0.9   1   1     2e-43   1.4e-39  135.5   0.6     3   194    26   215    24   217 0.92 SAF-like
SAF                  PF08666.7     63 seq1616_BIOID59381   -            219   2.5e-08   34.0   0.1   1   1   1.2e-11   8.4e-08   32.4   0.0     2    61    96   155    95   157 0.94 SAF domain
FlgM                 PF04316.8     57 seq1617_BIOID59381   -             96   2.1e-11   43.4   0.5   1   1   2.5e-15   3.4e-11   42.7   0.1     2    56    39    88    32    89 0.84 Anti-sigma-28 factor, FlgM
FlgN                 PF05130.7    143 seq1618_BIOID59381   -            138   2.6e-27   95.6  10.0   1   1   2.1e-31   2.9e-27   95.5   6.9     1   143     1   128     1   128 0.96 FlgN protein
MFS_1                PF07690.11   354 seq1622_BIOID59381   -            412   9.5e-33  113.2  48.4   1   2   3.1e-25   4.2e-21   74.9  20.3     6   232    30   243    25   245 0.84 Major Facilitator Superfamily
MFS_1                PF07690.11   354 seq1622_BIOID59381   -            412   9.5e-33  113.2  48.4   2   2     2e-15   2.8e-11   42.6  12.1     4   176   222   401   219   410 0.86 Major Facilitator Superfamily
Glutaredoxin2_C      PF04399.8    132 seq1623_BIOID59381   -            215   1.3e-50  170.2   0.0   1   1   4.8e-54   1.6e-50  169.9   0.0     1   132    84   215    84   215 0.99 Glutaredoxin 2, C terminal domain
GST_N_3              PF13417.1     75 seq1623_BIOID59381   -            215     2e-12   47.0   0.0   1   1     1e-15   3.5e-12   46.2   0.0     1    74     3    76     3    82 0.90 Glutathione S-transferase, N-terminal domain
GST_N_2              PF13409.1     70 seq1623_BIOID59381   -            215   6.7e-08   32.3   0.0   1   1   3.6e-11   1.2e-07   31.4   0.0     1    68     8    70     8    72 0.88 Glutathione S-transferase, N-terminal domain
GST_N                PF02798.15    76 seq1623_BIOID59381   -            215   6.6e-05   22.8   0.0   1   1   4.2e-08   0.00014   21.8   0.0     1    75     1    70     1    71 0.85 Glutathione S-transferase, N-terminal domain
DUF1439              PF07273.7    152 seq1624_BIOID59381   -            253     2e-53  180.0   1.0   1   1   1.8e-57   2.5e-53  179.7   0.7     1   152    94   246    94   246 0.99 Protein of unknown function (DUF1439)
Amidohydro_1         PF01979.15   333 seq1625_BIOID59381   -            348   3.6e-27   95.7   0.0   1   1   3.4e-31   4.7e-27   95.3   0.0     8   295    15   310    10   323 0.91 Amidohydrolase family
DinI                 PF06183.8     65 seq1626_BIOID59381   -             81   1.7e-29  101.4   0.1   1   1   1.8e-33   2.5e-29  100.9   0.0     1    65    13    79    13    79 0.98 DinI-like family
BssS                 PF13991.1     73 seq1629_BIOID59381   -             85   3.8e-34  116.1   0.0   1   1   3.1e-38   4.3e-34  115.9   0.0     1    72    12    83    12    84 0.98 BssS protein family
DAO                  PF01266.19   358 seq1630_BIOID59381   -            372   7.7e-57  192.6   0.0   1   1   6.4e-61   8.7e-57  192.5   0.0     1   357     4   352     4   353 0.86 FAD dependent oxidoreductase
DUF2770              PF10968.3     36 seq1631_BIOID59381   -             46   1.8e-20   72.2  13.8   1   1   1.6e-24   2.1e-20   71.9   9.6     1    36    10    45    10    45 0.99 Protein of unknown function (DUF2770)
Cytochrom_B_N        PF00033.14   188 seq1632_BIOID59381   -            188   2.5e-31  108.3  13.8   1   1   4.2e-35   2.8e-31  108.2   9.5     2   187     8   180     7   181 0.98 Cytochrome b(N-terminal)/b6/petB
Ni_hydr_CYTB         PF01292.15   182 seq1632_BIOID59381   -            188   5.9e-28   97.3  13.9   1   1   1.1e-31   7.4e-28   97.0   9.6     1   181     9   180     9   181 0.92 Prokaryotic cytochrome b561
YceI                 PF04264.8    164 seq1634_BIOID59381   -            191   5.3e-40  136.9   0.8   1   1   4.4e-44     6e-40  136.7   0.5     2   163    25   187    24   188 0.93 YceI-like domain
Lip_A_acyltrans      PF03279.8    295 seq1637_BIOID59381   -            306  3.3e-117  390.4   0.0   1   1  2.7e-121  3.7e-117  390.2   0.0     2   295     5   297     4   297 0.99 Bacterial lipid A biosynthesis acyltransferase
MFS_1                PF07690.11   354 seq1638_BIOID59381   -            408   5.5e-53  179.8  43.4   1   2   2.9e-36     1e-32  113.2  19.4     2   248    20   256    19   263 0.81 Major Facilitator Superfamily
MFS_1                PF07690.11   354 seq1638_BIOID59381   -            408   5.5e-53  179.8  43.4   2   2   3.8e-24   1.3e-20   73.3  10.1     1   168   224   393   224   407 0.89 Major Facilitator Superfamily
Sugar_tr             PF00083.19   451 seq1638_BIOID59381   -            408     8e-15   54.2  29.3   1   2   4.7e-13   1.6e-09   36.7  10.6    10   191    24   192    15   217 0.81 Sugar (and other) transporter
Sugar_tr             PF00083.19   451 seq1638_BIOID59381   -            408     8e-15   54.2  29.3   2   2   2.4e-08   8.2e-05   21.2   4.1    46   185   258   391   226   397 0.88 Sugar (and other) transporter
MFS_2                PF13347.1    427 seq1638_BIOID59381   -            408   1.3e-12   46.7  25.0   1   1   4.4e-14   1.5e-10   39.9   3.1   148   315   146   312   137   339 0.80 MFS/sugar transport protein
MFS_1_like           PF12832.2     77 seq1638_BIOID59381   -            408   1.1e-05   25.0   7.2   1   1   3.2e-08   0.00011   21.8   0.2    12    72    26    91    18    95 0.81 MFS_1 like family
MsyB                 PF13984.1    122 seq1639_BIOID59381   -            124   6.7e-67  223.0  12.7   1   1   5.5e-71   7.5e-67  222.8   8.8     1   122     3   124     3   124 0.99 MsyB protein
Acyl_transf_3        PF01757.17   340 seq1642_BIOID59381   -            385   1.1e-41  142.7  46.1   1   1   8.7e-46   1.2e-41  142.5  32.0     2   339    10   356     9   357 0.95 Acyltransferase family
GerE                 PF00196.14    58 seq1646_BIOID59381   -            216   2.2e-20   71.5   0.7   1   1   2.8e-24   3.8e-20   70.8   0.5     3    58   155   210   153   210 0.97 Bacterial regulatory proteins, luxR family
CsgE                 PF10627.4    107 seq1647_BIOID59381   -            129   6.8e-36  122.2   0.0   1   1   5.8e-40     8e-36  121.9   0.0     1   107    26   129    26   129 0.99 Curli assembly protein CsgE
CsgF                 PF10614.4    142 seq1648_BIOID59381   -            138   2.6e-47  160.2   1.4   1   1   2.4e-51   3.3e-47  159.9   1.0     2   142     4   133     2   133 0.96 Type VIII secretion system (T8SS), CsgF protein
CsgG                 PF03783.9    209 seq1649_BIOID59381   -            277   9.6e-67  223.9   0.0   1   1   8.2e-71   1.1e-66  223.7   0.0     2   208    41   255    40   256 0.98 Curli production assembly/transport component CsgG
Polysacc_deac_1      PF01522.16   124 seq1656_BIOID59381   -            672   1.4e-31  108.5   0.1   1   1   3.3e-35   4.5e-31  106.9   0.0     2   123   102   270   101   271 0.92 Polysaccharide deacetylase
Glyco_tranf_2_3      PF13641.1    230 seq1658_BIOID59381   -            424   3.7e-41  141.3   0.0   1   1   2.2e-44     5e-41  140.9   0.0     1   230    75   299    75   299 0.96 Glycosyltransferase like family 2
Glycos_transf_2      PF00535.21   169 seq1658_BIOID59381   -            424   2.3e-36  124.8   0.0   1   1   1.6e-39   3.6e-36  124.2   0.0     1   168    78   245    78   246 0.95 Glycosyl transferase family 2
Glyco_trans_2_3      PF13632.1    192 seq1658_BIOID59381   -            424   1.8e-26   92.9  12.0   1   1     8e-30   1.8e-26   92.9   8.3     1   177   158   359   158   419 0.72 Glycosyl transferase family group 2
Glyco_transf_21      PF13506.1    174 seq1658_BIOID59381   -            424     7e-15   54.6   0.1   1   1   4.7e-18   1.1e-14   54.0   0.1    17   174   141   298    98   298 0.89 Glycosyl transferase family 21
Chitin_synth_2       PF03142.10   527 seq1658_BIOID59381   -            424   1.9e-08   33.0   6.4   1   1   5.4e-10   1.2e-06   27.0   0.0   177   305   131   257   100   262 0.86 Chitin synthase
Glyco_tranf_2_2      PF10111.4    281 seq1658_BIOID59381   -            424   4.8e-08   32.3   0.1   1   1   3.6e-11   8.2e-08   31.5   0.0     1   111    78   178    78   185 0.94 Glycosyltransferase like family 2
PgaD                 PF13994.1    138 seq1659_BIOID59381   -            137   1.3e-30  105.5   5.6   1   1   1.7e-34   2.3e-30  104.7   3.9     1   137     4   126     4   127 0.94 PgaD-like protein
Pro_dh               PF01619.13   345 seq1661_BIOID59381   -           1320  2.5e-133  444.1   0.0   1   1  5.1e-137  3.5e-133  443.6   0.0     2   344   229   573   228   574 0.99 Proline dehydrogenase
Aldedh               PF00171.17   462 seq1661_BIOID59381   -           1320  5.5e-111  371.0   0.4   1   1  1.4e-114  9.8e-111  370.2   0.3     7   450   659  1103   654  1111 0.94 Aldehyde dehydrogenase family
Bac_luciferase       PF00296.15   307 seq1663_BIOID59381   -            320   2.2e-66  223.9   0.2   1   1     2e-70   2.8e-66  223.6   0.2     1   284    20   309    20   314 0.95 Luciferase-like monooxygenase
Isochorismatase      PF00857.15   174 seq1664_BIOID59381   -            244   2.2e-42  144.8   0.0   1   1   2.2e-46     3e-42  144.3   0.0     1   173    32   229    32   230 0.96 Isochorismatase family
Ribonuc_L-PSP        PF01042.16   121 seq1665_BIOID59381   -            128   7.3e-33  112.7   0.0   1   1   6.5e-37   8.9e-33  112.5   0.0     4   120    13   125    10   126 0.97 Endoribonuclease L-PSP
Abhydrolase_6        PF12697.2    228 seq1667_BIOID59381   -            266   3.5e-35  121.8   5.1   1   1   8.9e-39   4.1e-35  121.6   3.5     1   227    16   249    16   250 0.80 Alpha/beta hydrolase family
Abhydrolase_1        PF00561.15   230 seq1667_BIOID59381   -            266   1.7e-16   60.3   0.3   1   1   1.3e-18   6.1e-15   55.2   0.2     1   228    40   251    40   253 0.89 alpha/beta hydrolase fold
Abhydrolase_5        PF12695.2    142 seq1667_BIOID59381   -            266   2.1e-16   59.8   2.1   1   1   3.6e-19   1.6e-15   56.9   1.4     1   141    15   237    15   238 0.76 Alpha/beta hydrolase family
Nitroreductase       PF00881.19   165 seq1668_BIOID59381   -            196   2.2e-17   63.2   0.0   1   1   1.9e-21   2.6e-17   62.9   0.0     5   165    18   174    14   174 0.94 Nitroreductase family
Flavin_Reduct        PF01613.13   154 seq1669_BIOID59381   -            164   1.1e-30  106.4   0.2   1   1   8.9e-35   1.2e-30  106.2   0.1     1   153    13   159    13   160 0.93 Flavin reductase like domain
Xan_ur_permease      PF00860.15   389 seq1670_BIOID59381   -            442  1.5e-104  349.4  54.3   1   1  1.7e-108  2.4e-104  348.8  37.6     2   386    31   401    30   404 0.97 Permease family
FMN_red              PF03358.10   152 seq1671_BIOID59381   -            198   8.1e-15   54.5   0.0   1   1   3.1e-18   1.1e-14   54.1   0.0    14   144    13   143     2   149 0.85 NADPH-dependent FMN reductase
Flavodoxin_1         PF00258.20   143 seq1671_BIOID59381   -            198   2.8e-11   43.4   0.1   1   1   1.4e-14   4.8e-11   42.7   0.0     1   138     6   130     6   135 0.81 Flavodoxin
Flavodoxin_2         PF02525.12   199 seq1671_BIOID59381   -            198     1e-05   25.0   0.0   1   1   3.9e-09   1.3e-05   24.6   0.0     2   138     3   117     2   147 0.74 Flavodoxin-like fold
YccJ                 PF13993.1     69 seq1673_BIOID59381   -             75   3.5e-42  142.2   2.1   1   1   2.9e-46   3.9e-42  142.0   1.5     1    69     7    75     7    75 0.99 YccJ-like protein
DnaJ_C               PF01556.13    81 seq1675_BIOID59381   -            306   8.6e-28   95.9   0.6   1   1     4e-22   2.7e-18   65.5   0.0     1    75   210   280   210   286 0.89 DnaJ C terminal domain
DnaJ                 PF00226.26    64 seq1675_BIOID59381   -            306     6e-25   86.6   0.9   1   1   1.9e-28   1.3e-24   85.5   0.6     1    64     5    66     5    66 0.99 DnaJ domain
MerR_2               PF13591.1     84 seq1676_BIOID59381   -            101   6.9e-30  102.3   0.3   1   1   5.7e-34   7.9e-30  102.1   0.2     1    84     8    92     8    92 0.95 MerR HTH family regulatory protein
Response_reg         PF00072.19   112 seq1679_BIOID59381   -            230   1.4e-26   92.5   0.1   1   1   5.1e-30   3.5e-26   91.2   0.0     1   112     5   114     5   114 0.98 Response regulator receiver domain
Trans_reg_C          PF00486.23    77 seq1679_BIOID59381   -            230   1.4e-16   60.0   0.2   1   1   4.4e-20     3e-16   58.9   0.1     1    77   153   225   153   225 0.97 Transcriptional regulatory protein, C terminal
HATPase_c            PF02518.21   111 seq1681_BIOID59381   -            942   2.7e-29  100.9   0.0   1   1   3.1e-32   8.5e-29   99.4   0.0     1   110   585   690   585   691 0.98 Histidine kinase-, DNA gyrase B-, and HSP90-like ATPase
HisKA                PF00512.20    68 seq1681_BIOID59381   -            942   8.4e-17   60.8   0.2   1   1   3.1e-20   8.4e-17   60.8   0.1     2    68   472   536   471   536 0.95 His Kinase A (phospho-acceptor) domain
[truncated: 1,461,026 more chars]
