# Supplementary material for: A domain sequence approach to pangenomics: applications to Escherichia coli
Source: F1000Res. 2013 May 29;1:19. Originally published 2012 Oct 1. [Version 2] doi: 10.12688/f1000research.1-19.v2 (PMC3901455; doi:10.12688/f1000research.1-19.v2)
Supplement: The 347 text files show the results from scanning each of the fasta-files against the Pfam-A database [file f1000research-1-1101-s0002.tgz › Escherichia_coli_J53_BIOID82837.txt]

#                                                                            --- full sequence --- -------------- this domain -------------   hmm coord   ali coord   env coord
# target name        accession   tlen query name           accession   qlen   E-value  score  bias   #  of  c-Evalue  i-Evalue  score  bias  from    to  from    to  from    to  acc description of target
#------------------- ---------- ----- -------------------- ---------- ----- --------- ------ ----- --- --- --------- --------- ------ ----- ----- ----- ----- ----- ----- ----- ---- ---------------------
HTH_Tnp_1            PF01527.15    76 seq1_BIOID82837      -            136   4.5e-19   68.0   0.6   1   1   1.2e-22     8e-19   67.2   0.4     2    74    23   102    22   104 0.89 Transposase
HTH_28               PF13518.1     52 seq1_BIOID82837      -            136   2.1e-06   27.4   0.5   1   1   6.5e-10   4.4e-06   26.4   0.0     1    43    32    75    32    78 0.93 Helix-turn-helix domain
3-dmu-9_3-mt         PF06983.8    116 seq3_BIOID82837      -            147   1.5e-07   31.6   0.6   1   1   1.8e-10   1.2e-06   28.6   0.4     4   115     4   138     2   139 0.74 3-demethylubiquinone-9 3-methyltransferase
Glyoxalase           PF00903.20   128 seq3_BIOID82837      -            147   2.9e-05   23.9   0.0   1   1   6.2e-09   4.2e-05   23.3   0.0     7   128     8   138     3   138 0.86 Glyoxalase/Bleomycin resistance protein/Dioxygenase superfamily
Autotrns_rpt         PF12951.2     32 seq5_BIOID82837      -            753   6.3e-08   32.0  46.5   1   3   1.3e-07    0.0018   17.7   0.5     7    31   132   156   130   157 0.92 Autotransporter-associated beta strand repeat
Autotrns_rpt         PF12951.2     32 seq5_BIOID82837      -            753   6.3e-08   32.0  46.5   2   3   4.4e-06     0.061   12.9   0.1    12    30   462   481   459   483 0.89 Autotransporter-associated beta strand repeat
Autotrns_rpt         PF12951.2     32 seq5_BIOID82837      -            753   6.3e-08   32.0  46.5   3   3   2.9e-08    0.0004   19.9   1.6     2    30   681   710   680   712 0.85 Autotransporter-associated beta strand repeat
Fimbrial             PF00419.15   145 seq6_BIOID82837      -            182   6.4e-21   74.9   9.7   1   1   6.4e-25   8.8e-21   74.5   6.7     1   145    33   182    33   182 0.85 Fimbrial protein
SBP_bac_3            PF00497.15   225 seq8_BIOID82837      -            248   3.1e-71  239.1   2.2   1   1   2.6e-75   3.5e-71  238.9   1.5     1   224    27   244    27   245 0.97 Bacterial extracellular solute-binding proteins, family 3
Ldr_toxin            PF13940.1     35 seq9_BIOID82837      -             44   4.8e-23   80.5   5.1   1   1     4e-27   5.4e-23   80.3   3.6     1    35    10    44    10    44 1.00 Toxin Ldr, type I toxin-antitoxin system
Phage_integrase      PF00589.17   173 seq10_BIOID82837     -            387   9.9e-46  155.4   0.5   1   1   4.7e-49   6.4e-45  152.7   0.0     1   172   184   355   184   356 0.98 Phage integrase family
Response_reg         PF00072.19   112 seq12_BIOID82837     -            215     2e-26   92.0   0.1   1   1   4.4e-30     3e-26   91.5   0.1     1   111    11   122    11   123 0.98 Response regulator receiver domain
GerE                 PF00196.14    58 seq12_BIOID82837     -            215   6.8e-24   82.8   0.1   1   1   1.7e-27   1.2e-23   82.1   0.1     3    58   154   209   152   209 0.97 Bacterial regulatory proteins, luxR family
Asn_synthase         PF00733.16   255 seq13_BIOID82837     -            554   1.6e-76  257.0   0.1   1   1   1.3e-79   3.5e-76  255.9   0.0     1   255   211   450   211   450 0.99 Asparagine synthase
GATase_7             PF13537.1    124 seq13_BIOID82837     -            554   3.5e-42  142.9   0.0   1   1   2.7e-45   7.4e-42  141.9   0.0     1   123    48   166    48   167 0.96 Glutamine amidotransferase domain
GATase_6             PF13522.1    133 seq13_BIOID82837     -            554   4.8e-37  126.7   0.0   1   1     5e-40   1.4e-36  125.3   0.0     1   133    33   161    33   161 0.98 Glutamine amidotransferase domain
DUF3700              PF12481.3    228 seq13_BIOID82837     -            554     6e-11   41.8   0.0   1   1   4.1e-14   1.1e-10   40.9   0.0    83   204    76   193    59   203 0.80 Aluminium induced protein
Tagatose_6_P_K       PF08013.6    424 seq15_BIOID82837     -            318  1.4e-141  471.7   0.3   1   1  1.1e-145  1.5e-141  471.5   0.2   106   423     1   317     1   318 0.99 Tagatose 6 phosphate kinase
rve                  PF00665.21   120 seq19_BIOID82837     -            301   5.4e-22   78.0   0.1   1   1   2.7e-25   1.2e-21   76.8   0.0     3   119   123   243   121   244 0.96 Integrase core domain
rve_3                PF13683.1     67 seq19_BIOID82837     -            301   1.4e-17   62.8   0.1   1   1   9.9e-21   4.5e-17   61.2   0.0     2    67   216   281   215   281 0.98 Integrase core domain
HTH_21               PF13276.1     60 seq19_BIOID82837     -            301   8.8e-17   60.7   2.0   1   1   8.3e-19   3.8e-15   55.5   0.4     6    57    49   106    45   109 0.79 HTH-like domain
Pept_tRNA_hydro      PF01195.14   184 seq22_BIOID82837     -            194   5.3e-64  214.9   0.0   1   1   4.3e-68   5.9e-64  214.8   0.0     1   184     5   189     5   189 0.99 Peptidyl-tRNA hydrolase
GST_N_3              PF13417.1     75 seq24_BIOID82837     -            202   5.7e-16   58.4   0.0   1   1   2.7e-19   9.2e-16   57.7   0.0     1    68     3    71     3    78 0.95 Glutathione S-transferase, N-terminal domain
GST_N_2              PF13409.1     70 seq24_BIOID82837     -            202   2.2e-10   40.2   0.0   1   1   1.1e-13   3.8e-10   39.5   0.0     2    68     9    71     8    72 0.92 Glutathione S-transferase, N-terminal domain
GST_C                PF00043.20    95 seq24_BIOID82837     -            202   1.3e-09   37.8   0.0   1   1   5.1e-13   1.7e-09   37.3   0.0     2    95    97   192    96   192 0.96 Glutathione S-transferase, C-terminal domain
GST_N                PF02798.15    76 seq24_BIOID82837     -            202   1.4e-06   28.3   0.0   1   1     1e-09   3.5e-06   26.9   0.0    11    75    11    71     2    71 0.87 Glutathione S-transferase, N-terminal domain
FCD                  PF07729.7    125 seq25_BIOID82837     -            230   1.6e-19   70.3   1.9   1   1   3.4e-23   1.6e-19   70.3   1.3     3   124   108   226   105   227 0.94 FCD domain
GntR                 PF00392.16    64 seq25_BIOID82837     -            230   2.2e-19   68.5   0.5   1   1   9.5e-23   4.3e-19   67.5   0.3     5    64    18    77    14    77 0.97 Bacterial regulatory proteins, gntR family
ABC_tran             PF00005.22   118 seq28_BIOID82837     -            262   1.8e-24   86.2   0.0   1   1   4.6e-28   3.1e-24   85.4   0.0     1   117    44   180    44   181 0.89 ABC transporter
LolB                 PF03550.9    157 seq30_BIOID82837     -            207   4.5e-56  188.6   1.6   1   1   4.4e-60   6.1e-56  188.2   1.1     2   157    49   204    48   204 0.99 Outer membrane lipoprotein LolB
Fimbrial             PF00419.15   145 seq32_BIOID82837     -            179   6.8e-16   58.6   0.0   1   1   5.9e-20     8e-16   58.4   0.0     2   145    33   179    32   179 0.86 Fimbrial protein
Potass_KdpF          PF09604.5     25 seq33_BIOID82837     -             67     6e-06   25.8   5.9   1   1   4.4e-10     6e-06   25.8   4.1     2    25    44    67    43    67 0.95 F subunit of K+-transporting ATPase (Potass_KdpF)
KdpA                 PF03814.10   552 seq37_BIOID82837     -            557  6.3e-245  813.2  31.3   1   1  5.3e-249  7.2e-245  813.0  21.7     1   552     9   557     9   557 0.99 Potassium-transporting ATPase A subunit
BPD_transp_1         PF00528.17   185 seq38_BIOID82837     -            219   7.2e-26   90.7  16.2   1   1   7.3e-30   9.9e-26   90.2  11.2     1   184    33   217    33   218 0.95 Binding-protein-dependent transport system inner membrane component
YchF-GTPase_C        PF06071.8     84 seq43_BIOID82837     -            363   4.7e-41  138.3   0.6   1   1   1.8e-44     8e-41  137.6   0.4     1    84   279   362   279   362 0.99 Protein of unknown function (DUF933)
MMR_HSR1             PF01926.18   114 seq43_BIOID82837     -            363   9.2e-19   67.4   0.0   1   1     5e-22   2.3e-18   66.1   0.0     1    89     4   109     4   208 0.81 50S ribosome-binding GTPase
FeoB_N               PF02421.13   189 seq43_BIOID82837     -            363   8.1e-09   34.8   0.0   1   1   8.5e-12   3.9e-08   32.6   0.0     2    43     4    45     3    53 0.91 Ferrous iron transport protein B
SelA                 PF03841.8    367 seq45_BIOID82837     -            463  1.6e-176  586.4   0.0   1   1  2.7e-180  1.8e-176  586.1   0.0     1   366    83   451    83   452 0.99 L-seryl-tRNA selenium transferase
Se-cys_synth_N       PF12390.3     40 seq45_BIOID82837     -            463   2.8e-10   40.0   0.5   1   1   4.1e-14   2.8e-10   40.0   0.4     1    40     9    48     9    48 0.99 Selenocysteine synthase N terminal
PTS_EIIA_2           PF00359.17   142 seq46_BIOID82837     -            150   1.4e-22   79.8   0.1   1   1   1.2e-26   1.6e-22   79.6   0.1    13   139    11   141     2   144 0.89 Phosphoenolpyruvate-dependent sugar phosphotransferase system, EIIA 2
MFS_1                PF07690.11   354 seq47_BIOID82837     -            475   7.1e-52  176.1  55.5   1   1   8.1e-51   5.5e-47  160.1  32.8     2   353    17   406    16   407 0.90 Major Facilitator Superfamily
MFS_3                PF05977.8    524 seq47_BIOID82837     -            475   8.1e-07   27.4  26.8   1   1   1.8e-08   0.00012   20.2   7.9    30   176    31   172    10   192 0.83 Transmembrane secretion effector
Pyrophosphatase      PF00719.14   156 seq50_BIOID82837     -            176   5.8e-61  204.3   0.1   1   1   4.8e-65   6.5e-61  204.2   0.0     2   155    18   174    17   175 0.98 Inorganic pyrophosphatase
Pili_assembly_N      PF00345.15   122 seq51_BIOID82837     -            241     2e-40  137.2   0.1   1   1     5e-44   3.4e-40  136.4   0.0     1   121    37   156    37   157 0.91 Gram-negative pili assembly chaperone, N-terminal domain
Pili_assembly_C      PF02753.12    68 seq51_BIOID82837     -            241   2.7e-16   59.0   0.2   1   1   8.1e-20   5.6e-16   58.0   0.1     1    65   176   234   176   237 0.95 Gram-negative pili assembly chaperone, C-terminal domain
GHMP_kinases_N       PF00288.21    67 seq52_BIOID82837     -            283   2.5e-10   40.1   0.1   1   1   7.4e-14   5.1e-10   39.1   0.1     1    66    91   148    91   149 0.87 GHMP kinases N terminal domain
GHMP_kinases_C       PF08544.8     85 seq52_BIOID82837     -            283   9.8e-07   28.7   0.0   1   1     3e-10     2e-06   27.7   0.0    28    81   214   263   191   266 0.83 GHMP kinases C terminal
Fe-ADH               PF00465.14   366 seq54_BIOID82837     -            891  4.1e-112  374.3   0.3   1   1  1.4e-115  6.4e-112  373.7   0.2     1   361   457   849   457   854 0.93 Iron-containing alcohol dehydrogenase
Aldedh               PF00171.17   462 seq54_BIOID82837     -            891   1.6e-27   95.8   2.6   1   1   2.2e-30     1e-26   93.2   1.8    26   426     4   399     1   406 0.78 Aldehyde dehydrogenase family
Fe-ADH_2             PF13685.1    250 seq54_BIOID82837     -            891   1.3e-18   67.0   1.2   1   2   2.8e-12   1.3e-08   34.3   0.0    12    94   473   555   464   562 0.92 Iron-containing alcohol dehydrogenase
Fe-ADH_2             PF13685.1    250 seq54_BIOID82837     -            891   1.3e-18   67.0   1.2   2   2   8.6e-11   3.9e-07   29.5   0.9    98   247   588   739   580   741 0.93 Iron-containing alcohol dehydrogenase
Porin_1              PF00267.16   337 seq57_BIOID82837     -            375  8.7e-138  459.0  27.7   1   1    8e-142  1.1e-137  458.7  19.2     1   323    49   370    49   374 0.97 Gram-negative porin
Phosphonate-bd       PF12974.2    243 seq59_BIOID82837     -            338   2.1e-73  246.5   0.0   1   1     2e-77   2.8e-73  246.1   0.0     1   240    35   277    35   280 0.97 ABC transporter, phosphonate, periplasmic substrate-binding protein
ABC_tran             PF00005.22   118 seq62_BIOID82837     -            240   1.8e-26   92.6   0.0   1   1   9.7e-30   2.6e-26   92.1   0.0     1   118    41   165    41   165 0.89 ABC transporter
AAA_21               PF13304.1    303 seq62_BIOID82837     -            240   3.9e-15   56.4   0.0   1   1   1.4e-10   3.9e-07   30.2   0.0   234   298   134   195   130   198 0.95 AAA domain
PTS_IIB              PF02302.12    90 seq63_BIOID82837     -             94   4.3e-11   42.9   0.3   1   1   3.7e-15   5.1e-11   42.7   0.2     1    86     4    83     4    88 0.87 PTS system, Lactose/Cellobiose specific IIB subunit
EIIC-GAT             PF03611.9    415 seq70_BIOID82837     -            451   7.7e-87  291.6  33.3   1   1     8e-91   1.1e-86  291.1  23.1     2   414     7   398     6   399 0.99 PTS system sugar-specific permease component
Usher                PF00577.15   552 seq71_BIOID82837     -            878  5.7e-222  738.2  26.9   1   1  1.5e-225    7e-222  737.9  18.6     1   552   208   790   208   790 0.99 Type VII secretion system (T7SS), usher protein
PapC_N               PF13954.1    146 seq71_BIOID82837     -            878   4.1e-48  162.5   0.0   1   1   2.4e-51   1.1e-47  161.1   0.0     2   146    48   194    47   194 0.98 PapC N-terminal domain
PapC_C               PF13953.1     68 seq71_BIOID82837     -            878   1.1e-27   95.3   0.1   1   1   1.1e-30   4.8e-27   93.2   0.1     1    67   800   865   800   866 0.97 PapC C-terminal domain
AICARFT_IMPCHas      PF01808.13   315 seq73_BIOID82837     -            529  1.1e-146  487.7   4.5   1   1  2.1e-150  1.4e-146  487.4   3.1     1   315   137   461   137   461 0.99 AICARFT/IMPCHase bienzyme
MGS                  PF02142.17    95 seq73_BIOID82837     -            529   5.8e-32  109.3   0.0   1   1   1.9e-35   1.3e-31  108.2   0.0     1    95    19   132    19   132 0.99 MGS-like domain
Pribosyltran_N       PF13793.1    116 seq75_BIOID82837     -            337     4e-49  165.0   0.2   1   1   6.8e-51   4.6e-47  158.4   0.0     1   116    26   143    26   143 0.98 N-terminal domain of ribose phosphate pyrophosphokinase
Pribosyltran         PF00156.22   125 seq75_BIOID82837     -            337   3.9e-16   58.7   0.3   1   1   1.6e-19   1.1e-15   57.3   0.2    23   119   180   266   171   272 0.88 Phosphoribosyl transferase domain
Autotransporter      PF03797.14   265 seq77_BIOID82837     -            466     2e-50  171.4  28.5   1   1   2.9e-54     2e-50  171.4  19.8     3   261   181   453   179   457 0.94 Autotransporter beta-domain
Pertactin            PF03212.9    121 seq77_BIOID82837     -            466   1.3e-10   40.9   3.3   1   1   4.6e-14   3.1e-10   39.6   2.3    33   120    21   112     4   113 0.81 Pertactin
DDE_Tnp_1            PF01609.16   211 seq79_BIOID82837     -            338   2.2e-33  115.5   0.0   1   1   1.5e-36   5.3e-33  114.2   0.1     5   210   150   324   148   325 0.90 Transposase DDE domain
DUF772               PF05598.6     77 seq79_BIOID82837     -            338   2.7e-21   75.1   0.3   1   1     8e-25   2.7e-21   75.1   0.2     1    77    63   138    63   138 0.99 Transposase domain (DUF772)
DDE_Tnp_1_3          PF13612.1    155 seq79_BIOID82837     -            338   2.7e-08   33.5   0.0   1   1   1.6e-11   5.4e-08   32.6   0.0     5   151   149   304   146   308 0.72 Transposase DDE domain
DDE_Tnp_1_6          PF13751.1    125 seq79_BIOID82837     -            338   9.1e-07   28.8   0.3   1   1   7.7e-10   2.6e-06   27.3   0.2    59   123   265   326   255   327 0.80 Transposase DDE domain
GTP_EFTU             PF00009.22   188 seq80_BIOID82837     -            614   3.3e-37  127.6   0.0   1   1   2.1e-40   5.7e-37  126.8   0.0     5   184     2   163     1   166 0.95 Elongation factor Tu GTP binding domain
SelB-wing_3          PF09107.6     50 seq80_BIOID82837     -            614   8.4e-20   69.7   0.6   1   1   9.4e-23   2.6e-19   68.2   0.4     1    50   557   606   557   606 0.96 Elongation factor SelB, winged helix
SelB-wing_2          PF09106.6     59 seq80_BIOID82837     -            614     2e-19   69.1   1.1   1   1   2.6e-22   7.1e-19   67.3   0.8     1    59   423   480   423   480 0.99 Elongation factor SelB, winged helix
GTP_EFTU_D2          PF03144.20    74 seq80_BIOID82837     -            614   9.4e-09   35.1   0.0   1   1   1.1e-11   2.9e-08   33.5   0.0     1    73   189   256   189   257 0.94 Elongation factor Tu domain 2
MMR_HSR1             PF01926.18   114 seq80_BIOID82837     -            614   1.7e-05   24.6   0.0   1   1   2.6e-08     7e-05   22.6   0.0     2   109     3   107     2   115 0.70 50S ribosome-binding GTPase
MS_channel           PF00924.13   206 seq81_BIOID82837     -            741   2.7e-44  150.8   1.8   1   1   3.9e-48   5.4e-44  149.8   1.2     2   205   515   714   514   715 0.98 Mechanosensitive ion channel
Hydrolase            PF00702.21   204 seq82_BIOID82837     -            682   4.4e-36  125.2   4.6   1   1   1.3e-39   4.4e-36  125.2   3.2     1   204   301   530   301   530 0.80 haloacid dehalogenase-like hydrolase
E1-E2_ATPase         PF00122.15   230 seq82_BIOID82837     -            682   1.4e-34  118.9   0.2   1   1   4.2e-38   1.4e-34  118.9   0.1     3   230    73   297    71   297 0.93 E1-E2 ATPase
HAD                  PF12710.2    191 seq82_BIOID82837     -            682   3.3e-14   53.4   0.0   1   1   2.3e-17   7.7e-14   52.1   0.0     2   190   305   526   304   527 0.66 haloacid dehalogenase-like hydrolase
Hydrolase_3          PF08282.7    254 seq82_BIOID82837     -            682   2.3e-05   23.9   1.3   1   1   4.3e-08   0.00015   21.3   0.3   193   241   501   549   497   556 0.89 haloacid dehalogenase-like hydrolase
BPD_transp_1         PF00528.17   185 seq85_BIOID82837     -            122   5.5e-15   55.2   1.3   1   1   4.3e-19   5.9e-15   55.1   0.9    59   179     3   121     1   122 0.95 Binding-protein-dependent transport system inner membrane component
Pertactin            PF03212.9    121 seq86_BIOID82837     -            955   2.6e-39  133.5   3.4   1   1   3.8e-43   2.6e-39  133.5   2.4     1   120   494   615   494   616 0.98 Pertactin
Autotransporter      PF03797.14   265 seq86_BIOID82837     -            955     6e-35  120.7  22.9   1   1   8.7e-39     6e-35  120.7  15.9     2   262   689   939   688   942 0.95 Autotransporter beta-domain
tRNA_U5-meth_tr      PF05958.6    352 seq87_BIOID82837     -            366  3.1e-187  621.3   1.3   1   1  1.3e-190  3.5e-187  621.1   0.9     1   351    10   365    10   366 0.99 tRNA (Uracil-5-)-methyltransferase
Methyltransf_4       PF02390.12   197 seq87_BIOID82837     -            366   5.4e-07   28.7   0.1   1   1   3.8e-10     1e-06   27.8   0.1    21    86   211   275   178   286 0.81 Putative methyltransferase
MTS                  PF05175.9    170 seq87_BIOID82837     -            366   8.1e-06   25.2   0.0   1   1   5.7e-09   1.6e-05   24.2   0.0    31    87   210   264   188   282 0.85 Methyltransferase small domain
Cons_hypoth95        PF03602.10   183 seq87_BIOID82837     -            366   1.6e-05   24.2   0.2   1   1   2.2e-08     6e-05   22.3   0.2    41   123   209   301   196   350 0.73 Conserved hypothetical protein 95
UTRA                 PF07702.8    141 seq94_BIOID82837     -            241   1.5e-32  112.0   0.1   1   1   7.9e-36   2.7e-32  111.2   0.0     1   140    96   235    96   236 0.94 UTRA domain
GntR                 PF00392.16    64 seq94_BIOID82837     -            241     4e-22   77.3   0.3   1   1   2.2e-25   7.5e-22   76.4   0.2     2    64    14    75    13    75 0.98 Bacterial regulatory proteins, gntR family
MarR                 PF01047.17    59 seq94_BIOID82837     -            241   4.8e-06   26.0   0.0   1   1   4.1e-09   1.4e-05   24.5   0.0    21    51    39    69    35    71 0.95 MarR family
DUF1019              PF06254.6     89 seq95_BIOID82837     -             96   1.1e-12   47.7   0.2   1   1   1.3e-16   1.8e-12   47.1   0.1     4    38    58    93    44    95 0.93 Protein of unknown function (DUF1019)
Sulfate_transp       PF00916.15   280 seq97_BIOID82837     -            550   3.5e-71  239.3  10.3   1   1   7.6e-75   3.5e-71  239.3   7.1     1   279   110   400   110   401 0.96 Sulfate transporter family
Sulfate_tra_GLY      PF13792.1     84 seq97_BIOID82837     -            550   1.5e-24   85.3   5.5   1   1   3.3e-28   1.5e-24   85.3   3.8     6    82    11    86     3    88 0.96 Sulfate transporter N-terminal domain with GLY motif
STAS                 PF01740.16   117 seq97_BIOID82837     -            550   5.4e-12   45.0   0.0   1   1     2e-15   9.2e-12   44.3   0.0     4   116   444   545   442   546 0.95 STAS domain
ADH_N                PF08240.7    109 seq98_BIOID82837     -            346   7.4e-30  102.8   0.0   1   1   2.8e-33   1.3e-29  102.0   0.0     2   108    26   130    25   131 0.95 Alcohol dehydrogenase GroES-like domain
ADH_zinc_N           PF00107.21   130 seq98_BIOID82837     -            346   4.7e-22   77.8   0.0   1   1   2.2e-25   9.9e-22   76.7   0.0     2   128   172   306   171   308 0.90 Zinc-binding dehydrogenase
AlaDh_PNT_C          PF01262.16   168 seq98_BIOID82837     -            346   0.00014   21.3   0.0   1   1   5.7e-08   0.00026   20.4   0.0    14    69   155   211   150   228 0.86 Alanine dehydrogenase/PNT, C-terminal domain
Aldo_ket_red         PF00248.16   283 seq100_BIOID82837    -            267   5.2e-57  192.7   0.6   1   1   4.8e-61   6.6e-57  192.3   0.4     2   281     6   250     5   251 0.95 Aldo/keto reductase family
Sugar_tr             PF00083.19   451 seq101_BIOID82837    -            432   2.5e-39  135.0  36.5   1   2   1.3e-31   5.8e-28   97.5   6.3     3   194    24   221    22   223 0.90 Sugar (and other) transporter
Sugar_tr             PF00083.19   451 seq101_BIOID82837    -            432   2.5e-39  135.0  36.5   2   2   4.2e-16   1.9e-12   46.4  12.4   225   433   223   421   214   431 0.70 Sugar (and other) transporter
MFS_1                PF07690.11   354 seq101_BIOID82837    -            432   4.3e-31  107.8  59.6   1   1   1.3e-30   5.7e-27   94.2  23.6    31   347    62   382    28   390 0.77 Major Facilitator Superfamily
MFS_2                PF13347.1    427 seq101_BIOID82837    -            432     4e-07   28.6  23.0   1   1   8.7e-11     4e-07   28.6  16.0    53   335    75   357    39   368 0.72 MFS/sugar transport protein
DDE_Tnp_1            PF01609.16   211 seq105_BIOID82837    -            326     2e-33  115.6   0.1   1   1   1.4e-36   3.9e-33  114.7   0.0     5   210   138   312   136   313 0.90 Transposase DDE domain
DUF772               PF05598.6     77 seq105_BIOID82837    -            326   1.1e-21   76.3   0.3   1   1   9.4e-25   2.6e-21   75.2   0.2     1    77    51   126    51   126 0.99 Transposase domain (DUF772)
DDE_Tnp_1_3          PF13612.1    155 seq105_BIOID82837    -            326   1.3e-08   34.6   0.0   1   1   9.5e-12   2.6e-08   33.6   0.0     5   151   137   292   134   296 0.75 Transposase DDE domain
DDE_Tnp_1_6          PF13751.1    125 seq105_BIOID82837    -            326   8.4e-07   28.9   0.2   1   1   8.3e-10   2.3e-06   27.5   0.1    65   123   259   314   244   316 0.79 Transposase DDE domain
GARS_A               PF01071.14   194 seq107_BIOID82837    -            429   1.2e-86  289.1   0.1   1   1   8.3e-90   1.6e-86  288.7   0.0     1   194   103   296   103   296 0.99 Phosphoribosylglycinamide synthetase, ATP-grasp (A) domain
GARS_N               PF02844.10   100 seq107_BIOID82837    -            429     4e-38  129.7   0.1   1   1   3.9e-41   7.7e-38  128.8   0.1     1   100     1   102     1   102 0.95 Phosphoribosylglycinamide synthetase, N domain
GARS_C               PF02843.11    93 seq107_BIOID82837    -            429   4.5e-30  103.5   0.1   1   1   1.4e-32   2.8e-29  101.0   0.0     1    92   330   423   330   424 0.95 Phosphoribosylglycinamide synthetase, C domain
ATP-grasp_4          PF13535.1    184 seq107_BIOID82837    -            429   7.2e-15   55.0   0.0   1   1   7.6e-18   1.5e-14   54.0   0.0     5   180   105   292   103   293 0.78 ATP-grasp domain
ATP-grasp_3          PF02655.9    161 seq107_BIOID82837    -            429   1.8e-07   31.0   0.0   1   1   1.5e-10     3e-07   30.3   0.0     3   159   104   292   103   294 0.79 ATP-grasp domain
CPSase_L_D2          PF02786.12   211 seq107_BIOID82837    -            429   1.3e-05   24.5   0.0   1   1   1.4e-08   2.8e-05   23.3   0.0     6   138   109   244   104   293 0.67 Carbamoyl-phosphate synthase L chain, ATP binding domain
ATP-grasp            PF02222.17   172 seq107_BIOID82837    -            429   8.3e-05   21.8   0.0   1   1   6.8e-08   0.00013   21.2   0.0     2    83   113   200   112   222 0.84 ATP-grasp domain
HTH_3                PF01381.17    55 seq110_BIOID82837    -             88   6.7e-15   54.5   0.0   1   1   3.8e-18     1e-14   53.9   0.0     2    53    18    69    17    70 0.95 Helix-turn-helix
HTH_19               PF12844.2     64 seq110_BIOID82837    -             88   6.5e-12   45.2   0.0   1   1     3e-15   8.1e-12   44.9   0.0     3    54    16    67    14    79 0.88 Helix-turn-helix domain
HTH_37               PF13744.1     80 seq110_BIOID82837    -             88   1.1e-07   31.3   0.2   1   1   5.4e-11   1.5e-07   31.0   0.1    18    72    12    65    10    70 0.91 Helix-turn-helix domain
HTH_26               PF13443.1     63 seq110_BIOID82837    -             88   8.1e-07   29.0   0.2   1   1   1.4e-09   3.7e-06   26.9   0.0     7    53    22    67    16    69 0.90 Cro/C1-type HTH DNA-binding domain
HTH_31               PF13560.1     64 seq110_BIOID82837    -             88   1.5e-06   28.1   0.0   1   1   6.8e-10   1.9e-06   27.8   0.0     2    57    13    67    12    83 0.89 Helix-turn-helix domain
ECH                  PF00378.15   245 seq111_BIOID82837    -            771   1.8e-78  262.9   0.0   1   1   1.1e-81   4.9e-78  261.5   0.0     3   244    54   308    52   309 0.99 Enoyl-CoA hydratase/isomerase family
3HCDH_N              PF02737.13   180 seq111_BIOID82837    -            771     2e-60  203.4   0.2   1   1   1.2e-63   5.3e-60  202.0   0.1     2   180   358   536   357   536 0.99 3-hydroxyacyl-CoA dehydrogenase, NAD binding domain
3HCDH                PF00725.17    97 seq111_BIOID82837    -            771   1.9e-35  121.0   2.7   1   2   8.1e-30   3.7e-26   91.2   0.1     1    97   538   634   538   634 0.97 3-hydroxyacyl-CoA dehydrogenase, C-terminal domain
3HCDH                PF00725.17    97 seq111_BIOID82837    -            771   1.9e-35  121.0   2.7   2   2   1.2e-09   5.4e-06   26.6   0.0     4    62   670   732   669   753 0.86 3-hydroxyacyl-CoA dehydrogenase, C-terminal domain
PhnG                 PF06754.7    147 seq112_BIOID82837    -            150   1.6e-60  202.8   3.9   1   1   1.3e-64   1.8e-60  202.7   2.7     2   147     4   149     3   149 0.99 Phosphonate metabolism protein PhnG
Nterm_IS4            PF13006.2     98 seq114_BIOID82837    -             61     5e-10   39.1   0.1   1   1     4e-14   5.5e-10   39.0   0.0     4    45    19    60    16    61 0.94 Insertion element 4 transposase N-terminal
Couple_hipA          PF13657.1     99 seq116_BIOID82837    -            459   5.2e-25   87.5   0.0   1   1     2e-28     9e-25   86.7   0.0     4    98    26   122    23   123 0.97 HipA N-terminal domain
HipA_N               PF07805.7     82 seq116_BIOID82837    -            459   4.7e-21   74.6   0.0   1   1   2.6e-24   1.2e-20   73.4   0.0     1    82   169   257   169   257 0.98 HipA-like N-terminal domain
HipA_C               PF07804.7     79 seq116_BIOID82837    -            459   3.3e-17   62.2   0.0   1   1   2.2e-20     1e-16   60.6   0.0     1    79   268   351   268   351 0.95 HipA-like C-terminal domain
Polysacc_deac_1      PF01522.16   124 seq118_BIOID82837    -            672   1.2e-31  108.7   0.0   1   1   2.6e-35   3.5e-31  107.2   0.0     2   123   102   270   101   271 0.92 Polysaccharide deacetylase
Radical_SAM          PF04055.16   166 seq120_BIOID82837    -            474   4.8e-30  104.7   0.0   1   1   1.7e-33   7.9e-30  104.0   0.0     1   166   151   325   151   325 0.97 Radical SAM superfamily
UPF0004              PF00919.15    98 seq120_BIOID82837    -            474   7.8e-29   99.2   0.0   1   1     3e-32   1.4e-28   98.4   0.0     1    98     4   104     4   104 0.95 Uncharacterized protein family UPF0004
TRAM                 PF01938.15    61 seq120_BIOID82837    -            474   4.6e-20   71.0   0.1   1   1   2.3e-23   1.1e-19   69.9   0.1     1    61   378   440   378   440 0.96 TRAM domain
PhnH                 PF05845.7    192 seq122_BIOID82837    -            194   1.3e-67  226.8   0.7   1   1   1.1e-71   1.5e-67  226.6   0.5     1   192     3   193     3   193 0.99 Bacterial phosphonate metabolism protein (PhnH)
HTH_DeoR             PF08220.7     57 seq123_BIOID82837    -            112   3.4e-17   61.6   0.1   1   1   1.5e-20     5e-17   61.0   0.1     1    53     8    60     8    63 0.96 DeoR-like helix-turn-helix domain
GntR                 PF00392.16    64 seq123_BIOID82837    -            112   2.6e-06   26.6   0.1   1   1   1.8e-09   6.3e-06   25.4   0.1    10    63     9    60     9    61 0.95 Bacterial regulatory proteins, gntR family
HTH_11               PF08279.7     55 seq123_BIOID82837    -            112   7.7e-06   25.3   0.0   1   1     3e-09     1e-05   24.9   0.0     1    44     8    50     8    64 0.91 HTH domain
FeoC                 PF09012.5     69 seq123_BIOID82837    -            112   5.6e-05   22.6   0.0   1   1   2.2e-08   7.6e-05   22.2   0.0     5    51    12    58    10    74 0.87 FeoC like transcriptional regulator
Fe-ADH               PF00465.14   366 seq124_BIOID82837    -            383  3.2e-121  404.3   9.4   1   1  5.3e-125  3.6e-121  404.1   6.5     2   366    10   375     9   375 0.97 Iron-containing alcohol dehydrogenase
Fe-ADH_2             PF13685.1    250 seq124_BIOID82837    -            383   1.4e-19   70.2   5.3   1   1   8.3e-21   5.7e-17   61.7   3.7     2   246    14   278    13   280 0.91 Iron-containing alcohol dehydrogenase
Fimbrial             PF00419.15   145 seq127_BIOID82837    -            176   3.7e-21   75.7   3.8   1   1   3.2e-25   4.4e-21   75.4   2.6     1   145    27   176    27   176 0.93 Fimbrial protein
KdpC                 PF02669.10   188 seq128_BIOID82837    -            190  8.6e-102  338.5   0.2   1   1    7e-106  9.6e-102  338.3   0.1     1   188     1   188     1   188 0.99 K+-transporting ATPase, c chain
PhnI                 PF05861.7    359 seq131_BIOID82837    -            394  9.4e-168  557.1   0.0   1   1  7.7e-172  1.1e-167  557.0   0.0     1   357    41   392    41   394 0.99 Bacterial phosphonate metabolism protein (PhnI)
RelB                 PF04221.7     83 seq134_BIOID82837    -             79   3.3e-28   97.1   0.1   1   1   2.6e-32   3.5e-28   97.0   0.1     1    82     1    78     1    79 0.95 RelB antitoxin
Fimbrial             PF00419.15   145 seq135_BIOID82837    -            169   1.7e-09   37.9   8.2   1   1   1.6e-13   2.1e-09   37.6   5.7     1   144    30   168    30   169 0.76 Fimbrial protein
KdpD                 PF02702.12   211 seq136_BIOID82837    -            894   4.1e-99  329.8   0.0   1   1  2.8e-102   6.3e-99  329.2   0.0     2   211    21   230    20   230 0.99 Osmosensitive K+ channel His kinase sensor domain
HATPase_c            PF02518.21   111 seq136_BIOID82837    -            894   1.4e-24   85.7   0.0   1   1   1.5e-27   3.3e-24   84.6   0.0     6   110   778   881   774   882 0.97 Histidine kinase-, DNA gyrase B-, and HSP90-like ATPase
DUF4118              PF13493.1    105 seq136_BIOID82837    -            894   6.4e-15   55.1  14.3   1   1   4.8e-18   1.1e-14   54.3   9.9     5   103   407   499   402   501 0.84 Domain of unknown function (DUF4118)
HisKA                PF00512.20    68 seq136_BIOID82837    -            894   2.6e-11   43.2   1.8   1   1   1.1e-14   2.6e-11   43.2   1.2     2    68   664   730   663   730 0.88 His Kinase A (phospho-acceptor) domain
GAF_3                PF13492.1    129 seq136_BIOID82837    -            894   2.9e-10   40.1   0.0   1   1   3.8e-13   8.7e-10   38.6   0.0     2   129   528   644   527   644 0.86 GAF domain
Usp                  PF00582.21   140 seq136_BIOID82837    -            894   3.6e-05   23.8   0.6   1   1   6.9e-08   0.00016   21.7   0.4     3   133   251   365   249   373 0.85 Universal stress protein family
Plasmid_stabil       PF05016.9     90 seq137_BIOID82837    -             95   5.4e-12   45.8   0.2   1   1   4.6e-16   6.2e-12   45.6   0.1     2    88     6    83     5    85 0.94 Plasmid stabilisation system protein
Exo_endo_phos        PF03372.18   251 seq138_BIOID82837    -            259   5.8e-12   45.9   0.4   1   1   7.6e-16     1e-11   45.1   0.3     2   251    41   245    40   245 0.65 Endonuclease/Exonuclease/phosphatase family
Pyr_redox_2          PF07992.9    200 seq139_BIOID82837    -            466   5.3e-32  111.2   0.0   1   1   5.4e-35   1.1e-31  110.2   0.0     1   198     8   315     8   317 0.89 Pyridine nucleotide-disulphide oxidoreductase
Pyr_redox_dim        PF02852.17   110 seq139_BIOID82837    -            466   4.1e-30  103.9   0.8   1   1   5.4e-33   1.1e-29  102.5   0.5     1   109   346   457   346   458 0.97 Pyridine nucleotide-disulphide oxidoreductase, dimerisation domain
Pyr_redox            PF00070.22    80 seq139_BIOID82837    -            466   1.7e-18   66.6   1.7   1   1   4.2e-19   8.3e-16   58.0   0.0     1    76   178   251   178   258 0.94 Pyridine nucleotide-disulphide oxidoreductase
Pyr_redox_3          PF13738.1    203 seq139_BIOID82837    -            466   3.4e-08   33.6   0.0   1   1   1.7e-10   3.2e-07   30.4   0.0     1   176    10   185    10   212 0.71 Pyridine nucleotide-disulphide oxidoreductase
FAD_binding_2        PF00890.19   421 seq139_BIOID82837    -            466   6.7e-06   25.0   3.4   1   1   3.2e-08   6.2e-05   21.9   1.5     1    40     8    48     8    51 0.96 FAD binding domain
Thi4                 PF01946.12   230 seq139_BIOID82837    -            466   1.5e-05   24.1   0.4   1   1   3.4e-08   6.6e-05   21.9   0.2    17    61     6    50     2    64 0.89 Thi4 family
Acyl_transf_3        PF01757.17   340 seq142_BIOID82837    -            357   6.1e-32  110.6  41.8   1   1   5.3e-36   7.2e-32  110.4  28.9     3   337     7   326     5   329 0.92 Acyltransferase family
HOK_GEF              PF01848.11    43 seq143_BIOID82837    -             51   1.3e-19   69.1   4.6   1   1     1e-23   1.4e-19   69.0   3.2     1    43     5    47     5    47 0.99 Hok/gef family
FimH_man-bind        PF09160.5    147 seq144_BIOID82837    -            303   4.9e-57  191.7   0.2   1   1   1.3e-60   8.7e-57  190.9   0.1     1   147    27   171    27   171 0.99 FimH, mannose binding
Fimbrial             PF00419.15   145 seq144_BIOID82837    -            303   1.1e-09   38.4   7.6   1   1   1.7e-13   1.1e-09   38.4   5.3     7   145   176   303   170   303 0.85 Fimbrial protein
Aldedh               PF00171.17   462 seq145_BIOID82837    -            558  2.3e-162  540.4   0.0   1   1  1.9e-166  2.7e-162  540.2   0.0     1   460    79   544    79   546 0.96 Aldehyde dehydrogenase family
AA_permease          PF00324.16   479 seq147_BIOID82837    -            514  2.6e-121  405.1  47.0   1   1  4.4e-125    3e-121  404.9  32.6     2   478    50   491    49   492 0.97 Amino acid permease
AA_permease_2        PF13520.1    426 seq147_BIOID82837    -            514   2.9e-43  147.8  50.3   1   1   5.1e-47   3.5e-43  147.6  34.9     5   423    49   477    45   480 0.85 Amino acid permease
DUF1471              PF07338.8     56 seq148_BIOID82837    -            134   1.1e-19   69.7   0.2   1   1   1.3e-23   1.7e-19   69.0   0.1     1    56    81   134    81   134 0.99 Protein of unknown function (DUF1471)
PhoH                 PF02562.11   205 seq151_BIOID82837    -            359     8e-97  322.2   0.0   1   1  1.5e-100     1e-96  321.9   0.0     2   205   131   334   130   334 0.99 PhoH-like protein
AAA_30               PF13604.1    196 seq151_BIOID82837    -            359   7.3e-08   32.1   0.0   1   1   5.1e-11   3.5e-07   29.8   0.0     4   133   136   287   134   289 0.84 AAA domain
DeoRC                PF00455.17   162 seq152_BIOID82837    -            148   8.4e-38  129.4   0.8   1   1   7.1e-42   9.7e-38  129.2   0.6    34   161     2   128     1   129 0.98 DeoR C terminal sensor domain
PhnJ                 PF06007.6    279 seq153_BIOID82837    -            281  1.5e-155  515.8   0.1   1   1  1.3e-159  1.7e-155  515.6   0.1     3   278     5   280     3   281 0.99 Phosphonate metabolism protein PhnJ
Methyltransf_11      PF08241.7     95 seq154_BIOID82837    -            207   7.2e-21   74.3   0.0   1   1   6.8e-24   1.2e-20   73.7   0.0     4    95     3    96     2    96 0.94 Methyltransferase domain
Ubie_methyltran      PF01209.13   233 seq154_BIOID82837    -            207   2.4e-14   52.8   0.0   1   1     2e-17   3.4e-14   52.4   0.0    70   158    15   103     9   114 0.92 ubiE/COQ5 methyltransferase family
Methyltransf_31      PF13847.1    152 seq154_BIOID82837    -            207   2.2e-13   49.9   0.0   1   1   1.6e-16   2.7e-13   49.6   0.0    16   113     8   109     6   187 0.82 Methyltransferase domain
Methyltransf_23      PF13489.1    162 seq154_BIOID82837    -            207   4.6e-12   45.8   0.0   1   1   3.6e-15   6.1e-12   45.4   0.0    43   159    16   142     9   145 0.78 Methyltransferase domain
Methyltransf_18      PF12847.2    112 seq154_BIOID82837    -            207   6.9e-10   39.3   0.0   1   1   9.4e-13   1.6e-09   38.2   0.0    13   109     7    96     3    99 0.86 Methyltransferase domain
Methyltransf_12      PF08242.7     99 seq154_BIOID82837    -            207     3e-09   37.1   0.0   1   1   2.9e-12   4.9e-09   36.4   0.0    20    99    17    94     6    94 0.87 Methyltransferase domain
Methyltransf_25      PF13649.1    101 seq154_BIOID82837    -            207   4.8e-09   36.3   0.0   1   1   4.8e-12   8.3e-09   35.6   0.0    18   101    16    92     5    92 0.88 Methyltransferase domain
Methyltransf_8       PF05148.10   219 seq154_BIOID82837    -            207   6.8e-05   22.4   0.0   1   1   5.2e-08   8.9e-05   22.0   0.0   115   164    54   104    14   134 0.85 Hypothetical methyltransferase
Glyco_tranf_2_3      PF13641.1    230 seq155_BIOID82837    -            441   5.5e-41  140.7   0.0   1   1   2.4e-44   5.5e-41  140.7   0.0     1   230    75   299    75   299 0.96 Glycosyltransferase like family 2
Glycos_transf_2      PF00535.21   169 seq155_BIOID82837    -            441   2.5e-36  124.7   0.0   1   1   1.7e-39   3.9e-36  124.1   0.0     1   168    78   245    78   246 0.95 Glycosyl transferase family 2
Glyco_trans_2_3      PF13632.1    192 seq155_BIOID82837    -            441   3.8e-26   91.8  13.0   1   1   1.7e-29   3.8e-26   91.8   9.0     1   177   158   359   158   423 0.72 Glycosyl transferase family group 2
Glyco_transf_21      PF13506.1    174 seq155_BIOID82837    -            441   7.5e-15   54.5   0.1   1   1   5.1e-18   1.2e-14   53.9   0.1    17   174   141   298   104   298 0.89 Glycosyl transferase family 21
Chitin_synth_2       PF03142.10   527 seq155_BIOID82837    -            441   2.3e-08   32.7   5.8   1   1   5.1e-10   1.2e-06   27.1   0.0   177   305   131   257    85   261 0.85 Chitin synthase
Glyco_tranf_2_2      PF10111.4    281 seq155_BIOID82837    -            441   5.1e-08   32.2   0.1   1   1   3.8e-11   8.8e-08   31.4   0.0     1   111    78   178    78   185 0.94 Glycosyltransferase like family 2
Thiolase_N           PF00108.18   264 seq156_BIOID82837    -            387   7.3e-92  306.9   2.1   1   1   2.3e-95     1e-91  306.4   1.4     1   264     1   254     1   254 0.97 Thiolase, N-terminal domain
Thiolase_C           PF02803.13   123 seq156_BIOID82837    -            387   1.3e-49  166.5   1.6   1   1   2.9e-53   1.3e-49  166.5   0.1     1   123   261   386   261   386 0.98 Thiolase, C-terminal domain
ketoacyl-synt        PF00109.21   255 seq156_BIOID82837    -            387   3.6e-05   23.2   1.1   1   1     8e-09   3.6e-05   23.2   0.8   169   218    83   132    76   146 0.85 Beta-ketoacyl synthase, N-terminal domain
Usher                PF00577.15   552 seq157_BIOID82837    -            382   8.1e-77  259.0  10.9   1   1   1.6e-80   1.1e-76  258.6   7.6   288   552    18   294     5   294 0.97 Type VII secretion system (T7SS), usher protein
PapC_C               PF13953.1     68 seq157_BIOID82837    -            382     1e-23   82.6   0.2   1   1   5.3e-27   3.6e-23   80.8   0.1     1    65   304   367   304   370 0.96 PapC C-terminal domain
Histone_HNS          PF00816.16    93 seq160_BIOID82837    -            137   1.1e-19   70.5   6.3   1   1     1e-23   1.4e-19   70.2   3.8     2    91    25   127    24   130 0.91 H-NS histone family
TonB_dep_Rec         PF00593.19   276 seq161_BIOID82837    -            760   1.6e-35  123.2  13.4   1   1   2.3e-39   1.6e-35  123.2   9.3     1   275   514   758   514   759 0.91 TonB dependent receptor
Plug                 PF07715.10   108 seq161_BIOID82837    -            760   2.6e-20   72.6   3.3   1   1   1.3e-23     9e-20   70.8   2.3     2   107    68   168    67   169 0.95 TonB-dependent Receptor Plug Domain
DUF968               PF06147.6    200 seq162_BIOID82837    -            362   4.7e-79  264.8   0.0   1   1   5.4e-83   7.4e-79  264.1   0.0     2   200   143   359   142   359 0.99 Protein of unknown function (DUF968)
TRCF                 PF03461.10   101 seq163_BIOID82837    -           1164   3.4e-29  100.6   0.0   1   1   1.1e-31   2.9e-28   97.6   0.0     1    97  1021  1117  1021  1121 0.95 TRCF domain
CarD_CdnL_TRCF       PF02559.11    98 seq163_BIOID82837    -           1164   2.6e-28   97.8   0.0   1   1   2.7e-31   7.3e-28   96.3   0.0     1    98   492   589   492   589 0.98 CarD-like/TRCF domain
DEAD                 PF00270.24   173 seq163_BIOID82837    -           1164   3.3e-24   85.1   0.1   1   1   3.3e-27   9.1e-24   83.7   0.0     1   169   618   778   618   782 0.87 DEAD/DEAH box helicase
Helicase_C           PF00271.26    78 seq163_BIOID82837    -           1164     1e-16   60.4   0.9   1   1   2.8e-18   7.7e-15   54.4   0.3     8    77   852   922   848   923 0.96 Helicase conserved C-terminal domain
ResIII               PF04851.10   184 seq163_BIOID82837    -           1164   9.8e-12   44.9   0.0   1   1   7.3e-15     2e-11   43.9   0.0     3   182   616   774   614   776 0.81 Type III restriction enzyme, res subunit
THF_DHG_CYH_C        PF02882.14   161 seq164_BIOID82837    -            288   1.5e-68  228.8   0.1   1   1   3.6e-72   2.5e-68  228.1   0.1     1   157   124   279   124   283 0.99 Tetrahydrofolate dehydrogenase/cyclohydrolase, NAD(P)-binding domain
THF_DHG_CYH          PF00763.18   117 seq164_BIOID82837    -            288   1.2e-41  141.3   0.1   1   1   2.8e-45   1.9e-41  140.6   0.1     1   117     4   121     4   121 0.99 Tetrahydrofolate dehydrogenase/cyclohydrolase, catalytic domain
ABC_tran             PF00005.22   118 seq165_BIOID82837    -            252   7.6e-22   77.7   0.0   1   1   2.4e-25   1.1e-21   77.2   0.0     1   117    45   173    45   174 0.86 ABC transporter
oligo_HPY            PF08352.7     64 seq165_BIOID82837    -            252   2.6e-06   27.5   0.0   1   1     1e-09   4.6e-06   26.7   0.0     1    26   225   250   225   252 0.94 Oligopeptide/dipeptide transporter, C-terminal region
UPF0054              PF02130.12   145 seq166_BIOID82837    -            155   1.6e-43  147.3   0.0   1   1   1.3e-47   1.8e-43  147.1   0.0    13   144    22   144     9   145 0.88 Uncharacterized protein family UPF0054
Fimbrial             PF00419.15   145 seq169_BIOID82837    -            176   1.9e-19   70.2   0.2   1   1   1.6e-23   2.2e-19   70.0   0.1     3   145    29   176    27   176 0.91 Fimbrial protein
CorC_HlyC            PF03471.12    81 seq170_BIOID82837    -            292   3.5e-24   84.3   0.4   1   1   1.6e-27   1.1e-23   82.7   0.0     2    79   206   281   205   283 0.94 Transporter associated domain
CBS                  PF00571.23    57 seq170_BIOID82837    -            292   1.2e-21   75.9   3.1   1   2   4.4e-14     3e-10   39.5   0.1     1    52    69   123    69   128 0.96 CBS domain
CBS                  PF00571.23    57 seq170_BIOID82837    -            292   1.2e-21   75.9   3.1   2   2   3.1e-13   2.1e-09   36.7   0.3     4    56   138   189   135   190 0.92 CBS domain
PgaD                 PF13994.1    138 seq171_BIOID82837    -            137   6.1e-31  106.6   5.3   1   1   7.7e-35   1.1e-30  105.8   3.7     1   137     4   126     4   127 0.94 PgaD-like protein
Antiterm             PF03589.8     95 seq172_BIOID82837    -            250   6.6e-51  170.2   0.6   1   2   8.1e-22   5.5e-18   64.7   0.0     2    95    15   107    14   107 0.92 Antitermination protein
Antiterm             PF03589.8     95 seq172_BIOID82837    -            250   6.6e-51  170.2   0.6   2   2   9.8e-33   6.7e-29   99.7   0.1     2    95   155   247   154   247 0.98 Antitermination protein
ABC_tran             PF00005.22   118 seq174_BIOID82837    -            259   8.1e-20   71.2   0.0   1   1   3.2e-23   1.5e-19   70.4   0.0     1   118    81   211    81   211 0.93 ABC transporter
AAA_16               PF13191.1    166 seq174_BIOID82837    -            259     7e-07   29.6   0.1   1   1   2.3e-10     1e-06   29.1   0.1    19    60    64   104    56   250 0.74 AAA ATPase domain
S4_2                 PF13275.1     65 seq175_BIOID82837    -             73   1.1e-24   85.7   0.0   1   1   8.3e-29   1.1e-24   85.6   0.0     5    65    12    72     7    72 0.95 S4 domain
Response_reg         PF00072.19   112 seq178_BIOID82837    -            225   1.2e-29  102.4   0.0   1   1   2.5e-33   1.7e-29  101.9   0.0     1   111     4   112     4   113 0.98 Response regulator receiver domain
Trans_reg_C          PF00486.23    77 seq178_BIOID82837    -            225     2e-22   78.7   0.0   1   1   6.4e-26   4.4e-22   77.6   0.0     2    77   148   223   146   223 0.97 Transcriptional regulatory protein, C terminal
DUF3302              PF11742.3     78 seq181_BIOID82837    -            107   1.9e-45  152.4   8.2   1   1   1.6e-49   2.2e-45  152.2   5.7     1    77     3    79     3    80 0.99 Protein of unknown function (DUF3302)
Metal_resist         PF13801.1    125 seq182_BIOID82837    -            141   3.2e-19   69.0   2.9   1   1   2.3e-23   3.2e-19   69.0   2.0     7   122    11   120     5   123 0.84 Heavy-metal resistance
Dak1                 PF02733.12   326 seq184_BIOID82837    -            356  2.3e-139  463.4   0.0   1   1  1.9e-143  2.6e-139  463.2   0.0     1   325    16   355    16   356 0.99 Dak1 domain
DUF457               PF04307.9    157 seq185_BIOID82837    -            173   2.3e-29  101.6  11.5   1   1     2e-33   2.7e-29  101.3   7.9     2   142     5   158     4   172 0.86 Predicted membrane-bound metal-dependent hydrolase (DUF457)
Fimbrial             PF00419.15   145 seq186_BIOID82837    -            167   4.4e-09   36.6   5.1   1   1     4e-13   5.4e-09   36.2   3.6     1   143    28   165    26   167 0.73 Fimbrial protein
Peptidase_S24        PF00717.18    70 seq189_BIOID82837    -            237   2.4e-16   58.9   0.1   1   1   6.9e-20   4.7e-16   58.0   0.0     1    69   145   218   145   219 0.97 Peptidase S24-like
HTH_3                PF01381.17    55 seq189_BIOID82837    -            237   2.7e-10   39.7   0.6   1   1   6.7e-14   4.6e-10   39.0   0.0     3    55    24    77    22    77 0.93 Helix-turn-helix
HlyD                 PF00529.15   306 seq192_BIOID82837    -            378   1.9e-59  201.3  13.0   1   1   6.2e-63   2.1e-59  201.2   9.0     3   306    64   349    62   349 0.98 HlyD family secretion protein
HlyD_3               PF13437.1    105 seq192_BIOID82837    -            378   3.8e-11   43.1   0.6   1   1   9.5e-12   3.3e-08   33.7   0.0     2    80   222   301   221   335 0.87 HlyD family secretion protein
Biotin_lipoyl_2      PF13533.1     50 seq192_BIOID82837    -            378   2.6e-09   36.4   1.0   1   1   1.3e-09   4.4e-06   26.1   0.2     4    49    65   110    61   113 0.93 Biotin-lipoyl like
HlyD_2               PF12700.2    328 seq192_BIOID82837    -            378   8.1e-09   34.9   0.2   1   1   4.3e-12   1.5e-08   34.1   0.2    26   240    68   301    63   319 0.74 HlyD family secretion protein
CN_hydrolase         PF00795.17   184 seq197_BIOID82837    -            512   9.6e-27   93.4   0.0   1   1   1.2e-30   1.6e-26   92.6   0.0     2   184   224   412   223   412 0.89 Carbon-nitrogen hydrolase
Amidohydro_4         PF13147.1    304 seq198_BIOID82837    -            378   1.4e-29  103.9   4.9   1   1   6.1e-33   2.1e-29  103.3   3.4     1   304    41   356    41   356 0.85 Amidohydrolase
Amidohydro_3         PF07969.6    404 seq198_BIOID82837    -            378   2.5e-11   43.3   1.3   1   1   2.3e-14   7.9e-11   41.6   0.1   284   404   243   357   200   357 0.74 Amidohydrolase family
Amidohydro_1         PF01979.15   333 seq198_BIOID82837    -            378   2.8e-09   36.9   0.6   1   1     2e-10   6.9e-07   29.1   0.0   227   331   244   357   226   358 0.56 Amidohydrolase family
Amidohydro_5         PF13594.1     68 seq198_BIOID82837    -            378   3.9e-07   29.6   0.1   1   1   4.3e-10   1.5e-06   27.8   0.0     3    68    21    92    20    92 0.72 Amidohydrolase
UxuA                 PF03786.8    351 seq200_BIOID82837    -            394  2.2e-163  542.7   0.2   1   1  3.6e-167  2.5e-163  542.5   0.1     1   350     1   388     1   389 0.99 D-mannonate dehydratase (UxuA)
AP_endonuc_2         PF01261.19   211 seq200_BIOID82837    -            394   7.1e-09   35.1   0.0   1   1   7.3e-12     5e-08   32.4   0.0     3   189    18   299    16   322 0.82 Xylose isomerase-like TIM barrel
Ogr_Delta            PF04606.7     47 seq202_BIOID82837    -             93   6.6e-21   73.5   7.3   1   1   6.3e-25   8.6e-21   73.2   5.1     1    47    24    70    24    70 0.99 Ogr/Delta-like zinc finger
FimH_man-bind        PF09160.5    147 seq204_BIOID82837    -            304   5.8e-61  204.5   0.8   1   1   1.3e-64   8.7e-61  203.9   0.1     1   147    27   171    27   171 0.99 FimH, mannose binding
Fimbrial             PF00419.15   145 seq204_BIOID82837    -            304     9e-08   32.3   4.5   1   1   1.3e-11     9e-08   32.3   3.1     5   145   176   304   172   304 0.83 Fimbrial protein
PMSR                 PF01625.16   156 seq206_BIOID82837    -            221   1.6e-62  209.8   0.0   1   1   1.5e-66   2.1e-62  209.5   0.0     2   153    54   209    53   211 0.98 Peptide methionine sulfoxide reductase
TonB_dep_Rec         PF00593.19   276 seq207_BIOID82837    -            700   3.1e-38  132.1  12.4   1   1   4.5e-42   3.1e-38  132.1   8.6     2   275   449   695   448   696 0.97 TonB dependent receptor
Plug                 PF07715.10   108 seq207_BIOID82837    -            700   5.6e-23   81.2   2.1   1   1   1.9e-26   1.3e-22   80.0   1.5     3   108    41   151    39   151 0.96 TonB-dependent Receptor Plug Domain
2OG-FeII_Oxy_3       PF13640.1    100 seq209_BIOID82837    -            237   6.4e-13   48.9   0.1   1   1   2.5e-16   1.1e-12   48.1   0.1     3    99    96   187    95   188 0.91 2OG-Fe(II) oxygenase superfamily
2OG-FeII_Oxy         PF03171.15    99 seq209_BIOID82837    -            237   9.3e-06   25.7   0.0   1   1   3.5e-09   1.6e-05   25.0   0.0     6    98    95   188    91   189 0.88 2OG-Fe(II) oxygenase superfamily
Methyltransf_11      PF08241.7     95 seq212_BIOID82837    -            240   2.3e-12   47.1   0.0   1   1   2.6e-16   3.6e-12   46.4   0.0    45    95    67   125    50   125 0.83 Methyltransferase domain
Dak2                 PF02734.12   175 seq213_BIOID82837    -            210   8.4e-58  194.7   0.5   1   1   7.2e-62   9.8e-58  194.5   0.3     1   173    32   204    32   206 0.98 DAK2 domain
OKR_DC_1             PF01276.15   417 seq215_BIOID82837    -            732  9.5e-199  660.0   0.0   1   1  2.5e-202  1.1e-198  659.7   0.0     1   417   109   551   109   551 0.99 Orn/Lys/Arg decarboxylase, major domain
OKR_DC_1_C           PF03711.10   137 seq215_BIOID82837    -            732     2e-53  180.0   0.2   1   1   1.2e-56   5.5e-53  178.5   0.1     1   135   576   707   576   709 0.98 Orn/Lys/Arg decarboxylase, C-terminal domain
OKR_DC_1_N           PF03709.10   115 seq215_BIOID82837    -            732   1.1e-22   80.1   0.0   1   1   4.4e-26     2e-22   79.2   0.0     1   115     4   103     4   103 0.99 Orn/Lys/Arg decarboxylase, N-terminal domain
MFS_1                PF07690.11   354 seq216_BIOID82837    -            416   1.7e-27   96.0  65.1   1   2   9.2e-19   1.3e-14   53.6  29.4     3   271    35   288    33   291 0.83 Major Facilitator Superfamily
MFS_1                PF07690.11   354 seq216_BIOID82837    -            416   1.7e-27   96.0  65.1   2   2   1.9e-16   2.7e-12   46.0  14.2    35   184   265   411   263   415 0.90 Major Facilitator Superfamily
CSD                  PF00313.17    66 seq219_BIOID82837    -             71   8.8e-32  108.5   0.2   1   1     7e-36   9.5e-32  108.4   0.2     1    64     5    68     5    70 0.98 'Cold-shock' DNA-binding domain
zf-dskA_traR         PF01258.12    36 seq221_BIOID82837    -             88   4.3e-12   45.4   5.9   1   1   4.4e-16     6e-12   44.9   4.1     5    34    38    67    31    69 0.89 Prokaryotic dksA/traR C4-type zinc finger
AAA_18               PF13238.1    129 seq223_BIOID82837    -            185   2.7e-08   34.0   0.0   1   1   4.9e-11   2.2e-07   31.1   0.0     1   118     6   138     6   148 0.67 AAA domain
AAA_33               PF13671.1    143 seq223_BIOID82837    -            185   1.5e-07   31.3   0.2   1   1     1e-10   4.5e-07   29.7   0.1     1   136     5   150     5   153 0.71 AAA domain
Guanylate_kin        PF00625.16   183 seq223_BIOID82837    -            185   8.7e-06   25.1   0.0   1   1   2.4e-09   1.1e-05   24.8   0.0     2   152     3   149     2   177 0.81 Guanylate kinase
DUF21                PF01595.15   183 seq224_BIOID82837    -            447   2.4e-44  150.7   3.6   1   1   8.2e-48   3.7e-44  150.0   2.5     3   183     5   197     3   197 0.98 Domain of unknown function DUF21
CorC_HlyC            PF03471.12    81 seq224_BIOID82837    -            447   2.8e-23   81.4   0.1   1   1   1.3e-26     6e-23   80.3   0.0     2    80   347   425   346   426 0.94 Transporter associated domain
CBS                  PF00571.23    57 seq224_BIOID82837    -            447   5.5e-11   41.8   0.7   1   2   4.9e-07    0.0022   17.4   0.0     9    56   222   270   215   271 0.80 CBS domain
CBS                  PF00571.23    57 seq224_BIOID82837    -            447   5.5e-11   41.8   0.7   2   2   2.7e-08   0.00012   21.5   0.0     9    55   286   332   280   334 0.91 CBS domain
EIIA-man             PF03610.11   116 seq226_BIOID82837    -            472   2.2e-26   92.0   2.8   1   1   1.3e-29   4.5e-26   91.0   2.0     2   116     4   121     3   121 0.98 PTS system fructose IIA component
PEP-utilisers_N      PF05524.8    123 seq226_BIOID82837    -            472   3.3e-23   81.7   0.5   1   1   9.5e-27   3.3e-23   81.7   0.4    12   122   257   368   256   369 0.96 PEP-utilising enzyme, N-terminal
PTS-HPr              PF00381.14    84 seq226_BIOID82837    -            472     4e-20   71.3   0.6   1   1     4e-23   1.4e-19   69.6   0.0     5    83   159   237   155   238 0.96 PTS HPr component phosphorylation site
PEP-utilizers        PF00391.18    81 seq226_BIOID82837    -            472   1.1e-16   60.0   0.0   1   1   7.5e-20   2.6e-16   58.8   0.0     3    79   388   464   386   466 0.92 PEP-utilising enzyme, mobile domain
Mannitol_dh_C        PF08125.8    245 seq227_BIOID82837    -            486     6e-96  320.2   0.0   1   1   1.2e-99   8.2e-96  319.7   0.0     1   245   216   463   216   463 0.99 Mannitol dehydrogenase C-terminal domain
Mannitol_dh          PF01232.18   151 seq227_BIOID82837    -            486   3.2e-54  182.8   0.0   1   1   7.2e-58   4.9e-54  182.2   0.0     2   151    24   188    23   188 0.99 Mannitol dehydrogenase Rossmann domain
HTH_Tnp_1            PF01527.15    76 seq231_BIOID82837    -            136   4.5e-19   68.0   0.6   1   1   1.2e-22     8e-19   67.2   0.4     2    74    23   102    22   104 0.89 Transposase
HTH_28               PF13518.1     52 seq231_BIOID82837    -            136   2.1e-06   27.4   0.5   1   1   6.5e-10   4.4e-06   26.4   0.0     1    43    32    75    32    78 0.93 Helix-turn-helix domain
Molybdopterin        PF00384.17   432 seq232_BIOID82837    -            759   1.9e-29  102.5   0.0   1   1   6.9e-33   4.7e-29  101.2   0.0     1   302   108   423   108   501 0.76 Molybdopterin oxidoreductase
Molydop_binding      PF01568.16   109 seq232_BIOID82837    -            759   4.4e-06   26.3   0.0   1   1   2.4e-09   1.7e-05   24.5   0.0     1   108   642   751   642   752 0.77 Molydopterin dinucleotide binding domain
DUF1471              PF07338.8     56 seq236_BIOID82837    -             86   1.6e-18   65.9   2.7   1   1     2e-22   2.7e-18   65.2   1.9     1    56    33    86    33    86 0.99 Protein of unknown function (DUF1471)
Acetyltransf_1       PF00583.19    83 seq239_BIOID82837    -            144     1e-14   54.2   0.3   1   1   3.8e-18   1.8e-14   53.4   0.2     3    83    54   134    52   134 0.95 Acetyltransferase (GNAT) family
Acetyltransf_7       PF13508.1     79 seq239_BIOID82837    -            144   1.2e-09   38.0   0.0   1   1   3.3e-13   1.5e-09   37.7   0.0    11    78    55   134    30   135 0.76 Acetyltransferase (GNAT) domain
Acetyltransf_10      PF13673.1    117 seq239_BIOID82837    -            144   5.3e-09   36.0   0.1   1   1   1.4e-12   6.2e-09   35.8   0.0    39   117    42   133    13   133 0.82 Acetyltransferase (GNAT) domain
Pro_isomerase        PF00160.16   155 seq240_BIOID82837    -            164   6.8e-47  159.4   1.6   1   1   5.5e-51   7.5e-47  159.2   1.1     2   155     2   162     1   162 0.88 Cyclophilin type peptidyl-prolyl cis-trans isomerase/CLD
NusG                 PF02357.14    92 seq241_BIOID82837    -            162   3.6e-22   78.2   0.0   1   1   3.7e-26     5e-22   77.8   0.0     2    91     3    90     2    91 0.92 Transcription termination factor nusG
rve                  PF00665.21   120 seq242_BIOID82837    -            301   6.8e-23   80.9   0.1   1   1   3.4e-26   1.6e-22   79.7   0.0     3   119   123   243   121   244 0.96 Integrase core domain
rve_3                PF13683.1     67 seq242_BIOID82837    -            301   1.4e-17   62.8   0.1   1   1   9.9e-21   4.5e-17   61.2   0.0     2    67   216   281   215   281 0.98 Integrase core domain
HTH_21               PF13276.1     60 seq242_BIOID82837    -            301   8.8e-17   60.7   2.0   1   1   8.3e-19   3.8e-15   55.5   0.4     6    57    49   106    45   109 0.79 HTH-like domain
RNase_T              PF00929.19   164 seq243_BIOID82837    -            246   5.9e-40  137.1   0.4   1   1   9.7e-44   1.3e-39  135.9   0.1     1   164    12   178    12   178 0.93 Exonuclease
Lysis_S              PF04971.7     68 seq244_BIOID82837    -             71   1.9e-46  155.4   0.4   1   1   1.5e-50   2.1e-46  155.3   0.3     1    68     4    71     4    71 1.00 Lysis protein S
DDE_Tnp_1            PF01609.16   211 seq245_BIOID82837    -            338   2.2e-33  115.5   0.0   1   1   1.5e-36   5.3e-33  114.2   0.1     5   210   150   324   148   325 0.90 Transposase DDE domain
DUF772               PF05598.6     77 seq245_BIOID82837    -            338   2.7e-21   75.1   0.3   1   1     8e-25   2.7e-21   75.1   0.2     1    77    63   138    63   138 0.99 Transposase domain (DUF772)
DDE_Tnp_1_3          PF13612.1    155 seq245_BIOID82837    -            338   2.7e-08   33.5   0.0   1   1   1.6e-11   5.4e-08   32.6   0.0     5   151   149   304   146   308 0.72 Transposase DDE domain
DDE_Tnp_1_6          PF13751.1    125 seq245_BIOID82837    -            338   9.1e-07   28.8   0.3   1   1   7.7e-10   2.6e-06   27.3   0.2    59   123   265   326   255   327 0.80 Transposase DDE domain
YkuD                 PF03734.9    146 seq246_BIOID82837    -            319   3.5e-20   72.6   0.0   1   1     9e-24   6.1e-20   71.8   0.0     3   146   102   239   100   239 0.78 L,D-transpeptidase catalytic domain
LysM                 PF01476.15    44 seq246_BIOID82837    -            319   4.1e-07   29.6   0.0   1   1   1.1e-10   7.8e-07   28.7   0.0     2    44    46    90    45    90 0.94 LysM domain
MipA                 PF06629.7    226 seq247_BIOID82837    -            246   1.1e-73  247.3   1.8   1   1   8.8e-78   1.2e-73  247.1   1.3     2   226    24   246    23   246 0.99 MltA-interacting protein MipA
DUF1327              PF07041.6    113 seq249_BIOID82837    -            103   6.9e-44  148.2   1.6   1   1   5.9e-48   8.1e-44  148.0   1.1     1   100     1    88     1    94 0.96 Protein of unknown function (DUF1327)
SpoU_methylase       PF00588.14   142 seq250_BIOID82837    -            370   7.3e-29  100.3   0.0   1   1   1.6e-32   1.1e-28   99.7   0.0     3   141   224   361   222   362 0.95 SpoU rRNA Methylase family
SpoU_sub_bind        PF08032.7     76 seq250_BIOID82837    -            370   3.1e-12   46.3   0.0   1   1     1e-15     7e-12   45.2   0.0     2    73   135   206   134   209 0.96 RNA 2'-O ribose methyltransferase substrate binding
Lactamase_B_2        PF12706.2    194 seq251_BIOID82837    -            252   3.8e-14   52.5   0.0   1   1   6.6e-18   4.5e-14   52.3   0.0    28   194    66   223    30   223 0.84 Beta-lactamase superfamily domain
Lactamase_B          PF00753.22   194 seq251_BIOID82837    -            252   3.7e-05   23.3   1.1   1   1   8.9e-09   6.1e-05   22.6   0.8    11   128    44   144    41   161 0.88 Metallo-beta-lactamase superfamily
Metallophos_2        PF12850.2    156 seq253_BIOID82837    -            240   3.7e-13   49.4   0.0   1   1     1e-16     7e-13   48.5   0.0     1   125     1   203     1   218 0.81 Calcineurin-like phosphoesterase superfamily domain
Metallophos          PF00149.23   201 seq253_BIOID82837    -            240   8.3e-12   44.8   0.0   1   1   7.2e-15   4.9e-11   42.3   0.0     3   201     3   199     1   199 0.95 Calcineurin-like phosphoesterase
AAA_5                PF07728.9    139 seq254_BIOID82837    -            297   2.5e-25   88.7   0.0   1   1   1.4e-28   3.7e-25   88.1   0.0     1   139    41   171    41   171 0.92 AAA domain (dynein-related subfamily)
AAA_3                PF07726.6    131 seq254_BIOID82837    -            297   5.1e-05   22.7   0.0   1   1   2.9e-08   7.9e-05   22.1   0.0     2   111    42   156    41   173 0.77 ATPase family associated with various cellular activities (AAA)
N36                  PF11438.3     35 seq255_BIOID82837    -            107   1.1e-24   85.5   4.8   1   1   1.5e-28     2e-24   84.6   3.3     1    35     2    36     2    36 0.99 36-mer N-terminal peptide of the N protein (N36)
Phage_lysozyme       PF00959.14   110 seq258_BIOID82837    -            177     9e-32  109.5   0.0   1   1   8.7e-36   1.2e-31  109.1   0.0     1   110    48   166    48   166 0.98 Phage lysozyme
Peptidase_M20        PF01546.23   171 seq262_BIOID82837    -            396   9.6e-32  109.7   0.0   1   1   5.1e-35   3.5e-31  107.9   0.0     1   169    89   390    89   392 0.96 Peptidase family M20/M25/M40
M20_dimer            PF07687.9    109 seq262_BIOID82837    -            396   5.9e-25   87.0   0.0   1   1   1.5e-28     1e-24   86.2   0.0     2   107   191   301   190   303 0.92 Peptidase dimerisation domain
AA_permease_2        PF13520.1    426 seq264_BIOID82837    -            439   2.2e-50  171.3  53.8   1   1   3.7e-54   2.6e-50  171.1  37.3     2   415    10   415     9   428 0.91 Amino acid permease
AA_permease          PF00324.16   479 seq264_BIOID82837    -            439   2.4e-20   72.2  46.2   1   1   4.7e-24   3.2e-20   71.8  32.0     5   419    17   403    12   425 0.88 Amino acid permease
DUF2514              PF10721.4    162 seq265_BIOID82837    -            165   6.4e-47  159.1  10.9   1   1   5.2e-51   7.1e-47  158.9   7.6     2   161     2   159     1   160 0.96 Protein of unknown function (DUF2514)
GntR                 PF00392.16    64 seq266_BIOID82837    -            257   1.8e-23   81.5   1.4   1   1     7e-27   3.2e-23   80.8   0.2     1    64    10    73    10    73 0.99 Bacterial regulatory proteins, gntR family
FCD                  PF07729.7    125 seq266_BIOID82837    -            257   3.9e-21   75.5   7.6   1   1   1.3e-24   5.8e-21   74.9   5.3     1   125    97   226    97   226 0.92 FCD domain
Rrf2                 PF02082.15    83 seq266_BIOID82837    -            257   5.4e-05   23.1   0.1   1   1   2.9e-08   0.00013   21.8   0.0    28    69    36    76    23    82 0.88 Transcriptional regulator
Trehalase            PF01204.13   512 seq267_BIOID82837    -            565  4.3e-171  569.8   5.4   1   1  7.6e-175  5.2e-171  569.5   3.8     1   511    55   532    55   533 0.97 Trehalase
GDE_C                PF06202.9    370 seq267_BIOID82837    -            565   6.1e-11   41.5   0.0   1   1   2.1e-14   1.5e-10   40.2   0.0    46   273   171   441   157   447 0.86 Amylo-alpha-1,6-glucosidase
AIRC                 PF00731.15   150 seq268_BIOID82837    -            169   3.6e-66  220.9   1.9   1   1     3e-70   4.1e-66  220.7   1.3     2   150     9   159     8   159 0.99 AIR carboxylase
YtfJ_HI0045          PF09695.5    160 seq273_BIOID82837    -            184   2.5e-74  247.8   0.1   1   1   2.1e-78   2.8e-74  247.6   0.1     2   159    24   181    23   182 0.99 Bacterial protein of unknown function (YtfJ_HI0045)
SBP_bac_3            PF00497.15   225 seq274_BIOID82837    -            302   3.1e-47  160.6   0.7   1   1   2.8e-51   3.8e-47  160.2   0.5     1   224    42   271    42   272 0.93 Bacterial extracellular solute-binding proteins, family 3
SEC-C                PF02810.10    21 seq275_BIOID82837    -            152   1.2e-18   66.0  20.2   1   2   3.8e-11   5.3e-07   28.9   0.5     1    20     1    20     1    21 0.94 SEC-C motif
SEC-C                PF02810.10    21 seq275_BIOID82837    -            152   1.2e-18   66.0  20.2   2   2   3.9e-15   5.4e-11   41.6   8.9     1    19   134   152   134   152 0.96 SEC-C motif
HTH_38               PF13936.1     44 seq276_BIOID82837    -            344   1.1e-17   63.1   3.8   1   1   2.4e-21   1.6e-17   62.6   0.9     4    44    19    59    16    59 0.97 Helix-turn-helix domain
rve                  PF00665.21   120 seq276_BIOID82837    -            344   8.2e-17   61.3   0.0   1   1   2.6e-20   1.8e-16   60.2   0.0     3   120   189   298   187   298 0.94 Integrase core domain
Ral                  PF11058.3     66 seq278_BIOID82837    -             66   5.4e-48  160.0   3.8   1   1   4.3e-52   5.9e-48  159.9   2.6     1    66     1    66     1    66 0.99 Antirestriction protein Ral
TetR_N               PF00440.18    47 seq281_BIOID82837    -            236   1.8e-14   52.9   0.2   1   1     3e-18   4.1e-14   51.8   0.2     2    47    51    96    50    96 0.97 Bacterial regulatory proteins, tetR family
SirA                 PF01206.12    70 seq282_BIOID82837    -             81   2.3e-26   91.0   0.0   1   1   1.9e-30   2.6e-26   90.8   0.0     1    70    10    79    10    79 0.98 SirA-like protein
ATP-grasp            PF02222.17   172 seq283_BIOID82837    -            355   1.3e-56  190.5   0.0   1   1   2.3e-60   1.6e-56  190.2   0.0     2   171    88   253    86   254 0.97 ATP-grasp domain
ATP-grasp_4          PF13535.1    184 seq283_BIOID82837    -            355   8.6e-10   38.5   0.0   1   1   2.6e-13   1.7e-09   37.5   0.0     4   179    79   243    76   248 0.84 ATP-grasp domain
Formyl_trans_N       PF00551.14   181 seq287_BIOID82837    -            280   2.8e-55  186.5   0.0   1   1     5e-59   3.4e-55  186.2   0.0     2   181    86   262    85   262 0.99 Formyl transferase
ACT                  PF01842.20    66 seq287_BIOID82837    -            280   1.1e-07   31.0   0.0   1   1   3.3e-11   2.2e-07   30.0   0.0     2    63     8    69     7    72 0.91 ACT domain
DUF2528              PF10800.3    102 seq288_BIOID82837    -            122   1.8e-48  162.9   0.6   1   1   1.5e-52   2.1e-48  162.7   0.4     1   101    14   121    14   122 0.98 Protein of unknown function (DUF2528)
Radical_SAM          PF04055.16   166 seq289_BIOID82837    -            320     4e-15   56.2   0.0   1   1   4.8e-19   6.5e-15   55.5   0.0     9   165    54   213    43   214 0.90 Radical SAM superfamily
CSD                  PF00313.17    66 seq290_BIOID82837    -             70   9.7e-32  108.4   0.2   1   1   7.7e-36   1.1e-31  108.3   0.1     1    65     5    69     5    70 0.98 'Cold-shock' DNA-binding domain
Lambda_CIII          PF02061.11    45 seq297_BIOID82837    -             54   9.1e-31  105.4   0.1   1   1   7.8e-35   1.1e-30  105.2   0.1     1    45     1    43     1    43 1.00 Lambda Phage CIII
Lambda_Kil           PF06301.6     43 seq298_BIOID82837    -             89   1.1e-28   98.2   0.9   1   1     1e-32   1.4e-28   97.8   0.6     1    43    43    85    43    85 0.99 Bacteriophage lambda Kil protein
HTH_AraC             PF00165.18    42 seq300_BIOID82837    -            253   1.6e-16   59.4   0.2   1   2   5.9e-10     4e-06   26.3   0.0     6    41   148   182   143   183 0.94 Bacterial regulatory helix-turn-helix proteins, AraC family
HTH_AraC             PF00165.18    42 seq300_BIOID82837    -            253   1.6e-16   59.4   0.2   2   2   4.4e-11     3e-07   29.9   0.1    10    39   199   229   199   230 0.94 Bacterial regulatory helix-turn-helix proteins, AraC family
HTH_18               PF12833.2     81 seq300_BIOID82837    -            253   1.6e-14   53.6   0.1   1   1   6.2e-18   4.2e-14   52.2   0.0     1    78   156   230   156   233 0.94 Helix-turn-helix domain
BPD_transp_1         PF00528.17   185 seq301_BIOID82837    -            246   3.6e-27   94.9   8.0   1   1   2.6e-31   3.6e-27   94.9   5.6     4   184    46   238    43   239 0.96 Binding-protein-dependent transport system inner membrane component
SIS                  PF01380.17   131 seq302_BIOID82837    -            307   1.7e-30  105.1   0.1   1   1   5.1e-34   2.3e-30  104.7   0.0     2   130   149   277   148   278 0.98 SIS domain
HTH_6                PF01418.12    77 seq302_BIOID82837    -            307   3.9e-26   90.4   0.0   1   1   2.1e-29   9.7e-26   89.2   0.0     2    77    26   101    25   101 0.97 Helix-turn-helix domain, rpiR family
Gly_radical          PF01228.16   106 seq304_BIOID82837    -            127     1e-25   89.9   0.1   1   1   1.1e-29   1.6e-25   89.4   0.0    20   106    16   108     4   108 0.86 Glycine radical
DUF3763              PF12592.3     57 seq305_BIOID82837    -            220   9.2e-23   79.5   1.3   1   1   2.3e-26   3.1e-22   77.8   0.9     3    57   166   220   164   220 0.97 Protein of unknown function (DUF3763)
Rsd_AlgQ             PF04353.8    153 seq307_BIOID82837    -            158     5e-50  169.0   0.4   1   1   4.2e-54   5.7e-50  168.8   0.3     1   150     1   148     1   151 0.98 Regulator of RNA polymerase sigma(70) subunit, Rsd/AlgQ
Acetyltransf_4       PF13420.1    155 seq310_BIOID82837    -            212   9.8e-22   77.4   0.0   1   1     6e-25   1.2e-21   77.1   0.0     1   152    43   194    43   197 0.92 Acetyltransferase (GNAT) domain
Acetyltransf_1       PF00583.19    83 seq310_BIOID82837    -            212   1.5e-17   63.2   0.0   1   1   1.4e-20   2.8e-17   62.4   0.0     2    82    97   176    96   177 0.95 Acetyltransferase (GNAT) family
Acetyltransf_3       PF13302.1    142 seq310_BIOID82837    -            212   1.7e-11   44.5   0.0   1   1   1.1e-14   2.1e-11   44.1   0.0     4   142    43   177    40   177 0.83 Acetyltransferase (GNAT) domain
Acetyltransf_10      PF13673.1    117 seq310_BIOID82837    -            212     1e-08   35.1   0.1   1   1   7.1e-12   1.4e-08   34.7   0.0     1   117    50   176    50   176 0.72 Acetyltransferase (GNAT) domain
FR47                 PF08445.5     86 seq310_BIOID82837    -            212   7.2e-09   35.1   0.0   1   1     7e-12   1.4e-08   34.2   0.0    26    79   124   178   119   183 0.91 FR47-like protein
Acetyltransf_7       PF13508.1     79 seq310_BIOID82837    -            212   1.1e-08   35.0   0.0   1   1   8.4e-12   1.6e-08   34.4   0.0     5    78    93   177    89   178 0.75 Acetyltransferase (GNAT) domain
Gam                  PF06064.6     98 seq311_BIOID82837    -             98   5.6e-63  209.0   5.1   1   1   4.5e-67   6.2e-63  208.9   3.6     1    98     1    98     1    98 0.99 Host-nuclease inhibitor protein Gam
DUF2625              PF10946.3    208 seq313_BIOID82837    -             69   1.1e-26   92.9   0.0   1   1   8.7e-31   1.2e-26   92.8   0.0     1    66     4    69     4    69 0.99 Protein of unknown function DUF2625
DUF1391              PF07151.7     49 seq315_BIOID82837    -             51   3.6e-36  122.2   0.6   1   1   2.8e-40   3.9e-36  122.1   0.4     1    48     2    49     2    50 0.97 Protein of unknown function (DUF1391)
PEPcase              PF00311.12   793 seq316_BIOID82837    -            883  7.6e-293  973.1   0.0   1   1  6.9e-297  9.4e-293  972.8   0.0     2   793   129   883   128   883 0.98 Phosphoenolpyruvate carboxylase
GnsAB                PF08178.6     54 seq317_BIOID82837    -             58   1.2e-31  108.0   6.6   1   1   9.4e-36   1.3e-31  107.8   4.6     1    54     2    55     2    55 1.00 GnsA/GnsB family
RecT                 PF03837.9    199 seq319_BIOID82837    -            261   1.1e-28   99.8   0.0   1   1   1.6e-30   2.2e-26   92.2   0.0     5   195    24   182    22   190 0.91 RecT family
HATPase_c            PF02518.21   111 seq320_BIOID82837    -            778     5e-31  106.5   0.1   1   1     1e-33   1.7e-30  104.8   0.1     2   109   395   504   394   506 0.96 Histidine kinase-, DNA gyrase B-, and HSP90-like ATPase
Response_reg         PF00072.19   112 seq320_BIOID82837    -            778   5.1e-22   77.8   0.1   1   1   8.6e-25   1.5e-21   76.4   0.1     1   111   528   639   528   640 0.93 Response regulator receiver domain
PAS                  PF00989.19   113 seq320_BIOID82837    -            778   2.9e-18   65.5   0.0   1   1   5.7e-21   9.8e-18   63.8   0.0     2   113   156   266   155   266 0.91 PAS fold
HisKA                PF00512.20    68 seq320_BIOID82837    -            778   6.2e-17   61.2   1.5   1   1   2.2e-19   3.7e-16   58.7   0.1     2    67   283   346   282   347 0.97 His Kinase A (phospho-acceptor) domain
PAS_4                PF08448.5    110 seq320_BIOID82837    -            778   2.5e-15   56.3   0.0   1   1   7.7e-18   1.3e-14   54.0   0.0     1   110   161   271   161   271 0.99 PAS fold
Hpt                  PF01627.18    90 seq320_BIOID82837    -            778   5.7e-13   48.5   2.1   1   1   4.4e-15   7.6e-12   44.9   0.0     3    90   686   771   684   771 0.96 Hpt domain
PAS_9                PF13426.1    104 seq320_BIOID82837    -            778   8.8e-11   42.0   0.0   1   1   6.1e-13     1e-09   38.5   0.0     1   104   165   268   165   268 0.98 PAS domain
HATPase_c_3          PF13589.1    137 seq320_BIOID82837    -            778   2.9e-07   30.1   0.0   1   1   3.9e-10   6.7e-07   28.9   0.0     6   114   402   514   397   525 0.79 Histidine kinase-, DNA gyrase B-, and HSP90-like ATPase
DUF2625              PF10946.3    208 seq321_BIOID82837    -            120   1.8e-46  157.5   0.7   1   1   1.5e-50     2e-46  157.4   0.5   100   208     3   108     1   108 0.97 Protein of unknown function DUF2625
TetR_C_2             PF08361.6    121 seq322_BIOID82837    -            220   1.1e-46  157.5   0.5   1   1   4.2e-50   1.9e-46  156.7   0.1     1   120    84   202    84   203 0.99 MAATS-type transcriptional repressor, C-terminal region
TetR_N               PF00440.18    47 seq322_BIOID82837    -            220     2e-18   65.6   0.0   1   1   1.3e-21   5.9e-18   64.1   0.0     1    47    16    62    16    62 0.98 Bacterial regulatory proteins, tetR family
TetR_C_4             PF08359.6    133 seq322_BIOID82837    -            220   3.9e-06   26.7   0.2   1   1   3.2e-09   1.5e-05   24.8   0.0    72   126   139   193   120   201 0.91 YsiA-like protein, C-terminal region
VWA_CoxE             PF05762.9    222 seq326_BIOID82837    -            483   3.5e-12   45.8   0.2   1   1   8.4e-16   1.1e-11   44.1   0.0    56   196   319   459   284   465 0.82 VWA domain containing CoxE-like protein
BPD_transp_1         PF00528.17   185 seq327_BIOID82837    -            224   1.2e-18   67.2  19.4   1   1   1.1e-22   1.5e-18   66.8  13.5     1   183    34   223    12   224 0.92 Binding-protein-dependent transport system inner membrane component
ThiC                 PF01964.13   421 seq330_BIOID82837    -            631  3.8e-201  667.9   0.0   1   1  2.8e-204  1.9e-200  665.6   0.0     1   420   148   597   148   598 0.99 ThiC family
ThiC-associated      PF13667.1     80 seq330_BIOID82837    -            631   7.6e-34  115.0   0.1   1   1     3e-37   2.1e-33  113.6   0.0     2    80    26   109    25   109 0.94 ThiC-associated domain
DUF606               PF04657.8    138 seq331_BIOID82837    -            149   1.4e-21   76.8  22.4   1   1   1.2e-25   1.6e-21   76.6  15.5     2   138     6   143     5   143 0.95 Protein of unknown function, DUF606
Peripla_BP_4         PF13407.1    258 seq333_BIOID82837    -            311   5.7e-59  199.4  11.8   1   1   1.6e-62   7.4e-59  199.0   8.2     2   255    28   288    27   291 0.96 Periplasmic binding protein domain
Peripla_BP_1         PF00532.16   279 seq333_BIOID82837    -            311   1.6e-19   70.1   0.7   1   1   4.1e-23   1.9e-19   69.8   0.5     5   207    28   241    24   288 0.80 Periplasmic binding proteins and sugar binding domain of LacI family
Peripla_BP_3         PF13377.1    160 seq333_BIOID82837    -            311   2.9e-12   46.7   0.0   1   1   1.5e-15   6.7e-12   45.5   0.0    12   140   159   289   157   305 0.87 Periplasmic binding protein-like domain
LysR_substrate       PF03466.15   209 seq335_BIOID82837    -            308   4.1e-43  146.8   0.1   1   1   7.6e-47   5.2e-43  146.4   0.1     3   208   102   305   100   306 0.98 LysR substrate binding domain
HTH_1                PF00126.22    60 seq335_BIOID82837    -            308     3e-16   58.7   0.1   1   1   9.5e-20   6.5e-16   57.7   0.1     1    60    18    77    18    77 0.96 Bacterial regulatory helix-turn-helix protein, lysR family
Sulfatase            PF00884.18   379 seq336_BIOID82837    -            560  2.5e-114  382.1   8.3   1   1  4.6e-118  3.2e-114  381.7   5.8     1   371    58   497    58   505 0.96 Sulfatase
Phosphodiest         PF01663.17   364 seq336_BIOID82837    -            560   1.4e-12   47.5   0.4   1   1     5e-16   3.4e-12   46.2   0.3    18   244   106   348    98   350 0.68 Type I phosphodiesterase / nucleotide pyrophosphatase
GPW_gp25             PF04965.9     99 seq337_BIOID82837    -            133   8.3e-12   44.4   0.0   1   1   8.8e-16   1.2e-11   43.8   0.0     3    94    21   111    19   116 0.90 Gene 25-like lysozyme
Aldedh               PF00171.17   462 seq339_BIOID82837    -            681   8.2e-59  199.0   0.2   1   1   1.4e-62   9.8e-59  198.7   0.2    30   461    40   498    12   499 0.82 Aldehyde dehydrogenase family
MaoC_dehydratas      PF01575.14   123 seq339_BIOID82837    -            681   1.9e-30  104.6   0.0   1   1   6.2e-34   4.2e-30  103.5   0.0     7   119   537   648   532   652 0.92 MaoC like domain
YqaJ                 PF09588.5    152 seq341_BIOID82837    -            226   5.3e-26   91.3   0.0   1   1   2.1e-29   1.4e-25   89.9   0.0     2   150    24   166    23   168 0.85 YqaJ-like viral recombinase domain
ABC_tran             PF00005.22   118 seq342_BIOID82837    -            241   2.8e-27   95.3   0.0   1   1   5.6e-31   3.9e-27   94.8   0.0     1   118    41   165    41   165 0.95 ABC transporter
5_nucleotid_C        PF02872.13   156 seq344_BIOID82837    -            650     2e-27   95.9   0.1   1   1   8.1e-31   5.5e-27   94.5   0.1     1   149   358   553   358   558 0.82 5'-nucleotidase, C-terminal domain
Metallophos          PF00149.23   201 seq344_BIOID82837    -            650   2.2e-20   72.8   0.0   1   1   5.6e-24   3.8e-20   72.0   0.0     1   199    27   262    27   264 0.94 Calcineurin-like phosphoesterase
YcgR                 PF07317.7    108 seq345_BIOID82837    -            244   1.7e-38  130.5   0.0   1   1   3.7e-42   2.5e-38  130.0   0.0     1   108     7   111     7   111 0.99 Flagellar regulator YcgR
PilZ                 PF07238.9    102 seq345_BIOID82837    -            244   1.9e-17   63.0   0.0   1   1     1e-20   7.1e-17   61.1   0.0     1   102   112   230   112   230 0.94 PilZ domain
RPAP2_Rtr1           PF04181.8     79 seq346_BIOID82837    -             58   0.00016   21.5   1.8   1   1   3.4e-08   0.00024   21.0   1.3    22    71     8    53     3    57 0.79 Rtr1/RPAP2 family
Phage_Nu1            PF07471.7    164 seq349_BIOID82837    -            189   1.4e-92  307.4   1.4   1   1   1.2e-96   1.6e-92  307.2   1.0     1   164     1   164     1   164 0.99 Phage DNA packaging protein Nu1
Ivy                  PF08816.6    118 seq351_BIOID82837    -            157   6.8e-35  119.4   0.1   1   1   6.1e-39   8.4e-35  119.2   0.1     1   118    37   152    37   152 0.98 Inhibitor of vertebrate lysozyme (Ivy)
DUF1317              PF07026.6     60 seq352_BIOID82837    -             60   2.5e-38  129.6   0.0   1   1     2e-42   2.7e-38  129.5   0.0     1    60     1    60     1    60 0.98 Protein of unknown function (DUF1317)
ABC_tran             PF00005.22   118 seq353_BIOID82837    -            510   9.6e-36  122.6   0.1   1   2     3e-24   1.4e-20   73.7   0.2     1   118    45   174    45   174 0.96 ABC transporter
ABC_tran             PF00005.22   118 seq353_BIOID82837    -            510   9.6e-36  122.6   0.1   2   2   7.9e-16   3.6e-12   46.5   0.0     3   117   305   437   303   438 0.84 ABC transporter
DUF1382              PF07131.6     61 seq356_BIOID82837    -             63   6.3e-38  128.5   1.1   1   1   5.1e-42     7e-38  128.4   0.8     1    61     1    61     1    61 0.99 Protein of unknown function (DUF1382)
UTRA                 PF07702.8    141 seq357_BIOID82837    -            240     2e-37  127.8   0.0   1   1   4.2e-41   2.9e-37  127.3   0.0     2   141    91   229    90   229 0.98 UTRA domain
GntR                 PF00392.16    64 seq357_BIOID82837    -            240   6.3e-25   86.2   0.8   1   1   1.6e-28   1.1e-24   85.5   0.5     1    64     6    69     6    69 0.99 Bacterial regulatory proteins, gntR family
IU_nuc_hydro         PF01156.14   314 seq358_BIOID82837    -            311  3.5e-102  341.7   0.1   1   1  2.8e-106  3.9e-102  341.5   0.1     3   311     4   308     2   311 0.95 Inosine-uridine preferring nucleoside hydrolase
Exonuc_VIII          PF06630.6    182 seq360_BIOID82837    -            866   5.6e-81  270.1   0.0   1   1   1.5e-84     1e-80  269.2   0.0     1   182     1   178     1   178 0.99 Enterobacterial exodeoxyribonuclease VIII
DUF3799              PF12684.2    237 seq360_BIOID82837    -            866   2.8e-06   26.7   0.0   1   1   7.9e-10   5.4e-06   25.8   0.0     4   225   615   849   613   852 0.80 PDDEXK-like domain of unknown function (DUF3799)
Collar               PF07484.7     57 seq361_BIOID82837    -            320   2.9e-11   42.8   0.2   1   1     1e-14   6.9e-11   41.6   0.1     1    56    94   140    94   141 0.97 Phage Tail Collar Domain
Phage_fiber          PF03335.8     14 seq361_BIOID82837    -            320   1.5e-08   32.9  66.5   1   7   7.3e-05       0.5   10.0   1.5     1    14   157   170   157   170 0.88 Phage tail fibre repeat
Phage_fiber          PF03335.8     14 seq361_BIOID82837    -            320   1.5e-08   32.9  66.5   2   7   3.4e-06     0.023   14.1   2.7     1    14   189   202   189   202 0.92 Phage tail fibre repeat
Phage_fiber          PF03335.8     14 seq361_BIOID82837    -            320   1.5e-08   32.9  66.5   3   7     3e-05      0.21   11.2   0.8     1    12   203   214   203   216 0.90 Phage tail fibre repeat
Phage_fiber          PF03335.8     14 seq361_BIOID82837    -            320   1.5e-08   32.9  66.5   4   7     2e-05      0.13   11.8   2.0     1    14   255   268   255   268 0.90 Phage tail fibre repeat
Phage_fiber          PF03335.8     14 seq361_BIOID82837    -            320   1.5e-08   32.9  66.5   5   7   7.3e-05       0.5   10.1   1.7     2    12   270   280   269   281 0.89 Phage tail fibre repeat
Phage_fiber          PF03335.8     14 seq361_BIOID82837    -            320   1.5e-08   32.9  66.5   6   7   5.2e-05      0.36   10.5   1.7     2    13   279   290   278   291 0.86 Phage tail fibre repeat
Phage_fiber          PF03335.8     14 seq361_BIOID82837    -            320   1.5e-08   32.9  66.5   7   7   7.3e-05       0.5   10.0   0.9     2    13   288   299   287   300 0.87 Phage tail fibre repeat
DUF1768              PF08719.6    157 seq362_BIOID82837    -            149   2.1e-45  154.1   0.1   1   1   1.7e-49   2.4e-45  153.9   0.1     1   155     6   145     6   147 0.97 Domain of unknown function (DUF1768)
Pro_dh               PF01619.13   345 seq365_BIOID82837    -           1320  2.7e-133  444.0   0.0   1   1  5.6e-137  3.8e-133  443.5   0.0     2   344   229   573   228   574 0.99 Proline dehydrogenase
Aldedh               PF00171.17   462 seq365_BIOID82837    -           1320  1.1e-111  373.3   0.3   1   1  2.8e-115  1.9e-111  372.5   0.2     7   450   659  1103   654  1111 0.94 Aldehyde dehydrogenase family
DUF2500              PF10694.4    110 seq366_BIOID82837    -            119   1.1e-35  121.8   0.1   1   1   8.8e-40   1.2e-35  121.7   0.0     1   108     5   115     5   117 0.98 Protein of unknown function (DUF2500)
TMP-TENI             PF02581.12   180 seq368_BIOID82837    -            211   5.9e-57  191.5   0.4   1   1   5.2e-61     7e-57  191.3   0.3     3   180    17   189    15   189 0.98 Thiamine monophosphate synthase/TENI
Radical_SAM          PF04055.16   166 seq371_BIOID82837    -            385   3.1e-16   59.8   0.0   1   1     2e-19   5.6e-16   59.0   0.0     6   165    11   174     7   175 0.89 Radical SAM superfamily
Fer4_12              PF13353.1    139 seq371_BIOID82837    -            385   1.4e-08   34.8   0.6   1   1   1.2e-11   3.2e-08   33.6   0.1    15   129    12   129     9   141 0.70 4Fe-4S single cluster domain
DUF4008              PF13186.1     64 seq371_BIOID82837    -            385   8.2e-08   32.3   2.0   1   1     1e-10   2.8e-07   30.6   1.4     4    63   263   318   257   328 0.84 Domain of unknown function (DUF4008)
Fer4_14              PF13394.1    117 seq371_BIOID82837    -            385   1.1e-06   28.5   1.0   1   1   8.4e-10   2.3e-06   27.5   0.1     7    90    11    97     9   119 0.75 4Fe-4S single cluster domain
Ead_Ea22             PF13935.1    139 seq373_BIOID82837    -            182   2.5e-31  108.7   5.5   1   1   5.7e-34   7.8e-30  103.9   3.8     1   139     2   101     2   101 0.94 Ead/Ea22-like protein
Peptidase_S66        PF02016.10   285 seq374_BIOID82837    -            304   3.6e-77  259.0   0.0   1   1     3e-81   4.1e-77  258.8   0.0     3   285     6   286     4   286 0.92 LD-carboxypeptidase
DJ-1_PfpI            PF01965.19   147 seq379_BIOID82837    -            220   5.8e-23   80.8   0.2   1   1   5.7e-27   7.8e-23   80.4   0.1     1   145    48   204    48   206 0.85 DJ-1/PfpI family
Sulfatase            PF00884.18   379 seq381_BIOID82837    -            577   3.9e-48  164.2   6.9   1   1   8.7e-52     6e-48  163.6   4.8     2   308   238   535   237   565 0.93 Sulfatase
DUF1705              PF08019.7    156 seq381_BIOID82837    -            577     5e-05   22.7   7.5   1   1   7.3e-09     5e-05   22.7   5.2    11   149    59   206    50   211 0.60 Domain of unknown function (DUF1705)
ThiF                 PF00899.16   136 seq382_BIOID82837    -            282   6.3e-44  148.9   0.1   1   1   1.3e-47   9.2e-44  148.4   0.1     2   134    59   190    58   192 0.98 ThiF family
MoeZ_MoeB            PF05237.8     84 seq382_BIOID82837    -            282   4.5e-29   99.7   0.0   1   1   1.2e-32   8.2e-29   98.9   0.0     4    82   199   276   197   278 0.96 MoeZ/MoeB domain
HSP70                PF00012.15   602 seq383_BIOID82837    -            556  2.4e-115  385.6   0.0   1   2   8.6e-20   5.9e-16   57.3   0.0     1    74     7    81     7    87 0.95 Hsp70 protein
HSP70                PF00012.15   602 seq383_BIOID82837    -            556  2.4e-115  385.6   0.0   2   2  2.4e-101   1.7e-97  326.7   0.0   108   553    87   539    80   551 0.90 Hsp70 protein
FGGY_C               PF02782.11   197 seq383_BIOID82837    -            556   0.00012   21.7   0.0   1   1   2.9e-08    0.0002   20.9   0.0   145   194   293   343   257   346 0.88 FGGY family of carbohydrate kinases, C-terminal domain
AsnC_trans_reg       PF01037.16    74 seq384_BIOID82837    -            152   1.6e-18   66.0   0.1   1   1   8.4e-22   2.9e-18   65.2   0.1     4    73    75   143    72   144 0.92 AsnC family
HTH_AsnC-type        PF13404.1     42 seq384_BIOID82837    -            152   1.5e-13   49.9   0.0   1   1   8.8e-17     3e-13   48.9   0.0     1    42     6    47     6    47 0.97 AsnC-type helix-turn-helix domain
HTH_24               PF13412.1     48 seq384_BIOID82837    -            152   2.6e-13   49.0   0.0   1   1   1.2e-16   4.2e-13   48.3   0.0     1    48     6    53     6    53 0.97 Winged helix-turn-helix DNA-binding
HTH_11               PF08279.7     55 seq384_BIOID82837    -            152   1.6e-05   24.3   0.0   1   1   9.9e-09   3.4e-05   23.2   0.0    17    54    24    66    11    67 0.87 HTH domain
Caudo_TAP            PF02413.12   130 seq385_BIOID82837    -            187   3.6e-36  124.0   0.8   1   1   3.5e-40   4.8e-36  123.6   0.6    14   129    81   187    74   187 0.95 Caudovirales tail fibre assembly protein
BPD_transp_2         PF02653.11   267 seq388_BIOID82837    -            326   9.4e-48  162.3  45.6   1   1   6.9e-52   9.4e-48  162.3  31.6     1   267    52   318    52   318 0.91 Branched-chain amino acid transport system / permease component
Cu_amine_oxid        PF01179.15   414 seq389_BIOID82837    -            757  1.2e-139  465.5   0.3   1   1  4.2e-143  1.4e-139  465.2   0.2     1   409   335   752   335   757 0.96 Copper amine oxidase, enzyme domain
Cu_amine_oxidN3      PF02728.11   101 seq389_BIOID82837    -            757   7.2e-29   99.7   0.2   1   1   1.2e-31   4.2e-28   97.2   0.0     2   101   216   317   215   317 0.98 Copper amine oxidase, N3 domain
Cu_amine_oxidN2      PF02727.11    86 seq389_BIOID82837    -            757   8.8e-27   92.9   1.6   1   1   5.1e-30   1.8e-26   91.9   0.2     1    85   124   209   124   210 0.96 Copper amine oxidase, N2 domain
Cu_amine_oxidN1      PF07833.6     93 seq389_BIOID82837    -            757     1e-12   48.1   0.0   1   1   7.7e-16   2.6e-12   46.7   0.0     5    79    36   110    33   121 0.94 Copper amine oxidase N-terminal domain
Methyltransf_26      PF13659.1    117 seq390_BIOID82837    -            257   1.2e-16   60.7   0.0   1   1   1.6e-19     2e-16   59.9   0.0     3   116    59   182    57   183 0.87 Methyltransferase domain
MTS                  PF05175.9    170 seq390_BIOID82837    -            257   6.6e-14   51.5   0.0   1   1   7.9e-17   9.8e-14   50.9   0.0    33   145    58   186    42   204 0.82 Methyltransferase small domain
Methyltransf_18      PF12847.2    112 seq390_BIOID82837    -            257   1.2e-11   45.0   0.0   1   1   1.5e-14   1.9e-11   44.4   0.0     3    84    58   142    57   181 0.79 Methyltransferase domain
Methyltransf_31      PF13847.1    152 seq390_BIOID82837    -            257   1.3e-08   34.5   0.0   1   1   1.3e-11   1.6e-08   34.1   0.0     6   109    59   180    56   217 0.77 Methyltransferase domain
Cons_hypoth95        PF03602.10   183 seq390_BIOID82837    -            257     2e-07   30.4   0.0   1   1   2.2e-10   2.8e-07   30.0   0.0    43   129    57   142    47   168 0.84 Conserved hypothetical protein 95
Methyltransf_25      PF13649.1    101 seq390_BIOID82837    -            257   2.6e-06   27.5   0.0   1   1   3.1e-09   3.9e-06   27.0   0.0     2    74    61   137    60   175 0.79 Methyltransferase domain
Methyltransf_3       PF01596.12   205 seq390_BIOID82837    -            257   1.6e-06   27.2   0.0   1   1   1.8e-09   2.3e-06   26.7   0.0    26   112    38   123    25   134 0.87 O-methyltransferase
UPF0020              PF01170.13   180 seq390_BIOID82837    -            257     3e-06   26.8   0.0   1   1   3.4e-09   4.2e-06   26.3   0.0    53   117    77   138    52   172 0.79 Putative RNA methylase family UPF0020
PrmA                 PF06325.8    295 seq390_BIOID82837    -            257   4.8e-06   25.7   0.1   1   1   5.3e-09   6.6e-06   25.3   0.0   163   232    58   134    50   135 0.78 Ribosomal protein L11 methyltransferase (PrmA)
PCMT                 PF01135.14   210 seq390_BIOID82837    -            257   3.3e-05   23.4   0.0   1   1   3.7e-08   4.6e-05   22.9   0.0    73   136    56   120    46   134 0.86 Protein-L-isoaspartate(D-aspartate) O-methyltransferase (PCMT)
PRMT5                PF05185.11   448 seq390_BIOID82837    -            257   2.6e-05   23.1   0.1   1   1   2.9e-08   3.6e-05   22.7   0.1   193   264    63   133    57   134 0.90 PRMT5 arginine-N-methyltransferase
Transgly             PF00912.17   178 seq393_BIOID82837    -            242   2.9e-54  182.9   0.0   1   1   2.7e-58   3.7e-54  182.6   0.0     9   178    59   228    50   228 0.96 Transglycosylase
Flavodoxin_1         PF00258.20   143 seq394_BIOID82837    -            147   5.7e-22   78.1   0.0   1   1   4.7e-26   6.4e-22   77.9   0.0     2   143     7   138     6   138 0.93 Flavodoxin
SRP54                PF00448.17   196 seq397_BIOID82837    -            497   5.2e-80  267.4   2.2   1   1   1.1e-83   5.2e-80  267.4   1.5     1   195   293   493   293   494 0.99 SRP54-type protein, GTPase domain
SRP54_N              PF02881.14    75 seq397_BIOID82837    -            497     1e-16   60.6   2.6   1   1   2.2e-20     1e-16   60.6   1.8     1    75   199   275   199   275 0.95 SRP54-type protein, helical bundle domain
Zeta_toxin           PF06414.7    201 seq397_BIOID82837    -            497   3.1e-07   29.6   0.1   1   1   1.7e-10   7.6e-07   28.3   0.1    10   131   287   412   279   416 0.80 Zeta toxin
ThiG                 PF05690.9    247 seq400_BIOID82837    -            328  3.2e-109  363.6   1.2   1   1  5.5e-113  3.7e-109  363.4   0.8     2   247    76   319    75   319 0.99 Thiazole biosynthesis protein ThiG
Na_H_Exchanger       PF00999.16   384 seq401_BIOID82837    -            578   7.3e-57  192.4  45.0   1   1     2e-60   9.2e-57  192.1  31.2     3   383    15   388    10   389 0.95 Sodium/hydrogen exchanger family
TrkA_C               PF02080.16    71 seq401_BIOID82837    -            578     1e-11   44.1   0.0   1   1     5e-15   2.3e-11   43.0   0.0     5    70   420   483   417   484 0.94 TrkA-C domain
CorC_HlyC            PF03471.12    81 seq401_BIOID82837    -            578   1.3e-09   37.6   0.1   1   1     6e-13   2.7e-09   36.5   0.1     2    79   493   571   492   573 0.86 Transporter associated domain
ThiS                 PF02597.15    78 seq402_BIOID82837    -             66   1.2e-17   64.0   0.1   1   1   9.2e-22   1.3e-17   63.9   0.1     1    78     3    66     3    66 0.98 ThiS family
Abhydrolase_6        PF12697.2    228 seq404_BIOID82837    -            254   5.7e-34  117.8   5.1   1   1   2.4e-37   6.6e-34  117.6   3.5     1   227    19   246    19   247 0.79 Alpha/beta hydrolase family
Abhydrolase_1        PF00561.15   230 seq404_BIOID82837    -            254   1.4e-18   67.1   0.8   1   2   4.2e-14   1.1e-10   41.3   0.3     3    80    45   124    43   184 0.79 alpha/beta hydrolase fold
Abhydrolase_1        PF00561.15   230 seq404_BIOID82837    -            254   1.4e-18   67.1   0.8   2   2   5.8e-09   1.6e-05   24.4   0.0   173   228   193   248   187   250 0.93 alpha/beta hydrolase fold
Abhydrolase_5        PF12695.2    142 seq404_BIOID82837    -            254   4.5e-16   58.7   0.3   1   1   3.8e-19     1e-15   57.6   0.2     1   141    18   234    18   235 0.85 Alpha/beta hydrolase family
PGAP1                PF07819.8    225 seq404_BIOID82837    -            254   1.3e-09   37.8   0.2   1   1   1.1e-11   3.1e-08   33.3   0.1     3   144    15   138    13   159 0.80 PGAP1-like protein
DUF676               PF05057.9    218 seq404_BIOID82837    -            254   7.7e-05   21.9   0.0   1   1   4.2e-08   0.00011   21.3   0.0     8   104    19   106    12   122 0.83 Putative serine esterase (DUF676)
NmrA                 PF05368.8    233 seq405_BIOID82837    -            286   1.8e-24   86.1   0.4   1   1   1.5e-27   2.9e-24   85.5   0.3     1   232     2   220     2   221 0.89 NmrA-like family
NAD_binding_10       PF13460.1    183 seq405_BIOID82837    -            286   8.1e-19   68.2   3.8   1   1   7.3e-22   1.4e-18   67.4   2.6     1   181     2   182     2   184 0.90 NADH(P)-binding
TrkA_N               PF02254.13   116 seq405_BIOID82837    -            286   6.5e-06   26.0   0.1   1   1   8.1e-09   1.6e-05   24.7   0.1     1    58     2    62     2    78 0.88 TrkA-N domain
NAD_binding_4        PF07993.7    249 seq405_BIOID82837    -            286   3.6e-06   25.9   0.0   1   1   3.5e-09   6.8e-06   25.0   0.0     1    41     4    44     4    98 0.85 Male sterility protein
3Beta_HSD            PF01073.14   280 seq405_BIOID82837    -            286   3.9e-06   25.6   0.1   1   1   4.9e-09   9.5e-06   24.3   0.0     2   117     4   105     3   128 0.83 3-beta hydroxysteroid dehydrogenase/isomerase family
adh_short            PF00106.20   167 seq405_BIOID82837    -            286   5.3e-05   23.0   0.6   1   1   2.7e-08   5.3e-05   23.0   0.4     4    75     3    67     1    72 0.83 short chain dehydrogenase
ABC_membrane_2       PF06472.10   282 seq407_BIOID82837    -            561   3.8e-48  163.9  10.1   1   1   1.1e-51     5e-48  163.5   7.0    10   281    14   301     8   302 0.95 ABC transporter transmembrane region 2
SbmA_BacA            PF05992.7    315 seq407_BIOID82837    -            561   1.5e-33  116.2  16.2   1   1   2.6e-36   1.2e-32  113.3  11.2     8   312    31   350    25   353 0.81 SbmA/BacA-like family
ABC_tran             PF00005.22   118 seq407_BIOID82837    -            561   1.4e-09   38.2   0.0   1   1   7.8e-13   3.5e-09   36.9   0.0    64   118   371   515   219   515 0.71 ABC transporter
Phage_integrase      PF00589.17   173 seq408_BIOID82837    -            356   7.9e-34  116.6   0.0   1   1     5e-37   2.3e-33  115.1   0.0     2   169   179   345   178   349 0.97 Phage integrase family
Phage_integ_N        PF09003.5     81 seq408_BIOID82837    -            356   2.2e-26   91.2   0.0   1   1   1.3e-29     6e-26   89.8   0.0     1    80     1    75     1    76 0.96 Bacteriophage lambda integrase, N-terminal domain
Phage_integr_N       PF02899.12    84 seq408_BIOID82837    -            356   6.8e-06   26.0   0.0   1   1   5.9e-09   2.7e-05   24.1   0.0     2    84    81   158    80   158 0.92 Phage integrase, N-terminal SAM-like domain
Ribul_P_3_epim       PF00834.14   201 seq409_BIOID82837    -            231     4e-61  205.5   0.0   1   1   3.5e-65   4.8e-61  205.2   0.0     1   195     2   196     2   203 0.96 Ribulose-phosphate 3 epimerase family
GIDA                 PF01134.17   392 seq410_BIOID82837    -            629  5.1e-171  568.7   0.0   1   1  2.9e-174  6.7e-171  568.3   0.0     1   391     8   398     8   399 0.99 Glucose inhibited division protein A
GIDA_assoc_3         PF13932.1     72 seq410_BIOID82837    -            629     4e-31  106.7   0.1   1   1   6.2e-34   1.4e-30  105.0   0.1     1    72   546   617   546   617 0.99 GidA associated domain 3
FAD_oxidored         PF12831.2    428 seq410_BIOID82837    -            629   3.1e-08   33.0   4.1   1   1   2.9e-11   6.6e-08   31.9   2.9     1   142     8   151     8   152 0.72 FAD dependent oxidoreductase
Pyr_redox_2          PF07992.9    200 seq410_BIOID82837    -            629   2.4e-06   27.4   0.6   1   1   2.2e-09     5e-06   26.4   0.4     1   118     8   156     8   162 0.62 Pyridine nucleotide-disulphide oxidoreductase
DUF1956              PF09209.6    125 seq412_BIOID82837    -            227   1.7e-37  128.0   1.1   1   1   6.6e-41   4.5e-37  126.6   0.3     2   125   100   222    99   222 0.96 Domain of unknown function (DUF1956)
TetR_N               PF00440.18    47 seq412_BIOID82837    -            227   1.6e-13   49.9   0.6   1   1   2.4e-17   1.6e-13   49.9   0.4     1    47    21    66    21    66 0.97 Bacterial regulatory proteins, tetR family
RecT                 PF03837.9    199 seq414_BIOID82837    -            271     2e-57  193.6   0.0   1   1   1.9e-61   2.6e-57  193.2   0.0     1   188    55   246    55   257 0.93 RecT family
RHH_1                PF01402.16    39 seq416_BIOID82837    -            120   3.8e-09   35.9   2.0   1   1     5e-13   6.8e-09   35.1   1.4     1    37    75   111    75   113 0.95 Ribbon-helix-helix protein, copG family
BATS                 PF06968.8     92 seq417_BIOID82837    -            377   5.7e-22   77.2   0.0   1   1   4.1e-25   2.8e-21   75.0   0.0     1    92   256   361   256   361 0.98 Biotin and Thiamin Synthesis associated domain
Radical_SAM          PF04055.16   166 seq417_BIOID82837    -            377   1.1e-08   35.2   0.0   1   1   2.8e-12   1.9e-08   34.5   0.0     4   155    82   231    79   238 0.85 Radical SAM superfamily
SIS_2                PF13580.1    138 seq418_BIOID82837    -            198     2e-31  108.4   0.3   1   1   5.1e-35   3.5e-31  107.6   0.2    15   138    30   152     8   152 0.92 SIS domain
SIS                  PF01380.17   131 seq418_BIOID82837    -            198   5.2e-08   32.4   0.0   1   1   1.5e-11     1e-07   31.5   0.0    51   104   115   168   104   183 0.91 SIS domain
EamA                 PF00892.15   126 seq419_BIOID82837    -            324   2.8e-12   46.6  28.5   1   1   5.4e-14   3.7e-10   39.8   4.0     1   114    16   128    16   144 0.86 EamA-like transporter family
EmrE                 PF13536.1    113 seq419_BIOID82837    -            324     3e-07   30.5   4.3   1   1   4.4e-11     3e-07   30.5   3.0     4   111    40   149    37   151 0.78 Multidrug resistance efflux transporter
PTS_2-RNA            PF01885.11   186 seq420_BIOID82837    -            184   1.7e-52  177.3   0.0   1   1   1.5e-56     2e-52  177.0   0.0     2   180     6   175     5   180 0.96 RNA 2'-phosphotransferase, Tpt1 / KptA family
HTH_18               PF12833.2     81 seq421_BIOID82837    -            283   6.3e-21   74.1   1.7   1   1   1.7e-24   1.2e-20   73.2   0.1     1    81   191   270   191   270 0.97 Helix-turn-helix domain
HTH_AraC             PF00165.18    42 seq421_BIOID82837    -            283   2.8e-17   61.8   0.4   1   1   6.6e-15   4.5e-11   42.0   0.0     8    42   234   269   230   269 0.95 Bacterial regulatory helix-turn-helix proteins, AraC family
ROK                  PF00480.15   179 seq422_BIOID82837    -            309     8e-56  188.5   0.0   1   1   7.8e-60   1.1e-55  188.1   0.0     1   179    10   193    10   193 0.99 ROK family
HlyD                 PF00529.15   306 seq425_BIOID82837    -            331     7e-27   94.4  14.5   1   1   2.9e-30   9.8e-27   93.9  10.0     1   263    42   292    42   328 0.80 HlyD family secretion protein
HlyD_3               PF13437.1    105 seq425_BIOID82837    -            331   8.7e-15   54.8   0.1   1   1   1.1e-15   3.7e-12   46.4   0.0     1   101   205   313   205   317 0.80 HlyD family secretion protein
HlyD_2               PF12700.2    328 seq425_BIOID82837    -            331   2.1e-14   53.3   0.3   1   1   8.5e-17   2.9e-13   49.5   0.2    10   265    32   322    26   327 0.77 HlyD family secretion protein
Biotin_lipoyl_2      PF13533.1     50 seq425_BIOID82837    -            331   8.8e-12   44.3   0.0   1   1   2.6e-15   8.8e-12   44.3   0.0     1    49    42    90    42    91 0.96 Biotin-lipoyl like
Flavodoxin_1         PF00258.20   143 seq427_BIOID82837    -            176   3.1e-33  114.6   0.1   1   1     1e-36   3.6e-33  114.4   0.0     1   143     6   160     6   160 0.95 Flavodoxin
Flavodoxin_3         PF12641.2    160 seq427_BIOID82837    -            176   1.1e-11   44.3   0.0   1   1   3.6e-15   1.2e-11   44.1   0.0     2   110     6   124     5   164 0.85 Flavodoxin domain
Flavodoxin_5         PF12724.2    143 seq427_BIOID82837    -            176   4.1e-08   33.2   0.0   1   1   1.7e-11   5.7e-08   32.7   0.0     2    84     6    89     5   108 0.83 Flavodoxin domain
ABC_tran             PF00005.22   118 seq428_BIOID82837    -            222   1.2e-28   99.7   0.0   1   1     4e-32   2.8e-28   98.5   0.0     1   117    42   165    42   166 0.97 ABC transporter
AAA_21               PF13304.1    303 seq428_BIOID82837    -            222   3.8e-11   43.3   0.0   1   1   1.6e-10   1.1e-06   28.7   0.0   181   302   101   200    58   201 0.76 AAA domain
Ldh_2                PF02615.9    335 seq430_BIOID82837    -            349  1.4e-140  467.6   0.1   1   1  1.2e-144  1.6e-140  467.4   0.0     1   334     1   333     1   334 0.99 Malate/L-lactate dehydrogenase
Pectinesterase       PF01095.14   298 seq431_BIOID82837    -            427     9e-15   53.8   6.2   1   1   1.9e-15   2.6e-11   42.5   0.4    76   183   195   318   184   346 0.80 Pectinesterase
DUF1187              PF06688.6     61 seq434_BIOID82837    -             93   1.5e-38  130.6   2.8   1   1   1.4e-42     2e-38  130.1   1.9     1    61    26    86    26    86 0.99 Protein of unknown function (DUF1187)
GATase_4             PF13230.1    272 seq435_BIOID82837    -            255  3.2e-107  357.1   0.0   1   1  7.7e-111  3.5e-107  357.0   0.0     1   252     1   252     1   255 0.99 Glutamine amidotransferases class-II
GATase_2             PF00310.16   361 seq435_BIOID82837    -            255   3.3e-17   62.1   0.1   1   1   2.1e-15   9.7e-12   44.1   0.1   189   359    65   215    60   217 0.87 Glutamine amidotransferases class-II
MFS_1                PF07690.11   354 seq436_BIOID82837    -            427   1.1e-32  113.1  40.8   1   2   1.4e-25   6.6e-22   77.6  17.7    33   258    27   262     6   265 0.81 Major Facilitator Superfamily
MFS_1                PF07690.11   354 seq436_BIOID82837    -            427   1.1e-32  113.1  40.8   2   2   8.8e-15     4e-11   42.1   6.6    38   180   255   401   247   420 0.82 Major Facilitator Superfamily
Sugar_tr             PF00083.19   451 seq436_BIOID82837    -            427   3.6e-25   88.3  32.8   1   1   6.7e-26   3.1e-22   78.6  22.8    51   448    34   408    10   411 0.82 Sugar (and other) transporter
Plug                 PF07715.10   108 seq438_BIOID82837    -            790   2.5e-09   37.2   1.3   1   1   6.5e-13   8.9e-09   35.5   0.9    12   106    49   165    39   167 0.89 TonB-dependent Receptor Plug Domain
DLH                  PF01738.13   218 seq440_BIOID82837    -            289   1.4e-76  256.4   0.0   1   1   6.4e-80   1.8e-76  256.1   0.0     1   217    60   283    60   284 0.99 Dienelactone hydrolase family
Abhydrolase_5        PF12695.2    142 seq440_BIOID82837    -            289   3.5e-15   55.8   0.1   1   1   1.9e-18   5.3e-15   55.3   0.0     2   142    77   255    76   255 0.76 Alpha/beta hydrolase family
Abhydrolase_6        PF12697.2    228 seq440_BIOID82837    -            289   4.7e-12   46.1   1.9   1   1   3.4e-09   9.3e-06   25.5   0.0   163   221   198   260   182   267 0.74 Alpha/beta hydrolase family
BAAT_C               PF08840.6    213 seq440_BIOID82837    -            289   5.6e-09   35.9   0.1   1   1   5.9e-09   1.6e-05   24.6   0.0   109   175   204   268   191   270 0.82 BAAT / Acyl-CoA thioester hydrolase C terminal
Peptidase_S9         PF00326.16   213 seq440_BIOID82837    -            289   1.1e-06   27.9   0.0   1   1   1.5e-08   4.2e-05   22.7   0.0   136   210   202   284   186   287 0.79 Prolyl oligopeptidase family
FtsX                 PF02687.16   121 seq441_BIOID82837    -            361   6.3e-12   45.2  13.7   1   1   8.2e-16   1.1e-11   44.3   7.3     2   116   236   350   234   356 0.81 FtsX-like permease family
Hemerythrin          PF01814.18   132 seq442_BIOID82837    -            220     1e-28   99.9   0.2   1   1   2.6e-32   1.8e-28   99.2   0.1     2   132    76   216    75   216 0.98 Hemerythrin HHE cation binding domain
ScdA_N               PF04405.9     56 seq442_BIOID82837    -            220   1.6e-20   72.1   0.0   1   1   3.8e-24   2.6e-20   71.4   0.0     2    55     5    58     4    59 0.97 Domain of Unknown function (DUF542)
DUF1233              PF06806.7     72 seq444_BIOID82837    -             71   3.3e-28   96.9   0.1   1   1   2.8e-32   3.8e-28   96.7   0.1     4    67     5    69     3    71 0.97 Putative excisionase (DUF1233)
FUR                  PF01475.14   120 seq445_BIOID82837    -            148   4.9e-49  165.1   0.2   1   1   4.3e-53   5.8e-49  164.8   0.1     1   120    10   130    10   130 0.99 Ferric uptake regulator family
ABC_tran             PF00005.22   118 seq448_BIOID82837    -            583   3.4e-38  130.5   0.0   1   2   1.6e-21   5.6e-18   65.3   0.0     1   116    52   170    52   172 0.92 ABC transporter
ABC_tran             PF00005.22   118 seq448_BIOID82837    -            583   3.4e-38  130.5   0.0   2   2   7.2e-21   2.5e-17   63.2   0.0     1   118   374   494   374   494 0.90 ABC transporter
AAA_21               PF13304.1    303 seq448_BIOID82837    -            583   1.7e-24   87.1   0.1   1   2   2.4e-11   8.4e-08   32.4   0.0     1   285    40   189    40   197 0.81 AAA domain
AAA_21               PF13304.1    303 seq448_BIOID82837    -            583   1.7e-24   87.1   0.1   2   2   7.6e-11   2.6e-07   30.7   0.0   236   297   465   523   462   523 0.96 AAA domain
Lactamase_B          PF00753.22   194 seq449_BIOID82837    -            665   2.9e-37  128.1   0.2   1   1   3.1e-41   4.3e-37  127.5   0.1     2   194   134   359   133   359 0.99 Metallo-beta-lactamase superfamily
DUF3596              PF12167.3     88 seq450_BIOID82837    -            411   9.4e-28   95.5   0.0   1   1   4.2e-31   2.9e-27   93.9   0.0     1    87     5    91     5    92 0.96 Domain of unknown function (DUF3596)
Phage_integrase      PF00589.17   173 seq450_BIOID82837    -            411   1.9e-22   79.6   0.0   1   1   6.6e-26   4.5e-22   78.4   0.0     4   166   203   391   201   397 0.83 Phage integrase family
Sigma70_r4_2         PF08281.7     54 seq451_BIOID82837    -            191   1.3e-19   69.2   0.2   1   1   1.1e-22   3.7e-19   67.8   0.2     2    53   129   180   122   181 0.95 Sigma-70, region 4
Sigma70_r2           PF04542.9     71 seq451_BIOID82837    -            191   1.2e-17   63.1   0.1   1   1   6.7e-21   2.3e-17   62.2   0.0     1    70    25    91    25    92 0.95 Sigma-70 region 2
Sigma70_r4           PF04545.11    50 seq451_BIOID82837    -            191     2e-10   39.6   0.0   1   1   1.4e-13   4.9e-10   38.4   0.0     2    47   135   180   134   182 0.95 Sigma-70, region 4
Sigma70_ECF          PF07638.6    185 seq451_BIOID82837    -            191   4.3e-08   32.9   0.2   1   1   8.8e-11     3e-07   30.1   0.1     7   181    10   183     3   186 0.69 ECF sigma factor
TonB_dep_Rec         PF00593.19   276 seq452_BIOID82837    -            729   3.1e-30  105.9  22.3   1   1   4.6e-34   3.1e-30  105.9  15.5     1   275   493   727   493   728 0.87 TonB dependent receptor
Plug                 PF07715.10   108 seq452_BIOID82837    -            729     6e-14   52.1   0.4   1   1   8.8e-18     6e-14   52.1   0.3     2   106    75   175    74   177 0.93 TonB-dependent Receptor Plug Domain
Peptidase_M20        PF01546.23   171 seq455_BIOID82837    -            411   2.8e-26   92.0   0.0   1   1   5.1e-30   3.5e-26   91.6   0.0     3   169    79   404    77   406 0.93 Peptidase family M20/M25/M40
GidB                 PF02527.10   184 seq456_BIOID82837    -            207   7.4e-67  223.9   0.0   1   1   1.3e-70     9e-67  223.6   0.0     1   184    20   200    20   200 0.98 rRNA small subunit methyltransferase G
Methyltransf_31      PF13847.1    152 seq456_BIOID82837    -            207   9.4e-10   38.1   0.0   1   1   5.5e-13   3.8e-09   36.2   0.0     4    94    66   149    64   195 0.82 Methyltransferase domain
RseA_N               PF03872.8     87 seq460_BIOID82837    -            216   1.8e-32  111.3   0.6   1   1   2.6e-36   1.8e-32  111.3   0.4     1    87     1    89     1    89 0.98 Anti sigma-E protein RseA, N-terminal domain
RseA_C               PF03873.8     53 seq460_BIOID82837    -            216   3.9e-27   93.7   3.7   1   1   5.7e-31   3.9e-27   93.7   2.6     1    53   131   186   131   186 0.98 Anti sigma-E protein RseA, C-terminal domain
IclR                 PF01614.13   129 seq461_BIOID82837    -            282   2.1e-44  150.1   0.0   1   1   4.7e-48   3.2e-44  149.6   0.0     2   128   143   268   142   269 0.97 Bacterial transcriptional regulator
HTH_IclR             PF09339.5     52 seq461_BIOID82837    -            282   1.8e-14   52.9   0.0   1   1   5.2e-18   3.5e-14   51.9   0.0     1    50    25    74    25    76 0.96 IclR helix-turn-helix domain
Sel1                 PF08238.7     39 seq463_BIOID82837    -            184   2.3e-28   97.8   6.5   1   3   2.3e-13   3.2e-09   37.0   0.1     3    38    65    98    63    99 0.86 Sel1 repeat
Sel1                 PF08238.7     39 seq463_BIOID82837    -            184   2.3e-28   97.8   6.5   2   3   2.7e-14   3.6e-10   40.0   0.1     1    39   100   135   100   135 0.96 Sel1 repeat
Sel1                 PF08238.7     39 seq463_BIOID82837    -            184   2.3e-28   97.8   6.5   3   3   8.7e-09   0.00012   22.5   0.0     1    38   136   170   136   171 0.91 Sel1 repeat
Mannitol_dh_C        PF08125.8    245 seq464_BIOID82837    -            486   4.2e-98  327.2   0.0   1   1  1.4e-101   9.4e-98  326.1   0.0     1   244   213   459   213   460 0.98 Mannitol dehydrogenase C-terminal domain
Mannitol_dh          PF01232.18   151 seq464_BIOID82837    -            486   2.9e-52  176.5   0.0   1   1   6.6e-56   4.5e-52  175.8   0.0     2   151    23   185    22   185 0.99 Mannitol dehydrogenase Rossmann domain
Bac_luciferase       PF00296.15   307 seq466_BIOID82837    -            364   2.6e-69  233.5   0.5   1   1   2.3e-73   3.1e-69  233.3   0.3     1   302     2   321     2   326 0.93 Luciferase-like monooxygenase
Sigma70_r2           PF04542.9     71 seq467_BIOID82837    -            284   4.6e-19   67.6   0.0   1   1   1.3e-22   9.1e-19   66.7   0.0     1    70    53   122    53   123 0.97 Sigma-70 region 2
Sigma70_r4           PF04545.11    50 seq467_BIOID82837    -            284   3.6e-18   64.4   1.1   1   1   1.3e-20   9.1e-17   59.9   0.2     1    50   228   280   228   280 0.97 Sigma-70, region 4
HTH_Tnp_1            PF01527.15    76 seq468_BIOID82837    -            121   4.4e-19   68.0   1.1   1   1   8.3e-23   5.7e-19   67.7   0.4     2    74     8    87     7    89 0.89 Transposase
HTH_28               PF13518.1     52 seq468_BIOID82837    -            121   1.7e-06   27.7   0.5   1   1   5.1e-10   3.5e-06   26.7   0.0     1    43    17    60    17    63 0.93 Helix-turn-helix domain
HTH_18               PF12833.2     81 seq469_BIOID82837    -            301   8.5e-21   73.7   0.1   1   1   2.3e-24   1.6e-20   72.8   0.0     1    81   219   299   219   299 0.94 Helix-turn-helix domain
HTH_AraC             PF00165.18    42 seq469_BIOID82837    -            301     4e-12   45.4   0.6   1   1   3.6e-15   2.5e-11   42.9   0.0     4    42   259   298   257   298 0.94 Bacterial regulatory helix-turn-helix proteins, AraC family
ATP_bind_3           PF01171.15   182 seq470_BIOID82837    -            311   1.1e-14   54.2   0.0   1   1   1.3e-18   1.7e-14   53.5   0.0     2   161    42   205    41   209 0.84 PP-loop family
MucB_RseB            PF03888.9    285 seq471_BIOID82837    -            318  2.9e-123  410.3   0.0   1   1  2.5e-127  3.4e-123  410.1   0.0     1   284    31   314    31   315 0.99 MucB/RseB family
ATP_synt_I           PF03899.10   100 seq472_BIOID82837    -            130   4.8e-14   52.2  13.1   1   1   4.9e-18   6.7e-14   51.7   9.1     1    99    17   112    17   113 0.95 ATP synthase I chain
Cupin_2              PF07883.6     71 seq473_BIOID82837    -            261   1.3e-14   53.2   0.2   1   1   6.6e-11   2.2e-07   30.1   0.0     3    49   184   230   182   234 0.88 Cupin domain
Cupin_3              PF05899.7     74 seq473_BIOID82837    -            261   6.6e-13   47.7   0.0   1   1   1.1e-13   3.6e-10   38.9   0.0     2    69    56   130    55   136 0.85 Protein of unknown function (DUF861)
Mif2                 PF11699.3     85 seq473_BIOID82837    -            261   6.2e-05   22.8   0.0   1   1   3.6e-08   0.00012   21.8   0.0    36    83    84   131    49   133 0.91 Mif2/CENP-C like
rve                  PF00665.21   120 seq474_BIOID82837    -            301   6.8e-23   80.9   0.1   1   1   3.4e-26   1.6e-22   79.7   0.0     3   119   123   243   121   244 0.96 Integrase core domain
rve_3                PF13683.1     67 seq474_BIOID82837    -            301   1.4e-17   62.8   0.1   1   1   9.9e-21   4.5e-17   61.2   0.0     2    67   216   281   215   281 0.98 Integrase core domain
HTH_21               PF13276.1     60 seq474_BIOID82837    -            301   8.8e-17   60.7   2.0   1   1   8.3e-19   3.8e-15   55.5   0.4     6    57    49   106    45   109 0.79 HTH-like domain
Fer4_11              PF13247.1     99 seq476_BIOID82837    -            157   3.9e-17   61.8  25.1   1   1   1.1e-19   1.9e-16   59.6  13.5     7    98    55   143    49   144 0.88 4Fe-4S dicluster domain
Fer4_7               PF12838.2     52 seq476_BIOID82837    -            157   2.4e-12   46.9  61.4   1   1   2.5e-10   4.3e-07   30.1   8.1     1    52    88   138    88   138 0.85 4Fe-4S dicluster domain
Fer4                 PF00037.22    24 seq476_BIOID82837    -            157   1.1e-12   46.8  44.1   1   1     2e-10   3.4e-07   29.4   0.9     3    23    84   104    82   105 0.89 4Fe-4S binding domain
Fer4_9               PF13187.1     55 seq476_BIOID82837    -            157   1.8e-11   44.0  34.2   1   1   5.4e-11   9.2e-08   32.1   6.3     1    54    88   138    88   139 0.88 4Fe-4S dicluster domain
Fer4_2               PF12797.2     22 seq476_BIOID82837    -            157   1.5e-09   37.0  13.1   1   1   1.7e-09     3e-06   26.7   1.0     2    21    81   100    80   101 0.93 4Fe-4S binding domain
Fer4_10              PF13237.1     52 seq476_BIOID82837    -            157     2e-09   36.9  34.4   1   1   2.8e-10   4.8e-07   29.3   7.3     2    52    82   135    81   135 0.83 4Fe-4S dicluster domain
Fer4_3               PF12798.2     15 seq476_BIOID82837    -            157   1.5e-08   34.4  48.1   1   2   1.7e-06     0.003   17.8   2.9     1    15    89   103    89   103 0.98 4Fe-4S binding domain
Fer4_3               PF12798.2     15 seq476_BIOID82837    -            157   1.5e-08   34.4  48.1   2   2   1.7e-07    0.0003   21.0   2.7     1    15   118   138   118   138 0.98 4Fe-4S binding domain
ABC2_membrane_3      PF12698.2    344 seq477_BIOID82837    -            377   2.2e-44  151.7  22.3   1   1   7.2e-48   2.5e-44  151.6  15.5     2   344    27   370    26   370 0.88 ABC-2 family transporter protein
ABC2_membrane_2      PF12679.2    277 seq477_BIOID82837    -            377   1.5e-39  135.4  14.8   1   1   5.9e-43     2e-39  134.9  10.3     2   270    13   370    12   375 0.87 ABC-2 family transporter protein
ABC2_membrane        PF01061.19   209 seq477_BIOID82837    -            377   1.6e-23   82.8  36.0   1   1   8.6e-26   2.9e-22   78.7  16.2    47   208   179   341   146   342 0.91 ABC-2 type transporter
ABC2_membrane_4      PF12730.2    232 seq477_BIOID82837    -            377   3.3e-16   59.0  17.3   1   1   1.4e-19   4.9e-16   58.4  12.0     3   229    18   363    17   369 0.74 ABC-2 family transporter protein
ATP-synt_A           PF00119.15   215 seq479_BIOID82837    -            271   1.6e-64  217.1  20.5   1   1   1.4e-68   1.9e-64  216.9  14.2     1   214    39   265    39   266 0.97 ATP synthase A chain
NLPC_P60             PF00877.14   105 seq480_BIOID82837    -            249   4.2e-31  106.7   0.0   1   1   1.1e-34   7.7e-31  105.9   0.0     1   105   131   241   131   241 0.98 NlpC/P60 family
Peptidase_M16_C      PF05193.16   184 seq483_BIOID82837    -            931   4.8e-43  146.8   1.1   1   2   2.1e-26   1.4e-22   80.1   0.1     2   182   207   386   206   388 0.86 Peptidase M16 inactive domain
Peptidase_M16_C      PF05193.16   184 seq483_BIOID82837    -            931   4.8e-43  146.8   1.1   2   2   1.5e-20     1e-16   61.0   0.0    15   183   698   862   686   863 0.92 Peptidase M16 inactive domain
Peptidase_M16        PF00675.15   149 seq483_BIOID82837    -            931   7.3e-43  145.7   5.3   1   1   1.5e-45     1e-41  142.0   0.0     1   148    46   203    46   204 0.96 Insulinase (Peptidase family M16)
Isochorismatase      PF00857.15   174 seq484_BIOID82837    -            244   1.1e-41  142.5   0.0   1   1   1.1e-45   1.5e-41  142.1   0.0     1   173    32   229    32   230 0.96 Isochorismatase family
Peripla_BP_6         PF13458.1    343 seq486_BIOID82837    -            367   5.6e-57  193.5   6.3   1   1   1.5e-60   6.7e-57  193.2   4.4     2   325    26   344    25   361 0.94 Periplasmic binding protein
ANF_receptor         PF01094.23   349 seq486_BIOID82837    -            367   2.5e-47  161.3   0.0   1   1   6.4e-51   2.9e-47  161.1   0.0     4   348    47   357    44   358 0.92 Receptor family ligand binding region
Peripla_BP_5         PF13433.1    364 seq486_BIOID82837    -            367   1.4e-20   73.2   0.0   1   1     4e-24   1.8e-20   72.8   0.0     1   323    26   343    26   350 0.91 Periplasmic binding protein domain
RseC_MucC            PF04246.7    135 seq487_BIOID82837    -            159   7.2e-41  138.8   1.0   1   1   6.4e-45   8.8e-41  138.5   0.7     1   134     8   141     8   142 0.99 Positive regulator of sigma(E), RseC/MucC
HlyD                 PF00529.15   306 seq489_BIOID82837    -            343   3.2e-54  184.1   5.7   1   1   1.1e-57   3.6e-54  184.0   4.0     2   305    48   337    47   338 0.94 HlyD family secretion protein
HlyD_3               PF13437.1    105 seq489_BIOID82837    -            343   6.3e-20   71.3   0.1   1   1   6.3e-17   2.2e-13   50.3   0.0     1    85   210   293   210   333 0.91 HlyD family secretion protein
Biotin_lipoyl_2      PF13533.1     50 seq489_BIOID82837    -            343     1e-19   69.8   0.0   1   1   2.3e-19   7.9e-16   57.3   0.1     4    49    50    95    47    96 0.93 Biotin-lipoyl like
HlyD_2               PF12700.2    328 seq489_BIOID82837    -            343   9.2e-19   67.6   0.0   1   1   3.7e-22   1.3e-18   67.1   0.0    19   239    46   287    39   298 0.73 HlyD family secretion protein
SpoVR                PF04293.8    427 seq490_BIOID82837    -            510  2.9e-200  665.0   7.2   1   1  2.5e-204  3.4e-200  664.7   5.0     2   427    18   453    17   453 0.98 SpoVR like protein
ATP-synt_C           PF00137.16    66 seq493_BIOID82837    -             79   1.1e-16   60.3  13.8   1   1   9.3e-21   1.3e-16   60.1   9.6     2    66     9    77     8    77 0.98 ATP synthase subunit C
ABC2_membrane_3      PF12698.2    344 seq497_BIOID82837    -            368   2.4e-53  181.2  14.5   1   1   8.4e-57   2.9e-53  181.0  10.1     7   338    25   355    21   361 0.91 ABC-2 family transporter protein
ABC2_membrane        PF01061.19   209 seq497_BIOID82837    -            368   5.6e-36  123.5  16.2   1   1     3e-39     1e-35  122.6   7.6    52   207   164   331   120   333 0.87 ABC-2 type transporter
ABC2_membrane_2      PF12679.2    277 seq497_BIOID82837    -            368   2.2e-30  105.3   9.0   1   1   8.4e-34   2.9e-30  104.9   6.3     1   275     6   366     6   368 0.87 ABC-2 family transporter protein
ABC2_membrane_4      PF12730.2    232 seq497_BIOID82837    -            368   9.8e-20   70.5   7.7   1   1   3.8e-23   1.3e-19   70.2   5.3     2   224    11   352    10   358 0.79 ABC-2 family transporter protein
Ribonuc_L-PSP        PF01042.16   121 seq498_BIOID82837    -            128   7.3e-33  112.7   0.0   1   1   6.5e-37   8.9e-33  112.5   0.0     4   120    13   125    10   126 0.97 Endoribonuclease L-PSP
GTP_EFTU             PF00009.22   188 seq501_BIOID82837    -            599   7.5e-52  175.3   0.0   1   1   6.2e-55   1.7e-51  174.2   0.0     1   187     2   181     2   182 0.94 Elongation factor Tu GTP binding domain
LepA_C               PF06421.7    108 seq501_BIOID82837    -            599   6.9e-52  173.7   3.3   1   1   4.3e-55   1.2e-51  173.0   2.3     1   107   487   593   487   594 0.99 GTP-binding protein LepA C-terminus
EFG_C                PF00679.19    89 seq501_BIOID82837    -            599   3.3e-19   68.4   0.0   1   1   2.5e-22   6.9e-19   67.3   0.0     2    86   399   483   398   486 0.95 Elongation factor G C-terminus
GTP_EFTU_D2          PF03144.20    74 seq501_BIOID82837    -            599   8.8e-10   38.4   0.3   1   1   7.1e-13   1.9e-09   37.3   0.2     1    74   205   275   205   275 0.86 Elongation factor Tu domain 2
Ras                  PF00071.17   162 seq501_BIOID82837    -            599   8.7e-05   21.8   0.0   1   1   5.7e-08   0.00016   21.0   0.0    30   160    52   180    42   182 0.79 Ras family
ATP-synt_B           PF00430.13   132 seq502_BIOID82837    -            156   3.3e-35  120.6  18.3   1   1   2.8e-39   3.9e-35  120.4  12.7     1   132     6   137     6   137 0.98 ATP synthase B/B' CF(0)
DUF3521              PF12035.3     35 seq504_BIOID82837    -             43     1e-07   31.5   0.2   1   1   7.9e-11   1.1e-06   28.2   0.2     2    35    16    38    16    38 0.97 Protein of unknown function (DUF3521)
LysR_substrate       PF03466.15   209 seq505_BIOID82837    -            317   2.2e-43  147.6   1.4   1   1   4.6e-47   3.1e-43  147.1   1.0     3   207    86   288    84   290 0.97 LysR substrate binding domain
HTH_1                PF00126.22    60 seq505_BIOID82837    -            317   3.7e-17   61.6   1.4   1   1   1.4e-20   9.5e-17   60.3   1.0     2    60     5    63     4    63 0.97 Bacterial regulatory helix-turn-helix protein, lysR family
Abhydrolase_6        PF12697.2    228 seq508_BIOID82837    -            266   1.2e-35  123.3   4.3   1   1   3.1e-39   1.4e-35  123.1   3.0     1   227    16   249    16   250 0.79 Alpha/beta hydrolase family
Abhydrolase_1        PF00561.15   230 seq508_BIOID82837    -            266   5.1e-17   62.0   0.3   1   1   1.1e-18   4.8e-15   55.6   0.2     1   228    40   251    40   253 0.79 alpha/beta hydrolase fold
Abhydrolase_5        PF12695.2    142 seq508_BIOID82837    -            266   2.7e-16   59.5   1.5   1   1   2.8e-19   1.3e-15   57.3   1.0     1   141    15   237    15   238 0.74 Alpha/beta hydrolase family
OSCP                 PF00213.13   172 seq510_BIOID82837    -            177   8.5e-51  172.1   1.0   1   1   6.9e-55   9.4e-51  171.9   0.7     1   171     7   174     7   175 0.97 ATP synthase delta (OSCP) subunit
FUSC                 PF04632.7    650 seq512_BIOID82837    -            683   8.6e-57  192.8  21.3   1   1   1.9e-60   8.6e-57  192.8  14.8     8   529    36   540    30   561 0.87 Fusaric acid resistance protein family
FUSC_2               PF13515.1    128 seq512_BIOID82837    -            683   5.8e-09   35.8   9.9   1   1   1.3e-12   5.8e-09   35.8   6.8     2   127   364   495   359   496 0.75 Fusaric acid resistance protein-like
ALMT                 PF11744.3    406 seq512_BIOID82837    -            683   1.6e-05   23.6  10.9   1   1   6.6e-09     3e-05   22.7   1.9    27   194   362   525   348   582 0.82 Aluminium activated malate transporter
Sel1                 PF08238.7     39 seq515_BIOID82837    -            325   2.1e-68  225.1  49.4   1   8   1.4e-12     2e-08   34.5   0.1     2    39    26    61    25    61 0.87 Sel1 repeat
Sel1                 PF08238.7     39 seq515_BIOID82837    -            325   2.1e-68  225.1  49.4   2   8   1.2e-08   0.00017   22.0   0.1     2    39    63    97    62    97 0.77 Sel1 repeat
Sel1                 PF08238.7     39 seq515_BIOID82837    -            325   2.1e-68  225.1  49.4   3   8   8.8e-08    0.0012   19.2   0.1     4    38   101   130    98   131 0.80 Sel1 repeat
Sel1                 PF08238.7     39 seq515_BIOID82837    -            325   2.1e-68  225.1  49.4   4   8   2.5e-15   3.5e-11   43.2   3.2     2    39   133   167   132   167 0.96 Sel1 repeat
Sel1                 PF08238.7     39 seq515_BIOID82837    -            325   2.1e-68  225.1  49.4   5   8   2.3e-13   3.2e-09   37.0   0.4     1    39   168   203   168   203 0.95 Sel1 repeat
Sel1                 PF08238.7     39 seq515_BIOID82837    -            325   2.1e-68  225.1  49.4   6   8   2.8e-12   3.8e-08   33.6   3.1     2    39   205   239   204   239 0.89 Sel1 repeat
Sel1                 PF08238.7     39 seq515_BIOID82837    -            325   2.1e-68  225.1  49.4   7   8   2.2e-14     3e-10   40.2   0.3     3    37   242   273   240   275 0.93 Sel1 repeat
Sel1                 PF08238.7     39 seq515_BIOID82837    -            325   2.1e-68  225.1  49.4   8   8     4e-09   5.5e-05   23.5   0.1     1    33   276   305   276   310 0.85 Sel1 repeat
DUF2554              PF10829.3     76 seq517_BIOID82837    -             56   5.2e-36  122.4   3.2   1   1   4.1e-40   5.6e-36  122.3   2.2    21    76     1    56     1    56 0.98 Protein of unknown function (DUF2554)
HisKA_3              PF07730.8     68 seq520_BIOID82837    -            598   5.9e-19   68.0   0.9   1   1   1.7e-22   5.9e-19   68.0   0.6     1    64   390   453   390   457 0.97 Histidine kinase
PilJ                 PF13675.1    112 seq520_BIOID82837    -            598   7.2e-19   68.0  14.0   1   1     3e-22     1e-18   67.5   1.3     2   108    34   131    33   135 0.91 Type IV pili methyl-accepting chemotaxis transducer N-term
HATPase_c            PF02518.21   111 seq520_BIOID82837    -            598   1.7e-15   56.6   0.1   1   1   1.2e-18   4.1e-15   55.3   0.1     4   108   497   583   494   586 0.92 Histidine kinase-, DNA gyrase B-, and HSP90-like ATPase
HAMP                 PF00672.20    70 seq520_BIOID82837    -            598   2.8e-11   43.3   3.2   1   1   8.1e-15   2.8e-11   43.3   2.2     4    69   159   224   158   225 0.93 HAMP domain
VWA                  PF00092.23   179 seq521_BIOID82837    -            219   1.2e-10   41.3   0.0   1   1   2.8e-14   1.9e-10   40.6   0.0     4   154    24   173    23   179 0.86 von Willebrand factor type A domain
VWA_2                PF13519.1    172 seq521_BIOID82837    -            219   8.8e-09   35.5   0.0   1   1   3.3e-12   2.3e-08   34.2   0.0     3   147    23   172    21   176 0.74 von Willebrand factor type A domain
ATP-synt_ab          PF00006.20   215 seq523_BIOID82837    -            513   1.5e-72  243.4   0.1   1   1   9.7e-76   2.7e-72  242.6   0.0     1   215   148   375   148   375 0.99 ATP synthase alpha/beta family, nucleotide-binding domain
ATP-synt_ab_C        PF00306.22   113 seq523_BIOID82837    -            513   1.3e-18   67.3   1.3   1   1   9.8e-22   2.7e-18   66.3   0.9     1    95   387   468   387   488 0.87 ATP synthase alpha/beta chain, C terminal domain
ATP-synt_ab_N        PF02874.18    69 seq523_BIOID82837    -            513   2.9e-14   52.9   0.1   1   1   2.3e-17   6.2e-14   51.8   0.1     5    69    28    92    25    92 0.98 ATP synthase alpha/beta family, beta-barrel domain
HAS-barrel           PF09378.5     91 seq523_BIOID82837    -            513   1.3e-06   28.1   0.1   1   1   3.5e-09   9.5e-06   25.3   0.0     6    84    29    89    25   109 0.85 HAS barrel domain
KaiC                 PF06745.8    226 seq523_BIOID82837    -            513   4.6e-05   22.5   0.0   1   1     3e-08   8.2e-05   21.6   0.0     1    71   146   213   146   249 0.85 KaiC
Nitroreductase       PF00881.19   165 seq524_BIOID82837    -            196   1.1e-16   60.9   0.0   1   1   9.4e-21   1.3e-16   60.7   0.0     5   165    18   174    14   174 0.89 Nitroreductase family
Peripla_BP_6         PF13458.1    343 seq526_BIOID82837    -            369   2.1e-63  214.6   4.3   1   1   5.2e-67   2.4e-63  214.4   3.0     2   342    26   363    25   364 0.94 Periplasmic binding protein
ANF_receptor         PF01094.23   349 seq526_BIOID82837    -            369     2e-51  174.8   0.0   1   1   5.2e-55   2.3e-51  174.5   0.0     4   349    47   360    44   360 0.94 Receptor family ligand binding region
Peripla_BP_5         PF13433.1    364 seq526_BIOID82837    -            369   1.8e-22   79.4   0.0   1   1   4.7e-26   2.1e-22   79.2   0.0     1   323    26   345    26   365 0.92 Periplasmic binding protein domain
OapA                 PF04225.7     85 seq527_BIOID82837    -            224   5.8e-35  118.9   0.0   1   1   1.2e-38   8.1e-35  118.4   0.0     1    84   139   223   139   224 0.98 Opacity-associated protein A LysM-like domain
OapA_N               PF08525.6     30 seq527_BIOID82837    -            224     9e-10   37.8   0.4   1   1   1.9e-13   1.3e-09   37.3   0.3     1    30    34    63    34    63 0.96 Opacity-associated protein A N-terminal motif
EAL                  PF00563.15   236 seq530_BIOID82837    -            646   8.8e-33  113.6   0.1   1   1   2.9e-36     2e-32  112.4   0.1     8   234   407   628   400   630 0.92 EAL domain
GGDEF                PF00990.16   161 seq530_BIOID82837    -            646   5.2e-32  110.5   0.1   1   1   1.4e-35   9.9e-32  109.6   0.1     1   160   224   380   224   381 0.96 GGDEF domain
Peptidase_M3         PF01432.15   458 seq531_BIOID82837    -            681  6.1e-147  490.2   0.1   1   1  7.4e-151    1e-146  489.5   0.0     2   457   230   678   229   679 0.97 Peptidase family M3
Exo_endo_phos        PF03372.18   251 seq532_BIOID82837    -            253     1e-25   90.9   0.7   1   1     9e-30   1.2e-25   90.7   0.5     2   251    14   244    13   244 0.78 Endonuclease/Exonuclease/phosphatase family
PP2C_2               PF13672.1    211 seq536_BIOID82837    -            253   3.1e-44  150.8   0.0   1   1   2.5e-48   3.4e-44  150.6   0.0     1   206    11   220    11   232 0.88 Protein phosphatase 2C
Flavin_Reduct        PF01613.13   154 seq537_BIOID82837    -            164   2.9e-31  108.2   0.2   1   1   2.4e-35   3.3e-31  108.1   0.1     1   153    13   159    13   160 0.94 Flavin reductase like domain
Peptidase_S24        PF00717.18    70 seq538_BIOID82837    -            324   8.8e-21   73.2   0.1   1   1   2.5e-24   1.7e-20   72.2   0.1     1    63    86   159    86   170 0.92 Peptidase S24-like
Peptidase_S26        PF10502.4    138 seq538_BIOID82837    -            324   6.3e-09   35.3   0.0   1   1   2.1e-11   1.4e-07   30.9   0.0    96   138   260   302   233   302 0.84 Signal peptidase, peptidase S26
PEP-utilizers_C      PF02896.13   294 seq540_BIOID82837    -            833    4e-111  370.4   0.0   1   1  1.9e-114  5.3e-111  370.0   0.0     2   293   363   653   362   654 0.99 PEP-utilising enzyme, TIM barrel domain
PTS_EIIA_2           PF00359.17   142 seq540_BIOID82837    -            833   4.5e-32  110.5   0.0   1   1   3.2e-35   8.8e-32  109.6   0.0     2   141   689   829   688   830 0.97 Phosphoenolpyruvate-dependent sugar phosphotransferase system, EIIA 2
PEP-utilizers        PF00391.18    81 seq540_BIOID82837    -            833   2.2e-19   68.6   0.0   1   1   2.5e-22   6.7e-19   67.1   0.0     7    81   262   337   259   337 0.94 PEP-utilising enzyme, mobile domain
PTS-HPr              PF00381.14    84 seq540_BIOID82837    -            833     3e-17   62.1   0.0   1   1   2.8e-20   7.6e-17   60.8   0.0     5    83     6    86     2    87 0.94 PTS HPr component phosphorylation site
PEP-utilisers_N      PF05524.8    123 seq540_BIOID82837    -            833   6.5e-14   51.6   1.1   1   1   3.8e-17     1e-13   51.0   0.0     2   123   119   238   118   238 0.87 PEP-utilising enzyme, N-terminal
NhaB                 PF06450.7    515 seq542_BIOID82837    -            513  1.4e-306 1016.9  26.1   1   1  2.3e-310  1.6e-306 1016.7  18.1     1   514     1   511     1   512 1.00 Bacterial Na+/H+ antiporter B (NhaB)
CitMHS               PF03600.11   349 seq542_BIOID82837    -            513     8e-09   34.4   4.3   1   1   1.2e-12     8e-09   34.4   3.0   130   344   200   436   192   441 0.76 Citrate transporter
Xan_ur_permease      PF00860.15   389 seq543_BIOID82837    -            480  3.3e-104  348.3  54.5   1   1  2.4e-108  3.3e-104  348.3  37.8     2   386    69   439    68   442 0.97 Permease family
OmpA                 PF00691.15    97 seq545_BIOID82837    -            282   6.5e-15   55.2   0.1   1   1   1.9e-18   2.6e-14   53.2   0.0     1    94   141   235   141   238 0.83 OmpA family
Pyridoxal_deC        PF00282.14   373 seq547_BIOID82837    -            476  1.3e-108  362.7   0.0   1   1  2.2e-112  1.5e-108  362.4   0.0     1   373    43   393    43   393 0.98 Pyridoxal-dependent decarboxylase conserved domain
PLDc_2               PF13091.1    126 seq549_BIOID82837    -            413   5.3e-35  119.8   0.0   1   2   3.9e-15   2.6e-11   43.2   0.0     3   112    26   154    24   165 0.78 PLD-like domain
PLDc_2               PF13091.1    126 seq549_BIOID82837    -            413   5.3e-35  119.8   0.0   2   2   7.8e-25   5.3e-21   74.5   0.0     2   120   213   334   212   339 0.87 PLD-like domain
PLDc                 PF00614.17    28 seq549_BIOID82837    -            413   2.3e-11   42.9   0.2   1   1   7.6e-12   5.2e-08   32.3   0.0     3    24   110   131   108   135 0.91 Phospholipase D Active site motif
tRNA-synt_1_2        PF13603.1    185 seq551_BIOID82837    -            907   1.1e-79  265.9   0.0   1   1   7.5e-83     2e-79  265.0   0.0     1   184   268   450   268   451 0.98 Leucyl-tRNA synthetase, Domain 2
tRNA-synt_1          PF00133.17   601 seq551_BIOID82837    -            907   1.3e-70  237.9   9.1   1   5   1.5e-29   4.2e-26   90.9   0.2     4   178    63   218    60   221 0.88 tRNA synthetases class I (I, L, M and V)
tRNA-synt_1          PF00133.17   601 seq551_BIOID82837    -            907   1.3e-70  237.9   9.1   2   5   6.8e-09   1.9e-05   22.8   0.2   361   411   221   271   217   275 0.95 tRNA synthetases class I (I, L, M and V)
tRNA-synt_1          PF00133.17   601 seq551_BIOID82837    -            907   1.3e-70  237.9   9.1   3   5   2.6e-22     7e-19   67.1   0.0   188   349   277   455   272   464 0.79 tRNA synthetases class I (I, L, M and V)
tRNA-synt_1          PF00133.17   601 seq551_BIOID82837    -            907   1.3e-70  237.9   9.1   4   5   1.4e-10   3.7e-07   28.4   0.0   414   557   464   619   458   621 0.63 tRNA synthetases class I (I, L, M and V)
tRNA-synt_1          PF00133.17   601 seq551_BIOID82837    -            907   1.3e-70  237.9   9.1   5   5     4e-10   1.1e-06   26.8   0.0   560   593   665   698   655   706 0.87 tRNA synthetases class I (I, L, M and V)
tRNA-synt_1g         PF09334.6    391 seq551_BIOID82837    -            907   8.8e-34  116.6   0.0   1   2   6.2e-27   1.7e-23   82.8   0.0     5   218    86   271    82   287 0.83 tRNA synthetases class I (M)
tRNA-synt_1g         PF09334.6    391 seq551_BIOID82837    -            907   8.8e-34  116.6   0.0   2   2   5.8e-09   1.6e-05   23.6   0.0   314   364   653   703   642   717 0.81 tRNA synthetases class I (M)
Anticodon_1          PF08264.8    153 seq551_BIOID82837    -            907   5.2e-17   61.8   0.0   1   1   3.3e-20   8.9e-17   61.1   0.0     3   148   747   868   745   874 0.79 Anticodon-binding domain of tRNA
GGDEF                PF00990.16   161 seq553_BIOID82837    -            430   1.3e-45  154.7   0.0   1   1   4.8e-49   2.2e-45  154.0   0.0     1   161   273   426   273   426 0.96 GGDEF domain
PAS_4                PF08448.5    110 seq553_BIOID82837    -            430   9.1e-09   35.2   0.0   1   1   6.9e-12   3.2e-08   33.4   0.0     6   110   162   264   156   264 0.89 PAS fold
PAS_8                PF13188.1     64 seq553_BIOID82837    -            430   1.2e-06   28.0   0.0   1   1   3.7e-06     0.017   14.8   0.0     9    37   157   191   150   217 0.74 PAS domain
BPD_transp_2         PF02653.11   267 seq554_BIOID82837    -            308   1.1e-68  231.0  41.8   1   1   9.1e-73   1.2e-68  230.8  29.0     1   267    11   292    11   292 0.98 Branched-chain amino acid transport system / permease component
OEP                  PF02321.13   188 seq557_BIOID82837    -            488   6.7e-21   74.6  13.4   1   2     2e-14   2.8e-10   39.9   2.3     1   188    69   268    69   268 0.89 Outer membrane efflux protein
OEP                  PF02321.13   188 seq557_BIOID82837    -            488   6.7e-21   74.6  13.4   2   2   1.7e-14   2.4e-10   40.2   1.7     6   188   295   476   290   476 0.88 Outer membrane efflux protein
ATP-synt             PF00231.14   290 seq558_BIOID82837    -            287  2.3e-109  365.1   0.0   1   1  1.9e-113  2.6e-109  364.9   0.0     2   290     3   287     2   287 0.98 ATP synthase
2-Hacid_dh_C         PF02826.14   178 seq559_BIOID82837    -            329   3.6e-53  179.2   0.0   1   1   1.2e-56   5.5e-53  178.6   0.0     1   178   110   297   110   297 0.94 D-isomer specific 2-hydroxyacid dehydrogenase, NAD binding domain
2-Hacid_dh           PF00389.25   133 seq559_BIOID82837    -            329   2.3e-35  120.8   0.0   1   1   5.9e-39   2.7e-35  120.6   0.0     3   132     5   328     3   329 0.98 D-isomer specific 2-hydroxyacid dehydrogenase, catalytic domain
NAD_binding_2        PF03446.10   162 seq559_BIOID82837    -            329   4.7e-06   26.4   0.0   1   1   3.2e-09   1.5e-05   24.8   0.0     3   119   146   259   144   263 0.91 NAD binding domain of 6-phosphogluconate dehydrogenase
Response_reg         PF00072.19   112 seq560_BIOID82837    -            216   3.4e-31  107.4   0.1   1   1   1.5e-34   5.1e-31  106.8   0.0     1   111     9   120     9   121 0.98 Response regulator receiver domain
GerE                 PF00196.14    58 seq560_BIOID82837    -            216   6.4e-23   79.7   0.4   1   1   3.8e-26   1.3e-22   78.7   0.3     2    57   154   209   153   210 0.97 Bacterial regulatory proteins, luxR family
Sigma70_r4_2         PF08281.7     54 seq560_BIOID82837    -            216   3.3e-10   39.1   0.1   1   1     2e-13   6.7e-10   38.1   0.0     9    54   154   198   151   198 0.95 Sigma-70, region 4
Sigma70_r4           PF04545.11    50 seq560_BIOID82837    -            216   1.1e-06   27.6   0.4   1   1   7.6e-10   2.6e-06   26.5   0.1     3    49   154   199   153   200 0.93 Sigma-70, region 4
DUF2686              PF10887.3    276 seq561_BIOID82837    -            264  4.8e-143  474.7   0.1   1   1  3.9e-147  5.3e-143  474.5   0.0     1   276     1   264     1   264 0.99 Protein of unknown function (DUF2686)
LysR_substrate       PF03466.15   209 seq564_BIOID82837    -            317   1.9e-44  151.1   0.0   1   1   3.6e-48   2.5e-44  150.8   0.0     4   205    91   291    88   295 0.97 LysR substrate binding domain
HTH_1                PF00126.22    60 seq564_BIOID82837    -            317   3.5e-21   74.5   0.2   1   1   1.2e-24   8.4e-21   73.3   0.2     2    60     6    64     5    64 0.97 Bacterial regulatory helix-turn-helix protein, lysR family
Ribonuclease_3       PF00636.21   114 seq565_BIOID82837    -            226   5.6e-21   75.0   0.0   1   1   2.4e-24   1.6e-20   73.5   0.0     1   113    38   127    38   128 0.90 Ribonuclease III domain
dsrm                 PF00035.20    67 seq565_BIOID82837    -            226   8.7e-15   54.9   0.0   1   1   2.1e-18   1.5e-14   54.2   0.0     1    67   156   223   156   223 0.95 Double-stranded RNA binding motif
IMS                  PF00817.15   148 seq566_BIOID82837    -            351     9e-48  161.7   0.0   1   1   3.2e-51   1.4e-47  161.0   0.0     1   148     7   154     7   154 0.98 impB/mucB/samB family
IMS_C                PF11799.3    137 seq566_BIOID82837    -            351   2.1e-09   37.7   0.1   1   1   8.2e-13   3.7e-09   36.9   0.0     3    99   211   309   210   327 0.85 impB/mucB/samB family C-terminal
IMS_HHH              PF11798.3     32 seq566_BIOID82837    -            351   1.3e-08   34.2   0.0   1   1   7.1e-12   3.2e-08   33.0   0.0     1    32   166   197   166   197 0.96 IMS family HHH motif
Glucosaminidase      PF01832.15   134 seq567_BIOID82837    -            274   1.9e-24   86.2   1.6   1   1   1.4e-28   1.9e-24   86.2   1.1     8   133   142   267   136   268 0.82 Mannosyl-glycoprotein endo-beta-N-acetylglucosaminidase
BPD_transp_2         PF02653.11   267 seq571_BIOID82837    -            425   2.4e-57  193.8  28.1   1   1   3.5e-61   2.4e-57  193.8  19.5     3   267   112   398   110   398 0.99 Branched-chain amino acid transport system / permease component
DUF3382              PF11862.3    101 seq571_BIOID82837    -            425   8.8e-24   83.2   6.6   1   1   1.3e-27   8.8e-24   83.2   4.6     4   101     5   103     2   103 0.98 Domain of unknown function (DUF3382)
BenE                 PF03594.8    378 seq572_BIOID82837    -            478  1.7e-155  517.1  48.6   1   1  1.5e-159    2e-155  516.8  33.7     3   378    93   468    91   468 0.99 Benzoate membrane transport protein
UPF0104              PF03706.8    295 seq574_BIOID82837    -            318   5.3e-22   78.3  32.9   1   1   5.2e-26   7.1e-22   77.9  22.8     2   294    24   296    23   297 0.88 Uncharacterised protein family (UPF0104)
ATP-synt_ab          PF00006.20   215 seq575_BIOID82837    -            460   2.5e-64  216.6   0.0   1   1   7.8e-68   3.6e-64  216.1   0.0     1   215   129   342   129   342 0.97 ATP synthase alpha/beta family, nucleotide-binding domain
ATP-synt_ab_C        PF00306.22   113 seq575_BIOID82837    -            460   9.9e-28   96.7   0.1   1   1     4e-31   1.8e-27   95.9   0.1     2   109   356   458   355   460 0.94 ATP synthase alpha/beta chain, C terminal domain
ATP-synt_ab_N        PF02874.18    69 seq575_BIOID82837    -            460   3.3e-22   78.3   2.5   1   1   1.5e-25     7e-22   77.3   1.7     1    68     6    72     6    73 0.97 ATP synthase alpha/beta family, beta-barrel domain
MreB_Mbl             PF06723.8    327 seq576_BIOID82837    -            367  1.1e-150  500.5   3.4   1   1  4.2e-154  1.4e-150  500.2   2.4     2   324    31   358    30   360 0.99 MreB/Mbl protein
HSP70                PF00012.15   602 seq576_BIOID82837    -            367   3.5e-13   48.2   0.2   1   1   2.2e-16   7.4e-13   47.1   0.0   136   241   128   227   104   241 0.86 Hsp70 protein
Actin                PF00022.14   393 seq576_BIOID82837    -            367   9.3e-11   40.6   0.0   1   1   1.8e-10   6.1e-07   28.0   0.0    45   211    72   246    31   258 0.79 Actin
FtsA                 PF14450.1    120 seq576_BIOID82837    -            367   1.3e-08   34.6   0.2   1   1   1.4e-11   4.7e-08   32.7   0.0     2    98   182   339   181   348 0.92 Cell division protein FtsA
MMR_HSR1             PF01926.18   114 seq580_BIOID82837    -            301   7.1e-22   77.4   0.1   1   1   7.3e-25   1.2e-21   76.6   0.1     2   114    11   125    10   125 0.81 50S ribosome-binding GTPase
KH_2                 PF07650.12    78 seq580_BIOID82837    -            301   2.1e-18   65.5   0.7   1   1   3.5e-21     6e-18   64.0   0.5     1    77   209   285   209   286 0.94 KH domain
FeoB_N               PF02421.13   189 seq580_BIOID82837    -            301   3.3e-14   52.4   0.1   1   1   2.9e-17   4.9e-14   51.8   0.0     3   164    11   177    10   203 0.82 Ferrous iron transport protein B
GTP_EFTU             PF00009.22   188 seq580_BIOID82837    -            301   2.2e-10   40.1   0.7   1   1   6.2e-12   1.1e-08   34.6   0.5     6   187    11   174     9   175 0.68 Elongation factor Tu GTP binding domain
Dynamin_N            PF00350.18   168 seq580_BIOID82837    -            301   8.5e-08   32.0   0.1   1   1   2.7e-08   4.7e-05   23.1   0.1     1    35    11    45    11    58 0.84 Dynamin family
AIG1                 PF04548.11   212 seq580_BIOID82837    -            301   4.7e-07   29.0   0.0   1   1   4.9e-10   8.4e-07   28.1   0.0     3   109    11   114    10   117 0.74 AIG1 family
PduV-EutP            PF10662.4    143 seq580_BIOID82837    -            301   9.1e-07   28.3   0.3   1   1   6.9e-09   1.2e-05   24.7   0.2     4   141    11   169     9   171 0.72 Ethanolamine utilisation - propanediol utilisation
Miro                 PF08477.8    119 seq580_BIOID82837    -            301   1.5e-05   25.3   0.0   1   1   2.4e-08   4.1e-05   23.9   0.0     2   119    11   127    11   127 0.63 Miro-like protein
DsbB                 PF02600.11   156 seq581_BIOID82837    -            178   2.3e-42  144.2  14.5   1   1     2e-46   2.8e-42  144.0  10.0     3   155    12   163     3   164 0.96 Disulfide bond formation protein DsbB
META                 PF03724.11   101 seq583_BIOID82837    -            140   3.5e-18   65.2   0.2   1   1   3.1e-22   4.3e-18   64.9   0.1     2   100    30   125    29   126 0.93 META domain
AA_permease_2        PF13520.1    426 seq584_BIOID82837    -            511   1.9e-57  194.5  52.9   1   1   3.5e-61   2.4e-57  194.2  36.6     1   424    13   452    13   457 0.92 Amino acid permease
AA_permease          PF00324.16   479 seq584_BIOID82837    -            511   1.7e-20   72.7  45.6   1   1   3.8e-24   2.6e-20   72.1  31.6    20   462    32   459    15   474 0.76 Amino acid permease
Transposase_31       PF04754.7    205 seq585_BIOID82837    -            103   1.1e-43  148.9   0.5   1   1   8.6e-48   1.2e-43  148.7   0.3     1    97     8   103     8   103 0.99 Putative transposase, YhgA-like
LysE                 PF01810.13   191 seq586_BIOID82837    -            206   7.4e-46  155.7  14.2   1   1   6.3e-50   8.6e-46  155.5   9.9     1   189    14   202    14   204 0.98 LysE type translocator
Glucosamine_iso      PF01182.15   199 seq588_BIOID82837    -            266   9.1e-25   87.4   0.0   1   1   8.8e-29   1.2e-24   87.0   0.0     4   198    15   216    12   217 0.85 Glucosamine-6-phosphate isomerases/6-phosphogluconolactonase
ABC_tran             PF00005.22   118 seq591_BIOID82837    -            269   7.1e-19   68.1   0.0   1   1   1.4e-22   9.9e-19   67.7   0.0     1   117    48   172    48   173 0.94 ABC transporter
AAA_21               PF13304.1    303 seq591_BIOID82837    -            269   3.2e-12   46.9   0.0   1   1   5.5e-11   3.8e-07   30.2   0.0   234   302   142   209   136   210 0.93 AAA domain
PhdYeFM_antitox      PF02604.14    75 seq592_BIOID82837    -             97   1.5e-09   37.1   0.1   1   1     2e-13   2.8e-09   36.3   0.1     2    73     8    74     7    79 0.90 Antitoxin Phd_YefM, type II toxin-antitoxin system
Transposase_31       PF04754.7    205 seq593_BIOID82837    -            186   5.7e-26   91.0   0.0   1   1   6.3e-30   8.5e-26   90.4   0.0   115   204     1    90     1    91 0.97 Putative transposase, YhgA-like
Citrate_synt         PF00285.16   356 seq594_BIOID82837    -            427  8.7e-134  445.6   0.0   1   1  7.2e-138  9.9e-134  445.4   0.0     1   356    46   409    46   409 0.99 Citrate synthase
Molybdopterin        PF00384.17   432 seq595_BIOID82837    -            139   9.1e-20   70.6   0.0   1   1   1.6e-23   1.1e-19   70.4   0.0     1    82    61   138    61   139 0.94 Molybdopterin oxidoreductase
Molybdop_Fe4S4       PF04879.11    55 seq595_BIOID82837    -            139   6.7e-17   60.9   0.8   1   1   1.6e-20   1.1e-16   60.2   0.6     1    54     1    53     1    54 0.95 Molybdopterin oxidoreductase Fe4S4 domain
BOF                  PF04076.8    103 seq597_BIOID82837    -            130   8.8e-40  134.5   0.0   1   1   7.9e-44   1.1e-39  134.3   0.0     4   103    30   130    25   130 0.98 Bacterial OB fold (BOF) protein
FMN_red              PF03358.10   152 seq598_BIOID82837    -            198   8.1e-15   54.5   0.0   1   1   3.1e-18   1.1e-14   54.1   0.0    14   144    13   143     2   149 0.85 NADPH-dependent FMN reductase
Flavodoxin_1         PF00258.20   143 seq598_BIOID82837    -            198   2.8e-11   43.4   0.1   1   1   1.4e-14   4.8e-11   42.7   0.0     1   138     6   130     6   135 0.81 Flavodoxin
Flavodoxin_2         PF02525.12   199 seq598_BIOID82837    -            198     1e-05   25.0   0.0   1   1   3.9e-09   1.3e-05   24.6   0.0     2   138     3   117     2   147 0.74 Flavodoxin-like fold
Transaldolase        PF00923.14   287 seq599_BIOID82837    -            220   5.1e-48  163.5   0.1   1   1   7.9e-52   1.1e-47  162.4   0.1     1   244     3   206     3   218 0.94 Transaldolase
YafO_toxin           PF13957.1    109 seq602_BIOID82837    -            132   7.8e-34  115.6   0.0   1   1   6.6e-38     9e-34  115.4   0.0     1   109    25   132    25   132 0.98 Toxin YafO, type II toxin-antitoxin system
RecO_N               PF11967.3     80 seq604_BIOID82837    -            242   4.6e-24   83.9   0.0   1   1   1.1e-27   7.7e-24   83.2   0.0     5    78     4    76     1    78 0.95 Recombination protein O N terminal
RecO_C               PF02565.10   118 seq604_BIOID82837    -            242   3.3e-20   71.9   0.0   1   1   6.3e-24   4.3e-20   71.6   0.0     3   118    82   226    80   226 0.91 Recombination protein O C terminal
ABC_tran             PF00005.22   118 seq605_BIOID82837    -            255   7.7e-24   84.2   0.0   1   1   2.9e-27   1.3e-23   83.4   0.0     1   117    45   181    45   182 0.96 ABC transporter
BCA_ABC_TP_C         PF12399.3     23 seq605_BIOID82837    -            255   3.8e-11   42.2   0.1   1   1     2e-14   9.3e-11   41.0   0.0     3    23   233   253   231   253 0.95 Branched-chain amino acid ATP-binding cassette transporter
Molybdopterin        PF00384.17   432 seq606_BIOID82837    -            559   5.2e-89  298.8   0.1   1   1   1.2e-92     8e-89  298.2   0.1   102   431     1   331     1   332 0.96 Molybdopterin oxidoreductase
Molydop_binding      PF01568.16   109 seq606_BIOID82837    -            559   1.6e-26   92.1   0.0   1   1   4.8e-30   3.3e-26   91.1   0.0     2   109   420   526   419   526 0.96 Molydopterin dinucleotide binding domain
MreC                 PF04085.9    152 seq607_BIOID82837    -            367     1e-47  161.2   0.3   1   1   1.1e-51   1.4e-47  160.7   0.2     1   150   122   270   122   272 0.99 rod shape-determining protein MreC
POR_N                PF01855.14   230 seq608_BIOID82837    -           1174   2.4e-80  269.2   1.1   1   1   3.6e-83   3.8e-80  268.5   0.8     2   230    13   244    12   244 0.98 Pyruvate flavodoxin/ferredoxin oxidoreductase, thiamine diP-bdg
POR                  PF01558.13   173 seq608_BIOID82837    -           1174   4.5e-30  104.6   0.0   1   1   8.2e-33   8.6e-30  103.7   0.0     1   173   426   610   426   610 0.90 Pyruvate ferredoxin/flavodoxin oxidoreductase
EKR                  PF10371.4     60 seq608_BIOID82837    -           1174   1.7e-23   81.8   0.0   1   1   3.6e-26   3.8e-23   80.7   0.0     6    59   625   678   620   679 0.93 Domain of unknown function
Fer4_7               PF12838.2     52 seq608_BIOID82837    -           1174   1.9e-10   40.8   8.8   1   1   1.8e-13   1.9e-10   40.8   6.1     2    50   689   757   688   758 0.72 4Fe-4S dicluster domain
TPP_enzyme_C         PF02775.16   153 seq608_BIOID82837    -           1174   2.8e-09   36.6   0.1   1   1   8.3e-12   8.8e-09   35.0   0.0    46   152   954  1066   939  1067 0.89 Thiamine pyrophosphate enzyme, C-terminal TPP binding domain
Fer4                 PF00037.22    24 seq608_BIOID82837    -           1174   4.7e-09   35.3  20.6   1   2   1.7e-08   1.8e-05   24.0   0.9     2    24   683   705   682   705 0.93 4Fe-4S binding domain
Fer4                 PF00037.22    24 seq608_BIOID82837    -           1174   4.7e-09   35.3  20.6   2   2   5.8e-08   6.1e-05   22.3   2.7     3    20   740   757   738   758 0.89 4Fe-4S binding domain
Fer4_16              PF13484.1     67 seq608_BIOID82837    -           1174   2.8e-08   34.2   7.1   1   1   8.8e-11   9.3e-08   32.5   4.9     2    66   689   757   688   758 0.59 4Fe-4S double cluster binding domain
Fer4_6               PF12837.2     24 seq608_BIOID82837    -           1174   5.9e-08   32.1  18.8   1   1   1.1e-08   1.2e-05   24.8   1.7     1    24   681   704   681   704 0.94 4Fe-4S binding domain
Fer4_10              PF13237.1     52 seq608_BIOID82837    -           1174   1.7e-07   30.8  23.1   1   1   9.6e-10     1e-06   28.3   7.7     3    52   683   756   681   756 0.82 4Fe-4S dicluster domain
Fer4_17              PF13534.1     61 seq608_BIOID82837    -           1174   2.3e-06   27.7   5.6   1   1   2.2e-09   2.3e-06   27.7   3.9     2    58   689   757   673   760 0.73 4Fe-4S dicluster domain
DUF3521              PF12035.3     35 seq609_BIOID82837    -             39     2e-07   30.6   0.0   1   1   1.8e-11   2.5e-07   30.2   0.0     2    35     7    37     7    37 0.79 Protein of unknown function (DUF3521)
Amidohydro_1         PF01979.15   333 seq610_BIOID82837    -            382   1.6e-39  136.4   0.3   1   1   5.3e-43   1.8e-39  136.2   0.2     1   332    50   363    50   364 0.94 Amidohydrolase family
Amidohydro_4         PF13147.1    304 seq610_BIOID82837    -            382   1.2e-12   48.3   0.1   1   1   4.6e-15   1.6e-11   44.7   0.1     2   304    46   361    45   361 0.64 Amidohydrolase
Amidohydro_3         PF07969.6    404 seq610_BIOID82837    -            382   1.5e-05   24.2   0.1   1   1   9.1e-09   3.1e-05   23.2   0.0   368   403   326   361   305   362 0.90 Amidohydrolase family
DrsE                 PF02635.10   117 seq611_BIOID82837    -            117   3.9e-23   81.6   0.0   1   1   3.2e-27   4.4e-23   81.5   0.0     2   117     3   117     2   117 0.94 DsrE/DsrF-like family
YccJ                 PF13993.1     69 seq612_BIOID82837    -             75   3.5e-42  142.2   2.1   1   1   2.9e-46   3.9e-42  142.0   1.5     1    69     7    75     7    75 0.99 YccJ-like protein
Acetyltransf_10      PF13673.1    117 seq613_BIOID82837    -            124   1.1e-17   64.1   0.0   1   1   2.8e-21   1.3e-17   63.8   0.0    17   117     4    98     1    98 0.92 Acetyltransferase (GNAT) domain
Acetyltransf_7       PF13508.1     79 seq613_BIOID82837    -            124   5.8e-09   35.8   0.0   1   1     2e-12     9e-09   35.2   0.0     2    78    29    99    28   100 0.90 Acetyltransferase (GNAT) domain
Acetyltransf_1       PF00583.19    83 seq613_BIOID82837    -            124   4.5e-07   29.6   0.0   1   1   2.2e-10     1e-06   28.5   0.0    24    83    48    99     9    99 0.78 Acetyltransferase (GNAT) family
ATP-synt_DE_N        PF02823.11    80 seq614_BIOID82837    -            139   1.9e-30  104.2   0.1   1   1   4.2e-34   2.9e-30  103.7   0.1     2    80     6    84     5    84 0.99 ATP synthase, Delta/Epsilon chain, beta-sandwich domain
ATP-synt_DE          PF00401.15    48 seq614_BIOID82837    -            139   1.4e-16   59.9   5.1   1   1   3.3e-20   2.3e-16   59.2   3.5     1    47    88   134    88   135 0.97 ATP synthase, Delta/Epsilon chain, long alpha-helix domain
Permease             PF02405.11   215 seq615_BIOID82837    -            260   1.8e-73  246.4  16.5   1   1   1.6e-77   2.2e-73  246.1  11.4     3   215    44   257    42   257 0.99 Permease
GGDEF                PF00990.16   161 seq616_BIOID82837    -            296   1.9e-44  150.9   0.0   1   1   4.4e-48     3e-44  150.3   0.0     2   161   130   283   129   283 0.96 GGDEF domain
MCPsignal_assoc      PF13682.1     70 seq616_BIOID82837    -            296   6.4e-09   35.7   0.2   1   1   2.2e-12   1.5e-08   34.5   0.1     1    68    19    90    19    92 0.87 MCP-signal associated domain
Fe-ADH               PF00465.14   366 seq618_BIOID82837    -            380   9.1e-64  215.2   5.9   1   1   1.6e-67   1.1e-63  214.9   4.1     1   366    21   361    21   361 0.92 Iron-containing alcohol dehydrogenase
Fe-ADH_2             PF13685.1    250 seq618_BIOID82837    -            380   1.5e-33  116.0   0.1   1   1   2.8e-37   1.9e-33  115.6   0.0     3   250    27   289    25   289 0.82 Iron-containing alcohol dehydrogenase
Hydrolase_3          PF08282.7    254 seq620_BIOID82837    -            306     5e-63  212.9   0.0   1   1   1.7e-66   5.7e-63  212.7   0.0     1   254    40   301    40   301 0.97 haloacid dehalogenase-like hydrolase
S6PP                 PF05116.8    247 seq620_BIOID82837    -            306   1.1e-14   54.1   0.0   1   2   4.6e-08   0.00016   20.9   0.0     3    76    38   109    36   125 0.85 Sucrose-6F-phosphate phosphohydrolase
S6PP                 PF05116.8    247 seq620_BIOID82837    -            306   1.1e-14   54.1   0.0   2   2   2.9e-11     1e-07   31.4   0.0   110   212   180   280   139   294 0.83 Sucrose-6F-phosphate phosphohydrolase
Hydrolase            PF00702.21   204 seq620_BIOID82837    -            306   1.2e-09   38.8   0.3   1   1   9.6e-12   3.3e-08   34.2   0.2     2   204    38   269    37   269 0.67 haloacid dehalogenase-like hydrolase
LptE                 PF04390.7    155 seq621_BIOID82837    -            193   8.2e-34  116.4   0.0   1   1   7.9e-38   1.1e-33  116.0   0.0     2   153    10   159     9   161 0.94 Lipopolysaccharide-assembly
DUF1471              PF07338.8     56 seq624_BIOID82837    -             91   1.2e-21   75.9   0.2   1   1   1.2e-25   1.7e-21   75.5   0.1     2    56    35    91    34    91 0.98 Protein of unknown function (DUF1471)
PdxJ                 PF03740.8    239 seq625_BIOID82837    -            243    7e-106  352.6   4.5   1   1  5.9e-110  8.1e-106  352.3   3.1     2   237     5   238     4   240 0.99 Pyridoxal phosphate biosynthesis protein PdxJ
ABC_tran             PF00005.22   118 seq626_BIOID82837    -            237   1.3e-20   73.8   0.0   1   1   3.2e-24   2.2e-20   73.0   0.0     1   116    45   164    45   166 0.89 ABC transporter
DUF187               PF02638.10   401 seq627_BIOID82837    -            439  3.2e-174  578.9   0.1   1   1  2.7e-178  3.6e-174  578.7   0.1     1   401     3   431     3   431 0.99 Uncharacterised BCR, COG1649
UPF0027              PF01139.12   420 seq630_BIOID82837    -             88     3e-12   46.1   0.0   1   1   2.4e-16   3.3e-12   46.0   0.0     6    61    18    73    13    74 0.92 Uncharacterized protein family UPF0027
DNA_pol3_delta       PF06144.8    172 seq632_BIOID82837    -            343     2e-48  164.0   0.1   1   1   2.6e-52   3.6e-48  163.2   0.1     1   172    21   190    21   190 0.99 DNA polymerase III, delta subunit
Peptidase_M20        PF01546.23   171 seq634_BIOID82837    -            436   1.6e-24   86.3   5.5   1   1     5e-28   3.4e-24   85.2   3.8     1   170   112   428   112   429 0.91 Peptidase family M20/M25/M40
M20_dimer            PF07687.9    109 seq634_BIOID82837    -            436   6.8e-10   38.5   0.4   1   1   2.7e-13   1.8e-09   37.1   0.3     9    98   231   320   226   326 0.83 Peptidase dimerisation domain
Hexapep              PF00132.19    36 seq635_BIOID82837    -            456   3.8e-30  101.9  14.0   1   3   1.3e-09   4.3e-06   25.8   2.5     4    36   268   300   266   300 0.94 Bacterial transferase hexapeptide (six repeats)
Hexapep              PF00132.19    36 seq635_BIOID82837    -            456   3.8e-30  101.9  14.0   2   3   4.3e-08   0.00015   21.0   0.1     2    32   353   382   352   384 0.94 Bacterial transferase hexapeptide (six repeats)
Hexapep              PF00132.19    36 seq635_BIOID82837    -            456   3.8e-30  101.9  14.0   3   3   2.8e-12   9.7e-09   34.2   0.2     2    36   395   429   394   429 0.96 Bacterial transferase hexapeptide (six repeats)
NTP_transf_3         PF12804.2    179 seq635_BIOID82837    -            456   3.4e-20   72.8   0.6   1   1   2.2e-23   7.6e-20   71.7   0.4     1   112     8   122     8   252 0.91 MobA-like NTP transferase domain
NTP_transferase      PF00483.18   248 seq635_BIOID82837    -            456   1.2e-13   50.8   0.0   1   1   5.2e-17   1.8e-13   50.2   0.0     3   220     9   214     7   220 0.85 Nucleotidyl transferase
IspD                 PF01128.14   221 seq635_BIOID82837    -            456   1.4e-06   27.8   0.1   1   1   8.5e-10   2.9e-06   26.8   0.0     1    45     6    50     6    78 0.83 Uncharacterized protein family UPF0007
MCE                  PF02470.15    81 seq637_BIOID82837    -            183   1.1e-21   76.5   0.0   1   1   1.1e-25   1.5e-21   76.0   0.0     2    80    39   116    38   117 0.97 mce related protein
RF-1                 PF00472.15   114 seq638_BIOID82837    -            185   1.1e-23   83.0   2.0   1   1   1.2e-27   1.6e-23   82.5   1.4     9   104    84   178    78   181 0.86 RF-1 domain
MreD                 PF04093.7    160 seq639_BIOID82837    -            162   1.2e-46  158.3  22.1   1   1     1e-50   1.4e-46  158.1  15.3     2   160     5   155     4   155 0.99 rod shape-determining protein MreD
Fimbrial             PF00419.15   145 seq640_BIOID82837    -            188   7.9e-19   68.1   0.2   1   1   6.9e-23   9.5e-19   67.9   0.1     1   145    31   188    31   188 0.81 Fimbrial protein
ROK                  PF00480.15   179 seq643_BIOID82837    -            406   1.5e-59  200.7   0.2   1   1   5.1e-63   3.5e-59  199.5   0.0     1   179    90   274    90   274 0.99 ROK family
MarR                 PF01047.17    59 seq643_BIOID82837    -            406   8.4e-08   31.7   0.0   1   1     4e-11   2.8e-07   30.0   0.0    10    48    25    63    18    67 0.94 MarR family
ACPS                 PF01648.15   113 seq644_BIOID82837    -            126   6.7e-22   77.4   0.1   1   1   5.5e-26   7.5e-22   77.2   0.0     1   113     5   122     5   122 0.96 4'-phosphopantetheinyl transferase superfamily
DUF3521              PF12035.3     35 seq647_BIOID82837    -             38   5.8e-13   48.3   0.6   1   1   4.7e-17   6.5e-13   48.1   0.4     1    35     1    33     1    33 0.98 Protein of unknown function (DUF3521)
HlyE                 PF06109.8    299 seq648_BIOID82837    -            329  3.9e-176  584.1  12.8   1   1  4.1e-180  5.6e-176  583.6   8.9     1   273    52   324    52   328 0.99 Haemolysin E (HlyE)
Tol_Tol_Ttg2         PF05494.7    170 seq650_BIOID82837    -            211   7.1e-48  162.2   0.0   1   1   6.1e-52   8.4e-48  162.0   0.0     2   168    32   199    31   201 0.96 Toluene tolerance, Ttg2
Maf                  PF02545.9    195 seq651_BIOID82837    -            197   3.2e-71  238.4   0.0   1   1   2.7e-75   3.6e-71  238.1   0.0     2   194     3   191     2   192 0.98 Maf-like protein
DUF1287              PF06940.6    164 seq654_BIOID82837    -            205   1.6e-77  258.3   0.0   1   1   1.4e-81   1.9e-77  258.1   0.0     1   164    39   202    39   202 0.99 Domain of unknown function (DUF1287)
Sel1                 PF08238.7     39 seq656_BIOID82837    -            229     3e-18   65.7  15.4   1   4     2e-07    0.0027   18.1   0.4     2    39    36    66    35    66 0.82 Sel1 repeat
Sel1                 PF08238.7     39 seq656_BIOID82837    -            229     3e-18   65.7  15.4   2   4    0.0012        17    6.1   0.0     3    39    69   101    67   101 0.69 Sel1 repeat
Sel1                 PF08238.7     39 seq656_BIOID82837    -            229     3e-18   65.7  15.4   3   4   9.1e-10   1.2e-05   25.6   0.0     2    34   143   172   142   174 0.92 Sel1 repeat
Sel1                 PF08238.7     39 seq656_BIOID82837    -            229     3e-18   65.7  15.4   4   4   4.8e-08   0.00066   20.1   0.1     4    38   182   215   179   216 0.85 Sel1 repeat
Usher                PF00577.15   552 seq657_BIOID82837    -            818  1.5e-176  588.2  20.8   1   1    4e-180  1.8e-176  588.0  14.4     2   551   183   733   182   734 0.97 Type VII secretion system (T7SS), usher protein
PapC_N               PF13954.1    146 seq657_BIOID82837    -            818   6.1e-40  136.0   0.1   1   1     3e-43   1.4e-39  134.8   0.1     1   145    25   167    25   168 0.95 PapC N-terminal domain
PapC_C               PF13953.1     68 seq657_BIOID82837    -            818   6.8e-13   47.9   0.0   1   1     5e-16   2.3e-12   46.2   0.0     3    62   746   803   744   809 0.91 PapC C-terminal domain
SBP_bac_8            PF13416.1    281 seq659_BIOID82837    -            438   1.7e-45  155.7  14.1   1   1     3e-49   2.1e-45  155.5   9.8     2   278    44   368    43   371 0.79 Bacterial extracellular solute-binding protein
SBP_bac_1            PF01547.20   314 seq659_BIOID82837    -            438   4.7e-39  134.8  13.1   1   1   9.1e-43   6.2e-39  134.4   9.1    10   313    41   337    34   338 0.87 Bacterial extracellular solute-binding protein
DUF1127              PF06568.6     40 seq661_BIOID82837    -             54     1e-13   50.2   5.9   1   1   9.2e-18   1.3e-13   50.0   4.1     2    39    17    54    16    54 0.96 Domain of unknown function (DUF1127)
Na_Ca_ex             PF01699.19   139 seq662_BIOID82837    -            395   4.1e-09   36.0  12.2   1   1     3e-13   4.1e-09   36.0   8.5     1   138   261   392   261   393 0.83 Sodium/calcium exchanger protein
AlkA_N               PF06029.6    116 seq663_BIOID82837    -            282   4.1e-28   97.6   0.0   1   1     1e-31   6.8e-28   96.9   0.0     3   116     3   112     1   112 0.98 AlkA N-terminal domain
HhH-GPD              PF00730.20   121 seq663_BIOID82837    -            282   3.1e-17   62.8   0.0   1   1   7.1e-21   4.8e-17   62.2   0.0     1   120   118   261   118   263 0.93 HhH-GPD superfamily base excision DNA repair protein
CTP_transf_2         PF01467.21   157 seq665_BIOID82837    -            213   2.8e-41  141.0   0.0   1   1   2.3e-45   3.2e-41  140.8   0.0     1   157     7   187     7   187 0.98 Cytidylyltransferase
RNase_E_G            PF10150.4    271 seq668_BIOID82837    -            489  3.6e-113  377.1   2.0   1   1  6.1e-117  4.2e-113  376.9   0.8     1   271   124   394   124   394 0.99 Ribonuclease E/G family
S1                   PF00575.18    74 seq668_BIOID82837    -            489   4.1e-17   61.9   0.3   1   1   3.8e-20   2.6e-16   59.3   0.0     3    73    37   121    35   122 0.97 S1 RNA binding domain
STAS_2               PF13466.1     80 seq670_BIOID82837    -             97   4.9e-18   64.8   0.1   1   1   8.3e-22   5.6e-18   64.6   0.1     1    79    14    90    14    91 0.98 STAS domain
STAS                 PF01740.16   117 seq670_BIOID82837    -             97   1.7e-05   24.0   0.0   1   1   3.2e-09   2.2e-05   23.7   0.0    53   103    42    92    32    95 0.92 STAS domain
Peptidase_M20        PF01546.23   171 seq673_BIOID82837    -            481   1.9e-05   24.2   0.1   1   1   4.8e-09   3.3e-05   23.4   0.0     2    92    78   284    77   368 0.71 Peptidase family M20/M25/M40
GGDEF                PF00990.16   161 seq674_BIOID82837    -            460   8.9e-51  171.5   0.3   1   1   2.5e-54   3.4e-50  169.6   0.0     3   161   297   452   295   452 0.97 GGDEF domain
Hydrolase_6          PF13344.1    101 seq677_BIOID82837    -            250   5.2e-23   80.7   0.0   1   1     3e-26     1e-22   79.7   0.0     1   101     6   105     6   105 0.98 Haloacid dehalogenase-like hydrolase
Hydrolase_like       PF13242.1     75 seq677_BIOID82837    -            250   2.4e-19   68.6   0.0   1   1   2.4e-22   8.1e-19   67.0   0.0     2    74   174   246   173   247 0.97 HAD-hyrolase-like
HAD_2                PF13419.1    176 seq677_BIOID82837    -            250   2.8e-10   40.6   0.0   1   1   3.2e-08   0.00011   22.4   0.0   131   176   174   220   136   220 0.90 Haloacid dehalogenase-like hydrolase
Hydrolase            PF00702.21   204 seq677_BIOID82837    -            250   1.7e-09   38.4   0.0   1   1   4.2e-11   1.4e-07   32.1   0.0     1   204     3   214     3   214 0.62 haloacid dehalogenase-like hydrolase
DDE_Tnp_1            PF01609.16   211 seq678_BIOID82837    -            338   2.2e-33  115.5   0.0   1   1   1.5e-36   5.3e-33  114.2   0.1     5   210   150   324   148   325 0.90 Transposase DDE domain
DUF772               PF05598.6     77 seq678_BIOID82837    -            338   2.7e-21   75.1   0.3   1   1     8e-25   2.7e-21   75.1   0.2     1    77    63   138    63   138 0.99 Transposase domain (DUF772)
DDE_Tnp_1_3          PF13612.1    155 seq678_BIOID82837    -            338   2.7e-08   33.5   0.0   1   1   1.6e-11   5.4e-08   32.6   0.0     5   151   149   304   146   308 0.72 Transposase DDE domain
DDE_Tnp_1_6          PF13751.1    125 seq678_BIOID82837    -            338   9.1e-07   28.8   0.3   1   1   7.7e-10   2.6e-06   27.3   0.2    59   123   265   326   255   327 0.80 Transposase DDE domain
SIS                  PF01380.17   131 seq680_BIOID82837    -            609   1.8e-64  215.0   0.1   1   2   4.2e-36   1.1e-32  112.2   0.0     2   130   290   418   289   419 0.97 SIS domain
SIS                  PF01380.17   131 seq680_BIOID82837    -            609   1.8e-64  215.0   0.1   2   2   1.2e-32   3.4e-29  100.9   0.0     2   130   462   591   461   592 0.97 SIS domain
GATase_2             PF00310.16   361 seq680_BIOID82837    -            609   5.2e-26   91.0   0.7   1   2   2.4e-08   6.5e-05   21.6   0.1     1    54     2    44     2    62 0.85 Glutamine amidotransferases class-II
GATase_2             PF00310.16   361 seq680_BIOID82837    -            609   5.2e-26   91.0   0.7   2   2   1.9e-22   5.2e-19   68.0   0.1   190   293    61   152    50   160 0.95 Glutamine amidotransferases class-II
GATase_6             PF13522.1    133 seq680_BIOID82837    -            609   2.1e-24   85.8   0.1   1   1   1.3e-27   3.6e-24   85.0   0.1    11   123    65   183    46   193 0.85 Glutamine amidotransferase domain
GATase_7             PF13537.1    124 seq680_BIOID82837    -            609   2.6e-17   62.6   0.0   1   1   1.7e-20   4.6e-17   61.8   0.0     1   118    72   194    72   199 0.85 Glutamine amidotransferase domain
GATase_4             PF13230.1    272 seq680_BIOID82837    -            609     2e-07   29.8   0.1   1   1   3.1e-10   8.6e-07   27.7   0.1    59   133    54   128    45   148 0.86 Glutamine amidotransferases class-II
His_Phos_1           PF00300.17   158 seq681_BIOID82837    -            204   2.4e-37  128.3   0.1   1   1   2.1e-41   2.9e-37  128.0   0.1     1   156     3   155     3   157 0.96 Histidine phosphatase superfamily (branch 1)
BolA                 PF01722.13    75 seq683_BIOID82837    -             89   1.1e-20   73.1   0.0   1   1     1e-24   1.4e-20   72.8   0.0     3    75    16    80    12    80 0.92 BolA-like protein
EamA                 PF00892.15   126 seq687_BIOID82837    -            306   1.8e-25   89.3  39.0   1   2   1.7e-15   1.1e-11   44.6  11.0     1   124    21   137    21   138 0.80 EamA-like transporter family
EamA                 PF00892.15   126 seq687_BIOID82837    -            306   1.8e-25   89.3  39.0   2   2   2.5e-17   1.7e-13   50.6  10.5     1   124   160   292   160   294 0.93 EamA-like transporter family
TPT                  PF03151.11   153 seq687_BIOID82837    -            306   4.2e-07   29.6  24.5   1   1   3.2e-09   2.2e-05   24.0   8.5     1   149   151   290   151   291 0.91 Triose-phosphate Transporter family
EPSP_synthase        PF00275.15   419 seq688_BIOID82837    -            419  8.9e-129  429.4   0.9   1   1  7.5e-133    1e-128  429.2   0.6     1   419     6   406     6   406 0.97 EPSP synthase (3-phosphoshikimate 1-carboxyvinyltransferase)
BPD_transp_1         PF00528.17   185 seq691_BIOID82837    -            295     4e-20   71.9  20.8   1   1   2.9e-24     4e-20   71.9  14.4     3   184    88   293    86   294 0.90 Binding-protein-dependent transport system inner membrane component
Pribosyltran         PF00156.22   125 seq693_BIOID82837    -            152   2.2e-11   43.4   0.0   1   1   2.3e-15   3.2e-11   42.9   0.0     2   112     4   105     3   112 0.87 Phosphoribosyl transferase domain
Oligomerisation      PF02410.10   100 seq694_BIOID82837    -            105   3.4e-33  113.5   0.2   1   1   2.8e-37   3.8e-33  113.3   0.1     4   100     9   104     6   104 0.97 Oligomerisation domain
DnaJ_C               PF01556.13    81 seq696_BIOID82837    -            306   8.6e-28   95.9   0.6   1   1     4e-22   2.7e-18   65.5   0.0     1    75   210   280   210   286 0.89 DnaJ C terminal domain
DnaJ                 PF00226.26    64 seq696_BIOID82837    -            306     6e-25   86.6   0.9   1   1   1.9e-28   1.3e-24   85.5   0.6     1    64     5    66     5    66 0.99 DnaJ domain
4HBT                 PF03061.17    79 seq697_BIOID82837    -            155   8.5e-19   67.3   0.1   1   1   1.7e-22   1.1e-18   66.9   0.1     2    78    57   145    56   146 0.97 Thioesterase superfamily
4HBT_3               PF13622.1    256 seq697_BIOID82837    -            155   7.1e-07   29.1   0.3   1   1   1.4e-10   9.4e-07   28.7   0.2     3    85    52   153    47   154 0.85 Thioesterase-like superfamily
DUF3971              PF13116.1    289 seq701_BIOID82837    -           1266   4.2e-94  315.0   2.9   1   1   6.8e-97   4.7e-93  311.6   1.5     2   288   505   788   504   829 0.98 Protein of unknown function
AsmA_2               PF13502.1    220 seq701_BIOID82837    -           1266   1.8e-60  203.9  12.1   1   1   3.9e-62   2.7e-58  196.8   0.4     1   220  1009  1252  1009  1252 0.95 AsmA-like C-terminal region
ABG_transport        PF03806.8    502 seq703_BIOID82837    -            510  2.6e-207  688.6  35.5   1   1  2.2e-211  2.9e-207  688.5  24.6     1   500    16   507    16   509 0.98 AbgT putative transporter family
EAL                  PF00563.15   236 seq704_BIOID82837    -            807   8.1e-68  228.2   0.0   1   1   9.1e-71   1.6e-67  227.3   0.0     3   236   555   789   553   789 0.96 EAL domain
PAS_9                PF13426.1    104 seq704_BIOID82837    -            807   1.9e-31  108.4   0.0   1   2   2.2e-20   3.8e-17   62.4   0.0     3   102    32   133    30   135 0.91 PAS domain
PAS_9                PF13426.1    104 seq704_BIOID82837    -            807   1.9e-31  108.4   0.0   2   2   2.3e-14   3.9e-11   43.1   0.0     3   104   156   258   154   258 0.87 PAS domain
GGDEF                PF00990.16   161 seq704_BIOID82837    -            807   5.6e-22   77.9   0.0   1   1   7.3e-25   1.2e-21   76.7   0.0     3   160   386   533   384   534 0.94 GGDEF domain
PAS                  PF00989.19   113 seq704_BIOID82837    -            807   6.8e-21   74.0   0.0   1   2   1.5e-12   2.5e-09   36.7   0.0    13   112    32   132    24   133 0.81 PAS fold
PAS                  PF00989.19   113 seq704_BIOID82837    -            807   6.8e-21   74.0   0.0   2   2   1.4e-11   2.4e-08   33.6   0.0     7   113   150   256   146   256 0.83 PAS fold
PAS_4                PF08448.5    110 seq704_BIOID82837    -            807   9.7e-14   51.2   0.0   1   1   2.9e-12   4.9e-09   36.0   0.0     1   110   150   261   150   261 0.94 PAS fold
PAS_8                PF13188.1     64 seq704_BIOID82837    -            807   4.5e-12   45.2   0.1   1   2   4.6e-07   0.00079   19.0   0.0    11    52    31    75    15    87 0.67 PAS domain
PAS_8                PF13188.1     64 seq704_BIOID82837    -            807   4.5e-12   45.2   0.1   2   2   2.8e-08   4.7e-05   22.9   0.0     7    44   150   191   141   214 0.67 PAS domain
SPOUT_MTase          PF02590.12   155 seq706_BIOID82837    -            155   4.9e-52  175.6   0.0   1   1     4e-56   5.5e-52  175.4   0.0     1   155     1   153     1   153 0.99 Predicted SPOUT methyltransferase
HAD                  PF12710.2    191 seq707_BIOID82837    -            211     4e-09   36.8   0.0   1   1   4.1e-13   5.6e-09   36.3   0.0     1   186     9   188     9   193 0.61 haloacid dehalogenase-like hydrolase
Porin_1              PF00267.16   337 seq708_BIOID82837    -            377  4.4e-148  492.9  27.0   1   1  7.2e-152  4.9e-148  492.7  18.7     1   337    27   377    27   377 0.98 Gram-negative porin
Porin_4              PF13609.1    311 seq708_BIOID82837    -            377   9.9e-25   87.5  37.3   1   1     2e-28   1.4e-24   87.1  25.9     5   304    13   347     6   354 0.79 Gram-negative porin
DUF1100              PF06500.6    411 seq709_BIOID82837    -            414  1.1e-222  738.7   0.0   1   1  2.8e-226  1.3e-222  738.5   0.0     1   411     1   414     1   414 0.99 Alpha/beta hydrolase of unknown function (DUF1100)
Abhydrolase_5        PF12695.2    142 seq709_BIOID82837    -            414   2.3e-08   33.7   0.0   1   1   9.2e-12   4.2e-08   32.9   0.0     1   121   196   375   196   392 0.75 Alpha/beta hydrolase family
Abhydrolase_6        PF12697.2    228 seq709_BIOID82837    -            414   2.2e-06   27.6   0.5   1   1   9.9e-10   4.5e-06   26.6   0.1    12   107   208   326   197   390 0.70 Alpha/beta hydrolase family
EamA                 PF00892.15   126 seq712_BIOID82837    -            296   2.7e-17   62.8  33.8   1   2   3.4e-16   2.3e-12   46.9   8.4     1   123    18   142    18   145 0.90 EamA-like transporter family
EamA                 PF00892.15   126 seq712_BIOID82837    -            296   2.7e-17   62.8  33.8   2   2   9.1e-09   6.2e-05   22.9   8.8     1   125   159   284   159   285 0.84 EamA-like transporter family
EmrE                 PF13536.1    113 seq712_BIOID82837    -            296     3e-08   33.7  35.1   1   1   9.4e-12   6.4e-08   32.6   9.2     4   108    42   147    39   151 0.90 Multidrug resistance efflux transporter
BPD_transp_1         PF00528.17   185 seq713_BIOID82837    -            281   1.7e-22   79.7  18.5   1   1   1.3e-26   1.7e-22   79.7  12.8     3   183    93   276    91   278 0.94 Binding-protein-dependent transport system inner membrane component
TOBE                 PF03459.12    64 seq717_BIOID82837    -            262   2.3e-30  104.3   0.2   1   2   2.6e-19   1.8e-15   56.6   0.1     1    63   125   188   125   189 0.98 TOBE domain
TOBE                 PF03459.12    64 seq717_BIOID82837    -            262   2.3e-30  104.3   0.2   2   2   7.7e-16   5.3e-12   45.5   0.0     3    64   199   258   197   258 0.97 TOBE domain
HTH_1                PF00126.22    60 seq717_BIOID82837    -            262   6.9e-07   28.7   0.0   1   1   1.9e-10   1.3e-06   27.9   0.0     2    60    20    83    19    83 0.89 Bacterial regulatory helix-turn-helix protein, lysR family
Pili_assembly_N      PF00345.15   122 seq718_BIOID82837    -            242   2.3e-37  127.3   0.7   1   1   6.7e-41   4.5e-37  126.4   0.2     1   121    21   142    21   143 0.90 Gram-negative pili assembly chaperone, N-terminal domain
Pili_assembly_C      PF02753.12    68 seq718_BIOID82837    -            242   4.3e-12   45.5   0.6   1   1   1.3e-15   8.7e-12   44.5   0.1     1    64   163   224   163   228 0.94 Gram-negative pili assembly chaperone, C-terminal domain
Transpeptidase       PF00905.17   304 seq719_BIOID82837    -            633   2.1e-90  302.7   0.1   1   1   4.1e-94   2.8e-90  302.3   0.0     2   304   272   609   271   609 0.97 Penicillin binding protein transpeptidase domain
PBP_dimer            PF03717.10   190 seq719_BIOID82837    -            633   1.8e-42  145.3   1.0   1   1   3.8e-46   2.6e-42  144.8   0.7     2   189    64   239    63   240 0.95 Penicillin-binding Protein dimerisation domain
MerR_2               PF13591.1     84 seq721_BIOID82837    -            101   6.9e-30  102.3   0.3   1   1   5.7e-34   7.9e-30  102.1   0.2     1    84     8    92     8    92 0.95 MerR HTH family regulatory protein
dCMP_cyt_deam_1      PF00383.17   102 seq723_BIOID82837    -            178   1.7e-27   94.9   0.0   1   1   1.8e-31   2.4e-27   94.4   0.0     3   101    18   116    16   117 0.96 Cytidine and deoxycytidylate deaminase zinc-binding region
UPF0052              PF01933.13   301 seq725_BIOID82837    -            322   4.8e-87  291.9   0.1   1   1   4.3e-91   5.8e-87  291.6   0.1     1   298    32   319    32   321 0.97 Uncharacterised protein family UPF0052
PBP_like_2           PF12849.2    281 seq729_BIOID82837    -            346   9.1e-56  189.2   7.2   1   1   1.8e-59   1.2e-55  188.8   5.0    10   278    27   306     8   308 0.91 PBP superfamily domain
PBP_like             PF12727.2    193 seq729_BIOID82837    -            346   1.6e-10   40.1   0.0   1   1   5.2e-14   3.6e-10   39.0   0.0     3   168    47   236    45   302 0.76 PBP superfamily domain
AP_endonuc_2         PF01261.19   211 seq730_BIOID82837    -            444   6.7e-20   71.1   0.2   1   1   8.2e-23   1.1e-18   67.1   0.1    25   200   107   312    90   318 0.79 Xylose isomerase-like TIM barrel
ABC_tran             PF00005.22   118 seq732_BIOID82837    -            369   2.2e-22   79.5   0.0   1   1   1.9e-25   6.4e-22   78.0   0.0     1   117    57   175    57   176 0.91 ABC transporter
TOBE_2               PF08402.5     75 seq732_BIOID82837    -            369   4.2e-09   36.1   0.1   1   1     5e-12   1.7e-08   34.2   0.0     1    75   291   361   291   361 0.92 TOBE domain
ABC_tran             PF00005.22   118 seq735_BIOID82837    -            490   2.4e-28   98.7   0.1   1   2   1.3e-12   2.9e-09   37.1   0.0     2   117    44   163    43   164 0.66 ABC transporter
ABC_tran             PF00005.22   118 seq735_BIOID82837    -            490   2.4e-28   98.7   0.1   2   2   1.5e-19   3.4e-16   59.5   0.0     1   117   300   429   300   430 0.88 ABC transporter
AAA_21               PF13304.1    303 seq735_BIOID82837    -            490   6.4e-20   72.1   9.3   1   1   9.8e-15   2.2e-11   44.1   1.2     4   297   291   460   291   463 0.83 AAA domain
Usp                  PF00582.21   140 seq737_BIOID82837    -            144   1.3e-28   99.8   0.7   1   1   1.1e-32   1.5e-28   99.6   0.5     1   140     1   144     1   144 0.99 Universal stress protein family
MarC                 PF01914.12   203 seq738_BIOID82837    -            221   2.6e-69  232.2  11.2   1   1   2.2e-73     3e-69  232.1   7.8     1   203     5   217     5   217 0.98 MarC family integral membrane protein
Crl                  PF07417.7    127 seq739_BIOID82837    -            133   9.2e-55  183.6   0.1   1   1   7.8e-59   1.1e-54  183.4   0.1     2   122     3   123     2   131 0.96 Transcriptional regulator Crl
DNA_binding_1        PF01035.15    85 seq740_BIOID82837    -            171     6e-33  112.3   0.0   1   1   1.2e-36   8.2e-33  111.8   0.0     1    82    87   168    87   171 0.98 6-O-methylguanine DNA methyltransferase, DNA binding domain
Methyltransf_1N      PF02870.10    77 seq740_BIOID82837    -            171   1.6e-20   73.3   0.0   1   1   3.2e-24   2.2e-20   72.9   0.0     2    76     4    83     3    84 0.97 6-O-methylguanine DNA methyltransferase, ribonuclease-like domain
DUF2628              PF10947.3    108 seq742_BIOID82837    -            126   1.2e-18   66.7   6.8   1   1     1e-22   1.4e-18   66.5   4.7     3   106    18   117    16   119 0.92 Protein of unknown function (DUF2628)
LysR_substrate       PF03466.15   209 seq743_BIOID82837    -            308   1.1e-20   73.5   0.1   1   1   2.2e-24   1.5e-20   73.0   0.1    18   205   105   290    87   294 0.89 LysR substrate binding domain
HTH_1                PF00126.22    60 seq743_BIOID82837    -            308     1e-20   73.1   0.6   1   1   3.4e-24   2.3e-20   71.9   0.4     2    60     5    63     4    63 0.97 Bacterial regulatory helix-turn-helix protein, lysR family
Lactamase_B_2        PF12706.2    194 seq744_BIOID82837    -            356   2.2e-24   85.9   0.3   1   1     4e-28   2.8e-24   85.6   0.2     2   194    59   284    58   284 0.80 Beta-lactamase superfamily domain
Lactamase_B_3        PF13483.1    163 seq744_BIOID82837    -            356   4.9e-17   62.0   0.1   1   1     1e-20   6.9e-17   61.5   0.0     4   163    44   283    42   283 0.86 Beta-lactamase superfamily domain
PPC                  PF04151.10    70 seq745_BIOID82837    -            133   1.9e-07   31.8   0.4   1   1   2.5e-11   3.4e-07   31.0   0.3     1    68    48   111    48   113 0.85 Bacterial pre-peptidase C-terminal domain
BPD_transp_1         PF00528.17   185 seq746_BIOID82837    -            319   1.5e-17   63.5  20.4   1   1   1.1e-21   1.5e-17   63.5  14.2     3   175    95   304    89   314 0.87 Binding-protein-dependent transport system inner membrane component
cNMP_binding         PF00027.24    91 seq748_BIOID82837    -            264   5.3e-16   58.1   0.0   1   1     2e-19     9e-16   57.3   0.0     4    90    66   151    63   152 0.95 Cyclic nucleotide-binding domain
Crp                  PF00325.15    32 seq748_BIOID82837    -            264   3.7e-15   54.9   1.4   1   1   9.7e-19   4.4e-15   54.7   0.3     1    32   207   238   207   238 0.97 Bacterial regulatory proteins, crp family
HTH_Crp_2            PF13545.1     76 seq748_BIOID82837    -            264   5.5e-13   48.4   0.0   1   1   2.2e-16     1e-12   47.5   0.0     1    76   182   256   182   256 0.96 Crp-like helix-turn-helix domain
Ribosomal_L21p       PF00829.16    96 seq749_BIOID82837    -            111   8.7e-38  128.2   2.3   1   1   7.2e-42   9.8e-38  128.0   1.6     1    96     9   104     9   104 0.99 Ribosomal prokaryotic L21 protein
GDPD                 PF03009.12   255 seq750_BIOID82837    -            247   9.7e-46  156.2   0.0   1   1   8.3e-50   1.1e-45  156.0   0.0     1   254    12   238    12   239 0.96 Glycerophosphoryl diester phosphodiesterase family
AmoA                 PF05145.7    318 seq753_BIOID82837    -            363    1e-114  382.7  34.4   1   1    1e-118  1.4e-114  382.3  23.9     1   317    44   358    44   359 0.99 Putative ammonia monooxygenase
FGGY_N               PF00370.16   245 seq754_BIOID82837    -            484     4e-90  301.3   0.0   1   1   8.2e-94   5.6e-90  300.8   0.0     1   245     1   240     1   240 0.99 FGGY family of carbohydrate kinases, N-terminal domain
FGGY_C               PF02782.11   197 seq754_BIOID82837    -            484     1e-33  116.5   1.5   1   1   2.3e-37   1.6e-33  115.9   1.1     1   196   249   435   249   436 0.92 FGGY family of carbohydrate kinases, C-terminal domain
FTSW_RODA_SPOVE      PF01098.14   359 seq755_BIOID82837    -            370  3.9e-124  413.9  28.7   1   1  3.4e-128  4.7e-124  413.6  19.9     3   358    20   364    17   365 0.96 Cell cycle protein
Ribosomal_L27        PF01016.14    81 seq756_BIOID82837    -             85   1.6e-39  133.3   2.9   1   1   1.3e-43   1.8e-39  133.2   2.0     1    80     2    82     2    83 0.98 Ribosomal L27 protein
PRK                  PF00485.13   194 seq757_BIOID82837    -            213     7e-45  152.8   0.0   1   1   2.3e-48     8e-45  152.6   0.0     1   193    10   199    10   200 0.94 Phosphoribulokinase / Uridine kinase family
AAA_18               PF13238.1    129 seq757_BIOID82837    -            213   1.5e-08   34.8   0.0   1   1   6.7e-12   2.3e-08   34.2   0.0     1   118    11   158    11   169 0.81 AAA domain
AAA_17               PF13207.1    121 seq757_BIOID82837    -            213     5e-07   30.4   0.0   1   1   2.5e-10   8.4e-07   29.6   0.0     1   119    10   161    10   163 0.71 AAA domain
Peptidase_M15        PF01427.12   198 seq758_BIOID82837    -            193     2e-75  252.6   0.0   1   1   4.2e-79   2.9e-75  252.1   0.0     2   197     4   186     3   187 0.98 D-ala-D-ala dipeptidase
VanY                 PF02557.12   132 seq758_BIOID82837    -            193     4e-10   39.5   0.0   1   1   8.9e-14   6.1e-10   38.9   0.0     4   128    42   167    39   171 0.87 D-alanyl-D-alanine carboxypeptidase
Rhodanese            PF00581.15   113 seq760_BIOID82837    -            364   7.9e-06   26.0   0.0   1   1   2.2e-09   3.1e-05   24.2   0.0    12   111    16   129     6   131 0.71 Rhodanese-like domain
EamA                 PF00892.15   126 seq762_BIOID82837    -            321   5.2e-42  142.7  28.5   1   2   1.9e-29   1.3e-25   89.7   5.9     1   124    17   142    17   144 0.98 EamA-like transporter family
EamA                 PF00892.15   126 seq762_BIOID82837    -            321   5.2e-42  142.7  28.5   2   2   5.9e-20     4e-16   59.0   8.3     2   125   170   291   169   292 0.97 EamA-like transporter family
EmrE                 PF13536.1    113 seq762_BIOID82837    -            321   5.2e-10   39.3   6.8   1   1   7.7e-14   5.2e-10   39.3   4.7     3   103    41   141    39   147 0.94 Multidrug resistance efflux transporter
BPD_transp_1         PF00528.17   185 seq763_BIOID82837    -            296   1.5e-30  105.9  18.6   1   1   1.1e-34   1.5e-30  105.9  12.9     1   175   101   289    97   293 0.95 Binding-protein-dependent transport system inner membrane component
Epimerase            PF01370.16   236 seq764_BIOID82837    -            352   3.6e-58  196.6   0.0   1   1   3.2e-61   4.4e-58  196.3   0.0     1   236    17   276    17   276 0.97 NAD dependent epimerase/dehydratase family
Epimerase_Csub       PF13950.1     62 seq764_BIOID82837    -            352   3.4e-26   90.8   1.2   1   1   4.2e-29   5.8e-26   90.0   0.9     1    62   289   350   289   350 0.99 UDP-glucose 4-epimerase C-term subunit
3Beta_HSD            PF01073.14   280 seq764_BIOID82837    -            352   5.5e-21   74.3   0.0   1   1   2.1e-23   2.8e-20   72.0   0.0     1   157    18   174    18   181 0.87 3-beta hydroxysteroid dehydrogenase/isomerase family
Polysacc_synt_2      PF02719.10   294 seq764_BIOID82837    -            352   4.1e-18   65.1   0.0   1   1   2.8e-20   3.8e-17   61.9   0.0     1   173    17   196    17   200 0.75 Polysaccharide biosynthesis protein
RmlD_sub_bind        PF04321.12   287 seq764_BIOID82837    -            352   2.1e-14   52.9   0.0   1   1   3.2e-17   4.3e-14   51.9   0.0     1   139    15   177    15   187 0.94 RmlD substrate binding domain
adh_short            PF00106.20   167 seq764_BIOID82837    -            352   7.6e-11   42.0   0.0   1   1   1.1e-13   1.5e-10   41.0   0.0     3   137    17   140    16   152 0.85 short chain dehydrogenase
NAD_binding_10       PF13460.1    183 seq764_BIOID82837    -            352   2.3e-10   40.6   0.0   1   1   2.8e-13   3.8e-10   39.9   0.0     1   140    17   186    17   213 0.80 NADH(P)-binding
NmrA                 PF05368.8    233 seq764_BIOID82837    -            352   4.7e-10   38.9   0.0   1   1   6.6e-11     9e-08   31.5   0.0     1   115    17   149    17   156 0.83 NmrA-like family
NAD_binding_4        PF07993.7    249 seq764_BIOID82837    -            352   4.6e-10   38.7   0.0   1   1   2.9e-12   3.9e-09   35.6   0.0     1   185    19   180    19   232 0.77 Male sterility protein
KR                   PF08659.5    181 seq764_BIOID82837    -            352   6.7e-08   32.2   0.0   1   1   8.5e-11   1.2e-07   31.5   0.0     3   149    17   150    16   153 0.84 KR domain
GATase_5             PF13507.1    259 seq767_BIOID82837    -           1295  6.6e-104  346.2   0.0   1   1  2.4e-107  1.1e-103  345.5   0.0     1   257  1039  1292  1039  1293 0.97 CobB/CobQ-like glutamine amidotransferase domain
AIRS_C               PF02769.17   153 seq767_BIOID82837    -           1295   1.6e-47  161.2   2.6   1   2     3e-26   1.4e-22   80.2   0.0     2   151   432   589   431   591 0.93 AIR synthase related protein, C-terminal domain
AIRS_C               PF02769.17   153 seq767_BIOID82837    -           1295   1.6e-47  161.2   2.6   2   2     3e-26   1.4e-22   80.2   0.8     2   150   822   966   821   969 0.92 AIR synthase related protein, C-terminal domain
AIRS                 PF00586.19    96 seq767_BIOID82837    -           1295   7.7e-28   96.4   3.3   1   1   7.2e-31   3.3e-27   94.4   0.0     1    96   257   389   257   389 0.98 AIR synthase related protein, N-terminal domain
DeoRC                PF00455.17   162 seq768_BIOID82837    -            251   3.8e-38  130.5   0.0   1   1   1.1e-41   4.8e-38  130.2   0.0     2   161    75   231    74   232 0.97 DeoR C terminal sensor domain
HTH_DeoR             PF08220.7     57 seq768_BIOID82837    -            251   5.9e-21   73.6   0.6   1   1   4.2e-24   1.9e-20   72.0   0.1     1    57     6    62     6    62 0.98 DeoR-like helix-turn-helix domain
HTH_11               PF08279.7     55 seq768_BIOID82837    -            251   1.2e-05   24.7   0.4   1   1   6.5e-09     3e-05   23.4   0.0     5    49    10    52     6    55 0.81 HTH domain
SBP_bac_5            PF00496.17   374 seq769_BIOID82837    -            562   9.7e-93  310.8   7.0   1   1   1.1e-96   1.5e-92  310.2   4.8     2   371   124   478   123   480 0.97 Bacterial extracellular solute-binding proteins, family 5 Middle
Usp                  PF00582.21   140 seq770_BIOID82837    -            316   1.9e-33  115.5   0.0   1   2   4.8e-21   6.6e-17   61.9   0.0     1   140     3   146     3   146 0.98 Universal stress protein family
Usp                  PF00582.21   140 seq770_BIOID82837    -            316   1.9e-33  115.5   0.0   2   2   6.6e-18   9.1e-14   51.7   0.1    16   140   174   300   156   300 0.88 Universal stress protein family
Resolvase            PF00239.16   141 seq772_BIOID82837    -            196   5.8e-40  136.3   0.7   1   1   1.6e-43   7.3e-40  135.9   0.0     1   140     4   144     4   145 0.92 Resolvase, N terminal domain
HTH_7                PF02796.10    45 seq772_BIOID82837    -            196   1.1e-11   44.2   0.0   1   1   5.8e-15   2.6e-11   43.0   0.0     1    44   147   190   147   191 0.97 Helix-turn-helix domain of resolvase
HTH_28               PF13518.1     52 seq772_BIOID82837    -            196     8e-06   25.6   0.0   1   1   4.4e-09     2e-05   24.3   0.0     1    37   156   192   156   195 0.92 Helix-turn-helix domain
MinC_C               PF03775.11   105 seq773_BIOID82837    -            231   4.4e-40  135.4   0.0   1   1   9.7e-44   6.6e-40  134.8   0.0     1   105   125   230   125   230 0.98 Septum formation inhibitor MinC, C-terminal domain
MinC_N               PF05209.8     99 seq773_BIOID82837    -            231     4e-35  119.4   0.0   1   1   8.6e-39   5.9e-35  118.8   0.0     1    99     1   104     1   104 0.98 Septum formation inhibitor MinC, N-terminal domain
DCD                  PF06559.6    366 seq776_BIOID82837    -            193   2.8e-10   39.0   0.0   1   1   6.4e-12   4.4e-08   31.8   0.0    12   127     3   125     2   139 0.88 2'-deoxycytidine 5'-triphosphate deaminase (DCD)
dUTPase              PF00692.14   129 seq776_BIOID82837    -            193   1.2e-08   34.3   0.0   1   1   2.9e-12     2e-08   33.6   0.0    22   125    79   185    72   189 0.93 dUTPase
DUF2233              PF09992.4    170 seq777_BIOID82837    -            254   2.4e-20   73.0   0.1   1   1   2.3e-24   3.2e-20   72.7   0.1     2   145    84   232    83   252 0.85 Predicted periplasmic protein (DUF2233)
G_glu_transpept      PF01019.16   510 seq778_BIOID82837    -            580  5.7e-187  622.1   0.5   1   1  4.7e-191  6.5e-187  621.9   0.3     2   508    64   572    63   574 0.99 Gamma-glutamyltranspeptidase
SPOR                 PF05036.8     76 seq779_BIOID82837    -            362   4.8e-17   61.7   2.1   1   1   1.7e-20   1.1e-16   60.5   1.5     1    75   287   359   287   360 0.92 Sporulation related domain
DPBB_1               PF03330.13    78 seq779_BIOID82837    -            362   2.3e-15   56.2   0.0   1   1     7e-19   4.8e-15   55.2   0.0     2    76    79   166    78   167 0.86 Rare lipoprotein A (RlpA)-like double-psi beta-barrel
Maf                  PF02545.9    195 seq780_BIOID82837    -            207   1.6e-64  216.5   0.0   1   1   1.4e-68   1.9e-64  216.2   0.0     2   189    16   201    15   205 0.98 Maf-like protein
PRK                  PF00485.13   194 seq782_BIOID82837    -            368   3.8e-13   49.3   0.0   1   1   5.3e-17   7.2e-13   48.4   0.0     1   148   142   296   142   306 0.87 Phosphoribulokinase / Uridine kinase family
DUF3521              PF12035.3     35 seq783_BIOID82837    -             60   4.9e-11   42.1  13.5   1   1   8.6e-11   1.2e-06   28.1   4.7     6    35     3    28     2    28 0.93 Protein of unknown function (DUF3521)
GTP1_OBG             PF01018.17   156 seq784_BIOID82837    -            390   1.1e-71  239.4   5.5   1   1   3.5e-75   1.6e-71  238.9   3.8     1   156     3   158     3   158 0.99 GTP1/OBG
MMR_HSR1             PF01926.18   114 seq784_BIOID82837    -            390   1.3e-21   76.6   0.0   1   1   4.5e-25   2.1e-21   75.9   0.0     1   114   161   284   161   284 0.82 50S ribosome-binding GTPase
FeoB_N               PF02421.13   189 seq784_BIOID82837    -            390   7.1e-09   35.0   0.0   1   1   2.2e-10     1e-06   28.0   0.0     3    57   162   217   160   224 0.94 Ferrous iron transport protein B
YiaAB                PF05360.9     53 seq785_BIOID82837    -            117   7.1e-18   63.7  12.7   1   1   5.4e-20   7.4e-16   57.3   3.9     2    51     9    58     8    60 0.95 yiaA/B two helix domain
HTH_29               PF13551.1    113 seq786_BIOID82837    -            123   6.3e-23   80.9   0.0   1   1   1.6e-26   7.2e-23   80.7   0.0     2   112    12   114    11   115 0.94 Winged helix-turn helix
HTH_28               PF13518.1     52 seq786_BIOID82837    -            123     3e-07   30.1   0.0   1   1   1.1e-10   5.1e-07   29.4   0.0     8    51    18    61    11    62 0.86 Helix-turn-helix domain
HTH_23               PF13384.1     50 seq786_BIOID82837    -            123   5.5e-06   25.7   0.0   1   1     2e-09     9e-06   25.0   0.0     5    48    10    53     6    55 0.85 Homeodomain-like domain
AsmA                 PF05170.9    604 seq787_BIOID82837    -            617  1.2e-140  469.9  15.2   1   2   2.9e-68     2e-64  218.2   0.3     1   266     1   241     1   242 0.99 AsmA family
AsmA                 PF05170.9    604 seq787_BIOID82837    -            617  1.2e-140  469.9  15.2   2   2   2.8e-80   1.9e-76  257.9   6.1   323   604   240   512   238   512 0.99 AsmA family
AsmA_2               PF13502.1    220 seq787_BIOID82837    -            617   1.5e-28   99.5  14.3   1   1   3.6e-30   2.5e-26   92.3   2.6     1   218   357   571   357   573 0.89 AsmA-like C-terminal region
ABC_tran             PF00005.22   118 seq788_BIOID82837    -            257   2.3e-20   73.0   0.0   1   1   5.2e-24   3.6e-20   72.3   0.0     1   117    50   181    50   182 0.85 ABC transporter
AAA_21               PF13304.1    303 seq788_BIOID82837    -            257   2.6e-14   53.7   0.0   1   1   1.1e-10   7.3e-07   29.3   0.0   219   298   130   211    97   213 0.82 AAA domain
GalP_UDP_transf      PF01087.17   183 seq789_BIOID82837    -            348   8.9e-72  240.8   0.2   1   1   2.9e-75   1.3e-71  240.2   0.1     2   183     3   176     2   176 0.98 Galactose-1-phosphate uridyl transferase, N-terminal domain
GalP_UDP_tr_C        PF02744.12   167 seq789_BIOID82837    -            348   2.8e-71  238.3   0.1   1   1   2.6e-74   1.2e-70  236.2   0.1     2   165   183   345   182   347 0.98 Galactose-1-phosphate uridyl transferase, C-terminal domain
CbiA                 PF01656.18   195 seq791_BIOID82837    -            270   1.1e-28   99.8   0.4   1   1   5.3e-32   1.5e-28   99.4   0.3     1   193     5   217     5   219 0.81 CobQ/CobB/MinD/ParA nucleotide binding domain
AAA_31               PF13614.1    157 seq791_BIOID82837    -            270   6.9e-18   64.9   0.0   1   1   3.4e-21   9.4e-18   64.5   0.0     1   156     3   151     3   152 0.92 AAA domain
ArsA_ATPase          PF02374.10   305 seq791_BIOID82837    -            270   6.5e-10   38.4   2.9   1   1   2.9e-13     8e-10   38.1   1.5     3    38     5    40     2    46 0.91 Anion-transporting ATPase
MipZ                 PF09140.6    261 seq791_BIOID82837    -            270   2.8e-08   33.0   0.6   1   1   2.1e-11   5.7e-08   32.0   0.4     1   127     3   142     3   166 0.69 ATPase MipZ
PmbA_TldD            PF01523.11   293 seq793_BIOID82837    -            481   4.8e-75  252.4   1.1   1   1   5.3e-79   7.2e-75  251.8   0.8     1   293    34   332    34   332 0.92 Putative modulator of DNA gyrase
YiaAB                PF05360.9     53 seq796_BIOID82837    -            145   1.3e-45  152.5  15.1   1   2   8.4e-28   1.1e-23   82.3   1.5     1    53    12    64    12    64 0.99 yiaA/B two helix domain
YiaAB                PF05360.9     53 seq796_BIOID82837    -            145   1.3e-45  152.5  15.1   2   2   6.5e-26   8.9e-22   76.2   3.7     1    53    75   127    75   127 0.99 yiaA/B two helix domain
AA_permease          PF00324.16   479 seq797_BIOID82837    -            475  1.4e-112  376.4  43.0   1   1  2.4e-116  1.7e-112  376.1  29.8     1   466    26   458    26   469 0.95 Amino acid permease
AA_permease_2        PF13520.1    426 seq797_BIOID82837    -            475   1.5e-46  158.6  47.9   1   1   2.7e-50   1.8e-46  158.4  33.2     3   419    24   451    22   459 0.87 Amino acid permease
Peptidase_S11        PF00768.15   241 seq801_BIOID82837    -            427    7e-100  333.1   0.1   1   1  2.1e-103  9.4e-100  332.7   0.0     4   240    62   296    59   297 0.98 D-alanyl-D-alanine carboxypeptidase
PBP5_C               PF07943.8     91 seq801_BIOID82837    -            427   2.8e-25   88.0   0.0   1   1   1.1e-28     5e-25   87.2   0.0     1    91   316   407   316   407 0.99 Penicillin-binding protein 5, C-terminal domain
Beta-lactamase2      PF13354.1    197 seq801_BIOID82837    -            427   2.9e-08   33.2   0.0   1   1     9e-12   4.1e-08   32.7   0.0     2   141    79   230    78   273 0.81 Beta-lactamase enzyme family
DUF1471              PF07338.8     56 seq803_BIOID82837    -            109   5.4e-16   57.8   0.3   1   1   5.3e-20   7.3e-16   57.4   0.2     1    56    52   108    52   108 0.98 Protein of unknown function (DUF1471)
PhoU                 PF01895.14    88 seq804_BIOID82837    -            241   2.4e-34  117.4   9.6   1   2   8.1e-21   1.1e-16   60.9   1.5     2    86    26   111    25   113 0.96 PhoU domain
PhoU                 PF01895.14    88 seq804_BIOID82837    -            241   2.4e-34  117.4   9.6   2   2   5.7e-21   7.8e-17   61.3   0.6     1    87   128   212   128   213 0.91 PhoU domain
BPD_transp_1         PF00528.17   185 seq805_BIOID82837    -            340   1.9e-45  154.5  12.9   1   1   1.4e-49   1.9e-45  154.5   8.9     1   183   115   334   115   336 0.99 Binding-protein-dependent transport system inner membrane component
MinE                 PF03776.9     70 seq807_BIOID82837    -             88   3.3e-28   96.8   0.8   1   1   2.8e-32   3.8e-28   96.6   0.6     1    70    14    83    14    83 0.94 Septum formation topological specificity factor MinE
GalKase_gal_bdg      PF10509.4     52 seq811_BIOID82837    -            382   2.5e-23   80.9   0.1   1   1   9.8e-27   4.5e-23   80.1   0.1     2    52     9    59     8    59 0.96 Galactokinase galactose-binding signature
GHMP_kinases_N       PF00288.21    67 seq811_BIOID82837    -            382   2.7e-14   52.8   0.2   1   1   1.1e-17     5e-14   52.0   0.2     2    66   115   181   114   182 0.94 GHMP kinases N terminal domain
GHMP_kinases_C       PF08544.8     85 seq811_BIOID82837    -            382   2.4e-13   49.9   0.1   1   1   1.4e-16   6.3e-13   48.6   0.1     2    84   279   361   278   362 0.93 GHMP kinases C terminal
DUF1471              PF07338.8     56 seq815_BIOID82837    -             95   1.7e-19   69.1   0.0   1   1   1.8e-23   2.4e-19   68.5   0.0     1    55    38    94    38    95 0.98 Protein of unknown function (DUF1471)
Response_reg         PF00072.19   112 seq818_BIOID82837    -            230   9.9e-27   93.0   0.1   1   1   3.5e-30   2.4e-26   91.8   0.1     1   112     5   114     5   114 0.98 Response regulator receiver domain
Trans_reg_C          PF00486.23    77 seq818_BIOID82837    -            230   1.4e-16   60.0   0.2   1   1   4.4e-20     3e-16   58.9   0.1     1    77   153   225   153   225 0.97 Transcriptional regulatory protein, C terminal
Aldedh               PF00171.17   462 seq819_BIOID82837    -            470  2.7e-141  470.9   1.6   1   1  2.3e-145  3.2e-141  470.7   1.1    10   462    18   465    11   465 0.97 Aldehyde dehydrogenase family
S-methyl_trans       PF02574.11   305 seq820_BIOID82837    -            310    1e-102  343.4   0.0   1   1  8.4e-107  1.1e-102  343.2   0.0     1   301    16   308    16   310 0.97 Homocysteine S-methyltransferase
PRD                  PF00874.15    90 seq821_BIOID82837    -            278     1e-46  156.8   2.2   1   2   2.2e-29   1.5e-25   88.9   0.0     2    90    78   164    77   164 0.97 PRD domain
PRD                  PF00874.15    90 seq821_BIOID82837    -            278     1e-46  156.8   2.2   2   2   1.8e-22   1.2e-18   66.8   0.9     1    89   181   273   181   274 0.96 PRD domain
CAT_RBD              PF03123.10    59 seq821_BIOID82837    -            278   3.9e-25   87.1   0.8   1   1   1.1e-28   7.4e-25   86.3   0.6     1    57     3    59     3    61 0.96 CAT RNA binding domain
RNase_E_G            PF10150.4    271 seq822_BIOID82837    -           1061  9.1e-101  336.5   0.0   1   1    2e-104  9.1e-101  336.5   0.0     1   270   121   392   121   393 0.98 Ribonuclease E/G family
PNPase_C             PF12111.3     39 seq822_BIOID82837    -           1061     5e-18   63.9   8.5   1   1   1.1e-21     5e-18   63.9   5.9     1    39  1021  1059  1021  1059 0.98 Polyribonucleotide phosphorylase C terminal
S1                   PF00575.18    74 seq822_BIOID82837    -           1061   1.3e-16   60.2   0.0   1   1   6.3e-20   2.9e-16   59.2   0.0     2    73    36   118    35   119 0.97 S1 RNA binding domain
MS_channel           PF00924.13   206 seq823_BIOID82837    -            343   1.1e-63  214.2   0.4   1   1   7.9e-68   1.1e-63  214.2   0.3     2   205   120   323   119   324 0.99 Mechanosensitive ion channel
BPD_transp_1         PF00528.17   185 seq824_BIOID82837    -            298   1.5e-31  109.2  12.9   1   1   1.4e-34   9.8e-31  106.5   6.3     1   182   111   292   111   295 0.97 Binding-protein-dependent transport system inner membrane component
OppC_N               PF12911.2     56 seq824_BIOID82837    -            298   1.1e-08   34.1   0.7   1   1   1.7e-12   1.1e-08   34.1   0.5    12    56    27    71    24    71 0.94 N-terminal TM domain of oligopeptide transport permease C
YsaB                 PF13983.1     77 seq825_BIOID82837    -             99   5.4e-49  164.1   0.5   1   1   4.6e-53   6.2e-49  163.9   0.3     1    77    23    99    23    99 1.00 YsaB-like lipoprotein
LysR_substrate       PF03466.15   209 seq826_BIOID82837    -            354   1.4e-33  115.6   0.0   1   1     3e-37     2e-33  115.1   0.0     6   208   148   352   143   353 0.97 LysR substrate binding domain
HTH_1                PF00126.22    60 seq826_BIOID82837    -            354   2.1e-18   65.6   2.2   1   1   6.3e-22   4.3e-18   64.6   1.5     1    60    60   119    60   119 0.94 Bacterial regulatory helix-turn-helix protein, lysR family
DUF493               PF04359.9     85 seq828_BIOID82837    -             87   2.5e-31  107.7   0.0   1   1     2e-35   2.7e-31  107.6   0.0     2    85     6    87     5    87 0.98 Protein of unknown function (DUF493)
Aldose_epim          PF01263.15   301 seq830_BIOID82837    -            346   3.1e-92  308.8   0.0   1   1   2.5e-96   3.4e-92  308.6   0.0     2   301    17   342    16   342 0.99 Aldose 1-epimerase
tRNA-synt_2e         PF02091.10   284 seq832_BIOID82837    -            303  3.3e-160  531.6   0.0   1   1  2.7e-164  3.7e-160  531.4   0.0     1   284     9   298     9   298 0.99 Glycyl-tRNA synthetase alpha subunit
BPL_LplA_LipB        PF03099.14   125 seq833_BIOID82837    -            213     1e-18   67.4   0.0   1   1   1.1e-22   1.4e-18   66.9   0.0    15   125    57   159    47   159 0.85 Biotin/lipoate A/B protein ligase family
Gly-zipper_Omp       PF13488.1     46 seq834_BIOID82837    -             94   2.6e-12   46.0  38.7   1   2   1.4e-09   6.2e-06   25.6   8.8     2    33    10    41     8    52 0.89 Glycine zipper
Gly-zipper_Omp       PF13488.1     46 seq834_BIOID82837    -             94   2.6e-12   46.0  38.7   2   2     6e-10   2.8e-06   26.7  12.6     2    41    54    93    53    94 0.95 Glycine zipper
PTS_EIIA_1           PF00358.15   133 seq835_BIOID82837    -            650   9.9e-53  177.1   0.4   1   1   3.6e-56   1.6e-52  176.4   0.3     4   132   502   630   499   631 0.98 phosphoenolpyruvate-dependent sugar phosphotransferase system, EIIA 1
PTS_EIIC             PF02378.13   321 seq835_BIOID82837    -            650     9e-29  100.2  28.8   1   1     2e-32     9e-29  100.2  20.0     2   319   131   413   130   416 0.82 Phosphotransferase system, EIIC
PTS_EIIB             PF00367.15    35 seq835_BIOID82837    -            650   4.5e-16   57.6   0.1   1   1   1.7e-19   7.8e-16   56.9   0.0     1    34    30    63    30    64 0.97 phosphotransferase system, EIIB
oligo_HPY            PF08352.7     64 seq836_BIOID82837    -            328   3.2e-18   65.7   0.4   1   1   1.3e-21   5.9e-18   64.8   0.3     1    64   236   300   236   300 0.98 Oligopeptide/dipeptide transporter, C-terminal region
ABC_tran             PF00005.22   118 seq836_BIOID82837    -            328   1.7e-16   60.5   0.0   1   1   5.1e-20   2.3e-16   60.0   0.0    14   118    61   185    49   185 0.78 ABC transporter
DUF1656              PF07869.7     58 seq837_BIOID82837    -             90   1.5e-20   72.6  10.5   1   1   1.5e-24     2e-20   72.1   7.3     2    58    29    85    28    85 0.97 Protein of unknown function (DUF1656)
GreA_GreB_N          PF03449.10    74 seq839_BIOID82837    -            158   1.8e-32  111.0   1.1   1   1   3.6e-36   2.4e-32  110.6   0.8     4    74     3    74     1    74 0.97 Transcription elongation factor, N-terminal
GreA_GreB            PF01272.14    77 seq839_BIOID82837    -            158     8e-29   99.0   0.5   1   1   1.6e-32   1.1e-28   98.6   0.3     3    77    83   157    80   157 0.97 Transcription elongation factor, GreA/GreB, C-term
Glutaminase          PF04960.10   286 seq841_BIOID82837    -            308    7e-127  422.1   0.1   1   1  5.8e-131    8e-127  422.0   0.0     1   286    24   308    24   308 1.00 Glutaminase
HlyD                 PF00529.15   306 seq842_BIOID82837    -            310   2.3e-46  158.4  12.9   1   2   1.1e-18   3.8e-15   55.8   1.6     2    68    47   113    46   115 0.93 HlyD family secretion protein
HlyD                 PF00529.15   306 seq842_BIOID82837    -            310   2.3e-46  158.4  12.9   2   2   1.2e-34   3.9e-31  108.3   4.8   103   306   101   285   100   285 0.97 HlyD family secretion protein
Biotin_lipoyl_2      PF13533.1     50 seq842_BIOID82837    -            310   5.8e-19   67.3   7.3   1   1   6.8e-22   2.3e-18   65.4   1.3     2    50    47    95    46    95 0.97 Biotin-lipoyl like
HlyD_2               PF12700.2    328 seq842_BIOID82837    -            310   1.9e-17   63.3   0.5   1   1   7.3e-21   2.5e-17   62.9   0.3    22   272    48   272    43   275 0.84 HlyD family secretion protein
HlyD_3               PF13437.1    105 seq842_BIOID82837    -            310   1.4e-15   57.3   1.0   1   1   1.4e-14   4.7e-11   42.8   0.0     1    94   156   249   156   278 0.83 HlyD family secretion protein
MetJ                 PF01340.15   104 seq843_BIOID82837    -            105   9.5e-70  230.8   0.1   1   1   7.7e-74     1e-69  230.6   0.1     1   104     2   105     2   105 1.00 Met Apo-repressor, MetJ
HATPase_c            PF02518.21   111 seq845_BIOID82837    -            914   3.6e-29  100.6   0.0   1   1   4.2e-32   1.1e-28   98.9   0.0     1   110   557   662   557   663 0.98 Histidine kinase-, DNA gyrase B-, and HSP90-like ATPase
HisKA                PF00512.20    68 seq845_BIOID82837    -            914     9e-17   60.7   0.2   1   1   3.3e-20     9e-17   60.7   0.1     2    68   444   508   443   508 0.95 His Kinase A (phospho-acceptor) domain
Response_reg         PF00072.19   112 seq845_BIOID82837    -            914   2.6e-14   53.0   0.1   1   1   5.4e-17   1.5e-13   50.6   0.0     1   107   684   790   684   795 0.95 Response regulator receiver domain
Hpt                  PF01627.18    90 seq845_BIOID82837    -            914   4.6e-11   42.4   1.1   1   1   1.7e-14   4.6e-11   42.4   0.8     1    85   827   907   827   910 0.92 Hpt domain
HAMP                 PF00672.20    70 seq845_BIOID82837    -            914     8e-09   35.4   0.4   1   1   2.9e-12     8e-09   35.4   0.3     1    68   334   402   334   407 0.85 HAMP domain
tRNA_synt_2f         PF02092.12   549 seq846_BIOID82837    -            689  1.5e-228  759.7   0.0   1   1  2.8e-232  1.9e-228  759.3   0.0     1   548     6   552     6   553 1.00 Glycyl-tRNA synthetase beta subunit
DALR_1               PF05746.10   119 seq846_BIOID82837    -            689   7.6e-09   35.4   0.7   1   1   3.6e-12   2.5e-08   33.7   0.5     4   104   582   679   579   685 0.90 DALR anticodon binding domain
LysR_substrate       PF03466.15   209 seq847_BIOID82837    -            317   9.6e-18   63.9   0.0   1   1   1.9e-21   1.3e-17   63.4   0.0     5   207   116   316   114   317 0.95 LysR substrate binding domain
HTH_1                PF00126.22    60 seq847_BIOID82837    -            317   1.2e-14   53.6   0.0   1   1   3.1e-18   2.1e-14   52.8   0.0     1    59    31    89    31    90 0.96 Bacterial regulatory helix-turn-helix protein, lysR family
DUF3521              PF12035.3     35 seq848_BIOID82837    -             85   1.2e-08   34.5   0.1   1   1   1.8e-12   2.5e-08   33.5   0.0     5    35    54    83    54    83 0.98 Protein of unknown function (DUF3521)
AMP-binding          PF00501.23   418 seq849_BIOID82837    -            652  1.8e-112  375.6   0.0   1   1  4.8e-116  2.2e-112  375.3   0.0     1   418   109   547   109   547 0.97 AMP-binding enzyme
DUF3448              PF11930.3     82 seq849_BIOID82837    -            652   3.2e-30  103.5   0.1   1   1   1.8e-33   8.4e-30  102.1   0.1     3    81    20   101    17   102 0.96 Domain of unknown function (DUF3448)
DUF4009              PF13193.1     41 seq849_BIOID82837    -            652   8.6e-16   56.9   0.0   1   1   3.5e-19   1.6e-15   56.1   0.0     2    41   591   634   590   634 0.95 Domain of unknown function (DUF4009)
HATPase_c            PF02518.21   111 seq850_BIOID82837    -            496     5e-20   71.1   0.0   1   1     2e-23   9.2e-20   70.3   0.0     3   109   383   490   381   492 0.97 Histidine kinase-, DNA gyrase B-, and HSP90-like ATPase
HisKA                PF00512.20    68 seq850_BIOID82837    -            496     2e-15   56.4   0.4   1   1   4.3e-19     2e-15   56.4   0.3     2    67   271   337   270   338 0.97 His Kinase A (phospho-acceptor) domain
HAMP                 PF00672.20    70 seq850_BIOID82837    -            496     2e-08   34.1   8.7   1   1     2e-11   9.3e-08   32.0   0.1     2    69   197   265   196   266 0.93 HAMP domain
His_Phos_1           PF00300.17   158 seq852_BIOID82837    -            250     5e-43  146.7   0.0   1   1   4.8e-47   6.5e-43  146.4   0.0     1   158     5   191     5   191 0.94 Histidine phosphatase superfamily (branch 1)
PTR2                 PF00854.16   373 seq854_BIOID82837    -            493   1.5e-73  247.6  15.9   1   1   2.8e-77   1.9e-73  247.2  11.0     2   371    77   424    76   426 0.97 POT family
MFS_1                PF07690.11   354 seq854_BIOID82837    -            493   2.7e-16   59.1  45.5   1   1     2e-19   1.4e-15   56.8  29.8     9   347    22   423    14   431 0.73 Major Facilitator Superfamily
DUF830               PF05708.7    158 seq855_BIOID82837    -            202   4.1e-45  153.4   0.0   1   1   3.4e-49   4.6e-45  153.3   0.0     2   157    21   193    20   194 0.98 Orthopoxvirus protein of unknown function (DUF830)
ABC_tran             PF00005.22   118 seq856_BIOID82837    -            308   1.1e-18   67.6   0.0   1   1   5.2e-22   1.8e-18   66.9   0.0     1   118    56   171    56   171 0.86 ABC transporter
oligo_HPY            PF08352.7     64 seq856_BIOID82837    -            308   1.8e-17   63.3   0.1   1   1   9.1e-21   3.1e-17   62.5   0.1     1    64   222   287   222   287 0.98 Oligopeptide/dipeptide transporter, C-terminal region
AAA_21               PF13304.1    303 seq856_BIOID82837    -            308   1.2e-11   44.9   0.0   1   1   3.5e-11   1.2e-07   31.8   0.0   220   302   126   206    86   207 0.81 AAA domain
AAA_22               PF13401.1    131 seq856_BIOID82837    -            308   1.1e-06   28.7   0.0   1   1   7.2e-10   2.5e-06   27.5   0.0     9   123    47   200    39   207 0.82 AAA domain
DUF4186              PF13811.1    112 seq859_BIOID82837    -            119   2.1e-55  185.1   0.0   1   1   1.7e-59   2.4e-55  184.9   0.0     3   110     5   112     3   114 0.98 Domain of unknown function (DUF4186)
FUSC                 PF04632.7    650 seq860_BIOID82837    -            655  4.3e-149  497.8  19.6   1   1  1.1e-152  4.8e-149  497.6  13.6     2   643    11   652    10   655 0.97 Fusaric acid resistance protein family
FUSC_2               PF13515.1    128 seq860_BIOID82837    -            655   7.1e-17   61.4  38.1   1   1   2.7e-18   1.2e-14   54.1  11.4     1   127    23   162    21   163 0.87 Fusaric acid resistance protein-like
ALMT                 PF11744.3    406 seq860_BIOID82837    -            655   0.00013   20.6   3.0   1   1   2.8e-08   0.00013   20.6   2.1    10   189    10   183     3   230 0.70 Aluminium activated malate transporter
FtsJ                 PF01728.14   181 seq861_BIOID82837    -            209     7e-57  192.2   0.0   1   1   6.1e-61   8.3e-57  191.9   0.0     1   181    31   207    31   207 0.98 FtsJ-like methyltransferase
Aminotran_3          PF00202.16   339 seq862_BIOID82837    -            466  8.9e-114  379.7   0.0   1   1  7.7e-118    1e-113  379.5   0.0     3   338    67   408    65   409 0.97 Aminotransferase class-III
Poly_export          PF02563.11    83 seq865_BIOID82837    -            379   6.1e-30  102.7   0.6   1   1   2.1e-32   1.5e-28   98.2   0.0     4    82    77   166    74   167 0.87 Polysaccharide biosynthesis/export protein
SLBB                 PF10531.4     59 seq865_BIOID82837    -            379   3.6e-12   45.8   0.4   1   1     3e-09   2.1e-05   24.2   0.0     3    45   174   217   172   223 0.92 SLBB domain
GGDEF                PF00990.16   161 seq866_BIOID82837    -            315   2.7e-40  137.4   0.0   1   1   2.7e-44   3.7e-40  137.0   0.0     1   161   146   304   146   304 0.91 GGDEF domain
Radical_SAM          PF04055.16   166 seq867_BIOID82837    -            321   5.8e-15   55.7   0.0   1   1   6.5e-19   8.9e-15   55.1   0.0     4   165    91   251    88   252 0.91 Radical SAM superfamily
DEAD                 PF00270.24   173 seq868_BIOID82837    -            756   7.4e-19   67.7   0.0   1   1   5.3e-22   2.4e-18   66.0   0.0     4   168   227   386   224   391 0.83 DEAD/DEAH box helicase
Helicase_C           PF00271.26    78 seq868_BIOID82837    -            756   7.3e-11   41.6   0.0   1   1     2e-11   9.1e-08   31.7   0.0    20    78   543   613   525   613 0.80 Helicase conserved C-terminal domain
ResIII               PF04851.10   184 seq868_BIOID82837    -            756   3.6e-10   39.8   0.0   1   1   2.1e-13   9.7e-10   38.4   0.0     3   182   222   383   220   385 0.79 Type III restriction enzyme, res subunit
Glyco_hydro_1        PF00232.13   455 seq869_BIOID82837    -            470  1.1e-152  508.2   0.3   1   1  1.9e-156  1.3e-152  508.0   0.2     3   454     2   459     1   460 0.95 Glycosyl hydrolase family 1
Peptidase_M41        PF01434.13   213 seq870_BIOID82837    -            647     8e-84  280.2   0.7   1   1   4.6e-87   1.3e-83  279.6   0.5     2   212   385   594   384   595 0.98 Peptidase family M41
AAA                  PF00004.24   132 seq870_BIOID82837    -            647   1.7e-46  157.6   0.0   1   1   1.7e-49   4.7e-46  156.1   0.0     1   131   191   323   191   324 0.97 ATPase family associated with various cellular activities (AAA)
FtsH_ext             PF06480.10   110 seq870_BIOID82837    -            647   1.4e-16   60.5   0.2   1   1   5.1e-20   1.4e-16   60.5   0.1     1   110     8    96     8    96 0.95 FtsH Extracellular
AAA_5                PF07728.9    139 seq870_BIOID82837    -            647   7.9e-07   28.7   0.0   1   1   1.5e-09     4e-06   26.4   0.0     1   137   190   312   190   313 0.82 AAA domain (dynein-related subfamily)
Lipoprotein_20       PF13942.1    180 seq871_BIOID82837    -            237   6.6e-81  270.0   6.0   1   1     6e-85   8.2e-81  269.7   4.2     2   179    44   221    43   222 0.98 YfhG lipoprotein
HOK_GEF              PF01848.11    43 seq874_BIOID82837    -             49   2.4e-20   71.4   2.9   1   1   1.9e-24   2.7e-20   71.3   2.0     2    43     5    46     4    46 0.97 Hok/gef family
BDM                  PF10684.4     92 seq878_BIOID82837    -             71   1.4e-48  162.9   0.4   1   1   1.1e-52   1.5e-48  162.8   0.3    22    92     1    71     1    71 0.99 Putative biofilm-dependent modulation protein
LMWPc                PF01451.16   138 seq880_BIOID82837    -            147   2.7e-44  150.7   0.0   1   1   2.2e-48   3.1e-44  150.5   0.0     1   138     5   139     5   139 0.97 Low molecular weight phosphotyrosine protein phosphatase
PBP                  PF01161.15   145 seq881_BIOID82837    -            158   5.4e-37  126.7   0.0   1   1   4.4e-41     6e-37  126.5   0.0     2   143    12   157    11   158 0.94 Phosphatidylethanolamine-binding protein
DUF485               PF04341.7     91 seq882_BIOID82837    -            104   1.9e-35  120.3   0.0   1   1   1.5e-39   2.1e-35  120.1   0.0     1    91     9   100     9   100 0.98 Protein of unknown function, DUF485
GFO_IDH_MocA         PF01408.17   120 seq883_BIOID82837    -            345   3.5e-27   95.2   0.0   1   1   1.2e-30   5.7e-27   94.5   0.0     1   117     3   120     3   123 0.96 Oxidoreductase family, NAD-binding Rossmann fold
GFO_IDH_MocA_C       PF02894.12   115 seq883_BIOID82837    -            345   6.7e-14   51.5   0.0   1   1   2.5e-17   1.1e-13   50.7   0.0     1   113   135   237   135   239 0.92 Oxidoreductase family, C-terminal alpha/beta domain
NAD_binding_3        PF03447.11   117 seq883_BIOID82837    -            345   5.9e-07   29.7   0.0   1   1   2.8e-10   1.3e-06   28.6   0.0    26   114    33   119    19   120 0.83 Homoserine dehydrogenase, NAD binding domain
Mannitol_dh_C        PF08125.8    245 seq885_BIOID82837    -            483   1.2e-79  266.8   0.0   1   1   2.4e-83   1.6e-79  266.4   0.0     2   244   204   458   203   459 0.98 Mannitol dehydrogenase C-terminal domain
Mannitol_dh          PF01232.18   151 seq885_BIOID82837    -            483     8e-42  142.6   0.0   1   1   2.6e-45   1.8e-41  141.4   0.0     2   150    17   172    16   173 0.98 Mannitol dehydrogenase Rossmann domain
YbgS                 PF13985.1    122 seq886_BIOID82837    -            126   1.5e-61  205.5  17.1   1   1   1.2e-65   1.6e-61  205.4  11.8     1   122     3   126     3   126 0.99 YbgS-like protein
Sigma54_activat      PF00158.21   168 seq887_BIOID82837    -            449   2.6e-72  241.6   0.0   1   1   2.3e-75     8e-72  240.0   0.0     1   167   141   307   141   308 0.98 Sigma-54 interaction domain
Response_reg         PF00072.19   112 seq887_BIOID82837    -            449     3e-29  101.1   0.0   1   1   1.8e-32   6.3e-29  100.1   0.0     1   111    13   122    13   123 0.98 Response regulator receiver domain
AAA_5                PF07728.9    139 seq887_BIOID82837    -            449   3.6e-06   26.6   0.0   1   1   2.1e-09     7e-06   25.6   0.0     2   119   165   279   164   299 0.74 AAA domain (dynein-related subfamily)
AAA                  PF00004.24   132 seq887_BIOID82837    -            449   0.00011   22.3   0.0   1   1   7.7e-08   0.00026   21.0   0.0     1   127   165   297   165   302 0.74 ATPase family associated with various cellular activities (AAA)
Ribosomal_S22        PF08136.6     45 seq888_BIOID82837    -             45   3.2e-32  110.3   1.3   1   1   2.5e-36   3.4e-32  110.2   0.9     1    45     1    45     1    45 1.00 30S ribosomal protein subunit S22 family
SSF                  PF00474.12   406 seq889_BIOID82837    -            379   6.4e-73  245.6  20.9   1   2   1.1e-11   1.5e-07   30.2   1.3     1    32    63    94    63    96 0.96 Sodium:solute symporter family
SSF                  PF00474.12   406 seq889_BIOID82837    -            379   6.4e-73  245.6  20.9   2   2   7.9e-70   1.1e-65  221.8   8.5   203   406    93   298    92   298 0.99 Sodium:solute symporter family
Abhydrolase_5        PF12695.2    142 seq890_BIOID82837    -            310   1.8e-16   60.0   0.0   1   1   9.3e-20   3.2e-16   59.2   0.0     2   142    41   286    40   286 0.85 Alpha/beta hydrolase family
Abhydrolase_6        PF12697.2    228 seq890_BIOID82837    -            310   6.8e-13   48.9   0.0   1   1   2.4e-16   8.2e-13   48.6   0.0     1   227    41   297    41   298 0.65 Alpha/beta hydrolase family
DLH                  PF01738.13   218 seq890_BIOID82837    -            310   5.1e-07   29.0   0.1   1   1   3.2e-10   1.1e-06   27.9   0.1    10   124    34   139    23   144 0.83 Dienelactone hydrolase family
Peptidase_S9         PF00326.16   213 seq890_BIOID82837    -            310   7.2e-06   25.2   0.2   1   1   4.8e-09   1.6e-05   24.0   0.1     8    85    60   135    53   150 0.88 Prolyl oligopeptidase family
Wzz                  PF02706.10   152 seq892_BIOID82837    -            720   6.2e-51  172.0   3.7   1   1   5.3e-54   1.4e-50  170.9   0.0     1   152    16   252    16   252 0.99 Chain length determinant protein
GNVR                 PF13807.1     82 seq892_BIOID82837    -            720   8.6e-30  102.2   0.9   1   1   3.1e-33   8.6e-30  102.2   0.6     1    81   367   447   367   448 0.98 G-rich domain on putative tyrosine kinase
AAA_31               PF13614.1    157 seq892_BIOID82837    -            720   3.2e-17   62.7   0.0   1   1   2.2e-20     6e-17   61.8   0.0     2   151   528   669   527   675 0.90 AAA domain
CbiA                 PF01656.18   195 seq892_BIOID82837    -            720   3.3e-12   46.1   0.0   1   1   3.7e-15     1e-11   44.5   0.0    10   161   538   701   529   716 0.68 CobQ/CobB/MinD/ParA nucleotide binding domain
Barstar              PF01337.13    90 seq893_BIOID82837    -             90   1.7e-19   69.3   0.4   1   1   1.4e-23   1.9e-19   69.1   0.3     1    84     4    82     4    87 0.96 Barstar (barnase inhibitor)
Malic_M              PF03949.10   255 seq894_BIOID82837    -            574   2.9e-93  311.9   0.0   1   1     6e-97   4.1e-93  311.5   0.0     1   254   280   539   280   540 0.99 Malic enzyme, NAD binding domain
malic                PF00390.14   182 seq894_BIOID82837    -            574     2e-80  268.5   0.0   1   1   5.8e-84   3.9e-80  267.5   0.0     1   182    90   270    90   270 0.99 Malic enzyme, N-terminal domain
Fer4_5               PF12801.2     48 seq895_BIOID82837    -            357     4e-21   74.4   6.6   1   2   2.7e-17   7.4e-14   51.1   0.3     2    47    97   142    96   143 0.93 4Fe-4S binding domain
Fer4_5               PF12801.2     48 seq895_BIOID82837    -            357     4e-21   74.4   6.6   2   2   5.7e-12   1.6e-08   34.1   0.7     2    48   201   247   200   247 0.83 4Fe-4S binding domain
Fer4_10              PF13237.1     52 seq895_BIOID82837    -            357   1.1e-06   28.2  14.5   1   1     4e-10   1.1e-06   28.2  10.0     2    52   244   289   243   289 0.94 4Fe-4S dicluster domain
LamB                 PF02264.10   398 seq896_BIOID82837    -            538  1.9e-152  507.8  22.4   1   1  3.9e-156  2.6e-152  507.4  15.5     1   398   127   538   127   538 0.98 LamB porin
Sugarporin_N         PF11471.3     60 seq896_BIOID82837    -            538     3e-18   65.1   6.8   1   1   7.5e-22   5.1e-18   64.3   4.7     4    59     3    59     1    60 0.91 Maltoporin periplasmic N-terminal extension
Cation_efflux        PF01545.16   285 seq897_BIOID82837    -            313   2.4e-78  262.9   6.2   1   1     2e-82   2.7e-78  262.8   4.3     1   283    21   294    21   296 0.97 Cation efflux family
Frataxin_Cyay        PF01491.11   109 seq898_BIOID82837    -            106   3.6e-38  129.5   0.2   1   1   2.9e-42     4e-38  129.4   0.1     1   108     1   105     1   106 0.97 Frataxin-like domain
Gp_dh_N              PF00044.19   151 seq900_BIOID82837    -             38   2.3e-10   40.5   0.1   1   1   1.7e-14   2.3e-10   40.4   0.1     2    34     3    36     2    38 0.92 Glyceraldehyde 3-phosphate dehydrogenase, NAD binding domain
Pirin                PF02678.11   107 seq903_BIOID82837    -            231     2e-36  123.9   0.4   1   1   4.5e-40   3.1e-36  123.3   0.3     5   107     7   119     3   119 0.94 Pirin
Cupin_2              PF07883.6     71 seq903_BIOID82837    -            231   1.8e-07   30.4   0.8   1   1   6.3e-11   4.3e-07   29.2   0.2     5    67    48   114    46   120 0.88 Cupin domain
Pterin_bind          PF00809.17   210 seq905_BIOID82837    -            297   1.5e-76  256.2   0.0   1   1   1.7e-80   2.3e-76  255.7   0.0     1   210    35   240    35   240 0.99 Pterin binding enzyme
AAA_21               PF13304.1    303 seq908_BIOID82837    -            525   8.6e-20   71.7   9.9   1   1   5.9e-22     4e-18   66.2   3.8     2   302   191   430   190   431 0.60 AAA domain
AAA_15               PF13175.1    415 seq908_BIOID82837    -            525   1.1e-13   50.8   3.4   1   1     6e-13   4.1e-09   35.8   0.7   295   413   320   428   306   430 0.68 AAA ATPase domain
Gp_dh_C              PF02800.15   157 seq909_BIOID82837    -            134   3.5e-42  143.3   0.1   1   1   7.7e-46   5.3e-42  142.8   0.1     1    94    39   133    39   134 0.98 Glyceraldehyde 3-phosphate dehydrogenase, C-terminal domain
Gp_dh_N              PF00044.19   151 seq909_BIOID82837    -            134   4.9e-06   26.4   0.1   1   1   1.2e-09   8.1e-06   25.7   0.0   117   151     2    34     1    34 0.96 Glyceraldehyde 3-phosphate dehydrogenase, NAD binding domain
Peripla_BP_3         PF13377.1    160 seq914_BIOID82837    -            308     2e-33  115.5   0.0   1   1   1.3e-36   4.3e-33  114.4   0.0     1   123   178   302   178   306 0.93 Periplasmic binding protein-like domain
Peripla_BP_1         PF00532.16   279 seq914_BIOID82837    -            308   3.2e-33  115.0   0.0   1   1   1.2e-36   4.2e-33  114.6   0.0     2   244    70   302    69   305 0.91 Periplasmic binding proteins and sugar binding domain of LacI family
LacI                 PF00356.16    46 seq914_BIOID82837    -            308   1.4e-19   69.3   0.9   1   1   6.8e-23   2.3e-19   68.5   0.6     1    46    13    58    13    58 0.98 Bacterial regulatory proteins, lacI family
Peripla_BP_4         PF13407.1    258 seq914_BIOID82837    -            308   3.2e-12   46.2   0.0   1   1   5.2e-15   1.8e-11   43.8   0.0     1   219    72   285    72   289 0.87 Periplasmic binding protein domain
HOK_GEF              PF01848.11    43 seq915_BIOID82837    -             50   2.9e-23   80.8   2.7   1   1   2.3e-27   3.1e-23   80.6   1.9     1    43     4    46     4    46 0.99 Hok/gef family
Peptidase_M14        PF00246.19   279 seq916_BIOID82837    -            242   9.3e-17   61.3   0.0   1   1   3.4e-20   1.5e-16   60.6   0.0    45   177    38   158    16   195 0.82 Zinc carboxypeptidase
DUF2817              PF10994.3    341 seq916_BIOID82837    -            242   5.1e-06   25.6   0.0   1   1   1.5e-09   6.6e-06   25.3   0.0    55   122    43   105    29   151 0.67 Protein of unknown function (DUF2817)
Pentapeptide         PF00805.17    40 seq917_BIOID82837    -            430   1.3e-24   84.7  28.7   1   3     5e-10   2.3e-06   26.5   0.4     2    39   163   200   162   201 0.93 Pentapeptide repeats (8 copies)
Pentapeptide         PF00805.17    40 seq917_BIOID82837    -            430   1.3e-24   84.7  28.7   2   3   4.6e-12   2.1e-08   33.0   1.8     1    38   267   304   267   306 0.96 Pentapeptide repeats (8 copies)
Pentapeptide         PF00805.17    40 seq917_BIOID82837    -            430   1.3e-24   84.7  28.7   3   3   4.8e-11   2.2e-07   29.8   2.8     2    39   308   345   307   346 0.94 Pentapeptide repeats (8 copies)
Pentapeptide_4       PF13599.1     78 seq917_BIOID82837    -            430   7.3e-20   70.4  29.1   1   1   4.1e-10   1.8e-06   27.5   1.2    16    70   147   200   137   201 0.87 Pentapeptide repeats (9 copies)
P-II                 PF00543.17   102 seq918_BIOID82837    -            112   1.3e-43  147.5   2.6   1   1     1e-47   1.4e-43  147.3   1.8     1   102     4   105     4   105 0.99 Nitrogen regulatory protein P-II
Bestrophin           PF01062.16   296 seq919_BIOID82837    -            321   9.3e-89  297.1   5.3   1   1     8e-93   1.1e-88  296.9   3.7     1   296    18   301    14   301 0.99 Bestrophin, RFP-TM, chloride channel
Gp_dh_C              PF02800.15   157 seq920_BIOID82837    -             83   5.6e-12   45.2   0.2   1   1   4.8e-16   6.5e-12   45.0   0.2    97   157     2    63     1    63 0.93 Glyceraldehyde 3-phosphate dehydrogenase, C-terminal domain
DHDPS                PF00701.17   289 seq922_BIOID82837    -            309     4e-85  284.8   0.0   1   1   3.3e-89   4.5e-85  284.6   0.0     2   288    14   306    13   307 0.98 Dihydrodipicolinate synthetase family
PGM_PMM_I            PF02878.11   138 seq924_BIOID82837    -            445   2.6e-45  153.1   0.0   1   1   1.8e-48   6.1e-45  151.9   0.0     1   134     4   136     4   138 0.98 Phosphoglucomutase/phosphomannomutase, alpha/beta/alpha domain I
PGM_PMM_III          PF02880.11   111 seq924_BIOID82837    -            445   1.8e-31  108.3   0.2   1   1   1.3e-34   4.3e-31  107.1   0.1     1   109   258   367   258   369 0.93 Phosphoglucomutase/phosphomannomutase, alpha/beta/alpha domain III
PGM_PMM_II           PF02879.11   104 seq924_BIOID82837    -            445   3.9e-21   75.2   0.1   1   1   2.5e-24   8.5e-21   74.1   0.0     2   104   157   254   156   254 0.91 Phosphoglucomutase/phosphomannomutase, alpha/beta/alpha domain II
PGM_PMM_IV           PF00408.15    73 seq924_BIOID82837    -            445   9.8e-16   57.4   0.3   1   1   1.2e-18     4e-15   55.4   0.2     1    73   373   443   373   443 0.96 Phosphoglucomutase/phosphomannomutase, C-terminal domain
Peripla_BP_1         PF00532.16   279 seq925_BIOID82837    -            331   5.4e-31  107.7   0.0   1   1   2.1e-34     7e-31  107.3   0.0     2   259    64   309    63   319 0.93 Periplasmic binding proteins and sugar binding domain of LacI family
Peripla_BP_3         PF13377.1    160 seq925_BIOID82837    -            331   3.4e-26   92.0   0.1   1   1   9.7e-29   3.3e-25   88.8   0.1     5   159   176   330   172   331 0.84 Periplasmic binding protein-like domain
LacI                 PF00356.16    46 seq925_BIOID82837    -            331   5.1e-18   64.2   0.0   1   1   3.1e-21   1.1e-17   63.2   0.0     2    46     8    52     7    52 0.98 Bacterial regulatory proteins, lacI family
Peripla_BP_4         PF13407.1    258 seq925_BIOID82837    -            331   5.7e-12   45.4   0.0   1   1   2.2e-15   7.4e-12   45.0   0.0     1   217    66   275    66   309 0.87 Periplasmic binding protein domain
Esterase             PF00756.15   251 seq926_BIOID82837    -            398   5.8e-19   68.3   0.0   1   1     3e-22   2.1e-18   66.5   0.0     1   153   159   318   159   396 0.76 Putative esterase
CBM_48               PF02922.13    85 seq926_BIOID82837    -            398   7.5e-12   45.0   0.1   1   1   2.2e-15   1.5e-11   44.0   0.1     7    74    53   113    47   132 0.84 Carbohydrate-binding module 48 (Isoamylase N-terminal domain)
Ldh_1_N              PF00056.18   142 seq927_BIOID82837    -            334   3.4e-48  162.8   0.9   1   1   7.1e-52   4.9e-48  162.3   0.6     1   141    23   166    23   167 0.97 lactate/malate dehydrogenase, NAD binding domain
Ldh_1_C              PF02866.13   174 seq927_BIOID82837    -            334   8.7e-48  162.2   0.0   1   1   1.8e-51   1.2e-47  161.7   0.0     1   174   169   332   169   332 0.99 lactate/malate dehydrogenase, alpha/beta C-terminal domain
ADH_N                PF08240.7    109 seq929_BIOID82837    -            346   6.1e-31  106.3   7.9   1   1   1.3e-34   6.1e-31  106.3   5.5     2   109    35   141    34   141 0.97 Alcohol dehydrogenase GroES-like domain
ADH_zinc_N           PF00107.21   130 seq929_BIOID82837    -            346   2.3e-29  101.4   1.7   1   1   9.7e-33   4.4e-29  100.5   1.2     1   129   182   308   182   309 0.98 Zinc-binding dehydrogenase
ADH_zinc_N_2         PF13602.1    127 seq929_BIOID82837    -            346   7.1e-08   33.2   2.3   1   1   2.5e-11   1.1e-07   32.6   1.1     1   127   215   342   215   342 0.77 Zinc-binding dehydrogenase
SPOR                 PF05036.8     76 seq932_BIOID82837    -            319   3.9e-17   62.0   0.4   1   1   1.3e-20   1.8e-16   59.9   0.0     3    72   246   312   244   315 0.91 Sporulation related domain
Glycos_transf_2      PF00535.21   169 seq933_BIOID82837    -            279   2.5e-29  101.9   0.0   1   1   9.5e-33   4.3e-29  101.2   0.0     1   125     8   132     8   172 0.84 Glycosyl transferase family 2
Glyco_tranf_2_3      PF13641.1    230 seq933_BIOID82837    -            279     5e-10   39.4   0.0   1   1   1.3e-13   5.9e-10   39.2   0.0     3   111     7   109     4   187 0.85 Glycosyltransferase like family 2
ILVD_EDD             PF00920.16   521 seq934_BIOID82837    -            655  1.5e-149  498.6   0.1   1   1  1.3e-153  1.8e-149  498.4   0.1    12   492    84   603    63   635 0.89 Dehydratase family
CSD                  PF00313.17    66 seq935_BIOID82837    -             66   1.9e-22   78.6   0.0   1   1   1.5e-26     2e-22   78.6   0.0     1    65     1    65     1    66 0.98 'Cold-shock' DNA-binding domain
DUF3053              PF11254.3    229 seq939_BIOID82837    -            276   1.6e-97  325.1   2.3   1   1  1.3e-101   1.8e-97  324.9   1.6     1   228    48   274    48   275 0.99 Protein of unknown function (DUF3053)
SKI                  PF01202.17   158 seq941_BIOID82837    -            175   1.3e-13   51.0   0.0   1   1   4.5e-17   1.5e-13   50.7   0.0     1   156    17   170    17   172 0.80 Shikimate kinase
AAA_33               PF13671.1    143 seq941_BIOID82837    -            175   6.5e-09   35.7   0.0   1   1   2.7e-12   9.4e-09   35.1   0.0     3   121    12   127    10   144 0.79 AAA domain
APS_kinase           PF01583.15   157 seq941_BIOID82837    -            175   2.5e-06   27.1   0.0   1   1     9e-10   3.1e-06   26.8   0.0     6   116    12   120     7   148 0.80 Adenylylsulphate kinase
DcuC                 PF03606.10   463 seq942_BIOID82837    -            461  1.3e-137  458.8  49.1   1   1  2.1e-141  1.4e-137  458.6  34.0     2   462     6   451     5   452 0.99 C4-dicarboxylate anaerobic carrier
DctM                 PF06808.7    416 seq942_BIOID82837    -            461   1.3e-08   33.7  42.1   1   1   1.9e-12   1.3e-08   33.7  29.2    97   412   124   449   117   453 0.79 DctM-like transporters
Redoxin              PF08534.5    146 seq943_BIOID82837    -            168   4.5e-29  100.7   0.1   1   1     8e-33   5.5e-29  100.4   0.1     1   146    20   163    20   163 0.96 Redoxin
AhpC-TSA             PF00578.16   124 seq943_BIOID82837    -            168   4.3e-16   58.5   0.0   1   1   7.6e-20   5.2e-16   58.3   0.0     2   122    22   145    21   147 0.95 AhpC/TSA family
Glucosamine_iso      PF01182.15   199 seq944_BIOID82837    -            240   1.9e-16   60.2   0.0   1   1   2.8e-20   3.8e-16   59.2   0.0     5   198    12   206     9   207 0.77 Glucosamine-6-phosphate isomerases/6-phosphogluconolactonase
Hexapep              PF00132.19    36 seq946_BIOID82837    -            162   2.4e-11   42.4  14.7   1   1   2.2e-13     3e-09   35.8   3.3     2    34   109   141   108   143 0.96 Bacterial transferase hexapeptide (six repeats)
SHMT                 PF00464.14   399 seq947_BIOID82837    -            419  2.2e-192  638.7   0.3   1   1  7.3e-196  2.5e-192  638.4   0.2     1   399    10   388    10   388 0.99 Serine hydroxymethyltransferase
Aminotran_1_2        PF00155.16   363 seq947_BIOID82837    -            419   1.2e-10   40.7   0.0   1   1     5e-14   1.7e-10   40.2   0.0    55   350    86   370    35   380 0.69 Aminotransferase class I and II
Beta_elim_lyase      PF01212.16   290 seq947_BIOID82837    -            419   1.5e-06   27.4   0.0   1   1   8.8e-10     3e-06   26.4   0.0    35   166    81   204    51   244 0.79 Beta-eliminating lyase
Aminotran_5          PF00266.14   371 seq947_BIOID82837    -            419   8.5e-06   24.6   0.0   1   1   3.6e-09   1.2e-05   24.0   0.0    50   207    82   238    40   263 0.73 Aminotransferase class-V
HTH_3                PF01381.17    55 seq948_BIOID82837    -             94     2e-09   37.0   0.1   1   1   1.4e-12   1.9e-08   33.8   0.0     2    53    14    65    13    67 0.92 Helix-turn-helix
Proteasome           PF00227.21   190 seq951_BIOID82837    -            176   1.5e-25   89.4   0.2   1   1     2e-29   2.8e-25   88.6   0.1     5   186     2   168     2   172 0.94 Proteasome subunit
SecG                 PF03840.9     74 seq952_BIOID82837    -            110   8.9e-27   92.5   9.6   1   1   7.6e-31     1e-26   92.3   6.7     2    74     3    75     2    75 0.97 Preprotein translocase SecG subunit
Mrr_cat              PF04471.7    115 seq953_BIOID82837    -            304     3e-38  130.0   0.0   1   1   8.6e-42   5.9e-38  129.1   0.0     2   115   164   281   163   281 0.98 Restriction endonuclease
Mrr_N                PF14338.1     92 seq953_BIOID82837    -            304   1.9e-20   72.6   0.0   1   1   6.9e-24   4.7e-20   71.3   0.0     1    92     5    94     5    94 0.95 Mrr N-terminal domain
GntP_permease        PF02447.11   441 seq954_BIOID82837    -            446  1.1e-166  554.6  44.7   1   1  2.7e-170  1.2e-166  554.4  31.0     2   438     5   441     4   445 0.98 GntP family permease
CitMHS               PF03600.11   349 seq954_BIOID82837    -            446   2.5e-11   42.6  32.8   1   1   9.8e-15   4.5e-11   41.8  22.8     6   329    14   375     9   393 0.72 Citrate transporter
DUF401               PF04165.7    386 seq954_BIOID82837    -            446   1.3e-07   30.9   4.7   1   1   2.8e-11   1.3e-07   30.9   3.3   223   367   270   422   267   444 0.78 Protein of unknown function (DUF401)
Glycos_transf_1      PF00534.15   172 seq958_BIOID82837    -            405   8.9e-08   31.6   0.0   1   1     3e-11     2e-07   30.4   0.0    74   135   287   349   284   372 0.85 Glycosyl transferases group 1
AAA_2                PF07724.9    171 seq960_BIOID82837    -            443   5.3e-52  176.0   0.7   1   2   6.4e-10   1.5e-06   28.1   0.0     5    66    52   113    49   115 0.92 AAA domain (Cdc48 subfamily)
AAA_2                PF07724.9    171 seq960_BIOID82837    -            443   5.3e-52  176.0   0.7   2   2   3.9e-46   8.9e-43  146.0   0.1    10   171   188   329   170   329 0.89 AAA domain (Cdc48 subfamily)
AAA                  PF00004.24   132 seq960_BIOID82837    -            443     2e-16   60.2   0.1   1   2   2.2e-10   5.1e-07   29.8   0.0     1    57    53   107    53   142 0.72 ATPase family associated with various cellular activities (AAA)
AAA                  PF00004.24   132 seq960_BIOID82837    -            443     2e-16   60.2   0.1   2   2   9.6e-10   2.2e-06   27.7   0.0    39   130   226   332   188   334 0.73 ATPase family associated with various cellular activities (AAA)
AAA_5                PF07728.9    139 seq960_BIOID82837    -            443   7.8e-08   32.0   0.3   1   1   1.4e-09   3.3e-06   26.7   0.0     1    99    52   149    52   206 0.77 AAA domain (dynein-related subfamily)
ClpB_D2-small        PF10431.4     81 seq960_BIOID82837    -            443   2.3e-06   27.3   0.8   1   1     7e-09   1.6e-05   24.6   0.0     1    62   335   405   335   411 0.90 C-terminal, D2-small domain, of ClpB protein
EAL                  PF00563.15   236 seq963_BIOID82837    -            429   1.6e-41  142.2   0.1   1   1   4.8e-45   3.3e-41  141.2   0.0    14   235   199   414   190   415 0.88 EAL domain
BLUF                 PF04940.7     93 seq963_BIOID82837    -            429   2.6e-27   94.2   0.0   1   1   6.5e-31   4.4e-27   93.5   0.0     1    92    28   119    28   120 0.98 Sensors of blue-light using FAD
Sulfatase            PF00884.18   379 seq966_BIOID82837    -            541   2.9e-45  154.7   2.4   1   1   2.8e-49   3.8e-45  154.4   1.7     2   293   224   474   223   525 0.89 Sulfatase
DUF2886              PF11102.3    200 seq968_BIOID82837    -            214     5e-63  212.1   1.7   1   1   4.1e-67   5.6e-63  212.0   1.1     1   200    13   210    13   210 0.99 Protein of unknown function (DUF2886)
Lipase_GDSL_2        PF13472.1    179 seq969_BIOID82837    -            197   1.6e-28   99.9   0.0   1   1   2.9e-32     2e-28   99.6   0.0     1   175    20   177    20   180 0.89 GDSL-like Lipase/Acylhydrolase family
Lipase_GDSL          PF00657.17   234 seq969_BIOID82837    -            197   5.9e-22   78.5   0.0   1   1     1e-25     7e-22   78.2   0.0     2   233    20   184    19   185 0.90 GDSL-like Lipase/Acylhydrolase
MFS_2                PF13347.1    427 seq972_BIOID82837    -            460  9.4e-125  416.2  30.8   1   1  1.6e-128  1.1e-124  416.0  21.4     2   427     9   430     7   430 0.99 MFS/sugar transport protein
MFS_1                PF07690.11   354 seq972_BIOID82837    -            460     8e-10   37.8  32.0   1   1   1.2e-13     8e-10   37.8  22.2     8   346    19   369    14   377 0.76 Major Facilitator Superfamily
Caps_synth_GfcC      PF06251.6    229 seq977_BIOID82837    -            248   7.2e-82  273.8   0.2   1   1     6e-86   8.2e-82  273.6   0.1     1   228    21   247    21   248 0.99 Capsule biosynthesis GfcC
adh_short            PF00106.20   167 seq978_BIOID82837    -            269   5.5e-26   91.3   0.0   1   1   2.7e-29   7.5e-26   90.9   0.0     1   166    16   177    16   178 0.90 short chain dehydrogenase
KR                   PF08659.5    181 seq978_BIOID82837    -            269   4.2e-12   45.9   0.0   1   1   2.6e-15   7.2e-12   45.2   0.0     3   165    18   175    17   194 0.80 KR domain
adh_short_C2         PF13561.1    243 seq978_BIOID82837    -            269   5.4e-12   45.9   0.0   1   1   2.6e-15   7.2e-12   45.5   0.0     6   193    25   202    22   211 0.89 Enoyl-(Acyl carrier protein) reductase
NAD_binding_10       PF13460.1    183 seq978_BIOID82837    -            269   1.2e-09   38.3   0.0   1   1   6.3e-13   1.7e-09   37.8   0.0     1   146    18   192    18   214 0.81 NADH(P)-binding
Porphobil_deam       PF01379.15   215 seq979_BIOID82837    -            320   4.2e-92  306.7   0.0   1   1   7.6e-96   5.2e-92  306.4   0.0     2   214    13   223    12   224 0.99 Porphobilinogen deaminase, dipyromethane cofactor binding domain
Porphobil_deamC      PF03900.10    74 seq979_BIOID82837    -            320   1.1e-25   89.3   0.1   1   1   3.2e-29   2.2e-25   88.4   0.1     1    74   232   303   232   303 0.97 Porphobilinogen deaminase, C-terminal domain
UbiA                 PF01040.13   257 seq980_BIOID82837    -            308   7.6e-37  126.7  21.2   1   1   7.3e-41     1e-36  126.4  14.7     1   225    21   273    21   306 0.76 UbiA prenyltransferase family
Molybdopterin        PF00384.17   432 seq982_BIOID82837    -            777  5.7e-113  377.7   0.0   1   1    1e-116  6.9e-113  377.5   0.0     1   432    56   517    56   517 0.98 Molybdopterin oxidoreductase
Molydop_binding      PF01568.16   109 seq982_BIOID82837    -            777     2e-23   82.1   0.0   1   1     8e-27   5.5e-23   80.7   0.0     2    95   637   740   636   754 0.92 Molydopterin dinucleotide binding domain
MerR_1               PF13411.1     69 seq984_BIOID82837    -            243   5.9e-19   67.4   0.0   1   1   2.3e-22   1.1e-18   66.6   0.0     1    67     4    71     4    73 0.98 MerR HTH family regulatory protein
MerR                 PF00376.18    38 seq984_BIOID82837    -            243   1.6e-13   49.8   0.0   1   1   6.3e-17   2.9e-13   49.0   0.0     1    38     5    42     5    42 0.98 MerR family regulatory protein
Semialdhyde_dhC      PF02774.13   184 seq985_BIOID82837    -            367   4.6e-61  205.7   0.0   1   1   8.4e-65   5.7e-61  205.4   0.0     1   184   144   353   144   353 0.97 Semialdehyde dehydrogenase, dimerisation domain
Semialdhyde_dh       PF01118.19   121 seq985_BIOID82837    -            367   1.8e-23   83.0   0.0   1   1   4.7e-27   3.2e-23   82.1   0.0     1   119     3   120     3   122 0.90 Semialdehyde dehydrogenase, NAD binding domain
DUF940               PF06082.6    658 seq986_BIOID82837    -            698  1.3e-256  853.2   8.7   1   1  1.1e-260  1.5e-256  853.0   6.0     2   657    33   691    32   692 0.96 Bacterial putative lipoprotein (DUF940)
Thioredoxin          PF00085.15   104 seq988_BIOID82837    -            296   7.3e-19   67.2   0.0   1   1     1e-22   1.4e-18   66.3   0.0     3   103    19   120    17   121 0.94 Thioredoxin
Xan_ur_permease      PF00860.15   389 seq989_BIOID82837    -            445   1.3e-42  145.6  51.4   1   1   9.3e-47   1.3e-42  145.6  35.6     3   387    31   404    29   406 0.92 Permease family
TPR_16               PF13432.1     65 seq992_BIOID82837    -           1093   5.4e-18   65.0  33.6   1   1   3.9e-10   7.7e-07   29.5   5.2     1    56   499   561   499   562 0.96 Tetratricopeptide repeat
TPR_11               PF13414.1     69 seq992_BIOID82837    -           1093   3.5e-15   55.2  28.2   1   1   2.5e-10   4.9e-07   29.1   1.8     8    69   749   810   745   810 0.95 TPR repeat
TPR_2                PF07719.12    34 seq992_BIOID82837    -           1093   2.3e-11   42.5  35.0   1   2   9.4e-06     0.018   14.7   0.1     3    34   571   602   569   602 0.95 Tetratricopeptide repeat
TPR_2                PF07719.12    34 seq992_BIOID82837    -           1093   2.3e-11   42.5  35.0   2   2   1.6e-05     0.031   14.0   0.1     3    33   746   776   744   777 0.92 Tetratricopeptide repeat
TPR_1                PF00515.23    34 seq992_BIOID82837    -           1093   4.6e-11   41.7  21.7   1   1   3.4e-06    0.0066   15.8   0.0     7    28   541   562   537   563 0.93 Tetratricopeptide repeat
TPR_8                PF13181.1     34 seq992_BIOID82837    -           1093   3.8e-08   32.4   8.1   1   1   3.3e-05     0.065   12.9   0.0     4    32   747   775   745   777 0.93 Tetratricopeptide repeat
HEM4                 PF02602.10   231 seq993_BIOID82837    -            246   1.8e-39  135.2   0.0   1   1   1.5e-43     2e-39  135.0   0.0     2   230    14   242    13   243 0.92 Uroporphyrinogen-III synthase HemD
Glyco_hydro_43       PF04616.9    286 seq994_BIOID82837    -            536  2.7e-109  364.5   0.4   1   1  5.3e-113  3.6e-109  364.1   0.3     1   286     3   303     3   303 0.98 Glycosyl hydrolases family 43
DUF1349              PF07081.6    183 seq994_BIOID82837    -            536   6.3e-08   32.0   0.1   1   1   1.9e-11   1.3e-07   31.0   0.1    49   177   390   535   368   536 0.83 Protein of unknown function (DUF1349)
Glycos_transf_2      PF00535.21   169 seq996_BIOID82837    -            248   1.2e-15   57.5   0.0   1   1     1e-19   1.4e-15   57.2   0.0     1   103     4   106     4   178 0.85 Glycosyl transferase family 2
Methyltransf_6       PF03737.10   154 seq998_BIOID82837    -            161   4.3e-55  185.6   0.4   1   1   3.5e-59   4.8e-55  185.5   0.2     1   153     1   152     1   153 0.99 Demethylmenaquinone methyltransferase
AFG1_ATPase          PF03969.11   362 seq999_BIOID82837    -            375  2.7e-166  552.7   0.1   1   1  2.2e-170    3e-166  552.5   0.1     2   362     5   371     4   371 0.99 AFG1-like ATPase
DUF1398              PF07166.6    125 seq1001_BIOID82837   -            134   3.6e-61  204.4   2.8   1   1   2.9e-65     4e-61  204.3   2.0     1   125     3   127     3   127 0.99 Protein of unknown function (DUF1398)
HemX                 PF04375.9    372 seq1003_BIOID82837   -            393    6e-153  508.7  33.2   1   1  5.3e-157  7.3e-153  508.4  23.0     1   370     8   370     8   375 0.98 HemX
Hexapep              PF00132.19    36 seq1004_BIOID82837   -            182   3.2e-13   48.4   6.5   1   1   7.5e-12     1e-07   31.0   0.2     2    34   125   157   124   159 0.93 Bacterial transferase hexapeptide (six repeats)
CBM_48               PF02922.13    85 seq1008_BIOID82837   -            728   1.8e-29  101.4   0.0   1   1   5.3e-30   2.4e-26   91.4   0.0     2    85   125   207   124   207 0.95 Carbohydrate-binding module 48 (Isoamylase N-terminal domain)
Alpha-amylase_C      PF02806.13    96 seq1008_BIOID82837   -            728   3.4e-22   78.2   0.0   1   1   1.5e-25   6.8e-22   77.2   0.0     1    92   628   724   628   728 0.92 Alpha amylase, C-terminal all-beta domain
Alpha-amylase        PF00128.19   316 seq1008_BIOID82837   -            728   9.4e-15   54.6   0.0   1   1   2.5e-15   1.1e-11   44.5   0.0    10    82   273   346   267   371 0.88 Alpha amylase, catalytic domain
HTH_18               PF12833.2     81 seq1009_BIOID82837   -            107   5.2e-24   84.0   1.3   1   1     9e-28   6.1e-24   83.8   0.9     1    81    27   106    27   106 0.97 Helix-turn-helix domain
HTH_AraC             PF00165.18    42 seq1009_BIOID82837   -            107   5.1e-17   60.9   0.1   1   1   3.4e-16   2.3e-12   46.1   0.0     1    42    66   105    66   105 0.96 Bacterial regulatory helix-turn-helix proteins, AraC family
Citrate_ly_lig       PF08218.6    182 seq1010_BIOID82837   -            352   8.3e-82  272.9   0.0   1   1   2.1e-85   1.4e-81  272.1   0.0     1   182   147   333   147   333 0.99 Citrate lyase ligase C-terminal domain
Epimerase            PF01370.16   236 seq1013_BIOID82837   -            373   6.3e-72  241.6   0.0   1   1   1.1e-75   7.8e-72  241.3   0.0     1   236     5   252     5   252 0.98 NAD dependent epimerase/dehydratase family
RmlD_sub_bind        PF04321.12   287 seq1013_BIOID82837   -            373     8e-09   34.6   0.0   1   1   1.9e-12   1.3e-08   33.9   0.0     3   130     5   162     2   173 0.94 RmlD substrate binding domain
MIP                  PF00230.15   227 seq1014_BIOID82837   -            281   1.8e-76  256.4  12.9   1   1   1.5e-80     2e-76  256.2   9.0     2   227     2   251     1   251 0.97 Major intrinsic protein
Ribosomal_L13        PF00572.13   128 seq1016_BIOID82837   -            142   4.3e-55  185.0   0.3   1   1   3.6e-59   4.9e-55  184.9   0.2     1   127    15   141    15   142 0.99 Ribosomal protein L13
DUF150               PF02576.12   141 seq1018_BIOID82837   -            150     3e-47  159.6   0.0   1   1   2.5e-51   3.4e-47  159.4   0.0     2   141    12   146    11   146 0.96 Uncharacterised BCR, YhbC family COG0779
Poly_export          PF02563.11    83 seq1020_BIOID82837   -            379   7.6e-29   99.1   0.6   1   1   6.8e-32   4.7e-28   96.6   0.1     4    82    77   166    74   167 0.87 Polysaccharide biosynthesis/export protein
SLBB                 PF10531.4     59 seq1020_BIOID82837   -            379   6.1e-17   61.1   1.0   1   2     4e-11   2.7e-07   30.2   0.0     3    47   174   219   172   225 0.93 SLBB domain
SLBB                 PF10531.4     59 seq1020_BIOID82837   -            379   6.1e-17   61.1   1.0   2   2   8.6e-11   5.8e-07   29.1   0.1     1    53   256   307   256   313 0.92 SLBB domain
HemY_N               PF07219.8    108 seq1022_BIOID82837   -            398   1.4e-37  127.4   1.8   1   1     2e-41   1.4e-37  127.4   1.3     1   108    26   133    26   133 1.00 HemY protein N-terminus
TPR_2                PF07719.12    34 seq1022_BIOID82837   -            398     7e-07   28.5  16.9   1   1   2.2e-09   1.5e-05   24.4   0.0     2    33   329   360   328   361 0.94 Tetratricopeptide repeat
Peripla_BP_3         PF13377.1    160 seq1023_BIOID82837   -            332   6.4e-26   91.1   0.0   1   1   2.6e-28     7e-25   87.7   0.0     2   146   176   322   175   331 0.90 Periplasmic binding protein-like domain
Peripla_BP_1         PF00532.16   279 seq1023_BIOID82837   -            332   1.2e-23   83.6   0.1   1   1   8.3e-27   2.3e-23   82.7   0.1    13   267    77   321    70   330 0.88 Periplasmic binding proteins and sugar binding domain of LacI family
LacI                 PF00356.16    46 seq1023_BIOID82837   -            332   6.8e-22   76.7   0.4   1   1   4.6e-25   1.2e-21   75.8   0.3     1    46     4    49     4    49 0.99 Bacterial regulatory proteins, lacI family
Peripla_BP_4         PF13407.1    258 seq1023_BIOID82837   -            332     3e-17   62.7   0.0   1   1   2.1e-20   5.7e-17   61.8   0.0     7   257    74   317    70   318 0.93 Periplasmic binding protein domain
MCPsignal            PF00015.16   213 seq1025_BIOID82837   -            551   3.8e-74  248.7  37.0   1   1   2.1e-75   9.7e-72  240.8  18.4     1   213   324   518   324   518 0.99 Methyl-accepting chemotaxis protein (MCP) signalling domain
TarH                 PF02203.10   171 seq1025_BIOID82837   -            551   1.4e-53  181.1   3.2   1   1     3e-57   1.4e-53  181.1   2.2     1   170     1   176     1   177 0.97 Tar ligand binding domain homologue
HAMP                 PF00672.20    70 seq1025_BIOID82837   -            551   3.1e-14   52.7   0.4   1   1   6.8e-18   3.1e-14   52.7   0.3     1    68   196   263   196   265 0.95 HAMP domain
ACP                  PF06857.6     87 seq1026_BIOID82837   -             98   1.2e-33  114.7   0.1   1   1   9.9e-38   1.4e-33  114.5   0.1     1    86     2    87     2    88 0.98 Malonate decarboxylase delta subunit (MdcD)
Ribosomal_S9         PF00380.14   121 seq1027_BIOID82837   -            130   1.4e-47  160.8   2.1   1   1   1.1e-51   1.5e-47  160.6   1.5     1   121    10   130    10   130 1.00 Ribosomal protein S9/S16
NusA_N               PF08529.6    122 seq1028_BIOID82837   -            495   1.2e-42  144.5   7.5   1   1   5.9e-46   2.7e-42  143.5   5.2     1   121     4   124     4   125 0.99 NusA N-terminal domain
KH_5                 PF13184.1     69 seq1028_BIOID82837   -            495   3.3e-28   97.1   1.4   1   1   1.8e-30   8.3e-27   92.6   0.1     1    67   230   296   230   298 0.98 NusA-like KH domain
S1                   PF00575.18    74 seq1028_BIOID82837   -            495     1e-11   44.6   0.4   1   1   8.9e-15     4e-11   42.7   0.0     2    72   132   196   131   198 0.96 S1 RNA binding domain
FGGY_N               PF00370.16   245 seq1029_BIOID82837   -            509   6.6e-93  310.4   0.2   1   1   1.4e-96   9.2e-93  309.9   0.1     1   245    13   260    13   260 0.99 FGGY family of carbohydrate kinases, N-terminal domain
FGGY_C               PF02782.11   197 seq1029_BIOID82837   -            509   9.6e-63  211.2   0.5   1   1     4e-66   2.8e-62  209.7   0.7     1   197   269   459   269   459 0.96 FGGY family of carbohydrate kinases, C-terminal domain
Band_7               PF01145.20   179 seq1030_BIOID82837   -            305   2.4e-35  121.9   0.5   1   1   1.7e-39   2.4e-35  121.9   0.3     1   178    21   203    21   204 0.96 SPFH domain / Band 7 family
HpcH_HpaI            PF03328.9    221 seq1031_BIOID82837   -            302   1.5e-81  272.3   0.2   1   1   4.1e-85   5.6e-81  270.5   0.0     1   221    15   234    15   234 0.99 HpcH/HpaI aldolase/citrate lyase family
Flavodoxin_2         PF02525.12   199 seq1034_BIOID82837   -            201   3.9e-48  163.4   0.0   1   1   6.5e-52   4.5e-48  163.3   0.0     2   195     3   195     2   199 0.91 Flavodoxin-like fold
FMN_red              PF03358.10   152 seq1034_BIOID82837   -            201   2.4e-12   46.4   0.0   1   1   4.5e-16   3.1e-12   46.1   0.0     2   148     3   174     2   178 0.77 NADPH-dependent FMN reductase
Epimerase            PF01370.16   236 seq1036_BIOID82837   -            321   1.9e-70  236.8   0.0   1   1   3.3e-74   2.3e-70  236.6   0.0     1   236     6   246     6   246 0.95 NAD dependent epimerase/dehydratase family
RmlD_sub_bind        PF04321.12   287 seq1036_BIOID82837   -            321   7.1e-08   31.5   0.1   1   1   2.2e-11   1.5e-07   30.4   0.1     2    69     5    73     4   282 0.79 RmlD substrate binding domain
EamA                 PF00892.15   126 seq1039_BIOID82837   -            274   2.5e-13   50.0  34.1   1   2   4.6e-11   6.3e-07   29.3   6.1    17   125    12   118     3   119 0.85 EamA-like transporter family
EamA                 PF00892.15   126 seq1039_BIOID82837   -            274   2.5e-13   50.0  34.1   2   2   2.7e-10   3.7e-06   26.8  12.0     1   123   148   266   148   269 0.83 EamA-like transporter family
GST_N_3              PF13417.1     75 seq1040_BIOID82837   -            105   4.9e-21   74.6   0.1   1   1   1.4e-24   6.2e-21   74.3   0.0     1    75    13    87    13    87 0.98 Glutathione S-transferase, N-terminal domain
GST_N                PF02798.15    76 seq1040_BIOID82837   -            105   1.5e-17   63.4   0.0   1   1   4.2e-21   1.9e-17   63.0   0.0     2    76    10    81     9    81 0.95 Glutathione S-transferase, N-terminal domain
GST_N_2              PF13409.1     70 seq1040_BIOID82837   -            105   1.4e-14   53.6   0.1   1   1   4.1e-18   1.9e-14   53.2   0.0     4    69    21    81    19    82 0.93 Glutathione S-transferase, N-terminal domain
Autotransporter      PF03797.14   265 seq1041_BIOID82837   -            232   1.1e-08   34.6   3.4   1   1   1.3e-12   1.7e-08   33.9   2.4   125   259    89   215    86   223 0.86 Autotransporter beta-domain
LMWPc                PF01451.16   138 seq1042_BIOID82837   -            148   4.2e-43  146.8   0.0   1   1   3.4e-47   4.7e-43  146.7   0.0     1   138     9   143     9   143 0.98 Low molecular weight phosphotyrosine protein phosphatase
CBM_48               PF02922.13    85 seq1044_BIOID82837   -            657   3.9e-21   74.7   0.0   1   1   1.1e-24   7.8e-21   73.8   0.0     1    85    11    97    11    97 0.89 Carbohydrate-binding module 48 (Isoamylase N-terminal domain)
Alpha-amylase        PF00128.19   316 seq1044_BIOID82837   -            657   2.1e-19   69.9   0.0   1   1   2.5e-20   1.7e-16   60.3   0.0    10   312   185   522   183   527 0.73 Alpha amylase, catalytic domain
Sugar-bind           PF04198.8    255 seq1045_BIOID82837   -            317     3e-72  242.4   1.9   1   1     3e-76     4e-72  242.0   1.3     2   255    67   316    66   316 0.97 Putative sugar-binding domain
HTH_Tnp_1            PF01527.15    76 seq1046_BIOID82837   -            136   4.5e-19   68.0   0.6   1   1   1.2e-22     8e-19   67.2   0.4     2    74    23   102    22   104 0.89 Transposase
HTH_28               PF13518.1     52 seq1046_BIOID82837   -            136   2.1e-06   27.4   0.5   1   1   6.5e-10   4.4e-06   26.4   0.0     1    43    32    75    32    78 0.93 Helix-turn-helix domain
NfeD                 PF01957.13   144 seq1047_BIOID82837   -            152     1e-24   87.2   5.4   1   1   8.5e-29   1.2e-24   87.0   3.7     1   142    12   149    12   151 0.94 NfeD-like C-terminal, partner-binding
CitF                 PF04223.7    466 seq1048_BIOID82837   -            510  4.6e-274  909.0   2.1   1   1  3.8e-278  5.3e-274  908.8   1.5     1   466    43   508    43   508 1.00 Citrate lyase, alpha subunit (CitF)
Peripla_BP_4         PF13407.1    258 seq1050_BIOID82837   -            327   1.5e-31  109.5  11.4   1   1   2.7e-35   1.9e-31  109.2   7.9    10   256    40   294    33   300 0.88 Periplasmic binding protein domain
Peripla_BP_1         PF00532.16   279 seq1050_BIOID82837   -            327   4.2e-17   62.1   1.6   1   1   8.2e-21   5.6e-17   61.7   1.1     3   279    32   312    30   312 0.82 Periplasmic binding proteins and sugar binding domain of LacI family
Wzz                  PF02706.10   152 seq1052_BIOID82837   -            726   1.3e-52  177.4   2.5   1   1   1.4e-55   3.8e-52  176.0   0.1     1   152    16   252    16   252 0.99 Chain length determinant protein
GNVR                 PF13807.1     82 seq1052_BIOID82837   -            726   8.2e-34  115.1   2.4   1   1   5.6e-37   1.5e-33  114.2   0.2     1    82   367   448   367   448 0.98 G-rich domain on putative tyrosine kinase
AAA_31               PF13614.1    157 seq1052_BIOID82837   -            726   1.9e-21   76.5   0.0   1   1   1.5e-24   4.1e-21   75.4   0.0     2   148   533   671   532   675 0.91 AAA domain
CbiA                 PF01656.18   195 seq1052_BIOID82837   -            726   1.2e-09   37.7   0.0   1   1     1e-12   2.9e-09   36.5   0.0     2   109   535   655   534   712 0.67 CobQ/CobB/MinD/ParA nucleotide binding domain
SAF_2                PF13144.1    196 seq1053_BIOID82837   -            219   6.1e-41  139.9   0.4   1   1     1e-44   6.9e-41  139.8   0.3     3   194    26   215    24   217 0.93 SAF-like
SAF                  PF08666.7     63 seq1053_BIOID82837   -            219   1.9e-08   34.4   0.0   1   1   8.7e-12   5.9e-08   32.8   0.0     2    61    96   155    95   157 0.94 SAF domain
NUDIX                PF00293.23   135 seq1054_BIOID82837   -            160   1.2e-18   66.9   0.0   1   1     1e-22   1.4e-18   66.7   0.0     6   126    22   145    17   153 0.90 NUDIX domain
DUF3987              PF13148.1    375 seq1058_BIOID82837   -             77   1.4e-18   66.5   0.0   1   1   1.1e-22   1.5e-18   66.4   0.0   277   346     9    74     4    77 0.88 Protein of unknown function (DUF3987)
rve                  PF00665.21   120 seq1059_BIOID82837   -            301   6.8e-23   80.9   0.1   1   1   3.4e-26   1.6e-22   79.7   0.0     3   119   123   243   121   244 0.96 Integrase core domain
rve_3                PF13683.1     67 seq1059_BIOID82837   -            301   1.4e-17   62.8   0.1   1   1   9.9e-21   4.5e-17   61.2   0.0     2    67   216   281   215   281 0.98 Integrase core domain
HTH_21               PF13276.1     60 seq1059_BIOID82837   -            301   8.8e-17   60.7   2.0   1   1   8.3e-19   3.8e-15   55.5   0.4     6    57    49   106    45   109 0.79 HTH-like domain
Sulfatase            PF00884.18   379 seq1064_BIOID82837   -            551   5.8e-98  328.2   2.0   1   1  1.5e-101   6.8e-98  328.0   1.4     1   377    86   514    86   516 0.96 Sulfatase
GTP_EFTU             PF00009.22   188 seq1065_BIOID82837   -            890   3.7e-42  143.7   0.9   1   1   2.7e-45   3.7e-42  143.7   0.6     4   185   392   551   389   554 0.95 Elongation factor Tu GTP binding domain
IF-2                 PF11987.3    109 seq1065_BIOID82837   -            890   5.6e-41  138.7   3.0   1   1   1.8e-43   2.4e-40  136.6   2.1     2   109   673   780   672   780 0.99 Translation-initiation factor 2
IF2_N                PF04760.10    54 seq1065_BIOID82837   -            890   3.2e-22   77.8   5.4   1   2   1.6e-09   2.2e-06   27.0   0.1     1    54     1    52     1    52 0.95 Translation initiation factor IF-2, N-terminal region
IF2_N                PF04760.10    54 seq1065_BIOID82837   -            890   3.2e-22   77.8   5.4   2   2   2.6e-17   3.6e-14   52.0   0.8     2    54   314   364   313   364 0.97 Translation initiation factor IF-2, N-terminal region
IF2_assoc            PF08364.6     41 seq1065_BIOID82837   -            890   2.3e-17   62.6   3.8   1   1   3.9e-20   5.3e-17   61.4   2.6     1    41    55    95    55    95 0.97 Bacterial translation initiation factor IF-2 associated region
GTP_EFTU_D2          PF03144.20    74 seq1065_BIOID82837   -            890     1e-16   60.6   5.3   1   2   1.6e-10   2.2e-07   30.8   0.1     1    73   579   641   579   642 0.94 Elongation factor Tu domain 2
GTP_EFTU_D2          PF03144.20    74 seq1065_BIOID82837   -            890     1e-16   60.6   5.3   2   2   1.7e-10   2.3e-07   30.6   0.5     1    73   810   877   810   878 0.97 Elongation factor Tu domain 2
Miro                 PF08477.8    119 seq1065_BIOID82837   -            890   6.2e-08   33.0   1.0   1   1   4.2e-10   5.8e-07   29.9   0.1     2   119   394   501   393   501 0.89 Miro-like protein
MMR_HSR1             PF01926.18   114 seq1065_BIOID82837   -            890   1.6e-07   31.1   0.1   1   1   3.7e-10     5e-07   29.6   0.0     2   114   394   499   393   499 0.74 50S ribosome-binding GTPase
Arf                  PF00025.16   175 seq1065_BIOID82837   -            890   9.1e-06   24.9   0.0   1   1   2.6e-08   3.5e-05   22.9   0.0    19   171   396   548   387   552 0.83 ADP-ribosylation factor family
Ras                  PF00071.17   162 seq1065_BIOID82837   -            890   1.3e-05   24.5   0.0   1   1   9.2e-09   1.3e-05   24.5   0.0     3   158   395   550   393   554 0.82 Ras family
PduV-EutP            PF10662.4    143 seq1065_BIOID82837   -            890   1.6e-05   24.3   0.3   1   1   5.1e-08     7e-05   22.2   0.0     4   140   394   547   392   549 0.71 Ethanolamine utilisation - propanediol utilisation
Porin_1              PF00267.16   337 seq1066_BIOID82837   -             96   1.6e-21   76.8   1.1   1   1   1.4e-25   1.9e-21   76.6   0.8     1    65    27    91    27    95 0.94 Gram-negative porin
MFS_1                PF07690.11   354 seq1067_BIOID82837   -            402   2.4e-34  118.5  43.4   1   2   1.3e-23   1.8e-19   69.6  10.4    14   226    28   231    13   237 0.80 Major Facilitator Superfamily
MFS_1                PF07690.11   354 seq1067_BIOID82837   -            402   2.4e-34  118.5  43.4   2   2   7.4e-19     1e-14   53.9  18.0     4   176   221   388   218   400 0.81 Major Facilitator Superfamily
FBPase_glpX          PF03320.8    309 seq1068_BIOID82837   -            379  8.4e-135  448.2   7.6   1   1  7.1e-139  9.8e-135  448.0   5.3     2   309    46   365    45   365 0.99 Bacterial fructose-1,6-bisphosphatase, glpX-encoded
Glyco_trans_4_4      PF13579.1    160 seq1073_BIOID82837   -            407     1e-26   93.8   0.0   1   1   4.4e-30     2e-26   92.9   0.0     1   160    15   204    15   204 0.84 Glycosyl transferase 4-like domain
Glycos_transf_1      PF00534.15   172 seq1073_BIOID82837   -            407   2.5e-19   69.2   0.0   1   1   7.8e-23   3.6e-19   68.7   0.0     3   170   219   389   217   391 0.92 Glycosyl transferases group 1
Glyco_trans_1_4      PF13692.1    135 seq1073_BIOID82837   -            407   7.6e-08   32.4   0.0   1   1   1.5e-10   6.6e-07   29.4   0.0     3   133   232   375   230   376 0.80 Glycosyl transferases group 1
Caudo_TAP            PF02413.12   130 seq1075_BIOID82837   -            210   1.5e-21   76.8   0.0   1   1   1.5e-25     2e-21   76.4   0.0    22   130    93   206    86   206 0.75 Caudovirales tail fibre assembly protein
LRR_1                PF00560.28    22 seq1076_BIOID82837   -            318   5.4e-10   37.7  48.2   1   3     4e-05      0.14   12.2   0.4     1    13    33    45    33    62 0.78 Leucine Rich Repeat
LRR_1                PF00560.28    22 seq1076_BIOID82837   -            318   5.4e-10   37.7  48.2   2   3   1.2e-05     0.043   13.7   0.0     2    15   196   209   195   214 0.92 Leucine Rich Repeat
LRR_1                PF00560.28    22 seq1076_BIOID82837   -            318   5.4e-10   37.7  48.2   3   3   1.8e-05     0.062   13.2   1.2     4    22   219   238   216   238 0.90 Leucine Rich Repeat
LRR_7                PF13504.1     17 seq1076_BIOID82837   -            318   7.8e-05   22.1  37.3   1   2    0.0013       4.4    7.8   0.4     1    13    32    44    32    53 0.85 Leucine rich repeat
LRR_7                PF13504.1     17 seq1076_BIOID82837   -            318   7.8e-05   22.1  37.3   2   2   0.00017      0.57   10.5   0.1     3    16   196   209   195   210 0.92 Leucine rich repeat
FlgM                 PF04316.8     57 seq1077_BIOID82837   -             97   2.2e-11   43.4   0.5   1   1   2.5e-15   3.4e-11   42.8   0.3     2    56    40    89    25    90 0.84 Anti-sigma-28 factor, FlgM
FGGY_N               PF00370.16   245 seq1078_BIOID82837   -            530   1.1e-51  175.4   0.0   1   1   3.8e-55   2.6e-51  174.1   0.0     1   245    13   260    13   260 0.94 FGGY family of carbohydrate kinases, N-terminal domain
FGGY_C               PF02782.11   197 seq1078_BIOID82837   -            530     6e-20   71.6   0.0   1   1   1.7e-23   1.1e-19   70.6   0.0    31   196   298   467   268   468 0.84 FGGY family of carbohydrate kinases, C-terminal domain
ABC_tran             PF00005.22   118 seq1079_BIOID82837   -            503   5.1e-36  123.5   0.0   1   2   1.1e-20   3.7e-17   62.6   0.0     1   118    50   178    50   178 0.89 ABC transporter
ABC_tran             PF00005.22   118 seq1079_BIOID82837   -            503   5.1e-36  123.5   0.0   2   2   1.6e-19   5.5e-16   58.8   0.0     1   117   302   432   302   433 0.90 ABC transporter
FlgN                 PF05130.7    143 seq1080_BIOID82837   -            138   3.3e-27   95.3  10.2   1   1   2.8e-31   3.8e-27   95.1   7.1     1   143     1   128     1   128 0.96 FlgN protein
ABC_tran             PF00005.22   118 seq1081_BIOID82837   -            940   1.3e-25   89.9   0.0   1   1   2.1e-20   4.8e-17   62.3   0.0     1   118   647   861   647   861 0.95 ABC transporter
GST_C                PF00043.20    95 seq1082_BIOID82837   -             99     3e-10   39.8   0.0   1   1   5.2e-14   3.6e-10   39.5   0.0    23    95     9    81     2    81 0.95 Glutathione S-transferase, C-terminal domain
GST_C_2              PF13410.1     69 seq1082_BIOID82837   -             99   8.6e-10   38.2   0.0   1   1   1.8e-13   1.2e-09   37.7   0.0     3    54    11    62     9    76 0.82 Glutathione S-transferase, C-terminal domain
CitX                 PF03802.9    170 seq1086_BIOID82837   -            183   1.4e-59  200.2   0.0   1   1   1.2e-63   1.6e-59  200.0   0.0     2   169    12   180    11   181 0.98 Apo-citrate lyase phosphoribosyl-dephospho-CoA transferase
SspB                 PF04386.8    155 seq1087_BIOID82837   -            165   3.4e-47  159.8   0.0   1   1     3e-51   4.2e-47  159.5   0.0     5   155     8   165     5   165 0.90 Stringent starvation protein B
NAD_binding_1        PF00175.16   109 seq1089_BIOID82837   -            248   5.9e-17   62.1   0.0   1   1   1.2e-20   8.3e-17   61.6   0.0     1   109   111   223   111   223 0.90 Oxidoreductase NAD-binding domain
FAD_binding_6        PF00970.19    99 seq1089_BIOID82837   -            248   2.7e-10   40.1   0.0   1   1     8e-14   5.5e-10   39.1   0.0     9    90    14    90     6    98 0.85 Oxidoreductase FAD-binding domain
NTP_transferase      PF00483.18   248 seq1090_BIOID82837   -            438   2.2e-70  236.6   0.0   1   1   3.9e-74   2.6e-70  236.4   0.0     2   246    29   298    28   300 0.97 Nucleotidyl transferase
NTP_transf_3         PF12804.2    179 seq1090_BIOID82837   -            438   5.3e-07   29.8   0.0   1   1   1.3e-10   8.6e-07   29.1   0.0     1   121    29   173    29   241 0.79 MobA-like NTP transferase domain
NTP_transferase      PF00483.18   248 seq1092_BIOID82837   -            478   3.5e-84  281.8   0.0   1   1   2.3e-87   7.9e-84  280.7   0.0     2   247     8   295     7   296 0.97 Nucleotidyl transferase
MannoseP_isomer      PF01050.13   151 seq1092_BIOID82837   -            478   4.7e-76  253.4   2.0   1   1   2.7e-79   9.1e-76  252.4   1.4     1   151   323   473   323   473 0.99 Mannose-6-phosphate isomerase
Cupin_2              PF07883.6     71 seq1092_BIOID82837   -            478   4.5e-11   41.9   0.9   1   1   6.1e-14   2.1e-10   39.8   0.1     3    70   390   457   388   458 0.89 Cupin domain
NTP_transf_3         PF12804.2    179 seq1092_BIOID82837   -            478   1.9e-09   37.8   0.1   1   1   2.3e-12     8e-09   35.8   0.1     2   112     9   136     8   252 0.70 MobA-like NTP transferase domain
Sulfatase            PF00884.18   379 seq1094_BIOID82837   -            574   4.1e-52  177.3   0.1   1   1   7.9e-56   5.4e-52  176.9   0.0     3   314   261   560   259   571 0.86 Sulfatase
DUF1705              PF08019.7    156 seq1094_BIOID82837   -            574   8.5e-13   47.9   7.4   1   1   1.2e-16   8.5e-13   47.9   5.1     2   112    69   180    65   191 0.78 Domain of unknown function (DUF1705)
CitG                 PF01874.11   277 seq1095_BIOID82837   -            292   8.7e-84  280.8   0.0   1   1   7.5e-88     1e-83  280.6   0.0     5   276    24   290    20   291 0.97 ATP:dephospho-CoA triphosphoribosyl transferase
MFS_1                PF07690.11   354 seq1097_BIOID82837   -            462   1.7e-10   40.1  68.6   1   1   1.2e-14   1.7e-10   40.1  47.6     2   354    43   419    38   419 0.71 Major Facilitator Superfamily
BPD_transp_2         PF02653.11   267 seq1098_BIOID82837   -            332   2.7e-44  151.0  44.0   1   1   1.9e-48   2.7e-44  151.0  30.5     3   267    54   317    52   317 0.94 Branched-chain amino acid transport system / permease component
Na_sulph_symp        PF00939.14   471 seq1100_BIOID82837   -            487  1.6e-182  607.4  37.5   1   1  1.4e-186  1.9e-182  607.2  26.0     2   471     6   486     5   486 0.99 Sodium:sulfate symporter transmembrane region
ESPR                 PF13018.1     24 seq1101_BIOID82837   -            587   2.8e-11   42.4   0.4   1   1   5.1e-15     7e-11   41.1   0.3     1    24     1    24     1    24 0.99 Extended Signal Peptide of Type V secretion system
ADH_N                PF08240.7    109 seq1102_BIOID82837   -            340   3.8e-34  116.5   1.6   1   1     2e-37   6.8e-34  115.8   1.1     2   108    28   133    27   134 0.97 Alcohol dehydrogenase GroES-like domain
ADH_zinc_N           PF00107.21   130 seq1102_BIOID82837   -            340   3.9e-24   84.5   0.1   1   1   1.9e-27   6.6e-24   83.7   0.0     1   129   173   300   173   301 0.98 Zinc-binding dehydrogenase
AlaDh_PNT_C          PF01262.16   168 seq1102_BIOID82837   -            340     1e-06   28.3   0.3   1   1   6.7e-10   2.3e-06   27.1   0.2    21    60   164   203   154   217 0.91 Alanine dehydrogenase/PNT, C-terminal domain
Glyco_transf_5       PF08323.6    245 seq1103_BIOID82837   -            477   1.1e-72  244.3   0.2   1   1   1.4e-75   6.3e-72  241.8   0.0     1   244     2   233     2   234 0.92 Starch synthase catalytic domain
Glycos_transf_1      PF00534.15   172 seq1103_BIOID82837   -            477   2.2e-16   59.6   0.0   1   1   7.9e-20   3.6e-16   58.9   0.0    12   155   289   438   283   448 0.93 Glycosyl transferases group 1
Glyco_trans_4_4      PF13579.1    160 seq1103_BIOID82837   -            477   1.3e-10   41.5   7.7   1   1   1.1e-12   5.2e-09   36.3   3.4     1   144    17   219    17   225 0.58 Glycosyl transferase 4-like domain
RBFA                 PF02033.13   104 seq1104_BIOID82837   -            133   8.1e-35  118.8   0.1   1   1     7e-39   9.5e-35  118.6   0.0     1   103     7   112     7   113 0.94 Ribosome-binding factor A
E1-E2_ATPase         PF00122.15   230 seq1105_BIOID82837   -            834   4.8e-55  185.9   0.2   1   1   1.8e-58   4.8e-55  185.9   0.1     1   229   291   512   291   513 0.99 E1-E2 ATPase
Hydrolase            PF00702.21   204 seq1105_BIOID82837   -            834   9.1e-52  176.4   8.2   1   1     4e-55   1.1e-51  176.1   4.5     2   204   518   732   517   732 0.96 haloacid dehalogenase-like hydrolase
HMA                  PF00403.21    62 seq1105_BIOID82837   -            834   1.1e-29  102.2   0.1   1   2   9.1e-15   2.5e-11   43.4   0.0     3    62     8    62     6    62 0.96 Heavy-metal-associated domain
HMA                  PF00403.21    62 seq1105_BIOID82837   -            834   1.1e-29  102.2   0.1   2   2   8.4e-19   2.3e-15   56.3   0.0     3    61   104   159   102   160 0.96 Heavy-metal-associated domain
HAD                  PF12710.2    191 seq1105_BIOID82837   -            834   1.6e-20   73.9   0.0   1   1   3.5e-23   9.5e-20   71.4   0.0     1   190   520   728   520   729 0.63 haloacid dehalogenase-like hydrolase
Hydrolase_3          PF08282.7    254 seq1105_BIOID82837   -            834   2.3e-09   37.0   1.2   1   1   7.9e-10   2.2e-06   27.3   0.7   194   254   704   764   699   764 0.93 haloacid dehalogenase-like hydrolase
PGM_PMM_I            PF02878.11   138 seq1106_BIOID82837   -            456   8.2e-35  119.1   0.0   1   1     7e-38   2.4e-34  117.6   0.0     3   135     6   134     4   137 0.94 Phosphoglucomutase/phosphomannomutase, alpha/beta/alpha domain I
PGM_PMM_III          PF02880.11   111 seq1106_BIOID82837   -            456   6.9e-31  106.4   0.0   1   1   3.3e-34   1.1e-30  105.7   0.0     1   111   262   373   262   373 0.96 Phosphoglucomutase/phosphomannomutase, alpha/beta/alpha domain III
PGM_PMM_II           PF02879.11   104 seq1106_BIOID82837   -            456   4.2e-22   78.3   0.1   1   1   2.6e-25   8.9e-22   77.2   0.0     1   104   153   258   153   258 0.95 Phosphoglucomutase/phosphomannomutase, alpha/beta/alpha domain II
PGM_PMM_IV           PF00408.15    73 seq1106_BIOID82837   -            456   6.1e-10   38.8   0.1   1   1   3.7e-13   1.3e-09   37.8   0.0     1    64   378   446   378   455 0.85 Phosphoglucomutase/phosphomannomutase, C-terminal domain
ADH_N                PF08240.7    109 seq1107_BIOID82837   -            364   1.4e-29  101.9   0.7   1   1   5.6e-33   2.5e-29  101.0   0.5     2   107    39   153    38   155 0.92 Alcohol dehydrogenase GroES-like domain
ADH_zinc_N           PF00107.21   130 seq1107_BIOID82837   -            364   1.6e-26   92.2   0.2   1   1   5.6e-30   2.5e-26   91.6   0.1     1   129   196   324   196   325 0.95 Zinc-binding dehydrogenase
TruB_N               PF01509.13   149 seq1108_BIOID82837   -            314   8.5e-58  194.6   0.0   1   1   1.7e-61   1.1e-57  194.2   0.0     1   149    33   180    33   180 0.99 TruB family pseudouridylate synthase (N terminal domain)
TruB-C_2             PF09157.6     58 seq1108_BIOID82837   -            314   1.7e-19   69.3   0.1   1   1   5.8e-23     4e-19   68.1   0.0     1    58   252   309   252   309 0.97 Pseudouridine synthase II TruB, C-terminal
FCD                  PF07729.7    125 seq1109_BIOID82837   -            263   1.9e-22   79.8   6.7   1   1   2.8e-26   1.9e-22   79.8   4.7     3   124   125   246   123   247 0.94 FCD domain
GntR                 PF00392.16    64 seq1109_BIOID82837   -            263   4.7e-21   73.8   0.9   1   1   1.2e-24     8e-21   73.1   0.6     1    64    32    95    32    95 0.97 Bacterial regulatory proteins, gntR family
Molybdopterin        PF00384.17   432 seq1110_BIOID82837   -           1265  1.1e-166  554.7   0.0   1   1  2.1e-170  1.4e-166  554.4   0.0     1   432   127   851   127   851 0.99 Molybdopterin oxidoreductase
Molydop_binding      PF01568.16   109 seq1110_BIOID82837   -           1265   6.5e-21   74.0   0.1   1   1     2e-24   1.3e-20   73.0   0.0     1   105  1105  1220  1105  1224 0.93 Molydopterin dinucleotide binding domain
DUF1454              PF07305.7    200 seq1111_BIOID82837   -            199    2e-111  369.6   1.5   1   1  1.6e-115  2.2e-111  369.5   1.1     1   200     1   199     1   199 1.00 Protein of unknown function (DUF1454)
Ribonuclease_T2      PF00445.13   189 seq1114_BIOID82837   -            274   4.8e-32  111.0   0.0   1   1   4.8e-36   6.6e-32  110.5   0.0     1   181    40   244    40   252 0.81 Ribonuclease T2 family
Phosphorylase        PF00343.15   713 seq1116_BIOID82837   -            815         0 1233.0   0.3   1   1         0         0 1232.8   0.2     1   713   101   812   101   812 1.00 Carbohydrate phosphorylase
Aldose_epim          PF01263.15   301 seq1118_BIOID82837   -            290   5.2e-50  170.1   0.0   1   1   4.3e-54   5.9e-50  169.9   0.0     2   300     3   285     2   286 0.92 Aldose 1-epimerase
DHDPS                PF00701.17   289 seq1119_BIOID82837   -            297  2.1e-107  357.9   0.0   1   1  1.8e-111  2.4e-107  357.7   0.0     2   289     5   293     4   293 0.99 Dihydrodipicolinate synthetase family
TIM                  PF00121.13   244 seq1120_BIOID82837   -            255   3.2e-93  311.1   1.0   1   1   2.6e-97   3.6e-93  311.0   0.7     1   243     4   245     4   246 0.97 Triosephosphate isomerase
Ribosomal_S15        PF00312.17    83 seq1122_BIOID82837   -             89   4.8e-35  119.0   0.9   1   1   3.9e-39   5.3e-35  118.9   0.6     2    83     7    88     6    88 0.98 Ribosomal protein S15
HTH_Tnp_1            PF01527.15    76 seq1123_BIOID82837   -            136   4.5e-19   68.0   0.6   1   1   1.2e-22     8e-19   67.2   0.4     2    74    23   102    22   104 0.89 Transposase
HTH_28               PF13518.1     52 seq1123_BIOID82837   -            136   2.1e-06   27.4   0.5   1   1   6.5e-10   4.4e-06   26.4   0.0     1    43    32    75    32    78 0.93 Helix-turn-helix domain
SBP_bac_5            PF00496.17   374 seq1124_BIOID82837   -            535    2e-107  359.1   7.1   1   1  1.8e-111  2.5e-107  358.8   4.9     1   372    73   453    73   455 0.94 Bacterial extracellular solute-binding proteins, family 5 Middle
Bac_transf           PF02397.11   187 seq1125_BIOID82837   -            464     3e-75  251.3   0.2   1   1   1.2e-78   8.1e-75  249.9   0.0     1   185   274   462   274   464 0.95 Bacterial sugar transferase
CoA_binding_3        PF13727.1    175 seq1125_BIOID82837   -            464   9.3e-43  145.9   0.1   1   1   1.4e-46   9.3e-43  145.9   0.0     2   175    65   238    64   238 0.92 CoA-binding domain
rve                  PF00665.21   120 seq1126_BIOID82837   -            301   5.4e-22   78.0   0.1   1   1   2.7e-25   1.2e-21   76.8   0.0     3   119   123   243   121   244 0.96 Integrase core domain
rve_3                PF13683.1     67 seq1126_BIOID82837   -            301   1.4e-17   62.8   0.1   1   1   9.9e-21   4.5e-17   61.2   0.0     2    67   216   281   215   281 0.98 Integrase core domain
HTH_21               PF13276.1     60 seq1126_BIOID82837   -            301   8.8e-17   60.7   2.0   1   1   8.3e-19   3.8e-15   55.5   0.4     6    57    49   106    45   109 0.79 HTH-like domain
RNase_PH             PF01138.16   132 seq1127_BIOID82837   -            734   3.9e-41  140.3   0.0   1   2   1.4e-21   3.1e-18   66.2   0.0     5   132    39   167    36   167 0.90 3' exoribonuclease family, domain 1
RNase_PH             PF01138.16   132 seq1127_BIOID82837   -            734   3.9e-41  140.3   0.0   2   2   3.9e-23   8.9e-20   71.2   0.0     2   132   347   479   346   479 0.90 3' exoribonuclease family, domain 1
PNPase               PF03726.9     83 seq1127_BIOID82837   -            734   2.5e-26   91.6   2.1   1   1   1.1e-29   2.5e-26   91.6   1.5     2    83   265   343   264   343 0.98 Polyribonucleotide nucleotidyltransferase, RNA binding domain
RNase_PH_C           PF03725.10    68 seq1127_BIOID82837   -            734   2.1e-24   85.0   8.2   1   2   1.7e-19   3.9e-16   58.6   0.1     1    67   170   233   170   234 0.97 3' exoribonuclease family, domain 2
RNase_PH_C           PF03725.10    68 seq1127_BIOID82837   -            734   2.1e-24   85.0   8.2   2   2   2.5e-10   5.8e-07   29.2   0.5     1    66   482   550   482   552 0.92 3' exoribonuclease family, domain 2
S1                   PF00575.18    74 seq1127_BIOID82837   -            734   6.6e-23   80.4   2.7   1   1   2.9e-26   6.6e-23   80.4   1.9     3    74   643   713   641   713 0.97 S1 RNA binding domain
KH_1                 PF00013.24    58 seq1127_BIOID82837   -            734   3.3e-13   48.9   5.1   1   1   5.1e-16   1.2e-12   47.1   3.6     3    58   580   635   578   635 0.95 KH domain
KH_3                 PF13014.1     43 seq1127_BIOID82837   -            734   9.5e-07   28.2   0.2   1   1   1.3e-09     3e-06   26.6   0.2     2    28   588   614   587   628 0.86 KH domain
GreA_GreB            PF01272.14    77 seq1129_BIOID82837   -            136   1.9e-18   65.7   0.0   1   1     2e-22   2.7e-18   65.3   0.0     2    77    50   126    49   126 0.97 Transcription elongation factor, GreA/GreB, C-term
MFS_1                PF07690.11   354 seq1130_BIOID82837   -            412   1.3e-32  112.8  48.8   1   2   3.4e-25   4.6e-21   74.8  20.3     6   232    30   243    25   245 0.84 Major Facilitator Superfamily
MFS_1                PF07690.11   354 seq1130_BIOID82837   -            412   1.3e-32  112.8  48.8   2   2   2.4e-15   3.3e-11   42.4  12.3     4   176   222   401   219   411 0.86 Major Facilitator Superfamily
MFS_1                PF07690.11   354 seq1132_BIOID82837   -            506   3.7e-38  131.0  60.3   1   2     7e-29   4.8e-25   87.9  23.7     2   287    36   299    35   306 0.70 Major Facilitator Superfamily
MFS_1                PF07690.11   354 seq1132_BIOID82837   -            506   3.7e-38  131.0  60.3   2   2   1.1e-15   7.7e-12   44.5  16.5     2   175   291   462   289   501 0.79 Major Facilitator Superfamily
Sugar_tr             PF00083.19   451 seq1132_BIOID82837   -            506   1.1e-26   93.3  11.4   1   1   1.6e-30   1.1e-26   93.3   7.9     2   197    31   210    30   221 0.91 Sugar (and other) transporter
Polysacc_synt        PF01943.12   273 seq1136_BIOID82837   -            492   3.5e-61  206.7  14.9   1   1   5.2e-65   3.5e-61  206.7  10.3     5   273    11   276     8   276 0.96 Polysaccharide biosynthesis protein
Polysacc_synt_3      PF13440.1    251 seq1136_BIOID82837   -            492     8e-16   58.1  13.8   1   1   1.2e-19     8e-16   58.1   9.6     3   250    24   274    22   275 0.87 Polysaccharide biosynthesis protein
TraB                 PF01963.12   259 seq1140_BIOID82837   -            264   3.9e-41  141.1   0.2   1   1   3.5e-45   4.8e-41  140.8   0.1     8   250    30   264    21   264 0.96 TraB family
BPD_transp_1         PF00528.17   185 seq1141_BIOID82837   -            339     2e-46  157.7  14.5   1   1   1.4e-50     2e-46  157.7  10.0     1   184   114   336   114   337 0.99 Binding-protein-dependent transport system inner membrane component
Glutaredoxin2_C      PF04399.8    132 seq1142_BIOID82837   -            215   1.3e-50  170.2   0.0   1   1   4.8e-54   1.6e-50  169.9   0.0     1   132    84   215    84   215 0.99 Glutaredoxin 2, C terminal domain
GST_N_3              PF13417.1     75 seq1142_BIOID82837   -            215     2e-12   47.0   0.0   1   1     1e-15   3.5e-12   46.2   0.0     1    74     3    76     3    82 0.90 Glutathione S-transferase, N-terminal domain
GST_N_2              PF13409.1     70 seq1142_BIOID82837   -            215   6.7e-08   32.3   0.0   1   1   3.6e-11   1.2e-07   31.4   0.0     1    68     8    70     8    72 0.88 Glutathione S-transferase, N-terminal domain
GST_N                PF02798.15    76 seq1142_BIOID82837   -            215   6.6e-05   22.8   0.0   1   1   4.2e-08   0.00014   21.8   0.0     1    75     1    70     1    71 0.85 Glutathione S-transferase, N-terminal domain
NanE                 PF04131.9    192 seq1144_BIOID82837   -            229   8.2e-93  308.5   0.5   1   1   7.1e-97   9.7e-93  308.3   0.4     1   192    35   226    35   226 0.99 Putative N-acetylmannosamine-6-phosphate epimerase
Peptidase_S24        PF00717.18    70 seq1145_BIOID82837   -            224   9.5e-16   57.0   0.1   1   1   1.8e-19   2.4e-15   55.7   0.0     1    68   133   202   133   204 0.90 Peptidase S24-like
TPR_2                PF07719.12    34 seq1149_BIOID82837   -            294   6.5e-17   59.9   8.6   1   3   3.4e-06    0.0059   16.3   0.1     1    33    62    94    62    95 0.96 Tetratricopeptide repeat
TPR_2                PF07719.12    34 seq1149_BIOID82837   -            294   6.5e-17   59.9   8.6   2   3   3.3e-08   5.6e-05   22.6   0.0     1    34    96   129    96   129 0.95 Tetratricopeptide repeat
TPR_2                PF07719.12    34 seq1149_BIOID82837   -            294   6.5e-17   59.9   8.6   3   3   1.1e-05     0.019   14.7   0.0     2    30   235   263   234   267 0.91 Tetratricopeptide repeat
TPR_1                PF00515.23    34 seq1149_BIOID82837   -            294   6.8e-15   53.8   6.9   1   2   6.5e-07    0.0011   18.3   0.0     1    33    62    94    62    95 0.96 Tetratricopeptide repeat
TPR_1                PF00515.23    34 seq1149_BIOID82837   -            294   6.8e-15   53.8   6.9   2   2   6.7e-09   1.1e-05   24.6   0.0     2    34    97   129    96   129 0.95 Tetratricopeptide repeat
TPR_11               PF13414.1     69 seq1149_BIOID82837   -            294   2.4e-14   52.5  10.8   1   1   3.7e-12   6.4e-09   35.2   0.7     3    69    96   161    94   161 0.89 TPR repeat
TPR_8                PF13181.1     34 seq1149_BIOID82837   -            294     2e-11   42.6   2.0   1   3   5.9e-05       0.1   12.3   0.0     1    33    62    94    62    95 0.94 Tetratricopeptide repeat
TPR_8                PF13181.1     34 seq1149_BIOID82837   -            294     2e-11   42.6   2.0   2   3   1.3e-05     0.021   14.4   0.0     9    34   104   129    97   130 0.83 Tetratricopeptide repeat
TPR_8                PF13181.1     34 seq1149_BIOID82837   -            294     2e-11   42.6   2.0   3   3   3.8e-05     0.064   12.9   0.1     3    28   236   261   234   264 0.90 Tetratricopeptide repeat
TPR_9                PF13371.1     73 seq1149_BIOID82837   -            294   3.2e-10   39.6   7.1   1   2   4.7e-07   0.00081   19.0   1.1    11    64    44    97    35    98 0.92 Tetratricopeptide repeat
TPR_9                PF13371.1     73 seq1149_BIOID82837   -            294   3.2e-10   39.6   7.1   2   2   2.5e-08   4.2e-05   23.2   0.2     6    63   107   164   102   174 0.93 Tetratricopeptide repeat
Usp                  PF00582.21   140 seq1151_BIOID82837   -            142   4.9e-26   91.4   0.4   1   1   4.1e-30   5.6e-26   91.2   0.3     1   140     1   142     1   142 0.97 Universal stress protein family
Fer4_11              PF13247.1     99 seq1152_BIOID82837   -            514   1.8e-40  136.7   4.7   1   1   5.1e-44   1.8e-40  136.7   3.2     2    98   175   271   174   272 0.98 4Fe-4S dicluster domain
YbaK                 PF04073.10   123 seq1153_BIOID82837   -            159   1.2e-24   86.3   0.2   1   1     1e-28   1.4e-24   86.1   0.1     8   122    31   146    22   147 0.93 YbaK / prolyl-tRNA synthetases associated domain
DUF1439              PF07273.7    152 seq1154_BIOID82837   -            186   8.1e-54  181.3   1.0   1   1   6.8e-58   9.3e-54  181.1   0.7     1   152    27   179    27   179 0.99 Protein of unknown function (DUF1439)
BPD_transp_1         PF00528.17   185 seq1155_BIOID82837   -            300   4.7e-31  107.6  17.3   1   1   1.6e-34   1.1e-30  106.4   8.9     1   184   116   299   116   300 0.98 Binding-protein-dependent transport system inner membrane component
OppC_N               PF12911.2     56 seq1155_BIOID82837   -            300   8.2e-17   60.2   0.9   1   1   1.2e-20   8.2e-17   60.2   0.6     2    55    16    69    15    70 0.90 N-terminal TM domain of oligopeptide transport permease C
ROK                  PF00480.15   179 seq1159_BIOID82837   -            291   3.8e-54  183.1   0.1   1   1   4.4e-58     6e-54  182.4   0.0     1   179     5   183     5   183 0.98 ROK family
PS_pyruv_trans       PF04230.8    286 seq1160_BIOID82837   -            426     1e-39  136.8   0.0   1   1   1.2e-43   1.6e-39  136.2   0.0     1   286    13   356    13   356 0.94 Polysaccharide pyruvyl transferase
DUF1730              PF08331.5     78 seq1165_BIOID82837   -            394   4.7e-30  102.9   0.0   1   1   2.9e-33   1.3e-29  101.4   0.0     1    78    77   155    77   155 0.99 Domain of unknown function (DUF1730)
Fer4_16              PF13484.1     67 seq1165_BIOID82837   -            394     2e-15   57.1   3.6   1   1   8.2e-19   3.7e-15   56.2   2.5     2    67   208   271   207   271 0.99 4Fe-4S double cluster binding domain
Fer4_10              PF13237.1     52 seq1165_BIOID82837   -            394   2.6e-09   36.6   2.1   1   1   1.2e-12   5.5e-09   35.5   1.5     4    52   203   269   200   269 0.96 4Fe-4S dicluster domain
Amidohydro_1         PF01979.15   333 seq1166_BIOID82837   -            348   2.1e-27   96.5   0.0   1   1     2e-31   2.8e-27   96.1   0.0     8   295    15   310    10   323 0.91 Amidohydrolase family
DEAD                 PF00270.24   173 seq1168_BIOID82837   -            646     2e-50  170.5   0.0   1   1   1.1e-52   3.7e-49  166.4   0.0     2   171    48   212    47   214 0.96 DEAD/DEAH box helicase
Helicase_C           PF00271.26    78 seq1168_BIOID82837   -            646   2.4e-26   91.3   0.1   1   1   3.1e-29     1e-25   89.2   0.0     2    78   281   357   280   357 0.98 Helicase conserved C-terminal domain
DbpA                 PF03880.10    74 seq1168_BIOID82837   -            646   9.7e-23   79.5   0.0   1   1   6.7e-26   2.3e-22   78.3   0.0     3    73   506   576   504   577 0.97 DbpA RNA binding domain
DEADboxA             PF12343.3     63 seq1168_BIOID82837   -            646   4.2e-13   49.2  41.8   1   1   1.2e-16   4.2e-13   49.2  29.0     1    63   585   646   585   646 0.95 Cold shock protein DEAD box A
oligo_HPY            PF08352.7     64 seq1169_BIOID82837   -            327   3.6e-19   68.7   0.4   1   1   1.4e-22   6.2e-19   67.9   0.3     1    64   233   297   233   297 0.99 Oligopeptide/dipeptide transporter, C-terminal region
ABC_tran             PF00005.22   118 seq1169_BIOID82837   -            327   5.9e-19   68.4   0.0   1   1   2.3e-22   1.1e-18   67.6   0.0    15   118    65   182    52   182 0.88 ABC transporter
AAA_21               PF13304.1    303 seq1169_BIOID82837   -            327   6.9e-10   39.2   0.0   1   1   2.7e-12   1.2e-08   35.1   0.0   231   302   148   217   112   218 0.93 AAA domain
DUF386               PF04074.7    153 seq1171_BIOID82837   -            154     6e-54  181.5   0.0   1   1   4.9e-58   6.7e-54  181.4   0.0     1   152     1   150     1   151 0.99 Domain of unknown function (DUF386)
Exc                  PF07825.6     77 seq1172_BIOID82837   -             81   1.1e-12   47.3   0.0   1   1     9e-17   1.2e-12   47.2   0.0     3    71     5    75     3    81 0.82 Excisionase-like protein
Nitrate_red_del      PF02613.10   136 seq1173_BIOID82837   -            231   2.4e-25   88.8   2.2   1   1   3.3e-29   4.5e-25   87.9   1.5     7   133     9   154     3   157 0.85 Nitrate reductase delta subunit
Glycos_transf_1      PF00534.15   172 seq1174_BIOID82837   -            406   2.2e-38  131.2   0.0   1   1   1.1e-41   3.9e-38  130.4   0.0    11   169   218   382   209   385 0.92 Glycosyl transferases group 1
Glyco_trans_1_4      PF13692.1    135 seq1174_BIOID82837   -            406   4.5e-17   62.3   0.0   1   1   2.8e-20   9.5e-17   61.2   0.0     5   131   225   366   222   369 0.89 Glycosyl transferases group 1
Rhodanese            PF00581.15   113 seq1175_BIOID82837   -            108     1e-15   57.9   0.0   1   1   8.8e-20   1.2e-15   57.7   0.0     4   112    11    98     8    99 0.93 Rhodanese-like domain
Phage_integ_N        PF09003.5     81 seq1176_BIOID82837   -            375   1.6e-29  101.3   0.5   1   1   5.2e-33   3.6e-29  100.1   0.3     1    78     1    77     1    84 0.95 Bacteriophage lambda integrase, N-terminal domain
Phage_integrase      PF00589.17   173 seq1176_BIOID82837   -            375   1.6e-15   57.0   0.7   1   1   3.5e-19   2.4e-15   56.5   0.2     2   169   193   365   192   369 0.83 Phage integrase family
Bac_DnaA             PF00308.13   219 seq1177_BIOID82837   -            471  2.1e-100  334.7   0.2   1   1  1.1e-103  3.1e-100  334.1   0.1     2   218   137   353   136   354 0.99 Bacterial dnaA  protein
Bac_DnaA_C           PF08299.6     70 seq1177_BIOID82837   -            471   3.7e-35  119.5   0.1   1   1   3.6e-38   9.9e-35  118.1   0.1     1    70   379   448   379   448 0.99 Bacterial dnaA protein helix-turn-helix
DnaA_N               PF11638.3     65 seq1177_BIOID82837   -            471   1.3e-20   72.5   0.1   1   1   1.3e-23   3.5e-20   71.2   0.1     2    63     8    67     7    69 0.92 DnaA N-terminal domain
IstB_IS21            PF01695.12   178 seq1177_BIOID82837   -            471   7.1e-13   48.2   0.0   1   1   4.7e-16   1.3e-12   47.3   0.0    50   151   172   276   151   284 0.89 IstB-like ATP binding protein
AAA                  PF00004.24   132 seq1177_BIOID82837   -            471     2e-06   27.9   0.0   1   1   4.1e-09   1.1e-05   25.4   0.0     2   111   173   274   172   294 0.78 ATPase family associated with various cellular activities (AAA)
DinI                 PF06183.8     65 seq1178_BIOID82837   -             81   1.7e-29  101.4   0.1   1   1   1.8e-33   2.5e-29  100.9   0.0     1    65    13    79    13    79 0.98 DinI-like family
oligo_HPY            PF08352.7     64 seq1180_BIOID82837   -            334   5.3e-20   71.4   0.6   1   1   2.3e-23     1e-19   70.5   0.4     1    64   241   306   241   306 0.97 Oligopeptide/dipeptide transporter, C-terminal region
ABC_tran             PF00005.22   118 seq1180_BIOID82837   -            334   1.5e-19   70.3   0.0   1   1     6e-23   2.7e-19   69.5   0.0     1   117    62   189    62   190 0.82 ABC transporter
DUF3582              PF12122.3    101 seq1181_BIOID82837   -            276   3.6e-33  113.4   0.0   1   1     1e-36   7.1e-33  112.5   0.0     1   101     1    99     1    99 0.97 Protein of unknown function (DUF3582)
Rhomboid             PF01694.17   146 seq1181_BIOID82837   -            276   3.2e-27   95.2  14.7   1   1   4.7e-31   3.2e-27   95.2  10.2     3   142   131   269   129   273 0.88 Rhomboid family
Nitrate_red_gam      PF02665.9    223 seq1185_BIOID82837   -            226   2.1e-87  292.0  12.4   1   1   1.8e-91   2.4e-87  291.8   8.6     2   223     5   226     4   226 0.99 Nitrate reductase gamma subunit
BssS                 PF13991.1     73 seq1186_BIOID82837   -             85   1.3e-34  117.6   0.0   1   1   1.1e-38   1.5e-34  117.4   0.0     1    72    12    83    12    84 0.98 BssS protein family
MFS_1                PF07690.11   354 seq1188_BIOID82837   -            406   9.6e-39  133.0  57.6   1   2   9.5e-30   1.3e-25   89.8  16.1     2   247    31   264    30   267 0.80 Major Facilitator Superfamily
MFS_1                PF07690.11   354 seq1188_BIOID82837   -            406   9.6e-39  133.0  57.6   2   2   8.7e-20   1.2e-15   57.0  18.3     1   178   232   404   232   406 0.90 Major Facilitator Superfamily
LysR_substrate       PF03466.15   209 seq1190_BIOID82837   -            327   7.2e-44  149.2   0.1   1   1   1.4e-47   9.8e-44  148.8   0.0     5   209   120   323   117   323 0.97 LysR substrate binding domain
HTH_1                PF00126.22    60 seq1190_BIOID82837   -            327   1.5e-24   85.3   1.5   1   1   2.9e-28     2e-24   84.9   0.2     1    60    34    93    34    93 0.98 Bacterial regulatory helix-turn-helix protein, lysR family
DAO                  PF01266.19   358 seq1191_BIOID82837   -            372   1.2e-57  195.3   0.0   1   1   9.6e-62   1.3e-57  195.2   0.0     1   357     4   352     4   353 0.86 FAD dependent oxidoreductase
DeoRC                PF00455.17   162 seq1194_BIOID82837   -            252   1.2e-57  193.9   0.1   1   1   4.6e-61   1.6e-57  193.5   0.1     2   161    73   232    72   233 0.99 DeoR C terminal sensor domain
HTH_DeoR             PF08220.7     57 seq1194_BIOID82837   -            252   2.9e-26   90.6   0.0   1   1   1.5e-29   5.2e-26   89.8   0.0     1    56     6    61     6    62 0.98 DeoR-like helix-turn-helix domain
HTH_11               PF08279.7     55 seq1194_BIOID82837   -            252   7.2e-08   31.8   0.0   1   1   3.6e-11   1.2e-07   31.1   0.0     1    43     6    47     6    55 0.88 HTH domain
GntR                 PF00392.16    64 seq1194_BIOID82837   -            252   7.4e-06   25.1   0.0   1   1   5.5e-09   1.9e-05   23.8   0.0    26    61    21    56    13    58 0.93 Bacterial regulatory proteins, gntR family
GerE                 PF00196.14    58 seq1195_BIOID82837   -            241   2.9e-10   39.1   0.7   1   1   3.8e-14   5.2e-10   38.3   0.5     4    57   154   207   152   208 0.95 Bacterial regulatory proteins, luxR family
Response_reg         PF00072.19   112 seq1196_BIOID82837   -            232   5.1e-29  100.4   0.4   1   1   1.2e-32     8e-29   99.8   0.3     1   112     4   112     4   112 0.98 Response regulator receiver domain
Trans_reg_C          PF00486.23    77 seq1196_BIOID82837   -            232   1.4e-21   76.0   0.0   1   1   5.1e-25   3.5e-21   74.7   0.0     1    77   152   228   152   228 0.95 Transcriptional regulatory protein, C terminal
DUF258               PF03193.11   161 seq1197_BIOID82837   -            361   2.8e-55  185.7   0.0   1   1   1.1e-58   3.9e-55  185.3   0.0     2   161   185   345   184   345 0.97 Protein of unknown function, DUF258
MMR_HSR1             PF01926.18   114 seq1197_BIOID82837   -            361   6.3e-06   26.0   0.0   1   1   4.2e-09   1.4e-05   24.9   0.0     4    57   223   283   221   345 0.72 50S ribosome-binding GTPase
Trp_Tyr_perm         PF03222.8    394 seq1198_BIOID82837   -            414    1e-154  515.0  28.6   1   1  8.5e-159  1.2e-154  514.8  19.8     2   394    10   402     9   402 0.99 Tryptophan/tyrosine permease family
PhzC-PhzF            PF02567.11   282 seq1199_BIOID82837   -            297   4.1e-84  282.0   0.0   1   1   3.4e-88   4.6e-84  281.9   0.0     1   281     8   290     8   291 0.97 Phenazine biosynthesis-like protein
ADH_zinc_N           PF00107.21   130 seq1200_BIOID82837   -            354   3.2e-30  104.2   0.0   1   1   1.2e-33   5.5e-30  103.4   0.0     1   108   179   285   179   312 0.90 Zinc-binding dehydrogenase
ADH_zinc_N_2         PF13602.1    127 seq1200_BIOID82837   -            354   1.2e-15   58.3   0.0   1   1   4.9e-19   2.2e-15   57.5   0.0     2   123   212   348   211   352 0.81 Zinc-binding dehydrogenase
ADH_N                PF08240.7    109 seq1200_BIOID82837   -            354   1.3e-13   50.5   0.0   1   1   1.8e-16   8.4e-13   47.9   0.0     2    62    56   115    55   124 0.95 Alcohol dehydrogenase GroES-like domain
DNA_pol3_beta        PF00712.14   120 seq1202_BIOID82837   -            366     5e-48  161.8   0.0   1   1   4.8e-46   2.2e-42  143.6   0.0     1   120     1   120     1   120 0.99 DNA polymerase III beta subunit, N-terminal domain
DNA_pol3_beta_2      PF02767.11   116 seq1202_BIOID82837   -            366   1.2e-47  160.6   0.0   1   1     6e-46   2.7e-42  143.3   0.0     1   116   129   243   129   243 0.99 DNA polymerase III beta subunit, central domain
DNA_pol3_beta_3      PF02768.10   121 seq1202_BIOID82837   -            366   1.2e-44  150.6   0.3   1   1     6e-48   2.7e-44  149.4   0.1     1   121   245   365   245   365 0.99 DNA polymerase III beta subunit, C-terminal domain
Thioredoxin_2        PF13098.1    112 seq1203_BIOID82837   -            268   9.4e-11   41.7   0.1   1   1   7.7e-14   5.3e-10   39.3   0.0     7   108   136   261   130   265 0.59 Thioredoxin-like domain
Thioredoxin_4        PF13462.1    163 seq1203_BIOID82837   -            268   3.3e-07   30.3   0.0   1   1   1.2e-10   8.2e-07   29.0   0.0     9    73   130   192   122   248 0.74 Thioredoxin
GerE                 PF00196.14    58 seq1206_BIOID82837   -            225   1.9e-15   55.8   0.1   1   1   2.5e-19   3.4e-15   55.0   0.1     3    55   152   204   150   207 0.95 Bacterial regulatory proteins, luxR family
HATPase_c            PF02518.21   111 seq1207_BIOID82837   -            457     1e-25   89.4   0.0   1   1   2.3e-28   7.9e-25   86.6   0.0     2   110   346   453   345   454 0.97 Histidine kinase-, DNA gyrase B-, and HSP90-like ATPase
HisKA                PF00512.20    68 seq1207_BIOID82837   -            457   9.8e-15   54.1   3.5   1   1   2.9e-18   9.8e-15   54.1   2.4     1    67   238   299   238   300 0.95 His Kinase A (phospho-acceptor) domain
HAMP                 PF00672.20    70 seq1207_BIOID82837   -            457   8.2e-13   48.2   0.1   1   1   2.4e-16   8.2e-13   48.2   0.1     2    70   165   234   164   234 0.96 HAMP domain
HATPase_c_3          PF13589.1    137 seq1207_BIOID82837   -            457   5.7e-07   29.1   0.0   1   1   3.4e-10   1.2e-06   28.1   0.0     3    82   350   424   348   430 0.88 Histidine kinase-, DNA gyrase B-, and HSP90-like ATPase
MFS_1                PF07690.11   354 seq1209_BIOID82837   -            379   1.4e-15   56.8  60.7   1   1   1.7e-16   7.7e-13   47.7  31.6     1   326     9   316     9   319 0.82 Major Facilitator Superfamily
LacY_symp            PF01306.14   413 seq1209_BIOID82837   -            379   7.2e-13   47.7  27.3   1   1   3.1e-16   1.4e-12   46.7  19.0    12   390     9   366     4   372 0.78 LacY proton/sugar symporter
MFS_1_like           PF12832.2     77 seq1209_BIOID82837   -            379   2.6e-05   23.8   3.2   1   1   5.7e-09   2.6e-05   23.8   2.2     3    57     7    61     5    81 0.83 MFS_1 like family
DUF2770              PF10968.3     36 seq1210_BIOID82837   -             46   1.8e-20   72.2  13.8   1   1   1.6e-24   2.1e-20   71.9   9.6     1    36    10    45    10    45 0.99 Protein of unknown function (DUF2770)
Na_H_Exchanger       PF00999.16   384 seq1211_BIOID82837   -            558   8.9e-76  254.7  52.7   1   1   1.8e-79   1.2e-75  254.3  36.5     4   379    14   385    11   389 0.94 Sodium/hydrogen exchanger family
TrkA_N               PF02254.13   116 seq1211_BIOID82837   -            558   7.2e-25   87.1   0.3   1   1   1.8e-28   1.3e-24   86.3   0.2     2   115   421   534   420   535 0.97 TrkA-N domain
DDE_Tnp_1            PF01609.16   211 seq1212_BIOID82837   -            338   2.2e-33  115.5   0.0   1   1   1.5e-36   5.3e-33  114.2   0.1     5   210   150   324   148   325 0.90 Transposase DDE domain
DUF772               PF05598.6     77 seq1212_BIOID82837   -            338   2.7e-21   75.1   0.3   1   1     8e-25   2.7e-21   75.1   0.2     1    77    63   138    63   138 0.99 Transposase domain (DUF772)
DDE_Tnp_1_3          PF13612.1    155 seq1212_BIOID82837   -            338   2.7e-08   33.5   0.0   1   1   1.6e-11   5.4e-08   32.6   0.0     5   151   149   304   146   308 0.72 Transposase DDE domain
DDE_Tnp_1_6          PF13751.1    125 seq1212_BIOID82837   -            338   9.1e-07   28.8   0.3   1   1   7.7e-10   2.6e-06   27.3   0.2    59   123   265   326   255   327 0.80 Transposase DDE domain
PS_Dcarbxylase       PF02666.10   202 seq1213_BIOID82837   -            322   2.1e-62  209.9   0.0   1   1   1.9e-66   2.5e-62  209.6   0.0     1   198    63   281    63   285 0.93 Phosphatidylserine decarboxylase
HTH_1                PF00126.22    60 seq1214_BIOID82837   -            300   1.2e-19   69.6   0.0   1   1   3.6e-23   2.4e-19   68.6   0.0     1    59    12    70    12    71 0.97 Bacterial regulatory helix-turn-helix protein, lysR family
LysR_substrate       PF03466.15   209 seq1214_BIOID82837   -            300     8e-10   38.0   0.0   1   1   1.6e-13   1.1e-09   37.6   0.0    42   207   135   299   116   300 0.90 LysR substrate binding domain
Cytochrom_B_N        PF00033.14   188 seq1215_BIOID82837   -            188   1.3e-31  109.2  14.2   1   1   2.2e-35   1.5e-31  109.1   9.8     2   187     8   180     7   181 0.98 Cytochrome b(N-terminal)/b6/petB
Ni_hydr_CYTB         PF01292.15   182 seq1215_BIOID82837   -            188   1.4e-28   99.4  14.2   1   1   2.3e-32   1.6e-28   99.2   9.8     1   181     9   180     9   181 0.92 Prokaryotic cytochrome b561
SMC_N                PF02463.14   220 seq1216_BIOID82837   -            357   3.3e-41  140.8   0.0   1   1   8.7e-45     4e-41  140.5   0.0     2   218     3   354     2   356 0.97 RecF/RecN/SMC N terminal domain
AAA_23               PF13476.1    202 seq1216_BIOID82837   -            357   1.7e-09   38.2   0.0   1   1   6.4e-13   2.9e-09   37.4   0.0     1    88     5   143     5   247 0.64 AAA domain
AAA_21               PF13304.1    303 seq1216_BIOID82837   -            357   1.8e-07   31.3   0.0   1   1   4.3e-10     2e-06   27.8   0.0     1    33    25    59    25   100 0.70 AAA domain
NTP_transferase      PF00483.18   248 seq1218_BIOID82837   -            297   1.1e-21   77.2   0.0   1   1   1.9e-25   1.3e-21   76.9   0.0     1   242     5   273     5   278 0.87 Nucleotidyl transferase
NTP_transf_3         PF12804.2    179 seq1218_BIOID82837   -            297   4.6e-07   30.0   0.0   1   1     1e-10   7.1e-07   29.4   0.0     2   111     7   147     6   258 0.73 MobA-like NTP transferase domain
Ldr_toxin            PF13940.1     35 seq1222_BIOID82837   -             35   2.5e-24   84.6   1.3   1   1     2e-28   2.7e-24   84.5   0.9     1    35     1    35     1    35 1.00 Toxin Ldr, type I toxin-antitoxin system
YceI                 PF04264.8    164 seq1223_BIOID82837   -            191   5.3e-40  136.9   0.8   1   1   4.4e-44     6e-40  136.7   0.5     2   163    25   187    24   188 0.93 YceI-like domain
Flavin_Reduct        PF01613.13   154 seq1226_BIOID82837   -            189   8.6e-16   58.0   0.0   1   1   7.9e-20   1.1e-15   57.7   0.0     6   136    19   153    14   165 0.89 Flavin reductase like domain
Methyltransf_23      PF13489.1    162 seq1227_BIOID82837   -            221   2.2e-11   43.5   0.0   1   1   8.1e-15   2.8e-11   43.2   0.0    12   161    29   203    19   204 0.81 Methyltransferase domain
Methyltransf_12      PF08242.7     99 seq1227_BIOID82837   -            221   2.9e-09   37.1   0.0   1   1   1.6e-12   5.4e-09   36.3   0.0     1    97    44   145    44   147 0.85 Methyltransferase domain
Methyltransf_11      PF08241.7     95 seq1227_BIOID82837   -            221     4e-05   23.8   0.0   1   1   3.4e-08   0.00012   22.4   0.0     1    94    44   148    44   149 0.79 Methyltransferase domain
TehB                 PF03848.9    192 seq1227_BIOID82837   -            221     3e-05   23.1   0.2   1   1   1.7e-08   5.9e-05   22.1   0.1    29   135    38   153    29   183 0.76 Tellurite resistance protein TehB
DUF1435              PF07256.7     78 seq1228_BIOID82837   -            115   2.2e-39  133.1   8.7   1   1   2.9e-43     4e-39  132.3   6.0     1    78    38   115    38   115 0.99 Protein of unknown function (DUF1435)
MscS_TM              PF12794.2    340 seq1229_BIOID82837   -           1107  3.7e-122  407.0  13.3   1   1  8.1e-126  3.7e-122  407.0   9.2     2   340   474   814   473   814 0.97 Mechanosensitive ion channel inner membrane domain 1
MscS_porin           PF12795.2    240 seq1229_BIOID82837   -           1107   7.7e-58  195.5  55.5   1   1   1.7e-61   7.7e-58  195.5  38.5     1   239    30   260    27   261 0.96 Mechanosensitive ion channel porin domain
MS_channel           PF00924.13   206 seq1229_BIOID82837   -           1107   1.1e-53  181.5   2.9   1   1   2.6e-57   1.2e-53  181.4   0.5     2   206   875  1074   874  1074 0.99 Mechanosensitive ion channel
DUF1440              PF07274.7    136 seq1230_BIOID82837   -            204   3.9e-55  185.4   2.3   1   1   3.4e-59   4.7e-55  185.1   1.6     1   136    26   182    26   182 0.99 Protein of unknown function (DUF1440)
DUF3440              PF11922.3    181 seq1232_BIOID82837   -            406   5.3e-56  188.9   0.9   1   2   4.4e-45     2e-41  141.4   0.1     1   106   237   344   237   348 0.96 Domain of unknown function (DUF3440)
DUF3440              PF11922.3    181 seq1232_BIOID82837   -            406   5.3e-56  188.9   0.9   2   2   6.7e-16   3.1e-12   46.3   0.1   137   181   346   387   341   387 0.89 Domain of unknown function (DUF3440)
PAPS_reduct          PF01507.14   174 seq1232_BIOID82837   -            406   4.2e-16   59.1   0.1   1   1   6.9e-19   3.1e-15   56.2   0.1     2   163    30   234    29   236 0.78 Phosphoadenosine phosphosulfate reductase family
DNA_gyraseB          PF00204.20   173 seq1234_BIOID82837   -            804   1.6e-62  209.6   0.0   1   1   9.9e-66   3.4e-62  208.5   0.0     1   173   221   391   221   391 0.99 DNA gyrase B
DNA_gyraseB_C        PF00986.16    65 seq1234_BIOID82837   -            804   1.2e-30  104.9   0.2   1   1   9.3e-34   3.2e-30  103.5   0.1     3    65   731   793   729   793 0.96 DNA gyrase B subunit, carboxyl terminus
Toprim               PF01751.17    88 seq1234_BIOID82837   -            804   1.9e-23   82.0   0.0   1   1   1.7e-26   5.9e-23   80.4   0.0     1    88   419   532   419   532 0.96 Toprim domain
HATPase_c            PF02518.21   111 seq1234_BIOID82837   -            804   1.3e-20   73.0   0.2   1   1   7.7e-24   2.6e-20   72.0   0.1     2   110    32   173    31   174 0.95 Histidine kinase-, DNA gyrase B-, and HSP90-like ATPase
UPF0027              PF01139.12   420 seq1235_BIOID82837   -            408  4.5e-134  447.4   0.2   1   1  3.7e-138  5.1e-134  447.3   0.1     2   420    10   408     9   408 0.93 Uncharacterized protein family UPF0027
Epimerase            PF01370.16   236 seq1237_BIOID82837   -            361   2.6e-80  269.1   0.1   1   1   1.5e-83   3.3e-80  268.7   0.0     1   236     3   259     3   259 0.97 NAD dependent epimerase/dehydratase family
RmlD_sub_bind        PF04321.12   287 seq1237_BIOID82837   -            361   1.4e-16   60.1   0.0   1   1     1e-19   2.4e-16   59.3   0.0     1   283     1   332     1   336 0.84 RmlD substrate binding domain
3Beta_HSD            PF01073.14   280 seq1237_BIOID82837   -            361   5.4e-15   54.7   0.0   1   1     4e-18   9.1e-15   53.9   0.0     1   224     4   242     4   253 0.80 3-beta hydroxysteroid dehydrogenase/isomerase family
Polysacc_synt_2      PF02719.10   294 seq1237_BIOID82837   -            361   7.1e-15   54.5   0.0   1   1   8.4e-18   1.9e-14   53.1   0.0     1   117     3   113     3   122 0.86 Polysaccharide biosynthesis protein
NAD_binding_4        PF07993.7    249 seq1237_BIOID82837   -            361   1.6e-14   53.3   0.0   1   1   2.2e-16     5e-13   48.4   0.0     1   197     5   196     5   257 0.77 Male sterility protein
adh_short            PF00106.20   167 seq1237_BIOID82837   -            361   6.4e-08   32.5   0.8   1   1   5.5e-10   1.2e-06   28.3   0.1     3   121     3   110     2   124 0.78 short chain dehydrogenase
Bax1-I               PF01027.15   205 seq1242_BIOID82837   -            219   9.5e-40  136.2  32.5   1   1     8e-44   1.1e-39  136.0  22.5     2   205    19   213    18   213 0.86 Inhibitor of apoptosis-promoting Bax1
ParBc                PF02195.13    90 seq1243_BIOID82837   -            190   2.3e-16   59.5   0.0   1   1     3e-20     4e-16   58.7   0.0     2    90    33   127    32   127 0.96 ParB-like nuclease domain
RTC                  PF01137.16   228 seq1246_BIOID82837   -            339   6.7e-87  289.9   0.1   1   1   1.2e-90     8e-87  289.6   0.1     1   226     8   327     8   329 0.99 RNA 3'-terminal phosphate cyclase
RTC_insert           PF05189.8    103 seq1246_BIOID82837   -            339     5e-14   52.0   0.3   1   1   1.3e-17   8.6e-14   51.2   0.2     2   102   185   277   184   278 0.96 RNA 3'-terminal phosphate cyclase (RTC), insert domain
Lip_A_acyltrans      PF03279.8    295 seq1247_BIOID82837   -            306  4.3e-117  390.0   0.0   1   1  3.5e-121  4.8e-117  389.9   0.0     2   295     5   297     4   297 0.99 Bacterial lipid A biosynthesis acyltransferase
RmlD_sub_bind        PF04321.12   287 seq1248_BIOID82837   -            299    2e-110  368.0   0.0   1   1  6.6e-114  2.3e-110  367.9   0.0     1   285     1   293     1   295 0.98 RmlD substrate binding domain
Epimerase            PF01370.16   236 seq1248_BIOID82837   -            299   4.8e-17   62.0   0.0   1   1   1.9e-20   6.3e-17   61.6   0.0     1   199     3   178     3   228 0.88 NAD dependent epimerase/dehydratase family
Polysacc_synt_2      PF02719.10   294 seq1248_BIOID82837   -            299   3.1e-08   32.7   0.1   1   1   5.4e-11   1.8e-07   30.2   0.0    51   164    28   154     1   164 0.79 Polysaccharide biosynthesis protein
NAD_binding_4        PF07993.7    249 seq1248_BIOID82837   -            299   1.9e-07   30.1   0.0   1   1   7.9e-11   2.7e-07   29.6   0.0    87   201    54   160    35   210 0.79 Male sterility protein
Sigma54_activat      PF00158.21   168 seq1250_BIOID82837   -            325   1.2e-62  210.2   0.0   1   1   5.1e-66   1.7e-62  209.6   0.0     2   163     9   170     8   175 0.98 Sigma-54 interaction domain
AAA_5                PF07728.9    139 seq1250_BIOID82837   -            325   1.2e-07   31.4   0.0   1   1   6.6e-11   2.2e-07   30.5   0.0     1   122    31   149    31   169 0.82 AAA domain (dynein-related subfamily)
HTH_8                PF02954.14    42 seq1250_BIOID82837   -            325   1.2e-05   24.5   0.7   1   1   7.1e-09   2.4e-05   23.6   0.5     6    41   287   322   283   323 0.89 Bacterial regulatory protein, Fis family
DsrC                 PF04358.8    109 seq1252_BIOID82837   -            128   4.4e-46  155.5   0.0   1   1   3.7e-50     5e-46  155.3   0.0     3   109    22   128    20   128 0.98 DsrC like protein
Abhydrolase_3        PF07859.8    211 seq1253_BIOID82837   -            319   7.2e-53  179.1   0.0   1   1   2.1e-56   9.5e-53  178.7   0.0     1   210    87   295    87   296 0.90 alpha/beta hydrolase fold
DUF2424              PF10340.4    374 seq1253_BIOID82837   -            319   5.6e-08   31.7   0.0   1   1   1.7e-11   7.7e-08   31.2   0.0   119   276    79   235    61   247 0.81 Protein of unknown function (DUF2424)
DLH                  PF01738.13   218 seq1253_BIOID82837   -            319   0.00013   21.2   0.0   1   1   5.3e-08   0.00024   20.3   0.0   147   206   253   307   227   319 0.80 Dienelactone hydrolase family
DNA_III_psi          PF03603.8    128 seq1255_BIOID82837   -            137   1.1e-45  154.4   0.1   1   1   9.3e-50   1.3e-45  154.2   0.0     1   128     1   128     1   128 0.99 DNA polymerase III psi subunit
FUR                  PF01475.14   120 seq1256_BIOID82837   -            171   2.5e-15   56.3   0.1   1   1   4.2e-19   5.7e-15   55.1   0.0     2   118    20   138    19   140 0.90 Ferric uptake regulator family
SCP2                 PF02036.12   101 seq1259_BIOID82837   -            174   3.3e-19   68.8   0.1   1   1   3.5e-23   4.8e-19   68.3   0.1    11   101    45   133    33   133 0.93 SCP-2 sterol transfer family
Acetyltransf_1       PF00583.19    83 seq1260_BIOID82837   -            148   2.4e-20   72.2   0.0   1   1   2.4e-23   3.6e-20   71.6   0.0     4    82    48   120    45   121 0.92 Acetyltransferase (GNAT) family
Acetyltransf_10      PF13673.1    117 seq1260_BIOID82837   -            148   2.3e-13   50.1   0.1   1   1     2e-16   3.1e-13   49.7   0.1    22   117    18   120     8   120 0.86 Acetyltransferase (GNAT) domain
FR47                 PF08445.5     86 seq1260_BIOID82837   -            148   1.4e-12   47.0   0.1   1   1   1.2e-15   1.9e-12   46.6   0.0    17    81    59   124    42   130 0.82 FR47-like protein
Acetyltransf_7       PF13508.1     79 seq1260_BIOID82837   -            148   3.5e-12   46.1   0.0   1   1   3.1e-15   4.8e-12   45.7   0.0     8    78    45   121    38   122 0.86 Acetyltransferase (GNAT) domain
Acetyltransf_4       PF13420.1    155 seq1260_BIOID82837   -            148   1.1e-08   35.0   0.0   1   1   8.6e-12   1.3e-08   34.8   0.0    32   148    23   134     5   141 0.82 Acetyltransferase (GNAT) domain
Acetyltransf_8       PF13523.1    152 seq1260_BIOID82837   -            148   1.7e-08   34.4   0.1   1   1   3.4e-10   5.1e-07   29.5   0.0    75   138    61   122     4   127 0.78 Acetyltransferase (GNAT) domain
Acetyltransf_3       PF13302.1    142 seq1260_BIOID82837   -            148   2.8e-07   30.8   0.1   1   1   6.4e-10   9.7e-07   29.0   0.1    67   142    49   121     3   121 0.73 Acetyltransferase (GNAT) domain
Acetyltransf_9       PF13527.1    128 seq1260_BIOID82837   -            148   4.6e-07   29.6   0.0   1   1   5.8e-10   8.7e-07   28.7   0.0    74   127    64   122    49   123 0.89 Acetyltransferase (GNAT) domain
Acetyltransf_6       PF13480.1    142 seq1260_BIOID82837   -            148   4.4e-05   23.3   0.0   1   1   3.7e-08   5.7e-05   22.9   0.0    73   131    42   100    17   107 0.90 Acetyltransferase (GNAT) domain
PseudoU_synth_2      PF00849.17   164 seq1261_BIOID82837   -            217   8.7e-15   54.8   0.2   1   1   1.6e-17   2.2e-13   50.2   0.0     2   164    41   186    40   186 0.84 RNA pseudouridylate synthase
NTP_transferase      PF00483.18   248 seq1262_BIOID82837   -            293   9.7e-74  247.6   0.0   1   1   1.7e-77   1.1e-73  247.4   0.0     1   246     5   241     5   243 0.99 Nucleotidyl transferase
NTP_transf_3         PF12804.2    179 seq1262_BIOID82837   -            293   9.4e-10   38.8   0.0   1   1   1.5e-13     1e-09   38.7   0.0     1   125     6   140     6   233 0.74 MobA-like NTP transferase domain
MFS_1                PF07690.11   354 seq1263_BIOID82837   -            408   5.5e-53  179.8  43.4   1   2   2.9e-36     1e-32  113.2  19.4     2   248    20   256    19   263 0.81 Major Facilitator Superfamily
MFS_1                PF07690.11   354 seq1263_BIOID82837   -            408   5.5e-53  179.8  43.4   2   2   3.8e-24   1.3e-20   73.3  10.1     1   168   224   393   224   407 0.89 Major Facilitator Superfamily
Sugar_tr             PF00083.19   451 seq1263_BIOID82837   -            408   8.8e-15   54.0  29.4   1   2   1.1e-12   3.8e-09   35.5  11.1    10   191    24   192    14   195 0.82 Sugar (and other) transporter
Sugar_tr             PF00083.19   451 seq1263_BIOID82837   -            408   8.8e-15   54.0  29.4   2   2   2.5e-08   8.4e-05   21.2   4.2    46   185   258   391   222   397 0.87 Sugar (and other) transporter
MFS_2                PF13347.1    427 seq1263_BIOID82837   -            408   1.1e-12   46.9  24.8   1   1   4.8e-14   1.6e-10   39.8   3.3   148   315   146   312   137   340 0.80 MFS/sugar transport protein
MFS_1_like           PF12832.2     77 seq1263_BIOID82837   -            408   1.1e-05   25.0   7.2   1   1   3.2e-08   0.00011   21.8   0.2    12    72    26    91    18    95 0.81 MFS_1 like family
DUF3521              PF12035.3     35 seq1264_BIOID82837   -             66   7.2e-20   70.4   0.8   1   1   9.6e-24   1.3e-19   69.5   0.6     1    35     1    35     1    35 0.98 Protein of unknown function (DUF3521)
Methyltrans_SAM      PF10672.4    286 seq1265_BIOID82837   -            396   5.2e-31  107.4   0.0   1   1   3.8e-34   7.4e-31  106.9   0.0    12   266   110   371   103   381 0.84 S-adenosylmethionine-dependent methyltransferase
Cons_hypoth95        PF03602.10   183 seq1265_BIOID82837   -            396   2.2e-12   46.6   0.0   1   1   1.8e-15   3.5e-12   45.9   0.0    39   123   216   302   211   329 0.89 Conserved hypothetical protein 95
Methyltransf_31      PF13847.1    152 seq1265_BIOID82837   -            396     1e-10   41.3   0.1   1   1     9e-14   1.8e-10   40.5   0.0    21   118   236   349   220   377 0.74 Methyltransferase domain
Methyltransf_26      PF13659.1    117 seq1265_BIOID82837   -            396   1.2e-09   38.0   0.0   1   1   1.1e-12   2.2e-09   37.2   0.0     2   116   222   340   221   341 0.84 Methyltransferase domain
Methyltransf_18      PF12847.2    112 seq1265_BIOID82837   -            396     1e-06   29.2   0.0   1   1   1.8e-09   3.6e-06   27.4   0.0    12   109   231   337   220   340 0.69 Methyltransferase domain
MTS                  PF05175.9    170 seq1265_BIOID82837   -            396   6.6e-07   28.7   0.0   1   1   5.2e-10     1e-06   28.1   0.0    55   154   243   353   217   363 0.77 Methyltransferase small domain
Met_10               PF02475.11   200 seq1265_BIOID82837   -            396     1e-05   25.1   0.0   1   1   7.6e-09   1.5e-05   24.5   0.0    70   182   187   306   121   323 0.85 Met-10+ like-protein
RhaT                 PF06379.7    344 seq1266_BIOID82837   -            344  1.2e-215  714.8  32.9   1   1    1e-219  1.4e-215  714.6  22.8     1   343     1   343     1   344 1.00 L-rhamnose-proton symport protein (RhaT)
Acetyltransf_9       PF13527.1    128 seq1267_BIOID82837   -            167   9.1e-11   41.6   0.0   1   1   3.6e-14   1.2e-10   41.1   0.0     9   128    10   125     3   125 0.86 Acetyltransferase (GNAT) domain
Acetyltransf_1       PF00583.19    83 seq1267_BIOID82837   -            167     1e-10   41.3   0.0   1   1   4.7e-14   1.6e-10   40.7   0.0     3    83    49   123    47   123 0.93 Acetyltransferase (GNAT) family
Acetyltransf_7       PF13508.1     79 seq1267_BIOID82837   -            167   9.7e-07   28.7   0.0   1   1   5.1e-10   1.8e-06   27.9   0.0     6    78    45   123    43   124 0.74 Acetyltransferase (GNAT) domain
Acetyltransf_10      PF13673.1    117 seq1267_BIOID82837   -            167   4.9e-05   23.3   0.0   1   1   2.3e-08   7.8e-05   22.6   0.0     1   117    10   122    10   122 0.71 Acetyltransferase (GNAT) domain
DUF937               PF06078.6    137 seq1268_BIOID82837   -            132   7.2e-19   68.2   6.3   1   1   6.6e-23   9.1e-19   67.9   4.3    41   137     6   107     1   107 0.84 Bacterial protein of unknown function (DUF937)
HAD_2                PF13419.1    176 seq1269_BIOID82837   -            225   4.7e-28   98.4   0.0   1   1   1.2e-31   5.5e-28   98.2   0.0     1   176     6   195     6   195 0.91 Haloacid dehalogenase-like hydrolase
Hydrolase_like       PF13242.1     75 seq1269_BIOID82837   -            225   9.4e-13   47.5   0.0   1   1   3.3e-16   1.5e-12   46.9   0.0     3    75   149   218   147   218 0.85 HAD-hyrolase-like
Hydrolase            PF00702.21   204 seq1269_BIOID82837   -            225   2.2e-11   44.5   0.2   1   1   2.4e-14   1.1e-10   42.3   0.1   107   204    78   189     3   189 0.75 haloacid dehalogenase-like hydrolase
NUDIX                PF00293.23   135 seq1272_BIOID82837   -            153     8e-21   73.9   0.2   1   1   7.4e-25     1e-20   73.6   0.1     2   120     5   116     4   123 0.92 NUDIX domain
SpoU_methylase       PF00588.14   142 seq1273_BIOID82837   -            246   1.3e-31  109.3   0.1   1   1   1.3e-35   1.8e-31  108.8   0.1     2   142     5   154     4   154 0.89 SpoU rRNA Methylase family
Fe-ADH               PF00465.14   366 seq1274_BIOID82837   -            362   6.4e-47  159.8   0.2   1   1   1.4e-50   9.3e-47  159.2   0.1     1   364    12   348    12   350 0.90 Iron-containing alcohol dehydrogenase
Fe-ADH_2             PF13685.1    250 seq1274_BIOID82837   -            362     1e-22   80.5   0.0   1   1     2e-26   1.4e-22   80.1   0.0     4   250    19   279    17   279 0.85 Iron-containing alcohol dehydrogenase
Hydrolase_3          PF08282.7    254 seq1277_BIOID82837   -            270   3.9e-68  229.6   0.0   1   1   9.6e-72   4.4e-68  229.5   0.0     1   254     6   264     6   264 0.95 haloacid dehalogenase-like hydrolase
S6PP                 PF05116.8    247 seq1277_BIOID82837   -            270   5.4e-16   58.5   0.0   1   2   4.5e-09     2e-05   23.8   0.0     3    79     4    82     2   144 0.79 Sucrose-6F-phosphate phosphohydrolase
S6PP                 PF05116.8    247 seq1277_BIOID82837   -            270   5.4e-16   58.5   0.0   2   2     8e-12   3.6e-08   32.8   0.0   144   214   175   244   155   268 0.80 Sucrose-6F-phosphate phosphohydrolase
Hydrolase            PF00702.21   204 seq1277_BIOID82837   -            270   9.2e-09   36.0   1.3   1   1     1e-11   4.6e-08   33.7   0.9     1   204     3   232     3   232 0.60 haloacid dehalogenase-like hydrolase
dTDP_sugar_isom      PF00908.12   177 seq1278_BIOID82837   -            185   2.9e-76  254.6   0.0   1   1   2.4e-80   3.2e-76  254.4   0.0     2   176     4   177     3   178 0.97 dTDP-4-dehydrorhamnose 3,5-epimerase
DUF2629              PF10945.3     44 seq1279_BIOID82837   -             62   3.3e-27   93.4   1.3   1   1     3e-31   4.2e-27   93.1   0.9     2    44    18    60    17    60 0.98 Protein of unknown function (DUF2629)
tRNA_Me_trans        PF03054.11   356 seq1280_BIOID82837   -            383  1.7e-150  500.3   0.0   1   1  5.7e-154  1.9e-150  500.2   0.0     1   356    21   375    21   375 0.98 tRNA methyl transferase
NAD_synthase         PF02540.12   242 seq1280_BIOID82837   -            383   8.6e-10   37.7   0.0   1   1   2.5e-11   8.6e-08   31.2   0.0    16    82    18    90     5   110 0.78 NAD synthase
Asn_synthase         PF00733.16   255 seq1280_BIOID82837   -            383   1.7e-06   27.6   0.0   1   1   7.5e-10   2.6e-06   27.0   0.0    16    92    19   102     7   177 0.89 Asparagine synthase
ThiI                 PF02568.9    197 seq1280_BIOID82837   -            383   3.9e-06   26.3   0.0   1   1   1.6e-09   5.6e-06   25.8   0.0     2    73    19    90    18   144 0.73 Thiamine biosynthesis protein (ThiI)
GTP_EFTU             PF00009.22   188 seq1282_BIOID82837   -            538     1e-44  152.1   0.0   1   1   3.4e-48   1.6e-44  151.5   0.0     3   187    22   286    20   287 0.92 Elongation factor Tu GTP binding domain
GTP_EFTU_D2          PF03144.20    74 seq1282_BIOID82837   -            538   2.8e-11   43.2   0.1   1   1   2.7e-14   1.2e-10   41.2   0.0     2    74   323   389   322   389 0.97 Elongation factor Tu domain 2
YhjQ                 PF06564.7    244 seq1286_BIOID82837   -            242  1.1e-121  404.7   4.3   1   1  3.8e-125  1.3e-121  404.4   3.0     9   241     1   233     1   236 0.99 YhjQ protein
CbiA                 PF01656.18   195 seq1286_BIOID82837   -            242   3.6e-07   29.6   0.0   1   1   1.4e-10   4.6e-07   29.3   0.0     7   161     2   168     1   199 0.66 CobQ/CobB/MinD/ParA nucleotide binding domain
ArsA_ATPase          PF02374.10   305 seq1286_BIOID82837   -            242   1.4e-05   24.2   0.0   1   1     7e-09   2.4e-05   23.4   0.0     9    54     2    47     2    53 0.96 Anion-transporting ATPase
YccV-like            PF08755.6    100 seq1288_BIOID82837   -            105   3.6e-25   87.6   0.0   1   1   2.9e-29     4e-25   87.5   0.0     2    99     4   101     3   102 0.96 Hemimethylated DNA-binding protein YccV like
Polysacc_synt        PF01943.12   273 seq1289_BIOID82837   -            415   4.6e-69  232.5  25.8   1   1   6.8e-73   4.6e-69  232.5  17.9     1   271     8   277     8   279 0.99 Polysaccharide biosynthesis protein
Polysacc_synt_3      PF13440.1    251 seq1289_BIOID82837   -            415   2.5e-13   49.9  17.8   1   1   3.6e-17   2.5e-13   49.9  12.4     5   249    27   276    24   278 0.84 Polysaccharide biosynthesis protein
MsyB                 PF13984.1    122 seq1290_BIOID82837   -            124   6.7e-67  223.0  12.7   1   1   5.5e-71   7.5e-67  222.8   8.8     1   122     3   124     3   124 0.99 MsyB protein
Rrf2                 PF02082.15    83 seq1295_BIOID82837   -            162   1.6e-27   95.2   0.0   1   1   2.1e-31   2.8e-27   94.5   0.0     1    83     1    83     1    83 0.99 Transcriptional regulator
Glyco_tranf_2_3      PF13641.1    230 seq1296_BIOID82837   -            888   1.7e-32  112.9   0.0   1   1   1.3e-35   2.6e-32  112.3   0.0     1   230   289   516   289   516 0.87 Glycosyltransferase like family 2
Glycos_transf_2      PF00535.21   169 seq1296_BIOID82837   -            888     4e-30  104.6   0.0   1   1   3.3e-33   6.4e-30  103.9   0.0     1   169   292   463   292   463 0.98 Glycosyl transferase family 2
Glyco_trans_2_3      PF13632.1    192 seq1296_BIOID82837   -            888   4.8e-19   68.7   1.1   1   1   2.5e-22   4.8e-19   68.7   0.7     2   187   372   571   371   586 0.70 Glycosyl transferase family group 2
Cellulose_synt       PF03552.9    722 seq1296_BIOID82837   -            888   1.1e-16   60.2   6.5   1   1   2.6e-16   5.1e-13   48.1   1.4   415   651   462   678   457   700 0.75 Cellulose synthase
PilZ                 PF07238.9    102 seq1296_BIOID82837   -            888     5e-15   55.2   0.1   1   1   4.7e-18   9.2e-15   54.3   0.0     1   101   710   806   710   807 0.95 PilZ domain
Glyco_transf_21      PF13506.1    174 seq1296_BIOID82837   -            888   1.2e-13   50.6   0.0   1   1   1.1e-16   2.2e-13   49.8   0.0    12   174   350   515   341   515 0.87 Glycosyl transferase family 21
Glyco_tranf_2_2      PF10111.4    281 seq1296_BIOID82837   -            888   2.6e-06   26.6   0.0   1   1   1.9e-09   3.8e-06   26.0   0.0    32   185   319   464   293   490 0.84 Glycosyltransferase like family 2
DUF489               PF04356.7    193 seq1301_BIOID82837   -            215   2.5e-76  255.4   0.8   1   1   2.1e-80   2.9e-76  255.2   0.5     1   192     9   202     9   203 0.98 Protein of unknown function (DUF489)
NAD_binding_10       PF13460.1    183 seq1303_BIOID82837   -            211   1.3e-15   57.7   0.0   1   1   4.4e-19   1.5e-15   57.5   0.0     1   180     4   189     4   192 0.83 NADH(P)-binding
Semialdhyde_dh       PF01118.19   121 seq1303_BIOID82837   -            211   7.7e-08   32.5   0.0   1   1   1.8e-10   6.1e-07   29.6   0.0     2    84     4    80     3   100 0.77 Semialdehyde dehydrogenase, NAD binding domain
Epimerase            PF01370.16   236 seq1303_BIOID82837   -            211   1.6e-05   24.3   0.0   1   1   1.1e-08   3.7e-05   23.1   0.0     1   115     4   110     4   194 0.88 NAD dependent epimerase/dehydratase family
DUF2057              PF09829.4    189 seq1304_BIOID82837   -            220     8e-48  162.4   0.0   1   1   6.7e-52   9.1e-48  162.3   0.0     2   189    22   213    21   213 0.98 Uncharacterized protein conserved in bacteria (DUF2057)
Aminotran_5          PF00266.14   371 seq1306_BIOID82837   -            404   7.2e-93  311.1   0.0   1   1   1.8e-96   8.4e-93  310.9   0.0     1   370     5   368     5   369 0.97 Aminotransferase class-V
Beta_elim_lyase      PF01212.16   290 seq1306_BIOID82837   -            404   4.7e-07   29.1   0.1   1   1   1.5e-10   6.9e-07   28.5   0.1    34   231    54   239    39   297 0.75 Beta-eliminating lyase
Cys_Met_Meta_PP      PF01053.15   386 seq1306_BIOID82837   -            404   8.9e-06   24.1   0.0   1   1   5.1e-09   2.3e-05   22.7   0.0    58   185    52   188    25   211 0.76 Cys/Met metabolism PLP-dependent enzyme
FCD                  PF07729.7    125 seq1308_BIOID82837   -            229   7.4e-24   84.3   9.5   1   1   1.7e-27   1.1e-23   83.7   6.6     3   123    99   218    97   220 0.94 FCD domain
GntR                 PF00392.16    64 seq1308_BIOID82837   -            229   1.6e-14   52.9   0.1   1   1   5.7e-18   3.9e-14   51.7   0.0     3    64     7    68     5    68 0.95 Bacterial regulatory proteins, gntR family
GLF                  PF03275.8    204 seq1309_BIOID82837   -            367   9.5e-85  283.1   3.8   1   1   5.1e-88   1.4e-84  282.5   2.6     2   204   147   346   146   346 0.99 UDP-galactopyranose mutase
NAD_binding_8        PF13450.1     68 seq1309_BIOID82837   -            367   1.2e-20   73.1   0.0   1   1   1.1e-23     3e-20   71.8   0.0     1    68     6    72     6    72 0.95 NAD(P)-binding Rossmann-like domain
Pyr_redox            PF00070.22    80 seq1309_BIOID82837   -            367   2.6e-05   24.3   0.1   1   1   2.3e-08   6.2e-05   23.1   0.0     3    43     5    46     3    56 0.91 Pyridine nucleotide-disulphide oxidoreductase
Amino_oxidase        PF01593.19   450 seq1309_BIOID82837   -            367   4.6e-05   22.5   0.0   1   1   2.5e-08   6.8e-05   22.0   0.0     5    66    15    75    13   129 0.85 Flavin containing amine oxidoreductase
FAD_binding_2        PF00890.19   421 seq1309_BIOID82837   -            367   8.3e-05   21.4   0.0   1   1   4.7e-08   0.00013   20.8   0.0     1    38     3    40     3    43 0.95 FAD binding domain
Lyase_1              PF00206.15   312 seq1310_BIOID82837   -            456     6e-85  285.0   0.0   1   1   1.1e-88   7.8e-85  284.6   0.0     1   305    14   312    14   320 0.97 Lyase
ASL_C                PF08328.6    115 seq1310_BIOID82837   -            456   6.1e-55  183.8   0.0   1   1     2e-58   1.4e-54  182.7   0.0     1   115   331   445   331   445 1.00 Adenylosuccinate lyase C-terminal
DUF318               PF03773.8    307 seq1311_BIOID82837   -            346   2.4e-82  276.2  24.6   1   1   2.3e-86   3.2e-82  275.8  17.1     2   305    62   343    61   345 0.98 Predicted permease
BON                  PF04972.12    64 seq1314_BIOID82837   -            201   1.7e-39  133.2  15.7   1   2   7.5e-23     1e-18   66.7   3.7     1    63    60   122    60   123 0.98 BON domain
BON                  PF04972.12    64 seq1314_BIOID82837   -            201   1.7e-39  133.2  15.7   2   2   1.3e-24   1.8e-20   72.3   1.8     1    62   139   200   139   201 0.97 BON domain
MGS                  PF02142.17    95 seq1315_BIOID82837   -            155   4.5e-18   64.8   0.0   1   1   4.4e-22     6e-18   64.4   0.0     2    95    29   121    28   121 0.96 MGS-like domain
Acyltransferase      PF01553.16   132 seq1316_BIOID82837   -            827   3.9e-25   87.6   0.0   1   1   5.1e-29   6.9e-25   86.8   0.0     2   131   302   444   301   445 0.95 Acyltransferase
Phosphorylase        PF00343.15   713 seq1318_BIOID82837   -            797         0 1154.0   0.9   1   1         0         0 1153.9   0.2     1   712    91   796    91   797 0.99 Carbohydrate phosphorylase
DGOK                 PF05035.7    287 seq1319_BIOID82837   -            292   8.2e-98  326.5   0.2   1   1  6.8e-102   9.3e-98  326.3   0.2     1   286     9   287     9   288 0.98 2-keto-3-deoxy-galactonokinase
FGGY_N               PF00370.16   245 seq1320_BIOID82837   -            489     4e-30  104.8   0.0   1   1   8.3e-34   5.7e-30  104.3   0.0     3   242     7   241     5   244 0.86 FGGY family of carbohydrate kinases, N-terminal domain
FGGY_C               PF02782.11   197 seq1320_BIOID82837   -            489   1.4e-25   89.9   0.1   1   1   3.7e-29   2.6e-25   89.1   0.0     1   195   253   439   253   441 0.89 FGGY family of carbohydrate kinases, C-terminal domain
NifU_N               PF01592.11   127 seq1321_BIOID82837   -            128   7.1e-56  187.4   0.2   1   1   5.7e-60   7.8e-56  187.3   0.2     1   125     2   126     2   128 0.97 NifU-like N terminal domain
DUF1328              PF07043.8     39 seq1323_BIOID82837   -             59   1.6e-12   47.0  24.5   1   1   1.4e-16   1.9e-12   46.8  17.0     1    39    12    50    12    50 0.99 Protein of unknown function (DUF1328)
Fe-S_biosyn          PF01521.15    91 seq1324_BIOID82837   -            107   3.7e-30  103.4   0.0   1   1   3.1e-34   4.2e-30  103.2   0.0     1    91     3    93     3    93 0.99 Iron-sulphur cluster biosynthesis
Patatin              PF01734.17   204 seq1325_BIOID82837   -            357   5.1e-22   78.6   0.2   1   1   3.1e-25   4.2e-21   75.7   0.2     1   203    27   195    27   196 0.91 Patatin-like phospholipase
Aldolase             PF01081.14   196 seq1326_BIOID82837   -            205   1.6e-29  102.3   0.4   1   1   2.9e-33     2e-29  102.0   0.3     6   183     5   183     2   194 0.92 KDPG and KHG aldolase
Response_reg         PF00072.19   112 seq1329_BIOID82837   -            223   9.4e-25   86.6   0.2   1   1   2.1e-28   1.5e-24   86.0   0.2     1   111     3   112     3   113 0.98 Response regulator receiver domain
Trans_reg_C          PF00486.23    77 seq1329_BIOID82837   -            223   2.6e-19   68.7   0.1   1   1   8.4e-23   5.7e-19   67.6   0.1     2    77   146   220   144   220 0.93 Transcriptional regulatory protein, C terminal
FAD_binding_2        PF00890.19   421 seq1331_BIOID82837   -            602  2.5e-116  388.8   1.2   1   1  5.6e-120  2.5e-116  388.8   0.8     1   421     7   397     7   397 0.98 FAD binding domain
Succ_DH_flav_C       PF02910.15   129 seq1331_BIOID82837   -            602   8.3e-40  135.5   0.1   1   1     3e-43   1.4e-39  134.8   0.0     1   129   453   581   453   581 0.98 Fumarate reductase flavoprotein C-term
HSCB_C               PF07743.8     78 seq1332_BIOID82837   -            171   2.5e-21   75.8  12.9   1   1   1.4e-24   9.9e-21   73.8   6.4     2    77    87   162    86   163 0.97 HSCB C-terminal oligomerisation domain
DnaJ                 PF00226.26    64 seq1332_BIOID82837   -            171   9.5e-13   47.5   0.0   1   1   2.8e-16   1.9e-12   46.6   0.0     1    63     2    70     2    71 0.97 DnaJ domain
BcsB                 PF03170.8    605 seq1333_BIOID82837   -            779  6.5e-224  744.3   1.4   1   1  5.7e-228  7.8e-224  744.0   1.0     4   605    68   681    65   681 0.99 Bacterial cellulose synthase subunit
MR_MLE_N             PF02746.11   117 seq1337_BIOID82837   -            382   3.7e-31  107.4   0.0   1   1   1.5e-34   6.9e-31  106.5   0.0    28   117    15   107     4   107 0.97 Mandelate racemase / muconate lactonizing enzyme, N-terminal domain
MR_MLE_C             PF13378.1    111 seq1337_BIOID82837   -            382   1.8e-29  101.8   0.0   1   1   7.8e-33   3.6e-29  100.8   0.0     1   111   234   351   234   351 0.88 Enolase C-terminal domain-like
MR_MLE               PF01188.16    67 seq1337_BIOID82837   -            382   3.8e-11   43.2   0.0   1   1   1.7e-14   7.7e-11   42.2   0.0     2    67   167   234   166   234 0.96 Mandelate racemase / muconate lactonizing enzyme, C-terminal domain
RhaA                 PF06134.6    417 seq1338_BIOID82837   -            419    6e-239  792.8   0.0   1   1    5e-243  6.9e-239  792.6   0.0     1   417     3   418     3   418 1.00 L-rhamnose isomerase (RhaA)
HSP70                PF00012.15   602 seq1341_BIOID82837   -            634  1.7e-202  673.4   0.1   1   1  2.9e-206    2e-202  673.2   0.1     2   600    40   617    39   619 0.97 Hsp70 protein
MreB_Mbl             PF06723.8    327 seq1341_BIOID82837   -            634   1.3e-17   63.3   0.1   1   1   7.5e-20   5.1e-16   58.0   0.0    66   318   140   391   131   398 0.86 MreB/Mbl protein
PhoQ_Sensor          PF08918.5    180 seq1343_BIOID82837   -            486   1.7e-90  301.2   0.4   1   1   3.7e-94   1.7e-90  301.2   0.3     1   180    10   190    10   190 0.99 PhoQ Sensor
HATPase_c            PF02518.21   111 seq1343_BIOID82837   -            486     8e-17   60.8   0.1   1   1   3.1e-20   1.4e-16   60.0   0.0     3   106   376   474   374   478 0.92 Histidine kinase-, DNA gyrase B-, and HSP90-like ATPase
HAMP                 PF00672.20    70 seq1343_BIOID82837   -            486   7.4e-07   29.1   0.3   1   1   1.6e-10   7.4e-07   29.1   0.2     2    68   196   261   195   263 0.85 HAMP domain
TatD_DNase           PF01026.16   255 seq1344_BIOID82837   -            259   7.1e-68  228.4   0.0   1   1   5.9e-72   8.1e-68  228.2   0.0     1   255     6   257     6   257 0.98 TatD related DNase
DEAD                 PF00270.24   173 seq1345_BIOID82837   -            421   3.7e-42  143.5   0.0   1   1   4.2e-43   2.8e-39  134.2   0.0     1   171    33   206    33   208 0.95 DEAD/DEAH box helicase
Helicase_C           PF00271.26    78 seq1345_BIOID82837   -            421   3.8e-25   87.4   0.0   1   1   1.6e-28   1.1e-24   85.9   0.0     3    78   276   351   274   351 0.97 Helicase conserved C-terminal domain
Glyco_hydro_77       PF02446.12   496 seq1347_BIOID82837   -            694  3.8e-163  543.5   0.0   1   1  3.3e-167  4.5e-163  543.2   0.0     1   495   148   683   148   684 0.97 4-alpha-glucanotransferase
DUF307               PF03733.8     53 seq1348_BIOID82837   -            148   1.5e-33  114.8  23.8   1   2   1.7e-17   2.3e-13   50.2   2.4     1    53     3    55     3    55 0.97 Domain of unknown function (DUF307)
DUF307               PF03733.8     53 seq1348_BIOID82837   -            148   1.5e-33  114.8  23.8   2   2   5.9e-24     8e-20   70.9   8.6     1    53    76   128    76   128 0.98 Domain of unknown function (DUF307)
Hexapep              PF00132.19    36 seq1349_BIOID82837   -            196   1.1e-12   46.7  13.2   1   1   3.7e-14   5.1e-10   38.2   3.7     2    36   133   167   132   167 0.97 Bacterial transferase hexapeptide (six repeats)
DUF3521              PF12035.3     35 seq1350_BIOID82837   -             69   7.1e-13   48.0  14.2   1   1   2.5e-13   3.4e-09   36.2   0.4     1    35     1    28     1    28 0.98 Protein of unknown function (DUF3521)
MFS_1                PF07690.11   354 seq1352_BIOID82837   -            445   2.4e-64  217.2  76.6   1   2   2.3e-59   1.6e-55  188.2  26.1     1   354    36   404    36   404 0.86 Major Facilitator Superfamily
MFS_1                PF07690.11   354 seq1352_BIOID82837   -            445   2.4e-64  217.2  76.6   2   2   3.3e-15   2.3e-11   42.9  21.5     2   172   261   437   260   444 0.87 Major Facilitator Superfamily
Sugar_tr             PF00083.19   451 seq1352_BIOID82837   -            445   5.1e-11   41.7  28.9   1   1   1.1e-14   7.8e-11   41.0  20.0    43   430    59   431    26   442 0.76 Sugar (and other) transporter
Fer2_3               PF13085.1    110 seq1355_BIOID82837   -            244   7.9e-31  106.0   0.0   1   1   6.3e-34   1.4e-30  105.1   0.0     1   110     8   112     8   112 0.96 2Fe-2S iron-sulfur cluster binding domain
Fer4_8               PF13183.1     57 seq1355_BIOID82837   -            244   1.1e-12   47.6   4.8   1   1   7.4e-16   1.7e-12   47.0   1.5     2    57   146   219   145   219 0.72 4Fe-4S dicluster domain
Fer4_17              PF13534.1     61 seq1355_BIOID82837   -            244   6.9e-10   39.0  13.3   1   1     6e-11   1.4e-07   31.6   3.5     2    61   149   220   148   220 0.72 4Fe-4S dicluster domain
Fer4_10              PF13237.1     52 seq1355_BIOID82837   -            244   7.2e-10   38.4   1.9   1   1   3.2e-13   7.2e-10   38.4   1.3     8    52   148   216   141   216 0.95 4Fe-4S dicluster domain
Fer4_7               PF12838.2     52 seq1355_BIOID82837   -            244   2.2e-06   27.8   2.7   1   1   9.8e-10   2.2e-06   27.8   1.9     2    51   149   218   148   219 0.55 4Fe-4S dicluster domain
FUSC-like            PF12805.2    284 seq1356_BIOID82837   -            720    3e-111  370.7   6.6   1   1  6.6e-115    3e-111  370.7   4.6     1   284    69   348    69   348 0.98 FUSC-like inner membrane protein yccS
FUSC_2               PF13515.1    128 seq1356_BIOID82837   -            720   5.6e-27   94.0  13.0   1   1   1.2e-30   5.6e-27   94.0   9.0     3   127   406   528   404   529 0.93 Fusaric acid resistance protein-like
Gln-synt_C           PF00120.19   259 seq1357_BIOID82837   -            472   1.3e-76  257.0   0.0   1   1   1.3e-80   1.7e-76  256.6   0.0     3   257   135   388   133   390 0.95 Glutamine synthetase, catalytic domain
Aldolase_II          PF00596.16   183 seq1359_BIOID82837   -            274   6.8e-30  103.9   0.0   1   1   6.6e-34   9.1e-30  103.5   0.0     2   182    12   238    11   239 0.87 Class II Aldolase and Adducin N-terminal domain
Glycos_transf_1      PF00534.15   172 seq1360_BIOID82837   -            372   3.3e-28   98.1   0.0   1   1   4.8e-32   6.5e-28   97.1   0.0     6   159   191   340   185   356 0.85 Glycosyl transferases group 1
Cupin_4              PF08007.7    319 seq1362_BIOID82837   -            376  9.1e-105  350.2   0.0   1   1  7.9e-109  1.1e-104  350.0   0.0     2   319    13   313    12   313 0.98 Cupin superfamily protein
Acyl_transf_3        PF01757.17   340 seq1363_BIOID82837   -            385   1.8e-41  142.0  46.4   1   1   1.5e-45     2e-41  141.8  32.2     2   339    10   356     9   357 0.95 Acyltransferase family
Ppx-GppA             PF02541.11   285 seq1364_BIOID82837   -            494  1.5e-103  345.7   0.6   1   1  1.7e-107  2.3e-103  345.1   0.4     1   283    21   301    21   303 0.99 Ppx/GppA phosphatase family
Glyco_hydro_8        PF01270.12   342 seq1365_BIOID82837   -            368  1.4e-120  402.0   3.1   1   1  1.2e-124  1.6e-120  401.8   2.1     1   342     1   346     1   346 0.98 Glycosyl hydrolases family 8
Fer2                 PF00111.22    78 seq1366_BIOID82837   -            111   5.6e-16   57.9   3.5   1   1   5.4e-20   7.4e-16   57.5   2.4     5    78    14    92    11    92 0.90 2Fe-2S iron-sulfur cluster binding domain
Fumarate_red_C       PF02300.12   129 seq1368_BIOID82837   -            131   6.5e-59  197.2   3.5   1   1   5.4e-63   7.4e-59  197.1   2.4     1   128     2   129     2   130 0.99 Fumarate reductase subunit C
Fe-S_assembly        PF04384.8     64 seq1371_BIOID82837   -             66   8.4e-32  109.2   1.7   1   1   6.7e-36   9.1e-32  109.1   1.1     1    64     3    66     3    66 0.98 Iron-sulphur cluster assembly
DUF718               PF05336.8    106 seq1373_BIOID82837   -            104   3.7e-37  126.2   0.6   1   1     3e-41   4.1e-37  126.1   0.4     2   105     3   103     2   104 0.99 Domain of unknown function (DUF718)
Fumarate_red_D       PF02313.12   118 seq1374_BIOID82837   -            119   5.9e-53  177.6   5.6   1   1   4.8e-57   6.6e-53  177.4   3.9     2   117     3   117     2   118 0.98 Fumarate reductase subunit D
Peptidase_M17        PF00883.16   311 seq1377_BIOID82837   -            456  1.5e-117  391.8   0.0   1   1  2.7e-121  1.8e-117  391.5   0.0     4   310   139   451   136   452 0.98 Cytosol aminopeptidase family, catalytic domain
DUF3663              PF12404.3     77 seq1377_BIOID82837   -            456   1.2e-33  114.5   0.1   1   1   3.6e-37   2.5e-33  113.5   0.1     1    77    34   110    34   110 0.99 Peptidase
Glycos_transf_2      PF00535.21   169 seq1378_BIOID82837   -            157   8.7e-12   44.9   0.7   1   1   7.6e-16     1e-11   44.6   0.5     2   127     4   130     3   154 0.89 Glycosyl transferase family 2
Beta-lactamase       PF00144.19   330 seq1379_BIOID82837   -            442   1.6e-89  300.0   1.1   1   1   1.4e-93   1.9e-89  299.8   0.8     3   329    95   441    93   442 0.98 Beta-lactamase
TP_methylase         PF00590.15   210 seq1380_BIOID82837   -            286     1e-32  113.4   0.5   1   1   1.2e-36   1.6e-32  112.7   0.2     1   209    13   213    13   214 0.85 Tetrapyrrole (Corrin/Porphyrin) Methylases
PTS_EIIA_2           PF00359.17   142 seq1381_BIOID82837   -            148   3.8e-30  104.3   0.0   1   1   3.1e-34   4.2e-30  104.2   0.0     3   141     4   144     2   145 0.97 Phosphoenolpyruvate-dependent sugar phosphotransferase system, EIIA 2
BCSC_C               PF05420.6    342 seq1382_BIOID82837   -           1157  2.9e-124  414.5  11.9   1   1    4e-127  5.5e-124  413.6   8.2     2   341   802  1139   801  1140 0.97 Cellulose synthase operon protein C C-terminus (BCSC_C)
TPR_16               PF13432.1     65 seq1382_BIOID82837   -           1157   2.2e-28   98.1  70.6   1   2   1.2e-11   1.6e-08   34.8   2.8     2    64   274   336   273   337 0.96 Tetratricopeptide repeat
TPR_16               PF13432.1     65 seq1382_BIOID82837   -           1157   2.2e-28   98.1  70.6   2   2   4.2e-12   5.7e-09   36.2   1.6     2    64   356   418   355   419 0.95 Tetratricopeptide repeat
TPR_11               PF13414.1     69 seq1382_BIOID82837   -           1157   1.5e-23   82.0  38.2   1   1   1.1e-13   1.5e-10   40.4   0.6     2    69   268   334   267   334 0.96 TPR repeat
TPR_2                PF07719.12    34 seq1382_BIOID82837   -           1157   6.5e-17   59.9  33.3   1   1   3.9e-08   5.3e-05   22.7   0.1     2    33   304   335   303   336 0.95 Tetratricopeptide repeat
TPR_7                PF13176.1     36 seq1382_BIOID82837   -           1157     2e-12   45.7  17.4   1   1   4.4e-07    0.0006   19.3   0.0     1    32   305   334   305   341 0.85 Tetratricopeptide repeat
TPR_8                PF13181.1     34 seq1382_BIOID82837   -           1157   1.4e-10   40.0  13.0   1   1   4.1e-08   5.6e-05   22.5   0.1     2    32   304   334   303   337 0.93 Tetratricopeptide repeat
TPR_1                PF00515.23    34 seq1382_BIOID82837   -           1157     1e-08   34.3  21.3   1   1     6e-08   8.3e-05   21.9   0.1     2    33   304   335   303   336 0.95 Tetratricopeptide repeat
AA_permease          PF00324.16   479 seq1383_BIOID82837   -            461   1.2e-42  145.7  35.1   1   1   2.1e-46   1.5e-42  145.4  24.3     2   428    27   421    26   442 0.81 Amino acid permease
AA_permease_2        PF13520.1    426 seq1383_BIOID82837   -            461   3.1e-31  108.2  36.4   1   1   5.7e-35   3.9e-31  107.9  25.2    39   400    61   416    22   435 0.79 Amino acid permease
HTH_Tnp_1            PF01527.15    76 seq1384_BIOID82837   -             99   7.6e-09   35.2   2.9   1   1   7.1e-13   9.7e-09   34.9   2.0     3    76    11    79     9    79 0.90 Transposase
DDE_Tnp_1            PF01609.16   211 seq1385_BIOID82837   -            338   2.2e-33  115.5   0.0   1   1   1.5e-36   5.3e-33  114.2   0.1     5   210   150   324   148   325 0.90 Transposase DDE domain
DUF772               PF05598.6     77 seq1385_BIOID82837   -            338   2.7e-21   75.1   0.3   1   1     8e-25   2.7e-21   75.1   0.2     1    77    63   138    63   138 0.99 Transposase domain (DUF772)
DDE_Tnp_1_3          PF13612.1    155 seq1385_BIOID82837   -            338   2.7e-08   33.5   0.0   1   1   1.6e-11   5.4e-08   32.6   0.0     5   151   149   304   146   308 0.72 Transposase DDE domain
DDE_Tnp_1_6          PF13751.1    125 seq1385_BIOID82837   -            338   9.1e-07   28.8   0.3   1   1   7.7e-10   2.6e-06   27.3   0.2    59   123   265   326   255   327 0.80 Transposase DDE domain
rve                  PF00665.21   120 seq1388_BIOID82837   -            288   8.9e-30  103.1   0.0   1   1   6.7e-33   1.8e-29  102.1   0.0     3   119   126   240   124   241 0.96 Integrase core domain
rve_2                PF13333.1     52 seq1388_BIOID82837   -            288   3.8e-20   71.5   1.6   1   1     4e-22   1.1e-18   66.9   0.1     1    52   231   287   231   287 0.98 Integrase core domain
rve_3                PF13683.1     67 seq1388_BIOID82837   -            288   1.9e-15   55.9   0.0   1   1   1.4e-18   3.8e-15   55.0   0.0     4    67   215   279   212   279 0.96 Integrase core domain
HTH_21               PF13276.1     60 seq1388_BIOID82837   -            288     2e-10   40.4   0.1   1   1   3.2e-13   8.8e-10   38.3   0.0     4    59    47   101    44   102 0.90 HTH-like domain
DDE_Tnp_IS240        PF13610.1    140 seq1388_BIOID82837   -            288   3.6e-10   39.8   0.0   1   1   2.3e-13   6.3e-10   39.0   0.0     2   129   130   260   129   272 0.88 DDE domain
PTS_EIIC             PF02378.13   321 seq1389_BIOID82837   -            483   3.8e-29  101.4  32.4   1   1   5.6e-33   3.8e-29  101.4  22.5     2   318   134   406   133   410 0.90 Phosphotransferase system, EIIC
PTS_IIB              PF02302.12    90 seq1389_BIOID82837   -            483   2.5e-17   62.9   0.1   1   1   6.5e-21   4.5e-17   62.1   0.1     2    89     9   101     8   102 0.95 PTS system, Lactose/Cellobiose specific IIB subunit
DUF3748              PF12566.3    122 seq1390_BIOID82837   -            416   1.2e-63  212.3   4.0   1   1   2.5e-66   1.1e-62  209.1   2.3     1   122    74   191    74   191 0.99 Protein of unknown function (DUF3748)
priB_priC            PF07445.7    173 seq1391_BIOID82837   -            175   7.1e-57  191.5  16.3   1   1   5.8e-61     8e-57  191.3  11.3     1   173     7   175     7   175 0.99 Primosomal replication protein priB and priC
DUF3442              PF11924.3    280 seq1393_BIOID82837   -            295   4.8e-85  285.4   0.6   1   1   4.6e-89   6.3e-85  285.0   0.4     2   223    71   293    70   294 0.98 Protein of unknown function (DUF3442)
DeoC                 PF01791.4    236 seq1396_BIOID82837   -            259   4.6e-61  206.0   1.7   1   1   3.7e-65     5e-61  205.8   1.2     3   230    12   240    10   246 0.94 DeoC/LacD family aldolase
Lipocalin_2          PF08212.7    143 seq1397_BIOID82837   -            177   5.8e-51  171.9   0.0   1   1   9.9e-55   6.8e-51  171.7   0.0     1   143    34   174    34   174 0.98 Lipocalin-like domain
Lipocalin            PF00061.18   144 seq1397_BIOID82837   -            177   3.9e-09   36.5   0.0   1   1   7.6e-13   5.2e-09   36.1   0.0     2   139    41   171    40   175 0.85 Lipocalin / cytosolic fatty-acid binding protein family
SseB                 PF07179.7    263 seq1399_BIOID82837   -            258  2.8e-140  465.6   0.0   1   1  2.3e-144  3.1e-140  465.5   0.0     1   263     1   258     1   258 0.99 SseB protein
DUF2496              PF10689.4     44 seq1400_BIOID82837   -             53   3.5e-24   84.0   2.3   1   1   2.9e-28   3.9e-24   83.8   1.6     1    44     2    45     2    45 0.98 Protein of unknown function (DUF2496)
SulA                 PF03846.9    119 seq1402_BIOID82837   -            169   2.2e-63  211.1   4.5   1   1   2.2e-67     3e-63  210.7   3.1     2   118     3   119     2   120 0.99 Cell division inhibitor SulA
ABC_tran             PF00005.22   118 seq1404_BIOID82837   -            378   1.2e-25   90.0   0.0   1   1   6.7e-29   3.1e-25   88.7   0.0     1   116    57   174    57   176 0.94 ABC transporter
TOBE_2               PF08402.5     75 seq1404_BIOID82837   -            378   4.3e-09   36.1   0.0   1   1   2.2e-12     1e-08   34.9   0.0     1    75   292   372   292   372 0.85 TOBE domain
Glyco_tranf_2_3      PF13641.1    230 seq1405_BIOID82837   -             93   1.1e-06   28.5   0.0   1   1   2.9e-10   1.3e-06   28.2   0.0   165   227     1    64     1    66 0.97 Glycosyltransferase like family 2
Glyco_transf_7C      PF02709.9     78 seq1405_BIOID82837   -             93   2.1e-06   26.9   0.0   1   1   7.8e-10   3.5e-06   26.2   0.0    25    72     2    49     1    55 0.84 N-terminal domain of galactosyltransferase
Glyco_tranf_2_2      PF10111.4    281 seq1405_BIOID82837   -             93   8.7e-05   21.6   1.0   1   1   2.1e-08   9.5e-05   21.4   0.7   174   237     2    67     1    86 0.70 Glycosyltransferase like family 2
DUF2543              PF10820.3     81 seq1406_BIOID82837   -             81   1.5e-50  168.9   1.2   1   1   1.2e-54   1.7e-50  168.8   0.9     1    81     1    81     1    81 1.00 Protein of unknown function (DUF2543)
Peripla_BP_2         PF01497.13   238 seq1407_BIOID82837   -            318   7.9e-32  110.1   0.5   1   1   6.8e-36   9.4e-32  109.9   0.3     1   236    49   297    49   299 0.96 Periplasmic binding protein
6PGD                 PF00393.14   291 seq1408_BIOID82837   -            468  1.6e-141  470.5   0.1   1   1  3.6e-145  2.4e-141  469.9   0.1     1   290   179   466   179   467 1.00 6-phosphogluconate dehydrogenase, C-terminal domain
NAD_binding_2        PF03446.10   162 seq1408_BIOID82837   -            468   1.7e-52  177.4   0.0   1   1   5.2e-56   3.6e-52  176.4   0.0     1   161     3   174     3   175 0.97 NAD binding domain of 6-phosphogluconate dehydrogenase
HTH_Tnp_1            PF01527.15    76 seq1409_BIOID82837   -             99   7.6e-09   35.2   2.9   1   1   7.1e-13   9.7e-09   34.9   2.0     3    76    11    79     9    79 0.90 Transposase
Peptidase_M42        PF05343.9    292 seq1411_BIOID82837   -            356  9.8e-103  342.8   0.0   1   1  1.7e-106  1.1e-102  342.5   0.0     1   292    43   333    43   333 0.98 M42 glutamyl aminopeptidase
Peptidase_M20        PF01546.23   171 seq1411_BIOID82837   -            356   2.5e-05   23.8   0.0   1   1   5.9e-09   4.1e-05   23.1   0.0    24   169   175   338   172   340 0.82 Peptidase family M20/M25/M40
Glycos_transf_3      PF00591.16   254 seq1413_BIOID82837   -            440     3e-61  206.7   0.4   1   1   9.1e-65   4.1e-61  206.3   0.2     2   253    79   332    78   333 0.98 Glycosyl transferase family, a/b domain
PYNP_C               PF07831.8     75 seq1413_BIOID82837   -            440   1.5e-25   88.2   0.2   1   1   6.6e-29     3e-25   87.3   0.2     1    74   350   423   350   424 0.98 Pyrimidine nucleoside phosphorylase C-terminal domain
Glycos_trans_3N      PF02885.12    66 seq1413_BIOID82837   -            440   2.4e-15   55.7   0.1   1   1   1.8e-18   8.4e-15   53.9   0.1     3    66     5    68     3    68 0.98 Glycosyl transferase family, helical bundle domain
OmpA_membrane        PF01389.12   183 seq1415_BIOID82837   -            370   1.4e-75  252.7   4.2   1   1   3.1e-79   1.4e-75  252.7   1.7     1   183    47   219    47   219 0.97 OmpA-like transmembrane domain
OMP_b-brl            PF13505.1    176 seq1415_BIOID82837   -            370   1.6e-24   86.6   7.6   1   1   3.5e-28   1.6e-24   86.6   5.2     2   176    32   215    31   215 0.82 Outer membrane protein beta-barrel domain
OmpA                 PF00691.15    97 seq1415_BIOID82837   -            370   7.8e-23   80.5   0.0   1   1   4.8e-26   2.2e-22   79.1   0.0     1    95   246   341   246   343 0.96 OmpA family
SBP_bac_5            PF00496.17   374 seq1416_BIOID82837   -            547     2e-82  276.9   0.2   1   1   1.7e-86   2.4e-82  276.6   0.1     3   371    80   456    78   459 0.94 Bacterial extracellular solute-binding proteins, family 5 Middle
rve                  PF00665.21   120 seq1417_BIOID82837   -            288   8.9e-30  103.1   0.0   1   1   6.7e-33   1.8e-29  102.1   0.0     3   119   126   240   124   241 0.96 Integrase core domain
rve_2                PF13333.1     52 seq1417_BIOID82837   -            288   3.8e-20   71.5   1.6   1   1     4e-22   1.1e-18   66.9   0.1     1    52   231   287   231   287 0.98 Integrase core domain
rve_3                PF13683.1     67 seq1417_BIOID82837   -            288   1.9e-15   55.9   0.0   1   1   1.4e-18   3.8e-15   55.0   0.0     4    67   215   279   212   279 0.96 Integrase core domain
HTH_21               PF13276.1     60 seq1417_BIOID82837   -            288     2e-10   40.4   0.1   1   1   3.2e-13   8.8e-10   38.3   0.0     4    59    47   101    44   102 0.90 HTH-like domain
DDE_Tnp_IS240        PF13610.1    140 seq1417_BIOID82837   -            288   3.6e-10   39.8   0.0   1   1   2.3e-13   6.3e-10   39.0   0.0     2   129   130   260   129   272 0.88 DDE domain
BPD_transp_1         PF00528.17   185 seq1421_BIOID82837   -            285   1.3e-17   63.8  15.8   1   1   9.2e-22   1.3e-17   63.8  10.9     1   183    83   282    83   284 0.84 Binding-protein-dependent transport system inner membrane component
HSP20                PF00011.16   102 seq1422_BIOID82837   -            137   1.4e-21   76.1   0.1   1   1   1.2e-25   1.7e-21   75.9   0.1     4   102    42   137    39   137 0.94 Hsp20/alpha crystallin family
HSP20                PF00011.16   102 seq1425_BIOID82837   -            142   4.3e-19   68.1   0.0   1   1   3.8e-23   5.1e-19   67.9   0.0     3   102    39   135    37   135 0.94 Hsp20/alpha crystallin family
PTS_EIIA_2           PF00359.17   142 seq1426_BIOID82837   -            582     1e-16   60.8   0.8   1   1   2.9e-20     2e-16   59.8   0.0    11   120   455   561   447   581 0.89 Phosphoenolpyruvate-dependent sugar phosphotransferase system, EIIA 2
HTH_11               PF08279.7     55 seq1426_BIOID82837   -            582   1.9e-09   36.9   0.0   1   1   1.2e-12   8.3e-09   34.8   0.0     1    55     5    60     5    60 0.93 HTH domain
Abhydrolase_6        PF12697.2    228 seq1427_BIOID82837   -            256   2.8e-34  118.9   2.4   1   1   9.2e-38   3.1e-34  118.7   1.7     1   227    16   247    16   248 0.93 Alpha/beta hydrolase family
Abhydrolase_1        PF00561.15   230 seq1427_BIOID82837   -            256   5.1e-27   94.8   0.0   1   1   1.8e-30     6e-27   94.5   0.0     1   229    40   250    40   251 0.93 alpha/beta hydrolase fold
Abhydrolase_5        PF12695.2    142 seq1427_BIOID82837   -            256   7.4e-17   61.3   0.0   1   1   6.3e-19   2.1e-15   56.5   0.0     2   141    16   235    15   236 0.84 Alpha/beta hydrolase family
Radical_SAM          PF04055.16   166 seq1430_BIOID82837   -            342   4.3e-08   33.3   0.0   1   1   2.4e-11   1.1e-07   32.0   0.0     5    74   118   201   115   270 0.69 Radical SAM superfamily
Fer4_14              PF13394.1    117 seq1430_BIOID82837   -            342   2.1e-06   27.6   0.0   1   1   1.3e-09     6e-06   26.2   0.0     6    92   118   201   114   226 0.68 4Fe-4S single cluster domain
Fer4_12              PF13353.1    139 seq1430_BIOID82837   -            342   1.5e-05   25.0   0.0   1   1   9.9e-09   4.5e-05   23.4   0.0     8    68   112   172   104   190 0.72 4Fe-4S single cluster domain
BPD_transp_1         PF00528.17   185 seq1432_BIOID82837   -            264   5.3e-20   71.5  16.3   1   1   3.9e-24   5.3e-20   71.5  11.3     2   181    75   253    74   257 0.90 Binding-protein-dependent transport system inner membrane component
Rotamase             PF00639.16    95 seq1433_BIOID82837   -             93   1.1e-22   80.4   0.0   1   1     2e-26   1.4e-22   80.1   0.0     1    93     9    89     9    91 0.96 PPIC-type PPIASE domain
Rotamase_3           PF13616.1    117 seq1433_BIOID82837   -             93   5.6e-20   71.6   0.0   1   1   8.7e-24     6e-20   71.5   0.0    16   115     5    91     1    93 0.93 PPIC-type PPIASE domain
Metalloenzyme        PF01676.13   262 seq1434_BIOID82837   -            407   1.2e-57  195.1   0.0   1   1   9.9e-62   1.4e-57  194.9   0.0     1   261     2   405     2   406 0.97 Metalloenzyme superfamily
UDPG_MGDP_dh_N       PF03721.9    185 seq1435_BIOID82837   -            388   2.5e-40  137.7   0.0   1   1     9e-44   4.1e-40  137.0   0.0     1   182     1   170     1   175 0.93 UDP-glucose/GDP-mannose dehydrogenase family, NAD binding domain
UDPG_MGDP_dh         PF00984.14    96 seq1435_BIOID82837   -            388   7.7e-27   93.2   0.0   1   1   4.4e-30     2e-26   91.9   0.0     2    94   191   281   190   283 0.92 UDP-glucose/GDP-mannose dehydrogenase family, central domain
UDPG_MGDP_dh_C       PF03720.10   106 seq1435_BIOID82837   -            388   1.3e-10   41.2   0.5   1   1   4.7e-12   2.1e-08   34.1   0.0     2    82   301   375   300   384 0.89 UDP-glucose/GDP-mannose dehydrogenase family, UDP binding domain
Asp-Al_Ex            PF06826.7    169 seq1437_BIOID82837   -            561   5.3e-92  305.7  44.8   1   2   9.2e-50   6.3e-46  155.8  15.3     2   168    19   187    18   188 0.99 Predicted Permease Membrane Region
Asp-Al_Ex            PF06826.7    169 seq1437_BIOID82837   -            561   5.3e-92  305.7  44.8   2   2   7.6e-50   5.2e-46  156.1  10.2     2   168   382   554   381   555 0.98 Predicted Permease Membrane Region
TrkA_C               PF02080.16    71 seq1437_BIOID82837   -            561   5.4e-20   70.6   4.0   1   2   1.3e-10     9e-07   28.2   0.1     8    68   220   280   214   283 0.85 TrkA-C domain
TrkA_C               PF02080.16    71 seq1437_BIOID82837   -            561   5.4e-20   70.6   4.0   2   2   3.5e-15   2.4e-11   42.9   0.5     2    71   299   368   298   368 0.95 TrkA-C domain
EAL                  PF00563.15   236 seq1438_BIOID82837   -            651   2.1e-55  187.7   0.7   1   1   3.9e-58   1.8e-54  184.6   0.0     3   236   404   637   402   637 0.91 EAL domain
GGDEF                PF00990.16   161 seq1438_BIOID82837   -            651   1.8e-11   43.7   0.0   1   1     2e-14   9.1e-11   41.4   0.0     6   161   236   383   231   383 0.94 GGDEF domain
HAMP                 PF00672.20    70 seq1438_BIOID82837   -            651   5.2e-11   42.4   0.2   1   1   1.1e-14   5.2e-11   42.4   0.1     3    69   151   221   149   222 0.84 HAMP domain
BPD_transp_1         PF00528.17   185 seq1439_BIOID82837   -            321   1.5e-44  151.6  11.2   1   1   1.1e-48   1.5e-44  151.6   7.8     1   181    92   311    92   315 0.99 Binding-protein-dependent transport system inner membrane component
A2M_N_2              PF07703.9    136 seq1440_BIOID82837   -           1653   2.2e-25   88.9   0.0   1   1   2.4e-28   6.5e-25   87.3   0.0     2   136   759   906   758   906 0.95 Alpha-2-macroglobulin family N-terminal region
A2M_N                PF01835.14    99 seq1440_BIOID82837   -           1653   2.2e-23   82.2   0.2   1   1   1.1e-21   2.9e-18   65.8   0.0     2    99   388   479   387   479 0.93 MG2 domain
MG1                  PF11974.3     96 seq1440_BIOID82837   -           1653   9.3e-15   54.9   0.2   1   1   5.6e-17   1.5e-13   51.0   0.1     1    94   289   381   289   383 0.97 Alpha-2-macroglobulin MG1 domain
A2M                  PF00207.17    92 seq1440_BIOID82837   -           1653   3.2e-06   26.4   0.0   1   1     3e-09   8.3e-06   25.1   0.0     8    91   976  1056   971  1057 0.94 Alpha-2-macroglobulin family
AAA_32               PF13654.1    509 seq1441_BIOID82837   -            586   5.5e-18   64.8   0.0   1   1   1.1e-21   7.5e-18   64.3   0.0   322   469   140   286    68   322 0.85 AAA domain
Lon_C                PF05362.8    205 seq1441_BIOID82837   -            586   2.2e-10   40.1   0.0   1   1     5e-14   3.4e-10   39.4   0.0   108   203   435   541   431   543 0.81 Lon protease (S16) C-terminal proteolytic domain
FecCD                PF01032.13   311 seq1442_BIOID82837   -            338   1.6e-89  299.6  34.9   1   1   1.5e-93     2e-89  299.3  24.2     1   311    23   332    22   332 0.99 FecCD transport family
SBP_bac_8            PF13416.1    281 seq1443_BIOID82837   -            348   6.4e-43  147.3   7.8   1   1   3.2e-46   8.7e-43  146.9   5.4     2   278    42   313    41   317 0.91 Bacterial extracellular solute-binding protein
SBP_bac_6            PF13343.1    242 seq1443_BIOID82837   -            348   3.9e-41  140.8   3.7   1   1   1.8e-44     5e-41  140.5   2.5     4   241    77   323    74   324 0.92 Bacterial extracellular solute-binding protein
SBP_bac_11           PF13531.1    231 seq1443_BIOID82837   -            348   3.9e-16   59.2   0.0   1   1   2.2e-19   6.1e-16   58.6   0.0    16   223    42   285    37   293 0.82 Bacterial extracellular solute-binding protein
SBP_bac_1            PF01547.20   314 seq1443_BIOID82837   -            348   1.1e-13   51.5  11.0   1   1   7.2e-17     2e-13   50.6   7.6    12   313    40   284    31   285 0.74 Bacterial extracellular solute-binding protein
Lipoprotein_8        PF02030.10   493 seq1443_BIOID82837   -            348   1.5e-09   36.8   0.1   1   1   2.1e-12   5.7e-09   34.8   0.0    21    98    22   104     1   114 0.76 Hypothetical lipoprotein (MG045 family)
PNP_UDP_1            PF01048.15   234 seq1444_BIOID82837   -            258   4.4e-43  146.8   1.3   1   1   3.8e-47   5.2e-43  146.5   0.9     2   213    35   236    34   253 0.88 Phosphorylase superfamily
BPD_transp_1         PF00528.17   185 seq1446_BIOID82837   -            296     9e-19   67.5  13.8   1   1   1.3e-22     9e-19   67.5   9.6     1   180   113   292   113   296 0.91 Binding-protein-dependent transport system inner membrane component
OppC_N               PF12911.2     56 seq1446_BIOID82837   -            296   1.1e-10   40.5   1.6   1   1   1.9e-12   1.3e-08   33.9   0.0     5    56    16    67    12    67 0.94 N-terminal TM domain of oligopeptide transport permease C
Wzz                  PF02706.10   152 seq1447_BIOID82837   -            338   1.4e-18   67.0   7.2   1   1     1e-22   1.4e-18   67.0   5.0     1   151    28   166    28   223 0.81 Chain length determinant protein
FecCD                PF01032.13   311 seq1449_BIOID82837   -            330   1.7e-82  276.6  41.8   1   1   1.4e-86     2e-82  276.4  29.0     2   310    19   324    13   325 0.98 FecCD transport family
DUF3592              PF12158.3    148 seq1451_BIOID82837   -            156   6.5e-19   68.0   0.4   1   1   6.1e-23   8.3e-19   67.7   0.3     6   145    10   140     8   143 0.87 Protein of unknown function (DUF3592)
SBP_bac_1            PF01547.20   314 seq1452_BIOID82837   -            396   2.8e-42  145.4  15.1   1   1   8.5e-46   3.9e-42  144.9  10.5     9   312    45   315    37   317 0.90 Bacterial extracellular solute-binding protein
SBP_bac_8            PF13416.1    281 seq1452_BIOID82837   -            396   2.3e-41  142.2  11.4   1   1   6.2e-45   2.8e-41  141.9   7.4     2   280    49   344    48   345 0.84 Bacterial extracellular solute-binding protein
SBP_bac_6            PF13343.1    242 seq1452_BIOID82837   -            396   1.3e-06   27.7   3.5   1   1   1.1e-09     5e-06   25.8   2.4     4   215    83   325    80   345 0.71 Bacterial extracellular solute-binding protein
LysR_substrate       PF03466.15   209 seq1453_BIOID82837   -            297   1.7e-39  135.0   0.1   1   1   3.8e-43   2.6e-39  134.3   0.1     3   205    88   294    86   297 0.94 LysR substrate binding domain
HTH_1                PF00126.22    60 seq1453_BIOID82837   -            297   3.1e-22   77.9   0.5   1   1   8.2e-26   5.6e-22   77.1   0.4     1    60     3    62     3    62 0.98 Bacterial regulatory helix-turn-helix protein, lysR family
HipA_N               PF07805.7     82 seq1454_BIOID82837   -            443   9.4e-11   41.6   0.0   1   1   2.5e-14   1.7e-10   40.8   0.0     1    82   201   281   201   281 0.91 HipA-like N-terminal domain
HipA_C               PF07804.7     79 seq1454_BIOID82837   -            443   1.7e-10   40.7   0.0   1   1     5e-14   3.4e-10   39.7   0.0     1    79   287   364   287   364 0.96 HipA-like C-terminal domain
ABC_tran             PF00005.22   118 seq1455_BIOID82837   -            330   3.1e-19   69.3   0.0   1   1   7.1e-22   3.3e-18   66.0   0.0     1   118    47   187    47   187 0.91 ABC transporter
oligo_HPY            PF08352.7     64 seq1455_BIOID82837   -            330   4.6e-18   65.2   0.4   1   1     2e-21   9.1e-18   64.2   0.2     1    64   238   305   238   305 0.96 Oligopeptide/dipeptide transporter, C-terminal region
AAA_21               PF13304.1    303 seq1455_BIOID82837   -            330   7.7e-11   42.3   0.2   1   1   7.7e-11   3.5e-07   30.3   0.0   234   300   156   220   131   223 0.86 AAA domain
FabA                 PF07977.8    138 seq1456_BIOID82837   -            208   9.2e-51  170.8   0.0   1   1   8.4e-55   1.1e-50  170.5   0.0     1   137    65   194    65   195 0.98 FabA-like domain
SDF                  PF00375.13   390 seq1459_BIOID82837   -            428  1.3e-114  382.9  40.9   1   1    1e-118  1.4e-114  382.7  28.3     1   390     9   401     9   401 0.97 Sodium:dicarboxylate symporter family
HlyD                 PF00529.15   306 seq1461_BIOID82837   -            397   1.4e-80  270.8  14.4   1   1     4e-84   1.4e-80  270.8  10.0     1   306    64   361    64   361 0.99 HlyD family secretion protein
HlyD_2               PF12700.2    328 seq1461_BIOID82837   -            397   4.6e-19   68.6   1.0   1   1   1.7e-22   5.9e-19   68.2   0.7     2   328    45   361    44   361 0.79 HlyD family secretion protein
HlyD_3               PF13437.1    105 seq1461_BIOID82837   -            397     2e-12   47.2   4.5   1   1   1.5e-13   5.1e-10   39.5   0.2     2   105   176   290   175   290 0.89 HlyD family secretion protein
Biotin_lipoyl_2      PF13533.1     50 seq1461_BIOID82837   -            397   7.2e-11   41.4   9.5   1   1   9.9e-11   3.4e-07   29.7   0.1     4    49    67   121    48   122 0.89 Biotin-lipoyl like
PTS_EIIC             PF02378.13   321 seq1464_BIOID82837   -            455   8.9e-70  234.9  33.8   1   1   7.8e-74   1.1e-69  234.6  23.4     2   320    97   433    96   434 0.94 Phosphotransferase system, EIIC
ABC_tran             PF00005.22   118 seq1465_BIOID82837   -            271   1.5e-22   80.0   0.1   1   1     7e-26   2.4e-22   79.4   0.0     1   118    47   172    47   172 0.92 ABC transporter
AAA_29               PF13555.1     62 seq1465_BIOID82837   -            271   5.2e-07   28.9   0.0   1   1   2.7e-10   9.4e-07   28.1   0.0    15    51    26    61    19    66 0.86 P-loop containing region of AAA domain
AAA_16               PF13191.1    166 seq1465_BIOID82837   -            271   2.3e-06   27.9   0.1   1   1     1e-09   3.6e-06   27.3   0.1    24   158    33   189    20   216 0.68 AAA ATPase domain
ABC_tran             PF00005.22   118 seq1470_BIOID82837   -            268   1.6e-20   73.5   0.0   1   1   4.5e-24   3.1e-20   72.5   0.0     1   117    54   178    54   179 0.88 ABC transporter
BPD_transp_1         PF00528.17   185 seq1471_BIOID82837   -            519     5e-22   78.1  16.2   1   1   3.7e-26     5e-22   78.1  11.2     4   171   303   506   300   513 0.83 Binding-protein-dependent transport system inner membrane component
Cupin_6              PF12852.2    186 seq1472_BIOID82837   -            284   1.9e-26   92.7   0.5   1   1   1.2e-29   5.6e-26   91.1   0.4     1   186     2   162     2   162 0.93 Cupin
HTH_18               PF12833.2     81 seq1472_BIOID82837   -            284     5e-21   74.4   0.3   1   1   7.6e-24   3.5e-20   71.7   0.1     1    81   199   278   199   278 0.97 Helix-turn-helix domain
HTH_AraC             PF00165.18    42 seq1472_BIOID82837   -            284   2.3e-15   55.7   0.0   1   2   1.1e-08   4.9e-05   22.9   0.0     7    41   192   226   188   227 0.94 Bacterial regulatory helix-turn-helix proteins, AraC family
HTH_AraC             PF00165.18    42 seq1472_BIOID82837   -            284   2.3e-15   55.7   0.0   2   2   4.1e-11   1.9e-07   30.5   0.0    11    41   245   276   238   277 0.91 Bacterial regulatory helix-turn-helix proteins, AraC family
Molybdop_Fe4S4       PF04879.11    55 seq1473_BIOID82837   -            195   8.1e-20   70.2   0.3   1   1   2.3e-23   1.6e-19   69.3   0.1     2    55    44   104    43   104 0.91 Molybdopterin oxidoreductase Fe4S4 domain
Molybdopterin        PF00384.17   432 seq1473_BIOID82837   -            195   1.8e-06   26.8   0.0   1   1   3.2e-10   2.2e-06   26.6   0.0     1    56   107   155   107   191 0.75 Molybdopterin oxidoreductase
ACR_tran             PF00873.14  1021 seq1474_BIOID82837   -           1049         0 1473.8  17.9   1   1         0         0 1473.6  12.4     1  1021     1  1030     1  1030 1.00 AcrB/AcrD/AcrF family
Peptidase_M16_C      PF05193.16   184 seq1475_BIOID82837   -            498   6.3e-19   68.2   0.0   1   1   2.8e-22   1.9e-18   66.6   0.0     3   183   201   377   199   378 0.83 Peptidase M16 inactive domain
Peptidase_M16        PF00675.15   149 seq1475_BIOID82837   -            498   7.2e-07   28.9   0.0   1   1   2.6e-10   1.8e-06   27.6   0.0     2   123    46   169    45   190 0.86 Insulinase (Peptidase family M16)
PTS_EIIB             PF00367.15    35 seq1476_BIOID82837   -            161   1.1e-13   49.9   0.1   1   1   1.6e-17   2.2e-13   49.0   0.1     1    33    73   105    73   106 0.95 phosphotransferase system, EIIB
Molybdopterin        PF00384.17   432 seq1477_BIOID82837   -            804   6.4e-22   77.7   0.0   1   1   1.4e-24   9.4e-21   73.9   0.0   103   380     2   378     1   380 0.82 Molybdopterin oxidoreductase
Molydop_binding      PF01568.16   109 seq1477_BIOID82837   -            804   2.1e-16   59.5   0.0   1   1   9.2e-20   6.3e-16   58.0   0.0     4   108   682   797   679   798 0.95 Molydopterin dinucleotide binding domain
Glyco_hydro_4        PF02056.11   183 seq1478_BIOID82837   -            212     1e-73  246.4   0.0   1   1   8.7e-78   1.2e-73  246.2   0.0     1   182     5   184     5   185 0.99 Family 4 glycosyl hydrolase
CCG                  PF02754.11    85 seq1483_BIOID82837   -            239     2e-30  104.5   0.2   1   2   2.2e-17   3.1e-13   49.4   0.0     1    84     3    84     3    85 0.95 Cysteine-rich domain
CCG                  PF02754.11    85 seq1483_BIOID82837   -            239     2e-30  104.5   0.2   2   2   1.3e-18   1.7e-14   53.4   0.0     2    84   133   216   132   217 0.92 Cysteine-rich domain
adh_short_C2         PF13561.1    243 seq1484_BIOID82837   -            262   2.9e-79  266.2   0.1   1   1   4.7e-83   3.2e-79  266.0   0.1     1   243    13   252    13   252 0.98 Enoyl-(Acyl carrier protein) reductase
adh_short            PF00106.20   167 seq1484_BIOID82837   -            262   6.1e-09   35.8   0.2   1   1   1.2e-12   7.9e-09   35.5   0.1     2   165     8   176     7   178 0.83 short chain dehydrogenase
BPD_transp_1         PF00528.17   185 seq1485_BIOID82837   -            296   1.6e-15   56.9  16.5   1   1   1.2e-19   1.6e-15   56.9  11.5    10   181   111   287    97   291 0.82 Binding-protein-dependent transport system inner membrane component
AA_permease_2        PF13520.1    426 seq1488_BIOID82837   -            438   7.6e-33  113.5  38.0   1   1   1.3e-36     9e-33  113.3  26.3     1   404    28   423    28   438 0.78 Amino acid permease
AA_permease          PF00324.16   479 seq1488_BIOID82837   -            438   3.8e-11   41.8  34.0   1   1   7.3e-15     5e-11   41.5  23.5    11   443    42   434    30   438 0.71 Amino acid permease
Hydrolase_3          PF08282.7    254 seq1489_BIOID82837   -            368   1.1e-14   54.4   0.1   1   1   1.8e-16   6.1e-13   48.8   0.0   187   251   295   358   282   361 0.92 haloacid dehalogenase-like hydrolase
HAD                  PF12710.2    191 seq1489_BIOID82837   -            368   6.9e-13   49.0   0.0   1   1   2.3e-16     8e-13   48.8   0.0    45   191   191   327    41   327 0.79 haloacid dehalogenase-like hydrolase
Hydrolase            PF00702.21   204 seq1489_BIOID82837   -            368   1.3e-10   42.0   1.0   1   1     5e-14   1.7e-10   41.6   0.4    65   204   170   330    99   330 0.77 haloacid dehalogenase-like hydrolase
Glyco_hydro_4C       PF11975.3    232 seq1490_BIOID82837   -             58   5.7e-05   22.8   0.1   1   1   5.2e-09   7.1e-05   22.5   0.1   200   232     1    33     1    33 0.97 Family 4 glycosyl hydrolase C-terminal domain
Transgly             PF00912.17   178 seq1491_BIOID82837   -            770   4.9e-54  182.2   0.0   1   1   1.4e-57   6.5e-54  181.8   0.0    10   177    60   226    49   227 0.94 Transglycosylase
BiPBP_C              PF06832.7     90 seq1491_BIOID82837   -            770   2.7e-18   65.5   0.1   1   1   2.2e-21     1e-17   63.7   0.0     6    90   686   767   681   767 0.96 Penicillin-Binding Protein C-terminus Family
Transpeptidase       PF00905.17   304 seq1491_BIOID82837   -            770   1.2e-13   50.6   0.0   1   1   4.9e-17   2.2e-13   49.7   0.0     5   282   305   535   301   548 0.84 Penicillin binding protein transpeptidase domain
DUF162               PF02589.10   189 seq1492_BIOID82837   -            475   2.8e-51  173.6   0.1   1   1   2.5e-54   3.7e-51  173.2   0.1     3   189    72   294    70   294 0.99 Uncharacterised ACR, YkgG family COG1556
Fer4_8               PF13183.1     57 seq1492_BIOID82837   -            475     1e-11   44.5   2.2   1   1   1.6e-14   2.4e-11   43.3   1.5     2    57   309   376   308   376 0.79 4Fe-4S dicluster domain
DUF3390              PF11870.3     93 seq1492_BIOID82837   -            475   4.5e-10   39.2   0.6   1   1   7.1e-13   1.1e-09   37.9   0.4    13    92   387   470   379   471 0.83 Domain of unknown function (DUF3390)
Fer4_9               PF13187.1     55 seq1492_BIOID82837   -            475   9.3e-09   35.3   0.7   1   1   1.8e-11   2.7e-08   33.8   0.5     1    53   311   375   311   376 0.94 4Fe-4S dicluster domain
Fer4_7               PF12838.2     52 seq1492_BIOID82837   -            475   1.7e-07   31.3   4.0   1   1     3e-10   4.6e-07   30.0   2.7     1    51   311   375   311   376 0.77 4Fe-4S dicluster domain
Fer4_17              PF13534.1     61 seq1492_BIOID82837   -            475   2.1e-07   31.0   2.1   1   1   4.4e-10   6.7e-07   29.4   1.5     1    60   311   376   311   377 0.71 4Fe-4S dicluster domain
Fer4_10              PF13237.1     52 seq1492_BIOID82837   -            475   4.1e-07   29.5   5.9   1   1   1.3e-09     2e-06   27.3   4.5     7    52   310   373   305   373 0.69 4Fe-4S dicluster domain
Sugar_tr             PF00083.19   451 seq1495_BIOID82837   -            491  3.2e-145  484.0  30.2   1   1  5.4e-149  3.7e-145  483.8  21.0     2   451    14   478    13   478 0.97 Sugar (and other) transporter
MFS_1                PF07690.11   354 seq1495_BIOID82837   -            491   1.2e-29  103.1  65.2   1   2   9.8e-27   6.7e-23   80.8  25.4     5   344    29   413    17   415 0.78 Major Facilitator Superfamily
MFS_1                PF07690.11   354 seq1495_BIOID82837   -            491   1.2e-29  103.1  65.2   2   2   3.4e-13   2.3e-09   36.3  14.2     2   188   283   476   278   489 0.78 Major Facilitator Superfamily
AAA_25               PF13481.1    194 seq1496_BIOID82837   -            476   2.1e-26   92.4   0.0   1   1   1.8e-29   3.5e-26   91.6   0.0    10   194    88   242    80   242 0.90 AAA domain
KaiC                 PF06745.8    226 seq1496_BIOID82837   -            476   1.7e-18   66.4   0.1   1   1   6.7e-19   1.3e-15   56.9   0.1     2   202    94   277    93   294 0.85 KaiC
ChlI                 PF13541.1    121 seq1496_BIOID82837   -            476   5.9e-12   45.0   0.0   1   1   6.9e-15   1.3e-11   43.8   0.0    35   121   364   449   337   449 0.92 Subunit ChlI of Mg-chelatase
Lon_C                PF05362.8    205 seq1496_BIOID82837   -            476   4.3e-08   32.5   0.1   1   1     5e-11   9.7e-08   31.4   0.0    94   200   372   471   363   473 0.88 Lon protease (S16) C-terminal proteolytic domain
RecA                 PF00154.16   323 seq1496_BIOID82837   -            476   2.4e-05   23.4   0.1   1   1   2.4e-08   4.8e-05   22.4   0.0    17   140    77   195    65   205 0.77 recA bacterial DNA recombination protein
SSF                  PF00474.12   406 seq1497_BIOID82837   -            571   1.2e-50  172.2  22.8   1   1   8.5e-55   1.2e-50  172.2  15.8     1   405    35   442    35   443 0.86 Sodium:solute symporter family
EAL                  PF00563.15   236 seq1498_BIOID82837   -            270   1.7e-28   99.6   0.0   1   1   1.5e-32   2.1e-28   99.2   0.0    12   236    44   257    31   257 0.82 EAL domain
Fer4_11              PF13247.1     99 seq1499_BIOID82837   -            300   1.4e-28   98.5  12.8   1   1   1.6e-31   1.8e-28   98.1   5.3     2    98    92   188    91   189 0.94 4Fe-4S dicluster domain
Form-deh_trans       PF09163.6     44 seq1499_BIOID82837   -            300   4.8e-21   73.8   0.1   1   1   8.7e-24   9.9e-21   72.8   0.1     1    43   246   288   246   289 0.98 Formate dehydrogenase N, transmembrane
Fer4_7               PF12838.2     52 seq1499_BIOID82837   -            300     5e-15   55.5  22.2   1   1   7.4e-11   8.4e-08   32.3   3.7     1    50    38   114    38   117 0.90 4Fe-4S dicluster domain
Fer4_9               PF13187.1     55 seq1499_BIOID82837   -            300   4.7e-14   52.2  24.0   1   1     1e-10   1.2e-07   31.7   7.7     2    55   133   184   132   184 0.97 4Fe-4S dicluster domain
Fer4_10              PF13237.1     52 seq1499_BIOID82837   -            300   1.8e-12   46.7  26.0   1   1   1.2e-10   1.4e-07   31.0   7.4     2    52    93   144    92   144 0.91 4Fe-4S dicluster domain
Fer4_3               PF12798.2     15 seq1499_BIOID82837   -            300   2.6e-07   30.6  41.4   1   3    0.0005      0.57   10.7   3.8     1    14   100   116   100   117 0.87 4Fe-4S binding domain
Fer4_3               PF12798.2     15 seq1499_BIOID82837   -            300   2.6e-07   30.6  41.4   2   3   7.2e-05     0.082   13.3   2.8     1    14   133   146   133   147 0.94 4Fe-4S binding domain
Fer4_3               PF12798.2     15 seq1499_BIOID82837   -            300   2.6e-07   30.6  41.4   3   3   5.6e-06    0.0063   16.8   2.9     1    15   160   183   160   183 0.98 4Fe-4S binding domain
Fer4_4               PF12800.2     17 seq1499_BIOID82837   -            300   8.1e-07   28.7  31.6   1   2     5e-05     0.057   13.6   1.7     3    15    38    50    36    56 0.91 4Fe-4S binding domain
Fer4_4               PF12800.2     17 seq1499_BIOID82837   -            300   8.1e-07   28.7  31.6   2   2   4.7e-07   0.00053   19.9   2.0     1    17   130   146   130   146 0.90 4Fe-4S binding domain
Fer4                 PF00037.22    24 seq1499_BIOID82837   -            300   1.5e-06   27.3  37.4   1   1     7e-08   7.9e-05   21.9   1.8     5    22   130   147   126   149 0.87 4Fe-4S binding domain
DUF162               PF02589.10   189 seq1500_BIOID82837   -            231   6.5e-36  123.5   0.1   1   1   6.9e-40   9.5e-36  122.9   0.0    19   189    65   228    47   228 0.91 Uncharacterised ACR, YkgG family COG1556
RNB                  PF00773.14   325 seq1501_BIOID82837   -            644   3.6e-82  276.1   0.0   1   1     1e-85   4.5e-82  275.8   0.0     1   324   189   516   189   517 0.95 RNB domain
OB_RNB               PF08206.6     58 seq1501_BIOID82837   -            644   4.3e-19   67.6   0.0   1   1   2.6e-22   1.2e-18   66.2   0.0     1    57    24    80    24    81 0.95 Ribonuclease B OB domain
S1                   PF00575.18    74 seq1501_BIOID82837   -            644   2.2e-12   46.7   1.0   1   1   5.6e-13   2.6e-09   36.9   0.2     4    69   560   638   557   640 0.78 S1 RNA binding domain
Lyase_1              PF00206.15   312 seq1502_BIOID82837   -            478  9.7e-118  392.7   0.0   1   1  1.7e-121  1.2e-117  392.5   0.0     1   312    13   345    13   345 0.99 Lyase
FumaraseC_C          PF10415.4     55 seq1502_BIOID82837   -            478   4.4e-21   74.5   0.0   1   1   1.7e-24   1.2e-20   73.2   0.0     1    55   411   465   411   465 0.99 Fumarase C C-terminus
YbaJ                 PF10757.4    122 seq1503_BIOID82837   -            124   4.7e-71  236.4   1.2   1   1   3.8e-75   5.2e-71  236.3   0.9     1   121     1   121     1   122 0.99 Biofilm formation regulator YbaJ
AsmA                 PF05170.9    604 seq1505_BIOID82837   -            691  8.4e-173  576.1   0.0   1   1  1.4e-176  9.8e-173  575.9   0.0     1   603     6   587     6   588 0.99 AsmA family
AsmA_2               PF13502.1    220 seq1505_BIOID82837   -            691   5.5e-28   97.7   3.4   1   1   5.3e-30   3.6e-26   91.7   1.0     2   220   438   640   437   640 0.89 AsmA-like C-terminal region
HHA                  PF05321.6     57 seq1506_BIOID82837   -            154   7.5e-30  102.7   0.3   1   1     8e-34   1.1e-29  102.2   0.2     1    57    95   151    95   151 0.99 Haemolysin expression modulating protein
Cytochrom_B_N        PF00033.14   188 seq1507_BIOID82837   -            211   1.7e-23   82.8  20.0   1   1   3.3e-27   2.3e-23   82.4  13.8     2   188     8   184     7   184 0.88 Cytochrome b(N-terminal)/b6/petB
Ni_hydr_CYTB         PF01292.15   182 seq1507_BIOID82837   -            211   3.2e-22   78.6  18.2   1   1   5.9e-26     4e-22   78.3  12.6     1   182     9   184     9   184 0.88 Prokaryotic cytochrome b561
AAA_28               PF13521.1    163 seq1508_BIOID82837   -            417   3.3e-29  101.8   0.0   1   1   1.4e-32   4.9e-29  101.2   0.0     2   163   241   401   240   401 0.92 AAA domain
HTH_3                PF01381.17    55 seq1508_BIOID82837   -            417   1.3e-09   37.6   0.1   1   1   1.3e-12   4.5e-09   35.9   0.0     1    52    14    66    14    68 0.95 Helix-turn-helix
HTH_19               PF12844.2     64 seq1508_BIOID82837   -            417   2.6e-08   33.6   0.0   1   1     2e-10   6.8e-07   29.1   0.0     3    55    13    66    12    74 0.94 Helix-turn-helix domain
NDK                  PF00334.14   135 seq1509_BIOID82837   -            143   1.5e-54  183.3   0.0   1   1   1.2e-58   1.7e-54  183.1   0.0     1   134     4   137     4   138 0.99 Nucleoside diphosphate kinase
Response_reg         PF00072.19   112 seq1510_BIOID82837   -            239   2.6e-29  101.3   0.0   1   1   5.4e-33   3.7e-29  100.8   0.0     1   111     7   116     7   117 0.99 Response regulator receiver domain
Trans_reg_C          PF00486.23    77 seq1510_BIOID82837   -            239   5.2e-23   80.6   0.0   1   1   2.1e-26   1.4e-22   79.2   0.0     2    77   157   232   156   232 0.98 Transcriptional regulatory protein, C terminal
Sulfatase            PF00884.18   379 seq1512_BIOID82837   -            497   2.2e-85  286.8   0.4   1   1   1.9e-89   2.7e-85  286.5   0.3     1   379     4   413     4   413 0.92 Sulfatase
Mac                  PF12464.3     55 seq1513_BIOID82837   -            183   1.1e-18   66.8   0.4   1   1   2.7e-22   1.8e-18   66.1   0.3     1    54     5    58     5    59 0.97 Maltose acetyltransferase
Hexapep              PF00132.19    36 seq1513_BIOID82837   -            183   2.2e-14   52.1  16.3   1   1   2.3e-15   1.6e-11   43.0   5.3     2    36   130   164   129   164 0.96 Bacterial transferase hexapeptide (six repeats)
FdhE                 PF04216.7    293 seq1514_BIOID82837   -            309  2.3e-114  381.9   1.1   1   1  2.1e-118  2.8e-114  381.6   0.8     5   293    19   304     9   304 0.98 Protein involved in formate dehydrogenase formation
Radical_SAM          PF04055.16   166 seq1516_BIOID82837   -            384   4.6e-14   52.8   0.1   1   1   2.2e-17   1.5e-13   51.1   0.1     2   158   120   289   119   299 0.75 Radical SAM superfamily
HATPase_c            PF02518.21   111 seq1517_BIOID82837   -            450     2e-23   82.0   0.0   1   1   1.3e-26   5.7e-23   80.6   0.0     4   110   335   438   332   439 0.96 Histidine kinase-, DNA gyrase B-, and HSP90-like ATPase
HAMP                 PF00672.20    70 seq1517_BIOID82837   -            450   1.4e-11   44.2   5.5   1   1   1.9e-14   8.8e-11   41.7   0.0     4    67   163   226   160   229 0.93 HAMP domain
HisKA                PF00512.20    68 seq1517_BIOID82837   -            450   6.9e-11   41.8   0.1   1   1   3.4e-14   1.6e-10   40.7   0.1     2    66   234   291   233   293 0.89 His Kinase A (phospho-acceptor) domain
DcuA_DcuB            PF03605.9    364 seq1518_BIOID82837   -            433  3.1e-155  516.3  24.6   1   1  8.3e-159  3.8e-155  516.1  17.0     1   364     5   365     5   365 0.99 Anaerobic c4-dicarboxylate membrane transporter
Na_H_antiporter      PF03553.9    303 seq1518_BIOID82837   -            433     4e-08   32.5  12.6   1   1   8.7e-12     4e-08   32.5   8.7   162   301    48   187    43   189 0.92 Na+/H+ antiporter family
[truncated: 1,310,569 more chars]
