# Supplementary material for: A domain sequence approach to pangenomics: applications to Escherichia coli
Source: F1000Res. 2013 May 29;1:19. Originally published 2012 Oct 1. [Version 2] doi: 10.12688/f1000research.1-19.v2 (PMC3901455; doi:10.12688/f1000research.1-19.v2)
Supplement: The 347 text files show the results from scanning each of the fasta-files against the Pfam-A database [file f1000research-1-1101-s0002.tgz › Escherichia_coli_JB1_95_BIOID51111.txt]

#                                                                            --- full sequence --- -------------- this domain -------------   hmm coord   ali coord   env coord
# target name        accession   tlen query name           accession   qlen   E-value  score  bias   #  of  c-Evalue  i-Evalue  score  bias  from    to  from    to  from    to  acc description of target
#------------------- ---------- ----- -------------------- ---------- ----- --------- ------ ----- --- --- --------- --------- ------ ----- ----- ----- ----- ----- ----- ----- ---- ---------------------
DUF1380              PF07128.7    139 seq1_BIOID51111      -            144   4.3e-74  246.8   1.1   1   1   3.5e-78   4.8e-74  246.6   0.8     1   139     1   138     1   138 1.00 Protein of unknown function (DUF1380)
ANT                  PF03374.9    112 seq2_BIOID51111      -            372   2.1e-32  111.4   0.1   1   1   1.6e-35   1.1e-31  109.0   0.0     1   111   258   366   258   367 0.97 Phage antirepressor protein KilAC domain
ORF6N                PF10543.4     88 seq2_BIOID51111      -            372     2e-27   94.9   1.1   1   1   5.6e-31   3.8e-27   94.0   0.2     2    88   114   202   113   202 0.93 ORF6N domain
ParB                 PF08775.5    127 seq3_BIOID51111      -            333   1.1e-46  158.1   1.6   1   1   2.4e-50   1.1e-46  158.1   1.1     1   126   199   324   199   325 0.99 ParB family
ParBc                PF02195.13    90 seq3_BIOID51111      -            333   2.8e-09   36.8   0.1   1   1   1.4e-12   6.4e-09   35.6   0.1     9    89    65   142    55   143 0.83 ParB-like nuclease domain
ABC_membrane         PF00664.18   275 seq9_BIOID51111      -            528     8e-50  169.6  13.3   1   1   3.1e-53   1.1e-49  169.2   9.2    39   275    12   246     2   246 0.97 ABC transporter transmembrane region
ABC_tran             PF00005.22   118 seq9_BIOID51111      -            528   1.2e-21   77.1   0.0   1   1   6.4e-25   2.2e-21   76.3   0.0     1   118   331   456   331   456 0.96 ABC transporter
Hydrolase            PF00702.21   204 seq10_BIOID51111     -            338   4.4e-43  148.0   1.3   1   1   1.3e-46   5.8e-43  147.7   0.9     1   204    26   238    26   238 0.89 haloacid dehalogenase-like hydrolase
HAD                  PF12710.2    191 seq10_BIOID51111     -            338   1.9e-17   63.9   0.2   1   1   7.3e-21   3.3e-17   63.1   0.2     1   190    29   234    29   235 0.60 haloacid dehalogenase-like hydrolase
Hydrolase_3          PF08282.7    254 seq10_BIOID51111     -            338   1.6e-08   34.3  10.4   1   1   1.1e-08     5e-05   22.9   1.6   194   240   210   256   206   259 0.89 haloacid dehalogenase-like hydrolase
Formyl_trans_N       PF00551.14   181 seq12_BIOID51111     -            315   3.5e-55  186.2   0.0   1   1   7.4e-59   5.1e-55  185.7   0.0     2   180     6   183     5   184 0.98 Formyl transferase
Formyl_trans_C       PF02911.13   100 seq12_BIOID51111     -            315   1.1e-33  115.1   0.1   1   1   2.5e-37   1.7e-33  114.5   0.0     1    99   207   304   207   305 0.98 Formyl transferase, C-terminal domain
I-set                PF07679.11    90 seq13_BIOID51111     -            165   2.2e-08   33.7   0.3   1   1   2.2e-11     1e-07   31.6   0.2     4    88    77   154    74   158 0.84 Immunoglobulin I-set domain
Ig_3                 PF13927.1     75 seq13_BIOID51111     -            165   8.1e-08   32.5   0.4   1   1   1.1e-10     5e-07   30.0   0.0    10    74    85   142    75   143 0.86 Immunoglobulin domain
Ig_2                 PF13895.1     80 seq13_BIOID51111     -            165   6.9e-08   32.3   0.5   1   1   2.9e-11   1.3e-07   31.4   0.3    11    78    86   158    74   160 0.71 Immunoglobulin domain
Peripla_BP_2         PF01497.13   238 seq15_BIOID51111     -            266   1.7e-27   95.9   0.1   1   1   1.6e-31   2.1e-27   95.6   0.1     1   203    26   217    26   231 0.93 Periplasmic binding protein
DicB                 PF05358.6     62 seq21_BIOID51111     -             97   2.7e-40  135.5   0.2   1   1     2e-44   2.7e-40  135.5   0.1     1    62    36    97    36    97 1.00 DicB protein
IncFII_repA          PF02387.10   281 seq23_BIOID51111     -            124   6.8e-26   90.9   0.0   1   1   5.4e-30   7.4e-26   90.8   0.0     3    99     9    99     1   104 0.96 IncFII RepA protein family
Phage_fiber_C        PF06820.7     64 seq25_BIOID51111     -            129   3.6e-34  116.5   0.6   1   1     4e-38   5.4e-34  116.0   0.4     1    64    68   129    68   129 0.99 Putative prophage tail fibre C-terminus
GTP_EFTU             PF00009.22   188 seq26_BIOID51111     -            394   1.1e-60  204.1   0.0   1   1   3.4e-64   1.6e-60  203.7   0.0     1   187    10   201    10   202 0.93 Elongation factor Tu GTP binding domain
GTP_EFTU_D3          PF03143.12    97 seq26_BIOID51111     -            394   2.4e-34  117.3   0.1   1   1   1.4e-37   6.6e-34  115.9   0.0     1    96   298   392   298   393 0.98 Elongation factor Tu C-terminal domain
GTP_EFTU_D2          PF03144.20    74 seq26_BIOID51111     -            394     3e-18   65.5   6.3   1   1   1.2e-21   5.5e-18   64.7   3.9     1    74   225   294   225   294 0.96 Elongation factor Tu domain 2
Phage_integ_N        PF09003.5     81 seq29_BIOID51111     -            289   5.3e-22   77.2   1.0   1   1   6.8e-26   9.4e-22   76.4   0.7     3    81     2    76     1    76 0.95 Bacteriophage lambda integrase, N-terminal domain
rve                  PF00665.21   120 seq30_BIOID51111     -            205   2.1e-22   79.3   0.0   1   1   4.3e-26   2.9e-22   78.9   0.0     3   119    36   156    34   157 0.96 Integrase core domain
rve_3                PF13683.1     67 seq30_BIOID51111     -            205   7.5e-18   63.7   0.1   1   1   2.1e-21   1.5e-17   62.7   0.1     4    67   131   194   128   194 0.95 Integrase core domain
Phage-tail_3         PF13550.1    164 seq35_BIOID51111     -            935   1.8e-37  128.5   0.0   1   1   3.4e-41   4.7e-37  127.1   0.0     1   163   347   516   347   517 0.95 Putative phage tail protein
DUF1471              PF07338.8     56 seq36_BIOID51111     -            314   4.1e-62  205.5   5.4   1   3   2.8e-22   3.9e-18   64.7   0.0     2    56    34    90    33    90 0.98 Protein of unknown function (DUF1471)
DUF1471              PF07338.8     56 seq36_BIOID51111     -            314   4.1e-62  205.5   5.4   2   3     3e-22   4.1e-18   64.6   0.1     3    56   119   174   117   174 0.98 Protein of unknown function (DUF1471)
DUF1471              PF07338.8     56 seq36_BIOID51111     -            314   4.1e-62  205.5   5.4   3   3   3.1e-26   4.3e-22   77.3   0.1     2    56   259   314   258   314 0.99 Protein of unknown function (DUF1471)
Prok-JAB             PF14464.1    105 seq37_BIOID51111     -            247   6.2e-20   70.6   0.2   1   1   1.6e-23   1.1e-19   69.7   0.1     3    99     3    99     1   108 0.93 Prokaryotic homologs of the JAB domain
NLPC_P60             PF00877.14   105 seq37_BIOID51111     -            247   3.4e-14   52.4   0.0   1   1   6.9e-18   4.7e-14   51.9   0.0     1   105   111   224   111   224 0.94 NlpC/P60 family
PsiB                 PF06290.6    143 seq39_BIOID51111     -             57   5.5e-18   64.6   0.0   1   1   4.3e-22   5.9e-18   64.5   0.0    88   143     1    56     1    56 0.98 Plasmid SOS inhibition protein (PsiB)
DUF1737              PF08410.5     54 seq40_BIOID51111     -            231   1.7e-20   72.4   0.0   1   1   2.2e-24   3.1e-20   71.5   0.0     1    53     1    53     1    54 0.98 Domain of unknown function (DUF1737)
HTH_21               PF13276.1     60 seq41_BIOID51111     -            115   2.2e-17   62.6   3.4   1   1     3e-21   4.1e-17   61.8   2.3     2    60    46   103    43   103 0.92 HTH-like domain
Lysis_S              PF04971.7     68 seq42_BIOID51111     -             91     3e-46  154.8   0.6   1   1   3.1e-50   4.2e-46  154.3   0.4     1    68    24    91    24    91 1.00 Lysis protein S
Replicase            PF03090.12   137 seq44_BIOID51111     -             72   3.7e-08   33.2   0.0   1   1   3.3e-12   4.6e-08   32.9   0.0     2    51    25    72    24    72 0.95 Replicase family
Asparaginase_2       PF01112.13   319 seq45_BIOID51111     -            321  3.1e-125  417.0   2.9   1   1  2.8e-129  3.8e-125  416.7   2.0     2   315     3   315     2   317 0.99 Asparaginase
SDF                  PF00375.13   390 seq48_BIOID51111     -            414   1.5e-63  214.8  34.9   1   1   1.3e-67   1.8e-63  214.5  24.2     1   385    18   397    18   401 0.89 Sodium:dicarboxylate symporter family
PAP2                 PF01569.16   129 seq50_BIOID51111     -            185   2.1e-17   62.8   4.5   1   1   1.6e-21   2.1e-17   62.8   3.1     3   122    41   163    38   169 0.89 PAP2 superfamily
RTX_C                PF08339.5    145 seq52_BIOID51111     -             77   1.7e-16   60.1   2.1   1   1   1.3e-20   1.7e-16   60.1   1.4    16    85     6    72     1    76 0.91 RTX C-terminal domain
HTH_Tnp_1            PF01527.15    76 seq54_BIOID51111     -            108   5.5e-11   42.1   1.3   1   1   1.6e-14   2.2e-10   40.2   0.9     1    74     1    87     1    88 0.86 Transposase
Antirestrict         PF03230.8     94 seq58_BIOID51111     -            161   1.1e-38  130.9   0.2   1   1   1.1e-42   1.4e-38  130.6   0.1     1    94    64   161    64   161 0.96 Antirestriction protein
SSB                  PF00436.20   104 seq59_BIOID51111     -            175   1.2e-38  131.0   0.3   1   1   1.1e-42   1.5e-38  130.6   0.2     1   101     6   109     6   112 0.95 Single-strand binding protein family
PsiA                 PF06952.6    238 seq61_BIOID51111     -            239  6.3e-114  378.8   8.1   1   1  5.2e-118  7.1e-114  378.6   5.6     1   237     1   236     1   237 1.00 PsiA protein
DUF303               PF03629.13   255 seq62_BIOID51111     -            616   1.2e-29  103.2   0.0   1   1   2.3e-33   1.6e-29  102.8   0.0     1   200    64   295    64   355 0.80 Domain of unknown function (DUF303)
DUF1737              PF08410.5     54 seq62_BIOID51111     -            616   1.2e-17   63.3   0.0   1   1   4.2e-21   2.9e-17   62.0   0.0     1    53     1    50     1    51 0.97 Domain of unknown function (DUF1737)
SLT                  PF01464.15   121 seq64_BIOID51111     -            124   7.1e-09   35.0   1.3   1   1   7.4e-13     1e-08   34.6   0.9    72   118     2    47     1    50 0.92 Transglycosylase SLT domain
IncFII_repA          PF02387.10   281 seq66_BIOID51111     -            194   6.2e-65  219.0   0.5   1   1   5.6e-69   7.7e-65  218.7   0.4   100   272     5   175     3   182 0.97 IncFII RepA protein family
Rep_3                PF01051.16   218 seq67_BIOID51111     -            306   1.3e-12   47.5   0.0   1   1   1.7e-16   2.3e-12   46.8   0.0     6   211    38   297    34   302 0.83 Initiator Replication protein
DUF1482              PF07358.6     57 seq68_BIOID51111     -             63   1.8e-28   97.7   0.1   1   1   1.4e-32     2e-28   97.6   0.1     1    57     4    62     4    62 0.98 Protein of unknown function (DUF1482)
Antirestrict         PF03230.8     94 seq69_BIOID51111     -            159   8.7e-39  131.2   0.2   1   1   8.2e-43   1.1e-38  130.9   0.1     1    94    62   159    62   159 0.98 Antirestriction protein
UPF0066              PF01980.11   120 seq70_BIOID51111     -            169   1.8e-26   92.3   0.0   1   1   7.1e-30   9.8e-26   89.9   0.0    54   118     8    76     4    78 0.95 Uncharacterised protein family UPF0066
DUF968               PF06147.6    200 seq72_BIOID51111     -            195   8.9e-77  257.4   0.0   1   1   7.2e-81   9.9e-77  257.2   0.0     9   200     2   192     1   192 0.98 Protein of unknown function (DUF968)
SBP_bac_11           PF13531.1    231 seq74_BIOID51111     -            252   2.3e-33  115.6   0.0   1   1   1.9e-37   2.6e-33  115.4   0.0     1   230    20   247    20   248 0.88 Bacterial extracellular solute-binding protein
DUF4406              PF14359.1     92 seq77_BIOID51111     -             98   1.6e-36  124.1   0.1   1   1   2.6e-40   1.8e-36  123.9   0.0     1    92     5    94     5    94 0.99 Domain of unknown function (DUF4406)
Phage_lysozyme       PF00959.14   110 seq79_BIOID51111     -            165     2e-32  111.6   0.1   1   1   1.8e-36   2.5e-32  111.3   0.1     1   109    48   154    48   155 0.98 Phage lysozyme
StbA                 PF06406.6    318 seq85_BIOID51111     -            110   8.3e-37  126.6   0.0   1   1   6.6e-41   9.1e-37  126.5   0.0   207   317     1   109     1   110 0.98 StbA protein
rve                  PF00665.21   120 seq90_BIOID51111     -            313   5.7e-26   90.8   0.1   1   1   4.2e-29   1.5e-25   89.5   0.0     2   119   126   240   125   241 0.97 Integrase core domain
HTH_21               PF13276.1     60 seq90_BIOID51111     -            313   1.8e-16   59.7   2.9   1   1   1.2e-19   4.2e-16   58.5   2.0     3    60    48   104    45   104 0.93 HTH-like domain
rve_3                PF13683.1     67 seq90_BIOID51111     -            313   2.2e-11   43.0   0.0   1   1   1.4e-14   4.8e-11   41.9   0.0     6    67   217   278   212   278 0.92 Integrase core domain
rve_2                PF13333.1     52 seq90_BIOID51111     -            313   1.8e-06   27.7   0.0   1   1   1.1e-09   3.8e-06   26.7   0.0     1    44   231   277   231   280 0.89 Integrase core domain
DUF303               PF03629.13   255 seq97_BIOID51111     -            459   6.9e-16   58.1   0.0   1   1   7.6e-20     1e-15   57.5   0.0    83   210     8   160     2   211 0.77 Domain of unknown function (DUF303)
HTH_3                PF01381.17    55 seq98_BIOID51111     -            135   1.4e-15   56.7   0.0   1   1     1e-18   3.5e-15   55.4   0.0     1    55    10    64    10    64 0.99 Helix-turn-helix
HTH_31               PF13560.1     64 seq98_BIOID51111     -            135   6.7e-13   48.5   1.5   1   1   7.6e-16   2.6e-12   46.6   0.2     2    58     6    61     5    69 0.96 Helix-turn-helix domain
HTH_19               PF12844.2     64 seq98_BIOID51111     -            135   1.3e-12   47.4   0.0   1   1   3.1e-15   1.1e-11   44.5   0.0     1    63     7    69     7    70 0.98 Helix-turn-helix domain
CBM_5_12             PF02839.9     41 seq99_BIOID51111     -            461   1.8e-06   27.3   1.6   1   1   2.7e-09   1.8e-05   24.0   0.4     4    41   410   447   407   447 0.86 Carbohydrate binding domain
IGPS                 PF00218.16   254 seq100_BIOID51111    -            453   9.4e-99  329.4   0.3   1   1    2e-102   1.4e-98  328.9   0.0     1   253     6   252     6   253 0.99 Indole-3-glycerol phosphate synthase
PRAI                 PF00697.17   197 seq100_BIOID51111    -            453     1e-59  201.2   0.0   1   1   2.2e-63   1.5e-59  200.7   0.0     1   196   258   448   258   449 0.99 N-(5'phosphoribosyl)anthranilate (PRA) isomerase
HNH                  PF01844.18    47 seq105_BIOID51111    -            121   2.4e-10   39.9   5.3   1   1   2.6e-14   3.5e-10   39.4   3.7     1    47    49    94    49    94 0.97 HNH endonuclease
RadC                 PF04002.10   123 seq106_BIOID51111    -            158   5.1e-47  158.4   0.0   1   1   4.6e-51   6.2e-47  158.1   0.0     2   123    37   158    36   158 0.98 RadC-like JAB domain
ABC_tran             PF00005.22   118 seq107_BIOID51111    -            225   3.9e-15   56.1   0.0   1   1   3.7e-19   5.1e-15   55.7   0.0     1   117    42   170    42   171 0.87 ABC transporter
Lysis_S              PF04971.7     68 seq108_BIOID51111    -             68   4.3e-46  154.3   0.6   1   1   3.4e-50   4.7e-46  154.2   0.4     1    68     1    68     1    68 1.00 Lysis protein S
Plasmid_stab_B       PF10784.4     72 seq114_BIOID51111    -            131   3.1e-28   97.0   0.0   1   1   3.1e-32   4.3e-28   96.6   0.0     1    72    10    81    10    81 0.99 Plasmid stability protein
FadR_C               PF07840.7    164 seq115_BIOID51111    -            239   6.9e-73  243.5   0.0   1   1   1.9e-76   8.5e-73  243.2   0.0     1   163    72   234    72   235 0.99 FadR C-terminal domain
GntR                 PF00392.16    64 seq115_BIOID51111    -            239   2.3e-20   71.6   0.0   1   1     1e-23   4.7e-20   70.6   0.0     4    64    11    71     8    71 0.96 Bacterial regulatory proteins, gntR family
RadC                 PF04002.10   123 seq116_BIOID51111    -            158   4.9e-47  158.5   0.0   1   1   4.6e-51   6.2e-47  158.1   0.0     2   123    37   158    36   158 0.98 RadC-like JAB domain
HTH_23               PF13384.1     50 seq117_BIOID51111    -            109   3.6e-06   26.3   0.0   1   1   1.8e-09   8.1e-06   25.2   0.0    11    46    20    56    18    59 0.86 Homeodomain-like domain
HTH_24               PF13412.1     48 seq117_BIOID51111    -            109   9.2e-06   24.8   0.0   1   1   3.5e-09   1.6e-05   24.0   0.0    16    46    26    56    22    56 0.93 Winged helix-turn-helix DNA-binding
Lambda_tail_I        PF06805.7     82 seq118_BIOID51111    -            192   6.8e-13   48.1   0.0   1   1   8.5e-17   1.2e-12   47.3   0.0    25    82     2    64     1    64 0.98 Bacteriophage lambda tail assembly protein I
DUF905               PF06006.7     71 seq119_BIOID51111    -             79     7e-40  134.1   0.1   1   1   5.7e-44   7.8e-40  133.9   0.0     2    71    11    79    10    79 0.98 Bacterial protein of unknown function (DUF905)
UPF0126              PF03458.8     81 seq120_BIOID51111    -            207   5.3e-49  163.6  19.4   1   2   3.4e-30   4.7e-26   90.1   2.7     2    78     4    80     3    83 0.97 UPF0126 domain
UPF0126              PF03458.8     81 seq120_BIOID51111    -            207   5.3e-49  163.6  19.4   2   2   7.9e-27   1.1e-22   79.3   5.3     3    76    92   164    90   169 0.94 UPF0126 domain
Potass_KdpF          PF09604.5     25 seq123_BIOID51111    -             67     6e-06   25.8   5.9   1   1   4.4e-10     6e-06   25.8   4.1     2    25    44    67    43    67 0.95 F subunit of K+-transporting ATPase (Potass_KdpF)
Acyl_transf_1        PF00698.16   318 seq124_BIOID51111    -            309   3.4e-42  144.7   3.9   1   1     3e-46   4.1e-42  144.5   2.7     2   281     6   290     5   306 0.90 Acyl transferase domain
Nol1_Nop2_Fmu        PF01189.12   283 seq125_BIOID51111    -            454  8.7e-105  350.0   0.0   1   1  5.6e-108  1.1e-104  349.6   0.0     1   282   189   451   189   452 0.99 NOL1/NOP2/sun family
NusB                 PF01029.13   134 seq125_BIOID51111    -            454   2.4e-26   92.1   0.0   1   1     2e-29   3.9e-26   91.4   0.0     1   134    30   152    30   152 0.97 NusB family
Methyltransf_26      PF13659.1    117 seq125_BIOID51111    -            454   4.4e-11   42.7   0.0   1   1   4.2e-14   8.1e-11   41.8   0.0     2   116   273   400   272   401 0.90 Methyltransferase domain
Methyltransf_18      PF12847.2    112 seq125_BIOID51111    -            454   2.3e-10   40.8   0.0   1   1   2.4e-13   4.7e-10   39.9   0.0     2   112   272   400   271   400 0.84 Methyltransferase domain
Methyltransf_31      PF13847.1    152 seq125_BIOID51111    -            454   2.2e-09   36.9   0.0   1   1   1.9e-12   3.8e-09   36.1   0.0     2   113   270   406   269   442 0.82 Methyltransferase domain
MTS                  PF05175.9    170 seq125_BIOID51111    -            454   1.2e-06   27.8   0.0   1   1   1.2e-09   2.4e-06   26.9   0.0    24   151   264   410   254   422 0.86 Methyltransferase small domain
FtsJ                 PF01728.14   181 seq125_BIOID51111    -            454   9.5e-05   22.3   0.0   1   1     1e-07    0.0002   21.3   0.0    19    70   267   313   258   425 0.60 FtsJ-like methyltransferase
Rick_17kDa_Anti      PF05433.10    42 seq126_BIOID51111    -            179   1.7e-11   43.4  15.7   1   1   5.1e-15   1.7e-11   43.4  10.9     2    42    73   113    72   113 0.96 Glycine zipper 2TM domain
Gly-zipper_OmpA      PF13436.1    118 seq126_BIOID51111    -            179   5.2e-09   35.6   3.0   1   1   1.5e-12   5.2e-09   35.6   2.1     5   112    28   134    24   136 0.78 Glycine-zipper containing OmpA-like membrane domain
Gly-zipper_YMGG      PF13441.1     45 seq126_BIOID51111    -            179   3.6e-08   32.6  12.7   1   1     1e-11   3.6e-08   32.6   8.8     2    45    69   111    68   111 0.97 YMGG-like Gly-zipper
Gly-zipper_Omp       PF13488.1     46 seq126_BIOID51111    -            179   1.8e-05   24.1  13.8   1   1   5.3e-09   1.8e-05   24.1   9.6     2    42    73   112    72   118 0.82 Glycine zipper
Antiterm             PF03589.8     95 seq128_BIOID51111    -            264   9.8e-53  176.1   0.3   1   2   1.3e-23   1.8e-19   69.4   0.0     1    95    28   121    28   121 0.98 Antitermination protein
Antiterm             PF03589.8     95 seq128_BIOID51111    -            264   9.8e-53  176.1   0.3   2   2   3.1e-33   4.2e-29  100.3   0.0     2    95   169   261   168   261 0.98 Antitermination protein
Phage_lysis          PF03245.8    125 seq129_BIOID51111    -            155   1.3e-47  160.7   6.3   1   1   1.1e-51   1.5e-47  160.5   4.4     1   124    29   153    29   154 0.99 Bacteriophage lysis protein
tRNA-synt_2b         PF00587.20   173 seq132_BIOID51111    -            572   7.4e-43  145.9   0.0   1   1   2.4e-46   1.1e-42  145.4   0.0     3   169    51   215    49   219 0.97 tRNA synthetase class II core domain (G, H, P, S and T)
YbaK                 PF04073.10   123 seq132_BIOID51111    -            572   5.8e-27   93.8   0.1   1   1   2.4e-30   1.1e-26   92.9   0.1     1   119   257   376   257   379 0.96 YbaK / prolyl-tRNA synthetases associated domain
HGTP_anticodon       PF03129.15    94 seq132_BIOID51111    -            572   8.8e-22   76.7   0.1   1   1   4.4e-25     2e-21   75.5   0.1     1    93   475   568   475   569 0.97 Anticodon binding domain
HlyC                 PF02794.11   134 seq133_BIOID51111    -            171   2.4e-50  169.4   0.2   1   1   2.1e-54   2.9e-50  169.2   0.2     2   131     8   135     7   159 0.97 RTX toxin acyltransferase family
Y2_Tnp               PF04986.8    183 seq140_BIOID51111    -            410   6.8e-47  159.4   2.0   1   1   1.4e-50   9.9e-47  158.9   1.4     1   181   157   337   157   339 0.96 Putative transposase
Zn_Tnp_IS91          PF14319.1    111 seq140_BIOID51111    -            410   4.2e-28   96.9   3.1   1   1     1e-31   6.8e-28   96.2   2.1     2   109    22   133    21   136 0.92 Transposase zinc-binding domain
KdpA                 PF03814.10   552 seq141_BIOID51111    -            557  1.8e-243  808.4  27.8   1   1  1.5e-247    2e-243  808.3  19.3     1   552     9   557     9   557 0.99 Potassium-transporting ATPase A subunit
DUF1391              PF07151.7     49 seq142_BIOID51111    -            102     2e-32  110.2   0.4   1   1   1.5e-36     2e-32  110.2   0.3     1    48    54   101    54   102 0.98 Protein of unknown function (DUF1391)
ABC_tran             PF00005.22   118 seq144_BIOID51111    -            623   7.2e-41  139.1   0.0   1   2   5.7e-21   7.1e-18   64.9   0.1    24   118    90   197    56   197 0.81 ABC transporter
ABC_tran             PF00005.22   118 seq144_BIOID51111    -            623   7.2e-41  139.1   0.0   2   2   4.1e-23   5.1e-20   71.9   0.0     1   117   364   491   364   492 0.93 ABC transporter
oligo_HPY            PF08352.7     64 seq144_BIOID51111    -            623   8.6e-21   73.9   0.4   1   2   8.8e-12   1.1e-08   35.1   0.0     1    33   248   280   248   303 0.88 Oligopeptide/dipeptide transporter, C-terminal region
oligo_HPY            PF08352.7     64 seq144_BIOID51111    -            623   8.6e-21   73.9   0.4   2   2     3e-12   3.8e-09   36.6   0.0     1    33   543   575   543   594 0.85 Oligopeptide/dipeptide transporter, C-terminal region
NLPC_P60             PF00877.14   105 seq148_BIOID51111    -            188   1.2e-34  118.1   0.1   1   1   1.3e-38   1.7e-34  117.6   0.0     1   105    79   183    79   183 0.98 NlpC/P60 family
Phage_min_tail       PF05939.8    109 seq149_BIOID51111    -            113     7e-36  122.3   0.0   1   1   5.7e-40   7.7e-36  122.2   0.0     1   109     4   113     4   113 0.98 Phage minor tail protein
AA_permease_2        PF13520.1    426 seq155_BIOID51111    -            460   1.4e-79  267.5  39.9   1   1   1.2e-83   1.6e-79  267.2  27.7     1   420     5   441     5   449 0.91 Amino acid permease
ParBc                PF02195.13    90 seq158_BIOID51111    -            293     3e-23   81.6   0.0   1   1   3.9e-27   5.3e-23   80.8   0.0     2    89     2    96     1    97 0.97 ParB-like nuclease domain
Tape_meas_lam_C      PF09718.5     78 seq161_BIOID51111    -            185   5.5e-07   29.2   0.4   1   1     1e-10   1.4e-06   28.0   0.0    37    76     1    40     1    42 0.94 Lambda phage tail tape-measure protein (Tape_meas_lam_C)
DUF987               PF06174.6     66 seq162_BIOID51111    -             73   1.5e-42  142.7   0.2   1   1   1.3e-46   1.7e-42  142.6   0.1     1    66     1    66     1    66 0.99 Protein of unknown function (DUF987)
HOK_GEF              PF01848.11    43 seq165_BIOID51111    -             41   1.1e-21   75.7   0.9   1   1   8.8e-26   1.2e-21   75.6   0.6     7    43     1    37     1    37 0.98 Hok/gef family
DUF987               PF06174.6     66 seq167_BIOID51111    -             73   1.7e-43  145.8   0.2   1   1   1.4e-47   1.9e-43  145.6   0.1     1    66     1    66     1    66 0.99 Protein of unknown function (DUF987)
DUF1040              PF06288.8     86 seq168_BIOID51111    -             89   1.6e-46  156.3   0.5   1   1   1.3e-50   1.8e-46  156.2   0.3     1    86     1    86     1    86 1.00 Protein of unknown function (DUF1040)
HOK_GEF              PF01848.11    43 seq170_BIOID51111    -             70   3.1e-19   67.9   4.6   1   1   2.8e-23   3.8e-19   67.6   3.2     1    43    24    66    24    66 0.99 Hok/gef family
ABC_tran             PF00005.22   118 seq173_BIOID51111    -            236   7.3e-14   52.0   0.1   1   1   1.4e-17   9.6e-14   51.6   0.1     1   117    54   175    54   176 0.89 ABC transporter
Hexapep              PF00132.19    36 seq174_BIOID51111    -            293   8.6e-19   66.0   6.7   1   3   1.6e-09   2.2e-05   23.5   0.0     2    36   122   156   121   156 0.96 Bacterial transferase hexapeptide (six repeats)
Hexapep              PF00132.19    36 seq174_BIOID51111    -            293   8.6e-19   66.0   6.7   2   3   2.3e-10   3.1e-06   26.3   0.7     3    33   191   220   189   221 0.94 Bacterial transferase hexapeptide (six repeats)
Hexapep              PF00132.19    36 seq174_BIOID51111    -            293   8.6e-19   66.0   6.7   3   3   1.8e-11   2.5e-07   29.7   0.6     1    34   206   239   206   241 0.95 Bacterial transferase hexapeptide (six repeats)
Phage_integrase      PF00589.17   173 seq176_BIOID51111    -            168   1.6e-18   66.8   0.1   1   1   1.5e-22   2.1e-18   66.4   0.1    26   169     2   141     1   144 0.88 Phage integrase family
SecE                 PF00584.15    57 seq179_BIOID51111    -            127   2.4e-21   74.9   1.0   1   1   1.8e-25   2.4e-21   74.9   0.7     2    56    68   122    67   123 0.97 SecE/Sec61-gamma subunits of protein translocation complex
TnpB_IS66            PF05717.8    108 seq182_BIOID51111    -            115   1.2e-43  146.8   0.0   1   1   9.8e-48   1.3e-43  146.6   0.0     2   106     7   109     6   111 0.96 IS66 Orf2 like protein
Phage_tail_L         PF05100.7    206 seq183_BIOID51111    -            232     8e-97  322.2   0.1   1   1  6.8e-101   9.2e-97  322.0   0.0     1   206    29   230    29   230 0.99 Phage minor tail protein L
DUF3672              PF12421.3    136 seq186_BIOID51111    -           1175   7.2e-41  139.4   0.1   1   1   6.8e-44   2.3e-40  137.7   0.0     1   135   993  1133   993  1134 0.89 Fibronectin type III protein
Phage-tail_3         PF13550.1    164 seq186_BIOID51111    -           1175     2e-37  128.3   0.0   1   1   1.9e-40   6.6e-37  126.6   0.0     1   163   347   516   347   517 0.95 Putative phage tail protein
DUF1983              PF09327.6     81 seq186_BIOID51111    -           1175   4.3e-27   93.7   1.6   1   1   4.2e-30   1.4e-26   92.0   1.1     1    81   889   969   889   969 0.99 Domain of unknown function (DUF1983)
Exc                  PF07825.6     77 seq187_BIOID51111    -             82   6.4e-08   32.1   0.1   1   1   5.1e-12   6.9e-08   32.0   0.1     4    70     6    74     3    81 0.88 Excisionase-like protein
YagB_YeeU_YfjZ       PF06154.6    105 seq189_BIOID51111    -            123   1.8e-32  111.6   0.0   1   1   1.8e-36   2.5e-32  111.1   0.0    11    86    23    98    21   101 0.97 YagB/YeeU/YfjZ family
Band_7               PF01145.20   179 seq190_BIOID51111    -            305   2.4e-35  121.9   0.5   1   1   1.7e-39   2.4e-35  121.9   0.3     1   178    21   203    21   204 0.96 SPFH domain / Band 7 family
YagB_YeeU_YfjZ       PF06154.6    105 seq194_BIOID51111    -            122   3.8e-52  174.8   0.0   1   1   3.3e-56   4.5e-52  174.6   0.0     2   104    16   118    15   119 0.98 YagB/YeeU/YfjZ family
Caudo_TAP            PF02413.12   130 seq200_BIOID51111    -            192   8.7e-36  122.8   0.5   1   1   8.2e-40   1.1e-35  122.4   0.3     1   130    72   192    72   192 0.97 Caudovirales tail fibre assembly protein
EamA                 PF00892.15   126 seq201_BIOID51111    -            301     9e-48  161.3  36.0   1   2   2.3e-25   1.5e-21   76.5  11.3     1   125    20   141    20   142 0.93 EamA-like transporter family
EamA                 PF00892.15   126 seq201_BIOID51111    -            301     9e-48  161.3  36.0   2   2   7.4e-30   5.1e-26   91.0   8.2     1   125   162   289   162   290 0.98 EamA-like transporter family
APH                  PF01636.18   239 seq203_BIOID51111    -            328   1.6e-41  142.5   1.8   1   1   3.7e-45   2.5e-41  141.8   1.2     2   232    31   259    30   269 0.84 Phosphotransferase enzyme family
EcKinase             PF02958.15   293 seq203_BIOID51111    -            328   0.00012   21.2   0.0   1   1   3.1e-08   0.00021   20.4   0.0   197   280   176   252   149   257 0.79 Ecdysteroid kinase
adh_short            PF00106.20   167 seq209_BIOID51111    -            244   6.4e-40  136.6   1.7   1   1     4e-43   1.1e-39  135.9   1.2     1   166     6   169     6   170 0.92 short chain dehydrogenase
adh_short_C2         PF13561.1    243 seq209_BIOID51111    -            244   3.5e-33  115.2   1.9   1   1   1.6e-36   4.3e-33  115.0   1.3     5   242    14   241    12   242 0.94 Enoyl-(Acyl carrier protein) reductase
KR                   PF08659.5    181 seq209_BIOID51111    -            244   2.9e-21   75.8   0.9   1   1   1.7e-24   4.6e-21   75.1   0.6     3   174     8   180     7   196 0.84 KR domain
NAD_binding_10       PF13460.1    183 seq209_BIOID51111    -            244   2.8e-06   27.3   0.3   1   1   2.4e-09   6.6e-06   26.1   0.2     2   125     9   156     8   194 0.72 NADH(P)-binding
Epimerase            PF01370.16   236 seq209_BIOID51111    -            244     3e-05   23.4   0.2   1   1   1.6e-08   4.3e-05   22.9   0.2     1   118     8   141     8   192 0.77 NAD dependent epimerase/dehydratase family
Phage_integ_N        PF09003.5     81 seq210_BIOID51111    -            376   1.9e-28   97.8   0.2   1   1   6.4e-32   4.4e-28   96.6   0.1     3    77     2    76     1    84 0.95 Bacteriophage lambda integrase, N-terminal domain
Phage_integrase      PF00589.17   173 seq210_BIOID51111    -            376   2.7e-15   56.3   0.0   1   1   6.9e-19   4.7e-15   55.5   0.0     2   170   193   367   192   370 0.87 Phage integrase family
Phage_min_tail       PF05939.8    109 seq212_BIOID51111    -            113   4.7e-35  119.7   0.0   1   1   3.8e-39   5.2e-35  119.5   0.0     1   109     4   113     4   113 0.98 Phage minor tail protein
PerC                 PF06069.6     90 seq214_BIOID51111    -            104     4e-44  148.4   2.0   1   1   3.4e-48   4.6e-44  148.2   1.4     1    89     1    89     1    90 0.99 PerC transcriptional activator
NusG                 PF02357.14    92 seq215_BIOID51111    -            181   5.3e-25   87.3   0.0   1   1   1.1e-28   7.7e-25   86.8   0.0     1    92     7   106     7   106 0.93 Transcription termination factor nusG
KOW                  PF00467.24    32 seq215_BIOID51111    -            181   1.3e-08   33.9   0.1   1   1   9.1e-12   6.2e-08   31.7   0.0     1    28   130   161   130   165 0.86 KOW motif
Phage_lysozyme       PF00959.14   110 seq216_BIOID51111    -            111   1.6e-23   82.9   0.0   1   1   1.4e-27   1.9e-23   82.7   0.0    18   110     2   100     1   100 0.96 Phage lysozyme
DDE_Tnp_IS66         PF03050.9    271 seq218_BIOID51111    -            482   1.8e-97  325.7   0.5   1   1  3.8e-101   1.8e-97  325.7   0.4     1   262   181   459   181   466 0.98 Transposase IS66 family
HTH_Tnp_IS66         PF13005.2     59 seq218_BIOID51111    -            482   1.3e-18   66.4   2.6   1   1   5.8e-22   2.6e-18   65.4   1.8     2    59   120   175   119   175 0.97 putative Helix-turn-helix domain of transposase IS66
LZ_Tnp_IS66          PF13007.2     78 seq218_BIOID51111    -            482   9.5e-11   42.0   4.0   1   1   5.6e-14   2.5e-10   40.7   2.8     2    77    39   116    38   117 0.73 Transposase C of IS166 homeodomain
EAL                  PF00563.15   236 seq219_BIOID51111    -            518   1.3e-61  208.0   0.0   1   1   3.1e-65   2.1e-61  207.3   0.0     4   236   268   500   265   500 0.96 EAL domain
CSS-motif            PF12792.2    208 seq219_BIOID51111    -            518   1.9e-44  151.4   0.0   1   1     4e-48   2.7e-44  150.8   0.0     3   206    39   243    37   245 0.97 CSS motif domain associated with EAL
DUF551               PF04448.7     69 seq223_BIOID51111    -            117     1e-14   54.9   0.0   1   1   1.3e-18   1.8e-14   54.1   0.0     1    69    51   113    51   113 0.79 Protein of unknown function (DUF551)
PALP                 PF00291.20   307 seq230_BIOID51111    -            397   6.6e-45  153.5   0.3   1   1   5.9e-49     8e-45  153.2   0.2     4   307    53   378    50   378 0.77 Pyridoxal-phosphate dependent enzyme
Methyltransf_10      PF05971.7    299 seq233_BIOID51111    -            335  1.1e-153  510.5   0.0   1   1  1.9e-157  1.3e-153  510.3   0.0     2   299    30   323    29   323 0.99 Protein of unknown function (DUF890)
MTS                  PF05175.9    170 seq233_BIOID51111    -            335     4e-05   22.9   0.0   1   1   1.3e-08   8.7e-05   21.8   0.0    30   115   128   222   114   229 0.77 Methyltransferase small domain
DUF45                PF01863.12   205 seq234_BIOID51111    -            179   1.8e-11   44.1   0.9   1   1   3.4e-15   2.4e-11   43.7   0.6   142   198   105   161    77   168 0.91 Protein of unknown function DUF45
WLM                  PF08325.5    186 seq234_BIOID51111    -            179   1.5e-05   24.8   3.2   1   1     3e-09     2e-05   24.4   2.0    81   118   126   163   113   178 0.85 WLM domain
DUF1219              PF06755.7    117 seq237_BIOID51111    -             87   1.7e-39  133.8   0.0   1   1   1.4e-43   1.9e-39  133.6   0.0     1    73     1    73     1    81 0.97 Protein of unknown function (DUF1219)
Phage_tail_L         PF05100.7    206 seq238_BIOID51111    -            232   7.9e-96  318.9   0.1   1   1  6.6e-100   9.1e-96  318.7   0.0     1   206    29   230    29   230 0.99 Phage minor tail protein L
DUF1378              PF07125.6     59 seq241_BIOID51111    -             59   1.1e-39  134.0   0.0   1   1   8.7e-44   1.2e-39  133.9   0.0     1    59     1    59     1    59 0.99 Protein of unknown function (DUF1378)
Prok-JAB             PF14464.1    105 seq243_BIOID51111    -            247   1.9e-18   65.8   0.1   1   1     5e-22   3.4e-18   65.0   0.1     3    96     3    98     1   109 0.93 Prokaryotic homologs of the JAB domain
NLPC_P60             PF00877.14   105 seq243_BIOID51111    -            247     4e-14   52.1   0.0   1   1   8.2e-18   5.6e-14   51.7   0.0     1   105   111   224   111   224 0.94 NlpC/P60 family
TrkA_N               PF02254.13   116 seq245_BIOID51111    -            458   7.9e-58  193.3   3.7   1   2     9e-33   8.8e-30  102.9   0.0     1   108     3   111     3   125 0.92 TrkA-N domain
TrkA_N               PF02254.13   116 seq245_BIOID51111    -            458   7.9e-58  193.3   3.7   2   2   5.9e-29   5.7e-26   90.6   0.7     1   116   235   350   235   350 0.95 TrkA-N domain
TrkA_C               PF02080.16    71 seq245_BIOID51111    -            458     2e-21   75.2   0.7   1   2   4.7e-13   4.5e-10   38.8   0.0     3    70   157   225   155   226 0.91 TrkA-C domain
TrkA_C               PF02080.16    71 seq245_BIOID51111    -            458     2e-21   75.2   0.7   2   2     2e-11   1.9e-08   33.6   0.2     8    70   390   451   388   452 0.89 TrkA-C domain
F420_oxidored        PF03807.12    96 seq245_BIOID51111    -            458   1.2e-12   47.9   2.5   1   2   7.8e-08   7.6e-05   22.9   0.0     1    52     2    49     2    88 0.87 NADP oxidoreductase coenzyme F420-dependent
F420_oxidored        PF03807.12    96 seq245_BIOID51111    -            458   1.2e-12   47.9   2.5   2   2   1.5e-07   0.00015   22.0   0.3     2    48   235   279   234   355 0.80 NADP oxidoreductase coenzyme F420-dependent
Shikimate_DH         PF01488.15   135 seq245_BIOID51111    -            458     7e-12   45.5   0.7   1   1   5.3e-09   5.2e-06   26.4   0.2    12   102   232   332   222   367 0.77 Shikimate / quinate 5-dehydrogenase
NAD_binding_7        PF13241.1    103 seq245_BIOID51111    -            458   1.2e-11   44.6   3.2   1   1   7.5e-08   7.3e-05   22.8   0.0     8    82   233   319   228   323 0.75 Putative NAD(P)-binding
HlyD                 PF00529.15   306 seq248_BIOID51111    -            153   1.8e-26   93.0   0.2   1   1   2.9e-30     2e-26   92.9   0.1   156   304     2   152     1   153 0.98 HlyD family secretion protein
HlyD_3               PF13437.1    105 seq248_BIOID51111    -            153   3.7e-16   59.2   0.2   1   1   9.6e-20   6.6e-16   58.4   0.2     2    73    76   151    75   152 0.87 HlyD family secretion protein
Trehalase            PF01204.13   512 seq250_BIOID51111    -            549  1.9e-161  538.0   0.1   1   1  1.7e-165  2.3e-161  537.7   0.1     1   511    70   546    70   547 0.96 Trehalase
DUF1471              PF07338.8     56 seq251_BIOID51111    -             85   8.5e-20   70.0   0.1   1   1   8.2e-24   1.1e-19   69.6   0.0     2    56    33    85    32    85 0.98 Protein of unknown function (DUF1471)
HNH                  PF01844.18    47 seq257_BIOID51111    -            121   3.4e-11   42.7   3.3   1   1   3.6e-15   4.9e-11   42.2   2.3     1    47    49    94    49    94 0.97 HNH endonuclease
DUF826               PF05696.6     78 seq258_BIOID51111    -             81   4.3e-38  129.1   1.0   1   1   3.7e-42   5.1e-38  128.9   0.7     1    78     1    75     1    76 0.97 Protein of unknown function (DUF826)
Phage_lysis          PF03245.8    125 seq260_BIOID51111    -             97   2.8e-23   82.1   7.4   1   1   2.4e-27   3.2e-23   81.9   5.1     2    69    30    97    29    97 0.98 Bacteriophage lysis protein
NfeD                 PF01957.13   144 seq262_BIOID51111    -            152   1.4e-24   86.7   5.7   1   1   1.2e-28   1.6e-24   86.5   3.9     1   142    12   149    12   151 0.91 NfeD-like C-terminal, partner-binding
Ribosomal_L11_N      PF03946.9     60 seq264_BIOID51111    -            142   3.2e-32  109.6   0.3   1   1   8.7e-36   5.9e-32  108.7   0.2     1    60     8    67     8    67 0.99 Ribosomal protein L11, N-terminal domain
Ribosomal_L11        PF00298.14    69 seq264_BIOID51111    -            142   6.6e-29   99.7   2.9   1   1   1.8e-32   1.2e-28   98.8   2.0     1    69    72   140    72   140 0.99 Ribosomal protein L11, RNA binding domain
Lysis_S              PF04971.7     68 seq265_BIOID51111    -             68   1.3e-46  155.9   0.6   1   1   1.1e-50   1.5e-46  155.8   0.4     1    68     1    68     1    68 1.00 Lysis protein S
adh_short            PF00106.20   167 seq267_BIOID51111    -            240   4.5e-16   59.1   0.2   1   1   1.3e-19     6e-16   58.6   0.1     3   166     9   170     8   171 0.87 short chain dehydrogenase
adh_short_C2         PF13561.1    243 seq267_BIOID51111    -            240   8.1e-08   32.2   0.0   1   1   2.2e-11     1e-07   31.9   0.0     8   192    18   193    13   238 0.73 Enoyl-(Acyl carrier protein) reductase
KR                   PF08659.5    181 seq267_BIOID51111    -            240   2.9e-07   30.2   0.5   1   1   1.1e-10   5.1e-07   29.4   0.3     4   172    10   175     8   184 0.85 KR domain
HEAT_2               PF13646.1     88 seq269_BIOID51111    -            247   3.3e-24   84.8   0.2   1   2   5.8e-10     2e-06   27.8   0.0     3    86    27   114    26   116 0.94 HEAT repeats
HEAT_2               PF13646.1     88 seq269_BIOID51111    -            247   3.3e-24   84.8   0.2   2   2   3.9e-11   1.3e-07   31.6   0.0    11    56   139   184   131   190 0.92 HEAT repeats
HEAT                 PF02985.17    31 seq269_BIOID51111    -            247   2.2e-16   58.2   1.4   1   1   2.1e-07   0.00071   19.3   0.0     2    24   161   183   160   184 0.95 HEAT repeat
HEAT_PBS             PF03130.11    27 seq269_BIOID51111    -            247   1.5e-05   24.8   0.8   1   1   3.6e-06     0.012   15.8   0.0     1    27   144   170   144   170 0.98 PBS lyase HEAT-like repeat
DUF218               PF02698.12   155 seq270_BIOID51111    -            227   5.4e-23   81.0   0.0   1   1   5.3e-27   7.3e-23   80.6   0.0     8   130    61   174    55   197 0.89 DUF218 domain
DUF830               PF05708.7    158 seq275_BIOID51111    -            193     3e-12   46.7   0.0   1   1   6.4e-16   4.4e-12   46.1   0.0     2   105    65   167    64   174 0.90 Orthopoxvirus protein of unknown function (DUF830)
LrgA                 PF03788.9     96 seq276_BIOID51111    -            135   5.1e-29   99.7  10.2   1   1   4.9e-33   6.6e-29   99.3   7.0     1    94    24   117    24   119 0.98 LrgA family
DSBA                 PF01323.15   193 seq277_BIOID51111    -            208   6.8e-32  110.4   3.3   1   1   7.9e-35   5.4e-31  107.5   2.3     1   192    40   197    40   198 0.95 DSBA-like thioredoxin domain
Thioredoxin_4        PF13462.1    163 seq277_BIOID51111    -            208   4.4e-10   39.7   0.0   1   1   9.2e-14   6.3e-10   39.1   0.0    16   149    40   180    33   191 0.69 Thioredoxin
Lysis_S              PF04971.7     68 seq278_BIOID51111    -             71   1.4e-47  159.0   0.5   1   1   1.2e-51   1.6e-47  158.9   0.3     1    68     4    71     4    71 1.00 Lysis protein S
PP-binding           PF00550.20    67 seq280_BIOID51111    -             78   2.7e-16   59.4   0.4   1   1   4.4e-20     3e-16   59.3   0.3     1    67     6    73     6    73 0.96 Phosphopantetheine attachment site
DUF1493              PF07377.7    111 seq280_BIOID51111    -             78   0.00024   21.0   0.4   1   1   4.1e-08   0.00028   20.8   0.3     1    59     1    55     1    62 0.91 Protein of unknown function (DUF1493)
DUF1327              PF07041.6    113 seq282_BIOID51111    -            114   4.5e-63  210.0   0.0   1   1   3.6e-67     5e-63  209.9   0.0     1   112     1   112     1   113 0.99 Protein of unknown function (DUF1327)
DUF3672              PF12421.3    136 seq283_BIOID51111    -            256     1e-45  155.1   2.2   1   1   2.1e-49   1.5e-45  154.5   1.5     1   136    73   215    73   215 0.93 Fibronectin type III protein
DUF1983              PF09327.6     81 seq283_BIOID51111    -            256   2.9e-14   52.6   0.2   1   1   2.3e-17   1.6e-13   50.3   0.0    33    81     1    49     1    49 0.99 Domain of unknown function (DUF1983)
EamA                 PF00892.15   126 seq285_BIOID51111    -            274   1.8e-13   50.5  33.8   1   2   2.4e-11   3.3e-07   30.2   6.1    17   125    12   118     3   119 0.85 EamA-like transporter family
EamA                 PF00892.15   126 seq285_BIOID51111    -            274   1.8e-13   50.5  33.8   2   2   3.7e-10   5.1e-06   26.4  11.8     1   123   148   266   148   269 0.82 EamA-like transporter family
Peptidase_M24        PF00557.19   205 seq287_BIOID51111    -            443   1.5e-43  148.7   0.1   1   1   1.4e-47   1.9e-43  148.3   0.1     1   205   168   430   168   430 0.82 Metallopeptidase family M24
Lambda_tail_I        PF06805.7     82 seq288_BIOID51111    -            193   6.5e-13   48.2   0.0   1   1   7.8e-17   1.1e-12   47.5   0.0    25    82     2    64     1    64 0.97 Bacteriophage lambda tail assembly protein I
Phage_lysozyme       PF00959.14   110 seq289_BIOID51111    -            177   3.6e-29  101.1   0.0   1   1   3.5e-33   4.8e-29  100.7   0.0     1   109    48   165    48   166 0.94 Phage lysozyme
Ribosomal_L1         PF00687.16   221 seq290_BIOID51111    -            234   9.2e-50  168.8   0.2   1   1   7.9e-54   1.1e-49  168.6   0.2    13   220    28   220     8   221 0.90 Ribosomal protein L1p/L10e family
SBP_bac_5            PF00496.17   374 seq292_BIOID51111    -            512   8.1e-94  314.3  10.8   1   1   7.6e-98     1e-93  314.0   7.5     1   372    70   429    70   431 0.95 Bacterial extracellular solute-binding proteins, family 5 Middle
Terminase_2          PF03592.11   144 seq293_BIOID51111    -            187   1.5e-09   38.1   2.7   1   1   1.6e-13   2.2e-09   37.6   1.8     1    57     2    58     2   170 0.93 Terminase small subunit
ketoacyl-synt        PF00109.21   255 seq294_BIOID51111    -            413     6e-60  202.7   1.1   1   1   1.7e-63     6e-60  202.7   0.8     2   255     4   247     3   247 0.93 Beta-ketoacyl synthase, N-terminal domain
Ketoacyl-synt_C      PF02801.17   119 seq294_BIOID51111    -            413   2.5e-39  133.6   1.7   1   1   1.4e-42   4.7e-39  132.7   1.2     1   119   255   370   255   370 0.97 Beta-ketoacyl synthase, C-terminal domain
Thiolase_N           PF00108.18   264 seq294_BIOID51111    -            413   1.2e-06   27.6   0.1   1   1   8.7e-10     3e-06   26.3   0.0    80   120   156   196   145   216 0.93 Thiolase, N-terminal domain
PduV-EutP            PF10662.4    143 seq296_BIOID51111    -            118   4.6e-15   55.2   0.0   1   1     5e-19   6.9e-15   54.6   0.0    86   142    57   112    42   113 0.92 Ethanolamine utilisation - propanediol utilisation
LrgB                 PF04172.11   215 seq297_BIOID51111    -             44   2.5e-06   26.7   0.9   1   1     2e-10   2.7e-06   26.6   0.6     1    33    12    44    12    44 0.96 LrgB-like family
DUF1233              PF06806.7     72 seq298_BIOID51111    -             83   2.3e-32  110.2   0.1   1   1     2e-36   2.7e-32  110.0   0.1     1    70     4    74     4    77 0.97 Putative excisionase (DUF1233)
Hydrolase            PF00702.21   204 seq300_BIOID51111    -            554   1.9e-36  126.3   4.6   1   1   8.3e-40   2.8e-36  125.8   3.2     1   204   173   402   173   402 0.80 haloacid dehalogenase-like hydrolase
E1-E2_ATPase         PF00122.15   230 seq300_BIOID51111    -            554   1.6e-23   82.8   1.6   1   1   4.7e-27   1.6e-23   82.8   1.1    59   230     5   169     5   169 0.90 E1-E2 ATPase
HAD                  PF12710.2    191 seq300_BIOID51111    -            554   2.8e-14   53.6   0.0   1   1   1.5e-17     5e-14   52.8   0.0     2   190   177   398   176   399 0.66 haloacid dehalogenase-like hydrolase
Hydrolase_3          PF08282.7    254 seq300_BIOID51111    -            554   1.4e-05   24.7   1.2   1   1   3.3e-08   0.00011   21.7   0.3   193   241   373   421   369   428 0.89 haloacid dehalogenase-like hydrolase
Phage_lysozyme       PF00959.14   110 seq301_BIOID51111    -            177   1.2e-29  102.6   0.0   1   1   1.1e-33   1.6e-29  102.3   0.0     2   110    49   166    48   166 0.97 Phage lysozyme
Trp_syntA            PF00290.15   259 seq303_BIOID51111    -            268  5.3e-101  336.3   0.0   1   1  4.3e-105  5.9e-101  336.1   0.0     1   258     8   266     8   267 0.99 Tryptophan synthase alpha chain
DNA_pol3_theta       PF06440.6     75 seq304_BIOID51111    -             82   1.8e-38  129.8   0.3   1   1   1.5e-42   2.1e-38  129.6   0.2     3    74     9    80     7    81 0.97 DNA polymerase III, theta subunit
LrgB                 PF04172.11   215 seq305_BIOID51111    -            186   2.9e-70  235.6  11.4   1   1   2.4e-74   3.3e-70  235.5   7.9    35   215     1   181     1   181 0.99 LrgB-like family
Arc                  PF03869.9     50 seq308_BIOID51111    -             57   7.6e-05   22.1   0.2   1   1   1.1e-08   0.00016   21.1   0.2     2    40     9    47     8    56 0.88 Arc-like DNA binding domain
HTH_3                PF01381.17    55 seq310_BIOID51111    -            135   4.2e-14   52.0   0.1   1   1   1.6e-17   7.4e-14   51.2   0.0     3    55    12    64    10    64 0.97 Helix-turn-helix
HTH_31               PF13560.1     64 seq310_BIOID51111    -            135   1.5e-08   34.6   0.1   1   1   6.4e-12   2.9e-08   33.6   0.1     2    58     6    61     5    69 0.96 Helix-turn-helix domain
HTH_19               PF12844.2     64 seq310_BIOID51111    -            135   1.2e-07   31.5   0.0   1   1   6.9e-11   3.2e-07   30.1   0.0     1    63     7    69     7    70 0.96 Helix-turn-helix domain
DUF3596              PF12167.3     88 seq317_BIOID51111    -            431   9.9e-30  101.8   0.0   1   1   2.7e-33   1.9e-29  100.9   0.0     1    87     9    94     9    95 0.98 Domain of unknown function (DUF3596)
Phage_integrase      PF00589.17   173 seq317_BIOID51111    -            431   7.2e-20   71.2   0.1   1   1   2.4e-23   1.6e-19   70.0   0.0     3   167   205   398   204   403 0.88 Phage integrase family
GFO_IDH_MocA         PF01408.17   120 seq318_BIOID51111    -            334   1.3e-28   99.8   0.2   1   1   1.5e-32   2.1e-28   99.1   0.1     1   117     8   124     8   127 0.97 Oxidoreductase family, NAD-binding Rossmann fold
DAO                  PF01266.19   358 seq319_BIOID51111    -            432   5.6e-74  249.0   0.5   1   1   4.8e-77   6.5e-74  248.8   0.3     2   358     3   397     2   397 0.95 FAD dependent oxidoreductase
Pyr_redox_2          PF07992.9    200 seq319_BIOID51111    -            432   7.5e-09   35.6   0.3   1   1   3.9e-08   5.3e-05   23.0   0.2     1    36     2    37     2    65 0.92 Pyridine nucleotide-disulphide oxidoreductase
Pyr_redox            PF00070.22    80 seq319_BIOID51111    -            432   3.2e-08   33.7   0.2   1   1     7e-09   9.6e-06   25.7   0.2     1    33     2    34     2    47 0.91 Pyridine nucleotide-disulphide oxidoreductase
NAD_binding_8        PF13450.1     68 seq319_BIOID51111    -            432   8.6e-07   28.7   0.1   1   1   5.6e-09   7.6e-06   25.7   0.0     1    34     5    38     5    69 0.85 NAD(P)-binding Rossmann-like domain
ApbA                 PF02558.11   151 seq319_BIOID51111    -            432   2.3e-05   23.7   0.2   1   1   3.8e-08   5.3e-05   22.6   0.1     1    33     3    34     3    48 0.87 Ketopantoate reductase PanE/ApbA
AlaDh_PNT_C          PF01262.16   168 seq319_BIOID51111    -            432   0.00013   21.5   0.1   1   1   1.7e-07   0.00023   20.6   0.1    22    59     2    39     1    52 0.85 Alanine dehydrogenase/PNT, C-terminal domain
DUF945               PF06097.6    459 seq320_BIOID51111    -            490  3.2e-106  355.7  12.2   1   1  2.8e-110  3.8e-106  355.5   8.5     3   459    18   481    16   481 0.98 Bacterial protein of unknown function (DUF945)
P22_AR_N             PF10547.4    120 seq321_BIOID51111    -            228     3e-45  152.8   0.0   1   1   4.3e-49   5.8e-45  151.8   0.0     3   120    37   152    35   152 0.96 P22_AR N-terminal domain
DUF968               PF06147.6    200 seq322_BIOID51111    -            332   1.1e-71  240.7   0.1   1   1   1.4e-75     2e-71  239.9   0.0     2   181   130   327   129   332 0.98 Protein of unknown function (DUF968)
SBP_bac_5            PF00496.17   374 seq325_BIOID51111    -            604   3.6e-67  226.6  10.1   1   1   3.7e-71   5.1e-67  226.2   7.0     2   369    98   503    97   508 0.93 Bacterial extracellular solute-binding proteins, family 5 Middle
RHS                  PF03527.9     41 seq326_BIOID51111    -            312   7.7e-21   73.4   1.9   1   1   6.3e-25   8.6e-21   73.3   0.3     1    41    46    86    46    86 0.98 RHS protein
Aminotran_3          PF00202.16   339 seq330_BIOID51111    -            426   3.3e-75  252.9   0.0   1   1   2.9e-79   3.9e-75  252.6   0.0     1   338    35   360    35   361 0.92 Aminotransferase class-III
CN_hydrolase         PF00795.17   184 seq331_BIOID51111    -            218   3.8e-14   52.3   0.0   1   1   3.4e-18   4.7e-14   52.0   0.0     1   119     5   114     5   150 0.92 Carbon-nitrogen hydrolase
Terminase_1          PF03354.10   477 seq332_BIOID51111    -            553   2.3e-37  128.4   0.0   1   1   2.2e-41     3e-37  128.0   0.0     7   469    65   534    60   539 0.84 Phage Terminase
Ail_Lom              PF06316.6    199 seq336_BIOID51111    -            199  2.9e-120  398.8   5.3   1   1  4.8e-124  3.3e-120  398.7   3.7     1   199     1   199     1   199 1.00 Enterobacterial Ail/Lom protein
OMP_b-brl            PF13505.1    176 seq336_BIOID51111    -            199     6e-25   88.0   5.5   1   1   1.1e-28   7.4e-25   87.7   3.8     2   176    11   199     8   199 0.86 Outer membrane protein beta-barrel domain
POTRA_2              PF08479.6     76 seq337_BIOID51111    -            377   1.9e-24   84.9   0.0   1   1   2.9e-28   3.9e-24   83.9   0.0     1    76    94   170    94   170 0.99 POTRA domain, ShlB-type
NUDIX                PF00293.23   135 seq338_BIOID51111    -            257   1.9e-21   75.9   0.1   1   1   1.3e-24     6e-21   74.3   0.0     6   125   132   240   127   249 0.90 NUDIX domain
zf-NADH-PPase        PF09297.6     32 seq338_BIOID51111    -            257   2.8e-10   39.4   5.4   1   1     1e-13   4.8e-10   38.6   3.8     1    32    93   124    93   124 0.98 NADH pyrophosphatase zinc ribbon domain
NUDIX-like           PF09296.6     98 seq338_BIOID51111    -            257   3.7e-06   27.0   0.1   1   1   1.6e-09   7.3e-06   26.1   0.1     2    97    11    90    10    91 0.96 NADH pyrophosphatase-like rudimentary NUDIX domain
P22_AR_N             PF10547.4    120 seq339_BIOID51111    -            206   7.3e-54  180.6   0.1   1   1   1.6e-57   1.1e-53  180.0   0.0     1   120     1   119     1   119 0.99 P22_AR N-terminal domain
ORF11CD3             PF10549.4     57 seq339_BIOID51111    -            206   9.2e-25   86.0   0.5   1   1   1.8e-27   1.2e-23   82.4   0.2     1    56   120   175   120   176 0.98 ORF11CD3 domain
Trans_reg_C          PF00486.23    77 seq341_BIOID51111    -            251   1.2e-20   73.0   0.2   1   1   6.4e-24   4.3e-20   71.2   0.0     2    77   170   245   169   245 0.98 Transcriptional regulatory protein, C terminal
Response_reg         PF00072.19   112 seq341_BIOID51111    -            251   2.7e-20   72.3   0.1   1   1   6.2e-24   4.2e-20   71.7   0.0     2   111    17   124    16   125 0.97 Response regulator receiver domain
MscL                 PF01741.13   128 seq342_BIOID51111    -            136     1e-56  190.4   3.2   1   1   8.4e-61   1.1e-56  190.2   2.2     1   128     3   132     3   132 0.98 Large-conductance mechanosensitive channel, MscL
DUF3672              PF12421.3    136 seq344_BIOID51111    -           1120   3.3e-39  134.0   0.2   1   1   2.1e-42   9.4e-39  132.5   0.2     1   136   937  1079   937  1079 0.94 Fibronectin type III protein
Phage-tail_3         PF13550.1    164 seq344_BIOID51111    -           1120     3e-36  124.5   0.0   1   1   1.5e-39   6.8e-36  123.3   0.0     2   163   293   461   292   462 0.95 Putative phage tail protein
DUF1983              PF09327.6     81 seq344_BIOID51111    -           1120   1.8e-24   85.3   0.0   1   1   1.5e-27     7e-24   83.4   0.0     1    81   833   913   833   913 0.99 Domain of unknown function (DUF1983)
Porin_1              PF00267.16   337 seq345_BIOID51111    -             96   1.6e-21   76.8   1.1   1   1   1.4e-25   1.9e-21   76.6   0.8     1    65    27    91    27    95 0.94 Gram-negative porin
dCMP_cyt_deam_2      PF08211.6    124 seq347_BIOID51111    -            294   2.3e-50  169.6   0.2   1   1   6.8e-52   4.7e-48  162.1   0.0     1   123   157   278   157   279 0.98 Cytidine and deoxycytidylate deaminase zinc-binding region
dCMP_cyt_deam_1      PF00383.17   102 seq347_BIOID51111    -            294   1.3e-17   63.2   0.0   1   1   4.4e-18     3e-14   52.3   0.0    10    93    56   139    47   143 0.86 Cytidine and deoxycytidylate deaminase zinc-binding region
UPF0259              PF06790.6    248 seq349_BIOID51111    -            247  2.5e-102  341.4  19.5   1   1    2e-106  2.8e-102  341.3  13.5     1   247     1   246     1   247 0.99 Uncharacterised protein family (UPF0259)
Ribosomal_L10        PF00466.15   100 seq351_BIOID51111    -            165   2.5e-26   91.3   0.0   1   1   2.6e-30   3.6e-26   90.8   0.0     3   100     5   101     3   101 0.98 Ribosomal protein L10
DNA_methylase        PF00145.12   335 seq353_BIOID51111    -            377     2e-64  217.7   0.0   1   1   2.6e-68   3.6e-64  216.8   0.0     2   334     5   327     4   328 0.83 C-5 cytosine-specific DNA methylase
UPF0029              PF01205.14   110 seq357_BIOID51111    -            204   4.9e-37  125.8   0.0   1   1   9.3e-41   6.4e-37  125.4   0.0     1   109    17   125    17   126 0.98 Uncharacterized protein family UPF0029
DUF1949              PF09186.6     56 seq357_BIOID51111    -            204   1.5e-15   56.4   0.0   1   1   4.4e-19     3e-15   55.4   0.0     1    55   141   195   141   196 0.98 Domain of unknown function (DUF1949)
LRR_1                PF00560.28    22 seq358_BIOID51111    -            443   7.8e-07   28.1  54.5   1   3   4.5e-05      0.21   11.6   0.4     1    13    33    45    33    62 0.78 Leucine Rich Repeat
LRR_1                PF00560.28    22 seq358_BIOID51111    -            443   7.8e-07   28.1  54.5   2   3   1.4e-05     0.064   13.1   0.0     2    15   196   209   195   214 0.92 Leucine Rich Repeat
LRR_1                PF00560.28    22 seq358_BIOID51111    -            443   7.8e-07   28.1  54.5   3   3   2.2e-05     0.098   12.6   1.2     4    22   219   238   216   238 0.90 Leucine Rich Repeat
RNase_T              PF00929.19   164 seq361_BIOID51111    -            220     4e-18   66.1   0.0   1   1   7.2e-22   9.8e-18   64.8   0.0     2   164     4   147     3   147 0.91 Exonuclease
phage_tail_N         PF08400.5    134 seq364_BIOID51111    -            440   5.2e-61  204.1   0.1   1   1   1.5e-64   5.2e-61  204.1   0.1     1   134     1   134     1   134 0.99 Prophage tail fibre N-terminal
Phage_fiber_C        PF06820.7     64 seq364_BIOID51111    -            440   1.5e-36  124.2   0.2   1   1   6.5e-40   2.2e-36  123.6   0.1     1    64   366   429   366   429 0.99 Putative prophage tail fibre C-terminus
Collagen             PF01391.13    60 seq364_BIOID51111    -            440   1.1e-18   66.3  72.8   1   2   4.7e-13   1.6e-09   37.0  23.8     1    59   251   309   249   310 0.73 Collagen triple helix repeat (20 copies)
Collagen             PF01391.13    60 seq364_BIOID51111    -            440   1.1e-18   66.3  72.8   2   2     2e-10   6.7e-07   28.6  29.9     1    59   293   351   293   366 0.67 Collagen triple helix repeat (20 copies)
CarboxypepD_reg      PF13620.1     82 seq364_BIOID51111    -            440   1.2e-07   31.6   0.2   1   1   7.7e-11   2.6e-07   30.4   0.1     1    74     4    82     4    89 0.82 Carboxypeptidase regulatory-like domain
KGG                  PF10685.4     23 seq369_BIOID51111    -             59     5e-20   70.8  18.4   1   2   2.5e-14   3.4e-10   39.4   4.3     1    23    10    31    10    31 0.98 Stress-induced bacterial acidophilic repeat motif
KGG                  PF10685.4     23 seq369_BIOID51111    -             59     5e-20   70.8  18.4   2   2   1.1e-13   1.4e-09   37.4   3.0     1    23    32    53    32    53 0.98 Stress-induced bacterial acidophilic repeat motif
Aminotran_4          PF01063.14   231 seq370_BIOID51111    -            269   1.5e-41  142.2   0.0   1   1   1.3e-45   1.8e-41  142.0   0.0     2   225    38   259    37   266 0.85 Aminotransferase class IV
Prok-JAB             PF14464.1    105 seq373_BIOID51111    -            258   5.7e-20   70.7   0.1   1   1   1.6e-23   1.1e-19   69.8   0.1     5    99    16   110    14   119 0.91 Prokaryotic homologs of the JAB domain
NLPC_P60             PF00877.14   105 seq373_BIOID51111    -            258   3.5e-14   52.3   0.0   1   1   7.4e-18   5.1e-14   51.8   0.0     1   105   122   235   122   235 0.92 NlpC/P60 family
HATPase_c            PF02518.21   111 seq376_BIOID51111    -            433   1.9e-22   78.9   0.0   1   1   8.1e-26   3.7e-22   78.0   0.0     6   110   320   423   316   424 0.96 Histidine kinase-, DNA gyrase B-, and HSP90-like ATPase
HisKA                PF00512.20    68 seq376_BIOID51111    -            433   6.3e-08   32.3   1.3   1   1   3.7e-11   1.7e-07   30.9   0.9     1    67   211   270   211   271 0.90 His Kinase A (phospho-acceptor) domain
HAMP                 PF00672.20    70 seq376_BIOID51111    -            433   1.6e-06   28.0   0.0   1   1   3.6e-10   1.6e-06   28.0   0.0     3    69   140   206   139   207 0.90 HAMP domain
DUF3950              PF13132.1     30 seq377_BIOID51111    -             74   3.1e-16   58.4   0.1   1   1   3.4e-20   4.6e-16   57.9   0.1     1    29    21    49    21    50 0.98 Domain of unknown function (DUF3950)
RusA                 PF05866.6    116 seq378_BIOID51111    -            124   2.2e-20   73.0   0.0   1   1   1.9e-24   2.6e-20   72.8   0.0     1   116     7   116     7   116 0.90 Endodeoxyribonuclease RusA
URO-D                PF01208.12   343 seq379_BIOID51111    -            354  1.7e-139  464.4   0.0   1   1  1.4e-143  1.9e-139  464.2   0.0     2   342     5   347     4   348 0.98 Uroporphyrinogen decarboxylase (URO-D)
BPD_transp_1         PF00528.17   185 seq380_BIOID51111    -            306   5.4e-44  149.7   9.9   1   1     4e-48   5.4e-44  149.7   6.8     1   184   113   304   113   305 0.99 Binding-protein-dependent transport system inner membrane component
DUF892               PF05974.7    159 seq383_BIOID51111    -            173   2.5e-56  189.7  14.6   1   1   2.1e-60   2.9e-56  189.5  10.1     1   159    12   170    12   170 0.98 Domain of unknown function (DUF892)
Ribosomal_L12        PF00542.14    68 seq384_BIOID51111    -            122   1.7e-31  107.8   8.6   1   1   2.9e-35   3.9e-31  106.7   6.0     1    68    55   122    55   122 0.99 Ribosomal protein L7/L12 C-terminal domain
DUF3672              PF12421.3    136 seq385_BIOID51111    -            256   1.6e-45  154.4   2.3   1   1   3.3e-49   2.3e-45  153.9   1.6     1   136    73   215    73   215 0.93 Fibronectin type III protein
DUF1983              PF09327.6     81 seq385_BIOID51111    -            256   2.9e-14   52.6   0.2   1   1   2.3e-17   1.6e-13   50.3   0.0    33    81     1    49     1    49 0.99 Domain of unknown function (DUF1983)
TerC                 PF03741.11   184 seq388_BIOID51111    -            321   4.2e-57  192.4  13.4   1   1   3.1e-61   4.2e-57  192.4   9.3     1   182    80   282    80   284 0.97 Integral membrane protein TerC family
Ala_racemase_N       PF01168.15   217 seq389_BIOID51111    -            356   7.1e-59  198.8   0.0   1   1   1.3e-62   9.2e-59  198.5   0.0     2   217    10   217     9   217 0.95 Alanine racemase, N-terminal domain
Ala_racemase_C       PF00842.16   129 seq389_BIOID51111    -            356   2.4e-39  133.5   0.4   1   1   6.2e-43   4.2e-39  132.7   0.3     1   127   232   354   232   356 0.97 Alanine racemase, C-terminal domain
IspA                 PF04279.10   176 seq390_BIOID51111    -            179     6e-72  241.1  22.8   1   1   4.9e-76   6.7e-72  241.0  15.8     1   175     1   175     1   176 0.99 Intracellular septation protein A
KdpC                 PF02669.10   188 seq393_BIOID51111    -            190  1.8e-100  334.1   0.2   1   1  1.5e-104    2e-100  334.0   0.2     1   188     1   188     1   188 0.99 K+-transporting ATPase, c chain
TrkH                 PF02386.11   339 seq394_BIOID51111    -            483     4e-78  262.2  24.7   1   1   8.1e-82   1.1e-77  260.8  11.1     2   339   153   481   152   481 0.99 Cation transport protein
Antiterm             PF03589.8     95 seq395_BIOID51111    -            273   4.5e-58  193.2   9.3   1   2   3.6e-28   4.9e-24   84.1   0.0     2    95    15   111    14   111 0.97 Antitermination protein
Antiterm             PF03589.8     95 seq395_BIOID51111    -            273   4.5e-58  193.2   9.3   2   2   7.8e-38   1.1e-33  115.1   0.2     2    95   178   270   177   270 0.98 Antitermination protein
DUF218               PF02698.12   155 seq401_BIOID51111    -            239   3.3e-21   75.2   0.0   1   1   3.3e-25   4.6e-21   74.8   0.0     4   132    47   172    45   186 0.93 DUF218 domain
AA_permease          PF00324.16   479 seq402_BIOID51111    -            274   1.5e-63  214.7  21.8   1   1   2.6e-67   1.8e-63  214.4  15.1     2   235    50   270    49   272 0.97 Amino acid permease
AA_permease_2        PF13520.1    426 seq402_BIOID51111    -            274   4.7e-21   74.7  19.4   1   1   8.1e-25   5.6e-21   74.4  13.5     5   221    49   270    45   273 0.81 Amino acid permease
AAA_11               PF13086.1    241 seq404_BIOID51111    -            404   1.6e-15   57.2   1.7   1   1   6.3e-19   2.2e-15   56.8   0.6     2   155   178   321   177   361 0.67 AAA domain
AAA_19               PF13245.1     76 seq404_BIOID51111    -            404   1.6e-12   46.8   0.0   1   1   1.4e-15   4.8e-12   45.3   0.0     2    62   185   240   184   260 0.90 Part of AAA domain
AAA_30               PF13604.1    196 seq404_BIOID51111    -            404   3.7e-07   29.8   0.0   1   1   1.7e-10   5.6e-07   29.2   0.0     2    66   178   240   177   273 0.85 AAA domain
DUF2075              PF09848.4    352 seq404_BIOID51111    -            404     3e-07   29.6   0.1   1   1   1.3e-10   4.4e-07   29.0   0.1     2    63   193   255   192   295 0.81 Uncharacterized conserved protein (DUF2075)
LysR_substrate       PF03466.15   209 seq405_BIOID51111    -            323   5.8e-42  143.0   0.2   1   1   1.1e-45   7.8e-42  142.6   0.1     3   206   113   316   111   319 0.97 LysR substrate binding domain
HTH_1                PF00126.22    60 seq405_BIOID51111    -            323   2.6e-18   65.3   0.5   1   1   7.1e-22   4.8e-18   64.5   0.3     2    59    29    86    28    87 0.97 Bacterial regulatory helix-turn-helix protein, lysR family
Ail_Lom              PF06316.6    199 seq409_BIOID51111    -            144   8.8e-82  273.2   1.4   1   1   1.5e-85   1.1e-81  273.0   1.0     1   141     1   141     1   143 0.99 Enterobacterial Ail/Lom protein
OMP_b-brl            PF13505.1    176 seq409_BIOID51111    -            144   1.8e-13   50.6   0.4   1   1   3.3e-17   2.2e-13   50.3   0.3     2   117    11   127     8   141 0.78 Outer membrane protein beta-barrel domain
DUF892               PF05974.7    159 seq411_BIOID51111    -            168   2.5e-46  157.2   0.2   1   1     2e-50   2.8e-46  157.1   0.1     4   157     5   155     2   157 0.98 Domain of unknown function (DUF892)
YceG                 PF02618.11   297 seq412_BIOID51111    -            340     4e-95  318.1   0.0   1   1   3.4e-99   4.6e-95  317.9   0.0     3   297    42   330    40   330 0.94 YceG-like family
Peptidase_U35        PF04586.12   163 seq413_BIOID51111    -            645   7.6e-29  100.7   0.0   1   1   2.3e-32   1.6e-28   99.6   0.0     5   151    12   150     8   159 0.90 Caudovirus prohead protease
Phage_capsid         PF05065.8    276 seq413_BIOID51111    -            645   1.4e-26   93.2   0.1   1   1     1e-29   6.8e-26   90.9   0.1     8   275   353   635   351   636 0.79 Phage capsid family
RNA_pol_Rpb2_6       PF00562.23   386 seq414_BIOID51111    -           1342  4.7e-162  539.0   0.0   1   1  3.5e-162  7.9e-159  528.4   0.1     2   386   716  1264   715  1264 0.98 RNA polymerase Rpb2, domain 6
RNA_pol_Rpb2_7       PF04560.15    83 seq414_BIOID51111    -           1342   5.7e-32  109.6   0.1   1   1   8.2e-35   1.9e-31  108.0   0.0     1    82  1266  1341  1266  1342 0.98 RNA polymerase Rpb2, domain 7
RNA_pol_Rpb2_3       PF04565.11    68 seq414_BIOID51111    -           1342   7.1e-30  102.4   0.0   1   1   7.4e-33   1.7e-29  101.2   0.0     1    68   513   582   513   582 0.98 RNA polymerase Rpb2, domain 3
RNA_pol_Rpb2_45      PF10385.4     66 seq414_BIOID51111    -           1342   4.6e-29   99.9   0.3   1   1   1.5e-31   3.5e-28   97.0   0.2     1    66   591   656   591   656 1.00 RNA polymerase beta subunit external 1 domain
RNA_pol_Rpb2_1       PF04563.10   203 seq414_BIOID51111    -           1342   1.5e-26   92.4   0.0   1   1   1.4e-29   3.1e-26   91.4   0.0     2   203    27   509    26   509 0.98 RNA polymerase beta subunit
RNA_pol_Rpb2_2       PF04561.9    190 seq414_BIOID51111    -           1342   1.6e-25   89.5   0.9   1   2   8.4e-11   1.9e-07   30.5   0.0     1    74   151   225   151   276 0.82 RNA polymerase Rpb2, domain 2
RNA_pol_Rpb2_2       PF04561.9    190 seq414_BIOID51111    -           1342   1.6e-25   89.5   0.9   2   2   1.9e-18   4.4e-15   55.4   0.0    80   190   340   454   329   454 0.88 RNA polymerase Rpb2, domain 2
BPD_transp_1         PF00528.17   185 seq415_BIOID51111    -            364     4e-41  140.4  14.1   1   1   2.9e-45     4e-41  140.4   9.8     2   183   152   359   151   361 0.99 Binding-protein-dependent transport system inner membrane component
MFS_1                PF07690.11   354 seq416_BIOID51111    -            466   1.4e-56  191.6  44.9   1   2   5.2e-52   7.2e-48  163.0  16.1     2   269    50   321    49   334 0.89 Major Facilitator Superfamily
MFS_1                PF07690.11   354 seq416_BIOID51111    -            466   1.4e-56  191.6  44.9   2   2   1.3e-12   1.8e-08   33.4  10.6    59   178   334   450   322   464 0.85 Major Facilitator Superfamily
KdpD                 PF02702.12   211 seq418_BIOID51111    -            894   3.7e-99  330.0   0.0   1   1  2.4e-102   5.5e-99  329.4   0.0     2   211    21   230    20   230 0.99 Osmosensitive K+ channel His kinase sensor domain
HATPase_c            PF02518.21   111 seq418_BIOID51111    -            894   1.5e-24   85.7   0.0   1   1   1.5e-27   3.3e-24   84.6   0.0     6   110   778   881   774   882 0.97 Histidine kinase-, DNA gyrase B-, and HSP90-like ATPase
DUF4118              PF13493.1    105 seq418_BIOID51111    -            894   6.4e-15   55.1  14.3   1   1   4.8e-18   1.1e-14   54.3   9.9     5   103   407   499   402   501 0.84 Domain of unknown function (DUF4118)
HisKA                PF00512.20    68 seq418_BIOID51111    -            894   2.6e-11   43.2   1.8   1   1   1.1e-14   2.6e-11   43.2   1.2     2    68   664   730   663   730 0.88 His Kinase A (phospho-acceptor) domain
GAF_3                PF13492.1    129 seq418_BIOID51111    -            894   1.2e-09   38.1   0.0   1   1   1.5e-12   3.4e-09   36.7   0.0     2   129   528   644   527   644 0.85 GAF domain
Usp                  PF00582.21   140 seq418_BIOID51111    -            894   2.7e-05   24.2   1.5   1   1   2.7e-08   6.3e-05   23.0   0.4     3   133   251   365   249   373 0.86 Universal stress protein family
4HBT                 PF03061.17    79 seq419_BIOID51111    -            132   4.9e-18   64.9   0.3   1   1   4.7e-22   6.5e-18   64.5   0.2     1    74    26    98    26   102 0.96 Thioesterase superfamily
BPD_transp_1         PF00528.17   185 seq420_BIOID51111    -            303   1.5e-30  106.0  13.2   1   1   2.2e-34   1.5e-30  106.0   9.2     1   184   119   302   119   303 0.99 Binding-protein-dependent transport system inner membrane component
OppC_N               PF12911.2     56 seq420_BIOID51111    -            303   1.3e-17   62.7   0.2   1   1     2e-21   1.3e-17   62.7   0.2     2    56    24    79    23    79 0.86 N-terminal TM domain of oligopeptide transport permease C
Ail_Lom              PF06316.6    199 seq422_BIOID51111    -            199  2.4e-120  399.1   5.6   1   1  5.9e-124  2.7e-120  399.0   3.9     1   199     1   199     1   199 1.00 Enterobacterial Ail/Lom protein
OMP_b-brl            PF13505.1    176 seq422_BIOID51111    -            199   3.5e-25   88.8   5.5   1   1   9.3e-29   4.3e-25   88.5   3.8     2   176    11   199     8   199 0.86 Outer membrane protein beta-barrel domain
OmpA_membrane        PF01389.12   183 seq422_BIOID51111    -            199   0.00015   21.2   0.2   1   1   4.9e-08   0.00022   20.6   0.1    14   148    23   178    17   181 0.79 OmpA-like transmembrane domain
UPF0253              PF06786.7     66 seq423_BIOID51111    -             66   1.7e-35  120.8   1.8   1   1   1.3e-39   1.8e-35  120.7   1.3     1    66     1    66     1    66 0.99 Uncharacterised protein family (UPF0253)
KilA-N               PF04383.8    111 seq427_BIOID51111    -            257   5.5e-28   96.7   0.0   1   1   8.9e-32   1.2e-27   95.5   0.0     6   110    15   112    11   113 0.91 KilA-N domain
Ail_Lom              PF06316.6    199 seq428_BIOID51111    -             56   3.7e-29  101.5   0.3   1   1   5.7e-33   3.9e-29  101.4   0.2   145   199     2    56     1    56 0.99 Enterobacterial Ail/Lom protein
OMP_b-brl            PF13505.1    176 seq428_BIOID51111    -             56   1.3e-08   34.8   0.4   1   1   2.1e-12   1.5e-08   34.7   0.3   123   176     7    56     2    56 0.94 Outer membrane protein beta-barrel domain
Endonuclease_5       PF04493.9    206 seq429_BIOID51111    -            223   1.1e-70  237.0   0.0   1   1   9.3e-75   1.3e-70  236.8   0.0     1   205     9   208     9   209 0.99 Endonuclease V
Phage_fiber_C        PF06820.7     64 seq432_BIOID51111    -             82   7.1e-37  125.2   0.7   1   1   6.7e-41   9.1e-37  124.9   0.5     1    64    21    82    21    82 0.99 Putative prophage tail fibre C-terminus
DUF2542              PF10808.3     79 seq433_BIOID51111    -             89   2.7e-40  136.3   4.4   1   1   2.4e-44   3.3e-40  136.1   3.0     6    79    16    89    12    89 0.96 Protein of unknown function (DUF2542)
ROF                  PF07073.7     80 seq434_BIOID51111    -             86   5.8e-25   86.9   0.1   1   1   4.8e-29   6.5e-25   86.8   0.0     1    80     9    83     9    83 0.97 Modulator of Rho-dependent transcription termination (ROF)
Ferritin             PF00210.19   142 seq435_BIOID51111    -            167   2.1e-22   79.3   1.4   1   1   1.7e-26   2.4e-22   79.1   0.9     3   140     9   142     7   144 0.93 Ferritin-like domain
DicB                 PF05358.6     62 seq438_BIOID51111    -             62   6.8e-36  121.4   0.1   1   1   5.4e-40   7.4e-36  121.3   0.1     1    62     1    62     1    62 0.99 DicB protein
AA_permease          PF00324.16   479 seq439_BIOID51111    -            240     1e-49  169.1  20.3   1   1   1.6e-53   1.1e-49  168.9  14.1   241   478     2   217     1   218 0.98 Amino acid permease
AA_permease_2        PF13520.1    426 seq439_BIOID51111    -            240   2.8e-17   62.2  22.4   1   1   4.9e-21   3.3e-17   62.0  15.5   230   423     5   203     1   206 0.88 Amino acid permease
MFS_1                PF07690.11   354 seq440_BIOID51111    -            482   2.7e-10   39.4  69.1   1   1     2e-14   2.7e-10   39.4  47.9     2   354    63   439    58   439 0.70 Major Facilitator Superfamily
Ter                  PF05472.6    290 seq442_BIOID51111    -             57   3.8e-08   32.6   0.2   1   1   3.2e-12   4.4e-08   32.4   0.2     2    40     9    47     8    50 0.95 DNA replication terminus site-binding protein (Ter protein)
DUF1482              PF07358.6     57 seq446_BIOID51111    -             62   5.4e-24   83.4   0.0   1   1   4.4e-28     6e-24   83.2   0.0     1    57     4    62     4    62 0.98 Protein of unknown function (DUF1482)
Dimer_Tnp_Tn5        PF02281.11   109 seq447_BIOID51111    -            296   8.5e-16   57.9   0.5   1   1   1.2e-19   1.7e-15   56.9   0.3    10   102   204   292   194   295 0.84 Transposase Tn5 dimerisation domain
E1-E2_ATPase         PF00122.15   230 seq448_BIOID51111    -            834   6.9e-55  185.4   0.2   1   1   2.5e-58   6.9e-55  185.4   0.1     1   229   291   512   291   513 0.99 E1-E2 ATPase
Hydrolase            PF00702.21   204 seq448_BIOID51111    -            834     3e-52  178.0   8.1   1   1   1.3e-55   3.5e-52  177.7   4.4     2   204   518   732   517   732 0.96 haloacid dehalogenase-like hydrolase
HMA                  PF00403.21    62 seq448_BIOID51111    -            834   1.1e-29  102.2   0.1   1   2   9.1e-15   2.5e-11   43.4   0.0     3    62     8    62     6    62 0.96 Heavy-metal-associated domain
HMA                  PF00403.21    62 seq448_BIOID51111    -            834   1.1e-29  102.2   0.1   2   2   8.4e-19   2.3e-15   56.3   0.0     3    61   104   159   102   160 0.96 Heavy-metal-associated domain
HAD                  PF12710.2    191 seq448_BIOID51111    -            834   3.8e-21   76.0   0.0   1   1   8.2e-24   2.2e-20   73.5   0.0     1   190   520   728   520   729 0.63 haloacid dehalogenase-like hydrolase
Hydrolase_3          PF08282.7    254 seq448_BIOID51111    -            834   4.1e-09   36.2   0.9   1   1   1.4e-09   3.9e-06   26.5   0.5   195   254   705   764   699   764 0.92 haloacid dehalogenase-like hydrolase
Virul_fac_BrkB       PF03631.10   260 seq453_BIOID51111    -            337   3.4e-49  167.4  16.0   1   1     3e-53   4.1e-49  167.1  11.1     4   258    65   325    62   327 0.91 Virulence factor BrkB
Ter                  PF05472.6    290 seq455_BIOID51111    -            239   8.1e-92  307.3   3.1   1   1   6.6e-96   9.1e-92  307.1   2.2    65   290     2   237     1   237 0.99 DNA replication terminus site-binding protein (Ter protein)
SopA                 PF13981.1    135 seq457_BIOID51111    -            583   2.9e-43  147.0   2.6   1   1   9.6e-46   3.3e-42  143.5   0.3     1   135   376   512   376   512 0.98 SopA-like central domain
Pentapeptide         PF00805.17    40 seq457_BIOID51111    -            583   1.5e-14   52.7  16.1   1   2   7.8e-09   2.7e-05   23.1   0.5     4    40   204   240   204   240 0.93 Pentapeptide repeats (8 copies)
Pentapeptide         PF00805.17    40 seq457_BIOID51111    -            583   1.5e-14   52.7  16.1   2   2   9.8e-09   3.4e-05   22.8   0.2     7    38   237   268   236   270 0.95 Pentapeptide repeats (8 copies)
Pentapeptide_4       PF13599.1     78 seq457_BIOID51111    -            583   7.1e-14   51.2  17.9   1   2   2.9e-12   9.8e-09   34.8   1.6     9    76   199   266   194   268 0.89 Pentapeptide repeats (9 copies)
Pentapeptide_4       PF13599.1     78 seq457_BIOID51111    -            583   7.1e-14   51.2  17.9   2   2   6.3e-11   2.1e-07   30.5   5.5     2    53   242   291   241   309 0.92 Pentapeptide repeats (9 copies)
phage_tail_N         PF08400.5    134 seq459_BIOID51111    -            371   3.6e-61  204.6   0.1   1   1   1.1e-64   3.6e-61  204.6   0.1     1   134     1   134     1   134 0.99 Prophage tail fibre N-terminal
Phage_fiber_C        PF06820.7     64 seq459_BIOID51111    -            371   8.8e-35  118.5   0.2   1   1   3.9e-38   1.3e-34  117.9   0.2     1    64   297   360   297   360 0.98 Putative prophage tail fibre C-terminus
Collagen             PF01391.13    60 seq459_BIOID51111    -            371   4.4e-09   35.6  20.7   1   1   2.8e-12   9.5e-09   34.5  14.4    10    53   251   294   248   298 0.41 Collagen triple helix repeat (20 copies)
CarboxypepD_reg      PF13620.1     82 seq459_BIOID51111    -            371   7.9e-08   32.1   0.2   1   1   5.8e-11     2e-07   30.8   0.1     1    74     4    82     4    89 0.82 Carboxypeptidase regulatory-like domain
Pyr_redox_2          PF07992.9    200 seq464_BIOID51111    -            412   3.7e-16   59.4   0.0   1   1     4e-18   4.5e-15   55.9   0.0     1   198   126   384   126   386 0.79 Pyridine nucleotide-disulphide oxidoreductase
Pyr_redox            PF00070.22    80 seq464_BIOID51111    -            412   7.9e-14   51.6   0.9   1   1     3e-10   3.5e-07   30.4   0.0     2    76   256   328   255   332 0.77 Pyridine nucleotide-disulphide oxidoreductase
NAD_binding_8        PF13450.1     68 seq464_BIOID51111    -            412   3.4e-09   36.4   0.0   1   1   7.6e-12   8.6e-09   35.1   0.0     1    37   129   165   129   185 0.91 NAD(P)-binding Rossmann-like domain
HI0933_like          PF03486.9    409 seq464_BIOID51111    -            412   1.5e-06   26.8   0.3   1   1   1.2e-08   1.4e-05   23.6   0.0     2    36   126   160   125   164 0.94 HI0933-like protein
FAD_binding_3        PF01494.14   356 seq464_BIOID51111    -            412   2.2e-05   23.5   0.3   1   1     1e-07   0.00012   21.2   0.0     3    34   126   157   125   170 0.93 FAD binding domain
Thi4                 PF01946.12   230 seq464_BIOID51111    -            412   4.9e-05   22.4   0.1   1   1     1e-07   0.00012   21.1   0.0    20    59   127   166   121   217 0.90 Thi4 family
Thymidylate_kin      PF02223.12   186 seq465_BIOID51111    -            213   1.2e-60  203.9   0.0   1   1   9.8e-65   1.3e-60  203.8   0.0     1   186     8   200     8   200 0.98 Thymidylate kinase
DNA_pol_A            PF00476.15   383 seq466_BIOID51111    -            928  2.7e-160  533.0   0.0   1   1  1.1e-163  3.7e-160  532.6   0.0     2   383   548   927   547   927 0.99 DNA polymerase family A
5_3_exonuc_N         PF02739.11   169 seq466_BIOID51111    -            928   3.4e-59  198.8   0.0   1   1   2.3e-62   7.8e-59  197.7   0.0     2   169     8   169     7   169 0.99 5'-3' exonuclease, N-terminal resolvase-like domain
DNA_pol_A_exo1       PF01612.15   174 seq466_BIOID51111    -            928   6.4e-45  152.5   0.1   1   1   3.6e-48   1.2e-44  151.6   0.1     1   174   330   517   330   517 0.97 3'-5' exonuclease
5_3_exonuc           PF01367.15   101 seq466_BIOID51111    -            928     3e-31  107.5   0.0   1   1   2.2e-34   7.5e-31  106.2   0.0     1    99   171   275   171   277 0.97 5'-3' exonuclease, C-terminal SAM fold
N6_N4_Mtase          PF01555.13   231 seq468_BIOID51111    -            352   2.7e-43  147.9   0.0   1   1   9.5e-47   6.5e-43  146.7   0.0     1   230    29   341    29   342 0.83 DNA methylase
Methyltransf_26      PF13659.1    117 seq468_BIOID51111    -            352     4e-13   49.3   0.0   1   1   1.9e-11   1.3e-07   31.5   0.0    52   116    10    82     5    83 0.82 Methyltransferase domain
Oxidored_q6          PF01058.17   131 seq470_BIOID51111    -            381     8e-29   99.7   0.3   1   1   9.4e-33   1.3e-28   99.1   0.2     1   130    71   216    71   217 0.95 NADH ubiquinone oxidoreductase, 20 Kd subunit
DUF416               PF04222.7    191 seq471_BIOID51111    -            196   3.7e-87  290.2   0.1   1   1     3e-91   4.2e-87  290.1   0.0     1   189     4   192     4   194 0.99 Protein of unknown function (DUF416)
Flavodoxin_5         PF12724.2    143 seq472_BIOID51111    -            181   1.8e-51  173.8   0.0   1   1   2.4e-55   3.3e-51  172.9   0.0     1   142     4   152     4   153 0.95 Flavodoxin domain
AAA_12               PF13087.1    199 seq473_BIOID51111    -            465   3.1e-22   78.8   0.2   1   1   4.5e-17   1.5e-13   50.4   0.0   111   196   197   279   180   282 0.84 AAA domain
DUF2726              PF10881.3    126 seq473_BIOID51111    -            465   2.7e-13   49.5   0.0   1   1     4e-16   1.4e-12   47.2   0.0    50   112   388   450   350   460 0.86 Protein of unknown function (DUF2726)
AAA_11               PF13086.1    241 seq473_BIOID51111    -            465   4.1e-08   33.0   0.0   1   1   2.6e-11   8.8e-08   31.9   0.0   158   237    17    92     3    94 0.81 AAA domain
Viral_helicase1      PF01443.13   226 seq473_BIOID51111    -            465   5.5e-08   32.5   0.1   1   1   3.7e-09   1.3e-05   24.8   0.1    33   226    31   279     4   279 0.70 Viral (Superfamily 1) RNA helicase
Porin_1              PF00267.16   337 seq475_BIOID51111    -            353    7e-142  472.5  25.0   1   1  1.2e-145  7.9e-142  472.3  17.3     1   337    29   353    29   353 0.98 Gram-negative porin
Porin_4              PF13609.1    311 seq475_BIOID51111    -            353   8.5e-22   77.9  31.8   1   1   1.2e-25   8.5e-22   77.9  22.1     4   304    12   327     7   336 0.76 Gram-negative porin
DUF770               PF05591.7    158 seq477_BIOID51111    -            166   4.6e-55  185.3   0.1   1   1   3.9e-59   5.3e-55  185.1   0.1     2   156     7   161     6   163 0.97 Protein of unknown function (DUF770)
EAL                  PF00563.15   236 seq480_BIOID51111    -            811   1.5e-63  214.2   0.1   1   1   1.9e-67   2.6e-63  213.5   0.1     2   236   561   796   560   796 0.97 EAL domain
Resolvase            PF00239.16   141 seq483_BIOID51111    -            117   4.6e-14   52.3   0.0   1   1   3.9e-18   5.3e-14   52.1   0.0     1    81     4    98     4   107 0.87 Resolvase, N terminal domain
DNA_pol3_delta2      PF13177.1    162 seq486_BIOID51111    -            334   4.4e-39  133.6   0.0   1   1   1.1e-42   7.5e-39  132.8   0.0     8   159    13   165     9   168 0.96 DNA polymerase III, delta subunit
DNApol3-delta_C      PF09115.5    119 seq486_BIOID51111    -            334     2e-37  127.7   0.1   1   1   4.5e-41   3.1e-37  127.1   0.1     2   119   207   323   206   323 0.98 DNA polymerase III, delta subunit, C terminal
YecR                 PF13992.1     74 seq490_BIOID51111    -            107   2.8e-27   94.5   0.2   1   1   2.5e-31   3.5e-27   94.2   0.1     2    74    26    98    25    98 0.98 YecR-like lipoprotein
Bac_DNA_binding      PF00216.16    90 seq492_BIOID51111    -             90   3.2e-33  113.4   1.4   1   1   2.6e-37   3.6e-33  113.3   1.0     1    90     1    90     1    90 0.99 Bacterial DNA-binding protein
Phage_fiber_C        PF06820.7     64 seq495_BIOID51111    -            102   1.3e-36  124.4   0.7   1   1   1.3e-40   1.8e-36  123.9   0.5     1    64    41   102    41   102 0.99 Putative prophage tail fibre C-terminus
DUF877               PF05943.7    423 seq496_BIOID51111    -            491    3e-188  625.4   0.0   1   1  2.7e-192  3.6e-188  625.1   0.0     1   423    68   489    68   489 1.00 Protein of unknown function (DUF877)
Ail_Lom              PF06316.6    199 seq500_BIOID51111    -            219   7.1e-50  169.1   0.5   1   1   1.2e-53   8.4e-50  168.9   0.4     1   199    13   219    13   219 0.94 Enterobacterial Ail/Lom protein
OMP_b-brl            PF13505.1    176 seq500_BIOID51111    -            219   1.4e-19   70.5   2.3   1   1   2.6e-23   1.8e-19   70.2   1.6     4   176    25   219    19   219 0.74 Outer membrane protein beta-barrel domain
Molybdopterin        PF00384.17   432 seq501_BIOID51111    -           1265  7.2e-167  555.3   0.0   1   1  1.3e-170  8.9e-167  555.0   0.0     1   432   127   851   127   851 0.99 Molybdopterin oxidoreductase
Molydop_binding      PF01568.16   109 seq501_BIOID51111    -           1265   6.4e-21   74.0   0.1   1   1     2e-24   1.3e-20   73.0   0.0     1   105  1105  1220  1105  1224 0.93 Molydopterin dinucleotide binding domain
CsiD                 PF08943.5    297 seq505_BIOID51111    -            360  1.1e-148  493.8   0.2   1   1  2.6e-152  1.8e-148  493.1   0.0     1   297    55   350    55   350 1.00 CsiD
TauD                 PF02668.11   258 seq505_BIOID51111    -            360   4.5e-11   42.7   0.1   1   1   9.8e-15   6.7e-11   42.2   0.1    33   256   123   344    98   346 0.80 Taurine catabolism dioxygenase TauD, TfdA family
DUF1481              PF07356.7    195 seq508_BIOID51111    -            211   1.1e-70  236.9   0.6   1   1   9.3e-75   1.3e-70  236.7   0.4     1   195    22   207    22   207 0.99 Protein of unknown function (DUF1481)
NiFeSe_Hases         PF00374.14   507 seq509_BIOID51111    -            597  1.2e-243  809.4   0.0   1   1  9.7e-248  1.3e-243  809.2   0.0     1   507    54   582    54   582 0.98 Nickel-dependent hydrogenase
ABC_tran             PF00005.22   118 seq510_BIOID51111    -            529   1.7e-43  147.6   0.2   1   2   3.8e-22   7.5e-19   68.1   0.0    15   118    68   185    51   185 0.87 ABC transporter
ABC_tran             PF00005.22   118 seq510_BIOID51111    -            529   1.7e-43  147.6   0.2   2   2   5.9e-25   1.2e-21   77.2   0.1     6   118   331   454   326   454 0.90 ABC transporter
AAA_21               PF13304.1    303 seq510_BIOID51111    -            529   2.2e-21   77.0   5.5   1   2   1.3e-10   2.5e-07   30.8   0.0   233   302   153   220   148   221 0.95 AAA domain
AAA_21               PF13304.1    303 seq510_BIOID51111    -            529   2.2e-21   77.0   5.5   2   2   2.5e-11   4.8e-08   33.1   0.4   227   302   416   489   372   490 0.83 AAA domain
oligo_HPY            PF08352.7     64 seq510_BIOID51111    -            529   2.3e-12   46.9   0.1   1   2   1.4e-10   2.8e-07   30.6   0.1     1    32   236   267   236   280 0.90 Oligopeptide/dipeptide transporter, C-terminal region
oligo_HPY            PF08352.7     64 seq510_BIOID51111    -            529   2.3e-12   46.9   0.1   2   2   2.5e-05     0.049   13.8   0.0     1    23   505   527   505   529 0.96 Oligopeptide/dipeptide transporter, C-terminal region
Phage_portal         PF04860.7    347 seq511_BIOID51111    -            223   3.2e-37  127.9   0.0   1   1   2.8e-41   3.9e-37  127.6   0.0     3   179    38   219    36   222 0.95 Phage portal protein
DHO_dh               PF01180.16   293 seq512_BIOID51111    -            411   6.5e-35  120.4   0.0   1   1   1.8e-38   8.2e-35  120.0   0.0     2   293     6   304     5   304 0.83 Dihydroorotate dehydrogenase
Dus                  PF01207.12   310 seq512_BIOID51111    -            411   6.3e-08   31.6   0.2   1   1   2.6e-11   1.2e-07   30.8   0.1    44   153    92   198    80   203 0.82 Dihydrouridine synthase (Dus)
Sugar_tr             PF00083.19   451 seq513_BIOID51111    -            440   1.9e-35  122.2  33.9   1   2   1.1e-31   7.8e-28   97.1   5.7     2   203    23   232    22   236 0.89 Sugar (and other) transporter
Sugar_tr             PF00083.19   451 seq513_BIOID51111    -            440   1.9e-35  122.2  33.9   2   2   4.1e-12   2.8e-08   32.6  11.9   241   443   239   439   225   440 0.69 Sugar (and other) transporter
MFS_1                PF07690.11   354 seq513_BIOID51111    -            440     3e-29  101.7  61.5   1   2   4.8e-21   3.3e-17   62.1  18.9     2   239    28   275    27   287 0.71 Major Facilitator Superfamily
MFS_1                PF07690.11   354 seq513_BIOID51111    -            440     3e-29  101.7  61.5   2   2   9.5e-16   6.5e-12   44.7  19.8    27   176   283   435   271   440 0.81 Major Facilitator Superfamily
Ferritin             PF00210.19   142 seq516_BIOID51111    -            165   7.3e-34  116.4   5.6   1   1   6.2e-38   8.5e-34  116.2   3.9     1   140     7   142     7   144 0.93 Ferritin-like domain
Toxin_15             PF07906.8    284 seq521_BIOID51111    -            428   1.2e-94  316.9   8.7   1   1   2.1e-98   2.9e-94  315.5   5.3    14   284     6   264     3   264 0.99 ShET2 enterotoxin, N-terminal region
DUF1283              PF06932.6     85 seq523_BIOID51111    -            113     1e-46  156.7   6.7   1   1   8.7e-51   1.2e-46  156.5   4.7     1    85    29   113    29   113 0.99 Protein of unknown function (DUF1283)
SopA_C               PF13979.1    172 seq525_BIOID51111    -            199   9.1e-69  230.3   0.0   1   1   7.8e-73   1.1e-68  230.1   0.0     2   172    34   199    33   199 0.99 SopA-like catalytic domain
TatD_DNase           PF01026.16   255 seq527_BIOID51111    -            265   1.2e-76  257.2   0.0   1   1   9.8e-81   1.3e-76  257.0   0.0     1   255     4   255     4   255 0.96 TatD related DNase
BATS                 PF06968.8     92 seq528_BIOID51111    -            346   1.7e-29  101.3   0.0   1   1   5.5e-33   3.7e-29  100.2   0.0     1    92   220   312   220   312 0.99 Biotin and Thiamin Synthesis associated domain
Radical_SAM          PF04055.16   166 seq528_BIOID51111    -            346   3.9e-19   69.3   0.0   1   1   4.6e-22   3.2e-18   66.3   0.0     4   160    50   203    47   209 0.92 Radical SAM superfamily
TonB_dep_Rec         PF00593.19   276 seq529_BIOID51111    -            700   2.1e-38  132.7  12.9   1   1     3e-42   2.1e-38  132.7   8.9     2   275   449   695   448   696 0.97 TonB dependent receptor
Plug                 PF07715.10   108 seq529_BIOID51111    -            700   5.7e-23   81.1   2.1   1   1   1.9e-26   1.3e-22   80.0   1.5     3   108    41   151    39   151 0.96 TonB-dependent Receptor Plug Domain
phage_tail_N         PF08400.5    134 seq531_BIOID51111    -            437   8.3e-61  203.4   0.1   1   1   2.4e-64   8.3e-61  203.4   0.1     1   134     1   134     1   134 0.99 Prophage tail fibre N-terminal
Phage_fiber_C        PF06820.7     64 seq531_BIOID51111    -            437   1.8e-35  120.7   0.3   1   1   8.2e-39   2.8e-35  120.1   0.2     1    64   363   426   363   426 0.99 Putative prophage tail fibre C-terminus
Collagen             PF01391.13    60 seq531_BIOID51111    -            437   2.5e-18   65.2  70.1   1   2   5.3e-13   1.8e-09   36.8  24.1     1    59   251   309   249   310 0.73 Collagen triple helix repeat (20 copies)
Collagen             PF01391.13    60 seq531_BIOID51111    -            437   2.5e-18   65.2  70.1   2   2   1.7e-12   5.7e-09   35.2  22.6     1    59   302   360   302   363 0.90 Collagen triple helix repeat (20 copies)
CarboxypepD_reg      PF13620.1     82 seq531_BIOID51111    -            437   1.4e-07   31.3   0.2   1   1   1.1e-10   3.7e-07   29.9   0.1     1    73     4    81     4    89 0.82 Carboxypeptidase regulatory-like domain
Response_reg         PF00072.19   112 seq533_BIOID51111    -            225   1.6e-29  102.0   0.0   1   1   3.4e-33   2.3e-29  101.5   0.0     1   111     4   112     4   113 0.98 Response regulator receiver domain
Trans_reg_C          PF00486.23    77 seq533_BIOID51111    -            225   2.1e-22   78.7   0.0   1   1   6.4e-26   4.4e-22   77.6   0.0     2    77   148   223   146   223 0.97 Transcriptional regulatory protein, C terminal
DUF1391              PF07151.7     49 seq535_BIOID51111    -             77   2.5e-34  116.3   0.3   1   1   2.4e-38   3.2e-34  116.0   0.2     1    48    29    76    29    77 0.97 Protein of unknown function (DUF1391)
Phage_portal         PF04860.7    347 seq536_BIOID51111    -            231   3.1e-38  131.2   0.0   1   1   2.7e-42   3.7e-38  130.9   0.0   185   347     2   159     1   159 0.95 Phage portal protein
Acetyltransf_3       PF13302.1    142 seq537_BIOID51111    -            186   5.7e-23   81.6   0.0   1   1     4e-26   7.7e-23   81.2   0.0     3   141     8   140     7   141 0.80 Acetyltransferase (GNAT) domain
Acetyltransf_4       PF13420.1    155 seq537_BIOID51111    -            186   7.2e-15   55.1   0.6   1   1   4.7e-18   9.1e-15   54.8   0.4     1   152     9   158     9   160 0.93 Acetyltransferase (GNAT) domain
Acetyltransf_1       PF00583.19    83 seq537_BIOID51111    -            186     6e-15   54.9   0.1   1   1   4.5e-18   8.9e-15   54.3   0.1     2    82    63   140    62   141 0.97 Acetyltransferase (GNAT) family
Acetyltransf_8       PF13523.1    152 seq537_BIOID51111    -            186   1.2e-13   51.1   0.2   1   1   8.2e-17   1.6e-13   50.6   0.2     1   141     9   145     9   157 0.89 Acetyltransferase (GNAT) domain
Acetyltransf_7       PF13508.1     79 seq537_BIOID51111    -            186   3.7e-07   30.1   0.2   1   1   3.4e-10   6.7e-07   29.2   0.1     2    78    56   141    55   142 0.80 Acetyltransferase (GNAT) domain
Acetyltransf_10      PF13673.1    117 seq537_BIOID51111    -            186   1.3e-05   25.1   0.0   1   1   9.3e-09   1.8e-05   24.7   0.0     1   117    16   140    16   140 0.75 Acetyltransferase (GNAT) domain
FR47                 PF08445.5     86 seq537_BIOID51111    -            186   2.1e-05   24.0   0.0   1   1   1.9e-08   3.8e-05   23.2   0.0    26    79    87   142    69   150 0.92 FR47-like protein
DUF3440              PF11922.3    181 seq538_BIOID51111    -            410   1.2e-56  191.0   1.1   1   2   3.6e-46   1.6e-42  144.9   0.1     2   108   243   354   242   359 0.95 Domain of unknown function (DUF3440)
DUF3440              PF11922.3    181 seq538_BIOID51111    -            410   1.2e-56  191.0   1.1   2   2   8.6e-16   3.9e-12   45.9   0.1   138   181   355   395   352   395 0.90 Domain of unknown function (DUF3440)
PAPS_reduct          PF01507.14   174 seq538_BIOID51111    -            410   1.4e-17   63.9   0.2   1   2   4.2e-11   1.9e-07   30.9   0.0     3    52    35    89    33    98 0.89 Phosphoadenosine phosphosulfate reductase family
PAPS_reduct          PF01507.14   174 seq538_BIOID51111    -            410   1.4e-17   63.9   0.2   2   2   4.8e-11   2.2e-07   30.7   0.0   101   164   165   240   159   241 0.84 Phosphoadenosine phosphosulfate reductase family
Peptidase_S24        PF00717.18    70 seq547_BIOID51111    -            237   1.7e-16   59.4   0.0   1   1   3.5e-20   2.4e-16   58.9   0.0     1    70   145   219   145   219 0.97 Peptidase S24-like
HTH_3                PF01381.17    55 seq547_BIOID51111    -            237   3.3e-10   39.5   0.1   1   1   8.8e-14     6e-10   38.7   0.0     5    54    27    76    24    77 0.94 Helix-turn-helix
DAO                  PF01266.19   358 seq549_BIOID51111    -            444   6.9e-63  212.5   0.0   1   1   1.8e-66   8.2e-63  212.3   0.0     1   356    25   412    25   414 0.86 FAD dependent oxidoreductase
Trp_Tyr_perm         PF03222.8    394 seq552_BIOID51111    -            403  1.8e-143  478.0  30.8   1   1  2.9e-147    2e-143  477.8  21.3     2   393     2   390     1   391 0.99 Tryptophan/tyrosine permease family
Aa_trans             PF01490.13   410 seq552_BIOID51111    -            403   7.1e-11   41.1  20.9   1   1     1e-14   7.1e-11   41.1  14.5     6   248     6   236     1   239 0.82 Transmembrane amino acid transporter protein
Exonuc_X-T_C         PF08411.5    269 seq553_BIOID51111    -            491    3e-104  347.6   0.1   1   1  5.5e-108  3.8e-104  347.3   0.1     1   268   228   489   228   490 0.99 Exonuclease C-terminal
RNase_T              PF00929.19   164 seq553_BIOID51111    -            491     1e-25   90.8   0.0   1   1   2.9e-29     2e-25   89.9   0.0     2   162    29   208    28   210 0.95 Exonuclease
PTS_EIIA_2           PF00359.17   142 seq554_BIOID51111    -            637   6.7e-33  113.2   0.0   1   1   2.5e-36   1.1e-32  112.5   0.0     5   140   498   634   495   636 0.95 Phosphoenolpyruvate-dependent sugar phosphotransferase system, EIIA 2
PTS_EIIC             PF02378.13   321 seq554_BIOID51111    -            637   2.5e-19   69.1  33.4   1   1   5.5e-23   2.5e-19   69.1  23.2     1   321    17   277    17   277 0.92 Phosphotransferase system, EIIC
PTS_IIB              PF02302.12    90 seq554_BIOID51111    -            637   1.9e-09   37.7   0.3   1   1   1.1e-12   4.9e-09   36.3   0.0     1    79   379   453   379   458 0.87 PTS system, Lactose/Cellobiose specific IIB subunit
Phage_GPD            PF05954.6    292 seq556_BIOID51111    -            428     2e-55  187.9   0.3   1   1   1.7e-59   2.4e-55  187.6   0.2     1   292   104   409   104   409 0.90 Phage late control gene D protein (GPD)
MacB_PCD             PF12704.2    232 seq564_BIOID51111    -            399     3e-18   66.1   0.1   1   1   4.4e-22     3e-18   66.1   0.0     9   227    24   237    11   239 0.79 MacB-like periplasmic core domain
FtsX                 PF02687.16   121 seq564_BIOID51111    -            399   2.4e-17   62.7  17.6   1   1   3.9e-21   2.7e-17   62.5  10.1     2   121   269   392   268   392 0.95 FtsX-like permease family
GPW_gp25             PF04965.9     99 seq565_BIOID51111    -            137   1.4e-18   66.1   0.0   1   1   1.3e-22   1.8e-18   65.7   0.0     3    94    29   118    27   124 0.90 Gene 25-like lysozyme
HATPase_c            PF02518.21   111 seq566_BIOID51111    -            458   1.6e-28   98.5   0.8   1   1   6.1e-32   4.2e-28   97.1   0.1     2   110   346   449   345   450 0.98 Histidine kinase-, DNA gyrase B-, and HSP90-like ATPase
HisKA                PF00512.20    68 seq566_BIOID51111    -            458   1.8e-14   53.3   0.0   1   1     8e-18   5.5e-14   51.7   0.0     2    65   238   300   237   302 0.91 His Kinase A (phospho-acceptor) domain
CBM_5_12             PF02839.9     41 seq567_BIOID51111    -            407   1.7e-06   27.3   1.7   1   1   1.5e-09     2e-05   23.9   0.5     7    41   359   393   354   393 0.89 Carbohydrate binding domain
GGDEF                PF00990.16   161 seq571_BIOID51111    -            442   2.1e-26   92.3   0.0   1   1   2.9e-30   3.9e-26   91.4   0.0     1   160   295   437   295   438 0.89 GGDEF domain
Aminotran_1_2        PF00155.16   363 seq573_BIOID51111    -            384     2e-68  230.9   0.0   1   1   4.9e-72   2.2e-68  230.7   0.0     2   363    40   380    39   380 0.96 Aminotransferase class I and II
Beta_elim_lyase      PF01212.16   290 seq573_BIOID51111    -            384   4.6e-07   29.1   0.0   1   1     4e-10   1.8e-06   27.1   0.0    27    95    82   147    67   206 0.74 Beta-eliminating lyase
Cys_Met_Meta_PP      PF01053.15   386 seq573_BIOID51111    -            384   1.2e-05   23.6   0.0   1   1   4.1e-09   1.9e-05   23.0   0.0    57   185    86   212    82   215 0.87 Cys/Met metabolism PLP-dependent enzyme
SLT                  PF01464.15   121 seq574_BIOID51111    -            219   1.7e-25   88.7   0.1   1   1   1.6e-29   2.2e-25   88.3   0.1     3   120    59   184    57   185 0.95 Transglycosylase SLT domain
PTS_EIIC             PF02378.13   321 seq575_BIOID51111    -            477   1.4e-80  270.4  33.4   1   1   2.1e-84   1.4e-80  270.4  23.2     1   321    13   320    13   320 0.94 Phosphotransferase system, EIIC
PTS_EIIB             PF00367.15    35 seq575_BIOID51111    -            477   7.7e-14   50.5   0.1   1   1     2e-17   1.3e-13   49.7   0.0     3    35   404   436   402   436 0.95 phosphotransferase system, EIIB
DUF2618              PF10940.3     40 seq576_BIOID51111    -             34   3.4e-09   36.1   4.0   1   1   2.5e-13   3.5e-09   36.1   2.8     3    31     5    33     3    34 0.93 Protein of unknown function (DUF2618)
ATP-grasp            PF02222.17   172 seq577_BIOID51111    -            392   3.1e-56  189.3   0.0   1   1   1.8e-59   4.8e-56  188.6   0.0     2   171   123   294   122   295 0.98 ATP-grasp domain
ATP-grasp_4          PF13535.1    184 seq577_BIOID51111    -            392   7.3e-19   68.1   0.0   1   1   5.6e-22   1.5e-18   67.0   0.0    10   179   120   284   110   289 0.86 ATP-grasp domain
Dala_Dala_lig_C      PF07478.8    203 seq577_BIOID51111    -            392   2.1e-08   33.6   0.0   1   1   1.6e-10   4.4e-07   29.3   0.0    24   175   138   284   112   295 0.75 D-ala D-ala ligase C-terminus
ATP-grasp_3          PF02655.9    161 seq577_BIOID51111    -            392   1.7e-07   31.1   0.0   1   1   1.9e-10   5.2e-07   29.5   0.0     9   159   118   285   113   287 0.83 ATP-grasp domain
CPSase_L_D2          PF02786.12   211 seq577_BIOID51111    -            392   2.1e-06   27.0   0.0   1   1   1.3e-09   3.6e-06   26.3   0.0    14    89   125   198   114   218 0.82 Carbamoyl-phosphate synthase L chain, ATP binding domain
TraB                 PF01963.12   259 seq580_BIOID51111    -            264   2.5e-41  141.7   0.2   1   1   2.3e-45   3.1e-41  141.4   0.1     8   250    30   264    21   264 0.96 TraB family
DUF879               PF05947.7    602 seq581_BIOID51111    -            480  7.3e-140  467.0   0.1   1   1  6.5e-144  8.9e-140  466.7   0.0     2   445     5   458     4   472 0.94 Bacterial protein of unknown function (DUF879)
Eco57I               PF07669.6    106 seq582_BIOID51111    -            489   1.7e-09   37.8   0.0   1   1   6.4e-13   4.4e-09   36.5   0.0     8    94   135   226   132   237 0.85 Eco57I restriction-modification methylase
Methyltransf_26      PF13659.1    117 seq582_BIOID51111    -            489     9e-09   35.2   0.1   1   1   4.9e-12   3.3e-08   33.4   0.0     3   116    53   185    51   186 0.84 Methyltransferase domain
Cytochrom_B_N        PF00033.14   188 seq584_BIOID51111    -            235   3.1e-37  127.6  22.0   1   1   5.2e-41   3.5e-37  127.4  15.2     2   188    12   220    11   220 0.98 Cytochrome b(N-terminal)/b6/petB
Ni_hydr_CYTB         PF01292.15   182 seq584_BIOID51111    -            235   3.4e-36  124.2  19.8   1   1   5.8e-40     4e-36  124.0  13.7     2   182    14   220    13   220 0.95 Prokaryotic cytochrome b561
Phage_fiber_C        PF06820.7     64 seq585_BIOID51111    -             89   8.4e-35  118.6   0.5   1   1   7.9e-39   1.1e-34  118.2   0.3     1    64    28    89    28    89 0.99 Putative prophage tail fibre C-terminus
OKR_DC_1             PF01276.15   417 seq587_BIOID51111    -            738  7.8e-199  660.3   0.0   1   1  2.1e-202  9.6e-199  660.0   0.0     1   417   112   554   112   554 0.99 Orn/Lys/Arg decarboxylase, major domain
OKR_DC_1_C           PF03711.10   137 seq587_BIOID51111    -            738   1.9e-53  180.0   0.2   1   1   1.2e-56   5.6e-53  178.5   0.1     1   135   579   710   579   712 0.98 Orn/Lys/Arg decarboxylase, C-terminal domain
OKR_DC_1_N           PF03709.10   115 seq587_BIOID51111    -            738     1e-24   86.6   0.0   1   1   4.2e-28   1.9e-24   85.8   0.0     1   115     7   106     7   106 0.99 Orn/Lys/Arg decarboxylase, N-terminal domain
RNA_pol_Rpb1_1       PF04997.7    338 seq588_BIOID51111    -           1407  1.8e-100  336.3   0.1   1   1  1.8e-103  4.8e-100  335.0   0.1     2   338    15   342    14   342 0.95 RNA polymerase Rpb1, domain 1
RNA_pol_Rpb1_5       PF04998.12   277 seq588_BIOID51111    -           1407   1.1e-80  270.7   0.0   1   1     8e-84   2.2e-80  269.7   0.0     1   276   766  1321   766  1322 1.00 RNA polymerase Rpb1, domain 5
RNA_pol_Rpb1_2       PF00623.15   166 seq588_BIOID51111    -           1407     6e-51  172.5   0.0   1   1   5.3e-53   1.5e-49  168.0   0.0     1   166   344   486   344   486 0.95 RNA polymerase Rpb1, domain 2
RNA_pol_Rpb1_3       PF04983.13   157 seq588_BIOID51111    -           1407   1.3e-27   96.3   0.0   1   1   1.2e-30   3.3e-27   95.0   0.0     1   157   489   644   489   644 0.93 RNA polymerase Rpb1, domain 3
RNA_pol_Rpb1_4       PF05000.12   108 seq588_BIOID51111    -           1407   2.5e-18   65.7   0.3   1   1   9.1e-22   2.5e-18   65.7   0.2     2   107   674   763   673   764 0.82 RNA polymerase Rpb1, domain 4
DUF1161              PF06649.7     52 seq591_BIOID51111    -            102   1.3e-25   88.9   0.0   1   1   1.2e-29   1.6e-25   88.6   0.0     1    52    27    80    27    80 0.99 Protein of unknown function (DUF1161)
DUF1076              PF06416.7    113 seq594_BIOID51111    -            149   6.8e-44  148.0   0.4   1   1   6.4e-48   8.7e-44  147.7   0.3     2   108    27   133    26   137 0.97 Protein of unknown function (DUF1076)
Aldedh               PF00171.17   462 seq596_BIOID51111    -            482  9.6e-176  584.5   0.1   1   1  7.9e-180  1.1e-175  584.3   0.1     1   461    19   477    19   478 0.99 Aldehyde dehydrogenase family
DicB                 PF05358.6     62 seq597_BIOID51111    -             62   4.5e-38  128.4   0.0   1   1   3.6e-42   4.9e-38  128.3   0.0     1    62     1    62     1    62 0.99 DicB protein
Peptidase_M48        PF01435.13   226 seq598_BIOID51111    -            325   7.9e-27   94.1   0.3   1   1   7.6e-31     1e-26   93.7   0.2     5   226   113   314   109   314 0.89 Peptidase family M48
ABC_tran             PF00005.22   118 seq601_BIOID51111    -            233     2e-27   95.7   0.0   1   1   4.9e-31   3.4e-27   95.0   0.0     1   117    49   173    49   174 0.94 ABC transporter
AAA_21               PF13304.1    303 seq601_BIOID51111    -            233   1.6e-11   44.6   0.1   1   1   5.4e-13   3.7e-09   36.8   0.1     1   299    37   206    37   210 0.74 AAA domain
DUF1482              PF07358.6     57 seq603_BIOID51111    -             66   2.5e-28   97.3   0.2   1   1   2.1e-32   2.8e-28   97.1   0.1     1    57     7    65     7    65 0.98 Protein of unknown function (DUF1482)
HycI                 PF01750.13   130 seq604_BIOID51111    -            195   4.8e-39  132.7   0.0   1   1   4.3e-43   5.8e-39  132.4   0.0     1   129    23   151    23   152 0.99 Hydrogenase maturation protease
Peptidase_M20        PF01546.23   171 seq605_BIOID51111    -            467   2.2e-12   46.8   0.0   1   1   4.5e-16   3.1e-12   46.3   0.0     1   135    72   444    72   459 0.91 Peptidase family M20/M25/M40
M20_dimer            PF07687.9    109 seq605_BIOID51111    -            467   2.2e-09   36.8   0.0   1   1   2.7e-11   1.9e-07   30.7   0.0    12   107   207   293   200   295 0.85 Peptidase dimerisation domain
Molybdopterin        PF00384.17   432 seq606_BIOID51111    -            808   4.1e-96  322.2   0.0   1   1   1.1e-99   5.1e-96  321.9   0.0     1   432   111   566   111   566 0.92 Molybdopterin oxidoreductase
Molydop_binding      PF01568.16   109 seq606_BIOID51111    -            808   1.1e-27   95.8   0.0   1   1   5.8e-31   2.6e-27   94.6   0.0     1   107   687   800   687   802 0.96 Molydopterin dinucleotide binding domain
Molybdop_Fe4S4       PF04879.11    55 seq606_BIOID51111    -            808   2.2e-14   52.8   0.8   1   1   8.4e-18   3.8e-14   52.1   0.5     1    55    49   108    49   108 0.97 Molybdopterin oxidoreductase Fe4S4 domain
Phage_connect_1      PF05135.8    102 seq607_BIOID51111    -            108   8.1e-08   32.2   0.0   1   1   8.1e-12   1.1e-07   31.7   0.0     1    93     1    96     1   103 0.82 Phage gp6-like head-tail connector protein
OMP_b-brl            PF13505.1    176 seq608_BIOID51111    -            171   3.9e-27   95.2  13.5   1   1   6.8e-31   4.7e-27   94.9   9.3     2   176     9   171     6   171 0.87 Outer membrane protein beta-barrel domain
Ail_Lom              PF06316.6    199 seq608_BIOID51111    -            171   1.5e-23   83.2   4.7   1   2   2.2e-18   1.5e-14   53.8   0.9     1   126     1   115     1   127 0.77 Enterobacterial Ail/Lom protein
Ail_Lom              PF06316.6    199 seq608_BIOID51111    -            171   1.5e-23   83.2   4.7   2   2   2.2e-11   1.5e-07   31.0   0.1   154   199   126   171   120   171 0.93 Enterobacterial Ail/Lom protein
Methyltransf_11      PF08241.7     95 seq609_BIOID51111    -            251   1.4e-23   83.0   0.0   1   1   1.4e-26   2.4e-23   82.2   0.0     1    95    47   138    47   138 0.98 Methyltransferase domain
Methyltransf_23      PF13489.1    162 seq609_BIOID51111    -            251   2.2e-15   56.5   0.1   1   1   1.9e-18   3.2e-15   56.0   0.0     4   151    25   174    17   181 0.78 Methyltransferase domain
Methyltransf_31      PF13847.1    152 seq609_BIOID51111    -            251   2.2e-14   53.1   0.0   1   1   1.7e-17   2.9e-14   52.8   0.0     5   118    44   147    40   196 0.84 Methyltransferase domain
Methyltransf_12      PF08242.7     99 seq609_BIOID51111    -            251   5.9e-11   42.5   0.0   1   1   6.9e-14   1.2e-10   41.6   0.0     1    98    47   135    47   136 0.86 Methyltransferase domain
Methyltransf_18      PF12847.2    112 seq609_BIOID51111    -            251   1.5e-09   38.2   0.0   1   1   1.7e-12   2.9e-09   37.3   0.0     4   110    45   139    42   141 0.79 Methyltransferase domain
Methyltransf_25      PF13649.1    101 seq609_BIOID51111    -            251   4.7e-09   36.4   0.0   1   1   8.7e-12   1.5e-08   34.8   0.0     1   101    46   134    46   134 0.87 Methyltransferase domain
Ubie_methyltran      PF01209.13   233 seq609_BIOID51111    -            251   2.9e-09   36.2   0.0   1   1   2.2e-12   3.8e-09   35.8   0.0    44   168    39   155     9   169 0.85 ubiE/COQ5 methyltransferase family
Methyltransf_8       PF05148.10   219 seq609_BIOID51111    -            251   1.4e-05   24.7   0.0   1   1   1.2e-08     2e-05   24.2   0.0    58   156    29   138    16   158 0.77 Hypothetical methyltransferase
PIN_4                PF13638.1    134 seq610_BIOID51111    -            500   8.3e-09   35.5   0.0   1   1   1.8e-12   2.5e-08   33.9   0.0     3   130     9   151     7   154 0.79 PIN domain
Sigma54_activat      PF00158.21   168 seq611_BIOID51111    -            441   9.6e-72  239.7   0.1   1   1   5.7e-75   1.6e-71  239.1   0.1     1   168   141   308   141   308 0.99 Sigma-54 interaction domain
Response_reg         PF00072.19   112 seq611_BIOID51111    -            441   1.6e-29  102.0   0.2   1   1   1.2e-32   3.3e-29  101.0   0.1     1   111     8   117     8   118 0.98 Response regulator receiver domain
HTH_8                PF02954.14    42 seq611_BIOID51111    -            441     2e-14   52.7   0.6   1   1   7.2e-18     2e-14   52.7   0.4     3    39   403   439   401   441 0.93 Bacterial regulatory protein, Fis family
AAA_5                PF07728.9    139 seq611_BIOID51111    -            441   4.3e-08   32.8   0.0   1   1   3.1e-11   8.5e-08   31.9   0.0     2   123   165   283   164   301 0.87 AAA domain (dynein-related subfamily)
AAA                  PF00004.24   132 seq611_BIOID51111    -            441   1.9e-05   24.7   0.0   1   1   1.5e-08     4e-05   23.6   0.0     1   126   165   296   165   302 0.71 ATPase family associated with various cellular activities (AAA)
PMI_typeI            PF01238.16   373 seq612_BIOID51111    -            417  2.9e-124  414.7   0.1   1   1  3.3e-127  2.3e-123  411.7   0.0     1   373    27   383    27   383 0.98 Phosphomannose isomerase type I
DUF932               PF06067.6    239 seq614_BIOID51111    -            272   1.7e-59  200.9   0.0   1   1   1.4e-63     2e-59  200.7   0.0     2   239    37   261    36   261 0.99 Domain of unknown function (DUF932)
YbaK                 PF04073.10   123 seq615_BIOID51111    -            121   2.4e-22   78.9   0.1   1   1   1.9e-26   2.6e-22   78.8   0.1    17   122     2   108     1   109 0.94 YbaK / prolyl-tRNA synthetases associated domain
DUF1076              PF06416.7    113 seq618_BIOID51111    -            215   1.9e-48  162.7   3.3   1   1     2e-52   2.7e-48  162.2   2.3     1   112    94   205    94   206 0.99 Protein of unknown function (DUF1076)
MFS_1                PF07690.11   354 seq620_BIOID51111    -            427   1.1e-32  113.1  40.8   1   2   1.4e-25   6.6e-22   77.6  17.7    33   258    27   262     6   265 0.81 Major Facilitator Superfamily
MFS_1                PF07690.11   354 seq620_BIOID51111    -            427   1.1e-32  113.1  40.8   2   2   8.8e-15     4e-11   42.1   6.6    38   180   255   401   247   420 0.82 Major Facilitator Superfamily
Sugar_tr             PF00083.19   451 seq620_BIOID51111    -            427   3.6e-25   88.3  32.8   1   1   6.7e-26   3.1e-22   78.6  22.8    51   448    34   408    10   411 0.82 Sugar (and other) transporter
Phage_H_T_join       PF05521.6     95 seq621_BIOID51111    -             87   2.9e-06   27.3   0.0   1   1   2.8e-10   3.8e-06   26.9   0.0     3    50    11    58     9    61 0.92 Phage head-tail joining protein
DUF2591              PF10765.4    109 seq622_BIOID51111    -            121   6.2e-37  126.0   0.0   1   1   5.1e-41   6.9e-37  125.8   0.0     1   109     3   118     3   118 0.99 Protein of unknown function (DUF2591)
Mannitol_dh_C        PF08125.8    245 seq623_BIOID51111    -            470   2.3e-71  239.7   0.0   1   1   9.9e-75   4.5e-71  238.7   0.0     1   244   236   461   236   462 0.98 Mannitol dehydrogenase C-terminal domain
Mannitol_dh          PF01232.18   151 seq623_BIOID51111    -            470   9.7e-28   96.8   0.1   1   1   4.1e-31   1.9e-27   95.9   0.1     1   151    89   211    89   211 0.97 Mannitol dehydrogenase Rossmann domain
DUF3521              PF12035.3     35 seq623_BIOID51111    -            470     2e-08   33.7   4.9   1   1     1e-11   4.6e-08   32.6   3.4     4    33    26    58    25    59 0.81 Protein of unknown function (DUF3521)
PTS_IIB              PF02302.12    90 seq627_BIOID51111    -            106   5.2e-21   74.7   1.5   1   1   4.5e-25   6.1e-21   74.5   1.0     2    88     6    95     5    97 0.94 PTS system, Lactose/Cellobiose specific IIB subunit
HyaE                 PF07449.6    107 seq629_BIOID51111    -            132   2.7e-40  136.4   0.0   1   1   2.2e-44   3.1e-40  136.2   0.0     1   107    10   116    10   116 0.99 Hydrogenase-1 expression protein HyaE
Transgly_assoc       PF04226.8     48 seq630_BIOID51111    -             84     2e-13   50.0  14.1   1   1   1.5e-17     2e-13   50.0   9.8     2    48    34    83    33    83 0.98 Transglycosylase associated protein
MacB_PCD             PF12704.2    232 seq631_BIOID51111    -            414   1.2e-25   90.4   0.2   1   1   1.7e-29   1.2e-25   90.4   0.1    11   229    26   241    21   244 0.83 MacB-like periplasmic core domain
FtsX                 PF02687.16   121 seq631_BIOID51111    -            414   1.9e-22   79.1  12.5   1   1   3.4e-26   2.3e-22   78.8   4.5     2   121   274   407   273   407 0.98 FtsX-like permease family
BsuBI_PstI_RE        PF06616.6    306 seq632_BIOID51111    -            317  3.9e-137  455.9   0.0   1   1  3.4e-141  4.6e-137  455.7   0.0     2   306    11   315    10   315 1.00 BsuBI/PstI restriction endonuclease C-terminus
YihI                 PF04220.7    169 seq633_BIOID51111    -            169   3.4e-56  189.0  15.5   1   1   2.8e-60   3.9e-56  188.9  10.8     3   167     5   165     2   167 0.94 Der GTPase activator (YihI)
DUF646               PF04883.7    106 seq636_BIOID51111    -            148   3.6e-20   72.6   0.0   1   1   3.5e-24   4.8e-20   72.2   0.0     2   105    13   131    12   132 0.86 Bacteriophage protein of unknown function (DUF646)
NinF                 PF05810.7     58 seq637_BIOID51111    -             58     3e-32  110.1   6.8   1   1   2.4e-36   3.2e-32  109.9   4.7     1    58     1    58     1    58 0.97 NinF protein
AAA_26               PF13500.1    199 seq638_BIOID51111    -            225   7.2e-42  143.1   0.0   1   1   1.9e-45   8.5e-42  142.9   0.0     1   193     3   208     3   213 0.95 AAA domain
CbiA                 PF01656.18   195 seq638_BIOID51111    -            225   3.5e-20   72.1   0.0   1   1   9.2e-24   4.2e-20   71.8   0.0     2   180     6   199     5   217 0.78 CobQ/CobB/MinD/ParA nucleotide binding domain
PFL                  PF02901.10   648 seq640_BIOID51111    -            765  1.7e-205  684.2   0.0   1   1    3e-209    2e-205  683.9   0.0     1   648     1   626     1   626 0.98 Pyruvate formate lyase
Gly_radical          PF01228.16   106 seq640_BIOID51111    -            765   2.6e-25   88.6   0.0   1   1   9.7e-29   6.6e-25   87.4   0.0     3   106   645   747   643   747 0.97 Glycine radical
HupH_C               PF04809.8    120 seq641_BIOID51111    -            305   1.5e-49  166.6   0.0   1   2   3.8e-11   5.2e-07   29.3   0.0     6    96    70   160    67   175 0.82 HupH hydrogenase expression protein, C-terminal conserved region
HupH_C               PF04809.8    120 seq641_BIOID51111    -            305   1.5e-49  166.6   0.0   2   2   5.3e-44   7.2e-40  135.3   0.0     1   119   183   299   183   300 0.99 HupH hydrogenase expression protein, C-terminal conserved region
DUF1305              PF06996.6    303 seq642_BIOID51111    -            284   3.9e-61  206.6   0.0   1   1   3.6e-65   4.9e-61  206.2   0.0     3   203    35   238    33   249 0.96 Protein of unknown function (DUF1305)
Antirestrict         PF03230.8     94 seq647_BIOID51111    -            161   5.1e-39  132.0   0.2   1   1   4.7e-43   6.4e-39  131.7   0.1     1    94    64   161    64   161 0.98 Antirestriction protein
Fer4_11              PF13247.1     99 seq648_BIOID51111    -            514   1.8e-40  136.7   4.7   1   1   5.1e-44   1.8e-40  136.7   3.2     2    98   175   271   174   272 0.98 4Fe-4S dicluster domain
DUF1364              PF07102.7     94 seq651_BIOID51111    -             96   1.3e-42  143.4   0.6   1   1   1.1e-46   1.4e-42  143.3   0.4     1    94     1    94     1    94 0.98 Protein of unknown function (DUF1364)
DUF3168              PF11367.3    121 seq652_BIOID51111    -            114   5.6e-15   55.4   0.1   1   1   5.3e-19   7.2e-15   55.0   0.1    12   121    10   110     4   110 0.85 Protein of unknown function (DUF3168)
Aminotran_3          PF00202.16   339 seq653_BIOID51111    -            428  1.2e-121  405.5   0.1   1   1  1.1e-125  1.5e-121  405.3   0.1     2   338    29   362    28   363 0.98 Aminotransferase class-III
HTH_Tnp_1            PF01527.15    76 seq655_BIOID51111    -            141   6.5e-17   61.1   0.2   1   1   1.7e-20   1.2e-16   60.3   0.0     3    53    10    61     8    99 0.78 Transposase
HTH_23               PF13384.1     50 seq655_BIOID51111    -            141   3.7e-07   29.4   0.0   1   1     1e-10   6.8e-07   28.6   0.0     5    45    17    58    13    64 0.89 Homeodomain-like domain
Radical_SAM          PF04055.16   166 seq656_BIOID51111    -            457   3.7e-15   56.3   0.0   1   1     8e-19   5.4e-15   55.8   0.0     2   164    57   227    56   229 0.79 Radical SAM superfamily
HemN_C               PF06969.11    66 seq656_BIOID51111    -            457     4e-12   45.8   0.3   1   1   2.7e-15   1.8e-11   43.7   0.0     1    66   363   431   363   431 0.94 HemN C-terminal domain
RusA                 PF05866.6    116 seq659_BIOID51111    -            120   1.1e-20   74.0   0.0   1   1   9.4e-25   1.3e-20   73.8   0.0     1   116     8   117     8   117 0.91 Endodeoxyribonuclease RusA
DUF945               PF06097.6    459 seq660_BIOID51111    -            502  4.7e-150  500.2  18.0   1   1  3.9e-154  5.3e-150  500.0  12.5     1   459     1   482     1   482 0.99 Bacterial protein of unknown function (DUF945)
RadC                 PF04002.10   123 seq662_BIOID51111    -            163   5.7e-47  158.3   0.0   1   1   5.1e-51   6.9e-47  158.0   0.0     2   123    42   163    41   163 0.98 RadC-like JAB domain
I-set                PF07679.11    90 seq663_BIOID51111    -            238   5.6e-07   29.2   0.8   1   1   4.9e-10   3.4e-06   26.7   0.3     4    83   150   222   147   226 0.84 Immunoglobulin I-set domain
Ig_2                 PF13895.1     80 seq663_BIOID51111    -            238   9.7e-07   28.6   0.9   1   1   2.7e-10   1.9e-06   27.7   0.3    12    80   160   233   148   233 0.74 Immunoglobulin domain
AA_permease_2        PF13520.1    426 seq664_BIOID51111    -            439   2.2e-50  171.3  53.8   1   1   3.7e-54   2.6e-50  171.1  37.3     2   415    10   415     9   428 0.91 Amino acid permease
AA_permease          PF00324.16   479 seq664_BIOID51111    -            439   2.4e-20   72.2  46.2   1   1   4.7e-24   3.2e-20   71.8  32.0     5   419    17   403    12   425 0.88 Amino acid permease
TnpB_IS66            PF05717.8    108 seq665_BIOID51111    -            116   2.2e-41  139.5   0.0   1   1   1.8e-45   2.4e-41  139.3   0.0     2   105     7   108     6   111 0.96 IS66 Orf2 like protein
DUF1305              PF06996.6    303 seq666_BIOID51111    -             92   6.2e-19   68.0   0.0   1   1     5e-23   6.8e-19   67.8   0.0   228   303     2    79     1    79 0.97 Protein of unknown function (DUF1305)
Mannitol_dh_C        PF08125.8    245 seq667_BIOID51111    -            486   2.3e-97  324.8   0.0   1   1  8.2e-101   5.6e-97  323.6   0.0     1   244   213   459   213   460 0.98 Mannitol dehydrogenase C-terminal domain
Mannitol_dh          PF01232.18   151 seq667_BIOID51111    -            486   4.8e-51  172.5   0.0   1   1   1.1e-54   7.9e-51  171.8   0.0     2   151    23   185    22   185 0.99 Mannitol dehydrogenase Rossmann domain
ResIII               PF04851.10   184 seq668_BIOID51111    -            586   4.7e-32  111.1   0.0   1   1   1.7e-35   7.8e-32  110.4   0.0     2   184     3   155     2   155 0.95 Type III restriction enzyme, res subunit
Helicase_C           PF00271.26    78 seq668_BIOID51111    -            586   7.6e-12   44.8   0.0   1   1   6.6e-15     3e-11   42.9   0.0    10    76   277   343   273   345 0.96 Helicase conserved C-terminal domain
DEAD                 PF00270.24   173 seq668_BIOID51111    -            586   2.2e-11   43.4   0.0   1   1   1.2e-13   5.7e-10   38.8   0.0     2   166     7   153     6   157 0.81 DEAD/DEAH box helicase
ROK                  PF00480.15   179 seq669_BIOID51111    -            307   1.3e-45  155.2   0.0   1   1   2.6e-49   1.8e-45  154.8   0.0     1   179    24   214    24   214 0.95 ROK family
Glucokinase          PF02685.11   316 seq669_BIOID51111    -            307   3.6e-10   38.9   0.0   1   1   4.2e-13   2.8e-09   36.0   0.0     4   265    26   276    24   288 0.80 Glucokinase
Phage_NinH           PF06322.6     64 seq670_BIOID51111    -             62   8.1e-29   98.9   0.3   1   1   6.3e-33   8.6e-29   98.8   0.2     1    60     1    60     1    62 0.96 Phage NinH protein
YliH                 PF10799.3    127 seq671_BIOID51111    -            127   2.3e-73  243.8   4.9   1   1   1.8e-77   2.5e-73  243.6   3.4     1   127     1   127     1   127 0.99 Biofilm formation protein (YliH/bssR)
Ogr_Delta            PF04606.7     47 seq672_BIOID51111    -             86     4e-18   64.6   4.0   1   1   3.8e-22   5.1e-18   64.3   2.8     1    46     3    50     3    51 0.97 Ogr/Delta-like zinc finger
MtlR                 PF05068.7    170 seq673_BIOID51111    -            195   4.1e-76  254.0   0.0   1   1   3.5e-80   4.8e-76  253.8   0.0     5   169    26   188     2   189 0.96 Mannitol repressor
Bac_Ubq_Cox          PF01654.12   436 seq674_BIOID51111    -            514  1.8e-184  613.0  24.7   1   1  1.8e-188  2.4e-184  612.6  17.1     1   435     7   502     7   503 0.97 Bacterial Cytochrome Ubiquinol Oxidase
HTH_23               PF13384.1     50 seq677_BIOID51111    -             95   1.2e-08   34.1   0.3   1   1   4.6e-12   2.1e-08   33.4   0.0     3    50    12    59    10    59 0.95 Homeodomain-like domain
HTH_29               PF13551.1    113 seq677_BIOID51111    -             95   5.8e-07   29.5   0.0   1   1   1.5e-10   6.6e-07   29.3   0.0     1    79    16    91    16    95 0.80 Winged helix-turn helix
HTH_28               PF13518.1     52 seq677_BIOID51111    -             95   8.6e-07   28.7   0.1   1   1   2.5e-10   1.1e-06   28.3   0.1     1    50    15    65    15    70 0.89 Helix-turn-helix domain
PfkB                 PF00294.19   301 seq681_BIOID51111    -            337   5.5e-70  235.7   0.0   1   1   4.9e-74   6.7e-70  235.4   0.0     2   297    31   331    30   335 0.97 pfkB family carbohydrate kinase
UvrB                 PF12344.3     44 seq682_BIOID51111    -            673   6.7e-23   79.8   0.9   1   1   1.3e-25   2.9e-22   77.7   0.1     1    43   552   594   552   595 0.97 Ultra-violet resistance protein B
Helicase_C           PF00271.26    78 seq682_BIOID51111    -            673   1.2e-15   57.0   0.0   1   1   1.2e-18   2.8e-15   55.8   0.0     2    77   465   545   464   546 0.98 Helicase conserved C-terminal domain
ResIII               PF04851.10   184 seq682_BIOID51111    -            673   1.1e-11   44.8   0.0   1   1     3e-14   6.9e-11   42.1   0.0     4    94    13   101    10   134 0.79 Type III restriction enzyme, res subunit
UVR                  PF02151.14    36 seq682_BIOID51111    -            673   5.2e-07   28.8   1.1   1   1     7e-10   1.6e-06   27.3   0.8     2    35   634   667   633   668 0.93 UvrB/uvrC motif
DUF987               PF06174.6     66 seq683_BIOID51111    -             73   2.6e-43  145.2   0.2   1   1   2.1e-47   2.9e-43  145.0   0.1     1    66     1    66     1    66 0.99 Protein of unknown function (DUF987)
DDE_Tnp_IS66         PF03050.9    271 seq685_BIOID51111    -            537   5.7e-97  324.0   0.1   1   1  1.7e-100   5.7e-97  324.0   0.0     1   271   196   487   196   487 0.98 Transposase IS66 family
DDE_Tnp_IS66_C       PF13817.1     39 seq685_BIOID51111    -            537   8.7e-19   67.1   0.1   1   1   8.5e-22   2.9e-18   65.4   0.1     2    39   494   531   493   531 0.97 IS66 C-terminal element
HTH_Tnp_IS66         PF13005.2     59 seq685_BIOID51111    -            537   1.4e-14   53.5   4.2   1   1   4.1e-18   1.4e-14   53.5   2.9     1    59   134   190   134   190 0.98 putative Helix-turn-helix domain of transposase IS66
LZ_Tnp_IS66          PF13007.2     78 seq685_BIOID51111    -            537   1.4e-12   47.9   9.6   1   1   4.2e-16   1.4e-12   47.9   6.7     1    77    59   131    59   132 0.75 Transposase C of IS166 homeodomain
Acetyltransf_4       PF13420.1    155 seq687_BIOID51111    -            172   1.4e-21   76.9   0.0   1   1   8.2e-25   1.6e-21   76.7   0.0     1   152     3   154     3   157 0.91 Acetyltransferase (GNAT) domain
Acetyltransf_1       PF00583.19    83 seq687_BIOID51111    -            172   9.1e-18   63.9   0.0   1   1   8.2e-21   1.6e-17   63.1   0.0     2    82    57   136    56   137 0.95 Acetyltransferase (GNAT) family
Acetyltransf_3       PF13302.1    142 seq687_BIOID51111    -            172   1.2e-11   44.9   0.0   1   1   7.3e-15   1.4e-11   44.7   0.0     4   142     3   137     1   137 0.82 Acetyltransferase (GNAT) domain
Acetyltransf_10      PF13673.1    117 seq687_BIOID51111    -            172     4e-09   36.4   0.1   1   1   2.7e-12   5.2e-09   36.1   0.0     1   117    10   136    10   136 0.72 Acetyltransferase (GNAT) domain
Acetyltransf_7       PF13508.1     79 seq687_BIOID51111    -            172   5.4e-09   35.9   0.0   1   1   4.2e-12   8.1e-09   35.4   0.0     5    78    53   137    49   138 0.75 Acetyltransferase (GNAT) domain
FR47                 PF08445.5     86 seq687_BIOID51111    -            172   4.9e-09   35.6   0.0   1   1   4.5e-12   8.7e-09   34.9   0.0    26    80    84   139    79   144 0.91 FR47-like protein
Acetyltransf_9       PF13527.1    128 seq687_BIOID51111    -            172   3.4e-06   26.8   0.1   1   1   5.2e-09     1e-05   25.2   0.0     2   109     3   115     2   122 0.89 Acetyltransferase (GNAT) domain
Phage_pRha           PF09669.5     92 seq688_BIOID51111    -            260   2.3e-27   95.0   1.7   1   1   3.4e-31   2.3e-27   95.0   1.2     1    92    66   153    66   153 0.93 Phage regulatory protein Rha (Phage_pRha)
Phage_ASH            PF10554.4    108 seq688_BIOID51111    -            260   7.4e-08   32.5   0.7   1   1   1.9e-11   1.3e-07   31.7   0.5    50   106     1    56     1    60 0.93 Ash protein family
GntR                 PF00392.16    64 seq689_BIOID51111    -            258   6.7e-23   79.7   0.2   1   1   1.9e-26   1.3e-22   78.8   0.1     1    64     9    72     9    72 0.99 Bacterial regulatory proteins, gntR family
FCD                  PF07729.7    125 seq689_BIOID51111    -            258   9.3e-19   67.8   5.0   1   1   2.1e-22   1.4e-18   67.2   3.5     1   125    96   220    96   220 0.90 FCD domain
IpaB_EvcA            PF03278.8    153 seq690_BIOID51111    -            109   1.2e-24   86.1   0.8   1   1   1.1e-28   1.5e-24   85.8   0.6     2    71    40   107    39   109 0.97 IpaB/EvcA family
HOK_GEF              PF01848.11    43 seq691_BIOID51111    -             46   1.2e-17   62.7   1.6   1   1   9.8e-22   1.3e-17   62.6   1.1     2    43     3    44     2    44 0.96 Hok/gef family
Phage_TAC            PF06222.6    127 seq692_BIOID51111    -            124   1.4e-57  192.6   0.1   1   1   1.1e-61   1.5e-57  192.5   0.1     1   127     1   124     1   124 0.99 Phage tail assembly chaperone
GSDH                 PF07995.6    331 seq693_BIOID51111    -            289   6.9e-94  314.5   0.1   1   1   6.2e-98   8.5e-94  314.2   0.1     1   248    34   283    34   287 0.97 Glucose / Sorbosone dehydrogenase
DDE_3                PF13358.1    146 seq696_BIOID51111    -            186   8.6e-20   70.8   0.1   1   1   1.7e-23   1.1e-19   70.4   0.1     2   138    46   181    45   185 0.96 DDE superfamily endonuclease
rve                  PF00665.21   120 seq696_BIOID51111    -            186   1.3e-07   31.5   0.0   1   1     3e-11   2.1e-07   30.9   0.0    16   119    73   175    57   176 0.88 Integrase core domain
Transposase_mut      PF00872.13   381 seq697_BIOID51111    -            115   1.2e-22   79.8   0.0   1   1   2.3e-26   1.6e-22   79.5   0.0   186   298     2   105     1   112 0.89 Transposase, Mutator family
MFS_1                PF07690.11   354 seq699_BIOID51111    -            406   9.6e-39  133.0  57.6   1   2   9.5e-30   1.3e-25   89.8  16.1     2   247    31   264    30   267 0.80 Major Facilitator Superfamily
MFS_1                PF07690.11   354 seq699_BIOID51111    -            406   9.6e-39  133.0  57.6   2   2   8.7e-20   1.2e-15   57.0  18.3     1   178   232   404   232   406 0.90 Major Facilitator Superfamily
YagB_YeeU_YfjZ       PF06154.6    105 seq700_BIOID51111    -            124     4e-53  177.9   0.0   1   1   3.5e-57   4.7e-53  177.7   0.0     2   104    16   118    15   119 0.98 YagB/YeeU/YfjZ family
Molybdopterin        PF00384.17   432 seq702_BIOID51111    -            808   1.8e-88  297.0   0.0   1   1   4.8e-92   2.2e-88  296.7   0.0     1   432   115   566   115   566 0.93 Molybdopterin oxidoreductase
Molydop_binding      PF01568.16   109 seq702_BIOID51111    -            808   5.3e-27   93.6   0.0   1   1   2.2e-30     1e-26   92.7   0.0     1   107   687   800   687   802 0.97 Molydopterin dinucleotide binding domain
Molybdop_Fe4S4       PF04879.11    55 seq702_BIOID51111    -            808   2.7e-13   49.4   0.9   1   1     1e-16   4.7e-13   48.6   0.6     1    55    53   112    53   112 0.96 Molybdopterin oxidoreductase Fe4S4 domain
IpaB_EvcA            PF03278.8    153 seq703_BIOID51111    -             87   2.5e-28   98.1   1.2   1   1     2e-32   2.8e-28   97.9   0.8    76   152     3    75     1    76 0.96 IpaB/EvcA family
Transposase_mut      PF00872.13   381 seq704_BIOID51111    -            196   8.1e-10   37.6   0.0   1   1   7.6e-14     1e-09   37.3   0.0   332   379   124   171   115   173 0.95 Transposase, Mutator family
DUF606               PF04657.8    138 seq705_BIOID51111    -            149   1.4e-21   76.8  22.4   1   1   1.2e-25   1.6e-21   76.6  15.5     2   138     6   143     5   143 0.95 Protein of unknown function, DUF606
DUF4035              PF13227.1     53 seq707_BIOID51111    -             93   7.7e-24   82.7   0.1   1   1   7.5e-28     1e-23   82.3   0.0     1    53    27    79    27    79 0.98 Protein of unknown function (DUF4035)
AA_permease          PF00324.16   479 seq709_BIOID51111    -            487    1e-121  406.5  48.0   1   1  1.7e-125  1.2e-121  406.3  33.2     1   476    39   476    39   479 0.98 Amino acid permease
AA_permease_2        PF13520.1    426 seq709_BIOID51111    -            487   1.6e-42  145.4  47.8   1   1   2.9e-46     2e-42  145.1  33.1     5   424    39   460    35   466 0.86 Amino acid permease
DUF4224              PF13986.1     47 seq710_BIOID51111    -             67   5.6e-19   67.3   0.0   1   1   4.6e-23   6.3e-19   67.1   0.0     1    46     4    49     4    50 0.96 Domain of unknown function (DUF4224)
Transposase_mut      PF00872.13   381 seq711_BIOID51111    -             85   4.7e-16   58.2   0.2   1   1   3.8e-20   5.1e-16   58.0   0.1   322   379     3    60     1    62 0.97 Transposase, Mutator family
SIR2                 PF02146.12   181 seq712_BIOID51111    -            273   9.6e-49  165.4   0.0   1   1   9.1e-53   1.2e-48  165.0   0.0     1   181    48   221    48   221 0.90 Sir2 family
Fe_dep_repr_C        PF02742.10    71 seq713_BIOID51111    -            155   1.4e-13   50.2   0.9   1   1   1.5e-16   2.9e-13   49.1   0.6     1    57    95   150    95   154 0.95 Iron dependent repressor, metal binding and dimerisation domain
Fe_dep_repress       PF01325.14    60 seq713_BIOID51111    -            155   6.9e-11   41.8   0.0   1   1   6.3e-14   1.2e-10   40.9   0.0     6    60    38    92    35    92 0.95 Iron dependent repressor, N-terminal DNA binding domain
HTH_24               PF13412.1     48 seq713_BIOID51111    -            155   1.2e-07   30.9   0.0   1   1     9e-11   1.8e-07   30.3   0.0     3    48    40    85    38    85 0.90 Winged helix-turn-helix DNA-binding
MarR                 PF01047.17    59 seq713_BIOID51111    -            155   1.7e-06   27.4   0.0   1   1   1.6e-09   3.1e-06   26.6   0.0    11    48    48    85    47    87 0.95 MarR family
DUF1219              PF06755.7    117 seq714_BIOID51111    -            124   2.6e-58  194.5   0.0   1   1   2.2e-62   2.9e-58  194.3   0.0     1   113     1   113     1   123 0.98 Protein of unknown function (DUF1219)
DUF2810              PF10928.3     54 seq716_BIOID51111    -            120   3.1e-32  109.9   2.6   1   1   2.4e-36   3.3e-32  109.8   1.1     1    53    66   118    66   119 0.96 Protein of unknown function (DUF2810)
HIT                  PF01230.18    98 seq717_BIOID51111    -            125   9.1e-30  102.9   0.0   1   1   1.6e-33   1.1e-29  102.7   0.0     1    97    18   115    18   116 0.97 HIT domain
DcpS_C               PF11969.3    116 seq717_BIOID51111    -            125   2.7e-25   88.7   0.0   1   1   4.3e-29     3e-25   88.6   0.0     2   103    11   112    10   123 0.96 Scavenger mRNA decapping enzyme C-term binding
Radical_SAM          PF04055.16   166 seq721_BIOID51111    -            292   1.9e-22   80.0   0.0   1   1   5.8e-26   2.6e-22   79.6   0.0     1   157    41   222    41   231 0.94 Radical SAM superfamily
Fer4_12              PF13353.1    139 seq721_BIOID51111    -            292   1.1e-10   41.6   0.1   1   1   9.2e-14   4.2e-10   39.7   0.1     2    82    34   145    33   186 0.81 4Fe-4S single cluster domain
Fer4_14              PF13394.1    117 seq721_BIOID51111    -            292     1e-06   28.6   0.6   1   1     6e-09   2.7e-05   24.0   0.4     3   103    42   171    40   183 0.83 4Fe-4S single cluster domain
rve_3                PF13683.1     67 seq723_BIOID51111    -             88   4.5e-17   61.2   0.0   1   1   4.1e-21   5.6e-17   60.9   0.0     2    67     3    68     2    68 0.98 Integrase core domain
GSDH                 PF07995.6    331 seq724_BIOID51111    -             82   1.4e-24   86.6   0.0   1   1   1.1e-28   1.6e-24   86.5   0.0   256   331     2    77     1    77 0.97 Glucose / Sorbosone dehydrogenase
ORF6N                PF10543.4     88 seq728_BIOID51111    -            224   1.5e-27   95.2   0.0   1   1   1.8e-31   2.4e-27   94.6   0.0     2    88     9    97     8    97 0.96 ORF6N domain
Nitrate_red_gam      PF02665.9    223 seq731_BIOID51111    -            226   2.1e-87  292.0  12.4   1   1   1.8e-91   2.4e-87  291.8   8.6     2   223     5   226     4   226 0.99 Nitrate reductase gamma subunit
T6SS-SciN            PF12790.2    142 seq732_BIOID51111    -            174   7.4e-33  113.0   0.0   1   1   6.2e-37   8.5e-33  112.8   0.0     1   142    13   167    13   167 0.98 Type VI secretion lipoprotein
SNARE_assoc          PF09335.6    123 seq735_BIOID51111    -            220   1.6e-22   79.8   5.4   1   1   1.2e-26   1.6e-22   79.8   3.7     1   123    48   174    48   174 0.96 SNARE associated Golgi protein
CitMHS               PF03600.11   349 seq736_BIOID51111    -            344   8.2e-29  100.1  18.1   1   1   1.2e-32   8.2e-29  100.1  12.5    47   320    10   277     4   289 0.91 Citrate transporter
Na_sulph_symp        PF00939.14   471 seq736_BIOID51111    -            344   9.9e-08   31.1   5.9   1   1   1.4e-11   9.9e-08   31.1   4.1   320   449    13   138     8   156 0.80 Sodium:sulfate symporter transmembrane region
DUF1425              PF07233.7     94 seq737_BIOID51111    -            125   8.5e-24   82.8   0.0   1   1   7.2e-28   9.8e-24   82.6   0.0     2    93    34   124    33   125 0.98 Protein of unknown function (DUF1425)
Cyto_ox_2            PF02322.10   328 seq740_BIOID51111    -            378  5.8e-112  373.9  33.8   1   1  4.8e-116  6.6e-112  373.7  23.4     1   328     6   362     6   362 0.99 Cytochrome oxidase subunit II
Phage_antiter_Q      PF06323.6    230 seq741_BIOID51111    -            255  3.1e-105  350.5   8.7   1   1  2.5e-109  3.4e-105  350.3   6.0     1   229    27   254    27   255 1.00 Phage antitermination protein Q
Sigma54_activat      PF00158.21   168 seq742_BIOID51111    -            325   1.2e-62  210.2   0.0   1   1   5.1e-66   1.7e-62  209.6   0.0     2   163     9   170     8   175 0.98 Sigma-54 interaction domain
AAA_5                PF07728.9    139 seq742_BIOID51111    -            325   1.2e-07   31.4   0.0   1   1   6.6e-11   2.2e-07   30.5   0.0     1   122    31   149    31   169 0.82 AAA domain (dynein-related subfamily)
HTH_8                PF02954.14    42 seq742_BIOID51111    -            325   1.2e-05   24.5   0.7   1   1   7.1e-09   2.4e-05   23.6   0.5     6    41   287   322   283   323 0.89 Bacterial regulatory protein, Fis family
Ribosomal_L25p       PF01386.14    88 seq747_BIOID51111    -             94   3.9e-30  103.6   0.3   1   1   3.2e-34   4.4e-30  103.5   0.2     1    88     4    91     4    91 0.99 Ribosomal L25p family
DUF3897              PF13036.1    180 seq749_BIOID51111    -            213   7.9e-53  178.6   0.0   1   1     7e-57   9.5e-53  178.3   0.0     1   180    10   210    10   210 0.92 Protein of unknown function (DUF3897)
DUF957               PF06117.6     65 seq750_BIOID51111    -             65   5.8e-36  121.7   0.2   1   1   4.6e-40   6.3e-36  121.6   0.2     1    65     1    65     1    65 0.99 Enterobacterial protein of unknown function (DUF957)
DUF876               PF05936.7    425 seq752_BIOID51111    -            443  3.1e-147  490.3   0.5   1   1  2.5e-151  3.5e-147  490.1   0.4     1   425    20   442    20   442 0.99 Bacterial protein of unknown function (DUF876)
Na_H_Exchanger       PF00999.16   384 seq755_BIOID51111    -            558   9.4e-76  254.6  52.5   1   1   1.9e-79   1.3e-75  254.2  36.4     4   379    14   385    11   389 0.94 Sodium/hydrogen exchanger family
TrkA_N               PF02254.13   116 seq755_BIOID51111    -            558   7.2e-25   87.1   0.3   1   1   1.8e-28   1.3e-24   86.3   0.2     2   115   421   534   420   535 0.97 TrkA-N domain
PTS_IIB              PF02302.12    90 seq758_BIOID51111    -            113   7.1e-13   48.6   0.0   1   1   6.3e-17   8.6e-13   48.4   0.0     2    87     6    94     5    97 0.92 PTS system, Lactose/Cellobiose specific IIB subunit
SecD-TM1             PF13721.1    101 seq759_BIOID51111    -            127   2.7e-16   59.5   0.0   1   1   2.6e-20   3.6e-16   59.1   0.0    11   101    17   105     8   105 0.91 SecD export protein N-terminal TM region
Methyltransf_27      PF13708.1    194 seq761_BIOID51111    -            280   6.6e-76  254.0   0.1   1   1   6.3e-80   8.5e-76  253.6   0.1     2   194    86   278    85   278 0.99 Methyltransferase domain
PhzC-PhzF            PF02567.11   282 seq762_BIOID51111    -            297   7.3e-83  277.9   0.0   1   1     6e-87   8.2e-83  277.8   0.0     1   281     8   290     8   291 0.96 Phenazine biosynthesis-like protein
FCD                  PF07729.7    125 seq767_BIOID51111    -            220   5.2e-18   65.4  11.5   1   1   1.2e-21   8.1e-18   64.8   8.0     1   124    76   207    76   208 0.85 FCD domain
GntR                 PF00392.16    64 seq767_BIOID51111    -            220   9.6e-13   47.2   0.0   1   1   3.1e-16   2.1e-12   46.1   0.0     7    64    10    66     6    66 0.96 Bacterial regulatory proteins, gntR family
Peptidase_S11        PF00768.15   241 seq768_BIOID51111    -            407  8.9e-101  336.0   0.4   1   1  2.5e-104  1.1e-100  335.7   0.2     2   241    36   273    35   273 0.99 D-alanyl-D-alanine carboxypeptidase
PBP5_C               PF07943.8     91 seq768_BIOID51111    -            407   5.7e-25   87.0   0.0   1   1   2.3e-28   1.1e-24   86.1   0.0     1    91   292   383   292   383 0.99 Penicillin-binding protein 5, C-terminal domain
Beta-lactamase2      PF13354.1    197 seq768_BIOID51111    -            407     1e-13   51.0   0.1   1   1   3.1e-17   1.4e-13   50.6   0.1     4   144    57   209    54   262 0.75 Beta-lactamase enzyme family
APH                  PF01636.18   239 seq770_BIOID51111    -            274   1.9e-19   70.2   7.4   1   1   2.8e-23   1.9e-19   70.2   5.1     2   237    25   233    24   235 0.78 Phosphotransferase enzyme family
Choline_kinase       PF01633.15   211 seq770_BIOID51111    -            274   5.8e-06   25.9   0.0   1   1   1.3e-09   8.6e-06   25.3   0.0   142   194   158   212   140   235 0.78 Choline/ethanolamine kinase
Phage_integr_N2      PF13495.1     85 seq772_BIOID51111    -            163   1.3e-07   31.7   0.1   1   1     4e-11   1.8e-07   31.2   0.1     2    83     7    85     6    87 0.91 Phage integrase, N-terminal SAM-like domain
Phage_integrase      PF00589.17   173 seq772_BIOID51111    -            163   2.1e-05   24.1   0.0   1   1   1.3e-08     6e-05   22.6   0.0     2    68   105   163   104   163 0.85 Phage integrase family
DUF1090              PF06476.7    115 seq777_BIOID51111    -            122   6.8e-38  128.7  16.9   1   1   6.2e-42   8.4e-38  128.4  11.7     2   114     7   116     5   117 0.92 Protein of unknown function (DUF1090)
Hep_Hag              PF05658.9     28 seq779_BIOID51111    -            443     4e-59  194.2 107.1   1  13     2e-08   9.3e-05   22.3   1.3     4    26    91   113    89   115 0.89 Hep_Hag
Hep_Hag              PF05658.9     28 seq779_BIOID51111    -            443     4e-59  194.2 107.1   2  13   4.6e-08   0.00021   21.2   2.5     1    27   116   142   116   143 0.96 Hep_Hag
Hep_Hag              PF05658.9     28 seq779_BIOID51111    -            443     4e-59  194.2 107.1   3  13   1.5e-08   6.9e-05   22.7   0.0     1    27   130   156   130   157 0.94 Hep_Hag
Hep_Hag              PF05658.9     28 seq779_BIOID51111    -            443     4e-59  194.2 107.1   4  13   7.4e-10   3.4e-06   26.9   1.4     1    26   158   183   158   185 0.94 Hep_Hag
Hep_Hag              PF05658.9     28 seq779_BIOID51111    -            443     4e-59  194.2 107.1   5  13     5e-08   0.00023   21.1   1.1     1    27   186   212   186   213 0.92 Hep_Hag
Hep_Hag              PF05658.9     28 seq779_BIOID51111    -            443     4e-59  194.2 107.1   6  13   1.5e-09   6.9e-06   25.9   1.5     1    27   200   226   200   227 0.95 Hep_Hag
Hep_Hag              PF05658.9     28 seq779_BIOID51111    -            443     4e-59  194.2 107.1   7  13   4.5e-10   2.1e-06   27.6   0.1     1    27   214   240   214   241 0.95 Hep_Hag
Hep_Hag              PF05658.9     28 seq779_BIOID51111    -            443     4e-59  194.2 107.1   8  13   1.1e-09   4.9e-06   26.4   2.6     1    26   228   253   228   255 0.96 Hep_Hag
Hep_Hag              PF05658.9     28 seq779_BIOID51111    -            443     4e-59  194.2 107.1   9  13   8.3e-10   3.8e-06   26.7   2.0     3    27   257   281   256   282 0.94 Hep_Hag
Hep_Hag              PF05658.9     28 seq779_BIOID51111    -            443     4e-59  194.2 107.1  10  13   8.4e-11   3.8e-07   29.9   0.5     1    28   269   296   269   296 0.97 Hep_Hag
Hep_Hag              PF05658.9     28 seq779_BIOID51111    -            443     4e-59  194.2 107.1  11  13   1.8e-10   8.2e-07   28.8   2.2     1    28   297   324   297   324 0.95 Hep_Hag
Hep_Hag              PF05658.9     28 seq779_BIOID51111    -            443     4e-59  194.2 107.1  12  13   5.6e-10   2.6e-06   27.3   2.4     3    27   327   351   325   352 0.94 Hep_Hag
Hep_Hag              PF05658.9     28 seq779_BIOID51111    -            443     4e-59  194.2 107.1  13  13   2.9e-09   1.3e-05   25.0   2.5     1    27   353   379   353   380 0.96 Hep_Hag
ESPR                 PF13018.1     24 seq779_BIOID51111    -            443   9.2e-10   37.6   0.3   1   1   5.2e-13   2.4e-09   36.3   0.2     1    24     1    24     1    24 0.98 Extended Signal Peptide of Type V secretion system
HIM                  PF05662.9     21 seq779_BIOID51111    -            443   3.6e-07   29.5   2.8   1   1   2.4e-10   1.1e-06   28.0   0.2     1    21   382   405   382   405 0.99 Haemagglutinin
DUF2594              PF10769.4     74 seq780_BIOID51111    -             74   1.4e-42  143.4   2.3   1   1   1.1e-46   1.6e-42  143.3   1.6     1    74     1    74     1    74 1.00 Protein of unknown function (DUF2594)
YbgT_YccB            PF08173.6     28 seq781_BIOID51111    -             30   3.4e-12   45.8   4.6   1   1   2.6e-16   3.5e-12   45.7   3.2     1    27     1    27     1    28 0.97 Membrane bound YbgT-like protein
HTH_6                PF01418.12    77 seq782_BIOID51111    -            289   3.5e-33  113.0   0.2   1   1   3.7e-36   1.7e-32  110.8   0.0     1    76     1    76     1    77 0.99 Helix-turn-helix domain, rpiR family
SIS                  PF01380.17   131 seq782_BIOID51111    -            289   2.9e-27   94.7   0.1   1   1   1.1e-30     5e-27   93.9   0.1     2   130   125   252   124   253 0.98 SIS domain
SIS_2                PF13580.1    138 seq782_BIOID51111    -            289     1e-12   47.7   0.9   1   1   1.2e-11   5.3e-08   32.5   0.0    99   138   171   210   157   210 0.89 SIS domain
His_Phos_2           PF00328.17   347 seq783_BIOID51111    -            442   1.3e-40  139.6   0.0   1   1   1.2e-44   1.6e-40  139.4   0.0     1   345    39   383    39   387 0.85 Histidine phosphatase superfamily (branch 2)
DUF1391              PF07151.7     49 seq784_BIOID51111    -             50     7e-35  118.1   0.5   1   1   5.4e-39   7.4e-35  118.0   0.4     1    48     2    49     2    50 0.97 Protein of unknown function (DUF1391)
Dus                  PF01207.12   310 seq785_BIOID51111    -            345     1e-99  333.2   0.0   1   1  8.5e-104   1.2e-99  333.0   0.0     2   308    30   340    29   342 0.98 Dihydrouridine synthase (Dus)
DUF883               PF05957.8     94 seq788_BIOID51111    -            101   1.1e-31  108.9   1.7   1   1   9.3e-36   1.3e-31  108.7   1.2     2    94     9   101     8   101 0.99 Bacterial protein of unknown function (DUF883)
Fer4_11              PF13247.1     99 seq789_BIOID51111    -            205   1.2e-31  108.4  10.9   1   1   8.5e-35   1.2e-31  108.4   7.5     3    97    60   153    58   155 0.97 4Fe-4S dicluster domain
Fer4_2               PF12797.2     22 seq789_BIOID51111    -            205   1.1e-13   50.0  30.8   1   1   6.7e-10   9.1e-07   28.3   0.6     2    20     6    24     5    33 0.89 4Fe-4S binding domain
Fer4                 PF00037.22    24 seq789_BIOID51111    -            205   9.1e-13   47.1  35.1   1   1   8.5e-11   1.2e-07   30.9   3.3     1    23    92   114    92   115 0.94 4Fe-4S binding domain
Fer4_7               PF12838.2     52 seq789_BIOID51111    -            205   2.4e-12   46.9  28.1   1   1   9.2e-10   1.3e-06   28.6   7.3     2    50    99   147    98   149 0.87 4Fe-4S dicluster domain
Fer4_9               PF13187.1     55 seq789_BIOID51111    -            205   8.2e-12   45.0  26.6   1   1   5.5e-10   7.5e-07   29.2   7.4     2    53    99   148    98   150 0.95 4Fe-4S dicluster domain
Fer4_10              PF13237.1     52 seq789_BIOID51111    -            205   4.5e-11   42.2  30.2   1   1   8.2e-09   1.1e-05   24.9   8.0     2    52    92   146    91   146 0.76 4Fe-4S dicluster domain
Fer4_4               PF12800.2     17 seq789_BIOID51111    -            205   1.7e-10   40.2  32.5   1   3     3e-05      0.04   14.1   2.3     1    15    11    25    11    29 0.90 4Fe-4S binding domain
Fer4_4               PF12800.2     17 seq789_BIOID51111    -            205   1.7e-10   40.2  32.5   2   3   3.3e-05     0.045   13.9   2.0     2    16    65    81    64    85 0.86 4Fe-4S binding domain
Fer4_4               PF12800.2     17 seq789_BIOID51111    -            205   1.7e-10   40.2  32.5   3   3   2.9e-07    0.0004   20.3   2.0     2    17    97   112    96   112 0.91 4Fe-4S binding domain
Fer4_6               PF12837.2     24 seq789_BIOID51111    -            205   2.4e-10   39.7  39.6   1   1   3.1e-09   4.2e-06   26.2   3.2     1    23    91   113    91   114 0.95 4Fe-4S binding domain
Fer4_3               PF12798.2     15 seq789_BIOID51111    -            205   7.3e-07   29.1  40.1   1   2   9.4e-06     0.013   15.9   4.2     1    15    67    83    67    83 0.98 4Fe-4S binding domain
Fer4_3               PF12798.2     15 seq789_BIOID51111    -            205   7.3e-07   29.1  40.1   2   2   4.8e-05     0.065   13.7   1.6     1    13   126   147   126   149 0.94 4Fe-4S binding domain
Phage_integrase      PF00589.17   173 seq794_BIOID51111    -            130   3.9e-12   46.0   0.0   1   1     4e-16   5.4e-12   45.5   0.0     2    73    53   119    52   126 0.94 Phage integrase family
DUF2077              PF09850.4    206 seq796_BIOID51111    -            253   1.3e-61  207.4   0.3   1   1   1.2e-65   1.6e-61  207.2   0.2     1   205    32   236    32   237 0.97 Uncharacterized protein conserved in bacteria (DUF2077)
Glyco_hydro_3        PF00933.16   299 seq799_BIOID51111    -            341     4e-72  242.6   0.0   1   1   3.6e-76     5e-72  242.2   0.0     3   294     7   319     5   320 0.94 Glycosyl hydrolase family 3 N terminal domain
DUF1469              PF07332.6    121 seq800_BIOID51111    -            134     1e-25   89.6   7.5   1   1   8.4e-30   1.1e-25   89.5   5.2     6   120    19   129    14   130 0.97 Protein of unknown function (DUF1469)
DUF1414              PF07208.6     44 seq801_BIOID51111    -             75   2.5e-25   87.7   0.9   1   1   2.5e-29   3.4e-25   87.3   0.6     1    44    26    69    26    69 0.99 Protein of unknown function (DUF1414)
rve                  PF00665.21   120 seq802_BIOID51111    -            296   4.9e-26   91.0   0.1   1   1   3.8e-29   1.3e-25   89.7   0.0     2   119   126   240   125   241 0.97 Integrase core domain
HTH_21               PF13276.1     60 seq802_BIOID51111    -            296   1.6e-16   59.9   2.9   1   1   1.1e-19   3.9e-16   58.7   2.0     3    60    48   104    45   104 0.93 HTH-like domain
rve_3                PF13683.1     67 seq802_BIOID51111    -            296   2.7e-11   42.7   0.0   1   1   1.8e-14   6.1e-11   41.5   0.0     6    67   217   278   212   278 0.92 Integrase core domain
rve_2                PF13333.1     52 seq802_BIOID51111    -            296   2.6e-06   27.2   0.0   1   1   1.6e-09   5.5e-06   26.2   0.0     1    44   231   277   231   284 0.88 Integrase core domain
Peptidase_M3         PF01432.15   458 seq803_BIOID51111    -            681  2.8e-146  488.0   0.1   1   1  3.4e-150  4.6e-146  487.3   0.0     2   457   230   678   229   679 0.97 Peptidase family M3
2-Hacid_dh_C         PF02826.14   178 seq804_BIOID51111    -            325   1.6e-45  154.3   0.0   1   1   9.3e-49   6.3e-45  152.3   0.0     2   178   118   290   117   290 0.95 D-isomer specific 2-hydroxyacid dehydrogenase, NAD binding domain
NAD_binding_2        PF03446.10   162 seq804_BIOID51111    -            325   1.7e-06   27.9   0.0   1   1   6.1e-10   4.2e-06   26.6   0.0     3    90   151   236   149   242 0.92 NAD binding domain of 6-phosphogluconate dehydrogenase
DUF3927              PF13064.1     46 seq806_BIOID51111    -             52   2.9e-22   77.7  11.8   1   1   2.3e-26   3.1e-22   77.6   8.2     1    46     3    48     3    48 0.98 Protein of unknown function (DUF3927)
Abhydrolase_6        PF12697.2    228 seq808_BIOID51111    -            254   7.5e-35  120.7   5.2   1   1   3.2e-38   8.7e-35  120.5   3.6     1   227    19   246    19   247 0.79 Alpha/beta hydrolase family
Abhydrolase_1        PF00561.15   230 seq808_BIOID51111    -            254     9e-20   71.1   0.6   1   2   2.8e-15   7.5e-12   45.1   0.2     3    80    45   124    43   184 0.79 alpha/beta hydrolase fold
Abhydrolase_1        PF00561.15   230 seq808_BIOID51111    -            254     9e-20   71.1   0.6   2   2   5.8e-09   1.6e-05   24.4   0.0   173   228   193   248   187   250 0.93 alpha/beta hydrolase fold
Abhydrolase_5        PF12695.2    142 seq808_BIOID51111    -            254     4e-16   58.9   0.2   1   1   3.4e-19   9.3e-16   57.7   0.1     1   141    18   234    18   235 0.85 Alpha/beta hydrolase family
PGAP1                PF07819.8    225 seq808_BIOID51111    -            254   2.2e-09   37.1   0.1   1   1   1.9e-11   5.2e-08   32.6   0.1     3   144    15   138    13   159 0.78 PGAP1-like protein
DUF676               PF05057.9    218 seq808_BIOID51111    -            254   0.00011   21.4   0.0   1   1   6.1e-08   0.00017   20.8   0.0     8   103    19   105    12   121 0.84 Putative serine esterase (DUF676)
MtfA                 PF06167.7    253 seq811_BIOID51111    -            278     6e-75  251.7   0.1   1   1   5.3e-79   7.2e-75  251.5   0.1    11   253    18   256     9   256 0.95 Phosphoenolpyruvate:glucose-phosphotransferase regulator
DUF3413              PF11893.3    253 seq813_BIOID51111    -            586  3.3e-109  363.5  10.1   1   1  1.1e-112  5.1e-109  362.8   7.0     1   252     1   253     1   254 0.99 Domain of unknown function (DUF3413)
Sulfatase            PF00884.18   379 seq813_BIOID51111    -            586   2.7e-36  125.2   1.8   1   1   5.9e-40   2.7e-36  125.2   1.3     1   330   260   541   260   573 0.81 Sulfatase
Mob_synth_C          PF06463.8    128 seq814_BIOID51111    -            352     7e-36  122.6   0.0   1   1   3.6e-39   1.2e-35  121.8   0.0     1   127   209   335   209   336 0.98 Molybdenum Cofactor Synthesis C
Radical_SAM          PF04055.16   166 seq814_BIOID51111    -            352   6.9e-27   94.5   0.0   1   1   2.7e-30   9.4e-27   94.0   0.0     2   166    42   204    41   204 0.97 Radical SAM superfamily
Fer4_12              PF13353.1    139 seq814_BIOID51111    -            352   1.6e-07   31.4   0.0   1   1   8.7e-11     3e-07   30.5   0.0    15   116    47   148    36   154 0.84 4Fe-4S single cluster domain
Fer4_14              PF13394.1    117 seq814_BIOID51111    -            352   5.9e-07   29.4   0.0   1   1   5.8e-10     2e-06   27.7   0.0     6    90    45   127    38   148 0.70 4Fe-4S single cluster domain
DmsC                 PF04976.7    276 seq815_BIOID51111    -            284  3.1e-116  387.3  20.0   1   1  2.5e-120  3.4e-116  387.2  13.9     1   276     1   274     1   274 0.99 DMSO reductase anchor subunit (DmsC)
RPAP2_Rtr1           PF04181.8     79 seq816_BIOID51111    -             58   0.00023   21.0   2.5   1   1   2.7e-08   0.00037   20.4   1.7    22    72     8    54     3    57 0.70 Rtr1/RPAP2 family
ABC_tran             PF00005.22   118 seq817_BIOID51111    -            530   1.4e-36  125.3   0.0   1   2   1.1e-18   1.9e-15   57.1   0.0     1   118    41   184    41   184 0.98 ABC transporter
ABC_tran             PF00005.22   118 seq817_BIOID51111    -            530   1.4e-36  125.3   0.0   2   2   2.2e-21   3.7e-18   65.8   0.0     1   118   359   467   359   467 0.95 ABC transporter
ABC_tran_2           PF12848.2     85 seq817_BIOID51111    -            530   3.4e-23   81.1   3.0   1   1   1.8e-23     3e-20   71.7   1.4     2    85   224   309   223   309 0.91 ABC transporter
PK                   PF00224.16   348 seq820_BIOID51111    -            527  8.8e-144  478.2   4.6   1   1  1.8e-147  1.2e-143  477.8   3.2     2   345    53   394    52   397 0.98 Pyruvate kinase, barrel domain
PK_C                 PF02887.11   117 seq820_BIOID51111    -            527   1.7e-31  108.0   1.5   1   1   7.7e-35   5.3e-31  106.4   1.1     2   116   410   524   409   525 0.98 Pyruvate kinase, alpha/beta domain
YqjK                 PF13997.1     73 seq822_BIOID51111    -             99   3.6e-30  103.8   9.8   1   1   3.3e-34   4.5e-30  103.5   6.8     1    73    14    86    14    86 0.99 YqjK-like protein
HTH_5                PF01022.15    47 seq824_BIOID51111    -             99   1.2e-14   53.5   0.1   1   1   7.3e-18     2e-14   52.8   0.1     1    47    23    70    23    70 0.97 Bacterial regulatory protein, arsR family
HTH_20               PF12840.2     61 seq824_BIOID51111    -             99   2.4e-11   43.1   0.4   1   1   1.3e-14   3.5e-11   42.6   0.3     2    58    16    72    15    75 0.96 Helix-turn-helix domain
MarR_2               PF12802.2     62 seq824_BIOID51111    -             99     2e-09   36.8   0.1   1   1   1.2e-12   3.3e-09   36.1   0.1     5    60    24    75    19    77 0.89 MarR family
HTH_24               PF13412.1     48 seq824_BIOID51111    -             99     2e-08   33.3   0.0   1   1   1.9e-11   5.1e-08   32.0   0.0     5    47    26    68    24    69 0.96 Winged helix-turn-helix DNA-binding
MarR                 PF01047.17    59 seq824_BIOID51111    -             99   6.7e-06   25.6   0.0   1   1   4.6e-09   1.3e-05   24.7   0.0     5    53    26    74    23    75 0.95 MarR family
DUF1737              PF08410.5     54 seq826_BIOID51111    -            209   3.2e-17   61.9   0.0   1   1   9.4e-21   6.4e-17   60.9   0.0     1    53     1    50     1    51 0.96 Domain of unknown function (DUF1737)
DUF303               PF03629.13   255 seq826_BIOID51111    -            209   7.3e-06   25.2   0.0   1   1   1.5e-09     1e-05   24.8   0.0     1    78    64   157    64   163 0.71 Domain of unknown function (DUF303)
Esterase             PF00756.15   251 seq828_BIOID51111    -            278   1.1e-72  244.3   0.0   1   1   3.7e-76   1.3e-72  244.1   0.0     1   251    21   271    21   271 0.99 Putative esterase
Abhydrolase_5        PF12695.2    142 seq828_BIOID51111    -            278   9.7e-08   31.7   0.0   1   1   3.8e-11   1.3e-07   31.3   0.0     6   142    50   257    44   257 0.62 Alpha/beta hydrolase family
Peptidase_S9         PF00326.16   213 seq828_BIOID51111    -            278   9.5e-07   28.1   0.0   1   1   4.3e-10   1.5e-06   27.4   0.0    54   208   127   274   118   278 0.77 Prolyl oligopeptidase family
AAA                  PF00004.24   132 seq829_BIOID51111    -            600   1.3e-07   31.7   0.0   1   1   6.8e-11   4.7e-07   29.9   0.0     3   110   223   334   221   358 0.75 ATPase family associated with various cellular activities (AAA)
AAA_16               PF13191.1    166 seq829_BIOID51111    -            600   6.5e-07   29.7   0.0   1   1   9.5e-11   6.5e-07   29.7   0.0     2    91   199   294   198   401 0.69 AAA ATPase domain
Phageshock_PspG      PF09583.5     65 seq831_BIOID51111    -             80   1.4e-25   89.0  25.7   1   1   1.1e-29   1.5e-25   88.8  17.8     1    64     1    64     1    65 0.98 Phage shock protein G (Phageshock_PspG)
HisG                 PF01634.13   163 seq833_BIOID51111    -            299   8.2e-55  184.7   0.0   1   1   1.7e-58   1.2e-54  184.1   0.0     1   163    53   221    53   221 0.94 ATP phosphoribosyltransferase
HisG_C               PF08029.6     75 seq833_BIOID51111    -            299   5.6e-28   96.5   0.1   1   1   2.2e-31   1.5e-27   95.2   0.0     1    75   222   297   222   297 0.98 HisG, C-terminal domain
DoxX                 PF07681.7     85 seq834_BIOID51111    -            160   6.2e-18   64.8  12.8   1   1   1.5e-21   1.1e-17   64.1   8.9     2    84    39   117    38   118 0.98 DoxX
Flavin_Reduct        PF01613.13   154 seq836_BIOID51111    -            189   6.1e-16   58.5   0.0   1   1   5.8e-20     8e-16   58.1   0.0     6   136    19   153    15   165 0.88 Flavin reductase like domain
Rhodanese            PF00581.15   113 seq837_BIOID51111    -            174   2.1e-11   44.0   0.0   1   1   4.8e-15   3.3e-11   43.4   0.0     2   112     8    98     7    99 0.82 Rhodanese-like domain
DUF2892              PF11127.3     66 seq837_BIOID51111    -            174   3.2e-11   42.7   3.2   1   1     7e-15   4.8e-11   42.2   2.2    10    60   115   170   112   174 0.88 Protein of unknown function (DUF2892)
RecT                 PF03837.9    199 seq840_BIOID51111    -            305   3.2e-32  111.3   0.0   1   1   3.6e-36   4.9e-32  110.7   0.0     4   180    19   195    16   211 0.91 RecT family
RHH_1                PF01402.16    39 seq841_BIOID51111    -            120   3.8e-09   35.9   2.0   1   1     5e-13   6.8e-09   35.1   1.4     1    37    75   111    75   113 0.95 Ribbon-helix-helix protein, copG family
LigT_PEase           PF02834.11    87 seq842_BIOID51111    -            176   2.5e-23   81.7   0.5   1   2   1.9e-16   1.3e-12   47.3   0.1     1    87    11    89    11    89 0.92 LigT like Phosphoesterase
LigT_PEase           PF02834.11    87 seq842_BIOID51111    -            176   2.5e-23   81.7   0.5   2   2   1.5e-11     1e-07   31.6   0.0     4    85    92   164    90   166 0.72 LigT like Phosphoesterase
2_5_RNA_ligase2      PF13563.1    153 seq842_BIOID51111    -            176     8e-11   41.7   0.1   1   1   1.3e-14     9e-11   41.5   0.0     2   121    14   135    13   165 0.87 2'-5' RNA ligase superfamily
Exonuc_VIII          PF06630.6    182 seq843_BIOID51111    -           1049   4.7e-50  169.3   0.4   1   1   1.2e-53   1.6e-49  167.5   0.0     4   182    11   197     8   197 0.83 Enterobacterial exodeoxyribonuclease VIII
UPF0227              PF05728.7    187 seq846_BIOID51111    -            180   1.2e-71  240.2   0.0   1   1   9.8e-76   1.3e-71  240.0   0.0     1   186     1   177     1   178 0.99 Uncharacterised protein family (UPF0227)
PHP                  PF02811.14   175 seq847_BIOID51111    -            245   1.5e-17   63.8   1.3   1   1   1.9e-21   2.6e-17   63.0   0.9     1   169     4   164     4   174 0.91 PHP domain
HIM                  PF05662.9     21 seq849_BIOID51111    -           1027   7.3e-68  221.6  72.2   1   7   1.3e-11   5.8e-08   32.0   0.9     2    21    57    79    56    79 0.97 Haemagglutinin
HIM                  PF05662.9     21 seq849_BIOID51111    -           1027   7.3e-68  221.6  72.2   2   7     9e-10   4.1e-06   26.2   1.6     2    21   343   365   342   365 0.97 Haemagglutinin
HIM                  PF05662.9     21 seq849_BIOID51111    -           1027   7.3e-68  221.6  72.2   3   7   1.1e-11   5.1e-08   32.2   0.7     3    21   439   460   437   460 0.97 Haemagglutinin
HIM                  PF05662.9     21 seq849_BIOID51111    -           1027   7.3e-68  221.6  72.2   4   7   4.7e-10   2.1e-06   27.1   0.0     1    21   594   614   594   614 0.98 Haemagglutinin
HIM                  PF05662.9     21 seq849_BIOID51111    -           1027   7.3e-68  221.6  72.2   5   7   1.3e-12     6e-09   35.1   1.9     1    21   730   750   730   750 0.98 Haemagglutinin
HIM                  PF05662.9     21 seq849_BIOID51111    -           1027   7.3e-68  221.6  72.2   6   7   6.7e-14   3.1e-10   39.2   1.8     1    21   851   871   851   871 0.98 Haemagglutinin
HIM                  PF05662.9     21 seq849_BIOID51111    -           1027   7.3e-68  221.6  72.2   7   7   2.2e-10     1e-06   28.1   1.5     1    21   904   924   904   924 0.96 Haemagglutinin
YadA                 PF03895.10    78 seq849_BIOID51111    -           1027   4.3e-24   84.2  10.1   1   1   9.4e-28   4.3e-24   84.2   7.0     2    78   950  1027   949  1027 0.98 YadA-like C-terminal region
Hep_Hag              PF05658.9     28 seq849_BIOID51111    -           1027   6.6e-18   63.9  83.9   1   4   1.2e-10   5.6e-07   29.3   3.9     1    27   510   536   510   537 0.95 Hep_Hag
Hep_Hag              PF05658.9     28 seq849_BIOID51111    -           1027   6.6e-18   63.9  83.9   2   4   4.5e-08   0.00021   21.2   4.4     1    28   670   697   670   697 0.96 Hep_Hag
Hep_Hag              PF05658.9     28 seq849_BIOID51111    -           1027   6.6e-18   63.9  83.9   3   4   9.3e-11   4.2e-07   29.7   4.3     1    28   808   835   808   835 0.96 Hep_Hag
Hep_Hag              PF05658.9     28 seq849_BIOID51111    -           1027   6.6e-18   63.9  83.9   4   4   3.6e-08   0.00016   21.5   2.3     1    27   822   848   822   849 0.93 Hep_Hag
Nitrate_red_del      PF02613.10   136 seq851_BIOID51111    -            204     4e-31  107.5   1.1   1   1   4.1e-35   5.6e-31  107.0   0.7     7   134    41   164    19   166 0.93 Nitrate reductase delta subunit
GST_N_2              PF13409.1     70 seq853_BIOID51111    -            328   1.5e-23   82.4   0.0   1   1   9.4e-27   3.2e-23   81.3   0.0     1    70    62   159    62   159 0.85 Glutathione S-transferase, N-terminal domain
GST_C_2              PF13410.1     69 seq853_BIOID51111    -            328   3.9e-14   52.1   0.0   1   1   2.3e-17     8e-14   51.1   0.0     1    54   203   256   203   280 0.89 Glutathione S-transferase, C-terminal domain
GST_C                PF00043.20    95 seq853_BIOID51111    -            328   8.7e-07   28.7   0.0   1   1   4.2e-10   1.4e-06   28.0   0.0    20    67   200   247   167   281 0.76 Glutathione S-transferase, C-terminal domain
MoCF_biosynth        PF00994.19   144 seq855_BIOID51111    -            170   5.8e-31  106.7   0.0   1   1   5.3e-35   7.2e-31  106.4   0.0     1   143    14   156    12   157 0.92 Probable molybdopterin binding domain
Phage_integrase      PF00589.17   173 seq856_BIOID51111    -            442   1.9e-26   92.6   0.0   1   1   5.4e-30   3.7e-26   91.7   0.0     2   171   225   409   224   411 0.95 Phage integrase family
DUF4102              PF13356.1     89 seq856_BIOID51111    -            442   1.7e-26   91.8   0.1   1   1   5.1e-30   3.5e-26   90.8   0.1     1    86    21   105    21   108 0.96 Domain of unknown function (DUF4102)
Flavodoxin_1         PF00258.20   143 seq859_BIOID51111    -            176   3.1e-33  114.6   0.1   1   1     1e-36   3.6e-33  114.4   0.0     1   143     6   160     6   160 0.95 Flavodoxin
Flavodoxin_3         PF12641.2    160 seq859_BIOID51111    -            176   1.1e-11   44.3   0.0   1   1   3.6e-15   1.2e-11   44.1   0.0     2   110     6   124     5   164 0.85 Flavodoxin domain
Flavodoxin_5         PF12724.2    143 seq859_BIOID51111    -            176   4.1e-08   33.2   0.0   1   1   1.7e-11   5.7e-08   32.7   0.0     2    84     6    89     5   108 0.83 Flavodoxin domain
SfsA                 PF03749.8    216 seq861_BIOID51111    -            234   4.7e-83  277.7   0.0   1   1   3.9e-87   5.3e-83  277.6   0.0     1   213    13   228    13   231 0.98 Sugar fermentation stimulation protein
Sigma54_activat      PF00158.21   168 seq868_BIOID51111    -            642   3.5e-36  124.1   0.0   1   1   2.7e-39   6.3e-36  123.2   0.0     5   168   334   494   330   494 0.96 Sigma-54 interaction domain
PAS                  PF00989.19   113 seq868_BIOID51111    -            642   4.4e-14   52.1   0.0   1   1     6e-17   1.4e-13   50.5   0.0     2   113   207   309   206   309 0.97 PAS fold
HTH_8                PF02954.14    42 seq868_BIOID51111    -            642   1.7e-13   49.7   0.1   1   1   7.4e-17   1.7e-13   49.7   0.1     2    42   591   631   590   631 0.96 Bacterial regulatory protein, Fis family
GAF                  PF01590.21   154 seq868_BIOID51111    -            642   3.1e-06   27.2   0.2   1   1   3.6e-09   8.2e-06   25.9   0.2     4   151    58   189    56   192 0.92 GAF domain
PAS_8                PF13188.1     64 seq868_BIOID51111    -            642   0.00012   21.6   0.0   1   1   1.4e-07   0.00032   20.3   0.0     2    46   207   255   206   276 0.70 PAS domain
Histidinol_dh        PF00815.15   413 seq869_BIOID51111    -            437  1.6e-182  606.5   1.3   1   1  1.4e-186  1.9e-182  606.3   0.9     2   413    21   431    20   431 0.99 Histidinol dehydrogenase
YqaJ                 PF09588.5    152 seq873_BIOID51111    -            229   4.1e-25   88.4   0.0   1   1   2.1e-28   2.9e-24   85.6   0.0     2   151    24   167    23   168 0.88 YqaJ-like viral recombinase domain
Nitrate_red_del      PF02613.10   136 seq874_BIOID51111    -            184   3.9e-19   68.6   0.4   1   1   4.2e-23   5.8e-19   68.1   0.3     3   135    31   150    29   151 0.90 Nitrate reductase delta subunit
HOK_GEF              PF01848.11    43 seq875_BIOID51111    -             56   6.8e-17   60.4   2.6   1   1   5.7e-21   7.7e-17   60.2   1.8     3    43    12    52    10    52 0.92 Hok/gef family
MoaC                 PF01967.16   136 seq876_BIOID51111    -            161   1.5e-60  202.6   1.3   1   1   1.3e-64   1.7e-60  202.4   0.9     1   136    15   150    15   150 1.00 MoaC family
Abhydrolase_3        PF07859.8    211 seq878_BIOID51111    -            319   4.6e-53  179.8   0.0   1   1   1.8e-56   6.1e-53  179.4   0.0     1   210    87   295    87   296 0.90 alpha/beta hydrolase fold
DUF2424              PF10340.4    374 seq878_BIOID51111    -            319   2.4e-07   29.6   0.0   1   1   9.7e-11   3.3e-07   29.1   0.0   119   276    79   235    60   247 0.81 Protein of unknown function (DUF2424)
Abhydrolase_5        PF12695.2    142 seq878_BIOID51111    -            319   1.1e-06   28.3   0.0   1   1   4.7e-10   1.6e-06   27.8   0.0     2   141    87   292    86   293 0.76 Alpha/beta hydrolase family
DLH                  PF01738.13   218 seq878_BIOID51111    -            319   0.00014   21.1   0.0   1   1     7e-08   0.00024   20.3   0.0   147   206   253   307   227   319 0.80 Dienelactone hydrolase family
Voltage_CLC          PF00654.15   355 seq880_BIOID51111    -            438   1.7e-72  244.2  32.8   1   1   1.3e-76   1.7e-72  244.2  22.7     5   354    83   422    79   423 0.91 Voltage gated chloride channel
MFS_1                PF07690.11   354 seq882_BIOID51111    -            410   2.6e-28   98.6  41.2   1   1   5.3e-32   3.6e-28   98.2  28.5     5   351    26   362    22   365 0.71 Major Facilitator Superfamily
Sugar_tr             PF00083.19   451 seq882_BIOID51111    -            410   2.3e-06   26.3  31.8   1   1   1.9e-09   1.3e-05   23.9   8.8    52   188    58   188    46   197 0.92 Sugar (and other) transporter
DnaB_C               PF03796.10   265 seq887_BIOID51111    -            471  4.1e-108  360.1   0.2   1   1  1.2e-111  5.4e-108  359.7   0.1     1   263   206   463   206   465 0.97 DnaB-like helicase C terminal domain
DnaB                 PF00772.16   103 seq887_BIOID51111    -            471   8.7e-38  128.2   0.0   1   1   4.2e-41   1.9e-37  127.1   0.0     1   103    26   128    26   128 0.99 DnaB-like helicase N terminal domain
AAA_25               PF13481.1    194 seq887_BIOID51111    -            471     1e-13   51.0   0.1   1   1   3.6e-17   1.6e-13   50.3   0.0    29   190   220   386   179   390 0.84 AAA domain
FUR                  PF01475.14   120 seq890_BIOID51111    -            148   4.9e-49  165.1   0.2   1   1   4.3e-53   5.8e-49  164.8   0.1     1   120    10   130    10   130 0.99 Ferric uptake regulator family
ThiS                 PF02597.15    78 seq891_BIOID51111    -             81     5e-22   77.9   0.0   1   1   4.1e-26   5.6e-22   77.8   0.0     1    78     4    81     4    81 0.99 ThiS family
zf-dskA_traR         PF01258.12    36 seq892_BIOID51111    -            151   5.7e-10   38.6   3.6   1   1   7.5e-14     1e-09   37.8   2.5     2    35   110   143   109   147 0.87 Prokaryotic dksA/traR C4-type zinc finger
DUF968               PF06147.6    200 seq896_BIOID51111    -            375   1.3e-75  253.6   0.1   1   1   1.5e-79   2.1e-75  252.9   0.0     2   198   154   367   153   369 0.99 Protein of unknown function (DUF968)
GTP_EFTU             PF00009.22   188 seq898_BIOID51111    -            607     1e-56  191.2   0.0   1   1   7.2e-60     2e-56  190.3   0.0     2   187     4   195     3   196 0.96 Elongation factor Tu GTP binding domain
EFG_C                PF00679.19    89 seq898_BIOID51111    -            607   1.9e-21   75.6   0.0   1   1   1.6e-24   4.3e-21   74.4   0.0     3    83   397   477   395   483 0.96 Elongation factor G C-terminus
GTP_EFTU_D2          PF03144.20    74 seq898_BIOID51111    -            607   7.4e-10   38.6   3.2   1   1   8.1e-13   2.2e-09   37.1   2.2     1    74   219   289   219   289 0.94 Elongation factor Tu domain 2
MMR_HSR1             PF01926.18   114 seq898_BIOID51111    -            607   1.3e-05   25.0   0.2   1   1   1.5e-08   4.1e-05   23.4   0.0     2   113     8   128     7   129 0.55 50S ribosome-binding GTPase
Peptidase_M20        PF01546.23   171 seq899_BIOID51111    -            409   1.3e-19   70.2   0.2   1   1   4.2e-23   1.9e-19   69.7   0.1    23   170   139   402    74   403 0.84 Peptidase family M20/M25/M40
M20_dimer            PF07687.9    109 seq899_BIOID51111    -            409   7.2e-12   44.8   0.1   1   1   3.5e-15   1.6e-11   43.7   0.0     2   105   206   302   205   308 0.89 Peptidase dimerisation domain
Peptidase_M42        PF05343.9    292 seq899_BIOID51111    -            409   2.5e-06   26.3   0.0   1   1   3.1e-08   0.00014   20.6   0.0   134   194   140   201   110   234 0.90 M42 glutamyl aminopeptidase
DUF1144              PF06610.8    143 seq900_BIOID51111    -            149   3.1e-70  234.3   7.3   1   1   2.5e-74   3.4e-70  234.2   5.1     4   143     3   142     1   142 0.98 Protein of unknown function (DUF1144)
AAA_2                PF07724.9    171 seq901_BIOID51111    -            335   4.9e-39  133.8   0.0   1   1   2.1e-42   7.2e-39  133.3   0.0     1   170    58   219    58   220 0.97 AAA domain (Cdc48 subfamily)
ClpB_D2-small        PF10431.4     81 seq901_BIOID51111    -            335   3.3e-13   49.2   0.2   1   1   1.9e-16   6.5e-13   48.2   0.2     1    77   225   302   225   306 0.92 C-terminal, D2-small domain, of ClpB protein
AAA_5                PF07728.9    139 seq901_BIOID51111    -            335   2.4e-12   46.6   0.0   1   1   1.6e-15   5.4e-12   45.5   0.0     2   124    63   183    62   203 0.77 AAA domain (dynein-related subfamily)
AAA                  PF00004.24   132 seq901_BIOID51111    -            335   2.8e-08   33.9   0.0   1   1   7.6e-11   2.6e-07   30.7   0.0     2   110    64   181    63   191 0.81 ATPase family associated with various cellular activities (AAA)
DUF1097              PF06496.6    144 seq902_BIOID51111    -            173   1.6e-46  157.6  25.0   1   1   1.4e-50   1.9e-46  157.3  17.4     1   143    18   156    18   157 0.99 Protein of unknown function (DUF1097)
MoaE                 PF02391.12   117 seq906_BIOID51111    -            150   2.5e-40  136.7   0.0   1   1   2.2e-44     3e-40  136.5   0.0     2   116     6   121     5   122 0.97 MoaE protein
Lysis_S              PF04971.7     68 seq908_BIOID51111    -            130   3.6e-45  151.4   0.7   1   1   4.4e-49     6e-45  150.6   0.5     1    68    63   130    63   130 0.99 Lysis protein S
DUF805               PF05656.9    117 seq909_BIOID51111    -             97   6.2e-28   96.8   4.3   1   1     5e-32   6.8e-28   96.7   3.0    16   116     1    94     1    95 0.97 Protein of unknown function (DUF805)
tRNA-synt_1c         PF00749.16   314 seq914_BIOID51111    -            308   7.5e-51  172.5   0.0   1   1   2.9e-54   3.9e-50  170.1   0.0     5   295    19   284    17   298 0.93 tRNA synthetases class I (E and Q), catalytic domain
Aminotran_1_2        PF00155.16   363 seq919_BIOID51111    -            359   7.8e-67  225.6   0.0   1   1     7e-71   9.6e-67  225.3   0.0    31   363    49   354    33   354 0.93 Aminotransferase class I and II
Phage_lysozyme       PF00959.14   110 seq920_BIOID51111    -            165     2e-32  111.6   0.1   1   1   1.8e-36   2.5e-32  111.3   0.1     1   109    48   154    48   155 0.98 Phage lysozyme
BOF                  PF04076.8    103 seq921_BIOID51111    -             81   8.1e-33  112.2   0.1   1   1   6.5e-37   8.9e-33  112.1   0.1    23   103     1    81     1    81 0.99 Bacterial OB fold (BOF) protein
Bax1-I               PF01027.15   205 seq922_BIOID51111    -            261   5.2e-59  199.1  36.8   1   1   4.5e-63   6.1e-59  198.9  25.5     2   205    46   257    45   257 0.92 Inhibitor of apoptosis-promoting Bax1
DUF805               PF05656.9    117 seq925_BIOID51111    -            118     4e-35  120.0   2.0   1   1   3.4e-39   4.7e-35  119.8   1.4     1   116    10   114    10   115 0.98 Protein of unknown function (DUF805)
DUF883               PF05957.8     94 seq929_BIOID51111    -            113   6.8e-27   93.5   1.2   1   1   5.9e-31   8.1e-27   93.3   0.9     1    94    19   111    19   111 0.97 Bacterial protein of unknown function (DUF883)
DUF3121              PF11319.3    183 seq931_BIOID51111    -            247   2.6e-56  189.9   0.0   1   1   2.3e-60   3.2e-56  189.6   0.0     2   183    53   238    52   238 0.95 Protein of unknown function (DUF3121)
RusA                 PF05866.6    116 seq932_BIOID51111    -            121   2.8e-20   72.7   0.0   1   1   2.4e-24   3.2e-20   72.5   0.0     1   115     9   117     9   118 0.90 Endodeoxyribonuclease RusA
GGDEF                PF00990.16   161 seq933_BIOID51111    -            296   5.1e-44  149.5   0.0   1   1   1.2e-47   8.1e-44  148.9   0.0     2   161   130   283   129   283 0.96 GGDEF domain
MCPsignal_assoc      PF13682.1     70 seq933_BIOID51111    -            296   6.4e-09   35.7   0.2   1   1   2.2e-12   1.5e-08   34.5   0.1     1    68    19    90    19    92 0.87 MCP-signal associated domain
Phage_integrase      PF00589.17   173 seq934_BIOID51111    -            358   9.9e-34  116.3   0.0   1   1   4.9e-37   2.3e-33  115.2   0.0     2   169   181   347   180   351 0.97 Phage integrase family
Phage_integ_N        PF09003.5     81 seq934_BIOID51111    -            358   3.8e-25   87.3   0.1   1   1   1.8e-28   8.3e-25   86.2   0.0     4    80     6    77     4    78 0.95 Bacteriophage lambda integrase, N-terminal domain
Phage_integr_N       PF02899.12    84 seq934_BIOID51111    -            358   9.8e-06   25.5   0.0   1   1   8.1e-09   3.7e-05   23.6   0.0     2    84    83   160    82   160 0.92 Phage integrase, N-terminal SAM-like domain
DUF2303              PF10065.4    276 seq935_BIOID51111    -            273   9.4e-84  280.4   0.1   1   1   7.6e-88     1e-83  280.2   0.1     4   276     3   272     1   272 0.97 Uncharacterized conserved protein (DUF2303)
Ala_racemase_N       PF01168.15   217 seq939_BIOID51111    -            359   3.1e-61  206.5   0.0   1   1   5.7e-65   3.9e-61  206.2   0.0     1   217     8   219     8   219 0.94 Alanine racemase, N-terminal domain
Ala_racemase_C       PF00842.16   129 seq939_BIOID51111    -            359     8e-40  135.1   0.1   1   1   1.8e-43   1.2e-39  134.5   0.1     1   129   234   358   234   358 0.97 Alanine racemase, C-terminal domain
PolyA_pol_arg_C      PF12626.2    124 seq945_BIOID51111    -            472   9.1e-43  144.7   2.1   1   1   3.9e-46   1.8e-42  143.7   1.5     1   123   342   465   342   466 0.94 Polymerase A arginine-rich C-terminus
PolyA_pol            PF01743.15   126 seq945_BIOID51111    -            472   9.7e-40  135.5   0.5   1   1   9.9e-43   4.5e-39  133.4   0.1     1   126    69   200    69   200 0.93 Poly A polymerase head domain
PolyA_pol_RNAbd      PF12627.2     64 seq945_BIOID51111    -            472   1.1e-21   76.0   0.1   1   1   9.8e-25   4.4e-21   74.0   0.0     1    61   227   287   227   290 0.96 Probable RNA and SrmB- binding site of polymerase A
DUF1133              PF06576.6    176 seq947_BIOID51111    -            180  7.1e-107  354.1   0.8   1   1  5.8e-111  7.9e-107  353.9   0.6     1   176     5   180     5   180 1.00 Protein of unknown function (DUF1133)
Glutaredoxin         PF00462.19    60 seq949_BIOID51111    -             81   3.3e-13   49.2   0.0   1   1   2.8e-17   3.8e-13   49.0   0.0     1    57     3    58     3    61 0.95 Glutaredoxin
IGPD                 PF00475.13   145 seq950_BIOID51111    -            355   8.7e-65  216.8   0.4   1   1   4.5e-68   1.5e-64  216.0   0.3     1   145   196   338   196   338 0.99 Imidazoleglycerol-phosphate dehydratase
HAD_2                PF13419.1    176 seq950_BIOID51111    -            355   5.6e-07   29.8   0.1   1   1   5.7e-09   1.9e-05   24.8   0.0    76   173    30   145    20   148 0.80 Haloacid dehalogenase-like hydrolase
PNK3P                PF08645.6    158 seq950_BIOID51111    -            355   5.6e-06   25.7   0.0   1   1   2.8e-09   9.7e-06   25.0   0.0     5   129     8   134     4   181 0.75 Polynucleotide kinase 3 phosphatase
Hydrolase_like       PF13242.1     75 seq950_BIOID51111    -            355   8.7e-06   25.2   0.0   1   1   5.5e-09   1.9e-05   24.1   0.0     2    44   103   144   102   148 0.88 HAD-hyrolase-like
Bax1-I               PF01027.15   205 seq951_BIOID51111    -            237   5.4e-12   45.6  24.8   1   1     5e-16   6.8e-12   45.3  17.2     3   201    19   220    17   225 0.82 Inhibitor of apoptosis-promoting Bax1
RecT                 PF03837.9    199 seq952_BIOID51111    -            350   1.1e-34  119.3   0.0   1   1   1.3e-38   1.8e-34  118.7   0.0     2   194    30   209    29   216 0.91 RecT family
Peptidase_A24        PF01478.13   106 seq953_BIOID51111    -            155   2.3e-23   82.2   8.7   1   1   1.7e-27   2.3e-23   82.2   6.0     2   103    10   116     8   121 0.88 Type IV leader peptidase family
ImpA-rel_N           PF06812.7     62 seq955_BIOID51111    -            480   5.9e-09   35.4   0.6   1   1   4.3e-13   5.9e-09   35.4   0.4     1    61    64   121    64   122 0.95 ImpA-related N-terminal
Flavodoxin_NdrI      PF07972.6    122 seq956_BIOID51111    -            136   5.1e-47  158.6   0.0   1   1   4.3e-51   5.8e-47  158.4   0.0     1   122     5   123     5   123 0.97 NrdI Flavodoxin like
UTRA                 PF07702.8    141 seq961_BIOID51111    -            236   3.7e-20   71.8   0.0   1   1   9.6e-24   6.6e-20   71.0   0.0     1   140    91   230    91   231 0.97 UTRA domain
GntR                 PF00392.16    64 seq961_BIOID51111    -            236   6.4e-20   70.2   0.0   1   1   1.4e-23   9.4e-20   69.7   0.0     2    64     8    70     7    70 0.97 Bacterial regulatory proteins, gntR family
Lactate_perm         PF02652.9    522 seq964_BIOID51111    -            560  6.8e-234  777.0  41.5   1   1  5.7e-238  7.8e-234  776.8  28.8     1   522    25   551    25   551 0.99 L-lactate permease
Pirin                PF02678.11   107 seq967_BIOID51111    -            233   2.1e-21   75.7   0.0   1   1   2.8e-25   3.8e-21   74.8   0.0     2   107     4   119     3   119 0.95 Pirin
Ribonuc_red_lgC      PF02867.10   537 seq968_BIOID51111    -            714  8.8e-152  506.3   0.0   1   1  8.7e-154    4e-150  500.8   0.0     1   537   175   694   175   694 0.96 Ribonucleotide reductase, barrel domain
RNR_N                PF08343.5     82 seq968_BIOID51111    -            714     3e-29  100.5   0.1   1   1   1.7e-32   7.8e-29   99.2   0.1     1    82    16    97    16    97 0.99 Ribonucleotide reductase N-terminal
Ribonuc_red_lgN      PF00317.16    83 seq968_BIOID51111    -            714   3.9e-12   45.6   0.0   1   1   2.2e-15     1e-11   44.3   0.0     2    82    99   171    98   172 0.95 Ribonucleotide reductase, all-alpha domain
Pectinesterase       PF01095.14   298 seq970_BIOID51111    -            427     9e-15   53.8   6.0   1   1   2.1e-15   2.9e-11   42.3   0.4    76   183   195   318   184   346 0.80 Pectinesterase
Aminotran_1_2        PF00155.16   363 seq973_BIOID51111    -            411   1.5e-86  290.5   0.0   1   1   1.2e-90   1.7e-86  290.3   0.0     2   362    41   406    40   407 0.98 Aminotransferase class I and II
Ead_Ea22             PF13935.1    139 seq974_BIOID51111    -            137   1.5e-14   54.4   2.4   1   1   1.4e-18   1.9e-14   54.0   1.6     2   122     4   110     3   127 0.78 Ead/Ea22-like protein
FCD                  PF07729.7    125 seq976_BIOID51111    -            274   1.1e-22   80.5   6.2   1   1   2.4e-26   1.6e-22   80.0   4.3     1   124   116   246   116   247 0.90 FCD domain
GntR                 PF00392.16    64 seq976_BIOID51111    -            274     6e-14   51.1   0.2   1   1   1.8e-17   1.2e-13   50.1   0.1     4    62    31    89    29    91 0.95 Bacterial regulatory proteins, gntR family
GATase               PF00117.23   192 seq977_BIOID51111    -            196   9.7e-29  100.0   0.0   1   1   3.3e-32   1.1e-28   99.8   0.0     1   189     4   194     4   196 0.81 Glutamine amidotransferase class-I
GATase_3             PF07685.9    158 seq977_BIOID51111    -            196   4.9e-06   26.0   0.0   1   1   2.2e-09   7.7e-06   25.4   0.0     5    79    36   100    32   106 0.86 CobB/CobQ-like glutamine amidotransferase domain
AP_endonuc_2         PF01261.19   211 seq978_BIOID51111    -            326   3.2e-14   52.6   0.1   1   1   3.4e-18   4.7e-14   52.0   0.1     1   204    41   222    41   229 0.91 Xylose isomerase-like TIM barrel
DUF4102              PF13356.1     89 seq979_BIOID51111    -            244   1.7e-20   72.6   0.0   1   1   2.6e-24   3.6e-20   71.5   0.0     1    84    14   102    14   107 0.88 Domain of unknown function (DUF4102)
Response_reg         PF00072.19   112 seq981_BIOID51111    -            215   1.2e-30  105.6   0.4   1   1   5.3e-34   1.8e-30  105.0   0.3     1   112     9   121     9   121 0.99 Response regulator receiver domain
GerE                 PF00196.14    58 seq981_BIOID51111    -            215   4.1e-25   86.7   0.5   1   1   2.5e-28   8.5e-25   85.7   0.4     2    57   152   207   151   208 0.96 Bacterial regulatory proteins, luxR family
Sigma70_r4_2         PF08281.7     54 seq981_BIOID51111    -            215   1.4e-07   30.7   0.1   1   1   8.1e-11   2.8e-07   29.7   0.0    25    54   167   196   154   196 0.93 Sigma-70, region 4
HTH_24               PF13412.1     48 seq981_BIOID51111    -            215   1.6e-05   24.0   1.1   1   1   1.8e-08   6.1e-05   22.2   0.3     6    43   159   194   154   195 0.80 Winged helix-turn-helix DNA-binding
HPPK                 PF01288.15   127 seq986_BIOID51111    -            159   1.8e-44  150.4   0.0   1   1   1.5e-48   2.1e-44  150.1   0.0     1   127     5   132     5   132 0.99 7,8-dihydro-6-hydroxymethylpterin-pyrophosphokinase (HPPK)
Gln-synt_C           PF00120.19   259 seq987_BIOID51111    -            472   1.3e-76  257.0   0.0   1   1   1.3e-80   1.7e-76  256.6   0.0     3   257   135   388   133   390 0.95 Glutamine synthetase, catalytic domain
PTS_EIIC             PF02378.13   321 seq988_BIOID51111    -            598     8e-83  277.8  29.3   1   1   1.2e-86     8e-83  277.8  20.3     1   321    87   429    87   429 0.94 Phosphotransferase system, EIIC
PTS_EIIB             PF00367.15    35 seq988_BIOID51111    -            598   1.4e-16   59.2   0.1   1   1   4.6e-20   3.1e-16   58.1   0.1     3    35   522   554   520   554 0.97 phosphotransferase system, EIIB
DUF1187              PF06688.6     61 seq989_BIOID51111    -             85   1.6e-36  124.0   2.4   1   1   1.6e-40   2.2e-36  123.6   1.7     1    61    25    85    25    85 0.98 Protein of unknown function (DUF1187)
HTS                  PF04204.11   298 seq993_BIOID51111    -            309  2.3e-131  436.7   0.0   1   1  1.9e-135  2.6e-131  436.6   0.0     1   298     2   299     2   299 1.00 Homoserine O-succinyltransferase
His_biosynth         PF00977.16   228 seq994_BIOID51111    -            291   2.4e-74  249.3   0.4   1   1   6.1e-78   2.8e-74  249.1   0.3     1   228    47   280    47   280 0.98 Histidine biosynthesis protein
Trp_syntA            PF00290.15   259 seq994_BIOID51111    -            291   7.2e-06   24.5   1.1   1   1     2e-08   9.2e-05   20.9   0.1   174   232    97   154    78   160 0.85 Tryptophan synthase alpha chain
TetR_N               PF00440.18    47 seq997_BIOID51111    -            178   4.9e-09   35.5   0.1   1   1   1.2e-12   7.9e-09   34.9   0.1     1    47    13    59    13    59 0.97 Bacterial regulatory proteins, tetR family
TetR_C_6             PF13977.1    131 seq997_BIOID51111    -            178   6.7e-08   32.3   0.2   1   1   2.3e-11   1.6e-07   31.0   0.2    16   125    80   176    66   178 0.89 Bacterial transcriptional repressor
Toxin_15             PF07906.8    284 seq998_BIOID51111    -            107   5.8e-35  121.0   0.0   1   1   4.6e-39   6.3e-35  120.9   0.0    23   126     1   105     1   107 0.97 ShET2 enterotoxin, N-terminal region
Phage_integrase      PF00589.17   173 seq1000_BIOID51111   -            165   3.1e-19   69.1   0.1   1   1   2.9e-23     4e-19   68.8   0.0    34   171     3   131     2   133 0.89 Phage integrase family
Toxin_15             PF07906.8    284 seq1001_BIOID51111   -            240   2.7e-50  171.3   0.1   1   1   6.1e-52   8.4e-48  163.1   0.0   129   284     1   153     1   153 0.99 ShET2 enterotoxin, N-terminal region
Fimbrial             PF00419.15   145 seq1003_BIOID51111   -            194   8.1e-15   55.1   9.8   1   1   7.4e-19     1e-14   54.8   6.8     2   145    31   194    30   194 0.80 Fimbrial protein
Curlin_rpt           PF07012.7     34 seq1004_BIOID51111   -            160   8.3e-22   76.5  32.2   1   3   1.1e-15   1.5e-11   43.7   0.8     1    34    62    95    62    95 0.99 Curlin associated repeat
Curlin_rpt           PF07012.7     34 seq1004_BIOID51111   -            160   8.3e-22   76.5  32.2   2   3   2.3e-09   3.2e-05   23.4   2.1     9    32    92   115    91   116 0.95 Curlin associated repeat
Curlin_rpt           PF07012.7     34 seq1004_BIOID51111   -            160   8.3e-22   76.5  32.2   3   3   7.8e-12   1.1e-07   31.3   4.2     1    34   106   139   106   139 0.98 Curlin associated repeat
FCD                  PF07729.7    125 seq1005_BIOID51111   -            258   3.1e-23   82.3   2.7   1   1   4.6e-27   3.1e-23   82.3   1.9     1   124   100   223   100   224 0.90 FCD domain
GntR                 PF00392.16    64 seq1005_BIOID51111   -            258   2.1e-22   78.2   0.4   1   1   6.1e-26   4.2e-22   77.2   0.3     1    64     8    71     8    71 0.98 Bacterial regulatory proteins, gntR family
EamA                 PF00892.15   126 seq1006_BIOID51111   -            306   8.7e-26   90.3  38.9   1   2   9.2e-16   6.3e-12   45.5  11.0     1   124    21   137    21   138 0.80 EamA-like transporter family
EamA                 PF00892.15   126 seq1006_BIOID51111   -            306   8.7e-26   90.3  38.9   2   2   2.2e-17   1.5e-13   50.7  10.4     1   124   160   292   160   294 0.93 EamA-like transporter family
TPT                  PF03151.11   153 seq1006_BIOID51111   -            306   3.3e-07   29.9  24.7   1   1   6.3e-09   4.3e-05   23.0   8.5     1   149   151   290   151   291 0.90 Triose-phosphate Transporter family
MFS_1                PF07690.11   354 seq1007_BIOID51111   -            421   5.4e-23   81.1  40.2   1   1   5.8e-27   7.9e-23   80.6  23.2    22   351    33   365    25   366 0.79 Major Facilitator Superfamily
Semialdhyde_dh       PF01118.19   121 seq1009_BIOID51111   -            334   7.5e-33  113.2   0.0   1   1   1.9e-36   1.3e-32  112.5   0.0     3   121     5   146     3   146 0.97 Semialdehyde dehydrogenase, NAD binding domain
Semialdhyde_dhC      PF02774.13   184 seq1009_BIOID51111   -            334   2.3e-19   69.8   0.0   1   1   5.1e-23   3.5e-19   69.2   0.0     1   184   163   311   163   311 0.95 Semialdehyde dehydrogenase, dimerisation domain
IcmF-related         PF06761.7    312 seq1010_BIOID51111   -            967   5.8e-85  285.2   9.3   1   1   1.3e-88   5.8e-85  285.2   6.4     1   311   298   611   298   612 0.98 Intracellular multiplication and human macrophage-killing
ImcF-related_N       PF14331.1    266 seq1010_BIOID51111   -            967   1.4e-56  191.2   1.5   1   1   7.4e-60   3.4e-56  189.9   1.1    22   261    13   248     7   255 0.91 ImcF-related N-terminal domain
DUF1215              PF06744.7    125 seq1010_BIOID51111   -            967   2.7e-34  117.4   1.0   1   1   1.8e-37   8.3e-34  115.8   0.1     2   125   707   826   706   826 0.95 Protein of unknown function (DUF1215)
MFS_1                PF07690.11   354 seq1014_BIOID51111   -            417   5.8e-39  133.7  62.6   1   2   3.2e-31   2.2e-27   95.6  18.9     1   224    41   261    40   270 0.82 Major Facilitator Superfamily
MFS_1                PF07690.11   354 seq1014_BIOID51111   -            417   5.8e-39  133.7  62.6   2   2   9.1e-15   6.2e-11   41.5  23.0     7   168   249   407   247   415 0.82 Major Facilitator Superfamily
Sugar_tr             PF00083.19   451 seq1014_BIOID51111   -            417   2.8e-14   52.4  34.3   1   1   9.1e-18   6.2e-14   51.2   7.0    46   197    71   217    11   223 0.90 Sugar (and other) transporter
His_biosynth         PF00977.16   228 seq1015_BIOID51111   -            258     4e-78  261.6   0.7   1   1   1.3e-81   4.6e-78  261.5   0.5     1   227     5   239     5   240 0.96 Histidine biosynthesis protein
Cons_hypoth698       PF03601.9    305 seq1017_BIOID51111   -            349  3.8e-117  390.1  25.3   1   1  3.3e-121  4.4e-117  389.9  17.5     1   305    18   326    18   326 0.98 Conserved hypothetical protein 698
Malate_synthase      PF01274.17   523 seq1020_BIOID51111   -            539  1.9e-214  712.4   0.0   1   1  1.5e-218  2.1e-214  712.2   0.0     3   522    19   538    17   539 0.99 Malate synthase
Curlin_rpt           PF07012.7     34 seq1021_BIOID51111   -            151   9.8e-29   98.6  29.3   1   3   3.6e-16   4.9e-12   45.2   0.6     1    34    40    74    40    74 0.99 Curlin associated repeat
Curlin_rpt           PF07012.7     34 seq1021_BIOID51111   -            151   9.8e-29   98.6  29.3   2   3   7.7e-17   1.1e-12   47.3   0.3     2    34    86   119    85   119 0.98 Curlin associated repeat
Curlin_rpt           PF07012.7     34 seq1021_BIOID51111   -            151   9.8e-29   98.6  29.3   3   3   1.2e-09   1.7e-05   24.3   3.5     8    34   115   141   114   141 0.95 Curlin associated repeat
Ribonuc_red_sm       PF00268.16   281 seq1027_BIOID51111   -            319   6.2e-81  271.3   0.1   1   1   5.2e-85   7.2e-81  271.1   0.0     1   280     1   280     1   281 0.97 Ribonucleotide reductase, small chain
FMN_dh               PF01070.13   357 seq1032_BIOID51111   -            396  3.2e-125  417.5   0.0   1   1  1.3e-128  4.4e-125  417.1   0.0     1   355    13   375    13   377 0.96 FMN-dependent dehydrogenase
NMO                  PF03060.10   330 seq1032_BIOID51111   -            396     3e-05   23.1   2.9   1   1   1.3e-08   4.5e-05   22.6   2.0   138   225   248   335   244   372 0.87 Nitronate monooxygenase
Ead_Ea22             PF13935.1    139 seq1034_BIOID51111   -             25   3.9e-07   30.3   0.5   1   1   2.9e-11   3.9e-07   30.3   0.3     1    23     2    24     2    25 0.94 Ead/Ea22-like protein
AA_permease          PF00324.16   479 seq1035_BIOID51111   -            461   3.9e-43  147.3  35.7   1   1   6.8e-47   4.7e-43  147.1  24.7     2   428    27   421    26   442 0.81 Amino acid permease
AA_permease_2        PF13520.1    426 seq1035_BIOID51111   -            461     5e-32  110.8  37.4   1   1     9e-36   6.1e-32  110.5  25.9    39   400    61   416    22   436 0.79 Amino acid permease
Aminotran_1_2        PF00155.16   363 seq1038_BIOID51111   -            390   2.1e-58  197.9   0.0   1   1   1.7e-62   2.4e-58  197.7   0.0     3   360    30   379    28   382 0.94 Aminotransferase class I and II
FliD_C               PF07195.7    239 seq1039_BIOID51111   -            496   1.9e-56  190.9  15.9   1   1   2.7e-60   1.9e-56  190.9  11.0     1   239   252   481   252   481 0.97 Flagellar hook-associated protein 2 C-terminus
FliD_N               PF02465.13    99 seq1039_BIOID51111   -            496   5.7e-26   90.6   6.0   1   1   8.4e-30   5.7e-26   90.6   4.1     1    99    36   133    36   133 0.98 Flagellar hook-associated protein 2 C-terminus
Tafi-CsgC            PF10610.4    106 seq1040_BIOID51111   -            110   5.5e-67  222.1   4.5   1   1   4.6e-71   6.3e-67  221.9   3.1     1   106     5   110     5   110 0.99 Thin aggregative fimbriae synthesis protein
PRA-CH               PF01502.13    75 seq1041_BIOID51111   -            203   2.2e-34  116.8   0.0   1   1   6.1e-38   4.1e-34  115.9   0.0     1    74    33   106    33   107 0.99 Phosphoribosyl-AMP cyclohydrolase
PRA-PH               PF01503.12    83 seq1041_BIOID51111   -            203   4.2e-13   49.2   0.4   1   1   8.6e-17   5.9e-13   48.7   0.3     2    82   116   201   115   202 0.95 Phosphoribosyl-ATP pyrophosphohydrolase
AA_kinase            PF00696.23   241 seq1044_BIOID51111   -            258   5.8e-40  137.2   2.1   1   1   4.8e-44   6.5e-40  137.0   1.4     3   240     5   235     3   236 0.93 Amino acid kinase family
Acid_phosphat_B      PF03767.9    230 seq1045_BIOID51111   -            237   3.8e-50  170.2   0.0   1   1   3.2e-54   4.3e-50  170.0   0.0     2   229    11   220    10   221 0.96 HAD superfamily, subfamily IIIB (Acid phosphatase)
Trans_reg_C          PF00486.23    77 seq1051_BIOID51111   -            142   4.6e-14   51.9   0.0   1   1   4.9e-18   6.7e-14   51.4   0.0     5    76    27    97    23    98 0.94 Transcriptional regulatory protein, C terminal
PapC_N               PF13954.1    146 seq1053_BIOID51111   -            105   8.9e-12   44.6   0.0   1   1   7.9e-16   1.1e-11   44.4   0.0     2    55    35    88    34    99 0.92 PapC N-terminal domain
AP_endonuc_2         PF01261.19   211 seq1054_BIOID51111   -            285   7.7e-39  133.0   0.3   1   1   7.7e-43   1.1e-38  132.6   0.2     3   211    20   239    19   239 0.93 Xylose isomerase-like TIM barrel
DUF551               PF04448.7     69 seq1057_BIOID51111   -            298   1.1e-19   70.8   0.5   1   1   2.5e-23   3.5e-19   69.2   0.0     1    69   226   293   226   293 0.98 Protein of unknown function (DUF551)
S-AdoMet_synt_C      PF02773.11   138 seq1061_BIOID51111   -            384   3.7e-76  253.3   0.0   1   1   1.2e-79   5.6e-76  252.7   0.0     1   138   233   370   233   370 1.00 S-adenosylmethionine synthetase, C-terminal domain
S-AdoMet_synt_M      PF02772.11   120 seq1061_BIOID51111   -            384   5.5e-51  171.4   0.0   1   1   3.7e-54   1.7e-50  169.8   0.0     2   120   114   231   113   231 0.99 S-adenosylmethionine synthetase, central domain
S-AdoMet_synt_N      PF00438.15   100 seq1061_BIOID51111   -            384   2.4e-43  146.3   0.1   1   1   9.7e-47   4.4e-43  145.4   0.1     2   100     3   101     2   101 0.99 S-adenosylmethionine synthetase, N-terminal domain
Usher                PF00577.15   552 seq1062_BIOID51111   -            765  2.3e-161  538.1  27.9   1   1  6.2e-165  2.8e-161  537.8  19.4     1   552    99   671    99   671 0.96 Type VII secretion system (T7SS), usher protein
PapC_N               PF13954.1    146 seq1062_BIOID51111   -            765   3.4e-18   65.5   0.5   1   1   2.3e-21     1e-17   63.9   0.1    76   145    12    85     4    86 0.87 PapC N-terminal domain
PapC_C               PF13953.1     68 seq1062_BIOID51111   -            765   2.4e-17   62.2   0.1   1   1   1.7e-20   7.8e-17   60.5   0.1     1    65   681   746   681   749 0.91 PapC C-terminal domain
ABC_tran             PF00005.22   118 seq1063_BIOID51111   -            467   5.4e-26   91.1   0.0   1   1   3.3e-29   1.1e-25   90.1   0.0     1   117   135   259   135   260 0.97 ABC transporter
CBS                  PF00571.23    57 seq1063_BIOID51111   -            467   2.8e-06   26.7   0.0   1   1   4.2e-07    0.0014   18.0   0.0    32    55   436   459   413   461 0.86 CBS domain
Transaldolase        PF00923.14   287 seq1064_BIOID51111   -            244   1.1e-44  152.5   0.1   1   1   1.6e-48   2.2e-44  151.5   0.1     1   242    27   228    27   238 0.95 Transaldolase
YbhQ                 PF11076.3    135 seq1065_BIOID51111   -            136   4.3e-79  262.5  13.2   1   1   3.7e-83   5.1e-79  262.3   9.1     1   134     1   132     1   134 0.98 Putative inner membrane protein YbhQ
DUF2554              PF10829.3     76 seq1068_BIOID51111   -             76   5.7e-52  173.6   0.6   1   1   4.6e-56   6.3e-52  173.5   0.4     1    76     1    76     1    76 0.99 Protein of unknown function (DUF2554)
Macro                PF01661.16   118 seq1070_BIOID51111   -            177   7.1e-41  138.7   0.0   1   1   6.5e-45   8.9e-41  138.3   0.0     1   118    21   137    21   137 0.99 Macro domain
Asr                  PF06392.6     19 seq1072_BIOID51111   -            111   7.1e-07   29.3  23.9   1   1   5.2e-11   7.1e-07   29.3  16.6     1    19    53    71    53    71 0.99 Acid shock protein repeat
PTS_IIB              PF02302.12    90 seq1074_BIOID51111   -            103   4.2e-21   75.0   1.3   1   1   3.5e-25   4.8e-21   74.8   0.9     1    89     3    95     3    96 0.91 PTS system, Lactose/Cellobiose specific IIB subunit
Lyase_1              PF00206.15   312 seq1075_BIOID51111   -            457  1.3e-101  339.8   0.0   1   1  4.8e-105  6.5e-101  337.4   0.0     1   312     6   301     6   301 0.99 Lyase
UPF0047              PF01894.12   118 seq1076_BIOID51111   -            138   4.5e-39  132.8   0.0   1   1   3.7e-43   5.1e-39  132.6   0.0     1   117    17   135    17   136 0.97 Uncharacterised protein family UPF0047
ICL                  PF00463.16   526 seq1082_BIOID51111   -            439  3.2e-200  665.6   1.7   1   2  4.6e-118  3.2e-114  381.9   0.0     1   255    12   262    12   264 0.99 Isocitrate lyase family
ICL                  PF00463.16   526 seq1082_BIOID51111   -            439  3.2e-200  665.6   1.7   2   2   1.5e-88     1e-84  284.5   1.0   353   526   262   439   260   439 0.98 Isocitrate lyase family
PEP_mutase           PF13714.1    238 seq1082_BIOID51111   -            439   4.8e-19   68.4   0.0   1   1   2.3e-22   1.6e-18   66.7   0.0    26   198    86   320    74   352 0.86 Phosphoenolpyruvate phosphomutase
SpoU_methylase       PF00588.14   142 seq1085_BIOID51111   -            157   2.4e-34  118.0   0.0   1   1     2e-38   2.7e-34  117.9   0.0     1   142     1   142     1   142 0.95 SpoU rRNA Methylase family
A_deaminase          PF00962.17   330 seq1087_BIOID51111   -            333  6.3e-101  337.5   0.0   1   1  5.2e-105  7.1e-101  337.3   0.0     2   329     6   328     5   329 0.99 Adenosine/AMP deaminase
PLDc_2               PF13091.1    126 seq1088_BIOID51111   -            526   6.9e-35  119.4   0.0   1   2   1.3e-13   8.8e-10   38.2   0.0     6   126    92   237    88   237 0.68 PLD-like domain
PLDc_2               PF13091.1    126 seq1088_BIOID51111   -            526   6.9e-35  119.4   0.0   2   2     3e-26     2e-22   79.1   0.0     5   123   328   470   324   473 0.92 PLD-like domain
HTH_24               PF13412.1     48 seq1090_BIOID51111   -             42     7e-07   28.4   0.8   1   1   5.5e-11   7.5e-07   28.3   0.6     1    32     1    32     1    34 0.96 Winged helix-turn-helix DNA-binding
PTS_EIIC             PF02378.13   321 seq1092_BIOID51111   -            440   9.5e-50  169.1  34.0   1   1   6.9e-54   9.5e-50  169.1  23.5     1   321    32   365    32   365 0.85 Phosphotransferase system, EIIC
PfkB                 PF00294.19   301 seq1093_BIOID51111   -            337   9.2e-58  195.6   0.0   1   1   8.1e-62   1.1e-57  195.3   0.0     2   293    33   319    32   327 0.92 pfkB family carbohydrate kinase
DUF2543              PF10820.3     81 seq1095_BIOID51111   -             81   1.5e-50  168.9   1.2   1   1   1.2e-54   1.7e-50  168.8   0.9     1    81     1    81     1    81 1.00 Protein of unknown function (DUF2543)
DUF419               PF04237.8     92 seq1096_BIOID51111   -            118   1.2e-22   79.9   0.1   1   1   1.1e-26   1.5e-22   79.6   0.0     1    91    10   102    10   103 0.98 Protein of unknown function (DUF419)
PfkB                 PF00294.19   301 seq1097_BIOID51111   -            310   3.5e-59  200.2   0.4   1   1   6.4e-63   4.4e-59  199.9   0.2     8   298    15   297     8   300 0.92 pfkB family carbohydrate kinase
Phos_pyr_kin         PF08543.7    246 seq1097_BIOID51111   -            310   9.9e-09   34.6   0.3   1   1   3.4e-12   2.4e-08   33.4   0.1   117   223   179   279   156   292 0.86 Phosphomethylpyrimidine kinase
FliS                 PF02561.9    122 seq1100_BIOID51111   -            136   2.2e-44  150.1   0.8   1   1   1.8e-48   2.4e-44  149.9   0.6     4   121     6   128     2   129 0.96 Flagellar protein FliS
Trypsin              PF00089.21   220 seq1101_BIOID51111   -            273   1.3e-11   44.4   0.0   1   1     6e-15   4.1e-11   42.7   0.0     9   198    50   244    44   266 0.74 Trypsin
Trypsin_2            PF13365.1    120 seq1101_BIOID51111   -            273   1.3e-07   31.5   0.0   1   1   3.1e-11   2.1e-07   30.8   0.0     1   120    69   240    69   240 0.67 Trypsin-like peptidase domain
DUF4222              PF13973.1     53 seq1103_BIOID51111   -             99   9.1e-24   82.5   5.4   1   1   8.3e-28   1.1e-23   82.2   3.7     2    53    17    68    16    68 0.96 Domain of unknown function (DUF4222)
AntA                 PF08346.7     71 seq1104_BIOID51111   -            212   9.6e-29   99.2   0.0   1   1   1.3e-32   1.8e-28   98.4   0.0     1    71    21    92    21    92 0.94 AntA/AntB antirepressor
FliT                 PF05400.8     84 seq1107_BIOID51111   -            121   6.3e-17   61.6   4.2   1   1   6.9e-21   9.4e-17   61.0   2.9     1    84    21   106    21   106 0.98 Flagellar protein FliT
SBP_bac_5            PF00496.17   374 seq1110_BIOID51111   -            594   1.9e-82  276.9   0.2   1   1   1.7e-86   2.4e-82  276.6   0.2     3   371    80   456    78   459 0.94 Bacterial extracellular solute-binding proteins, family 5 Middle
Epimerase            PF01370.16   236 seq1111_BIOID51111   -            304   1.1e-24   87.0   0.0   1   1   4.1e-27   7.1e-24   84.4   0.0     1   233     5   206     5   209 0.89 NAD dependent epimerase/dehydratase family
NAD_binding_10       PF13460.1    183 seq1111_BIOID51111   -            304   1.3e-21   77.3   0.0   1   1     1e-24   1.8e-21   76.8   0.0     1   177     5   192     5   197 0.85 NADH(P)-binding
NAD_binding_4        PF07993.7    249 seq1111_BIOID51111   -            304   2.5e-16   59.2   0.3   1   1   2.1e-13   3.5e-10   39.1   0.2     1   201     7   159     7   194 0.78 Male sterility protein
3Beta_HSD            PF01073.14   280 seq1111_BIOID51111   -            304   1.1e-15   56.9   0.0   1   1   4.2e-16   7.1e-13   47.7   0.0     1   212     6   179     6   207 0.80 3-beta hydroxysteroid dehydrogenase/isomerase family
NmrA                 PF05368.8    233 seq1111_BIOID51111   -            304     1e-12   47.7   0.0   1   1   8.2e-16   1.4e-12   47.2   0.0     1   105     5   114     5   148 0.87 NmrA-like family
adh_short            PF00106.20   167 seq1111_BIOID51111   -            304   1.7e-05   24.6   3.7   1   1   2.4e-08     4e-05   23.4   1.4     2   165     4   139     3   141 0.83 short chain dehydrogenase
AAA_25               PF13481.1    194 seq1112_BIOID51111   -            466   9.5e-41  139.2   0.0   1   1   1.5e-44   2.1e-40  138.1   0.0    18   193   147   315   130   316 0.88 AAA domain
Glucosamine_iso      PF01182.15   199 seq1113_BIOID51111   -            266   9.1e-25   87.4   0.0   1   1   8.8e-29   1.2e-24   87.0   0.0     4   198    15   216    12   217 0.85 Glucosamine-6-phosphate isomerases/6-phosphogluconolactonase
DUF3702              PF12486.3    148 seq1114_BIOID51111   -            450   2.6e-44  150.3  13.4   1   1   1.1e-47   7.7e-44  148.8   9.3     1   148   292   436   292   436 0.99 ImpA domain protein
ImpA-rel_N           PF06812.7     62 seq1114_BIOID51111   -            450   9.2e-21   73.2   1.1   1   1     3e-24   2.1e-20   72.1   0.2     1    60    41   100    41   102 0.98 ImpA-related N-terminal
DUF1418              PF07214.7     96 seq1115_BIOID51111   -             95   2.8e-42  142.1   1.9   1   1   2.3e-46   3.1e-42  141.9   1.3     1    96     1    95     1    95 0.99 Protein of unknown function (DUF1418)
Epimerase            PF01370.16   236 seq1116_BIOID51111   -             84   1.2e-13   50.9   0.1   1   1   3.7e-17   1.3e-13   50.8   0.0     2    74     4    84     3    84 0.86 NAD dependent epimerase/dehydratase family
adh_short            PF00106.20   167 seq1116_BIOID51111   -             84   1.3e-07   31.5   0.0   1   1   4.3e-11   1.5e-07   31.3   0.0     3    73     3    73     1    83 0.80 short chain dehydrogenase
RmlD_sub_bind        PF04321.12   287 seq1116_BIOID51111   -             84   3.5e-05   22.7   0.0   1   1   1.3e-08   4.3e-05   22.4   0.0     1    60     1    84     1    84 0.97 RmlD substrate binding domain
3Beta_HSD            PF01073.14   280 seq1116_BIOID51111   -             84   6.6e-05   21.6   0.0   1   1   2.1e-08   7.1e-05   21.5   0.0     1    75     4    84     4    84 0.73 3-beta hydroxysteroid dehydrogenase/isomerase family
BPD_transp_1         PF00528.17   185 seq1117_BIOID51111   -            354   2.5e-26   92.2  16.2   1   1   1.8e-30   2.5e-26   92.2  11.2     1   176   163   324   163   332 0.91 Binding-protein-dependent transport system inner membrane component
Sugar_tr             PF00083.19   451 seq1118_BIOID51111   -            464  3.2e-138  460.9  29.0   1   1    8e-142  3.6e-138  460.7  20.1     1   449    18   449    18   451 0.97 Sugar (and other) transporter
MFS_1                PF07690.11   354 seq1118_BIOID51111   -            464   5.7e-42  143.6  43.8   1   2     9e-34   4.1e-30  104.6  13.1     2   241    23   284    22   287 0.82 Major Facilitator Superfamily
MFS_1                PF07690.11   354 seq1118_BIOID51111   -            464   5.7e-42  143.6  43.8   2   2   1.5e-16   6.7e-13   48.0  13.2     3   186   258   449   256   460 0.85 Major Facilitator Superfamily
DUF2583              PF10762.4     89 seq1119_BIOID51111   -             92     1e-51  172.9   1.0   1   1   8.5e-56   1.2e-51  172.7   0.7     1    89     1    89     1    89 0.99 Protein of unknown function (DUF2583)
Nitroreductase       PF00881.19   165 seq1122_BIOID51111   -            240   1.7e-22   79.8   0.2   1   1   2.6e-26   3.5e-22   78.8   0.2     3   165    10   159     8   159 0.78 Nitroreductase family
Alpha-amylase        PF00128.19   316 seq1123_BIOID51111   -            495   5.6e-26   91.5   0.4   1   1   2.1e-29   1.4e-25   90.2   0.3     8   304    26   367    21   376 0.69 Alpha amylase, catalytic domain
Glyco_hydro_70       PF02324.11   809 seq1123_BIOID51111   -            495   1.4e-13   49.5   0.2   1   1   2.9e-10     2e-06   25.8   0.0   589   698    24   132    22   143 0.86 Glycosyl hydrolase family 70
CSD                  PF00313.17    66 seq1128_BIOID51111   -             70   2.6e-33  113.5   0.3   1   1   4.1e-37   2.8e-33  113.3   0.2     1    65     5    69     5    70 0.98 'Cold-shock' DNA-binding domain
OB_RNB               PF08206.6     58 seq1128_BIOID51111   -             70   1.5e-05   24.2   0.3   1   1   3.5e-09   2.4e-05   23.6   0.2     7    28    15    36    11    40 0.87 Ribonuclease B OB domain
DUF2622              PF11080.3     96 seq1129_BIOID51111   -             96   4.9e-49  164.0   0.5   1   1   3.9e-53   5.4e-49  163.8   0.4     1    95     1    95     1    96 0.99 Protein of unknown function (DUF2622)
Epimerase            PF01370.16   236 seq1130_BIOID51111   -            199   2.5e-20   72.8   0.0   1   1     2e-24   2.8e-20   72.6   0.0   129   222     5    95     1   126 0.91 NAD dependent epimerase/dehydratase family
LysR_substrate       PF03466.15   209 seq1134_BIOID51111   -            315   9.6e-55  184.8   0.6   1   1   1.9e-58   1.3e-54  184.3   0.4     4   208    99   303    96   304 0.99 LysR substrate binding domain
HTH_1                PF00126.22    60 seq1134_BIOID51111   -            315   8.8e-22   76.4   0.5   1   1   2.5e-25   1.7e-21   75.5   0.1     1    59    13    71    13    72 0.98 Bacterial regulatory helix-turn-helix protein, lysR family
MobA_MobL            PF03389.10   216 seq1135_BIOID51111   -            412   1.4e-29  102.9   7.9   1   1   6.5e-33   8.9e-29  100.3   0.9    60   210     2   132     1   136 0.94 MobA/MobL family
PTS_IIA              PF02255.11    96 seq1139_BIOID51111   -            103   3.1e-34  116.6   3.5   1   1   2.5e-38   3.5e-34  116.4   2.4     1    96     5   100     5   100 0.98 PTS system, Lactose/Cellobiose specific IIA subunit
AceK                 PF06315.6    562 seq1140_BIOID51111   -            578  8.3e-240  796.7   0.0   1   1  6.9e-244  9.4e-240  796.5   0.0     1   562     9   568     9   568 0.99 Isocitrate dehydrogenase kinase/phosphatase (AceK)
MT-A70               PF05063.9    176 seq1145_BIOID51111   -            208     2e-31  108.8   0.0   1   1   1.7e-35   2.3e-31  108.5   0.0     1   176     5   176     5   176 0.92 MT-A70
Fructosamin_kin      PF03881.9    288 seq1146_BIOID51111   -            286  7.5e-111  369.6   0.0   1   1  1.2e-114  8.3e-111  369.4   0.0     1   287     1   285     1   286 0.99 Fructosamine kinase
APH                  PF01636.18   239 seq1146_BIOID51111   -            286     3e-21   76.1   3.1   1   1   5.8e-25     4e-21   75.7   2.2     4   223    23   239    21   251 0.87 Phosphotransferase enzyme family
Amidohydro_1         PF01979.15   333 seq1147_BIOID51111   -            382   1.6e-39  136.4   0.3   1   1   5.3e-43   1.8e-39  136.2   0.2     1   332    50   363    50   364 0.94 Amidohydrolase family
Amidohydro_4         PF13147.1    304 seq1147_BIOID51111   -            382   1.2e-12   48.3   0.1   1   1   4.6e-15   1.6e-11   44.7   0.1     2   304    46   361    45   361 0.64 Amidohydrolase
Amidohydro_3         PF07969.6    404 seq1147_BIOID51111   -            382   1.5e-05   24.2   0.1   1   1   9.1e-09   3.1e-05   23.2   0.0   368   403   326   361   305   362 0.90 Amidohydrolase family
PP-binding           PF00550.20    67 seq1149_BIOID51111   -             82   4.7e-12   45.8   0.8   1   1   3.8e-16   5.2e-12   45.7   0.6     2    66    10    74     9    75 0.90 Phosphopantetheine attachment site
Fimbrial             PF00419.15   145 seq1151_BIOID51111   -            203   8.9e-22   77.7   5.2   1   1   8.4e-26   1.1e-21   77.3   3.6     1   145    42   203    42   203 0.92 Fimbrial protein
GnsAB                PF08178.6     54 seq1153_BIOID51111   -             57   6.1e-33  112.1   4.2   1   1     5e-37   6.8e-33  111.9   2.9     1    54     1    54     1    54 1.00 GnsA/GnsB family
Sugarporin_N         PF11471.3     60 seq1155_BIOID51111   -            108   8.9e-24   82.7   3.6   1   1   1.1e-27   1.5e-23   82.0   2.3     1    59     1    60     1    61 0.98 Maltoporin periplasmic N-terminal extension
RimK                 PF08443.6    190 seq1156_BIOID51111   -            300   1.9e-82  275.2   0.0   1   1   8.6e-86   2.4e-82  274.9   0.0     1   190    97   286    97   286 1.00 RimK-like ATP-grasp domain
GSH-S_ATP            PF02955.11   174 seq1156_BIOID51111   -            300   9.1e-19   67.1   0.2   1   1   4.9e-22   1.3e-18   66.5   0.2    13   163   115   265   103   276 0.84 Prokaryotic glutathione synthetase, ATP-grasp domain
ATP-grasp_4          PF13535.1    184 seq1156_BIOID51111   -            300   6.4e-15   55.2   0.0   1   1   3.3e-18     9e-15   54.7   0.0     1   177    96   263    96   268 0.82 ATP-grasp domain
ATP-grasp_3          PF02655.9    161 seq1156_BIOID51111   -            300     2e-09   37.3   0.0   1   1   1.1e-12   3.1e-09   36.7   0.0     1   156    97   263    97   266 0.79 ATP-grasp domain
Dala_Dala_lig_C      PF07478.8    203 seq1156_BIOID51111   -            300   1.3e-05   24.5   0.2   1   1   1.7e-08   4.6e-05   22.7   0.1    33   177   135   267   107   273 0.76 D-ala D-ala ligase C-terminus
Aminotran_1_2        PF00155.16   363 seq1158_BIOID51111   -            390   4.5e-54  183.6   0.0   1   1   1.6e-57   5.3e-54  183.4   0.0     2   362    44   384    43   385 0.92 Aminotransferase class I and II
Aminotran_5          PF00266.14   371 seq1158_BIOID51111   -            390   1.7e-05   23.6   0.0   1   1   8.2e-09   2.8e-05   22.9   0.0    48   181    93   216    67   219 0.88 Aminotransferase class-V
Cys_Met_Meta_PP      PF01053.15   386 seq1158_BIOID51111   -            390   3.3e-05   22.2   0.0   1   1   1.4e-08   4.8e-05   21.6   0.0    26   183    55   216    47   239 0.89 Cys/Met metabolism PLP-dependent enzyme
OpuAC                PF04069.7    257 seq1160_BIOID51111   -            344   3.7e-56  190.2   3.6   1   1   3.3e-60   4.5e-56  189.9   2.5     2   256    44   326    43   327 0.94 Substrate binding domain of ABC-type glycine betaine transport system
DUF796               PF05638.7    134 seq1163_BIOID51111   -            160   9.1e-31  106.5   0.1   1   1   8.1e-35   1.1e-30  106.2   0.1     1   134     6   145     6   145 0.93 Protein of unknown function (DUF796)
UPF0118              PF01594.11   327 seq1164_BIOID51111   -            344   5.1e-74  249.0  42.7   1   1   4.2e-78   5.8e-74  248.8  29.6     2   326    14   328    13   329 0.99 Domain of unknown function DUF20
LamB                 PF02264.10   398 seq1165_BIOID51111   -            428  8.2e-109  364.1  22.0   1   1  6.8e-113  9.3e-109  364.0  15.3     1   398    18   428    18   428 0.94 LamB porin
BenE                 PF03594.8    378 seq1167_BIOID51111   -            385   3.6e-98  328.4  34.6   1   1  3.3e-102   4.5e-98  328.1  24.0     3   255    93   345    91   354 0.98 Benzoate membrane transport protein
Fimbrial             PF00419.15   145 seq1170_BIOID51111   -            200   4.3e-18   65.8  11.0   1   1   3.8e-22   5.3e-18   65.5   7.6     6   145    39   200    32   200 0.77 Fimbrial protein
DUF1627              PF07789.7    155 seq1174_BIOID51111   -            135   6.4e-07   28.9   0.4   1   1   7.5e-11     1e-06   28.2   0.3   110   154    88   132    49   133 0.79 Protein of unknown function (DUF1627)
SprT-like            PF10263.4    157 seq1175_BIOID51111   -            165   1.5e-25   89.6   0.7   1   1   2.6e-29   1.8e-25   89.3   0.5     3   154    20   163    18   165 0.86 SprT-like family
BPD_transp_1         PF00528.17   185 seq1177_BIOID51111   -            277   6.3e-45  152.8  11.2   1   1   6.6e-49   9.1e-45  152.3   7.8     1   181    48   267    48   271 0.99 Binding-protein-dependent transport system inner membrane component
SSB                  PF00436.20   104 seq1179_BIOID51111   -            136   3.3e-17   62.1   0.0   1   1   3.3e-21   4.5e-17   61.7   0.0     3   101     4    99     2   101 0.94 Single-strand binding protein family
priB_priC            PF07445.7    173 seq1183_BIOID51111   -            175     4e-57  192.3  16.5   1   1   3.3e-61   4.5e-57  192.1  11.4     1   173     7   175     7   175 0.99 Primosomal replication protein priB and priC
HHA                  PF05321.6     57 seq1185_BIOID51111   -             71   3.8e-25   87.6   0.0   1   1   3.2e-29   4.3e-25   87.4   0.0     1    57     8    68     8    68 0.97 Haemolysin expression modulating protein
Hexapep              PF00132.19    36 seq1186_BIOID51111   -            318     6e-25   85.4  47.2   1   4   2.1e-12   2.9e-08   32.7   2.0     1    34   107   140   107   140 0.95 Bacterial transferase hexapeptide (six repeats)
Hexapep              PF00132.19    36 seq1186_BIOID51111   -            318     6e-25   85.4  47.2   2   4   8.1e-10   1.1e-05   24.5   5.9     2    35   132   165   131   166 0.93 Bacterial transferase hexapeptide (six repeats)
Hexapep              PF00132.19    36 seq1186_BIOID51111   -            318     6e-25   85.4  47.2   3   4   8.7e-12   1.2e-07   30.8   1.4     1    34   209   242   209   244 0.93 Bacterial transferase hexapeptide (six repeats)
Hexapep              PF00132.19    36 seq1186_BIOID51111   -            318     6e-25   85.4  47.2   4   4   6.3e-08   0.00086   18.5   3.1     1    35   245   279   245   280 0.95 Bacterial transferase hexapeptide (six repeats)
ROK                  PF00480.15   179 seq1187_BIOID51111   -            406   1.5e-59  200.7   0.2   1   1   5.1e-63   3.5e-59  199.5   0.0     1   179    90   274    90   274 0.99 ROK family
MarR                 PF01047.17    59 seq1187_BIOID51111   -            406   8.4e-08   31.7   0.0   1   1     4e-11   2.8e-07   30.0   0.0    10    48    25    63    18    67 0.94 MarR family
YbjN                 PF10722.4    127 seq1189_BIOID51111   -            158   6.1e-14   52.0   0.3   1   1   5.2e-18   7.2e-14   51.8   0.2     2   124     9   133     8   136 0.97 Putative bacterial sensory transduction regulator
TerC                 PF03741.11   184 seq1190_BIOID51111   -            540   4.9e-49  166.1  13.4   1   1   1.6e-52   7.4e-49  165.5   9.3     1   183    27   216    27   217 0.94 Integral membrane protein TerC family
CorC_HlyC            PF03471.12    81 seq1190_BIOID51111   -            540   2.6e-20   71.8   0.1   1   1   6.2e-23   2.8e-19   68.5   0.0     2    79   453   529   452   531 0.93 Transporter associated domain
CBS                  PF00571.23    57 seq1190_BIOID51111   -            540   1.9e-16   59.3   1.3   1   2   5.1e-09   2.3e-05   23.8   0.3     1    53   315   371   315   374 0.94 CBS domain
CBS                  PF00571.23    57 seq1190_BIOID51111   -            540   1.9e-16   59.3   1.3   2   2   3.7e-12   1.7e-08   33.8   0.0     3    53   382   432   381   436 0.93 CBS domain
PerC                 PF06069.6     90 seq1197_BIOID51111   -             99   6.5e-43  144.5   0.5   1   1   5.4e-47   7.4e-43  144.4   0.4     1    89    10    98    10    99 0.99 PerC transcriptional activator
LysR_substrate       PF03466.15   209 seq1198_BIOID51111   -            317   1.9e-44  151.1   0.0   1   1   3.6e-48   2.5e-44  150.8   0.0     4   205    91   291    88   295 0.97 LysR substrate binding domain
HTH_1                PF00126.22    60 seq1198_BIOID51111   -            317   1.4e-20   72.6   0.2   1   1   4.8e-24   3.3e-20   71.4   0.1     2    60     6    64     5    64 0.97 Bacterial regulatory helix-turn-helix protein, lysR family
Endonuclease_1       PF04231.8    218 seq1199_BIOID51111   -            235   6.7e-79  264.6   6.5   1   1   5.8e-83   7.9e-79  264.3   4.5    34   218    39   230    20   230 0.94 Endonuclease I
MdoG                 PF04349.7    484 seq1200_BIOID51111   -            517  8.5e-263  871.7   1.2   1   1  7.2e-267  9.8e-263  871.5   0.8     1   483    29   514    29   515 1.00 Periplasmic glucan biosynthesis protein, MdoG
HAD_2                PF13419.1    176 seq1202_BIOID51111   -            222   9.8e-23   81.1   0.0   1   1   2.5e-26   1.1e-22   80.9   0.0     2   176    11   191    10   191 0.91 Haloacid dehalogenase-like hydrolase
Hydrolase            PF00702.21   204 seq1202_BIOID51111   -            222   5.1e-13   49.9   0.0   1   1   3.1e-16   1.4e-12   48.4   0.0     3   203     9   184     7   185 0.83 haloacid dehalogenase-like hydrolase
Hydrolase_like       PF13242.1     75 seq1202_BIOID51111   -            222   2.7e-05   23.6   0.0   1   1   9.2e-09   4.2e-05   23.0   0.0     2    49   146   192   145   209 0.91 HAD-hyrolase-like
Sulf_transp          PF04143.9     43 seq1203_BIOID51111   -            401   3.1e-19   68.5  35.9   1   2     6e-14   8.2e-10   38.4   5.6     3    41   114   153   112   155 0.94 Sulphur transport
Sulf_transp          PF04143.9     43 seq1203_BIOID51111   -            401   3.1e-19   68.5  35.9   2   2   1.2e-15   1.6e-11   43.8   5.0     3    42   290   329   288   336 0.93 Sulphur transport
MFS_1                PF07690.11   354 seq1204_BIOID51111   -            394   1.4e-36  125.9  55.0   1   2   1.2e-29   8.2e-26   90.4  16.5     2   188    17   198    16   216 0.88 Major Facilitator Superfamily
MFS_1                PF07690.11   354 seq1204_BIOID51111   -            394   1.4e-36  125.9  55.0   2   2   9.5e-15   6.5e-11   41.4  16.0     3   175   218   387   216   394 0.89 Major Facilitator Superfamily
Sugar_tr             PF00083.19   451 seq1204_BIOID51111   -            394   6.3e-12   44.6  16.2   1   1   9.3e-16   6.3e-12   44.6  11.2    43   188    39   181    11   184 0.83 Sugar (and other) transporter
DUF4222              PF13973.1     53 seq1205_BIOID51111   -             83   1.5e-15   56.2   0.1   1   1   1.3e-19   1.8e-15   55.9   0.1     2    53     4    54     3    54 0.97 Domain of unknown function (DUF4222)
DUF2496              PF10689.4     44 seq1206_BIOID51111   -             53   2.8e-24   84.3   2.1   1   1   2.3e-28   3.2e-24   84.1   1.5     1    44     2    45     2    45 0.98 Protein of unknown function (DUF2496)
BPD_transp_1         PF00528.17   185 seq1208_BIOID51111   -            296     9e-19   67.5  13.8   1   1   1.3e-22     9e-19   67.5   9.6     1   180   113   292   113   296 0.91 Binding-protein-dependent transport system inner membrane component
OppC_N               PF12911.2     56 seq1208_BIOID51111   -            296   1.1e-10   40.5   1.6   1   1   1.9e-12   1.3e-08   33.9   0.0     5    56    16    67    12    67 0.94 N-terminal TM domain of oligopeptide transport permease C
BenE                 PF03594.8    378 seq1213_BIOID51111   -             91   2.2e-27   95.5  10.6   1   1   1.8e-31   2.4e-27   95.3   7.3   297   378     2    81     1    81 0.96 Benzoate membrane transport protein
HTH_17               PF12728.2     51 seq1214_BIOID51111   -             60   1.1e-06   28.6   0.0   1   1   1.2e-10   1.6e-06   28.1   0.0     1    49     5    53     5    55 0.90 Helix-turn-helix domain
SBP_bac_8            PF13416.1    281 seq1215_BIOID51111   -            420   4.4e-37  128.2   2.9   1   1   2.2e-40   6.1e-37  127.7   2.0     3   280    96   386    94   387 0.84 Bacterial extracellular solute-binding protein
SBP_bac_6            PF13343.1    242 seq1215_BIOID51111   -            420   2.3e-27   95.7   1.0   1   1   8.4e-31   2.3e-27   95.7   0.7     5   216   130   368   125   399 0.85 Bacterial extracellular solute-binding protein
SBP_bac_1            PF01547.20   314 seq1215_BIOID51111   -            420   1.5e-17   64.1   6.3   1   1   8.6e-21   2.4e-17   63.5   4.4    17   311    94   353    83   356 0.78 Bacterial extracellular solute-binding protein
SBP_bac_11           PF13531.1    231 seq1215_BIOID51111   -            420   1.9e-07   30.8   0.1   1   1   4.4e-10   1.2e-06   28.2   0.0    15   226    94   359    82   363 0.76 Bacterial extracellular solute-binding protein
Rnf-Nqr              PF02508.9    190 seq1216_BIOID51111   -            193   3.8e-71  238.5  20.8   1   1   3.1e-75   4.2e-71  238.3  14.4     1   189     1   191     1   192 0.99 Rnf-Nqr subunit, membrane protein
Glyco_hydro_1        PF00232.13   455 seq1217_BIOID51111   -            479  4.9e-130  433.6   2.4   1   1    4e-134  5.5e-130  433.4   1.7     5   454     4   476     1   477 0.92 Glycosyl hydrolase family 1
cNMP_binding         PF00027.24    91 seq1219_BIOID51111   -            232   1.2e-13   50.5   0.0   1   1   1.5e-17     2e-13   49.8   0.0     3    83    35   115    33   121 0.95 Cyclic nucleotide-binding domain
SSB                  PF00436.20   104 seq1221_BIOID51111   -            178   8.4e-43  144.3   0.5   1   1   7.4e-47     1e-42  144.1   0.4     1   103     6   112     6   113 0.97 Single-strand binding protein family
DEDD_Tnp_IS110       PF01548.12   144 seq1223_BIOID51111   -            298   1.9e-43  147.4   0.2   1   1   1.1e-46   7.7e-43  145.4   0.1     1   144     7   151     7   151 0.99 Transposase
Transposase_20       PF02371.11    87 seq1223_BIOID51111   -            298   9.6e-28   96.0   0.4   1   1   2.5e-31   1.7e-27   95.1   0.3     2    85   196   280   195   282 0.96 Transposase IS116/IS110/IS902 family
Methyltrans_RNA      PF04452.9    225 seq1230_BIOID51111   -            252   1.1e-73  246.9   0.0   1   1   9.2e-78   1.3e-73  246.7   0.0     3   225    29   246    27   246 0.98 RNA methyltransferase
TetR_N               PF00440.18    47 seq1232_BIOID51111   -            234   1.3e-13   50.2   2.0   1   1   1.5e-17   2.1e-13   49.5   0.1     1    46    34    80    34    81 0.95 Bacterial regulatory proteins, tetR family
Metalloenzyme        PF01676.13   262 seq1234_BIOID51111   -            514  1.6e-101  338.8   0.5   1   1  4.2e-105  1.9e-101  338.6   0.3     1   261     6   507     6   508 0.99 Metalloenzyme superfamily
iPGM_N               PF06415.8    223 seq1234_BIOID51111   -            514   6.9e-89  296.9   0.6   1   1   2.2e-92     1e-88  296.3   0.4     2   223    85   308    84   308 0.99 BPG-independent PGAM N-terminus (iPGM_N)
Phosphodiest         PF01663.17   364 seq1234_BIOID51111   -            514   2.3e-05   23.7   0.0   1   1   7.6e-09   3.5e-05   23.2   0.0   104   246   303   449   259   491 0.73 Type I phosphodiesterase / nucleotide pyrophosphatase
DUF457               PF04307.9    157 seq1235_BIOID51111   -            196   5.2e-30  103.7   7.1   1   1   4.8e-34   6.6e-30  103.4   4.9     3   152     5   161     3   166 0.86 Predicted membrane-bound metal-dependent hydrolase (DUF457)
Hydrolase_6          PF13344.1    101 seq1236_BIOID51111   -            250   5.2e-23   80.7   0.0   1   1     3e-26     1e-22   79.7   0.0     1   101     6   105     6   105 0.98 Haloacid dehalogenase-like hydrolase
Hydrolase_like       PF13242.1     75 seq1236_BIOID51111   -            250   2.4e-19   68.6   0.0   1   1   2.4e-22   8.1e-19   67.0   0.0     2    74   174   246   173   247 0.97 HAD-hyrolase-like
HAD_2                PF13419.1    176 seq1236_BIOID51111   -            250   2.8e-10   40.6   0.0   1   1   3.2e-08   0.00011   22.4   0.0   131   176   174   220   136   220 0.90 Haloacid dehalogenase-like hydrolase
Hydrolase            PF00702.21   204 seq1236_BIOID51111   -            250   1.7e-09   38.4   0.0   1   1   4.2e-11   1.4e-07   32.1   0.0     1   204     3   214     3   214 0.62 haloacid dehalogenase-like hydrolase
Phage_cap_E          PF03864.10   329 seq1238_BIOID51111   -            351   1.4e-64  218.0   0.1   1   1   1.1e-68   1.5e-64  217.8   0.0    15   329    26   350     8   350 0.91 Phage major capsid protein E
FeS                  PF04060.8     35 seq1239_BIOID51111   -            192     1e-14   53.6   5.2   1   1   1.9e-17   2.8e-14   52.2   3.6     1    35    43    77    43    77 0.97 Putative Fe-S cluster
Fer4                 PF00037.22    24 seq1239_BIOID51111   -            192   8.5e-13   47.2  25.0   1   2     1e-10   1.5e-07   30.5   4.8     2    23   111   132   110   133 0.95 4Fe-4S binding domain
Fer4                 PF00037.22    24 seq1239_BIOID51111   -            192   8.5e-13   47.2  25.0   2   2   2.5e-09   3.8e-06   26.1   2.4     2    24   141   163   140   163 0.91 4Fe-4S binding domain
Fer4_9               PF13187.1     55 seq1239_BIOID51111   -            192   2.3e-10   40.4  32.0   1   1     1e-10   1.6e-07   31.3  10.2     1    55   116   162   116   162 0.95 4Fe-4S dicluster domain
Fer4_6               PF12837.2     24 seq1239_BIOID51111   -            192   2.9e-08   33.0  28.2   1   1   4.9e-10   7.5e-07   28.6   4.5     1    24   109   132   109   132 0.96 4Fe-4S binding domain
Fer4_10              PF13237.1     52 seq1239_BIOID51111   -            192   3.3e-08   33.0  25.8   1   1   1.2e-10   1.8e-07   30.7   9.6     3    52   111   158   109   158 0.86 4Fe-4S dicluster domain
Fer4_2               PF12797.2     22 seq1239_BIOID51111   -            192   1.6e-07   30.6  20.1   1   1   8.7e-09   1.3e-05   24.6   2.9     3    22   110   129   108   129 0.93 4Fe-4S binding domain
ABC_tran             PF00005.22   118 seq1244_BIOID51111   -            330   3.1e-19   69.3   0.0   1   1   7.1e-22   3.3e-18   66.0   0.0     1   118    47   187    47   187 0.91 ABC transporter
oligo_HPY            PF08352.7     64 seq1244_BIOID51111   -            330   4.6e-18   65.2   0.4   1   1     2e-21   9.1e-18   64.2   0.2     1    64   238   305   238   305 0.96 Oligopeptide/dipeptide transporter, C-terminal region
AAA_21               PF13304.1    303 seq1244_BIOID51111   -            330   7.7e-11   42.3   0.2   1   1   7.7e-11   3.5e-07   30.3   0.0   234   300   156   220   131   223 0.86 AAA domain
Y1_Tnp               PF01797.11   121 seq1248_BIOID51111   -             51   1.3e-07   31.3   0.0   1   1   9.6e-12   1.3e-07   31.3   0.0    23    57    17    51     6    51 0.92 Transposase IS200 like
SirA                 PF01206.12    70 seq1249_BIOID51111   -             77   2.4e-20   71.7   0.0   1   1   1.9e-24   2.7e-20   71.6   0.0     2    70     9    77     8    77 0.98 SirA-like protein
ABC_tran             PF00005.22   118 seq1250_BIOID51111   -            343   6.3e-22   78.0   0.0   1   1   5.4e-25   1.8e-21   76.5   0.0     1   117    12   130    12   131 0.92 ABC transporter
TOBE                 PF03459.12    64 seq1250_BIOID51111   -            343   4.9e-07   29.6   0.0   1   1     4e-08   0.00014   21.8   0.0     4    64   273   330   271   330 0.96 TOBE domain
TOBE_2               PF08402.5     75 seq1250_BIOID51111   -            343   3.7e-06   26.7   0.0   1   1   2.7e-09   9.1e-06   25.4   0.0     2    75   258   331   257   331 0.89 TOBE domain
AzlC                 PF03591.9    143 seq1251_BIOID51111   -            245   7.3e-42  142.5  10.2   1   1   5.3e-46   7.3e-42  142.5   7.1     1   141    23   165    23   167 0.97 AzlC protein
GSH-S_ATP            PF02955.11   174 seq1254_BIOID51111   -            316   7.6e-77  256.2   0.0   1   1   2.4e-80   1.1e-76  255.6   0.0     1   171   124   295   124   298 0.99 Prokaryotic glutathione synthetase, ATP-grasp domain
GSH-S_N              PF02951.9    119 seq1254_BIOID51111   -            316   1.8e-48  163.1   0.0   1   1     6e-52   2.7e-48  162.5   0.0     1   119     2   120     2   120 0.99 Prokaryotic glutathione synthetase, N-terminal domain
RimK                 PF08443.6    190 seq1254_BIOID51111   -            316   1.6e-11   43.9   0.0   1   1   4.8e-15   2.2e-11   43.4   0.0    18   156   135   277   131   309 0.81 RimK-like ATP-grasp domain
SlyX                 PF04102.7     69 seq1255_BIOID51111   -             72   4.1e-26   91.0   2.4   1   1   3.4e-30   4.6e-26   90.8   1.7     1    69     5    72     5    72 0.99 SlyX
DUF1422              PF07226.6    118 seq1257_BIOID51111   -            119   7.6e-54  180.3   1.3   1   1   6.2e-58   8.4e-54  180.2   0.9     3   116     2   115     1   117 0.97 Protein of unknown function (DUF1422)
Glycos_transf_2      PF00535.21   169 seq1258_BIOID51111   -            847   1.4e-19   70.2   0.0   1   1   6.3e-23   2.2e-19   69.6   0.0     2   168   246   429   245   430 0.98 Glycosyl transferase family 2
Glyco_tranf_2_3      PF13641.1    230 seq1258_BIOID51111   -            847   3.3e-15   56.4   0.3   1   1     3e-18     1e-14   54.8   0.0     2   230   243   493   242   493 0.84 Glycosyltransferase like family 2
Glyco_trans_2_3      PF13632.1    192 seq1258_BIOID51111   -            847   2.9e-13   49.8  14.5   1   1   8.6e-17   2.9e-13   49.8  10.1     1   185   341   533   341   708 0.82 Glycosyl transferase family group 2
Glyco_transf_21      PF13506.1    174 seq1258_BIOID51111   -            847   4.5e-08   32.5   0.0   1   1   4.7e-11   1.6e-07   30.6   0.0     6   147   312   468   308   492 0.77 Glycosyl transferase family 21
Complex1_51K         PF01512.12   151 seq1259_BIOID51111   -            740   1.7e-48  164.0   1.6   1   1   2.2e-51   2.4e-48  163.5   0.0     1   151   139   284   139   284 0.98 Respiratory-chain NADH dehydrogenase 51 Kd subunit
RnfC_N               PF13375.1    101 seq1259_BIOID51111   -            740   2.1e-34  117.1   0.2   1   1   7.2e-37   7.6e-34  115.3   0.0     1   101    14   115    14   115 0.96 RnfC Barrel sandwich hybrid domain
SLBB                 PF10531.4     59 seq1259_BIOID51111   -            740   2.3e-11   43.2   0.1   1   1   5.8e-14   6.1e-11   41.9   0.0     1    58   296   344   296   345 0.95 SLBB domain
Fer4_7               PF12838.2     52 seq1259_BIOID51111   -            740   1.6e-09   37.8   8.8   1   1   5.3e-12   5.6e-09   36.1   6.1     1    52   376   430   376   430 0.81 4Fe-4S dicluster domain
Fer4_8               PF13183.1     57 seq1259_BIOID51111   -            740   4.9e-09   35.9   5.1   1   1   1.4e-11   1.5e-08   34.4   3.5     3    57   375   430   373   460 0.79 4Fe-4S dicluster domain
Fer4_10              PF13237.1     52 seq1259_BIOID51111   -            740   6.1e-08   32.2  10.5   1   1   1.6e-10   1.7e-07   30.8   7.3     6    52   374   427   370   427 0.91 4Fe-4S dicluster domain
Fer4_9               PF13187.1     55 seq1259_BIOID51111   -            740   3.7e-07   30.1   8.6   1   1   1.3e-09   1.4e-06   28.3   5.9     2    53   377   429   376   430 0.71 4Fe-4S dicluster domain
Fer4_4               PF12800.2     17 seq1259_BIOID51111   -            740   5.3e-07   29.3  11.4   1   2   5.7e-06     0.006   16.7   2.0     2    16   375   389   374   395 0.90 4Fe-4S binding domain
Fer4_4               PF12800.2     17 seq1259_BIOID51111   -            740   5.3e-07   29.3  11.4   2   2   5.4e-06    0.0057   16.7   1.0     3    16   415   428   413   436 0.91 4Fe-4S binding domain
Fer4_17              PF13534.1     61 seq1259_BIOID51111   -            740   1.4e-06   28.4  10.3   1   1   1.2e-08   1.3e-05   25.3   6.9     2    61   377   431   376   431 0.82 4Fe-4S dicluster domain
DUF159               PF02586.9    208 seq1262_BIOID51111   -            223   7.8e-47  159.3   0.0   1   1   6.4e-51   8.8e-47  159.2   0.0     1   207     1   215     1   216 0.90 Uncharacterised ACR, COG2135
SDF                  PF00375.13   390 seq1263_BIOID51111   -            463  1.5e-102  343.1  34.3   1   1  1.4e-106  1.9e-102  342.8  23.8     1   390    29   443    29   443 0.96 Sodium:dicarboxylate symporter family
ABC_tran             PF00005.22   118 seq1265_BIOID51111   -            404   1.5e-27   96.1   0.0   1   1   8.1e-31   2.8e-27   95.3   0.0     1   117    86   204    86   205 0.93 ABC transporter
TOBE_2               PF08402.5     75 seq1265_BIOID51111   -            404   3.9e-19   68.2   0.0   1   1   2.9e-22   9.8e-19   67.0   0.0     1    75   322   402   322   402 0.93 TOBE domain
Asn_synthase         PF00733.16   255 seq1266_BIOID51111   -            632   1.7e-76  256.9   0.0   1   1   1.3e-79   3.7e-76  255.8   0.0     1   255   289   528   289   528 0.99 Asparagine synthase
GATase_7             PF13537.1    124 seq1266_BIOID51111   -            632   4.3e-42  142.6   0.0   1   1   3.4e-45   9.2e-42  141.6   0.0     1   123   126   244   126   245 0.96 Glutamine amidotransferase domain
GATase_6             PF13522.1    133 seq1266_BIOID51111   -            632   6.7e-37  126.3   0.0   1   1   6.2e-40   1.7e-36  124.9   0.0     1   133   111   239   111   239 0.98 Glutamine amidotransferase domain
DUF3700              PF12481.3    228 seq1266_BIOID51111   -            632   6.8e-11   41.6   0.0   1   1     5e-14   1.4e-10   40.7   0.0   115   204   186   271   137   282 0.80 Aluminium induced protein
EAL                  PF00563.15   236 seq1268_BIOID51111   -            528   7.1e-66  221.9   0.4   1   1   1.5e-69     1e-65  221.3   0.3     2   235   273   505   272   506 0.96 EAL domain
CSS-motif            PF12792.2    208 seq1268_BIOID51111   -            528   2.2e-38  131.5   1.0   1   1   4.6e-42   3.2e-38  131.0   0.7     2   207    37   246    36   247 0.91 CSS motif domain associated with EAL
Hydrolase_3          PF08282.7    254 seq1270_BIOID51111   -            306     4e-62  209.9   0.0   1   1   1.3e-65   4.5e-62  209.7   0.0     1   254    40   301    40   301 0.97 haloacid dehalogenase-like hydrolase
S6PP                 PF05116.8    247 seq1270_BIOID51111   -            306   3.6e-13   49.2   0.0   1   1   2.9e-11     1e-07   31.4   0.0   110   212   180   280   139   294 0.83 Sucrose-6F-phosphate phosphohydrolase
HDPD                 PF02924.9    118 seq1274_BIOID51111   -            111   3.7e-16   58.8   0.0   1   1   3.3e-20   4.5e-16   58.5   0.0    14   113     9   102     6   106 0.90 Bacteriophage lambda head decoration protein D
ABC_tran             PF00005.22   118 seq1276_BIOID51111   -            268   1.6e-20   73.5   0.0   1   1   4.5e-24   3.1e-20   72.5   0.0     1   117    54   178    54   179 0.88 ABC transporter
HTH_Tnp_1            PF01527.15    76 seq1277_BIOID51111   -            108   5.5e-11   42.1   1.3   1   1   1.6e-14   2.2e-10   40.2   0.9     1    74     1    87     1    88 0.86 Transposase
AzlD                 PF05437.7     99 seq1279_BIOID51111   -            111   1.8e-12   46.9   5.7   1   1   1.5e-16   2.1e-12   46.7   4.0     1    98     5   104     5   105 0.92 Branched-chain amino acid transport protein (AzlD)
rve                  PF00665.21   120 seq1286_BIOID51111   -            296   4.9e-26   91.0   0.1   1   1   3.8e-29   1.3e-25   89.7   0.0     2   119   126   240   125   241 0.97 Integrase core domain
HTH_21               PF13276.1     60 seq1286_BIOID51111   -            296   1.6e-16   59.9   2.9   1   1   1.1e-19   3.9e-16   58.7   2.0     3    60    48   104    45   104 0.93 HTH-like domain
rve_3                PF13683.1     67 seq1286_BIOID51111   -            296   2.7e-11   42.7   0.0   1   1   1.8e-14   6.1e-11   41.5   0.0     6    67   217   278   212   278 0.92 Integrase core domain
rve_2                PF13333.1     52 seq1286_BIOID51111   -            296   2.6e-06   27.2   0.0   1   1   1.6e-09   5.5e-06   26.2   0.0     1    44   231   277   231   284 0.88 Integrase core domain
DUF2819              PF10995.3    317 seq1287_BIOID51111   -            523  2.7e-129  430.4   0.0   1   1  2.5e-133  3.4e-129  430.0   0.0     2   317   163   474   162   474 0.99 Protein of unknown function (DUF2819)
Peptidase_M23        PF01551.17    96 seq1289_BIOID51111   -            427   2.2e-25   88.4   0.2   1   1   3.6e-29     5e-25   87.2   0.1     3    96   328   421   327   421 0.98 Peptidase family M23
DUF179               PF02622.10   161 seq1290_BIOID51111   -            211   4.9e-53  178.9   0.0   1   1   4.2e-57   5.8e-53  178.7   0.0     1   161    35   198    35   198 0.94 Uncharacterized ACR, COG1678
MarR                 PF01047.17    59 seq1292_BIOID51111   -            176   1.6e-17   62.8   2.8   1   1   1.3e-20     6e-17   60.9   0.1     1    58    53   112    53   113 0.98 MarR family
MarR_2               PF12802.2     62 seq1292_BIOID51111   -            176     1e-08   34.5   0.1   1   1   4.8e-12   2.2e-08   33.5   0.0     5    61    55   111    51   112 0.90 MarR family
HTH_27               PF13463.1     68 seq1292_BIOID51111   -            176   3.6e-07   30.3   0.1   1   1   1.8e-10   8.1e-07   29.1   0.0    17    68    70   121    54   121 0.86 Winged helix DNA-binding domain
Fimbrial             PF00419.15   145 seq1293_BIOID51111   -            151   4.2e-14   52.8   2.2   1   1   3.5e-18   4.8e-14   52.6   1.5    18   144     3   150     1   151 0.66 Fimbrial protein
DEAD                 PF00270.24   173 seq1294_BIOID51111   -            454   4.5e-49  166.1   0.1   1   1   5.9e-52   2.7e-48  163.5   0.0     1   172    25   196    25   197 0.94 DEAD/DEAH box helicase
Helicase_C           PF00271.26    78 seq1294_BIOID51111   -            454   1.8e-25   88.4   0.0   1   1   1.1e-28   4.9e-25   87.0   0.0     2    77   264   339   263   340 0.98 Helicase conserved C-terminal domain
GlutR_N              PF05201.10   152 seq1295_BIOID51111   -            484   5.8e-57  191.4   0.1   1   1   3.1e-60   1.4e-56  190.1   0.0     1   152    72   223    72   223 0.99 Glutamyl-tRNAGlu reductase, N-terminal domain
Shikimate_DH         PF01488.15   135 seq1295_BIOID51111   -            484   3.9e-43  146.6   0.5   1   1   1.5e-46   6.7e-43  145.9   0.3     2   135   238   372   237   372 0.96 Shikimate / quinate 5-dehydrogenase
GlutR_dimer          PF00745.15   101 seq1295_BIOID51111   -            484   1.9e-27   95.0   2.6   1   1   4.1e-31   1.9e-27   95.0   1.8     2   100   386   483   385   484 0.97 Glutamyl-tRNAGlu reductase, dimerisation domain
TrmB                 PF01978.14    68 seq1298_BIOID51111   -            284   1.7e-18   65.9   0.1   1   1   6.2e-22   4.2e-18   64.6   0.1     3    68    25    90    23    90 0.98 Sugar-specific transcriptional regulator TrmB
Regulator_TrmB       PF11495.3    234 seq1298_BIOID51111   -            284   1.3e-08   34.0   0.0   1   1   2.8e-12   1.9e-08   33.4   0.0     2   109   123   225   122   259 0.87 Archaeal transcriptional regulator TrmB
HTH_Tnp_1            PF01527.15    76 seq1299_BIOID51111   -            108   5.5e-11   42.1   1.3   1   1   1.6e-14   2.2e-10   40.2   0.9     1    74     1    87     1    88 0.86 Transposase
Peripla_BP_1         PF00532.16   279 seq1302_BIOID51111   -            342   3.5e-94  315.0   0.0   1   1   5.9e-98     4e-94  314.8   0.0     1   279    44   337    44   337 0.98 Periplasmic binding proteins and sugar binding domain of LacI family
Peripla_BP_4         PF13407.1    258 seq1302_BIOID51111   -            342   1.6e-19   70.1   0.0   1   1     3e-23     2e-19   69.8   0.0     5   257    51   296    49   297 0.87 Periplasmic binding protein domain
BPD_transp_1         PF00528.17   185 seq1303_BIOID51111   -            317   7.1e-24   84.2  18.8   1   1   5.2e-28   7.1e-24   84.2  13.0     1   183   117   313   113   315 0.91 Binding-protein-dependent transport system inner membrane component
DUF559               PF04480.7    109 seq1304_BIOID51111   -            116   2.3e-46  155.8   0.7   1   1   1.9e-50   2.6e-46  155.6   0.5     2   109     3   110     2   110 0.98 Protein of unknown function (DUF559)
S-methyl_trans       PF02574.11   305 seq1305_BIOID51111   -           1232  5.9e-105  350.7   0.1   1   1    4e-108  1.1e-104  349.9   0.1     1   304    21   331    21   332 0.98 Homocysteine S-methyltransferase
Met_synt_B12         PF02965.12   136 seq1305_BIOID51111   -           1232   9.2e-54  180.5   0.0   1   1     9e-57   2.4e-53  179.2   0.0     1   136  1060  1197  1060  1197 0.99 Vitamin B12 dependent methionine synthase, activation domain
Pterin_bind          PF00809.17   210 seq1305_BIOID51111   -           1232   1.5e-48  164.8   0.4   1   1   1.7e-51   4.6e-48  163.2   0.3     1   210   361   573   361   573 0.98 Pterin binding enzyme
B12-binding_2        PF02607.12    79 seq1305_BIOID51111   -           1232   4.3e-21   74.6   0.0   1   1   6.5e-24   1.8e-20   72.6   0.0     4    79   664   739   662   739 0.96 B12 binding domain
B12-binding          PF02310.14   121 seq1305_BIOID51111   -           1232   6.2e-20   71.1   0.2   1   1   1.8e-22     5e-19   68.2   0.1     2    94   753   845   752   856 0.93 B12 binding domain
Phage_Nu1            PF07471.7    164 seq1306_BIOID51111   -            170   4.5e-27   94.4   0.4   1   1   6.9e-31   9.4e-27   93.3   0.3     8   163     1   139     1   140 0.85 Phage DNA packaging protein Nu1
Sugar_tr             PF00083.19   451 seq1308_BIOID51111   -            243   1.2e-21   76.7  12.0   1   1   2.1e-25   1.4e-21   76.4   8.3     6   199    27   227    23   239 0.85 Sugar (and other) transporter
MFS_1                PF07690.11   354 seq1308_BIOID51111   -            243   3.8e-15   55.3  19.4   1   1   7.9e-19   5.4e-15   54.8  13.5    37   173    69   215    23   240 0.74 Major Facilitator Superfamily
rve                  PF00665.21   120 seq1309_BIOID51111   -            296   1.1e-25   89.9   0.1   1   1   8.2e-29   2.8e-25   88.6   0.0     2   119   126   240   125   241 0.97 Integrase core domain
HTH_21               PF13276.1     60 seq1309_BIOID51111   -            296   1.6e-16   59.9   2.9   1   1   1.1e-19   3.9e-16   58.7   2.0     3    60    48   104    45   104 0.93 HTH-like domain
rve_3                PF13683.1     67 seq1309_BIOID51111   -            296   3.6e-11   42.3   0.0   1   1   2.4e-14   8.1e-11   41.1   0.0     6    67   217   278   212   278 0.92 Integrase core domain
rve_2                PF13333.1     52 seq1309_BIOID51111   -            296   8.3e-06   25.6   0.0   1   1   5.1e-09   1.7e-05   24.6   0.0     1    44   231   277   231   284 0.88 Integrase core domain
UPF0081              PF03652.10   135 seq1310_BIOID51111   -            138   3.7e-44  150.0   0.0   1   1     3e-48   4.1e-44  149.8   0.0     2   135     4   136     3   136 0.98 Uncharacterised protein family (UPF0081)
RNase_H              PF00075.19   132 seq1312_BIOID51111   -            155   2.6e-41  140.9   0.0   1   1   2.1e-45   2.9e-41  140.8   0.0     2   131     3   141     2   142 0.92 RNase H
HlyD                 PF00529.15   306 seq1313_BIOID51111   -            390   3.6e-79  266.1  15.0   1   1   1.3e-82   4.5e-79  265.8  10.4     1   306    60   343    60   343 0.99 HlyD family secretion protein
HlyD_2               PF12700.2    328 seq1313_BIOID51111   -            390   2.2e-17   63.1   1.3   1   1   9.2e-21   3.1e-17   62.6   0.9    20   234    60   290    51   316 0.77 HlyD family secretion protein
HlyD_3               PF13437.1    105 seq1313_BIOID51111   -            390   5.2e-16   58.7   3.5   1   1   1.4e-16   4.9e-13   49.2   0.2     2   105   218   338   217   338 0.79 HlyD family secretion protein
Biotin_lipoyl_2      PF13533.1     50 seq1313_BIOID51111   -            390   1.1e-08   34.4   1.6   1   1   5.4e-11   1.9e-07   30.5   0.1     2    49    61   108    60   109 0.91 Biotin-lipoyl like
Pantoate_transf      PF02548.10   261 seq1314_BIOID51111   -            264  1.1e-107  358.9   0.2   1   1  8.9e-112  1.2e-107  358.7   0.1     2   261     3   260     2   260 0.99 Ketopantoate hydroxymethyltransferase
MarC                 PF01914.12   203 seq1315_BIOID51111   -            221   2.6e-69  232.2  11.2   1   1   2.2e-73     3e-69  232.1   7.8     1   203     5   217     5   217 0.98 MarC family integral membrane protein
TonB_dep_Rec         PF00593.19   276 seq1318_BIOID51111   -            628   8.7e-31  107.7  21.4   1   1   1.3e-34   8.7e-31  107.7  14.9     1   276   404   627   404   627 0.90 TonB dependent receptor
Plug                 PF07715.10   108 seq1318_BIOID51111   -            628   6.4e-30  103.5   1.5   1   1   9.4e-34   6.4e-30  103.5   1.0     4   108    55   160    52   160 0.97 TonB-dependent Receptor Plug Domain
Peptidase_M24        PF00557.19   205 seq1319_BIOID51111   -            264   2.2e-49  167.8   0.2   1   1   1.8e-53   2.5e-49  167.6   0.2     1   205    12   242    12   242 0.86 Metallopeptidase family M24
Y1_Tnp               PF01797.11   121 seq1323_BIOID51111   -             95   1.4e-25   89.3   0.0   1   1   1.2e-29   1.6e-25   89.1   0.0     2    77    20    95    19    95 0.97 Transposase IS200 like
DUF1680              PF07944.7    520 seq1325_BIOID51111   -            622   8.6e-36  123.1   6.9   1   1   3.7e-39     5e-35  120.6   4.8    48   520    65   534    48   534 0.81 Putative glycosyl hydrolase of unknown function (DUF1680)
adh_short_C2         PF13561.1    243 seq1326_BIOID51111   -            262   2.9e-79  266.2   0.1   1   1   4.7e-83   3.2e-79  266.0   0.1     1   243    13   252    13   252 0.98 Enoyl-(Acyl carrier protein) reductase
adh_short            PF00106.20   167 seq1326_BIOID51111   -            262   6.1e-09   35.8   0.2   1   1   1.2e-12   7.9e-09   35.5   0.1     2   165     8   176     7   178 0.83 short chain dehydrogenase
Polysacc_deac_2      PF04748.8    213 seq1327_BIOID51111   -            319   9.7e-81  269.7   0.4   1   1   8.6e-85   1.2e-80  269.4   0.3     1   212    28   238    28   239 0.99 Divergent polysaccharide deacetylase
NQR2_RnfD_RnfE       PF03116.10   314 seq1328_BIOID51111   -            352  8.2e-122  406.1  15.5   1   1  6.8e-126  9.3e-122  405.9  10.7     3   314     4   350     2   350 0.93 NQR2, RnfD, RnfE family
MFS_1                PF07690.11   354 seq1330_BIOID51111   -            173   1.5e-13   50.1  19.2   1   1   2.4e-17   1.6e-13   50.0  13.3    22   173    11   166     1   173 0.78 Major Facilitator Superfamily
Sugar_tr             PF00083.19   451 seq1330_BIOID51111   -            173   1.9e-06   26.6  16.1   1   1   3.3e-10   2.3e-06   26.3  11.1   281   418    14   143     3   168 0.76 Sugar (and other) transporter
MerR-DNA-bind        PF09278.6     65 seq1331_BIOID51111   -            154     7e-15   55.0   0.1   1   1   2.6e-18   1.2e-14   54.3   0.0     2    65    55   119    54   119 0.96 MerR, DNA binding
MerR                 PF00376.18    38 seq1331_BIOID51111   -            154   4.6e-14   51.5   0.3   1   1   2.5e-17   1.1e-13   50.3   0.1     1    38    13    49    13    49 0.98 MerR family regulatory protein
MerR_1               PF13411.1     69 seq1331_BIOID51111   -            154   2.8e-12   46.1   0.0   1   1     1e-15   4.6e-12   45.4   0.0     2    65    13    76    12    78 0.96 MerR HTH family regulatory protein
BPD_transp_1         PF00528.17   185 seq1332_BIOID51111   -            281   1.9e-14   53.4  20.7   1   1   1.4e-18   1.9e-14   53.4  14.3     3   184    81   273    79   274 0.86 Binding-protein-dependent transport system inner membrane component
DUF2636              PF11120.3     62 seq1334_BIOID51111   -             63   5.2e-33  112.2   0.6   1   1   4.2e-37   5.7e-33  112.1   0.4     1    62     2    63     2    63 0.99 Protein of unknown function (DUF2636)
Pantoate_ligase      PF02569.10   280 seq1335_BIOID51111   -            283  6.6e-124  412.0   0.1   1   1  5.4e-128  7.4e-124  411.9   0.0     1   280     1   280     1   280 0.98 Pantoate-beta-alanine ligase
DUF3521              PF12035.3     35 seq1337_BIOID51111   -             79     6e-13   48.2   4.4   1   1     8e-17   1.1e-12   47.4   3.1     3    34    15    49    14    50 0.88 Protein of unknown function (DUF3521)
DUF3521              PF12035.3     35 seq1338_BIOID51111   -             57   3.6e-19   68.1   1.8   1   1   3.4e-23   4.6e-19   67.8   1.3     1    35     1    35     1    35 0.99 Protein of unknown function (DUF3521)
PCRF                 PF03462.13   116 seq1340_BIOID51111   -            360   2.6e-43  146.2   0.4   1   1   8.7e-47     6e-43  145.1   0.3     3   116    65   178    63   178 0.98 PCRF domain
RF-1                 PF00472.15   114 seq1340_BIOID51111   -            360   3.2e-39  133.1   0.0   1   1   4.7e-43   3.2e-39  133.1   0.0     9   114   216   321   208   321 0.97 RF-1 domain
DUF3260              PF11658.3    518 seq1341_BIOID51111   -            559  4.9e-234  777.1   0.0   1   1  4.1e-238  5.6e-234  776.9   0.0     2   518    24   554    23   554 0.99 Protein of unknown function (DUF3260)
GlnD_UR_UTase        PF08335.6    142 seq1342_BIOID51111   -            890   7.7e-40  135.8   0.3   1   1   2.8e-43   7.7e-40  135.8   0.2     1   142   192   331   192   331 0.98 GlnD PII-uridylyltransferase
ACT                  PF01842.20    66 seq1342_BIOID51111   -            890   4.6e-20   70.5   0.2   1   2   8.3e-12   2.3e-08   33.2   0.0     1    55   708   763   708   767 0.91 ACT domain
ACT                  PF01842.20    66 seq1342_BIOID51111   -            890   4.6e-20   70.5   0.2   2   2   2.7e-12   7.4e-09   34.8   0.1     3    63   817   874   815   877 0.82 ACT domain
HD                   PF01966.17   122 seq1342_BIOID51111   -            890   4.1e-15   55.7   0.2   1   1   4.4e-18   1.2e-14   54.2   0.1     1   121   468   601   468   602 0.93 HD domain
NTP_transf_2         PF01909.18    93 seq1342_BIOID51111   -            890   2.9e-11   43.4   0.0   1   1   2.7e-14   7.3e-11   42.1   0.0    11    92    78   168    68   169 0.84 Nucleotidyltransferase domain
DUF294               PF03445.8    169 seq1342_BIOID51111   -            890   1.7e-05   24.1   0.1   1   1   6.5e-08   0.00018   20.8   0.0     3    88    43   124    41   139 0.84 Putative nucleotidyltransferase DUF294
DUF1375              PF07119.7     76 seq1343_BIOID51111   -             75   8.9e-21   73.3   0.2   1   1   9.2e-25   1.3e-20   72.9   0.1     6    75     8    69     3    70 0.91 Protein of unknown function (DUF1375)
AMNp_N               PF10423.4    160 seq1344_BIOID51111   -            536   9.8e-51  171.3   0.1   1   1   2.1e-54   1.5e-50  170.8   0.1     2   158    64   222    63   224 0.96 Bacterial AMP nucleoside phosphorylase N-terminus
PNP_UDP_1            PF01048.15   234 seq1344_BIOID51111   -            536   5.7e-20   71.1   0.0   1   1   1.4e-23   9.5e-20   70.4   0.0    33   200   314   481   282   504 0.83 Phosphorylase superfamily
MFS_1                PF07690.11   354 seq1346_BIOID51111   -            512   5.7e-55  186.3  38.3   1   1   4.2e-59   5.7e-55  186.3  26.5     1   353    19   413    19   414 0.89 Major Facilitator Superfamily
Lactamase_B          PF00753.22   194 seq1348_BIOID51111   -            251   4.6e-34  117.6   0.4   1   1   8.5e-38   5.8e-34  117.3   0.3     3   194     9   165     7   165 0.93 Metallo-beta-lactamase superfamily
Lactamase_B_2        PF12706.2    194 seq1348_BIOID51111   -            251   2.2e-08   33.7   0.1   1   1     5e-12   3.4e-08   33.1   0.1     3   187    25   198    23   204 0.58 Beta-lactamase superfamily domain
Catalase             PF00199.14   384 seq1351_BIOID51111   -            753  2.6e-170  566.1   0.1   1   1    5e-174  3.4e-170  565.7   0.1     1   382    81   467    81   469 0.99 Catalase
Catalase-rel         PF06628.7     68 seq1351_BIOID51111   -            753     4e-20   71.3   0.0   1   1   1.3e-23   8.7e-20   70.2   0.0     1    68   495   563   495   563 0.98 Catalase-related immune-responsive
Ala_racemase_N       PF01168.15   217 seq1352_BIOID51111   -            234   1.3e-49  168.5   0.2   1   1   1.1e-53   1.5e-49  168.3   0.1     2   217     7   230     6   230 0.90 Alanine racemase, N-terminal domain
CesT                 PF05932.8    119 seq1353_BIOID51111   -             62   5.1e-06   26.2   0.1   1   1   3.9e-10   5.3e-06   26.1   0.1     1    48     4    50     4    60 0.86 Tir chaperone protein (CesT) family
Cytochrom_NNT        PF03264.9    174 seq1355_BIOID51111   -            390   5.9e-65  217.8   7.7   1   1   9.3e-68   6.3e-64  214.4   4.4     2   174    11   184    10   184 0.98 NapC/NirT cytochrome c family, N-terminal region
Helicase_C_2         PF13307.1    167 seq1356_BIOID51111   -            790   5.1e-26   91.4   0.0   1   1   2.4e-29   8.2e-26   90.8   0.0     8   165   578   733   571   735 0.93 Helicase C-terminal domain
DEAD                 PF00270.24   173 seq1356_BIOID51111   -            790   3.6e-09   36.1   0.1   1   1   2.1e-09   7.2e-06   25.4   0.0    12    78    88   153    73   171 0.74 DEAD/DEAH box helicase
DEAD_2               PF06733.10   174 seq1356_BIOID51111   -            790   3.1e-07   29.8   0.0   1   1   1.6e-10   5.4e-07   29.0   0.0   104   167   246   308   195   314 0.87 DEAD_2
DUF2593              PF10767.4    144 seq1357_BIOID51111   -            162   7.6e-72  239.5   6.3   1   1   6.3e-76   8.7e-72  239.4   4.3     2   144    20   162    19   162 0.99 Protein of unknown function (DUF2593)
CesT                 PF05932.8    119 seq1358_BIOID51111   -             76   4.1e-10   39.4   0.0   1   1   3.4e-14   4.6e-10   39.2   0.0    44   112     9    71     6    76 0.94 Tir chaperone protein (CesT) family
FMN_bind             PF04205.9     81 seq1360_BIOID51111   -            206   2.6e-18   65.8   0.1   1   1     4e-22   5.5e-18   64.7   0.0     1    77    99   187    99   191 0.98 FMN-binding domain
Xan_ur_permease      PF00860.15   389 seq1361_BIOID51111   -            449   1.7e-88  296.6  48.3   1   1   1.6e-92   2.1e-88  296.3  33.5     1   388    26   409    26   410 0.99 Permease family
ABC_tran             PF00005.22   118 seq1366_BIOID51111   -            637     1e-36  125.7   1.1   1   2   2.4e-18   3.3e-15   56.3   0.0     1   118    41   178    41   178 0.87 ABC transporter
ABC_tran             PF00005.22   118 seq1366_BIOID51111   -            637     1e-36  125.7   1.1   2   2   2.6e-21   3.6e-18   65.9   0.0     1   118   352   459   352   459 0.92 ABC transporter
ABC_tran_2           PF12848.2     85 seq1366_BIOID51111   -            637   6.6e-29   99.4   4.3   1   1   4.8e-32   6.6e-29   99.4   3.0     1    83   217   298   217   302 0.93 ABC transporter
GGDEF                PF00990.16   161 seq1367_BIOID51111   -           1105   5.4e-45  152.7   0.3   1   1   6.8e-48   1.2e-44  151.6   0.2     1   160   682   838   682   839 0.97 GGDEF domain
MASE1                PF05231.9    299 seq1367_BIOID51111   -           1105   1.6e-33  115.9  42.3   1   1   9.1e-37   1.6e-33  115.9  29.3     2   298    19   294    18   295 0.88 MASE1
PAS_9                PF13426.1    104 seq1367_BIOID51111   -           1105   1.8e-29  102.1   0.0   1   2   1.3e-15   2.2e-12   47.1   0.0     3   104   314   416   312   416 0.96 PAS domain
PAS_9                PF13426.1    104 seq1367_BIOID51111   -           1105   1.8e-29  102.1   0.0   2   2   3.7e-12   6.4e-09   36.0   0.0     2   104   566   670   565   670 0.92 PAS domain
PAS_3                PF08447.6     91 seq1367_BIOID51111   -           1105   5.3e-26   90.4   0.0   1   2   9.6e-13   1.6e-09   37.5   0.0     4    89   327   409   324   411 0.93 PAS fold
PAS_3                PF08447.6     91 seq1367_BIOID51111   -           1105   5.3e-26   90.4   0.0   2   2   1.3e-13   2.3e-10   40.3   0.0     2    91   452   537   451   537 0.96 PAS fold
PAS_4                PF08448.5    110 seq1367_BIOID51111   -           1105   5.7e-24   84.1   0.0   1   2   4.4e-10   7.5e-07   29.0   0.0     7   110   314   419   309   419 0.90 PAS fold
PAS_4                PF08448.5    110 seq1367_BIOID51111   -           1105   5.7e-24   84.1   0.0   2   2   1.1e-13     2e-10   40.5   0.0     1   109   561   672   561   673 0.94 PAS fold
PAS                  PF00989.19   113 seq1367_BIOID51111   -           1105   3.3e-23   81.5   0.1   1   2   2.7e-12   4.6e-09   35.9   0.0     3   113   304   414   303   414 0.90 PAS fold
PAS                  PF00989.19   113 seq1367_BIOID51111   -           1105   3.3e-23   81.5   0.1   2   2   5.8e-11   9.9e-08   31.6   0.0     7   113   561   668   555   668 0.94 PAS fold
EAL                  PF00563.15   236 seq1367_BIOID51111   -           1105   4.8e-18   65.3   0.2   1   1   7.5e-21   1.3e-17   63.9   0.1    37   233   896  1087   891  1090 0.92 EAL domain
PAS_8                PF13188.1     64 seq1367_BIOID51111   -           1105     1e-11   44.1   0.0   1   2   7.3e-07    0.0012   18.4   0.0     2    51   303   358   303   371 0.72 PAS domain
PAS_8                PF13188.1     64 seq1367_BIOID51111   -           1105     1e-11   44.1   0.0   2   2   1.6e-07   0.00027   20.5   0.0     1    52   555   607   555   619 0.80 PAS domain
Asp_Glu_race         PF01177.17   217 seq1369_BIOID51111   -            285   3.4e-30  105.4   0.1   1   1   3.4e-34   4.7e-30  105.0   0.0     2   215    25   234    24   236 0.86 Asp/Glu/Hydantoin racemase
LysM                 PF01476.15    44 seq1370_BIOID51111   -            452   1.7e-28   98.0   0.0   1   2   3.2e-18   2.2e-14   52.9   0.0     1    43   343   384   343   385 0.98 LysM domain
LysM                 PF01476.15    44 seq1370_BIOID51111   -            452   1.7e-28   98.0   0.0   2   2   1.6e-13   1.1e-09   37.9   0.0     1    42   402   441   402   443 0.90 LysM domain
SLT                  PF01464.15   121 seq1370_BIOID51111   -            452   5.8e-26   90.2   0.1   1   1   1.4e-29   9.4e-26   89.5   0.1     2   118   103   215   102   218 0.97 Transglycosylase SLT domain
Methyltransf_31      PF13847.1    152 seq1371_BIOID51111   -            277   1.8e-21   76.1   0.0   1   1   2.1e-24   2.6e-21   75.6   0.0     2   117   108   242   107   268 0.85 Methyltransferase domain
MTS                  PF05175.9    170 seq1371_BIOID51111   -            277   1.7e-20   72.9   0.0   1   1   2.4e-23     3e-20   72.1   0.0    26   138   105   236    94   253 0.87 Methyltransferase small domain
Methyltransf_18      PF12847.2    112 seq1371_BIOID51111   -            277   2.1e-16   60.3   0.1   1   1   3.9e-19   4.9e-16   59.1   0.1     4   110   112   237   109   239 0.73 Methyltransferase domain
Methyltransf_26      PF13659.1    117 seq1371_BIOID51111   -            277   5.8e-16   58.4   0.1   1   1   1.2e-18   1.5e-15   57.1   0.0     3   114   112   237   110   240 0.89 Methyltransferase domain
Methyltransf_4       PF02390.12   197 seq1371_BIOID51111   -            277   1.1e-08   34.2   0.0   1   1   1.4e-11   1.8e-08   33.5   0.0    22    77   112   167    90   183 0.88 Putative methyltransferase
PrmA                 PF06325.8    295 seq1371_BIOID51111   -            277   2.3e-06   26.8   0.0   1   1   2.9e-09   3.7e-06   26.1   0.0   153   232   101   183    94   184 0.78 Ribosomal protein L11 methyltransferase (PrmA)
UPF0020              PF01170.13   180 seq1371_BIOID51111   -            277   6.6e-06   25.6   0.0   1   1   8.7e-09   1.1e-05   25.0   0.0    38   116   117   186   102   195 0.81 Putative RNA methylase family UPF0020
PCMT                 PF01135.14   210 seq1371_BIOID51111   -            277   6.6e-06   25.6   0.0   1   1   7.7e-09   9.6e-06   25.1   0.0    53   132    87   167    71   175 0.82 Protein-L-isoaspartate(D-aspartate) O-methyltransferase (PCMT)
Cons_hypoth95        PF03602.10   183 seq1371_BIOID51111   -            277   9.5e-06   25.0   0.0   1   1   1.6e-08     2e-05   23.9   0.0    42   128   109   190    92   198 0.85 Conserved hypothetical protein 95
Methyltransf_11      PF08241.7     95 seq1371_BIOID51111   -            277   3.4e-05   24.1   0.0   1   1   4.7e-08   5.8e-05   23.3   0.0     1    46   114   163   114   236 0.89 Methyltransferase domain
Methyltransf_16      PF10294.4    174 seq1371_BIOID51111   -            277   4.3e-05   22.9   0.0   1   1   5.4e-08   6.8e-05   22.2   0.0    45   111   108   172    96   184 0.84 Putative methyltransferase
tRNA_U5-meth_tr      PF05958.6    352 seq1372_BIOID51111   -            375   1.7e-19   69.6   0.0   1   1   3.7e-20   1.3e-16   60.1   0.0   172   351   208   374   183   375 0.90 tRNA (Uracil-5-)-methyltransferase
Methyltransf_31      PF13847.1    152 seq1372_BIOID51111   -            375     3e-09   36.5   0.0   1   1   1.6e-12   5.4e-09   35.7   0.0     5    67   235   295   233   346 0.87 Methyltransferase domain
Methyltransf_26      PF13659.1    117 seq1372_BIOID51111   -            375     2e-07   30.9   0.0   1   1   1.1e-10   3.7e-07   30.0   0.0     4    80   237   310   234   369 0.88 Methyltransferase domain
MTS                  PF05175.9    170 seq1372_BIOID51111   -            375   6.2e-06   25.6   0.0   1   1   2.9e-09   9.9e-06   24.9   0.0    32   109   234   311   209   329 0.83 Methyltransferase small domain
YGGT                 PF02325.12    75 seq1375_BIOID51111   -            188   1.3e-41  140.2  21.6   1   2   8.4e-26   1.1e-21   76.3   3.0     1    73     8    80     8    82 0.97 YGGT family
YGGT                 PF02325.12    75 seq1375_BIOID51111   -            188   1.3e-41  140.2  21.6   2   2   8.2e-24   1.1e-19   69.9   6.5     3    73   101   170    88   172 0.93 YGGT family
Rnf-Nqr              PF02508.9    190 seq1376_BIOID51111   -            231   7.9e-59  198.3   9.5   1   1   6.7e-63   9.1e-59  198.1   6.6     1   189     1   200     1   201 0.98 Rnf-Nqr subunit, membrane protein
Glyco_hydro_38       PF01074.17   277 seq1378_BIOID51111   -           1024   1.3e-68  231.2   0.0   1   1   4.4e-72     2e-68  230.5   0.0     2   261   250   499   249   509 0.98 Glycosyl hydrolases family 38 N-terminal domain
Glyco_hydro_38C      PF07748.8    458 seq1378_BIOID51111   -           1024   3.9e-52  177.4   0.0   1   1   1.6e-55   7.4e-52  176.5   0.0    71   458   656  1021   619  1021 0.85 Glycosyl hydrolases family 38 C-terminal domain
Alpha-mann_mid       PF09261.6     80 seq1378_BIOID51111   -           1024   2.7e-21   75.4   0.1   1   1   1.6e-24   7.4e-21   74.0   0.1     1    80   514   590   514   590 0.95 Alpha mannosidase, middle domain
Hexapep              PF00132.19    36 seq1382_BIOID51111   -            303   1.9e-06   27.0  17.2   1   1     5e-07    0.0034   16.7   0.5     8    36   209   237   203   237 0.89 Bacterial transferase hexapeptide (six repeats)
RNB                  PF00773.14   325 seq1383_BIOID51111   -            644   3.6e-82  276.1   0.0   1   1     1e-85   4.5e-82  275.8   0.0     1   324   189   516   189   517 0.95 RNB domain
OB_RNB               PF08206.6     58 seq1383_BIOID51111   -            644   4.3e-19   67.6   0.0   1   1   2.6e-22   1.2e-18   66.2   0.0     1    57    24    80    24    81 0.95 Ribonuclease B OB domain
S1                   PF00575.18    74 seq1383_BIOID51111   -            644   2.9e-12   46.4   0.7   1   1     9e-13   4.1e-09   36.2   0.1     4    69   560   638   557   640 0.77 S1 RNA binding domain
TOBE                 PF03459.12    64 seq1385_BIOID51111   -            262   2.3e-30  104.3   0.2   1   2   2.6e-19   1.8e-15   56.6   0.1     1    63   125   188   125   189 0.98 TOBE domain
TOBE                 PF03459.12    64 seq1385_BIOID51111   -            262   2.3e-30  104.3   0.2   2   2   7.7e-16   5.3e-12   45.5   0.0     3    64   199   258   197   258 0.97 TOBE domain
HTH_1                PF00126.22    60 seq1385_BIOID51111   -            262   6.9e-07   28.7   0.0   1   1   1.9e-10   1.3e-06   27.9   0.0     2    60    20    83    19    83 0.89 Bacterial regulatory helix-turn-helix protein, lysR family
Molybdopterin        PF00384.17   432 seq1386_BIOID51111   -            848  8.7e-106  354.1   0.0   1   1  1.5e-109  1.1e-105  353.8   0.0     1   431    99   572    99   573 0.95 Molybdopterin oxidoreductase
Molydop_binding      PF01568.16   109 seq1386_BIOID51111   -            848   1.8e-23   82.3   0.0   1   1   5.3e-27   3.6e-23   81.3   0.0     1   108   690   811   690   812 0.95 Molydopterin dinucleotide binding domain
DUF167               PF02594.11    78 seq1388_BIOID51111   -             96   6.3e-29   99.6   0.1   1   1   5.3e-33   7.2e-29   99.4   0.1     2    77     8    82     7    83 0.97 Uncharacterised ACR, YggU family COG1872
SirB                 PF04247.7    123 seq1391_BIOID51111   -            130     1e-38  131.7   8.6   1   1   8.4e-43   1.1e-38  131.5   6.0     2   123     4   129     3   129 0.97 Invasion gene expression up-regulator, SirB
Asp_decarbox         PF02261.11   116 seq1393_BIOID51111   -            126   3.2e-49  165.2   0.0   1   1   2.7e-53   3.7e-49  165.0   0.0     1   115     1   115     1   116 0.99 Aspartate decarboxylase
Radical_SAM          PF04055.16   166 seq1395_BIOID51111   -            474   4.8e-30  104.7   0.0   1   1   1.7e-33   7.9e-30  104.0   0.0     1   166   151   325   151   325 0.97 Radical SAM superfamily
UPF0004              PF00919.15    98 seq1395_BIOID51111   -            474   7.8e-29   99.2   0.0   1   1     3e-32   1.4e-28   98.4   0.0     1    98     4   104     4   104 0.95 Uncharacterized protein family UPF0004
TRAM                 PF01938.15    61 seq1395_BIOID51111   -            474   4.6e-20   71.0   0.1   1   1   2.3e-23   1.1e-19   69.9   0.1     1    61   378   440   378   440 0.96 TRAM domain
HhH-GPD              PF00730.20   121 seq1396_BIOID51111   -            211   9.7e-19   67.6   0.0   1   1   3.1e-22   1.4e-18   67.1   0.0     1   120    34   168    34   169 0.95 HhH-GPD superfamily base excision DNA repair protein
HHH                  PF00633.18    30 seq1396_BIOID51111   -            211   2.8e-08   32.8   0.0   1   1   1.5e-11   6.8e-08   31.6   0.0     2    29   100   127    99   128 0.94 Helix-hairpin-helix motif
EndIII_4Fe-2S        PF10576.4     17 seq1396_BIOID51111   -            211   9.7e-05   22.2   3.3   1   1   3.7e-08   0.00017   21.5   2.3     1    17   187   203   187   203 0.99 Iron-sulfur binding domain of endonuclease III
PfkB                 PF00294.19   301 seq1397_BIOID51111   -            300   3.2e-63  213.5   0.5   1   1   2.7e-67   3.6e-63  213.3   0.3     3   299     5   287     3   289 0.93 pfkB family carbohydrate kinase
Glyco_hydro_32N      PF00251.15   308 seq1398_BIOID51111   -            477   1.9e-99  332.8   0.8   1   1  3.5e-103   2.4e-99  332.4   0.6     1   308    29   330    29   330 0.95 Glycosyl hydrolases family 32 N-terminal domain
Glyco_hydro_32C      PF08244.7     86 seq1398_BIOID51111   -            477     4e-09   36.6   0.0   1   1   1.1e-12   7.2e-09   35.7   0.0    23    86   384   440   368   440 0.87 Glycosyl hydrolases family 32 C terminal
Transcrip_reg        PF01709.15   234 seq1399_BIOID51111   -            238   4.2e-84  281.2   1.0   1   1   3.5e-88   4.7e-84  281.0   0.7     1   233     3   235     3   236 0.98 Transcriptional regulator
Ham1p_like           PF01725.11   189 seq1400_BIOID51111   -            197   1.3e-64  216.9   0.0   1   1   1.1e-68   1.5e-64  216.7   0.0     1   188     4   193     4   194 0.97 Ham1 family
Na_H_Exchanger       PF00999.16   384 seq1401_BIOID51111   -            549   3.4e-72  242.9  43.6   1   1   3.1e-76   4.2e-72  242.6  30.2     2   383     8   421     5   422 0.91 Sodium/hydrogen exchanger family
Transglut_core2      PF13369.1    153 seq1404_BIOID51111   -            269     9e-38  129.0   0.0   1   1   1.8e-41   1.2e-37  128.5   0.0     2   152    33   184    32   185 0.97 Transglutaminase-like superfamily
TPR_9                PF13371.1     73 seq1404_BIOID51111   -            269   4.4e-28   96.8   0.2   1   1   1.4e-31   9.4e-28   95.7   0.1     1    73   187   259   187   259 0.99 Tetratricopeptide repeat
ABC_tran             PF00005.22   118 seq1408_BIOID51111   -            494   2.4e-28   98.7   0.1   1   2   1.3e-12     3e-09   37.1   0.0     2   117    48   167    47   168 0.66 ABC transporter
ABC_tran             PF00005.22   118 seq1408_BIOID51111   -            494   2.4e-28   98.7   0.1   2   2   1.5e-19   3.5e-16   59.5   0.0     1   117   304   433   304   434 0.88 ABC transporter
AAA_21               PF13304.1    303 seq1408_BIOID51111   -            494   6.3e-20   72.2   9.2   1   1   9.5e-15   2.2e-11   44.1   1.2     4   297   295   464   295   467 0.83 AAA domain
Ecotin               PF03974.8    128 seq1411_BIOID51111   -            174   2.6e-52  175.7   0.1   1   1     3e-56   4.1e-52  175.1   0.1     2   128    40   165    39   165 0.97 Ecotin
Radical_SAM          PF04055.16   166 seq1413_BIOID51111   -            378   1.3e-16   61.1   0.0   1   1   3.1e-20   2.1e-16   60.4   0.0     2   158    11   175    10   180 0.75 Radical SAM superfamily
HemN_C               PF06969.11    66 seq1413_BIOID51111   -            378   2.7e-07   30.4   0.0   1   1     9e-11   6.2e-07   29.2   0.0     4    66   305   366   302   366 0.92 HemN C-terminal domain
Na_Pi_cotrans        PF02690.10   142 seq1415_BIOID51111   -            543   1.6e-44  150.9  30.2   1   2   1.4e-39   9.5e-36  122.5   7.0     1   140    13   148    13   150 0.98 Na+/Pi-cotransporter
Na_Pi_cotrans        PF02690.10   142 seq1415_BIOID51111   -            543   1.6e-44  150.9  30.2   2   2   1.6e-13   1.1e-09   38.0  10.2     1   123   139   265   139   284 0.90 Na+/Pi-cotransporter
Hexapep              PF00132.19    36 seq1417_BIOID51111   -            274   2.1e-14   52.1   9.5   1   2   2.5e-09   3.5e-05   23.0   1.3     1    36   131   166   131   166 0.96 Bacterial transferase hexapeptide (six repeats)
Hexapep              PF00132.19    36 seq1417_BIOID51111   -            274   2.1e-14   52.1   9.5   2   2   6.2e-12   8.5e-08   31.2   0.9     2    35   176   209   175   210 0.96 Bacterial transferase hexapeptide (six repeats)
Trp_Tyr_perm         PF03222.8    394 seq1419_BIOID51111   -            444   4.2e-05   22.4  38.4   1   1   5.5e-09   7.6e-05   21.5  26.6     7   374    42   425    38   436 0.76 Tryptophan/tyrosine permease family
SAF_2                PF13144.1    196 seq1420_BIOID51111   -            245   5.7e-41  140.0   1.2   1   1   5.3e-45   7.2e-41  139.7   0.9     6   195    44   240    34   241 0.84 SAF-like
Abhydrolase_1        PF00561.15   230 seq1421_BIOID51111   -            340   3.3e-26   92.1   0.0   1   1   2.6e-29     9e-26   90.7   0.0     4   218   105   312   102   315 0.96 alpha/beta hydrolase fold
Abhydrolase_6        PF12697.2    228 seq1421_BIOID51111   -            340     3e-16   59.9   0.7   1   1   1.2e-19   4.2e-16   59.4   0.5     1   219    75   312    75   320 0.70 Alpha/beta hydrolase family
Abhydrolase_5        PF12695.2    142 seq1421_BIOID51111   -            340   7.6e-11   41.8   0.4   1   1   7.2e-14   2.5e-10   40.1   0.2     2   141    75   308    74   309 0.65 Alpha/beta hydrolase family
Glycos_trans_3N      PF02885.12    66 seq1422_BIOID51111   -            320   2.8e-15   55.5   0.0   1   1   3.6e-19     5e-15   54.7   0.0     2    65     3    70     2    71 0.97 Glycosyl transferase family, helical bundle domain
DeoRC                PF00455.17   162 seq1424_BIOID51111   -            268   2.4e-50  170.1   1.3   1   1   2.7e-53   3.1e-50  169.8   0.9     2   161    85   244    84   245 0.99 DeoR C terminal sensor domain
HTH_DeoR             PF08220.7     57 seq1424_BIOID51111   -            268   5.8e-23   80.0   0.9   1   1   5.1e-26   5.8e-23   80.0   0.6     1    56    18    73    18    74 0.97 DeoR-like helix-turn-helix domain
HTH_11               PF08279.7     55 seq1424_BIOID51111   -            268   6.4e-10   38.4   0.1   1   1     1e-12   1.2e-09   37.5   0.1     4    44    21    60    18    67 0.87 HTH domain
MarR_2               PF12802.2     62 seq1424_BIOID51111   -            268   3.5e-07   29.6   0.1   1   1   7.3e-10   8.3e-07   28.4   0.1     5    61    17    70    11    71 0.88 MarR family
MarR                 PF01047.17    59 seq1424_BIOID51111   -            268   4.7e-07   29.2   0.1   1   1   8.8e-10     1e-06   28.2   0.0     8    50    22    64    16    66 0.94 MarR family
HTH_27               PF13463.1     68 seq1424_BIOID51111   -            268   5.2e-06   26.5   0.1   1   1   1.1e-08   1.2e-05   25.4   0.0     2    53    16    66    16    77 0.89 Winged helix DNA-binding domain
GntR                 PF00392.16    64 seq1424_BIOID51111   -            268   8.6e-06   24.9   0.0   1   1   1.7e-08   1.9e-05   23.8   0.0    27    60    34    67    26    70 0.93 Bacterial regulatory proteins, gntR family
HTH_24               PF13412.1     48 seq1424_BIOID51111   -            268   2.2e-05   23.6   0.1   1   1   4.6e-08   5.2e-05   22.4   0.1     7    48    21    62    16    62 0.95 Winged helix-turn-helix DNA-binding
HlyD                 PF00529.15   306 seq1427_BIOID51111   -            397   1.4e-80  270.8  14.4   1   1     4e-84   1.4e-80  270.8  10.0     1   306    64   361    64   361 0.99 HlyD family secretion protein
HlyD_2               PF12700.2    328 seq1427_BIOID51111   -            397   4.6e-19   68.6   1.0   1   1   1.7e-22   5.9e-19   68.2   0.7     2   328    45   361    44   361 0.79 HlyD family secretion protein
HlyD_3               PF13437.1    105 seq1427_BIOID51111   -            397     2e-12   47.2   4.5   1   1   1.5e-13   5.1e-10   39.5   0.2     2   105   176   290   175   290 0.89 HlyD family secretion protein
Biotin_lipoyl_2      PF13533.1     50 seq1427_BIOID51111   -            397   7.2e-11   41.4   9.5   1   1   9.9e-11   3.4e-07   29.7   0.1     4    49    67   121    48   122 0.89 Biotin-lipoyl like
DAHP_synth_1         PF00793.15   272 seq1428_BIOID51111   -            284   5.8e-82  274.3   0.0   1   1     5e-86   6.8e-82  274.0   0.0     9   271    10   275     2   276 0.97 DAHP synthetase I family
PTR2                 PF00854.16   373 seq1432_BIOID51111   -            508   2.6e-75  253.4  26.1   1   1   7.2e-79   4.9e-75  252.5  15.9     2   370    97   436    96   439 0.97 POT family
MFS_1                PF07690.11   354 seq1432_BIOID51111   -            508   1.4e-20   73.2  54.1   1   1   3.4e-21   2.3e-17   62.6  25.6    10   301    43   380    34   390 0.78 Major Facilitator Superfamily
Aldedh               PF00171.17   462 seq1433_BIOID51111   -            470  1.7e-141  471.6   2.0   1   1  1.4e-145    2e-141  471.3   1.4    10   462    18   465    11   465 0.97 Aldehyde dehydrogenase family
Rhodanese            PF00581.15   113 seq1434_BIOID51111   -            350   4.8e-17   62.2   0.1   1   1   9.6e-21   1.3e-16   60.8   0.0     2   112   138   233   137   234 0.94 Rhodanese-like domain
YscJ_FliF            PF01514.12   207 seq1437_BIOID51111   -            552   4.7e-66  221.7   0.0   1   1   3.8e-69   2.6e-65  219.3   0.0     9   205    28   223    17   225 0.96 Secretory protein of YscJ/FliF family
YscJ_FliF_C          PF08345.6    160 seq1437_BIOID51111   -            552   2.9e-52  176.7   6.3   1   1   4.3e-56   2.9e-52  176.7   4.4     1   160   250   429   250   429 0.87 Flagellar M-ring protein C-terminal
PhoH                 PF02562.11   205 seq1439_BIOID51111   -            359     8e-97  322.2   0.0   1   1  1.5e-100     1e-96  321.9   0.0     2   205   131   334   130   334 0.99 PhoH-like protein
AAA_30               PF13604.1    196 seq1439_BIOID51111   -            359   7.3e-08   32.1   0.0   1   1   5.1e-11   3.5e-07   29.8   0.0     4   133   136   287   134   289 0.84 AAA domain
FlgM                 PF04316.8     57 seq1441_BIOID51111   -             92     3e-10   39.7   1.5   1   1   2.9e-14     4e-10   39.3   0.9     9    56    43    89    34    90 0.83 Anti-sigma-28 factor, FlgM
Metallophos          PF00149.23   201 seq1442_BIOID51111   -            270   4.9e-10   39.0   0.1   1   1     2e-13   1.4e-09   37.5   0.0     1   199    49   211    49   213 0.90 Calcineurin-like phosphoesterase
Metallophos_2        PF12850.2    156 seq1442_BIOID51111   -            270   1.5e-08   34.5   0.0   1   1     3e-12     2e-08   34.0   0.0     2   123    50   215    49   247 0.65 Calcineurin-like phosphoesterase superfamily domain
PAS_9                PF13426.1    104 seq1443_BIOID51111   -            215   1.1e-07   32.1   0.0   1   1   2.6e-11   1.8e-07   31.4   0.0     2    75   122   196   121   212 0.81 PAS domain
PAS                  PF00989.19   113 seq1443_BIOID51111   -            215   2.9e-07   30.1   0.0   1   1   9.5e-11   6.5e-07   29.0   0.0     4    52   114   162   111   211 0.84 PAS fold
UPF0270              PF06794.7     70 seq1444_BIOID51111   -             72   9.2e-36  121.3   0.1   1   1   7.4e-40     1e-35  121.2   0.0     1    70     1    70     1    70 0.99 Uncharacterised protein family (UPF0270)
HAD_2                PF13419.1    176 seq1445_BIOID51111   -            199     6e-29  101.4   0.1   1   1     2e-32     7e-29  101.2   0.1     2   176     4   184     3   184 0.84 Haloacid dehalogenase-like hydrolase
Hydrolase_like       PF13242.1     75 seq1445_BIOID51111   -            199   2.5e-08   33.3   0.0   1   1   1.6e-11   5.5e-08   32.2   0.0     2    50   139   186   138   198 0.93 HAD-hyrolase-like
Hydrolase            PF00702.21   204 seq1445_BIOID51111   -            199   2.1e-06   28.3   0.0   1   1   6.7e-10   2.3e-06   28.1   0.0   111   203    75   177     8   178 0.77 haloacid dehalogenase-like hydrolase
FlgN                 PF05130.7    143 seq1446_BIOID51111   -            142   6.9e-19   68.3   3.2   1   1   5.7e-23   7.8e-19   68.2   2.2     2   122     7   132     1   134 0.96 FlgN protein
Ldh_2                PF02615.9    335 seq1448_BIOID51111   -            361  2.1e-138  460.5   0.0   1   1  1.8e-142  2.4e-138  460.3   0.0     1   334     5   340     5   341 0.99 Malate/L-lactate dehydrogenase
PRK                  PF00485.13   194 seq1450_BIOID51111   -            289     3e-74  248.6   0.0   1   1   2.7e-78   3.6e-74  248.4   0.0     1   194     7   214     7   214 0.99 Phosphoribulokinase / Uridine kinase family
SBP_bac_7            PF03480.8    286 seq1451_BIOID51111   -            328   1.2e-83  280.3   1.2   1   1   1.1e-87   1.5e-83  280.1   0.8     1   285    33   312    33   313 0.99 Bacterial extracellular solute-binding protein, family 7
Nitrate_red_del      PF02613.10   136 seq1452_BIOID51111   -            199   1.4e-21   76.6   1.6   1   1   1.9e-25   2.7e-21   75.7   1.1     3   135    41   171    14   173 0.87 Nitrate reductase delta subunit
Epimerase            PF01370.16   236 seq1453_BIOID51111   -            352   3.6e-58  196.6   0.0   1   1   3.2e-61   4.4e-58  196.3   0.0     1   236    17   276    17   276 0.97 NAD dependent epimerase/dehydratase family
Epimerase_Csub       PF13950.1     62 seq1453_BIOID51111   -            352   3.4e-26   90.8   1.2   1   1   4.2e-29   5.8e-26   90.0   0.9     1    62   289   350   289   350 0.99 UDP-glucose 4-epimerase C-term subunit
3Beta_HSD            PF01073.14   280 seq1453_BIOID51111   -            352   5.5e-21   74.3   0.0   1   1   2.1e-23   2.8e-20   72.0   0.0     1   157    18   174    18   181 0.87 3-beta hydroxysteroid dehydrogenase/isomerase family
Polysacc_synt_2      PF02719.10   294 seq1453_BIOID51111   -            352   4.1e-18   65.1   0.0   1   1   2.8e-20   3.8e-17   61.9   0.0     1   173    17   196    17   200 0.75 Polysaccharide biosynthesis protein
RmlD_sub_bind        PF04321.12   287 seq1453_BIOID51111   -            352   2.1e-14   52.9   0.0   1   1   3.2e-17   4.3e-14   51.9   0.0     1   139    15   177    15   187 0.94 RmlD substrate binding domain
adh_short            PF00106.20   167 seq1453_BIOID51111   -            352   7.6e-11   42.0   0.0   1   1   1.1e-13   1.5e-10   41.0   0.0     3   137    17   140    16   152 0.85 short chain dehydrogenase
NAD_binding_10       PF13460.1    183 seq1453_BIOID51111   -            352   2.3e-10   40.6   0.0   1   1   2.8e-13   3.8e-10   39.9   0.0     1   140    17   186    17   213 0.80 NADH(P)-binding
NmrA                 PF05368.8    233 seq1453_BIOID51111   -            352   4.7e-10   38.9   0.0   1   1   6.6e-11     9e-08   31.5   0.0     1   115    17   149    17   156 0.83 NmrA-like family
NAD_binding_4        PF07993.7    249 seq1453_BIOID51111   -            352   4.6e-10   38.7   0.0   1   1   2.9e-12   3.9e-09   35.6   0.0     1   185    19   180    19   232 0.77 Male sterility protein
KR                   PF08659.5    181 seq1453_BIOID51111   -            352   6.7e-08   32.2   0.0   1   1   8.5e-11   1.2e-07   31.5   0.0     3   149    17   150    16   153 0.84 KR domain
ACR_tran             PF00873.14  1021 seq1455_BIOID51111   -            530  7.2e-228  758.5  17.3   1   1  1.3e-231  8.7e-228  758.2  12.0     1   499     1   506     1   524 0.99 AcrB/AcrD/AcrF family
MMPL                 PF03176.10   333 seq1455_BIOID51111   -            530   4.6e-06   25.4  16.2   1   1   6.8e-10   4.6e-06   25.4  11.2   105   301   301   495   291   526 0.80 MMPL family
LysR_substrate       PF03466.15   209 seq1456_BIOID51111   -            304   2.1e-42  144.4   0.0   1   1   4.8e-46   3.3e-42  143.8   0.0     2   208    89   293    88   294 0.93 LysR substrate binding domain
HTH_1                PF00126.22    60 seq1456_BIOID51111   -            304   2.2e-21   75.2   1.4   1   1   1.2e-24   8.5e-21   73.3   0.9     3    60     7    64     5    64 0.97 Bacterial regulatory helix-turn-helix protein, lysR family
Virul_fac_BrkB       PF03631.10   260 seq1459_BIOID51111   -            290     1e-55  188.8  24.6   1   1   8.7e-60   1.2e-55  188.6  17.0     2   258    29   274    28   276 0.88 Virulence factor BrkB
EAL                  PF00563.15   236 seq1461_BIOID51111   -            411   2.7e-58  197.1   1.2   1   1   5.4e-62   3.7e-58  196.6   0.8     3   236   162   394   160   394 0.95 EAL domain
GGDEF                PF00990.16   161 seq1461_BIOID51111   -            411   1.7e-38  131.6   0.0   1   1   4.1e-42   2.8e-38  130.9   0.0    17   161     3   141     1   141 0.95 GGDEF domain
DUF3461              PF11944.3    125 seq1463_BIOID51111   -            128   6.5e-59  197.1   2.9   1   1   5.3e-63   7.2e-59  196.9   2.0     1   125     1   125     1   125 1.00 Protein of unknown function (DUF3461)
UPF0054              PF02130.12   145 seq1465_BIOID51111   -            155   1.6e-43  147.3   0.0   1   1   1.3e-47   1.8e-43  147.1   0.0    13   144    22   144     9   145 0.88 Uncharacterized protein family UPF0054
Glutaminase          PF04960.10   286 seq1468_BIOID51111   -            308    7e-127  422.1   0.1   1   1  5.8e-131    8e-127  422.0   0.0     1   286    24   308    24   308 1.00 Glutaminase
GntP_permease        PF02447.11   441 seq1469_BIOID51111   -             72   3.2e-21   75.2   0.5   1   1   2.5e-25   3.4e-21   75.1   0.3   372   441     2    71     1    71 0.96 GntP family permease
GST_C                PF00043.20    95 seq1472_BIOID51111   -            201   3.2e-15   55.7   0.1   1   1   1.9e-18   5.3e-15   55.0   0.1     5    95   104   189   100   189 0.94 Glutathione S-transferase, C-terminal domain
GST_N_2              PF13409.1     70 seq1472_BIOID51111   -            201   9.7e-12   44.6   0.0   1   1   1.4e-14   3.7e-11   42.7   0.0     5    69    11    75     9    76 0.95 Glutathione S-transferase, N-terminal domain
GST_N_3              PF13417.1     75 seq1472_BIOID51111   -            201   3.7e-11   42.9   0.0   1   1   2.8e-14   7.6e-11   41.9   0.0    15    73    16    79    11    81 0.89 Glutathione S-transferase, N-terminal domain
GST_C_2              PF13410.1     69 seq1472_BIOID51111   -            201   7.1e-10   38.5   0.1   1   1   3.8e-13   1.1e-09   37.9   0.0     7    69   125   184    71   184 0.90 Glutathione S-transferase, C-terminal domain
GST_N                PF02798.15    76 seq1472_BIOID51111   -            201   8.4e-09   35.3   0.0   1   1     9e-12   2.5e-08   33.8   0.0     3    76     1    75     1    75 0.94 Glutathione S-transferase, N-terminal domain
MFS_1                PF07690.11   354 seq1473_BIOID51111   -            393   1.9e-39  135.3  63.1   1   1   3.1e-41   4.2e-37  127.6  27.9     2   353    21   356    20   357 0.90 Major Facilitator Superfamily
PALP                 PF00291.20   307 seq1474_BIOID51111   -            442   7.9e-43  146.6   0.0   1   1     8e-47   1.1e-42  146.2   0.0    15   289    92   399    73   409 0.84 Pyridoxal-phosphate dependent enzyme
FliG_C               PF01706.11   110 seq1478_BIOID51111   -            331   1.8e-39  134.0  15.8   1   1   3.2e-42   2.2e-38  130.5   2.3     2   109   216   323   215   324 0.98 FliG C-terminal domain
CorC_HlyC            PF03471.12    81 seq1480_BIOID51111   -            292   3.5e-24   84.3   0.4   1   1   1.6e-27   1.1e-23   82.7   0.0     2    79   206   281   205   283 0.94 Transporter associated domain
CBS                  PF00571.23    57 seq1480_BIOID51111   -            292   1.2e-21   75.9   3.1   1   2   4.4e-14     3e-10   39.5   0.1     1    52    69   123    69   128 0.96 CBS domain
CBS                  PF00571.23    57 seq1480_BIOID51111   -            292   1.2e-21   75.9   3.1   2   2   3.1e-13   2.1e-09   36.7   0.3     4    56   138   189   135   190 0.92 CBS domain
DctQ                 PF04290.7    133 seq1481_BIOID51111   -            167   4.1e-28   97.6   7.5   1   1     3e-32   4.1e-28   97.6   5.2     1   131    25   156    25   158 0.93 Tripartite ATP-independent periplasmic transporters, DctQ component
GalP_UDP_transf      PF01087.17   183 seq1484_BIOID51111   -            348   1.2e-71  240.4   0.2   1   1   3.9e-75   1.8e-71  239.8   0.1     2   183     3   176     2   176 0.98 Galactose-1-phosphate uridyl transferase, N-terminal domain
GalP_UDP_tr_C        PF02744.12   167 seq1484_BIOID51111   -            348   2.8e-71  238.3   0.1   1   1   2.6e-74   1.2e-70  236.2   0.1     2   165   183   345   182   347 0.98 Galactose-1-phosphate uridyl transferase, C-terminal domain
Tyr_Deacylase        PF02580.11   145 seq1485_BIOID51111   -            145   6.3e-55  185.0   0.1   1   1   5.1e-59     7e-55  184.8   0.0     2   144     3   144     2   145 0.99 D-Tyr-tRNA(Tyr) deacylase
Glycos_transf_2      PF00535.21   169 seq1486_BIOID51111   -            941     1e-18   67.4   0.2   1   1   4.7e-22   3.2e-18   65.8   0.1     1   160   147   311   147   320 0.85 Glycosyl transferase family 2
Glyco_tranf_2_3      PF13641.1    230 seq1486_BIOID51111   -            941   1.5e-07   31.3   0.0   1   1   1.9e-10   1.3e-06   28.2   0.0     1   116   144   257   143   268 0.78 Glycosyltransferase like family 2
HSP70                PF00012.15   602 seq1487_BIOID51111   -            450   7.3e-25   86.8   0.0   1   2   4.5e-19   6.2e-15   54.0   0.0     2   207     3   228     2   259 0.76 Hsp70 protein
HSP70                PF00012.15   602 seq1487_BIOID51111   -            450   7.3e-25   86.8   0.0   2   2   1.3e-11   1.8e-07   29.3   0.0   250   352   329   423   305   448 0.80 Hsp70 protein
Epimerase            PF01370.16   236 seq1489_BIOID51111   -            310   6.2e-50  169.7   0.0   1   1   2.8e-53   7.7e-50  169.3   0.0     1   236     2   236     2   236 0.92 NAD dependent epimerase/dehydratase family
3Beta_HSD            PF01073.14   280 seq1489_BIOID51111   -            310   1.7e-12   46.5   0.0   1   1   8.5e-16   2.3e-12   46.0   0.0     1   223     3   219     3   224 0.79 3-beta hydroxysteroid dehydrogenase/isomerase family
RmlD_sub_bind        PF04321.12   287 seq1489_BIOID51111   -            310   7.2e-10   38.1   0.0   1   1   7.5e-13   2.1e-09   36.6   0.0     3   155     2   174     1   267 0.79 RmlD substrate binding domain
NAD_binding_4        PF07993.7    249 seq1489_BIOID51111   -            310   1.8e-07   30.2   0.0   1   1   3.6e-08   9.9e-05   21.2   0.0    86   210    67   184    47   220 0.84 Male sterility protein
DUF4186              PF13811.1    112 seq1492_BIOID51111   -            119   2.1e-55  185.1   0.0   1   1   1.7e-59   2.4e-55  184.9   0.0     3   110     5   112     3   114 0.98 Domain of unknown function (DUF4186)
DctM                 PF06808.7    416 seq1493_BIOID51111   -            433  3.8e-115  384.6  54.2   1   1  3.1e-119  4.3e-115  384.4  37.6     1   416    10   422    10   422 0.98 DctM-like transporters
cNMP_binding         PF00027.24    91 seq1494_BIOID51111   -            210   8.9e-24   83.0   0.0   1   1     4e-27   1.4e-23   82.4   0.0     3    90    23   111    21   112 0.97 Cyclic nucleotide-binding domain
Crp                  PF00325.15    32 seq1494_BIOID51111   -            210   2.1e-15   55.7   0.4   1   1   1.1e-18   3.9e-15   54.8   0.3     1    32   166   197   166   197 0.98 Bacterial regulatory proteins, crp family
HTH_Crp_2            PF13545.1     76 seq1494_BIOID51111   -            210   2.2e-11   43.2   0.1   1   1   1.5e-14     5e-11   42.1   0.1     1    67   142   206   142   207 0.94 Crp-like helix-turn-helix domain
YiiD_Cterm           PF09500.5    144 seq1495_BIOID51111   -            329   6.7e-49  165.0   0.0   1   1   2.9e-52   9.9e-49  164.4   0.0     1   143   174   313   174   314 0.99 Putative thioesterase (yiiD_Cterm)
Acetyltransf_7       PF13508.1     79 seq1495_BIOID51111   -            329   4.5e-13   49.0   0.0   1   1   2.4e-16   8.3e-13   48.1   0.0     3    78    60   139    58   140 0.87 Acetyltransferase (GNAT) domain
Acetyltransf_1       PF00583.19    83 seq1495_BIOID51111   -            329   2.5e-12   46.5   0.0   1   1   2.1e-15   7.1e-12   45.0   0.0     2    82    66   138    65   139 0.96 Acetyltransferase (GNAT) family
Acetyltransf_10      PF13673.1    117 seq1495_BIOID51111   -            329   1.6e-08   34.5   0.0   1   1   7.8e-12   2.7e-08   33.8   0.0    38   117    55   138    16   138 0.81 Acetyltransferase (GNAT) domain
ACR_tran             PF00873.14  1021 seq1497_BIOID51111   -            531  1.8e-205  684.4   0.1   1   1  1.5e-209    2e-205  684.2   0.1   508  1021     1   512     1   512 0.99 AcrB/AcrD/AcrF family
Pro_CA               PF00484.14   148 seq1500_BIOID51111   -            220   5.2e-48  162.6   0.0   1   1   4.7e-52   6.4e-48  162.3   0.0     2   147    38   187    37   188 0.91 Carbonic anhydrase
CN_hydrolase         PF00795.17   184 seq1503_BIOID51111   -            512     2e-26   92.3   0.0   1   1   2.5e-30   3.4e-26   91.6   0.0     2   184   224   412   223   412 0.89 Carbon-nitrogen hydrolase
GGDEF                PF00990.16   161 seq1504_BIOID51111   -            472   3.3e-40  137.1   0.0   1   1   3.3e-44   4.5e-40  136.7   0.0     1   161   303   461   303   461 0.91 GGDEF domain
FliH                 PF02108.11   128 seq1505_BIOID51111   -            228   5.2e-40  136.1   0.5   1   1   1.2e-43   5.2e-40  136.1   0.3     5   128    96   219    77   219 0.98 Flagellar assembly protein FliH
HrpE                 PF06188.7    191 seq1505_BIOID51111   -            228   3.6e-08   33.2   6.7   1   1   1.6e-11   7.4e-08   32.2   4.7    25   182    48   211    25   222 0.74 HrpE/YscL/FliH and V-type ATPase subunit E
DeoRC                PF00455.17   162 seq1506_BIOID51111   -            249   2.1e-46  157.4   0.0   1   1   9.6e-50   3.3e-46  156.7   0.0     2   161    68   227    67   228 0.98 DeoR C terminal sensor domain
HTH_DeoR             PF08220.7     57 seq1506_BIOID51111   -            249   5.6e-16   57.7   0.4   1   1   3.4e-19   1.2e-15   56.6   0.2     1    56     4    59     4    60 0.98 DeoR-like helix-turn-helix domain
HTH_11               PF08279.7     55 seq1506_BIOID51111   -            249   1.8e-09   37.0   0.3   1   1   1.9e-12   6.4e-09   35.2   0.1     1    42     4    44     4    56 0.91 HTH domain
HTH_Mga              PF08280.6     59 seq1506_BIOID51111   -            249   1.4e-06   27.8   0.0   1   1   1.1e-09   3.8e-06   26.4   0.0     5    44     3    42     2    46 0.94 M protein trans-acting positive regulator (MGA) HTH domain
GalKase_gal_bdg      PF10509.4     52 seq1508_BIOID51111   -            382   2.5e-23   80.9   0.1   1   1   9.8e-27   4.5e-23   80.1   0.1     2    52     9    59     8    59 0.96 Galactokinase galactose-binding signature
GHMP_kinases_N       PF00288.21    67 seq1508_BIOID51111   -            382   8.7e-14   51.2   0.2   1   1   3.5e-17   1.6e-13   50.3   0.1     2    66   115   181   114   182 0.94 GHMP kinases N terminal domain
GHMP_kinases_C       PF08544.8     85 seq1508_BIOID51111   -            382   2.5e-13   49.9   0.1   1   1   1.4e-16   6.3e-13   48.6   0.1     2    84   279   361   278   362 0.93 GHMP kinases C terminal
Glyco_transf_9       PF01075.12   247 seq1509_BIOID51111   -            348   1.3e-89  299.5   0.0   1   1   1.1e-93   1.5e-89  299.3   0.0     1   247    69   324    69   324 0.98 Glycosyltransferase family 9 (heptosyltransferase)
FUSC-like            PF12805.2    284 seq1511_BIOID51111   -            696     3e-72  242.8   3.3   1   1   8.7e-76     3e-72  242.8   2.3     2   280    63   335    62   340 0.95 FUSC-like inner membrane protein yccS
FUSC_2               PF13515.1    128 seq1511_BIOID51111   -            696   8.6e-20   70.8  11.0   1   1   2.5e-23   8.6e-20   70.8   7.6     2   126   377   498   375   500 0.90 Fusaric acid resistance protein-like
FUSC                 PF04632.7    650 seq1511_BIOID51111   -            696   5.1e-08   31.7   4.2   1   1   1.5e-11   5.1e-08   31.7   2.9     7   280   369   659   363   690 0.80 Fusaric acid resistance protein family
ALMT                 PF11744.3    406 seq1511_BIOID51111   -            696   1.5e-05   23.7   1.9   1   1   1.7e-08   5.7e-05   21.8   1.0    41   193   389   528   373   594 0.80 Aluminium activated malate transporter
Elong-fact-P_C       PF09285.6     56 seq1512_BIOID51111   -            180   9.5e-22   76.0   0.0   1   1   5.3e-25   2.4e-21   74.6   0.0     1    56   123   178   123   178 0.99 Elongation factor P, C-terminal
EFP                  PF01132.15    55 seq1512_BIOID51111   -            180   2.2e-14   52.7   2.2   1   1   9.1e-18   4.1e-14   51.8   1.5     1    54    59   114    59   115 0.91 Elongation factor P (EF-P) OB domain
EFP_N                PF08207.7     58 seq1512_BIOID51111   -            180   2.6e-08   33.4   0.0   1   1   1.3e-11   6.1e-08   32.3   0.0     9    57     1    51     1    52 0.87 Elongation factor P (EF-P) KOW-like domain
LysR_substrate       PF03466.15   209 seq1516_BIOID51111   -            354   1.4e-33  115.6   0.0   1   1     3e-37     2e-33  115.1   0.0     6   208   148   352   143   353 0.97 LysR substrate binding domain
HTH_1                PF00126.22    60 seq1516_BIOID51111   -            354   2.7e-18   65.3   2.6   1   1   8.2e-22   5.6e-18   64.3   1.8     1    60    60   119    60   119 0.94 Bacterial regulatory helix-turn-helix protein, lysR family
ATP-synt_ab          PF00006.20   215 seq1518_BIOID51111   -            457   3.9e-69  232.3   0.0   1   1     4e-73   5.5e-69  231.8   0.0     1   215   161   373   161   373 1.00 ATP synthase alpha/beta family, nucleotide-binding domain
GST_C_2              PF13410.1     69 seq1520_BIOID51111   -            304   5.3e-10   38.9   0.3   1   1   4.8e-13   1.3e-09   37.6   0.2     2    68   190   260   189   261 0.82 Glutathione S-transferase, C-terminal domain
GST_C                PF00043.20    95 seq1520_BIOID51111   -            304   9.3e-09   35.0   0.0   1   1   5.9e-12   1.6e-08   34.2   0.0    33    95   199   266   162   266 0.87 Glutathione S-transferase, C-terminal domain
GST_N_2              PF13409.1     70 seq1520_BIOID51111   -            304   1.8e-06   27.7   0.0   1   1   1.7e-09   4.7e-06   26.3   0.0     3    69    69   143    67   144 0.89 Glutathione S-transferase, N-terminal domain
GST_N                PF02798.15    76 seq1520_BIOID51111   -            304   3.4e-05   23.7   0.0   1   1   4.2e-08   0.00012   22.1   0.0    17    76    82   143    74   143 0.91 Glutathione S-transferase, N-terminal domain
ChaB                 PF06150.7     57 seq1522_BIOID51111   -             76   4.8e-26   90.2   5.4   1   1   4.3e-30   5.9e-26   89.9   3.8     1    57     9    76     9    76 0.98 ChaB
SepZ                 PF06066.6     99 seq1525_BIOID51111   -             98   1.1e-46  156.7   7.3   1   1   8.8e-51   1.2e-46  156.5   5.0     1    99     1    98     1    98 0.99 SepZ
YbjQ_1               PF01906.12   105 seq1526_BIOID51111   -            107   3.1e-40  136.6   0.5   1   1   2.5e-44   3.4e-40  136.5   0.3     1   104     1   104     1   105 0.99 Putative heavy-metal-binding
Rick_17kDa_Anti      PF05433.10    42 seq1528_BIOID51111   -             72     2e-08   33.6  20.8   1   1     2e-12   2.7e-08   33.1  14.4     2    42    33    71    32    71 0.96 Glycine zipper 2TM domain
Mannitol_dh_C        PF08125.8    245 seq1530_BIOID51111   -            488   1.8e-95  318.6   0.0   1   1   3.7e-99   2.5e-95  318.1   0.0     1   245   216   462   216   462 0.99 Mannitol dehydrogenase C-terminal domain
Mannitol_dh          PF01232.18   151 seq1530_BIOID51111   -            488   5.3e-54  182.1   0.0   1   1   1.9e-57   1.3e-53  180.8   0.0     2   151    26   188    25   188 0.99 Mannitol dehydrogenase Rossmann domain
Iso_dh               PF00180.15   348 seq1533_BIOID51111   -            416  7.1e-116  386.8   0.0   1   1    6e-120  8.2e-116  386.6   0.0     2   348    29   412    28   412 0.98 Isocitrate/isopropylmalate dehydrogenase
PQQ                  PF01011.16    38 seq1535_BIOID51111   -            796   2.1e-55  181.4   7.8   1   5   1.7e-11   7.8e-08   31.3   0.0     2    34   226   258   225   262 0.88 PQQ enzyme repeat
PQQ                  PF01011.16    38 seq1535_BIOID51111   -            796   2.1e-55  181.4   7.8   2   5   7.3e-09   3.3e-05   23.0   0.0     8    34   361   387   353   391 0.85 PQQ enzyme repeat
PQQ                  PF01011.16    38 seq1535_BIOID51111   -            796   2.1e-55  181.4   7.8   3   5   1.2e-11   5.6e-08   31.8   0.0     8    37   439   468   436   469 0.91 PQQ enzyme repeat
PQQ                  PF01011.16    38 seq1535_BIOID51111   -            796   2.1e-55  181.4   7.8   4   5   2.7e-11   1.2e-07   30.7   0.0     3    36   662   696   660   698 0.91 PQQ enzyme repeat
PQQ                  PF01011.16    38 seq1535_BIOID51111   -            796   2.1e-55  181.4   7.8   5   5   5.8e-10   2.6e-06   26.5   0.0     2    38   722   759   721   759 0.93 PQQ enzyme repeat
PQQ_2                PF13360.1    238 seq1535_BIOID51111   -            796     2e-28   99.3   0.0   1   2   4.3e-16   1.9e-12   47.0   0.0    14   148   195   379   181   390 0.77 PQQ-like domain
PQQ_2                PF13360.1    238 seq1535_BIOID51111   -            796     2e-28   99.3   0.0   2   2   9.1e-11   4.2e-07   29.5   0.0     4    86   671   774   669   780 0.77 PQQ-like domain
ChaC                 PF04752.7    177 seq1536_BIOID51111   -            238   5.2e-53  179.5   0.0   1   1   4.7e-57   6.4e-53  179.2   0.0     1   176    54   222    54   223 0.95 ChaC-like protein
Glyco_transf_9       PF01075.12   247 seq1537_BIOID51111   -            330   8.1e-84  280.5   0.1   1   1   7.3e-88     1e-83  280.2   0.1     1   245    75   315    75   317 0.98 Glycosyltransferase family 9 (heptosyltransferase)
MxiH                 PF09392.5     90 seq1538_BIOID51111   -            142   2.6e-12   47.0   0.9   1   1     3e-16   4.1e-12   46.3   0.6     2    90    56   141    55   141 0.96 Type III secretion needle MxiH like
Amidase_2            PF01510.20   132 seq1539_BIOID51111   -            276   1.2e-26   93.1   0.0   1   1   1.5e-30   2.1e-26   92.4   0.0     6   131    41   179    35   180 0.92 N-acetylmuramoyl-L-alanine amidase
Aldose_epim          PF01263.15   301 seq1540_BIOID51111   -            346   3.1e-92  308.8   0.0   1   1   2.5e-96   3.4e-92  308.6   0.0     2   301    17   342    16   342 0.99 Aldose 1-epimerase
MurB_C               PF02873.11   105 seq1541_BIOID51111   -            342   5.3e-42  141.7   0.0   1   1   1.3e-45   9.1e-42  140.9   0.0     1   105   203   330   203   330 0.99 UDP-N-acetylenolpyruvoylglucosamine reductase, C-terminal domain
FAD_binding_4        PF01565.18   139 seq1541_BIOID51111   -            342   7.3e-28   96.6   0.0   1   1   8.6e-31   5.9e-27   93.7   0.0     2   138    18   149    17   150 0.91 FAD binding domain
Mannitol_dh_C        PF08125.8    245 seq1543_BIOID51111   -            483   5.4e-79  264.7   0.0   1   1   1.1e-82   7.2e-79  264.2   0.0     2   244   204   458   203   459 0.98 Mannitol dehydrogenase C-terminal domain
Mannitol_dh          PF01232.18   151 seq1543_BIOID51111   -            483     8e-42  142.6   0.0   1   1   2.6e-45   1.8e-41  141.4   0.0     2   150    17   172    16   173 0.98 Mannitol dehydrogenase Rossmann domain
YscJ_FliF            PF01514.12   207 seq1544_BIOID51111   -            190   8.5e-59  198.0   5.3   1   1   7.4e-63     1e-58  197.8   3.7     1   196     1   185     1   189 0.97 Secretory protein of YscJ/FliF family
His_Phos_2           PF00328.17   347 seq1547_BIOID51111   -            413   1.7e-39  135.9   0.0   1   1   1.5e-43   2.1e-39  135.7   0.0     1   344    30   359    30   364 0.85 Histidine phosphatase superfamily (branch 2)
ABC_tran             PF00005.22   118 seq1548_BIOID51111   -            251   3.4e-21   75.6   0.0   1   1   8.5e-25   5.8e-21   74.9   0.0     1   118    44   149    44   149 0.90 ABC transporter
AAA_21               PF13304.1    303 seq1548_BIOID51111   -            251   2.8e-10   40.5   0.0   1   1   4.8e-11   3.3e-07   30.4   0.0     4   302    35   184    32   186 0.87 AAA domain
YbaJ                 PF10757.4    122 seq1549_BIOID51111   -            124   4.7e-71  236.4   1.2   1   1   3.8e-75   5.2e-71  236.3   0.9     1   121     1   121     1   122 0.99 Biofilm formation regulator YbaJ
HHA                  PF05321.6     57 seq1552_BIOID51111   -            154   7.4e-30  102.7   0.3   1   1     8e-34   1.1e-29  102.2   0.2     1    57    95   151    95   151 0.99 Haemolysin expression modulating protein
FliJ                 PF02050.11   123 seq1553_BIOID51111   -            147   2.5e-32  111.3  20.6   1   1   2.3e-36   3.1e-32  111.0  14.3     1   122    19   141    19   142 0.98 Flagellar FliJ protein
HTH_31               PF13560.1     64 seq1554_BIOID51111   -             96   6.8e-11   42.0   0.0   1   1   7.9e-14   3.6e-10   39.7   0.0     4    46    35    76    34    93 0.82 Helix-turn-helix domain
HTH_3                PF01381.17    55 seq1554_BIOID51111   -             96   3.2e-09   36.3   0.1   1   1     2e-12   9.2e-09   34.9   0.0     1    38    37    74    37    85 0.96 Helix-turn-helix
HTH_19               PF12844.2     64 seq1554_BIOID51111   -             96     2e-08   34.0   0.0   1   1   2.1e-11   9.4e-08   31.8   0.0     3    55    36    87    36    95 0.83 Helix-turn-helix domain
BPL_LplA_LipB        PF03099.14   125 seq1561_BIOID51111   -            321   5.1e-21   74.8   0.0   1   1   1.7e-24   7.6e-21   74.2   0.0     4   125    86   208    83   208 0.89 Biotin/lipoate A/B protein ligase family
HTH_11               PF08279.7     55 seq1561_BIOID51111   -            321   8.4e-13   47.6   0.0   1   1   4.4e-16     2e-12   46.4   0.0     4    54     9    58     8    59 0.92 HTH domain
BPL_C                PF02237.12    48 seq1561_BIOID51111   -            321   1.6e-11   43.5   0.2   1   1   8.9e-15   4.1e-11   42.2   0.1     1    48   271   317   271   317 0.97 Biotin protein ligase C terminal domain
Wzy_C                PF04932.10   163 seq1562_BIOID51111   -            357   4.6e-18   65.4   9.6   1   1   6.8e-22   4.6e-18   65.4   6.6     3   162   151   292   148   293 0.82 O-Antigen ligase
O-antigen_lig        PF13425.1    137 seq1562_BIOID51111   -            357   3.1e-16   59.5  13.9   1   1   4.5e-20   3.1e-16   59.5   9.7     2   136   145   295   125   296 0.87 O-antigen ligase like membrane protein
Flg_hook             PF02120.11    85 seq1565_BIOID51111   -            375   4.5e-19   67.8   6.8   1   1   6.5e-23   8.8e-19   66.8   4.7     4    84   248   328   245   336 0.91 Flagellar hook-length control protein FliK
ABC-3                PF00950.12   258 seq1567_BIOID51111   -            261   1.6e-87  292.9  26.0   1   1   2.6e-91   1.8e-87  292.7  18.0     2   257     2   257     1   258 0.99 ABC 3 transport family
FecCD                PF01032.13   311 seq1567_BIOID51111   -            261   8.9e-07   27.9  27.7   1   1   1.3e-10   8.9e-07   27.9  19.2   103   309    56   255    29   257 0.76 FecCD transport family
His_Phos_1           PF00300.17   158 seq1568_BIOID51111   -            250     5e-43  146.7   0.0   1   1   4.8e-47   6.5e-43  146.4   0.0     1   158     5   191     5   191 0.94 Histidine phosphatase superfamily (branch 1)
DUF3442              PF11924.3    280 seq1569_BIOID51111   -            464   5.8e-90  301.5   9.2   1   1   5.3e-94   7.3e-90  301.2   6.4     1   280    57   341    57   341 0.98 Protein of unknown function (DUF3442)
Mac                  PF12464.3     55 seq1570_BIOID51111   -            183   1.1e-18   66.8   0.4   1   1   2.7e-22   1.8e-18   66.1   0.3     1    54     5    58     5    59 0.97 Maltose acetyltransferase
Hexapep              PF00132.19    36 seq1570_BIOID51111   -            183   2.2e-14   52.1  16.3   1   1   2.3e-15   1.6e-11   43.0   5.3     2    36   130   164   129   164 0.96 Bacterial transferase hexapeptide (six repeats)
Secretin             PF00263.16   165 seq1572_BIOID51111   -            512   1.8e-32  111.9   3.4   1   1   2.6e-36   1.8e-32  111.9   2.4     1   162   336   504   336   507 0.93 Bacterial type II and III secretion system protein
Secretin_N           PF03958.12    82 seq1572_BIOID51111   -            512   2.5e-24   85.1   2.8   1   1   1.6e-22   1.1e-18   67.0   0.2     1    82   180   275   180   275 0.99 Bacterial type II/III secretion system short domain
NAD_synthase         PF02540.12   242 seq1574_BIOID51111   -            275   8.4e-79  263.7   0.0   1   1   7.1e-83   9.8e-79  263.5   0.0     2   242    23   265    22   265 0.98 NAD synthase
RHH_1                PF01402.16    39 seq1576_BIOID51111   -             81   4.8e-11   41.9   0.5   1   1   5.7e-15   7.7e-11   41.2   0.4     2    39    15    52    14    52 0.96 Ribbon-helix-helix protein, copG family
Bestrophin           PF01062.16   296 seq1578_BIOID51111   -            321   1.3e-88  296.6   4.7   1   1   1.2e-92   1.6e-88  296.3   3.3     1   296    18   301    14   301 0.99 Bestrophin, RFP-TM, chloride channel
YlaC                 PF10777.4    156 seq1580_BIOID51111   -            156   1.6e-75  251.7   0.3   1   1   1.3e-79   1.8e-75  251.6   0.2     1   155     1   154     1   155 0.99 sigma70 family sigma factor YlaC
Response_reg         PF00072.19   112 seq1581_BIOID51111   -            204   3.2e-26   91.4   0.4   1   1   6.8e-30   4.6e-26   90.8   0.3     2   111     4   113     3   114 0.98 Response regulator receiver domain
GerE                 PF00196.14    58 seq1581_BIOID51111   -            204   3.1e-22   77.5   0.1   1   1   1.1e-25   7.8e-22   76.2   0.0     2    58   142   198   141   198 0.97 Bacterial regulatory proteins, luxR family
GD_AH_C              PF04295.8    397 seq1587_BIOID51111   -            523  1.6e-147  491.2   0.1   1   1  2.7e-151  1.8e-147  491.0   0.0     2   396   117   522   116   523 0.97 D-galactarate dehydratase / Altronate hydrolase, C terminus
SAF                  PF08666.7     63 seq1587_BIOID51111   -            523   5.1e-14   52.3   1.0   1   1   2.3e-17   1.6e-13   50.7   0.2     1    62    22    91    22    92 0.98 SAF domain
FliL                 PF03748.9     99 seq1593_BIOID51111   -            154   4.3e-23   81.0   0.0   1   1     4e-27   5.5e-23   80.7   0.0     1    98    54   153    54   154 0.94 Flagellar basal body-associated protein FliL
Cytochrom_C552       PF02335.10   435 seq1595_BIOID51111   -            478  1.2e-172  574.3   8.0   1   1  2.2e-176  1.5e-172  574.0   5.5     3   433    43   472    41   474 0.98 Cytochrome c552
SBP_bac_3            PF00497.15   225 seq1596_BIOID51111   -            302   9.8e-49  165.4   0.7   1   1   1.8e-52   1.2e-48  165.1   0.5     1   224    42   271    42   272 0.93 Bacterial extracellular solute-binding proteins, family 3
NMT1                 PF09084.6    216 seq1596_BIOID51111   -            302   1.5e-06   27.8   0.3   1   1   1.4e-09   9.4e-06   25.2   0.1    20   141    85   199    82   216 0.82 NMT1/THI5 like
GIY-YIG              PF01541.19    80 seq1598_BIOID51111   -            226   1.7e-05   24.9   0.0   1   1   2.6e-09   3.5e-05   23.9   0.0     2    76    35   104    34   109 0.76 GIY-YIG catalytic domain
EAL                  PF00563.15   236 seq1600_BIOID51111   -            518   1.4e-64  217.7   0.0   1   1   2.9e-68     2e-64  217.2   0.0     2   235   275   503   274   504 0.96 EAL domain
CSS-motif            PF12792.2    208 seq1600_BIOID51111   -            518   4.9e-40  136.9   0.0   1   1   1.3e-43   8.6e-40  136.1   0.0     2   208    38   249    37   249 0.94 CSS motif domain associated with EAL
SBP_bac_3            PF00497.15   225 seq1603_BIOID51111   -           1147   1.4e-41  142.1   0.0   1   2   4.8e-16   1.3e-12   47.3   0.0    15   223    23   226     9   228 0.87 Bacterial extracellular solute-binding proteins, family 3
SBP_bac_3            PF00497.15   225 seq1603_BIOID51111   -           1147   1.4e-41  142.1   0.0   2   2   1.2e-29   3.4e-26   91.7   0.0     2   224   255   470   254   471 0.93 Bacterial extracellular solute-binding proteins, family 3
Response_reg         PF00072.19   112 seq1603_BIOID51111   -           1147     4e-30  103.9   0.1   1   1   2.7e-32   7.3e-29   99.9   0.0     1   111   911  1020   911  1021 0.98 Response regulator receiver domain
HATPase_c            PF02518.21   111 seq1603_BIOID51111   -           1147   3.3e-25   87.8   0.1   1   1   2.3e-28   6.3e-25   86.9   0.1     2   110   775   886   774   887 0.91 Histidine kinase-, DNA gyrase B-, and HSP90-like ATPase
HisKA                PF00512.20    68 seq1603_BIOID51111   -           1147   1.1e-16   60.4   0.0   1   1   1.2e-19   3.2e-16   58.9   0.0     1    68   661   727   661   727 0.98 His Kinase A (phospho-acceptor) domain
Hpt                  PF01627.18    90 seq1603_BIOID51111   -           1147   1.1e-08   34.8   0.5   1   1   1.2e-11   3.3e-08   33.3   0.4     1    89  1054  1137  1054  1138 0.95 Hpt domain
FliM                 PF02154.10   192 seq1604_BIOID51111   -            349   1.4e-80  269.3   0.2   1   1   3.6e-84   2.5e-80  268.6   0.0     1   192    53   246    53   246 0.99 Flagellar motor switch protein FliM
SpoA                 PF01052.15    77 seq1604_BIOID51111   -            349   1.5e-15   56.3   0.0   1   1   4.7e-19   3.2e-15   55.3   0.0     3    75   267   337   265   338 0.96 Surface presentation of antigens (SPOA)
Rick_17kDa_Anti      PF05433.10    42 seq1606_BIOID51111   -            155   1.4e-07   30.9  26.2   1   1   1.8e-11   2.5e-07   30.1  18.2     1    42    62   103    62   103 0.96 Glycine zipper 2TM domain
KGG                  PF10685.4     23 seq1608_BIOID51111   -             57   2.5e-20   71.7  18.2   1   2   5.5e-14   7.5e-10   38.3   4.3     1    23    10    31    10    31 0.98 Stress-induced bacterial acidophilic repeat motif
KGG                  PF10685.4     23 seq1608_BIOID51111   -             57   2.5e-20   71.7  18.2   2   2   2.5e-14   3.4e-10   39.5   2.8     1    23    32    53    32    53 0.99 Stress-induced bacterial acidophilic repeat motif
TPR_3                PF07720.7     36 seq1609_BIOID51111   -            151   7.6e-10   38.2   0.2   1   1   5.5e-14   7.6e-10   38.2   0.2     1    36    32    65    32    65 0.96 Tetratricopeptide repeat
YbgS                 PF13985.1    122 seq1618_BIOID51111   -            126   1.5e-61  205.5  17.1   1   1   1.2e-65   1.6e-61  205.4  11.8     1   122     3   126     3   126 0.99 YbgS-like protein
BPD_transp_1         PF00528.17   185 seq1619_BIOID51111   -            246   1.5e-27   96.1   7.7   1   1   1.1e-31   1.5e-27   96.1   5.3     4   184    46   238    43   239 0.96 Binding-protein-dependent transport system inner membrane component
Gp_dh_C              PF02800.15   157 seq1621_BIOID51111   -            333   1.6e-60  202.9   0.1   1   1   4.8e-64   3.3e-60  201.9   0.1     1   157   155   313   155   313 0.98 Glyceraldehyde 3-phosphate dehydrogenase, C-terminal domain
Gp_dh_N              PF00044.19   151 seq1621_BIOID51111   -            333   2.5e-52  176.7   0.0   1   1   7.1e-56   4.9e-52  175.7   0.0     2   151     3   150     2   150 0.98 Glyceraldehyde 3-phosphate dehydrogenase, NAD binding domain
DUF830               PF05708.7    158 seq1625_BIOID51111   -            279   7.9e-44  149.3   0.0   1   1   7.8e-48   1.1e-43  148.8   0.0     2   158    88   264    87   264 0.98 Orthopoxvirus protein of unknown function (DUF830)
SpoA                 PF01052.15    77 seq1626_BIOID51111   -            137   2.9e-24   84.3   0.8   1   1   2.7e-28   3.7e-24   84.0   0.6     3    76    55   128    54   129 0.97 Surface presentation of antigens (SPOA)
GTP_cyclohydro2      PF00925.15   169 seq1628_BIOID51111   -            157     1e-63  213.4   0.0   1   1   8.1e-68   1.1e-63  213.3   0.0     2   153     4   155     3   157 0.99 GTP cyclohydrolase II
Paired_CXXCH_1       PF09699.5     41 seq1631_BIOID51111   -            188   6.2e-08   31.9  26.0   1   1   1.9e-08   6.6e-05   22.2   3.7     4    40   133   171   129   172 0.78 Doubled CXXCH motif (Paired_CXXCH_1)
HhH-GPD              PF00730.20   121 seq1633_BIOID51111   -            350     3e-22   79.0   0.0   1   1   9.7e-26   4.4e-22   78.4   0.0     2   118    36   167    35   170 0.97 HhH-GPD superfamily base excision DNA repair protein
HHH                  PF00633.18    30 seq1633_BIOID51111   -            350   8.2e-08   31.4   0.0   1   1   3.5e-11   1.6e-07   30.5   0.0     2    29   100   127    99   128 0.95 Helix-hairpin-helix motif
EndIII_4Fe-2S        PF10576.4     17 seq1633_BIOID51111   -            350   3.9e-05   23.5   5.6   1   1   1.6e-08   7.5e-05   22.6   3.9     1    17   192   208   192   208 0.98 Iron-sulfur binding domain of endonuclease III
DUF1656              PF07869.7     58 seq1634_BIOID51111   -             78   3.3e-18   65.1   9.6   1   1   2.4e-22   3.3e-18   65.1   6.7     3    57    16    70    14    72 0.95 Protein of unknown function (DUF1656)
HlyD_2               PF12700.2    328 seq1635_BIOID51111   -            464   1.2e-25   90.2   1.5   1   1   4.6e-29   1.6e-25   89.8   1.0     9   328   123   425   115   425 0.82 HlyD family secretion protein
HlyD                 PF00529.15   306 seq1635_BIOID51111   -            464   2.7e-24   85.9  16.2   1   1     1e-27   3.5e-24   85.5  11.0     1   241   135   360   135   425 0.85 HlyD family secretion protein
HlyD_3               PF13437.1    105 seq1635_BIOID51111   -            464   1.7e-16   60.2   3.2   1   1   3.7e-14   1.3e-10   41.4   0.4     1   101   246   351   246   356 0.93 HlyD family secretion protein
Biotin_lipoyl_2      PF13533.1     50 seq1635_BIOID51111   -            464   8.2e-14   50.8   9.0   1   1   7.9e-17   2.7e-13   49.2   0.3     2    50   136   184   135   184 0.97 Biotin-lipoyl like
Cation_efflux        PF01545.16   285 seq1637_BIOID51111   -            313   2.4e-78  262.9   6.2   1   1     2e-82   2.7e-78  262.8   4.3     1   283    21   294    21   296 0.97 Cation efflux family
PulS_OutS            PF09691.5    109 seq1641_BIOID51111   -            115   2.3e-08   33.8   0.0   1   1     2e-12   2.8e-08   33.6   0.0    21   102    26   106    14   113 0.89 Bacterial chaperone lipoprotein (PulS_OutS)
PseudoU_synth_2      PF00849.17   164 seq1642_BIOID51111   -            290     1e-15   57.8   0.1   1   1   6.3e-18   4.3e-14   52.5   0.1     2   164    69   195    68   195 0.87 RNA pseudouridylate synthase
S4                   PF01479.20    48 seq1642_BIOID51111   -            290     3e-14   52.0   1.3   1   1   1.5e-17     1e-13   50.3   0.0     1    48     7    52     7    52 0.97 S4 domain
Hpt                  PF01627.18    90 seq1644_BIOID51111   -            890   2.1e-13   49.9   0.0   1   1   5.7e-16   3.9e-12   45.8   0.0     3    83   811   885   809   890 0.89 Hpt domain
HATPase_c            PF02518.21   111 seq1644_BIOID51111   -            890   3.4e-11   42.7   0.0   1   1   1.2e-14   8.5e-11   41.4   0.0     1   109   565   675   565   677 0.94 Histidine kinase-, DNA gyrase B-, and HSP90-like ATPase
HlyD                 PF00529.15   306 seq1645_BIOID51111   -            285   3.9e-46  157.6   5.4   1   2   2.1e-22   5.8e-19   68.3   1.4     2    78    44   120    43   128 0.92 HlyD family secretion protein
HlyD                 PF00529.15   306 seq1645_BIOID51111   -            285   3.9e-46  157.6   5.4   2   2   1.7e-29   4.6e-26   91.7   0.1   139   302   127   278   115   282 0.92 HlyD family secretion protein
HlyD_2               PF12700.2    328 seq1645_BIOID51111   -            285   8.1e-22   77.6   0.3   1   1   4.1e-25   1.1e-21   77.2   0.2    15   239    38   229    31   242 0.88 HlyD family secretion protein
HlyD_3               PF13437.1    105 seq1645_BIOID51111   -            285   5.9e-19   68.2   0.1   1   1   1.3e-15   3.4e-12   46.4   0.0     1    82   153   232   153   248 0.90 HlyD family secretion protein
Biotin_lipoyl_2      PF13533.1     50 seq1645_BIOID51111   -            285   4.6e-18   64.5   1.6   1   1   2.9e-18   8.1e-15   54.1   0.5     2    50    44    92    42   103 0.88 Biotin-lipoyl like
FliO                 PF04347.8     84 seq1646_BIOID51111   -            121     3e-24   84.7   0.2   1   1   2.9e-28     4e-24   84.3   0.2     1    84    36   117    36   117 0.88 Flagellar biosynthesis protein, FliO
Toxin_YhaV           PF11663.3    141 seq1647_BIOID51111   -            154   2.2e-60  202.3   0.1   1   1   1.8e-64   2.5e-60  202.2   0.1     2   140    12   152    11   153 0.98 Toxin with endonuclease activity YhaV
BPD_transp_1         PF00528.17   185 seq1649_BIOID51111   -            224   1.2e-18   67.2  19.4   1   1   1.1e-22   1.5e-18   66.8  13.5     1   183    34   223    12   224 0.92 Binding-protein-dependent transport system inner membrane component
Spermine_synth       PF01564.12   246 seq1651_BIOID51111   -            296   5.6e-89  297.1   0.1   1   1   1.2e-92   8.2e-89  296.6   0.0     4   238    13   247    10   255 0.97 Spermine/spermidine synthase
Methyltransf_18      PF12847.2    112 seq1651_BIOID51111   -            296   5.8e-07   29.9   0.0   1   1   1.6e-10   1.1e-06   29.0   0.0     3   110    87   199    85   201 0.79 Methyltransferase domain
Fer4_11              PF13247.1     99 seq1652_BIOID51111   -            223   1.4e-26   92.1  10.8   1   1     1e-29   1.4e-26   92.1   7.5     2    98    84   181    83   182 0.95 4Fe-4S dicluster domain
Fer4_7               PF12838.2     52 seq1652_BIOID51111   -            223     4e-17   62.2  26.6   1   2   2.1e-12   2.9e-09   37.0   5.6     2    52    46   108    45   108 0.75 4Fe-4S dicluster domain
Fer4_7               PF12838.2     52 seq1652_BIOID51111   -            223     4e-17   62.2  26.6   2   2   1.5e-09   2.1e-06   27.9   8.5     2    52   125   176   124   176 0.81 4Fe-4S dicluster domain
Fer4_9               PF13187.1     55 seq1652_BIOID51111   -            223   1.2e-15   57.3  25.1   1   2   4.7e-10   6.4e-07   29.4   4.8     2    54    46   108    45   111 0.87 4Fe-4S dicluster domain
Fer4_9               PF13187.1     55 seq1652_BIOID51111   -            223   1.2e-15   57.3  25.1   2   2     2e-11   2.8e-08   33.7   7.1     2    54   125   176   124   177 0.96 4Fe-4S dicluster domain
Fer4                 PF00037.22    24 seq1652_BIOID51111   -            223   3.5e-13   48.4  40.5   1   1   2.7e-09   3.7e-06   26.1   2.2     2    21   119   138   118   141 0.90 4Fe-4S binding domain
Fer4_10              PF13237.1     52 seq1652_BIOID51111   -            223   3.3e-12   45.8  50.0   1   2   7.1e-09   9.7e-06   25.1   8.5     7    52    90   136    84   136 0.93 4Fe-4S dicluster domain
Fer4_10              PF13237.1     52 seq1652_BIOID51111   -            223   3.3e-12   45.8  50.0   2   2   2.1e-09   2.9e-06   26.8   7.1     4    52   120   173   117   173 0.85 4Fe-4S dicluster domain
Fer4_2               PF12797.2     22 seq1652_BIOID51111   -            223     4e-10   38.8  36.2   1   1   9.6e-09   1.3e-05   24.6   1.2     2    20    38    56    37    64 0.89 4Fe-4S binding domain
Fer4_3               PF12798.2     15 seq1652_BIOID51111   -            223   1.6e-09   37.5  44.1   1   3   2.8e-05     0.039   14.4   5.2     1    15    92   108    92   108 0.98 4Fe-4S binding domain
Fer4_3               PF12798.2     15 seq1652_BIOID51111   -            223   1.6e-09   37.5  44.1   2   3   0.00027      0.37   11.3   3.7     1    13   125   137   125   139 0.94 4Fe-4S binding domain
Fer4_3               PF12798.2     15 seq1652_BIOID51111   -            223   1.6e-09   37.5  44.1   3   3   2.6e-07   0.00036   20.7   1.5     1    15   152   176   152   176 0.98 4Fe-4S binding domain
Fer4_4               PF12800.2     17 seq1652_BIOID51111   -            223   4.8e-07   29.4  37.0   1   3    0.0002      0.27   11.5   1.9     3    15    45    57    43    61 0.90 4Fe-4S binding domain
Fer4_4               PF12800.2     17 seq1652_BIOID51111   -            223   4.8e-07   29.4  37.0   2   3   0.00016      0.22   11.8   3.0     2    17    90   107    89   107 0.86 4Fe-4S binding domain
Fer4_4               PF12800.2     17 seq1652_BIOID51111   -            223   4.8e-07   29.4  37.0   3   3   1.9e-06    0.0026   17.8   2.4     2    17   123   138   122   138 0.91 4Fe-4S binding domain
Acetyltransf_3       PF13302.1    142 seq1653_BIOID51111   -            194   8.5e-20   71.3   0.1   1   1     3e-23     1e-19   71.1   0.0     1   142    17   162    17   162 0.87 Acetyltransferase (GNAT) domain
Acetyltransf_4       PF13420.1    155 seq1653_BIOID51111   -            194   6.1e-14   52.1   0.2   1   1   2.4e-17   8.2e-14   51.7   0.1     2   154    21   181    20   182 0.78 Acetyltransferase (GNAT) domain
Acetyltransf_1       PF00583.19    83 seq1653_BIOID51111   -            194   1.9e-08   34.0   0.1   1   1   8.7e-12     3e-08   33.4   0.0     2    83    83   162    82   162 0.96 Acetyltransferase (GNAT) family
Acetyltransf_8       PF13523.1    152 seq1653_BIOID51111   -            194   1.5e-06   28.1   0.1   1   1   5.7e-10   1.9e-06   27.6   0.1    61   141    76   166    20   170 0.80 Acetyltransferase (GNAT) domain
FliP                 PF00813.15   194 seq1654_BIOID51111   -            245   4.6e-81  271.0  10.9   1   1   4.8e-85   6.5e-81  270.5   7.5     2   193    48   239    47   240 0.99 FliP family
MFS_1                PF07690.11   354 seq1656_BIOID51111   -            393     2e-24   85.8  58.2   1   1   1.3e-26   1.8e-22   79.4  34.4     2   328    14   320    10   327 0.84 Major Facilitator Superfamily
DNA_binding_1        PF01035.15    85 seq1660_BIOID51111   -            129     3e-29  100.4   0.0   1   1   2.9e-33     4e-29  100.0   0.0     2    84    32   114    31   115 0.97 6-O-methylguanine DNA methyltransferase, DNA binding domain
SLT                  PF01464.15   121 seq1661_BIOID51111   -            152   6.1e-33  112.7   0.9   1   1   5.4e-37   7.4e-33  112.5   0.6     1   120    19   138    19   139 0.97 Transglycosylase SLT domain
ABC_tran             PF00005.22   118 seq1663_BIOID51111   -            241   2.8e-27   95.3   0.0   1   1   5.6e-31   3.9e-27   94.8   0.0     1   118    41   165    41   165 0.95 ABC transporter
Iron_traffic         PF04362.9     88 seq1664_BIOID51111   -             91   1.5e-41  139.5   1.1   1   1   1.2e-45   1.7e-41  139.4   0.8     1    88     1    88     1    88 0.99 Bacterial Fe(2+) trafficking
FUSC                 PF04632.7    650 seq1666_BIOID51111   -            670  1.2e-162  542.6  49.6   1   1    2e-166  1.3e-162  542.4  34.4     1   649    20   662    20   663 0.98 Fusaric acid resistance protein family
FUSC_2               PF13515.1    128 seq1666_BIOID51111   -            670   2.7e-16   59.5  13.2   1   1     4e-20   2.7e-16   59.5   9.2     1   125    33   163    31   166 0.86 Fusaric acid resistance protein-like
DUF480               PF04337.7    148 seq1669_BIOID51111   -            215   8.7e-65  216.9   0.5   1   1   1.1e-68   1.5e-64  216.2   0.3     1   148     5   158     5   158 0.99 Protein of unknown function, DUF480
NrfD                 PF03916.9    313 seq1670_BIOID51111   -            318  1.6e-111  372.6  32.3   1   1  1.3e-115  1.8e-111  372.4  22.4     2   313     5   318     4   318 0.99 Polysulphide reductase, NrfD
ABC_tran             PF00005.22   118 seq1671_BIOID51111   -            343   2.1e-27   95.6   0.0   1   1   1.3e-30   4.4e-27   94.6   0.0     1   118    45   169    45   169 0.95 ABC transporter
NIL                  PF09383.5     76 seq1671_BIOID51111   -            343   7.6e-23   79.7   0.0   1   1   4.6e-26   1.6e-22   78.7   0.0     4    76   268   340   266   340 0.98 NIL domain
AAA_21               PF13304.1    303 seq1671_BIOID51111   -            343   1.3e-12   48.1   0.1   1   1   1.8e-11     6e-08   32.8   0.0   220   298   124   200    87   205 0.84 AAA domain
YmgB                 PF10798.3     61 seq1672_BIOID51111   -             78   3.6e-05   23.3   0.0   1   1     4e-09   5.4e-05   22.7   0.0     4    35    27    58    25    63 0.93 Biofilm development protein YmgB/AriR
Bac_export_3         PF01313.14    76 seq1673_BIOID51111   -             89   2.3e-30  103.9   9.5   1   1   1.9e-34   2.6e-30  103.8   6.6     2    75     5    78     4    79 0.97 Bacterial export proteins, family 3
DUF3393              PF11873.3    204 seq1674_BIOID51111   -            360   7.3e-75  250.8   0.0   1   1   1.4e-78   9.7e-75  250.4   0.0     1   204     3   192     3   192 0.99 Domain of unknown function (DUF3393)
SLT                  PF01464.15   121 seq1674_BIOID51111   -            360   9.6e-30  102.4   0.1   1   1   2.2e-33   1.5e-29  101.8   0.0     3   118   197   320   195   323 0.95 Transglycosylase SLT domain
ACR_tran             PF00873.14  1021 seq1675_BIOID51111   -           1040         0 1229.9  34.9   1   1         0         0 1229.7  24.2     2  1020    13  1022    12  1023 1.00 AcrB/AcrD/AcrF family
SecD_SecF            PF02355.11   189 seq1675_BIOID51111   -           1040   1.8e-08   33.6  32.6   1   1   1.6e-09   1.1e-05   24.6  10.9    36   183   348   495   338   501 0.82 Protein export membrane protein
AdoMet_dc            PF02675.10   106 seq1676_BIOID51111   -            264   1.8e-35  120.8   0.0   1   1   3.4e-39   4.7e-35  119.5   0.0    11   106    39   169    32   169 0.98 S-adenosylmethionine decarboxylase
MFS_1                PF07690.11   354 seq1678_BIOID51111   -            463   1.3e-16   60.2  60.6   1   1   9.3e-21   1.3e-16   60.2  42.0     2   354    45   422    44   422 0.77 Major Facilitator Superfamily
Bac_export_1         PF01311.15   249 seq1683_BIOID51111   -            261   1.8e-76  256.5  29.0   1   1   1.5e-80     2e-76  256.4  20.1     1   248     7   251     7   252 0.99 Bacterial export proteins, family 1
Band_7               PF01145.20   179 seq1685_BIOID51111   -            325     7e-25   87.8   0.2   1   1     3e-27   4.1e-23   82.0   0.2     2   178   147   318   146   319 0.95 SPFH domain / Band 7 family
GFO_IDH_MocA         PF01408.17   120 seq1686_BIOID51111   -            307   9.4e-26   90.5   0.0   1   1   2.2e-29   1.5e-25   89.9   0.0     1   120     4   121     4   121 0.98 Oxidoreductase family, NAD-binding Rossmann fold
GFO_IDH_MocA_C       PF02894.12   115 seq1686_BIOID51111   -            307   2.7e-07   30.2   0.1   1   1   9.2e-11   6.3e-07   29.0   0.0    19   114   141   226   132   227 0.92 Oxidoreductase family, C-terminal alpha/beta domain
EII-GUT              PF03608.8    168 seq1687_BIOID51111   -            187     7e-77  256.8   0.7   1   1   5.9e-81     8e-77  256.6   0.5     2   168     5   171     4   171 0.99 PTS system enzyme II sorbitol-specific factor
IU_nuc_hydro         PF01156.14   314 seq1688_BIOID51111   -            311  1.2e-101  339.9   0.1   1   1  9.7e-106  1.3e-101  339.8   0.1     3   311     4   308     2   311 0.95 Inosine-uridine preferring nucleoside hydrolase
YmgB                 PF10798.3     61 seq1689_BIOID51111   -             88   5.3e-29   99.7   2.6   1   1   3.8e-33   5.3e-29   99.7   1.8     1    61    28    88    28    88 0.98 Biofilm development protein YmgB/AriR
Tagatose_6_P_K       PF08013.6    424 seq1690_BIOID51111   -            426  4.6e-209  694.0   0.0   1   1  3.8e-213  5.2e-209  693.8   0.0     1   423     1   424     1   425 1.00 Tagatose 6 phosphate kinase
Acyl_CoA_thio        PF02551.10   132 seq1693_BIOID51111   -            286   9.1e-69  229.0   0.0   1   2     3e-17   2.1e-13   49.9   0.0     5   126    21   103    17   115 0.89 Acyl-CoA thioesterase
Acyl_CoA_thio        PF02551.10   132 seq1693_BIOID51111   -            286   9.1e-69  229.0   0.0   2   2   3.2e-55   2.2e-51  172.8   0.0     2   132   148   281   147   281 0.99 Acyl-CoA thioesterase
4HBT_3               PF13622.1    256 seq1693_BIOID51111   -            286   7.4e-40  137.2   0.1   1   1   1.3e-43     9e-40  136.9   0.1    10   255    32   281    25   282 0.84 Thioesterase-like superfamily
Pyr_redox_2          PF07992.9    200 seq1695_BIOID51111   -            847     2e-36  125.6   0.0   1   1   3.9e-39   8.8e-36  123.5   0.0     1   198     5   285     5   287 0.95 Pyridine nucleotide-disulphide oxidoreductase
NIR_SIR              PF01077.17   157 seq1695_BIOID51111   -            847   2.8e-27   94.8   0.1   1   1   3.5e-30     8e-27   93.4   0.0     2   150   632   770   631   776 0.94 Nitrite and sulphite reductase 4Fe-4S domain
Fer2_BFD             PF04324.10    55 seq1695_BIOID51111   -            847   2.8e-21   75.1   4.8   1   1     7e-19   1.6e-15   56.7   2.0     2    53   423   472   422   474 0.93 BFD-like [2Fe-2S] binding domain
Pyr_redox            PF00070.22    80 seq1695_BIOID51111   -            847   1.5e-15   57.2   0.7   1   1   6.4e-19   1.5e-15   57.2   0.5     2    72   148   219   147   229 0.91 Pyridine nucleotide-disulphide oxidoreductase
NIR_SIR_ferr         PF03460.12    69 seq1695_BIOID51111   -            847   4.4e-12   45.3   0.0   1   1     4e-15   9.1e-12   44.3   0.0     3    68   560   622   558   623 0.95 Nitrite/Sulfite reductase ferredoxin-like half domain
Pyr_redox_3          PF13738.1    203 seq1695_BIOID51111   -            847     2e-08   34.3   0.4   1   1   1.5e-09   3.5e-06   27.1   0.0    78   196    55   174    42   179 0.83 Pyridine nucleotide-disulphide oxidoreductase
Cytochrom_C_asm      PF01578.15   214 seq1697_BIOID51111   -            534     1e-49  168.9  21.0   1   1   7.4e-54     1e-49  168.9  14.5     1   212    72   279    72   281 0.97 Cytochrome C assembly protein
BPD_transp_1         PF00528.17   185 seq1698_BIOID51111   -            217   1.5e-20   73.4  20.1   1   1   1.1e-24   1.5e-20   73.4  14.0     2   181    32   216    27   217 0.85 Binding-protein-dependent transport system inner membrane component
EIIBC-GUT_N          PF03612.9    183 seq1702_BIOID51111   -            319   9.6e-72  240.3   1.8   1   1   2.7e-75   1.8e-71  239.3   1.3     2   183     3   171     2   171 0.95 Sorbitol phosphotransferase enzyme II N-terminus
EIIBC-GUT_C          PF07663.6     93 seq1702_BIOID51111   -            319   6.4e-48  160.7   5.0   1   1   9.3e-52   6.4e-48  160.7   3.5     1    93   226   318   226   318 0.99 Sorbitol phosphotransferase enzyme II C-terminus
Nuc_H_symport        PF03825.11   400 seq1705_BIOID51111   -            434  3.4e-189  628.5  40.8   1   1  5.7e-193  3.9e-189  628.3  28.3     1   399    17   422    17   423 1.00 Nucleoside H+ symporter
MFS_1                PF07690.11   354 seq1705_BIOID51111   -            434   2.2e-11   42.9  55.7   1   1     3e-12     2e-08   33.2  12.5    33   173   268   418   258   432 0.83 Major Facilitator Superfamily
GerE                 PF00196.14    58 seq1707_BIOID51111   -            207   3.2e-19   67.8   1.4   1   1   4.6e-23   6.3e-19   66.9   1.0     3    57   137   191   135   192 0.96 Bacterial regulatory proteins, luxR family
EAL                  PF00563.15   236 seq1709_BIOID51111   -            521   4.8e-63  212.6   0.0   1   1   1.2e-66   8.4e-63  211.8   0.0     2   236   265   500   264   500 0.96 EAL domain
CSS-motif            PF12792.2    208 seq1709_BIOID51111   -            521     8e-30  103.6   0.0   1   1   1.6e-33   1.1e-29  103.1   0.0     3   207    44   238    42   239 0.90 CSS motif domain associated with EAL
MVIN                 PF03023.9    452 seq1711_BIOID51111   -            511  4.7e-161  536.1  32.4   1   1  4.1e-165  5.7e-161  535.8  22.5     1   450    28   478    28   480 0.99 MviN-like protein
HSP70                PF00012.15   602 seq1712_BIOID51111   -            556  1.8e-115  386.0   0.0   1   2   9.6e-20   6.6e-16   57.2   0.0     1    74     7    81     7    84 0.95 Hsp70 protein
HSP70                PF00012.15   602 seq1712_BIOID51111   -            556  1.8e-115  386.0   0.0   2   2  1.8e-101   1.2e-97  327.1   0.0   108   557    87   543    81   555 0.91 Hsp70 protein
FGGY_C               PF02782.11   197 seq1712_BIOID51111   -            556   0.00013   21.6   0.0   1   1   3.1e-08   0.00021   20.8   0.0   145   194   293   343   268   346 0.87 FGGY family of carbohydrate kinases, C-terminal domain
Response_reg         PF00072.19   112 seq1713_BIOID51111   -            216   1.7e-24   85.8   0.1   1   1   6.7e-28     3e-24   85.0   0.0     1   111     6   120     6   121 0.96 Response regulator receiver domain
GerE                 PF00196.14    58 seq1713_BIOID51111   -            216     7e-19   66.7   0.1   1   1   2.5e-22   1.2e-18   66.0   0.1     2    57   149   204   148   205 0.96 Bacterial regulatory proteins, luxR family
Lipoprotein_9        PF03180.9    237 seq1715_BIOID51111   -            271  4.3e-101  336.6   2.9   1   1  7.1e-105  4.9e-101  336.4   2.0     1   237    33   271    33   271 0.99 NLPA lipoprotein
OpuAC                PF04069.7    257 seq1715_BIOID51111   -            271     9e-05   21.8   1.1   1   1   1.9e-08   0.00013   21.3   0.8     2   113    32   132    31   261 0.82 Substrate binding domain of ABC-type glycine betaine transport system
PTSIIB_sorb          PF03830.10   151 seq1716_BIOID51111   -            169   5.9e-55  185.1   0.3   1   1   4.9e-59   6.7e-55  184.9   0.2     1   149    15   162    15   164 0.99 PTS system sorbose subfamily IIB component
Molybdopterin        PF00384.17   432 seq1720_BIOID51111   -           1247  1.7e-197  656.3   0.0   1   1  3.1e-201  2.1e-197  655.9   0.0     1   432   108   833   108   833 1.00 Molybdopterin oxidoreductase
Molydop_binding      PF01568.16   109 seq1720_BIOID51111   -           1247   3.3e-23   81.4   0.0   1   1   3.6e-26   2.5e-22   78.6   0.0     1   105  1087  1202  1087  1206 0.95 Molydopterin dinucleotide binding domain
PTSIIA_gutA          PF03829.8    117 seq1722_BIOID51111   -            123   7.6e-45  151.2   0.0   1   1   6.7e-49   9.1e-45  150.9   0.0     1   116     1   116     1   118 0.98 PTS system glucitol/sorbitol-specific IIA component
EII-Sor              PF03609.9    237 seq1729_BIOID51111   -            259   1.2e-79  266.8  26.2   1   1   9.9e-84   1.3e-79  266.6  18.2     1   236     1   236     1   237 1.00 PTS system sorbose-specific iic component
DUF2525              PF10733.4     58 seq1730_BIOID51111   -             76   5.4e-38  128.5   4.1   1   1   5.1e-42     7e-38  128.1   2.9     1    58    19    76    19    76 0.99 Protein of unknown function (DUF2525)
adh_short            PF00106.20   167 seq1731_BIOID51111   -            259     4e-26   91.7   1.6   1   1   1.1e-29   4.9e-26   91.5   1.1     2   166     4   172     3   173 0.94 short chain dehydrogenase
adh_short_C2         PF13561.1    243 seq1731_BIOID51111   -            259   2.6e-16   60.0   0.0   1   1   8.4e-20   3.8e-16   59.4   0.0     7   241    13   255     9   256 0.87 Enoyl-(Acyl carrier protein) reductase
HTH_35               PF13693.1     78 seq1735_BIOID51111   -             61   1.2e-15   56.9   0.0   1   1   9.6e-20   1.3e-15   56.8   0.0    15    66     3    54     1    60 0.93 Winged helix-turn-helix DNA-binding
CcmH                 PF03918.9    148 seq1736_BIOID51111   -            127   5.8e-47  158.2   0.8   1   1     5e-51   6.8e-47  158.0   0.6     4   125     7   126     4   127 0.91 Cytochrome C biogenesis protein
Mu-transpos_C        PF09299.6     62 seq1737_BIOID51111   -            696   1.9e-19   69.1   0.1   1   1   6.1e-23   4.2e-19   68.0   0.1     1    62   532   594   532   594 0.99 Mu transposase, C-terminal
rve                  PF00665.21   120 seq1737_BIOID51111   -            696   1.5e-11   44.3   0.0   1   1   6.2e-15   4.2e-11   42.8   0.0    27   117   330   422   304   425 0.90 Integrase core domain
SpoA                 PF01052.15    77 seq1738_BIOID51111   -            283   2.8e-09   36.3   0.1   1   1   3.7e-13   5.1e-09   35.4   0.0     3    66   208   269   206   272 0.94 Surface presentation of antigens (SPOA)
TPR_11               PF13414.1     69 seq1740_BIOID51111   -            198   3.6e-15   55.2   9.6   1   1   2.2e-15     1e-11   44.1   4.9     1    68    71   140    71   141 0.90 TPR repeat
TPR_2                PF07719.12    34 seq1740_BIOID51111   -            198     2e-06   27.1  11.9   1   2   6.1e-07    0.0028   17.3   1.1     2    32    74   104    73   106 0.90 Tetratricopeptide repeat
TPR_2                PF07719.12    34 seq1740_BIOID51111   -            198     2e-06   27.1  11.9   2   2   4.4e-06      0.02   14.6   0.0     3    31   146   174   144   176 0.93 Tetratricopeptide repeat
TPR_1                PF00515.23    34 seq1740_BIOID51111   -            198   6.2e-06   25.4   9.1   1   1   1.7e-07   0.00075   18.8   0.7     2    32    74   104    73   106 0.91 Tetratricopeptide repeat
Hydrolase_3          PF08282.7    254 seq1741_BIOID51111   -            271   8.8e-16   58.1   0.0   1   1   6.6e-18   4.5e-14   52.5   0.0     1   229    10   233    10   241 0.76 haloacid dehalogenase-like hydrolase
S6PP                 PF05116.8    247 seq1741_BIOID51111   -            271   7.7e-08   31.8   0.0   1   1   5.5e-09   3.7e-05   23.0   0.0   119   245   144   267   119   268 0.76 Sucrose-6F-phosphate phosphohydrolase
FdhD-NarQ            PF02634.10   236 seq1744_BIOID51111   -            277   7.6e-73  244.7   0.0   1   1   6.6e-77     9e-73  244.4   0.0     1   235    38   275    38   276 0.92 FdhD/NarQ family
EIID-AGA             PF03613.9    264 seq1745_BIOID51111   -            292   2.9e-96  321.3   9.0   1   1  2.4e-100   3.3e-96  321.1   6.2     2   263    35   291    34   292 0.99 PTS system mannose/fructose/sorbose family IID component
ACR_tran             PF00873.14  1021 seq1747_BIOID51111   -           1025         0 1227.1  15.9   1   1         0         0 1226.9  11.0     2  1020     4  1008     3  1009 0.99 AcrB/AcrD/AcrF family
MMPL                 PF03176.10   333 seq1747_BIOID51111   -           1025   1.1e-13   50.5  20.7   1   2   8.8e-12     4e-08   32.2   6.3   138   313   327   501   230   521 0.83 MMPL family
MMPL                 PF03176.10   333 seq1747_BIOID51111   -           1025   1.1e-13   50.5  20.7   2   2   4.2e-09   1.9e-05   23.4   2.5    73   306   785  1012   687  1024 0.76 MMPL family
SecD_SecF            PF02355.11   189 seq1747_BIOID51111   -           1025     4e-12   45.6  20.4   1   2     2e-10   9.2e-07   28.1   6.7    35   186   336   489   317   492 0.80 Protein export membrane protein
SecD_SecF            PF02355.11   189 seq1747_BIOID51111   -           1025     4e-12   45.6  20.4   2   2   8.1e-09   3.7e-05   22.8   2.0    25   183   844  1005   831  1022 0.87 Protein export membrane protein
GutM                 PF06923.6    109 seq1748_BIOID51111   -            119   6.1e-37  125.5   0.0   1   1   5.1e-41   6.9e-37  125.3   0.0     2   109     3   110     2   110 0.98 Glucitol operon activator protein (GutM)
Isochorismatase      PF00857.15   174 seq1749_BIOID51111   -            188   1.7e-38  132.1   0.0   1   1   1.5e-42     2e-38  131.9   0.0     1   173     9   182     9   183 0.90 Isochorismatase family
Rieske_2             PF13806.1    104 seq1752_BIOID51111   -            108   2.3e-40  136.3   0.0   1   1   1.9e-44   2.6e-40  136.2   0.0     1   103     3   106     3   107 0.98 Rieske-like [2Fe-2S] domain
Aldo_ket_red         PF00248.16   283 seq1755_BIOID51111   -            346   5.2e-75  251.7   0.0   1   1   4.4e-79     6e-75  251.5   0.0     2   282    28   332    27   333 0.96 Aldo/keto reductase family
SpoA                 PF01052.15    77 seq1757_BIOID51111   -            123   1.8e-17   62.5   1.0   1   1   1.7e-21   2.3e-17   62.2   0.7     4    75    44   115    42   117 0.96 Surface presentation of antigens (SPOA)
TetR_C_3             PF08362.6    143 seq1760_BIOID51111   -            212   5.4e-59  197.9   0.0   1   1     1e-62   7.1e-59  197.5   0.0     1   143    70   212    70   212 0.99 YcdC-like protein, C-terminal region
TetR_N               PF00440.18    47 seq1760_BIOID51111   -            212   1.3e-16   59.8   0.2   1   1   2.9e-20     2e-16   59.2   0.1     1    47    23    69    23    69 0.98 Bacterial regulatory proteins, tetR family
TetR_N               PF00440.18    47 seq1761_BIOID51111   -            199   2.5e-11   42.9   0.0   1   1   2.9e-15   3.9e-11   42.2   0.0     1    46    13    58    13    59 0.93 Bacterial regulatory proteins, tetR family
Form_Nir_trans       PF01226.12   250 seq1762_BIOID51111   -            303   9.2e-62  208.0  28.7   1   1   8.6e-66   1.2e-61  207.7  19.9    16   249    55   283    35   284 0.92 Formate/nitrite transporter
DeoRC                PF00455.17   162 seq1763_BIOID51111   -            257   7.4e-53  178.3   0.3   1   1   2.8e-56   1.3e-52  177.6   0.1     3   161    74   232    72   233 0.97 DeoR C terminal sensor domain
HTH_DeoR             PF08220.7     57 seq1763_BIOID51111   -            257   9.1e-22   76.2   0.1   1   1   3.8e-25   1.7e-21   75.3   0.1     1    56     6    61     6    62 0.98 DeoR-like helix-turn-helix domain
HTH_11               PF08279.7     55 seq1763_BIOID51111   -            257   5.5e-09   35.4   0.1   1   1   3.9e-12   1.8e-08   33.8   0.0     1    46     6    50     6    56 0.92 HTH domain
SDF                  PF00375.13   390 seq1765_BIOID51111   -            429    2e-120  401.9  38.4   1   1  1.7e-124  2.3e-120  401.8  26.6     1   390     8   411     8   411 0.97 Sodium:dicarboxylate symporter family
DUF72                PF01904.13   230 seq1766_BIOID51111   -            272   1.1e-52  178.9   0.8   1   1   9.6e-57   1.3e-52  178.7   0.5    11   229    21   251    11   252 0.90 Protein of unknown function DUF72
FliP                 PF00813.15   194 seq1767_BIOID51111   -            250   3.1e-75  252.0  17.2   1   1   3.4e-79   4.6e-75  251.4  11.9     1   193    50   240    50   241 0.97 FliP family
EIIA-man             PF03610.11   116 seq1769_BIOID51111   -            144     6e-33  113.2   0.0   1   1     5e-37   6.9e-33  113.0   0.0     1   114     3   115     3   117 0.97 PTS system fructose IIA component
DUF3829              PF12889.2    277 seq1771_BIOID51111   -            346   1.3e-79  267.1  11.7   1   1   1.1e-83   1.5e-79  266.9   8.1     2   277    66   346    65   346 0.97 Protein of unknown function (DUF3829)
Autotransporter      PF03797.14   265 seq1773_BIOID51111   -            773     9e-44  149.6  18.0   1   1   1.3e-47     9e-44  149.6  12.5     3   265   488   759   486   762 0.95 Autotransporter beta-domain
Pertactin            PF03212.9    121 seq1773_BIOID51111   -            773   2.9e-09   36.5   1.1   1   1   4.2e-13   2.9e-09   36.5   0.8     1   120   297   422   297   423 0.83 Pertactin
Glycos_transf_N      PF04413.11   186 seq1776_BIOID51111   -            425   4.5e-75  250.8   0.0   1   1   6.1e-78   4.2e-74  247.6   0.0     1   185    31   212    31   213 0.98 3-Deoxy-D-manno-octulosonic-acid transferase (kdotransferase)
Glycos_transf_1      PF00534.15   172 seq1776_BIOID51111   -            425   3.5e-10   39.4   0.0   1   1   9.8e-14   6.7e-10   38.5   0.0    65   169   291   398   231   401 0.75 Glycosyl transferases group 1
Oxidored_FMN         PF00724.15   341 seq1778_BIOID51111   -            365   6.8e-91  304.6   0.0   1   1   5.7e-95   7.8e-91  304.4   0.0     1   340     5   343     5   344 0.93 NADH:flavin oxidoreductase / NADH oxidase family
DUF3300              PF11737.3    228 seq1779_BIOID51111   -            617   3.2e-78  262.0   4.2   1   1   2.3e-82   3.2e-78  262.0   2.9     1   228    73   334    73   334 0.94 Protein of unknown function (DUF3300)
Amidohydro_1         PF01979.15   333 seq1781_BIOID51111   -            384   5.2e-15   55.8   1.1   1   1     3e-17     1e-13   51.5   0.8     2   333    54   367    53   367 0.64 Amidohydrolase family
Amidohydro_4         PF13147.1    304 seq1781_BIOID51111   -            384   1.5e-14   54.5  10.6   1   1   6.4e-17   2.2e-13   50.8   7.4     6   304    53   364    50   364 0.85 Amidohydrolase
SIS                  PF01380.17   131 seq1782_BIOID51111   -            321   3.8e-27   94.3   0.0   1   1   9.9e-31   6.8e-27   93.5   0.0     2   130    39   169    38   170 0.98 SIS domain
CBS                  PF00571.23    57 seq1782_BIOID51111   -            321   2.9e-15   55.5   0.0   1   2   1.9e-08   0.00013   21.4   0.0     1    56   199   256   199   257 0.92 CBS domain
CBS                  PF00571.23    57 seq1782_BIOID51111   -            321   2.9e-15   55.5   0.0   2   2   1.9e-10   1.3e-06   27.8   0.0     2    51   266   315   265   318 0.89 CBS domain
TP_methylase         PF00590.15   210 seq1785_BIOID51111   -            457   9.3e-50  169.1   0.1   1   1   3.3e-53   1.5e-49  168.4   0.0     2   209   218   426   217   427 0.92 Tetrapyrrole (Corrin/Porphyrin) Methylases
NAD_binding_7        PF13241.1    103 seq1785_BIOID51111   -            457   5.8e-28   97.0   0.1   1   1   2.3e-29     1e-25   89.8   0.0     1   103     6   115     6   115 0.89 Putative NAD(P)-binding
CysG_dimeriser       PF10414.4     60 seq1785_BIOID51111   -            457   2.3e-20   71.6   0.9   1   1   1.6e-23   7.4e-20   70.0   0.6     2    60   150   209   149   209 0.97 Sirohaem synthase dimerisation region
Bac_export_3         PF01313.14    76 seq1786_BIOID51111   -             91   5.4e-26   89.9   7.4   1   1   5.3e-30   7.2e-26   89.5   5.1     3    74     8    79     6    81 0.95 Bacterial export proteins, family 3
Flg_bb_rod           PF00460.15    31 seq1788_BIOID51111   -            138   8.6e-13   47.5   0.2   1   1   1.5e-16   2.1e-12   46.3   0.2     1    31     9    39     9    39 0.98 Flagella basal body rod protein
MAPEG                PF01124.13   129 seq1790_BIOID51111   -            131   2.1e-26   91.9   9.4   1   1   1.7e-30   2.4e-26   91.7   6.5     1   129     3   120     3   120 0.98 MAPEG family
Phage-MuB_C          PF09077.6     78 seq1791_BIOID51111   -            310   1.4e-30  104.7   3.3   1   1   7.3e-34   3.3e-30  103.4   2.3     1    78   223   300   223   300 0.99 Mu B transposition protein, C terminal
AAA_22               PF13401.1    131 seq1791_BIOID51111   -            310   1.5e-19   70.2   0.0   1   1   8.4e-23   3.8e-19   68.9   0.0     7   127    97   207    91   209 0.93 AAA domain
Bac_export_1         PF01311.15   249 seq1792_BIOID51111   -            260   1.4e-46  158.6  27.0   1   1   1.2e-50   1.7e-46  158.4  18.7     2   246     8   249     7   252 0.97 Bacterial export proteins, family 1
Flg_bbr_C            PF06429.8     74 seq1794_BIOID51111   -            134   1.5e-12   47.0   3.0   1   1   3.6e-16   2.5e-12   46.4   2.1    29    73    87   131    11   132 0.91 Flagellar basal body rod FlgEFG protein C-terminal
Flg_bb_rod           PF00460.15    31 seq1794_BIOID51111   -            134   2.7e-11   42.8   1.2   1   1   3.9e-15   2.7e-11   42.8   0.8     1    30     7    37     7    38 0.95 Flagella basal body rod protein
DUF554               PF04474.7    226 seq1796_BIOID51111   -            235   2.3e-76  255.8  18.1   1   1   1.9e-80   2.6e-76  255.6  12.6     2   226     3   230     2   230 0.97 Protein of unknown function (DUF554)
adh_short_C2         PF13561.1    243 seq1797_BIOID51111   -            294   7.6e-30  104.3   0.0   1   1   1.9e-33   8.7e-30  104.1   0.0     5   241    58   290    55   292 0.92 Enoyl-(Acyl carrier protein) reductase
adh_short            PF00106.20   167 seq1797_BIOID51111   -            294   3.3e-26   92.0   0.2   1   1     9e-30   4.1e-26   91.7   0.1     3   166    52   217    50   218 0.95 short chain dehydrogenase
KR                   PF08659.5    181 seq1797_BIOID51111   -            294   2.3e-08   33.7   0.0   1   1   6.9e-12   3.2e-08   33.3   0.0     4   167    53   221    51   234 0.77 KR domain
Methyltransf_18      PF12847.2    112 seq1798_BIOID51111   -            247   7.1e-15   55.4   0.0   1   1   7.3e-18   1.1e-14   54.8   0.0     2   110    57   163    56   165 0.92 Methyltransferase domain
Methyltransf_11      PF08241.7     95 seq1798_BIOID51111   -            247   6.9e-12   45.5   0.0   1   1   9.1e-15   1.4e-11   44.6   0.0     2    95    62   162    61   162 0.95 Methyltransferase domain
Methyltransf_31      PF13847.1    152 seq1798_BIOID51111   -            247   1.5e-10   40.7   0.0   1   1   1.3e-13     2e-10   40.3   0.0     3   110    56   164    54   215 0.86 Methyltransferase domain
Methyltransf_25      PF13649.1    101 seq1798_BIOID51111   -            247   1.2e-09   38.3   0.0   1   1   1.6e-12   2.4e-09   37.3   0.0     1   101    60   158    60   158 0.89 Methyltransferase domain
Methyltransf_12      PF08242.7     99 seq1798_BIOID51111   -            247   3.7e-09   36.8   0.0   1   1     4e-12     6e-09   36.1   0.0     2    99    62   160    61   160 0.91 Methyltransferase domain
Methyltransf_23      PF13489.1    162 seq1798_BIOID51111   -            247   3.3e-07   30.0   0.0   1   1   3.4e-10   5.2e-07   29.3   0.0    14   131    51   181    36   228 0.68 Methyltransferase domain
MTS                  PF05175.9    170 seq1798_BIOID51111   -            247   1.7e-05   24.1   0.0   1   1   1.6e-08   2.4e-05   23.6   0.0    23   166    49   190    44   194 0.78 Methyltransferase small domain
Ubie_methyltran      PF01209.13   233 seq1798_BIOID51111   -            247   1.9e-05   23.7   0.0   1   1   2.3e-08   3.5e-05   22.9   0.0    45   154    54   165    48   240 0.80 ubiE/COQ5 methyltransferase family
Glyoxalase           PF00903.20   128 seq1801_BIOID51111   -            135   3.7e-25   88.2   0.0   1   1   9.3e-29   4.2e-25   88.0   0.0     2   128     3   123     2   123 0.92 Glyoxalase/Bleomycin resistance protein/Dioxygenase superfamily
Glyoxalase_2         PF12681.2    108 seq1801_BIOID51111   -            135   3.6e-18   66.0   0.0   1   1   9.1e-22   4.2e-18   65.8   0.0     1   108     8   124     8   124 0.77 Glyoxalase-like domain
Glyoxalase_4         PF13669.1    110 seq1801_BIOID51111   -            135   5.7e-09   35.8   0.0   1   1   6.2e-12   2.8e-08   33.6   0.0     2   106     5   108     4   112 0.88 Glyoxalase/Bleomycin resistance protein/Dioxygenase superfamily
CTP_transf_2         PF01467.21   157 seq1802_BIOID51111   -            159   6.5e-25   87.9   0.1   1   1   1.1e-28   7.8e-25   87.6   0.0     1   156     6   134     6   135 0.98 Cytidylyltransferase
Citrate_ly_lig       PF08218.6    182 seq1802_BIOID51111   -            159   1.1e-06   28.0   0.1   1   1   2.7e-10   1.9e-06   27.3   0.0     9   106    12   113    10   117 0.81 Citrate lyase ligase C-terminal domain
Sel1                 PF08238.7     39 seq1803_BIOID51111   -            184   9.5e-30  102.2   8.5   1   3   2.3e-13   3.2e-09   37.0   0.1     3    38    65    98    63    99 0.86 Sel1 repeat
Sel1                 PF08238.7     39 seq1803_BIOID51111   -            184   9.5e-30  102.2   8.5   2   3   2.7e-14   3.6e-10   40.0   0.1     1    39   100   135   100   135 0.96 Sel1 repeat
Sel1                 PF08238.7     39 seq1803_BIOID51111   -            184   9.5e-30  102.2   8.5   3   3   9.5e-11   1.3e-06   28.7   0.2     1    38   136   170   136   171 0.91 Sel1 repeat
FlgD                 PF03963.9     82 seq1804_BIOID51111   -            231     1e-24   86.3   5.1   1   1   1.1e-27   4.8e-24   84.1   2.8     7    81     7    79     2    80 0.86 Flagellar hook capping protein - N-terminal region
FlgD_ig              PF13860.1     81 seq1804_BIOID51111   -            231   2.4e-21   75.1   2.4   1   1   5.2e-25   2.4e-21   75.1   1.6     9    81   119   189   105   189 0.91 FlgD Ig-like domain
FLgD_tudor           PF13861.1     61 seq1804_BIOID51111   -            231   4.5e-15   55.2   0.0   1   1   3.3e-18   1.5e-14   53.6   0.0     1    60    86   230    86   231 0.98 FlgD Tudor-like domain
Sugar-bind           PF04198.8    255 seq1806_BIOID51111   -            317   2.7e-72  242.6   1.8   1   1   2.7e-76   3.6e-72  242.2   1.2     2   255    67   316    66   316 0.97 Putative sugar-binding domain
Fer4_11              PF13247.1     99 seq1807_BIOID51111   -            512   1.5e-40  136.9   6.0   1   1   4.5e-44   1.5e-40  136.9   4.2     2    98   176   272   175   273 0.98 4Fe-4S dicluster domain
Fer4_7               PF12838.2     52 seq1807_BIOID51111   -            512   4.4e-09   36.4  16.7   1   1   5.7e-10   1.9e-06   28.0   4.0     2    50   184   229   183   231 0.90 4Fe-4S dicluster domain
Fer4_10              PF13237.1     52 seq1807_BIOID51111   -            512   7.4e-09   35.1  18.0   1   1   1.9e-09   6.5e-06   25.7   3.7     4    52   179   228   176   228 0.93 4Fe-4S dicluster domain
Bac_export_2         PF01312.14   343 seq1810_BIOID51111   -            347   1.4e-79  267.4   3.5   1   1   1.1e-83   1.5e-79  267.2   2.5    32   342     4   313     1   314 0.96 FlhB HrpN YscU SpaS Family
SIS                  PF01380.17   131 seq1811_BIOID51111   -            384   6.9e-53  177.6   0.0   1   2     2e-34   2.7e-30  104.5   0.0     2   130    49   188    48   189 0.98 SIS domain
SIS                  PF01380.17   131 seq1811_BIOID51111   -            384   6.9e-53  177.6   0.0   2   2   3.5e-24   4.8e-20   71.3   0.0     3   131   222   357   220   357 0.94 SIS domain
Methyltransf_9       PF08003.6    315 seq1812_BIOID51111   -            323  4.2e-173  574.2   0.1   1   1  2.1e-176  4.8e-173  574.0   0.0     1   315     7   322     7   322 1.00 Protein of unknown function (DUF1698)
Methyltransf_23      PF13489.1    162 seq1812_BIOID51111   -            323   4.6e-11   42.5   0.0   1   1   3.7e-14   8.3e-11   41.7   0.0    12   159   114   269   103   272 0.71 Methyltransferase domain
Methyltransf_31      PF13847.1    152 seq1812_BIOID51111   -            323     9e-08   31.7   0.0   1   1   7.3e-11   1.7e-07   30.8   0.0     5   112   124   228   121   276 0.90 Methyltransferase domain
Methyltransf_18      PF12847.2    112 seq1812_BIOID51111   -            323   1.7e-07   31.7   0.0   1   1   1.5e-10   3.5e-07   30.6   0.0     2   111   123   226   122   227 0.85 Methyltransferase domain
Methyltransf_11      PF08241.7     95 seq1812_BIOID51111   -            323   2.2e-05   24.7   0.0   1   1   1.8e-08   4.1e-05   23.8   0.0     1    94   127   223   127   224 0.84 Methyltransferase domain
CMAS                 PF02353.15   273 seq1812_BIOID51111   -            323   6.7e-05   21.9   0.0   1   1   5.6e-08   0.00013   21.0   0.0    50   172   110   232   105   269 0.79 Mycolic acid cyclopropane synthetase
RNase_T              PF00929.19   164 seq1815_BIOID51111   -            215   9.4e-37  126.7   0.1   1   1   7.9e-41   1.1e-36  126.5   0.0     1   164    20   194    20   194 0.96 Exonuclease
Exo_endo_phos        PF03372.18   251 seq1816_BIOID51111   -            272     2e-26   93.3   0.0   1   1   1.7e-30   2.3e-26   93.0   0.0     1   251     8   263     8   263 0.80 Endonuclease/Exonuclease/phosphatase family
DUF4102              PF13356.1     89 seq1820_BIOID51111   -            440   3.2e-25   87.7   0.1   1   1   8.3e-29   5.7e-25   86.9   0.1     1    88    24   108    24   109 0.96 Domain of unknown function (DUF4102)
Phage_integrase      PF00589.17   173 seq1820_BIOID51111   -            440   1.1e-24   86.9   0.0   1   1   3.5e-28   2.4e-24   85.8   0.0     3   171   223   402   221   404 0.93 Phage integrase family
DUF2813              PF11398.3    373 seq1821_BIOID51111   -            563  6.9e-154  512.3   0.0   1   1  2.1e-157  9.5e-154  511.8   0.0     1   373     1   375     1   375 0.99 Protein of unknown function (DUF2813)
DUF4223              PF13978.1     56 seq1822_BIOID51111   -             55   1.2e-36  124.0   0.7   1   1   9.5e-41   1.3e-36  123.9   0.5     1    55     1    55     1    55 0.99 Protein of unknown function (DUF4223)
FlaE                 PF07559.9    130 seq1823_BIOID51111   -            401   5.4e-23   81.9  11.1   1   1   1.2e-26   5.4e-23   81.9   7.7     1   130   170   282   170   282 0.92 Flagellar basal body protein FlaE
Flg_bbr_C            PF06429.8     74 seq1823_BIOID51111   -            401   4.6e-21   74.3   1.6   1   1   4.6e-24   2.1e-20   72.2   1.1     2    74   323   400   322   400 0.92 Flagellar basal body rod FlgEFG protein C-terminal
Flg_bb_rod           PF00460.15    31 seq1823_BIOID51111   -            401   9.7e-12   44.2   4.1   1   1   2.1e-15   9.7e-12   44.2   2.8     2    31     4    33     3    33 0.96 Flagella basal body rod protein
MFS_1                PF07690.11   354 seq1824_BIOID51111   -            471     3e-49  167.5  52.7   1   1   4.4e-53     3e-49  167.5  36.5     1   353    15   405    15   406 0.91 Major Facilitator Superfamily
MFS_3                PF05977.8    524 seq1824_BIOID51111   -            471   6.6e-10   37.6  14.1   1   1   9.6e-14   6.6e-10   37.6   9.8    20   187    20   183     6   247 0.85 Transmembrane secretion effector
Flavodoxin_2         PF02525.12   199 seq1825_BIOID51111   -            201   3.9e-48  163.4   0.0   1   1   6.5e-52   4.5e-48  163.3   0.0     2   195     3   195     2   199 0.91 Flavodoxin-like fold
FMN_red              PF03358.10   152 seq1825_BIOID51111   -            201   2.4e-12   46.5   0.0   1   1   4.5e-16   3.1e-12   46.1   0.0     2   148     3   174     2   178 0.77 NADPH-dependent FMN reductase
AA_permease_2        PF13520.1    426 seq1828_BIOID51111   -            462   2.8e-59  200.6  45.4   1   1     5e-63   3.5e-59  200.3  31.5     1   405    27   427    27   448 0.85 Amino acid permease
AA_permease          PF00324.16   479 seq1828_BIOID51111   -            462     5e-36  123.9  40.9   1   1   1.2e-39   8.5e-36  123.1  28.3     2   475    32   457    31   461 0.83 Amino acid permease
FGGY_N               PF00370.16   245 seq1829_BIOID51111   -            530   1.5e-52  178.2   0.0   1   1   4.4e-56     3e-52  177.2   0.0     1   245    13   260    13   260 0.94 FGGY family of carbohydrate kinases, N-terminal domain
FGGY_C               PF02782.11   197 seq1829_BIOID51111   -            530   7.6e-19   68.0   0.0   1   1   2.1e-22   1.4e-18   67.1   0.0    31   196   298   467   268   468 0.84 FGGY family of carbohydrate kinases, C-terminal domain
DEAD_assoc           PF08494.6    187 seq1830_BIOID51111   -           1538   7.3e-59  198.5   0.0   1   1   6.4e-62   2.2e-58  196.9   0.0     2   186   679   867   678   868 0.96 DEAD/H associated
DEAD                 PF00270.24   173 seq1830_BIOID51111   -           1538   6.5e-27   93.9   0.0   1   1   4.7e-30   1.6e-26   92.6   0.0     1   167    31   218    31   224 0.89 DEAD/DEAH box helicase
Helicase_C           PF00271.26    78 seq1830_BIOID51111   -           1538   2.6e-13   49.5   0.1   1   1   1.9e-16   6.6e-13   48.2   0.0    12    75   354   417   348   419 0.96 Helicase conserved C-terminal domain
ResIII               PF04851.10   184 seq1830_BIOID51111   -           1538   1.6e-07   31.2   0.0   1   1   1.1e-10   3.7e-07   30.0   0.0     8   182    29   217    23   219 0.71 Type III restriction enzyme, res subunit
FHIPEP               PF00771.15   658 seq1832_BIOID51111   -            697  5.3e-251  834.4   7.3   1   1  4.5e-255  6.2e-251  834.2   5.0     1   657    25   689    25   690 0.97 FHIPEP family
EamA                 PF00892.15   126 seq1835_BIOID51111   -            306   9.2e-37  125.7  35.6   1   2   1.9e-25   2.6e-21   75.8   7.2     1   125    18   140    18   141 0.93 EamA-like transporter family
EamA                 PF00892.15   126 seq1835_BIOID51111   -            306   9.2e-37  125.7  35.6   2   2   3.1e-19   4.2e-15   55.7  12.0     1   125   160   284   160   285 0.87 EamA-like transporter family
DUF2498              PF10692.4     82 seq1837_BIOID51111   -             83   2.6e-44  148.6   0.1   1   1   2.2e-48   2.9e-44  148.4   0.1     2    82     3    83     2    83 0.98 Protein of unknown function (DUF2498)
F_bP_aldolase        PF01116.15   287 seq1838_BIOID51111   -            286  9.8e-103  343.0   0.0   1   1    8e-107  1.1e-102  342.9   0.0     4   286     5   283     2   284 0.99 Fructose-bisphosphate aldolase class-II
SNARE_assoc          PF09335.6    123 seq1840_BIOID51111   -            236   1.1e-27   96.5   6.3   1   1   7.9e-32   1.1e-27   96.5   4.4     1   121    63   180    63   182 0.98 SNARE associated Golgi protein
Phage_Mu_Gam         PF07352.7    149 seq1841_BIOID51111   -            176   4.4e-50  168.9   0.3   1   1   3.8e-54   5.2e-50  168.7   0.2     1   149    18   167    18   167 0.99 Bacteriophage Mu Gam like protein
Lactamase_B          PF00753.22   194 seq1842_BIOID51111   -            479   5.5e-28   97.8   0.2   1   1   1.6e-31   7.4e-28   97.4   0.1     2   158    31   179    30   246 0.90 Metallo-beta-lactamase superfamily
Rubredoxin           PF00301.15    47 seq1842_BIOID51111   -            479   1.2e-19   69.8   2.7   1   1   4.7e-23   2.2e-19   68.9   1.9     1    47   425   471   425   471 0.98 Rubredoxin
Flavodoxin_1         PF00258.20   143 seq1842_BIOID51111   -            479   4.2e-12   46.1   0.0   1   1   1.6e-15   7.1e-12   45.4   0.0     1   143   256   389   256   389 0.79 Flavodoxin
Nitrate_red_del      PF02613.10   136 seq1844_BIOID51111   -            236   5.2e-27   94.2   7.1   1   1   3.9e-31   5.3e-27   94.1   4.4     5   126     7   148     3   165 0.87 Nitrate reductase delta subunit
Flg_bbr_C            PF06429.8     74 seq1850_BIOID51111   -            251   3.9e-21   74.6   2.9   1   1   8.5e-25   5.8e-21   74.0   0.4     2    74   170   247   169   247 0.91 Flagellar basal body rod FlgEFG protein C-terminal
Flg_bb_rod           PF00460.15    31 seq1850_BIOID51111   -            251   2.2e-10   39.9   3.3   1   1   3.2e-14   2.2e-10   39.9   2.3     1    31     5    35     5    35 0.97 Flagella basal body rod protein
Cys_Met_Meta_PP      PF01053.15   386 seq1855_BIOID51111   -            440  3.7e-122  407.2   0.0   1   1  3.1e-126  4.2e-122  407.0   0.0     1   385    52   436    52   437 0.97 Cys/Met metabolism PLP-dependent enzyme
HATPase_c            PF02518.21   111 seq1856_BIOID51111   -            467   5.5e-25   87.1   0.0   1   1   2.6e-28   1.2e-24   86.0   0.0     1   111   349   460   349   460 0.98 Histidine kinase-, DNA gyrase B-, and HSP90-like ATPase
HAMP                 PF00672.20    70 seq1856_BIOID51111   -            467   1.5e-17   63.4   0.4   1   1   3.3e-21   1.5e-17   63.4   0.2     2    69   168   235   167   236 0.96 HAMP domain
HisKA                PF00512.20    68 seq1856_BIOID51111   -            467   9.5e-14   51.0   0.2   1   1   2.1e-17   9.5e-14   51.0   0.1     1    68   240   304   240   304 0.97 His Kinase A (phospho-acceptor) domain
Autotransporter      PF03797.14   265 seq1859_BIOID51111   -            108   3.1e-09   36.4   0.1   1   1   2.5e-13   3.4e-09   36.3   0.1   168   262     3    91     1    94 0.93 Autotransporter beta-domain
Adenine_glyco        PF03352.8    179 seq1861_BIOID51111   -            242   4.5e-84  280.2   0.0   1   1     4e-88   5.4e-84  280.0   0.0     1   177    61   237    61   239 0.99 Methyladenine glycosylase
Nitrate_red_gam      PF02665.9    223 seq1863_BIOID51111   -            225   3.7e-88  294.5  11.3   1   1   3.1e-92   4.2e-88  294.3   7.8     2   222     4   224     3   225 0.99 Nitrate reductase gamma subunit
SIS                  PF01380.17   131 seq1865_BIOID51111   -            347   3.1e-21   75.2   0.0   1   2   1.2e-12   1.6e-08   34.0   0.0     5   122    51   170    48   175 0.87 SIS domain
SIS                  PF01380.17   131 seq1865_BIOID51111   -            347   3.1e-21   75.2   0.0   2   2     3e-14   4.1e-10   39.2   0.0     4    87   214   299   211   305 0.93 SIS domain
PTSIIB_sorb          PF03830.10   151 seq1868_BIOID51111   -            158   2.7e-52  176.5   0.6   1   1   2.2e-56     3e-52  176.3   0.5     1   150     5   154     5   155 0.98 PTS system sorbose subfamily IIB component
DFP                  PF04127.10   183 seq1872_BIOID51111   -            430   1.2e-71  239.9   2.9   1   1   2.1e-75   1.4e-71  239.7   0.1     2   182   211   395   210   396 0.97 DNA / pantothenate metabolism flavoprotein
Flavoprotein         PF02441.14   129 seq1872_BIOID51111   -            430   2.6e-31  107.8   0.3   1   1   8.1e-35   5.6e-31  106.7   0.2     1   128    30   157    30   158 0.90 Flavoprotein
Sel1                 PF08238.7     39 seq1874_BIOID51111   -            325   1.7e-67  222.2  48.8   1   8   1.4e-12     2e-08   34.5   0.1     2    39    26    61    25    61 0.87 Sel1 repeat
Sel1                 PF08238.7     39 seq1874_BIOID51111   -            325   1.7e-67  222.2  48.8   2   8   1.2e-08   0.00017   22.0   0.1     2    39    63    97    62    97 0.77 Sel1 repeat
Sel1                 PF08238.7     39 seq1874_BIOID51111   -            325   1.7e-67  222.2  48.8   3   8   8.8e-08    0.0012   19.2   0.1     4    38   101   130    98   131 0.80 Sel1 repeat
Sel1                 PF08238.7     39 seq1874_BIOID51111   -            325   1.7e-67  222.2  48.8   4   8   2.5e-15   3.5e-11   43.2   3.2     2    39   133   167   132   167 0.96 Sel1 repeat
Sel1                 PF08238.7     39 seq1874_BIOID51111   -            325   1.7e-67  222.2  48.8   5   8   2.3e-13   3.2e-09   37.0   0.4     1    39   168   203   168   203 0.95 Sel1 repeat
Sel1                 PF08238.7     39 seq1874_BIOID51111   -            325   1.7e-67  222.2  48.8   6   8   2.3e-11   3.2e-07   30.6   2.7     2    37   205   237   204   239 0.89 Sel1 repeat
Sel1                 PF08238.7     39 seq1874_BIOID51111   -            325   1.7e-67  222.2  48.8   7   8   2.2e-14     3e-10   40.2   0.3     3    37   242   273   240   275 0.93 Sel1 repeat
Sel1                 PF08238.7     39 seq1874_BIOID51111   -            325   1.7e-67  222.2  48.8   8   8     4e-09   5.5e-05   23.5   0.1     1    33   276   305   276   310 0.85 Sel1 repeat
Flg_bbr_C            PF06429.8     74 seq1875_BIOID51111   -            260   5.3e-27   93.4   3.1   1   1   1.6e-30   1.1e-26   92.4   1.3     2    74   183   260   182   260 0.91 Flagellar basal body rod FlgEFG protein C-terminal
Flg_bb_rod           PF00460.15    31 seq1875_BIOID51111   -            260   2.9e-14   52.2   1.2   1   1   1.1e-17   7.4e-14   50.9   0.8     1    31     5    35     5    35 0.98 Flagella basal body rod protein
Lip_A_acyltrans      PF03279.8    295 seq1878_BIOID51111   -            328  4.5e-113  376.8   0.3   1   1  3.7e-117  5.1e-113  376.7   0.2     2   295    27   318    26   318 0.99 Bacterial lipid A biosynthesis acyltransferase
SNARE_assoc          PF09335.6    123 seq1879_BIOID51111   -            235   4.1e-24   85.0   8.1   1   1     3e-28   4.1e-24   85.0   5.6     1   122    80   197    78   198 0.96 SNARE associated Golgi protein
adh_short            PF00106.20   167 seq1881_BIOID51111   -            252   1.2e-37  129.2   0.1   1   1   5.4e-41   1.5e-37  129.0   0.1     2   166    14   183    13   184 0.95 short chain dehydrogenase
KR                   PF08659.5    181 seq1881_BIOID51111   -            252   8.4e-17   61.2   0.0   1   1     4e-20   1.1e-16   60.9   0.0     3   166    15   182    14   195 0.87 KR domain
adh_short_C2         PF13561.1    243 seq1881_BIOID51111   -            252   2.8e-16   59.9   0.0   1   1   1.3e-19   3.5e-16   59.6   0.0     6   189    22   204    19   223 0.90 Enoyl-(Acyl carrier protein) reductase
Polysacc_synt_2      PF02719.10   294 seq1881_BIOID51111   -            252     8e-05   21.5   0.0   1   1   3.6e-08    0.0001   21.2   0.0     1   156    15   183    15   198 0.69 Polysaccharide biosynthesis protein
Pyr_redox_2          PF07992.9    200 seq1882_BIOID51111   -            377   9.1e-27   94.1   0.0   1   1   2.1e-29   3.1e-26   92.3   0.0     2   198     5   277     4   279 0.90 Pyridine nucleotide-disulphide oxidoreductase
Pyr_redox            PF00070.22    80 seq1882_BIOID51111   -            377   2.9e-18   65.8   0.0   1   1   4.2e-20   6.4e-17   61.6   0.0     1    75   143   216   143   223 0.95 Pyridine nucleotide-disulphide oxidoreductase
Pyr_redox_3          PF13738.1    203 seq1882_BIOID51111   -            377   3.9e-11   43.2   0.0   1   1   5.7e-10   8.6e-07   29.0   0.0    66   199    38   173     8   177 0.76 Pyridine nucleotide-disulphide oxidoreductase
K_oxygenase          PF13434.1    341 seq1882_BIOID51111   -            377     1e-09   37.6   0.1   1   1   2.9e-09   4.5e-06   25.7   0.0   139   216    91   167    68   187 0.85 L-lysine 6-monooxygenase (NADPH-requiring)
SgrR_N               PF12793.2    115 seq1883_BIOID51111   -            566   5.9e-38  129.2   2.0   1   1   1.5e-41     1e-37  128.5   1.4     2   115     6   119     5   119 0.98 Sugar transport-related sRNA regulator N-term
SBP_bac_5            PF00496.17   374 seq1883_BIOID51111   -            566   4.9e-19   68.2   0.0   1   1   1.5e-22   1.1e-18   67.1   0.0     2   158   165   303   164   307 0.90 Bacterial extracellular solute-binding proteins, family 5 Middle
EII-Sor              PF03609.9    237 seq1884_BIOID51111   -            267   3.4e-72  242.4  24.2   1   1   2.8e-76   3.9e-72  242.2  16.8     1   236     1   238     1   239 0.99 PTS system sorbose-specific iic component
Acetyltransf_10      PF13673.1    117 seq1885_BIOID51111   -            146   3.4e-14   52.8   0.0   1   1   1.3e-17   4.3e-14   52.5   0.0     7   117    12   120     8   120 0.81 Acetyltransferase (GNAT) domain
Acetyltransf_7       PF13508.1     79 seq1885_BIOID51111   -            146   1.2e-13   50.8   0.1   1   1   4.7e-17   1.6e-13   50.4   0.1     3    78    48   121    46   122 0.92 Acetyltransferase (GNAT) domain
Acetyltransf_1       PF00583.19    83 seq1885_BIOID51111   -            146   1.5e-12   47.2   0.1   1   1   7.5e-16   2.6e-12   46.5   0.1     1    83    53   121    53   121 0.97 Acetyltransferase (GNAT) family
SSF                  PF00474.12   406 seq1886_BIOID51111   -            502  3.8e-148  493.3  30.0   1   1  4.3e-152  5.9e-148  492.7  20.8     1   406    35   437    35   437 0.99 Sodium:solute symporter family
ESPR                 PF13018.1     24 seq1890_BIOID51111   -            468   2.4e-11   42.6   0.4   1   1   3.9e-15   5.4e-11   41.5   0.3     1    24     1    24     1    24 0.99 Extended Signal Peptide of Type V secretion system
HlyD_2               PF12700.2    328 seq1893_BIOID51111   -            371   5.2e-34  117.7   4.0   1   1   1.4e-37   6.3e-34  117.4   2.7     1   328    40   362    40   362 0.88 HlyD family secretion protein
HlyD_3               PF13437.1    105 seq1893_BIOID51111   -            371   2.5e-15   56.5   7.5   1   1     1e-17   4.6e-14   52.5   0.1     1    97   185   285   185   305 0.87 HlyD family secretion protein
HlyD                 PF00529.15   306 seq1893_BIOID51111   -            371   2.7e-13   49.7  25.0   1   1   1.3e-16   5.7e-13   48.7  17.3     1   167    60   233    60   243 0.92 HlyD family secretion protein
DUF957               PF06117.6     65 seq1896_BIOID51111   -             80   2.1e-35  119.9   0.5   1   1   1.7e-39   2.3e-35  119.8   0.4     1    65    16    80    16    80 0.99 Enterobacterial protein of unknown function (DUF957)
Response_reg         PF00072.19   112 seq1897_BIOID51111   -            240   8.4e-25   86.8   0.0   1   1   1.8e-28   1.2e-24   86.3   0.0     1   112    13   122    13   122 0.98 Response regulator receiver domain
Trans_reg_C          PF00486.23    77 seq1897_BIOID51111   -            240   3.7e-22   77.9   0.1   1   1   9.6e-26   6.6e-22   77.1   0.0     2    77   157   232   156   232 0.96 Transcriptional regulatory protein, C terminal
SNARE_assoc          PF09335.6    123 seq1898_BIOID51111   -            219   3.3e-19   69.1   5.8   1   1   2.4e-23   3.3e-19   69.1   4.0     1   122    48   173    48   174 0.96 SNARE associated Golgi protein
AP_endonuc_2         PF01261.19   211 seq1899_BIOID51111   -            276   8.2e-32  110.1   0.0   1   1   7.5e-36     1e-31  109.7   0.0     1   210    19   225    19   226 0.97 Xylose isomerase-like TIM barrel
FlgH                 PF02107.11   180 seq1900_BIOID51111   -            232   3.4e-69  231.9   0.3   1   1   2.9e-73   3.9e-69  231.6   0.2     4   180    44   231    41   231 0.95 Flagellar L-ring protein
CMD                  PF02627.15    85 seq1901_BIOID51111   -            182   6.6e-09   35.3   0.2   1   1   3.2e-12   4.4e-08   32.7   0.0    14    85    52   122    43   122 0.91 Carboxymuconolactone decarboxylase family
HicB                 PF05534.7     51 seq1902_BIOID51111   -            118   5.4e-11   41.7   0.0   1   1   6.2e-15   8.4e-11   41.1   0.0     3    51    60   110    58   110 0.96 HicB family
CobA_CobO_BtuR       PF02572.10   172 seq1904_BIOID51111   -            196   1.3e-71  239.5   0.1   1   1   2.4e-75   1.6e-71  239.3   0.0     2   172    27   196    26   196 0.99 ATP:corrinoid adenosyltransferase BtuR/CobO/CobP
Co_AT_N              PF12557.3     24 seq1904_BIOID51111   -            196   2.5e-07   30.2   6.4   1   1   3.7e-11   2.5e-07   30.2   4.5     6    24     3    21     1    21 0.94 Cob(I)alamin adenosyltransferase N terminal
Methyltransf_27      PF13708.1    194 seq1905_BIOID51111   -            280   9.8e-73  243.7   0.3   1   1     1e-76   1.4e-72  243.2   0.2     2   194    86   278    85   278 0.99 Methyltransferase domain
EIID-AGA             PF03613.9    264 seq1907_BIOID51111   -            263   9.9e-93  309.7   4.6   1   1   8.1e-97   1.1e-92  309.5   3.2     2   264     4   263     3   263 0.97 PTS system mannose/fructose/sorbose family IID component
dUTPase              PF00692.14   129 seq1910_BIOID51111   -            152   1.2e-41  141.0   0.0   1   1   9.9e-46   1.4e-41  140.9   0.0     2   129    17   150    16   150 0.98 dUTPase
SBP_bac_8            PF13416.1    281 seq1912_BIOID51111   -            388   5.6e-29  101.6   0.1   1   1   1.4e-32   9.7e-29  100.8   0.0    10   265    60   342    52   353 0.83 Bacterial extracellular solute-binding protein
SBP_bac_1            PF01547.20   314 seq1912_BIOID51111   -            388   0.00015   21.4   1.6   1   1   3.5e-08   0.00024   20.8   0.7    19   313    57   326    45   327 0.79 Bacterial extracellular solute-binding protein
FlgI                 PF02119.11   342 seq1918_BIOID51111   -            366  3.2e-138  459.9  15.5   1   1  2.7e-142  3.6e-138  459.7  10.8     1   342    22   366    22   366 0.99 Flagellar P-ring protein
DUF1508              PF07411.7     49 seq1919_BIOID51111   -            123   7.8e-48  159.5   6.0   1   2   1.2e-27   1.7e-23   81.6   0.2     1    49    23    71    23    71 0.97 Domain of unknown function (DUF1508)
DUF1508              PF07411.7     49 seq1919_BIOID51111   -            123   7.8e-48  159.5   6.0   2   2   2.5e-27   3.4e-23   80.7   0.9     1    48    74   121    74   122 0.97 Domain of unknown function (DUF1508)
PfkB                 PF00294.19   301 seq1920_BIOID51111   -            261   1.1e-36  126.4   0.1   1   1   1.1e-40   1.5e-36  126.0   0.1    34   294    22   260     7   261 0.87 pfkB family carbohydrate kinase
tRNA-synt_1_2        PF13603.1    185 seq1921_BIOID51111   -            907   1.1e-79  265.9   0.0   1   1   7.5e-83     2e-79  265.0   0.0     1   184   268   450   268   451 0.98 Leucyl-tRNA synthetase, Domain 2
tRNA-synt_1          PF00133.17   601 seq1921_BIOID51111   -            907     1e-70  238.3   8.9   1   5   1.5e-29   4.2e-26   91.0   0.2     4   178    63   218    60   221 0.88 tRNA synthetases class I (I, L, M and V)
tRNA-synt_1          PF00133.17   601 seq1921_BIOID51111   -            907     1e-70  238.3   8.9   2   5   6.8e-09   1.9e-05   22.8   0.2   361   411   221   271   217   275 0.95 tRNA synthetases class I (I, L, M and V)
tRNA-synt_1          PF00133.17   601 seq1921_BIOID51111   -            907     1e-70  238.3   8.9   3   5   2.6e-22     7e-19   67.1   0.0   188   349   277   455   272   464 0.79 tRNA synthetases class I (I, L, M and V)
tRNA-synt_1          PF00133.17   601 seq1921_BIOID51111   -            907     1e-70  238.3   8.9   4   5   1.2e-10   3.2e-07   28.6   0.0   414   557   464   619   459   621 0.63 tRNA synthetases class I (I, L, M and V)
tRNA-synt_1          PF00133.17   601 seq1921_BIOID51111   -            907     1e-70  238.3   8.9   5   5     4e-10   1.1e-06   26.8   0.0   560   593   665   698   655   706 0.87 tRNA synthetases class I (I, L, M and V)
tRNA-synt_1g         PF09334.6    391 seq1921_BIOID51111   -            907   8.9e-34  116.6   0.0   1   2   6.2e-27   1.7e-23   82.8   0.0     5   218    86   271    82   287 0.83 tRNA synthetases class I (M)
tRNA-synt_1g         PF09334.6    391 seq1921_BIOID51111   -            907   8.9e-34  116.6   0.0   2   2   5.8e-09   1.6e-05   23.6   0.0   314   364   653   703   642   717 0.81 tRNA synthetases class I (M)
Anticodon_1          PF08264.8    153 seq1921_BIOID51111   -            907     5e-17   61.9   0.0   1   1   3.3e-20   8.9e-17   61.1   0.0     3   148   747   868   745   874 0.79 Anticodon-binding domain of tRNA
MacB_PCD             PF12704.2    232 seq1923_BIOID51111   -            648   1.7e-54  184.7   3.1   1   1     5e-58   1.7e-54  184.7   2.1     1   231   261   491   261   492 0.94 MacB-like periplasmic core domain
ABC_tran             PF00005.22   118 seq1923_BIOID51111   -            648   1.8e-21   76.5   0.0   1   1     1e-24   3.5e-21   75.6   0.0     1   117    48   172    48   173 0.94 ABC transporter
FtsX                 PF02687.16   121 seq1923_BIOID51111   -            648   2.4e-21   75.5  10.3   1   1   7.1e-25   2.4e-21   75.5   7.1     2   121   527   641   526   641 0.97 FtsX-like permease family
AAA_21               PF13304.1    303 seq1923_BIOID51111   -            648   7.5e-12   45.6   0.1   1   1   5.8e-10     2e-06   27.8   0.0   221   300   129   205    90   208 0.88 AAA domain
TetR_N               PF00440.18    47 seq1926_BIOID51111   -            198   2.9e-11   42.7   0.0   1   1   3.4e-15   4.6e-11   42.0   0.0     3    46    18    61    16    62 0.94 Bacterial regulatory proteins, tetR family
HTH_Tnp_1            PF01527.15    76 seq1927_BIOID51111   -            108   5.5e-11   42.1   1.3   1   1   1.6e-14   2.2e-10   40.2   0.9     1    74     1    87     1    88 0.86 Transposase
Glucosamine_iso      PF01182.15   199 seq1928_BIOID51111   -            251   7.5e-19   68.1   0.0   1   1   7.4e-23     1e-18   67.6   0.0     4   198    30   226    28   227 0.81 Glucosamine-6-phosphate isomerases/6-phosphogluconolactonase
ExsB                 PF06508.8    137 seq1931_BIOID51111   -            231     5e-57  191.4   0.0   1   1   1.4e-60   6.4e-57  191.0   0.0     1   137     3   140     3   140 0.99 ExsB
Asn_synthase         PF00733.16   255 seq1931_BIOID51111   -            231   2.3e-05   23.9   0.0   1   1   8.3e-09   3.8e-05   23.1   0.0    21    80     5    64     2    77 0.90 Asparagine synthase
Arginosuc_synth      PF00764.14   388 seq1931_BIOID51111   -            231   2.4e-05   23.4   0.1   1   1   8.8e-09     4e-05   22.7   0.0     1    59     5    63     5    75 0.91 Arginosuccinate synthase
rve                  PF00665.21   120 seq1935_BIOID51111   -            296   4.9e-26   91.0   0.1   1   1   3.8e-29   1.3e-25   89.7   0.0     2   119   126   240   125   241 0.97 Integrase core domain
HTH_21               PF13276.1     60 seq1935_BIOID51111   -            296   1.6e-16   59.9   2.9   1   1   1.1e-19   3.9e-16   58.7   2.0     3    60    48   104    45   104 0.93 HTH-like domain
rve_3                PF13683.1     67 seq1935_BIOID51111   -            296   2.7e-11   42.7   0.0   1   1   1.8e-14   6.1e-11   41.5   0.0     6    67   217   278   212   278 0.92 Integrase core domain
rve_2                PF13333.1     52 seq1935_BIOID51111   -            296   2.6e-06   27.2   0.0   1   1   1.6e-09   5.5e-06   26.2   0.0     1    44   231   277   231   284 0.88 Integrase core domain
RHH_2                PF03693.9     81 seq1936_BIOID51111   -             98   9.6e-21   73.6   0.4   1   1   1.7e-24   1.2e-20   73.3   0.2     1    75    16    92    16    97 0.92 Uncharacterised protein family (UPF0156)
RHH_1                PF01402.16    39 seq1936_BIOID51111   -             98     8e-05   22.2   2.1   1   1   1.4e-08   9.3e-05   22.0   0.4     2    39    20    58    19    58 0.94 Ribbon-helix-helix protein, copG family
RelB                 PF04221.7     83 seq1937_BIOID51111   -             86   1.7e-31  107.7   0.2   1   1   1.3e-35   1.8e-31  107.5   0.1     1    83     4    84     4    84 0.98 RelB antitoxin
Fels1                PF05666.6     45 seq1938_BIOID51111   -            122   1.4e-39  133.0   2.3   1   2   2.6e-21   3.6e-17   61.3   0.1     2    45    20    62    19    62 0.95 Fels-1 Prophage Protein-like
Fels1                PF05666.6     45 seq1938_BIOID51111   -            122   1.4e-39  133.0   2.3   2   2   1.2e-24   1.7e-20   72.0   0.2     1    45    66   121    66   121 0.98 Fels-1 Prophage Protein-like
UTRA                 PF07702.8    141 seq1939_BIOID51111   -            265     2e-32  111.6   0.0   1   1   9.8e-36   4.5e-32  110.5   0.0     1   140   118   256   118   257 0.99 UTRA domain
GntR                 PF00392.16    64 seq1939_BIOID51111   -            265   8.6e-24   82.6   0.0   1   1   2.9e-27   1.3e-23   82.0   0.0     1    64    34    97    34    97 0.99 Bacterial regulatory proteins, gntR family
HTH_DeoR             PF08220.7     57 seq1939_BIOID51111   -            265   7.6e-05   22.0   0.0   1   1   3.8e-08   0.00017   20.9   0.0    18    54    61    97    46   100 0.88 DeoR-like helix-turn-helix domain
Plasmid_stabil       PF05016.9     90 seq1940_BIOID51111   -             98   6.7e-13   48.7   0.0   1   1   5.5e-17   7.5e-13   48.5   0.0     1    89     4    90     4    91 0.92 Plasmid stabilisation system protein
Fe-ADH               PF00465.14   366 seq1941_BIOID51111   -            387   4.3e-88  295.3   0.1   1   1   7.4e-92     5e-88  295.0   0.1     1   351     9   363     9   377 0.91 Iron-containing alcohol dehydrogenase
Fe-ADH_2             PF13685.1    250 seq1941_BIOID51111   -            387   1.8e-13   50.2   0.1   1   1   3.3e-11   2.3e-07   30.3   0.0     4   101    16   111    13   114 0.81 Iron-containing alcohol dehydrogenase
BPD_transp_1         PF00528.17   185 seq1942_BIOID51111   -            511   4.7e-07   29.3  16.8   1   1   3.5e-11   4.7e-07   29.3  11.7    26   183   346   503   344   505 0.92 Binding-protein-dependent transport system inner membrane component
Patatin              PF01734.17   204 seq1946_BIOID51111   -            314   1.9e-24   86.6   0.5   1   1   2.5e-28   3.4e-24   85.8   0.1     1   201    21   178    21   180 0.95 Patatin-like phospholipase
Glucosaminidase      PF01832.15   134 seq1947_BIOID51111   -            323   9.4e-38  129.2   0.9   1   1   2.5e-41   1.7e-37  128.4   0.6     5   133   170   305   167   306 0.96 Mannosyl-glycoprotein endo-beta-N-acetylglucosaminidase
Rod-binding          PF10135.4     49 seq1947_BIOID51111   -            323   9.1e-20   70.2   2.8   1   1   3.3e-23   2.2e-19   69.0   1.9     1    49    60   107    60   107 0.99 Rod binding protein
FTR1                 PF03239.9    306 seq1950_BIOID51111   -            162   4.1e-38  130.9  12.0   1   1   3.5e-42   4.8e-38  130.6   8.3   136   304     6   160     4   162 0.97 Iron permease FTR1 family
Peptidase_U32        PF01136.14   233 seq1951_BIOID51111   -            453   6.2e-95  316.4   0.0   1   1     6e-99   8.2e-95  316.0   0.0     1   232    75   344    75   345 0.98 Peptidase family U32
YkuD                 PF03734.9    146 seq1955_BIOID51111   -            246   2.4e-07   30.9   0.2   1   1   4.6e-11   6.2e-07   29.6   0.0     3   139    45   159    43   173 0.72 L,D-transpeptidase catalytic domain
Porin_1              PF00267.16   337 seq1960_BIOID51111   -            387  5.6e-134  446.5  30.3   1   1  9.4e-138  6.4e-134  446.3  21.0     1   337    27   387    27   387 0.98 Gram-negative porin
Porin_4              PF13609.1    311 seq1960_BIOID51111   -            387     5e-16   58.9  49.2   1   1   1.2e-19   8.3e-16   58.2  32.5     6   304    12   357     6   366 0.78 Gram-negative porin
OmpA                 PF00691.15    97 seq1964_BIOID51111   -            219   1.2e-23   83.2   0.1   1   1     4e-27   1.8e-23   82.6   0.1     1    97   115   210   115   210 0.97 OmpA family
Gly-zipper_Omp       PF13488.1     46 seq1964_BIOID51111   -            219   1.2e-12   47.1  16.5   1   1   2.7e-16   1.2e-12   47.1  11.4     1    46    37    85    37    85 0.95 Glycine zipper
Gly-zipper_YMGG      PF13441.1     45 seq1964_BIOID51111   -            219   6.8e-09   34.9  18.1   1   1   1.5e-12   6.8e-09   34.9  12.5     5    45    33    80    29    80 0.81 YMGG-like Gly-zipper
5TM-5TMR_LYT         PF07694.7    169 seq1965_BIOID51111   -            565   3.5e-43  146.7  19.3   1   1   1.5e-46   5.3e-43  146.1  13.4     1   167    28   192    28   194 0.95 5TMR of 5TMR-LYT
His_kinase           PF06580.8     82 seq1965_BIOID51111   -            565   7.7e-25   86.5   1.6   1   1   2.3e-28   7.7e-25   86.5   1.1     1    80   360   440   360   442 0.98 Histidine kinase
HATPase_c            PF02518.21   111 seq1965_BIOID51111   -            565     1e-11   44.4   0.0   1   1   5.9e-15     2e-11   43.4   0.0     9   110   456   552   453   553 0.93 Histidine kinase-, DNA gyrase B-, and HSP90-like ATPase
ECF-ribofla_trS      PF07155.7    169 seq1965_BIOID51111   -            565     9e-08   31.9  12.5   1   1   5.4e-11   1.9e-07   30.8   8.7     8   157    46   186    40   208 0.73 ECF-type riboflavin transporter, S component
Fimbrial             PF00419.15   145 seq1967_BIOID51111   -             69   0.00021   21.3   0.0   1   1   1.7e-08   0.00023   21.2   0.0    82   144     1    68     1    69 0.70 Fimbrial protein
Peptidase_M75        PF09375.5    285 seq1969_BIOID51111   -            375   3.3e-52  177.4   5.4   1   1   6.5e-56   4.5e-52  177.0   3.7     1   285   135   368   135   368 0.96 Imelysin
Cupredoxin_1         PF13473.1    104 seq1969_BIOID51111   -            375   4.7e-25   87.3   0.1   1   1   1.1e-28   7.8e-25   86.6   0.1     4   104    13   115    10   115 0.95 Cupredoxin-like domain
YcgL                 PF05166.8     74 seq1971_BIOID51111   -            108     3e-33  113.6   0.1   1   1   2.9e-37     4e-33  113.2   0.1     1    74    14    87    14    87 0.99 YcgL domain
Pili_assembly_N      PF00345.15   122 seq1973_BIOID51111   -            231   1.7e-41  140.7   0.0   1   1   4.5e-45   3.1e-41  139.8   0.0     1   122    25   145    25   145 0.94 Gram-negative pili assembly chaperone, N-terminal domain
Pili_assembly_C      PF02753.12    68 seq1973_BIOID51111   -            231     3e-17   62.0   0.2   1   1     1e-20   7.1e-17   60.8   0.1     1    67   164   226   164   227 0.91 Gram-negative pili assembly chaperone, C-terminal domain
Response_reg         PF00072.19   112 seq1974_BIOID51111   -            337   1.5e-28   98.9   0.3   1   1   2.8e-32   3.8e-28   97.6   0.0     1   111    10   120    10   121 0.97 Response regulator receiver domain
Flg_bbr_C            PF06429.8     74 seq1976_BIOID51111   -            547     6e-08   32.3   2.6   1   1   8.8e-12     6e-08   32.3   1.8    23    74   491   546   469   546 0.81 Flagellar basal body rod FlgEFG protein C-terminal
Flg_bb_rod           PF00460.15    31 seq1976_BIOID51111   -            547   2.8e-05   23.5  11.0   1   1   4.2e-09   2.8e-05   23.5   7.6     1    31     5    35     5    35 0.97 Flagella basal body rod protein
Aldo_ket_red         PF00248.16   283 seq1979_BIOID51111   -            275   7.7e-57  192.1   0.0   1   1   6.7e-61   9.2e-57  191.8   0.0     2   282    18   261    17   262 0.96 Aldo/keto reductase family
FAA_hydrolase        PF01557.13   217 seq1982_BIOID51111   -            219   3.8e-56  189.8   0.0   1   1   3.6e-60   4.9e-56  189.4   0.0     1   206    18   209    18   218 0.94 Fumarylacetoacetate (FAA) hydrolase family
2-Hacid_dh_C         PF02826.14   178 seq1984_BIOID51111   -            324   1.4e-62  209.9   0.0   1   1   4.8e-66   2.2e-62  209.2   0.0     1   178   108   287   108   287 0.97 D-isomer specific 2-hydroxyacid dehydrogenase, NAD binding domain
2-Hacid_dh           PF00389.25   133 seq1984_BIOID51111   -            324   1.6e-31  108.4   0.1   1   1     4e-35   1.8e-31  108.2   0.1     1   133     5   319     5   319 0.97 D-isomer specific 2-hydroxyacid dehydrogenase, catalytic domain
NAD_binding_2        PF03446.10   162 seq1984_BIOID51111   -            324     3e-05   23.8   0.1   1   1   2.9e-08   0.00013   21.7   0.0     2   116   146   259   145   267 0.85 NAD binding domain of 6-phosphogluconate dehydrogenase
YicC_N               PF03755.8    159 seq1985_BIOID51111   -            287   2.6e-49  167.0   0.1   1   1   3.8e-53   2.6e-49  167.0   0.1     1   158     2   154     2   155 0.96 YicC-like family, N-terminal region
DUF1732              PF08340.6     87 seq1985_BIOID51111   -            287   2.4e-34  116.8   7.2   1   1   3.5e-38   2.4e-34  116.8   5.0     1    87   202   287   202   287 0.97 Domain of unknown function (DUF1732)
ABC_tran             PF00005.22   118 seq1988_BIOID51111   -            228   1.8e-19   70.1   0.0   1   1   1.8e-23   2.4e-19   69.7   0.0     1   117    52   172    52   173 0.86 ABC transporter
NLPC_P60             PF00877.14   105 seq1989_BIOID51111   -            153   5.1e-34  116.1   0.0   1   1   1.5e-37   6.8e-34  115.7   0.0     1   105    35   145    35   145 0.98 NlpC/P60 family
tRNA-synt_1d         PF00750.14   354 seq1991_BIOID51111   -            577    1e-148  494.8   0.2   1   1  2.8e-152  1.3e-148  494.4   0.2     1   354    95   446    95   446 0.99 tRNA synthetases class I (R)
DALR_1               PF05746.10   119 seq1991_BIOID51111   -            577   3.4e-36  123.6   0.4   1   1   4.5e-39     2e-35  121.1   0.3     1   119   460   577   460   577 0.98 DALR anticodon binding domain
Arg_tRNA_synt_N      PF03485.11    85 seq1991_BIOID51111   -            577   2.5e-22   79.0   0.2   1   1   2.4e-25   1.1e-21   77.0   0.1     3    85     7    87     1    87 0.91 Arginyl tRNA synthetase N terminal domain
ClpS                 PF02617.12    82 seq1992_BIOID51111   -            106   8.1e-35  118.3   0.1   1   1     7e-39   9.6e-35  118.0   0.1     2    82    23   103    22   103 0.98 ATP-dependent Clp protease adaptor protein ClpS
DUF1018              PF06252.7    119 seq1993_BIOID51111   -            169   3.6e-33  114.4   0.2   1   1   3.3e-37   4.5e-33  114.1   0.1     1   119    18   141    18   141 0.93 Protein of unknown function (DUF1018)
Chorismate_bind      PF00425.13   257 seq1994_BIOID51111   -            520   3.7e-81  272.1   0.0   1   1   7.5e-85   5.2e-81  271.6   0.0     2   257   242   502   241   502 0.96 chorismate binding enzyme
[truncated: 1,466,903 more chars]
