# Supplementary material for: A domain sequence approach to pangenomics: applications to Escherichia coli
Source: F1000Res. 2013 May 29;1:19. Originally published 2012 Oct 1. [Version 2] doi: 10.12688/f1000research.1-19.v2 (PMC3901455; doi:10.12688/f1000research.1-19.v2)
Supplement: The 347 text files show the results from scanning each of the fasta-files against the Pfam-A database [file f1000research-1-1101-s0002.tgz › Escherichia_coli_KD1_BIOID47095.txt]

#                                                                            --- full sequence --- -------------- this domain -------------   hmm coord   ali coord   env coord
# target name        accession   tlen query name           accession   qlen   E-value  score  bias   #  of  c-Evalue  i-Evalue  score  bias  from    to  from    to  from    to  acc description of target
#------------------- ---------- ----- -------------------- ---------- ----- --------- ------ ----- --- --- --------- --------- ------ ----- ----- ----- ----- ----- ----- ----- ---- ---------------------
Glyco_hydro_2_C      PF02836.12   298 seq2_BIOID47095      -            973  3.4e-125  416.7   0.0   1   1  1.4e-128  4.7e-125  416.2   0.0     1   297   285   578   285   579 0.98 Glycosyl hydrolases family 2, TIM barrel domain
Bgal_small_N         PF02929.12   276 seq2_BIOID47095      -            973   1.2e-90  303.2   0.0   1   1   5.3e-94   1.8e-90  302.5   0.0     5   275   702   970   698   971 0.98 Beta galactosidase small chain
Glyco_hydro_2_N      PF02837.13   167 seq2_BIOID47095      -            973     4e-51  172.7   0.0   1   1   2.3e-54   7.8e-51  171.8   0.0     5   167     2   168     1   168 0.96 Glycosyl hydrolases family 2, sugar binding domain
Glyco_hydro_2        PF00703.16   110 seq2_BIOID47095      -            973     3e-16   59.7   0.0   1   1   3.7e-19   1.3e-15   57.7   0.0     2   110   171   283   170   283 0.86 Glycosyl hydrolases family 2
ABC_tran             PF00005.22   118 seq3_BIOID47095      -            405   2.7e-29  101.8   0.0   1   2   1.6e-11   7.3e-08   32.6   0.0    65   118     6    59     2    59 0.94 ABC transporter
ABC_tran             PF00005.22   118 seq3_BIOID47095      -            405   2.7e-29  101.8   0.0   2   2   5.1e-22   2.3e-18   66.5   0.0     1   118   234   342   234   342 0.95 ABC transporter
ABC_tran_2           PF12848.2     85 seq3_BIOID47095      -            405   1.9e-23   81.9   3.0   1   1   4.3e-24     2e-20   72.3   1.4     2    85    99   184    98   184 0.92 ABC transporter
DUF1795              PF08786.6    130 seq9_BIOID47095      -             53   1.7e-06   27.7   0.1   1   1   1.4e-10     2e-06   27.5   0.0    90   130     1    42     1    42 0.96 Domain of unknown function (DUF1795)
Phage_AlpA           PF05930.7     51 seq11_BIOID47095     -             88   1.9e-26   91.3   0.0   1   1   3.6e-30   2.5e-26   91.0   0.0     1    51    25    75    25    75 0.99 Prophage CP4-57 regulatory protein (AlpA)
HTH_17               PF12728.2     51 seq11_BIOID47095     -             88   5.2e-10   39.3   0.0   1   1   9.4e-14   6.4e-10   39.0   0.0     2    50    28    78    27    79 0.88 Helix-turn-helix domain
3-dmu-9_3-mt         PF06983.8    116 seq14_BIOID47095     -            147   2.1e-07   31.1   0.7   1   1   2.5e-10   1.7e-06   28.2   0.5     5   115     5   138     2   139 0.74 3-demethylubiquinone-9 3-methyltransferase
Glyoxalase           PF00903.20   128 seq14_BIOID47095     -            147   2.4e-05   24.1   0.0   1   1   5.1e-09   3.5e-05   23.6   0.0     7   128     8   138     3   138 0.86 Glyoxalase/Bleomycin resistance protein/Dioxygenase superfamily
KdpA                 PF03814.10   552 seq15_BIOID47095     -            501  8.3e-234  776.5  31.6   1   1  6.8e-238  9.2e-234  776.4  21.9    53   552     1   501     1   501 1.00 Potassium-transporting ATPase A subunit
DUF485               PF04341.7     91 seq16_BIOID47095     -            105   5.6e-35  118.8   0.0   1   1   4.6e-39   6.2e-35  118.6   0.0     1    91    10   101    10   101 0.98 Protein of unknown function, DUF485
FCD                  PF07729.7    125 seq17_BIOID47095     -            230   1.6e-19   70.3   1.9   1   1   3.4e-23   1.6e-19   70.3   1.3     3   124   108   226   105   227 0.94 FCD domain
GntR                 PF00392.16    64 seq17_BIOID47095     -            230   2.2e-19   68.5   0.5   1   1   9.5e-23   4.3e-19   67.5   0.3     5    64    18    77    14    77 0.97 Bacterial regulatory proteins, gntR family
MurB_C               PF02873.11   105 seq18_BIOID47095     -            342   1.2e-40  137.4   0.0   1   1   2.9e-44     2e-40  136.6   0.0     1   105   203   330   203   330 0.99 UDP-N-acetylenolpyruvoylglucosamine reductase, C-terminal domain
FAD_binding_4        PF01565.18   139 seq18_BIOID47095     -            342   5.5e-27   93.8   0.1   1   1   2.7e-30   1.8e-26   92.1   0.0     2   138    18   149    17   150 0.91 FAD binding domain
Aldo_ket_red         PF00248.16   283 seq22_BIOID47095     -            267   3.1e-57  193.4   0.7   1   1   2.9e-61   3.9e-57  193.0   0.5     2   281     6   250     5   251 0.95 Aldo/keto reductase family
Cyto_ox_2            PF02322.10   328 seq26_BIOID47095     -            378  9.2e-112  373.3  33.9   1   1  7.6e-116    1e-111  373.1  23.5     1   328     6   362     6   362 0.99 Cytochrome oxidase subunit II
DUF957               PF06117.6     65 seq27_BIOID47095     -            140     1e-34  117.7   0.4   1   1   1.3e-38   1.8e-34  116.9   0.3     1    65    76   140    76   140 0.98 Enterobacterial protein of unknown function (DUF957)
Ldr_toxin            PF13940.1     35 seq28_BIOID47095     -             35   1.1e-22   79.3   1.3   1   1   8.9e-27   1.2e-22   79.2   0.9     1    35     1    35     1    35 1.00 Toxin Ldr, type I toxin-antitoxin system
MFS_1                PF07690.11   354 seq29_BIOID47095     -            234   2.9e-15   55.7  34.1   1   1   2.1e-16   2.9e-12   45.9  14.8    35   182    83   227    82   233 0.89 Major Facilitator Superfamily
SecE                 PF00584.15    57 seq31_BIOID47095     -            127   2.4e-21   74.9   1.0   1   1   1.8e-25   2.4e-21   74.9   0.7     2    56    68   122    67   123 0.97 SecE/Sec61-gamma subunits of protein translocation complex
HATPase_c            PF02518.21   111 seq36_BIOID47095     -            608   2.2e-24   85.1   0.0   1   1   2.1e-27   4.1e-24   84.3   0.0     2   109   496   599   495   601 0.96 Histidine kinase-, DNA gyrase B-, and HSP90-like ATPase
PAS                  PF00989.19   113 seq36_BIOID47095     -            608   3.5e-22   78.2   0.4   1   1   4.7e-25   9.2e-22   76.8   0.0     4   112   265   369   262   370 0.97 PAS fold
HisKA                PF00512.20    68 seq36_BIOID47095     -            608   2.5e-17   62.5   0.4   1   1   6.5e-20   1.3e-16   60.2   0.1     2    65   389   450   388   453 0.96 His Kinase A (phospho-acceptor) domain
PAS_9                PF13426.1    104 seq36_BIOID47095     -            608   3.5e-15   56.1   0.0   1   1   7.4e-18   1.5e-14   54.1   0.0     2   103   273   371   272   372 0.96 PAS domain
PAS_4                PF08448.5    110 seq36_BIOID47095     -            608   2.1e-11   43.7   0.2   1   1   5.8e-14   1.1e-10   41.3   0.0     2   110   269   375   268   375 0.89 PAS fold
HAMP                 PF00672.20    70 seq36_BIOID47095     -            608   1.2e-06   28.4   1.3   1   1   2.4e-09   4.7e-06   26.5   0.9     2    70   193   259   192   259 0.88 HAMP domain
PAS_8                PF13188.1     64 seq36_BIOID47095     -            608   8.6e-06   25.3   0.0   1   1   1.8e-08   3.5e-05   23.3   0.0     6    47   267   312   261   328 0.78 PAS domain
DUF987               PF06174.6     66 seq39_BIOID47095     -             73   4.5e-43  144.4   0.1   1   1   3.7e-47     5e-43  144.3   0.1     1    66     1    66     1    66 0.99 Protein of unknown function (DUF987)
NadA                 PF02445.11   296 seq40_BIOID47095     -            347  1.2e-104  349.1   0.0   1   1    1e-108  1.4e-104  348.9   0.0     2   295    31   340    30   341 0.97 Quinolinate synthetase A protein
CBM_5_12             PF02839.9     41 seq44_BIOID47095     -            900   1.8e-23   81.7  53.5   1   1   3.2e-16   4.4e-12   45.2   2.5     2    40   463   510   462   511 0.86 Carbohydrate binding domain
DUF1722              PF08349.6    117 seq51_BIOID47095     -            169   2.7e-38  130.3   0.1   1   1   2.4e-42   3.3e-38  130.0   0.0     1   116    41   157    41   158 0.98 Protein of unknown function (DUF1722)
RVT_1                PF00078.22   214 seq52_BIOID47095     -            469   2.6e-24   85.6   0.7   1   1   3.8e-28   5.2e-24   84.6   0.1     5   214    78   285    72   285 0.88 Reverse transcriptase (RNA-dependent DNA polymerase)
HTH_AraC             PF00165.18    42 seq57_BIOID47095     -            274   1.1e-20   72.6   0.6   1   2   4.8e-11   3.3e-07   29.8   0.0     1    42   151   191   151   191 0.95 Bacterial regulatory helix-turn-helix proteins, AraC family
HTH_AraC             PF00165.18    42 seq57_BIOID47095     -            274   1.1e-20   72.6   0.6   2   2   1.3e-14   8.8e-11   41.1   0.1     9    41   207   240   205   241 0.95 Bacterial regulatory helix-turn-helix proteins, AraC family
HTH_18               PF12833.2     81 seq57_BIOID47095     -            274   2.7e-16   59.3   0.0   1   1   6.7e-20   4.6e-16   58.5   0.0     1    81   164   242   164   242 0.96 Helix-turn-helix domain
SSF                  PF00474.12   406 seq60_BIOID47095     -            549  2.5e-140  467.5  38.3   1   1  2.7e-144  3.7e-140  467.0  26.6     1   406    63   468    63   468 1.00 Sodium:solute symporter family
PP_kinase_C          PF13090.1    353 seq61_BIOID47095     -            688  4.9e-147  489.0   0.2   1   1  1.9e-150  6.4e-147  488.6   0.1     3   352   333   681   331   682 0.99 Polyphosphate kinase C-terminal domain
PP_kinase            PF02503.12   207 seq61_BIOID47095     -            688   1.1e-49  168.6   0.9   1   1   5.3e-53   1.8e-49  167.9   0.6     2   204   118   321   117   324 0.95 Polyphosphate kinase middle domain
PP_kinase_N          PF13089.1    109 seq61_BIOID47095     -            688   9.3e-32  109.2   3.0   1   1   3.2e-35   1.1e-31  109.0   1.0     1   109     6   111     6   111 0.96 Polyphosphate kinase N-terminal domain
PLDc_2               PF13091.1    126 seq61_BIOID47095     -            688   3.1e-13   49.4   0.3   1   1   5.1e-12   1.7e-08   34.0   0.3    12   123   369   489   354   491 0.85 PLD-like domain
YdfZ                 PF14001.1     64 seq68_BIOID47095     -             67     2e-33  114.3   0.1   1   1   1.6e-37   2.2e-33  114.1   0.1     1    64     2    65     2    65 0.99 YdfZ protein
Abi                  PF02517.11    92 seq69_BIOID47095     -            142   6.4e-15   54.9   9.0   1   1   8.2e-19   1.1e-14   54.1   6.2     4    91    39   130    34   131 0.91 CAAX protease self-immunity
Dynamin_N            PF00350.18   168 seq71_BIOID47095     -            798   4.9e-19   68.6   0.0   1   1   3.6e-22   2.5e-18   66.3   0.0     1   167    71   299    71   300 0.74 Dynamin family
MMR_HSR1             PF01926.18   114 seq71_BIOID47095     -            798   3.6e-08   33.2   0.2   1   1   6.2e-11   4.2e-07   29.8   0.2     2   114    71   299    70   299 0.72 50S ribosome-binding GTPase
Ail_Lom              PF06316.6    199 seq72_BIOID47095     -            199  1.7e-120  399.6   4.7   1   1  2.7e-124  1.8e-120  399.5   3.3     1   199     1   199     1   199 1.00 Enterobacterial Ail/Lom protein
OMP_b-brl            PF13505.1    176 seq72_BIOID47095     -            199   8.6e-26   90.8   5.2   1   1   1.6e-29   1.1e-25   90.4   3.6     2   176    11   199     9   199 0.84 Outer membrane protein beta-barrel domain
N_methyl_2           PF13544.1     31 seq74_BIOID47095     -            146   3.3e-09   35.7   0.6   1   1   8.6e-13   5.9e-09   34.8   0.4    11    31     2    22     1    22 0.94 Type IV pilin N-term methylation site GFxxxE
N_methyl             PF07963.7     20 seq74_BIOID47095     -            146   3.3e-07   29.5   3.6   1   1   9.3e-11   6.4e-07   28.6   2.5     1    20     5    24     5    24 0.95 Prokaryotic N-terminal methylation motif
NusG                 PF02357.14    92 seq78_BIOID47095     -            181   5.3e-25   87.3   0.0   1   1   1.1e-28   7.7e-25   86.8   0.0     1    92     7   106     7   106 0.92 Transcription termination factor nusG
KOW                  PF00467.24    32 seq78_BIOID47095     -            181   1.3e-08   33.9   0.1   1   1   9.1e-12   6.2e-08   31.7   0.0     1    28   130   161   130   165 0.86 KOW motif
ABC_tran             PF00005.22   118 seq80_BIOID47095     -            262   1.7e-24   86.3   0.0   1   1   4.6e-28   3.1e-24   85.4   0.0     1   117    44   180    44   181 0.88 ABC transporter
DAHP_synth_1         PF00793.15   272 seq82_BIOID47095     -            379  2.6e-102  341.0   0.0   1   1  2.3e-106  3.2e-102  340.7   0.0     8   271    64   363    43   364 0.96 DAHP synthetase I family
DAHP_synth_1         PF00793.15   272 seq83_BIOID47095     -            358     1e-74  250.5   0.0   1   1   9.5e-79   1.3e-74  250.2   0.0     8   271    55   351    39   352 0.92 DAHP synthetase I family
Methyltransf_27      PF13708.1    194 seq85_BIOID47095     -            280   3.3e-73  245.2   0.2   1   1   3.1e-77   4.2e-73  244.9   0.1     2   194    86   278    85   278 0.99 Methyltransferase domain
HlyC                 PF02794.11   134 seq89_BIOID47095     -            150   4.3e-29  100.6   0.0   1   1   3.7e-33   5.1e-29  100.4   0.0     1   116    18   136    18   147 0.90 RTX toxin acyltransferase family
DUF615               PF04751.9    158 seq90_BIOID47095     -            183   1.5e-58  196.7   9.9   1   1   1.3e-62   1.8e-58  196.5   6.9     2   158    22   177    19   177 0.98 Protein of unknown function (DUF615)
FMN_bind             PF04205.9     81 seq93_BIOID47095     -            206   2.7e-18   65.7   0.1   1   1     4e-22   5.5e-18   64.7   0.0     1    77    99   187    99   191 0.98 FMN-binding domain
DUF258               PF03193.11   161 seq95_BIOID47095     -            361   2.7e-55  185.8   0.0   1   1   1.1e-58   3.8e-55  185.3   0.0     2   161   185   345   184   345 0.97 Protein of unknown function, DUF258
MMR_HSR1             PF01926.18   114 seq95_BIOID47095     -            361   2.5e-06   27.3   0.0   1   1   1.6e-09   5.6e-06   26.2   0.0     4    57   223   283   221   345 0.75 50S ribosome-binding GTPase
ABC_tran             PF00005.22   118 seq96_BIOID47095     -            343   2.1e-27   95.6   0.0   1   1   1.3e-30   4.4e-27   94.6   0.0     1   118    45   169    45   169 0.95 ABC transporter
NIL                  PF09383.5     76 seq96_BIOID47095     -            343   7.6e-23   79.7   0.0   1   1   4.6e-26   1.6e-22   78.7   0.0     4    76   268   340   266   340 0.98 NIL domain
AAA_21               PF13304.1    303 seq96_BIOID47095     -            343   1.3e-12   48.1   0.1   1   1   1.8e-11     6e-08   32.8   0.0   220   298   124   200    87   205 0.84 AAA domain
MFS_1                PF07690.11   354 seq97_BIOID47095     -            475   1.3e-51  175.2  55.3   1   1   1.4e-50   9.5e-47  159.3  32.8     2   353    17   406    16   407 0.89 Major Facilitator Superfamily
MFS_3                PF05977.8    524 seq97_BIOID47095     -            475   1.1e-06   26.9  27.3   1   1   1.7e-08   0.00012   20.2   7.9    30   176    31   172    10   192 0.83 Transmembrane secretion effector
FAD_binding_7        PF03441.9    277 seq98_BIOID47095     -            472  1.5e-107  358.8   0.6   1   1  2.8e-111  1.9e-107  358.4   0.4     3   276   205   468   203   469 0.96 FAD binding domain of DNA photolyase
DNA_photolyase       PF00875.13   165 seq98_BIOID47095     -            472   4.9e-44  149.8   1.3   1   1   1.3e-47   8.8e-44  149.0   0.5     2   159     5   168     4   174 0.92 DNA photolyase
Nuc_H_symport        PF03825.11   400 seq100_BIOID47095    -            425  2.4e-185  615.8  33.2   1   1    4e-189  2.7e-185  615.7  23.0     1   400     1   405     1   405 0.99 Nucleoside H+ symporter
MFS_1                PF07690.11   354 seq100_BIOID47095    -            425   1.9e-21   76.0  68.4   1   1     3e-20   2.1e-16   59.5  30.6     2   353     8   353     7   354 0.78 Major Facilitator Superfamily
SBP_bac_9            PF01297.12   256 seq101_BIOID47095    -            304   1.2e-67  227.7   0.0   1   1     1e-71   1.4e-67  227.5   0.0     1   254    32   295    32   297 0.92 Periplasmic solute binding protein family
CoA_binding          PF02629.14    96 seq105_BIOID47095    -            289   1.7e-30  105.2   0.7   1   1   4.9e-34   1.7e-30  105.2   0.5     1    96     6    99     6    99 0.99 CoA binding domain
Ligase_CoA           PF00549.14   153 seq105_BIOID47095    -            289   2.4e-20   72.5   0.6   1   1   1.2e-23     4e-20   71.8   0.4     1   152   151   271   151   272 0.96 CoA-ligase
Succ_CoA_lig         PF13607.1    138 seq105_BIOID47095    -            289   8.7e-12   44.7   0.0   1   1   4.4e-15   1.5e-11   43.9   0.0     1   138   145   284   145   287 0.83 Succinyl-CoA ligase like flavodoxin domain
Glyco_hydro_2_C      PF02836.12   298 seq106_BIOID47095    -           1089  1.3e-115  385.3   2.2   1   1  6.9e-119  2.4e-115  384.4   1.5     1   298   379   663   379   663 0.98 Glycosyl hydrolases family 2, TIM barrel domain
Bgal_small_N         PF02929.12   276 seq106_BIOID47095    -           1089   1.1e-86  290.1   0.1   1   1   6.8e-90   2.3e-86  289.1   0.1     1   275   786  1056   786  1057 0.99 Beta galactosidase small chain
Glyco_hydro_2_N      PF02837.13   167 seq106_BIOID47095    -           1089   5.6e-51  172.3   0.2   1   1   3.6e-54   1.2e-50  171.1   0.1     4   165   100   264    97   266 0.94 Glycosyl hydrolases family 2, sugar binding domain
Glyco_hydro_2        PF00703.16   110 seq106_BIOID47095    -           1089   3.3e-21   75.6   0.0   1   1   5.1e-24   1.7e-20   73.3   0.0     1   110   268   377   268   377 0.96 Glycosyl hydrolases family 2
T2SE                 PF00437.15   272 seq109_BIOID47095    -            461   8.6e-84  280.5   0.7   1   1   1.8e-87   1.2e-83  280.0   0.5     4   271    89   353    86   354 0.98 Type II/IV secretion system protein
T2SE_Nter            PF05157.10   109 seq109_BIOID47095    -            461   4.2e-06   26.6   0.0   1   1   1.9e-09   1.3e-05   25.0   0.0    43   104     8    68     6    73 0.92 Type II secretion system (T2SS), protein E, N-terminal domain
PTSIIB_sorb          PF03830.10   151 seq110_BIOID47095    -            169   5.9e-55  185.1   0.3   1   1   4.9e-59   6.7e-55  184.9   0.2     1   149    15   162    15   164 0.99 PTS system sorbose subfamily IIB component
DUF2498              PF10692.4     82 seq114_BIOID47095    -             83   2.6e-44  148.6   0.1   1   1   2.2e-48   2.9e-44  148.4   0.1     2    82     3    83     2    83 0.98 Protein of unknown function (DUF2498)
DUF932               PF06067.6    239 seq115_BIOID47095    -            272   3.1e-59  200.0   0.0   1   1   2.6e-63   3.5e-59  199.8   0.0     2   239    37   261    36   261 0.99 Domain of unknown function (DUF932)
DUF1471              PF07338.8     56 seq117_BIOID47095    -            314   4.1e-62  205.5   5.4   1   3   2.8e-22   3.9e-18   64.7   0.0     2    56    34    90    33    90 0.98 Protein of unknown function (DUF1471)
DUF1471              PF07338.8     56 seq117_BIOID47095    -            314   4.1e-62  205.5   5.4   2   3     3e-22   4.1e-18   64.6   0.1     3    56   119   174   117   174 0.98 Protein of unknown function (DUF1471)
DUF1471              PF07338.8     56 seq117_BIOID47095    -            314   4.1e-62  205.5   5.4   3   3   3.1e-26   4.3e-22   77.3   0.1     2    56   259   314   258   314 0.99 Protein of unknown function (DUF1471)
HTH_Tnp_IS1          PF12759.2     50 seq118_BIOID47095    -             54   3.9e-22   77.3   0.0   1   1   3.2e-26   4.4e-22   77.1   0.0     1    46     9    54     9    54 0.99 InsA C-terminal domain
BPL_LplA_LipB        PF03099.14   125 seq119_BIOID47095    -            321   8.2e-21   74.1   0.0   1   1   2.7e-24   1.3e-20   73.6   0.0     4   125    86   208    83   208 0.89 Biotin/lipoate A/B protein ligase family
HTH_11               PF08279.7     55 seq119_BIOID47095    -            321   8.1e-13   47.7   0.0   1   1   4.4e-16     2e-12   46.4   0.0     4    54     9    58     8    59 0.92 HTH domain
BPL_C                PF02237.12    48 seq119_BIOID47095    -            321   1.7e-11   43.5   0.2   1   1   8.9e-15   4.1e-11   42.2   0.1     1    48   271   317   271   317 0.97 Biotin protein ligase C terminal domain
CsiD                 PF08943.5    297 seq120_BIOID47095    -            325  9.9e-149  494.0   0.0   1   1  1.7e-152  1.1e-148  493.8   0.0     1   297    20   315    20   315 1.00 CsiD
TauD                 PF02668.11   258 seq120_BIOID47095    -            325   4.1e-11   42.8   0.1   1   1   8.3e-15   5.7e-11   42.4   0.1    34   256    90   309    65   311 0.80 Taurine catabolism dioxygenase TauD, TfdA family
Potass_KdpF          PF09604.5     25 seq121_BIOID47095    -             67   1.4e-05   24.6   8.1   1   1     1e-09   1.4e-05   24.6   5.6     2    25    44    67    43    67 0.96 F subunit of K+-transporting ATPase (Potass_KdpF)
DUF1040              PF06288.8     86 seq124_BIOID47095    -             89   1.6e-46  156.3   0.5   1   1   1.3e-50   1.8e-46  156.2   0.3     1    86     1    86     1    86 1.00 Protein of unknown function (DUF1040)
DDE_Tnp_1_assoc      PF13808.1     90 seq125_BIOID47095    -             62   7.4e-16   57.4   0.0   1   1     6e-20   8.2e-16   57.3   0.0     1    52     6    57     6    61 0.96 DDE_Tnp_1-associated
MatP                 PF06303.7    148 seq127_BIOID47095    -            150   1.7e-75  251.7   7.1   1   1   1.4e-79   1.9e-75  251.6   4.9     1   147     1   147     1   148 0.99 Organiser of macrodomain of Terminus of chromosome
PseudoU_synth_2      PF00849.17   164 seq128_BIOID47095    -            217   8.8e-15   54.8   0.3   1   1   1.2e-17   1.7e-13   50.6   0.0     2   164    41   186    40   186 0.84 RNA pseudouridylate synthase
DUF3521              PF12035.3     35 seq130_BIOID47095    -             51   3.9e-10   39.2   2.3   1   1   3.6e-14     5e-10   38.9   1.6     1    35     6    40     6    40 0.95 Protein of unknown function (DUF3521)
HlyD                 PF00529.15   306 seq133_BIOID47095    -            424   4.2e-55  187.0   4.9   1   1   1.1e-58   4.8e-55  186.8   3.4     1   303    64   388    64   391 0.97 HlyD family secretion protein
HlyD_3               PF13437.1    105 seq133_BIOID47095    -            424   1.8e-17   63.5   0.6   1   1   1.4e-18   6.2e-15   55.3   0.1     2    96   260   358   259   375 0.90 HlyD family secretion protein
AHH                  PF14412.1    110 seq134_BIOID47095    -             97   3.9e-14   52.4   0.0   1   1     3e-18   4.1e-14   52.3   0.0    24   109     3    91     1    92 0.89 A nuclease family of the HNH/ENDO VII superfamily with conserved AHH
Ribosomal_L11_N      PF03946.9     60 seq137_BIOID47095    -            142   3.2e-32  109.6   0.3   1   1   8.7e-36   5.9e-32  108.7   0.2     1    60     8    67     8    67 0.99 Ribosomal protein L11, N-terminal domain
Ribosomal_L11        PF00298.14    69 seq137_BIOID47095    -            142   6.6e-29   99.7   2.9   1   1   1.8e-32   1.2e-28   98.8   2.0     1    69    72   140    72   140 0.99 Ribosomal protein L11, RNA binding domain
NMN_transporter      PF04973.7    182 seq139_BIOID47095    -            239   1.1e-46  158.5  27.7   1   1   8.6e-49   1.2e-44  151.8  19.2     1   180    23   227    23   229 0.94 Nicotinamide mononucleotide transporter
DDE_Tnp_1            PF01609.16   211 seq141_BIOID47095    -            200     3e-08   33.3   0.2   1   1     3e-12   4.1e-08   32.9   0.2   138   211    88   165    69   165 0.95 Transposase DDE domain
PTS_EIIA_1           PF00358.15   133 seq142_BIOID47095    -            169   5.4e-54  181.2   2.2   1   1   4.7e-58   6.5e-54  180.9   1.5     3   132    20   149    18   150 0.98 phosphoenolpyruvate-dependent sugar phosphotransferase system, EIIA 1
Rnf-Nqr              PF02508.9    190 seq143_BIOID47095    -            231   7.9e-59  198.3   9.5   1   1   6.7e-63   9.1e-59  198.1   6.6     1   189     1   200     1   201 0.98 Rnf-Nqr subunit, membrane protein
FAD_binding_2        PF00890.19   421 seq145_BIOID47095    -            419   4.7e-57  193.6   0.0   1   1   7.8e-61   5.4e-57  193.4   0.0     1   421     4   399     4   399 0.95 FAD binding domain
G3P_acyltransf       PF02660.10   178 seq147_BIOID47095    -            205   3.4e-57  192.7  10.4   1   1   2.9e-61   3.9e-57  192.5   7.2     1   177    10   184    10   185 0.96 Glycerol-3-phosphate acyltransferase
RNase_T              PF00929.19   164 seq148_BIOID47095    -            187   8.1e-16   58.6   0.0   1   1   7.4e-20     1e-15   58.3   0.0    32   163    35   167    26   168 0.94 Exonuclease
Phosphonate-bd       PF12974.2    243 seq150_BIOID47095    -            338   2.1e-73  246.5   0.0   1   1     2e-77   2.8e-73  246.1   0.0     1   240    35   277    35   280 0.97 ABC transporter, phosphonate, periplasmic substrate-binding protein
His_Phos_2           PF00328.17   347 seq151_BIOID47095    -            442     8e-41  140.3   0.0   1   1     7e-45   9.6e-41  140.1   0.0     1   345    39   383    39   387 0.87 Histidine phosphatase superfamily (branch 2)
Pept_tRNA_hydro      PF01195.14   184 seq152_BIOID47095    -            194   5.3e-64  214.9   0.0   1   1   4.3e-68   5.9e-64  214.8   0.0     1   184     5   189     5   189 0.99 Peptidyl-tRNA hydrolase
Prim_Zn_Ribbon       PF08273.7     40 seq153_BIOID47095    -            159   1.8e-19   69.4   9.8   1   1   2.1e-23   2.9e-19   68.7   6.8     1    40    30    66    30    66 0.97 Zinc-binding domain of primase-helicase
EII-Sor              PF03609.9    237 seq155_BIOID47095    -            259   1.2e-79  266.8  26.2   1   1   9.9e-84   1.3e-79  266.6  18.2     1   236     1   236     1   237 1.00 PTS system sorbose-specific iic component
APH                  PF01636.18   239 seq156_BIOID47095    -            328   2.3e-41  141.9   2.0   1   1   5.1e-45   3.5e-41  141.4   1.4     2   232    31   259    30   269 0.84 Phosphotransferase enzyme family
EcKinase             PF02958.15   293 seq156_BIOID47095    -            328   7.3e-05   21.9   0.0   1   1   1.9e-08   0.00013   21.1   0.0   197   280   176   252   149   257 0.79 Ecdysteroid kinase
HTH_AraC             PF00165.18    42 seq158_BIOID47095    -            242   1.1e-18   66.2   1.3   1   2     1e-08   6.8e-05   22.4   0.0     1    37   145   181   145   186 0.88 Bacterial regulatory helix-turn-helix proteins, AraC family
HTH_AraC             PF00165.18    42 seq158_BIOID47095    -            242   1.1e-18   66.2   1.3   2   2   5.5e-15   3.8e-11   42.3   0.1     6    40   198   233   196   234 0.93 Bacterial regulatory helix-turn-helix proteins, AraC family
HTH_18               PF12833.2     81 seq158_BIOID47095    -            242   3.9e-12   46.0   0.2   1   1   1.1e-15   7.3e-12   45.1   0.2     1    79   158   234   158   236 0.93 Helix-turn-helix domain
Hydrolase            PF00702.21   204 seq160_BIOID47095    -            682   1.6e-36  126.6   4.5   1   1   4.7e-40   1.6e-36  126.6   3.1     1   204   301   530   301   530 0.82 haloacid dehalogenase-like hydrolase
E1-E2_ATPase         PF00122.15   230 seq160_BIOID47095    -            682   1.4e-34  119.0   0.2   1   1   4.1e-38   1.4e-34  119.0   0.1     3   230    73   297    71   297 0.93 E1-E2 ATPase
HAD                  PF12710.2    191 seq160_BIOID47095    -            682   3.6e-14   53.2   0.0   1   1   2.1e-17   7.3e-14   52.2   0.0     2   190   305   526   304   527 0.68 haloacid dehalogenase-like hydrolase
Hydrolase_3          PF08282.7    254 seq160_BIOID47095    -            682   2.5e-05   23.9   1.3   1   1   4.3e-08   0.00015   21.3   0.3   193   241   501   549   497   556 0.89 haloacid dehalogenase-like hydrolase
Nucleos_tra2_C       PF07662.8    210 seq164_BIOID47095    -            413   2.3e-69  232.9  16.2   1   1   3.3e-73   2.3e-69  232.9  11.2     1   209   206   412   206   413 0.98 Na+ dependent nucleoside transporter C-terminus
Nucleos_tra2_N       PF01773.15    75 seq164_BIOID47095    -            413   1.9e-24   85.6   4.2   1   1   2.8e-28   1.9e-24   85.6   2.9     1    74    22    95    22    96 0.98 Na+ dependent nucleoside transporter N-terminus
Ribosomal_L1         PF00687.16   221 seq171_BIOID47095    -            234   5.4e-50  169.6   0.3   1   1   4.6e-54   6.3e-50  169.4   0.2    13   220    28   220     8   221 0.90 Ribosomal protein L1p/L10e family
His_Phos_2           PF00328.17   347 seq172_BIOID47095    -            413   1.5e-39  136.2   0.0   1   1   1.3e-43   1.8e-39  135.9   0.0     1   344    30   359    30   364 0.85 Histidine phosphatase superfamily (branch 2)
ABC_tran             PF00005.22   118 seq173_BIOID47095    -            275   4.1e-19   68.9   0.0   1   1   9.1e-23   6.2e-19   68.3   0.0     1   117    47   170    47   171 0.86 ABC transporter
AAA_21               PF13304.1    303 seq173_BIOID47095    -            275   8.9e-16   58.5   0.0   1   1   1.5e-11     1e-07   32.1   0.0   212   298   137   201   106   203 0.82 AAA domain
PDH                  PF02153.12   258 seq174_BIOID47095    -            373   4.6e-32  110.7   0.0   1   1   2.5e-35   1.1e-31  109.5   0.0    38   257   135   344   124   345 0.93 Prephenate dehydrogenase
CM_2                 PF01817.16    81 seq174_BIOID47095    -            373   4.6e-24   84.2   0.2   1   1   2.2e-27     1e-23   83.1   0.1     1    80     9    88     9    89 0.98 Chorismate mutase type II
BPD_transp_1         PF00528.17   185 seq175_BIOID47095    -            217   9.7e-21   74.0  20.3   1   1   7.1e-25   9.7e-21   74.0  14.1     2   181    32   216    27   217 0.85 Binding-protein-dependent transport system inner membrane component
NUDIX                PF00293.23   135 seq180_BIOID47095    -            153     8e-21   73.9   0.2   1   1   7.4e-25     1e-20   73.6   0.1     2   120     5   116     4   123 0.92 NUDIX domain
Sigma54_activat      PF00158.21   168 seq181_BIOID47095    -            528   3.1e-65  218.6   0.1   1   1   1.2e-68   4.3e-65  218.1   0.0     1   167   218   393   218   394 0.96 Sigma-54 interaction domain
PrpR_N               PF06506.6    175 seq181_BIOID47095    -            528   3.6e-58  195.7   0.1   1   1   1.7e-61   5.7e-58  195.0   0.1     2   171    29   197    28   202 0.98 Propionate catabolism activator
HTH_8                PF02954.14    42 seq181_BIOID47095    -            528     1e-10   40.8   0.1   1   1   2.4e-13   8.2e-10   37.9   0.0    11    40   498   527   498   528 0.98 Bacterial regulatory protein, Fis family
Mg_chelatase         PF01078.16   207 seq181_BIOID47095    -            528   2.7e-05   23.3   0.3   1   1   2.1e-08   7.2e-05   21.9   0.2     9   156   226   367   215   379 0.80 Magnesium chelatase, subunit ChlI
YkuD                 PF03734.9    146 seq182_BIOID47095    -            246   2.4e-07   30.9   0.2   1   1   4.6e-11   6.2e-07   29.6   0.0     3   139    45   159    43   173 0.72 L,D-transpeptidase catalytic domain
Resolvase            PF00239.16   141 seq184_BIOID47095    -            196   1.1e-40  138.6   0.6   1   1   4.9e-44   2.2e-40  137.6   0.0     1   140     4   144     4   145 0.92 Resolvase, N terminal domain
HTH_7                PF02796.10    45 seq184_BIOID47095    -            196   4.3e-12   45.5   0.1   1   1   2.7e-15   1.2e-11   44.1   0.0     1    45   147   191   147   191 0.98 Helix-turn-helix domain of resolvase
PS_Dcarbxylase       PF02666.10   202 seq185_BIOID47095    -            322   2.1e-62  209.9   0.0   1   1   1.9e-66   2.5e-62  209.6   0.0     1   198    63   281    63   285 0.93 Phosphatidylserine decarboxylase
Antirestrict         PF03230.8     94 seq186_BIOID47095    -            169   4.2e-38  129.0   0.3   1   1   4.3e-42   5.9e-38  128.6   0.2     1    94    72   169    72   169 0.98 Antirestriction protein
Tautomerase          PF01361.16    60 seq187_BIOID47095    -             88   9.9e-12   44.1   0.0   1   1     1e-15   1.4e-11   43.7   0.0     1    51    15    66    15    68 0.98 Tautomerase enzyme
TPR_11               PF13414.1     69 seq188_BIOID47095    -            371   1.1e-18   66.5  10.9   1   1   9.3e-18   1.6e-14   53.1   1.9     2    68   264   329   263   330 0.96 TPR repeat
TPR_1                PF00515.23    34 seq188_BIOID47095    -            371   3.1e-14   51.7  12.0   1   3   9.5e-08   0.00016   20.9   0.2     2    34   266   298   265   298 0.93 Tetratricopeptide repeat
TPR_1                PF00515.23    34 seq188_BIOID47095    -            371   3.1e-14   51.7  12.0   2   3   3.3e-07   0.00056   19.2   0.1     2    31   300   329   299   331 0.91 Tetratricopeptide repeat
TPR_1                PF00515.23    34 seq188_BIOID47095    -            371   3.1e-14   51.7  12.0   3   3   1.5e-06    0.0026   17.1   1.3     1    28   339   366   339   367 0.95 Tetratricopeptide repeat
TPR_12               PF13424.1     78 seq188_BIOID47095    -            371   3.9e-12   45.8  11.2   1   1   7.9e-13   1.3e-09   37.6   4.1     5    73   299   366   295   367 0.93 Tetratricopeptide repeat
TPR_2                PF07719.12    34 seq188_BIOID47095    -            371   1.4e-11   43.2  11.4   1   2   5.1e-08   8.7e-05   22.0   0.2     2    33   266   297   265   298 0.92 Tetratricopeptide repeat
TPR_2                PF07719.12    34 seq188_BIOID47095    -            371   1.4e-11   43.2  11.4   2   2   1.2e-05     0.021   14.5   1.0     1    28   339   366   339   367 0.94 Tetratricopeptide repeat
TPR_16               PF13432.1     65 seq188_BIOID47095    -            371   2.4e-07   31.1   7.3   1   1   2.6e-09   4.4e-06   27.1   0.6     3    61   271   329   269   335 0.88 Tetratricopeptide repeat
TPR_7                PF13176.1     36 seq188_BIOID47095    -            371   1.4e-07   30.6  10.0   1   1   9.9e-06     0.017   14.7   0.1     1    29   301   329   301   334 0.88 Tetratricopeptide repeat
TPR_8                PF13181.1     34 seq188_BIOID47095    -            371   3.6e-07   29.3   9.0   1   1   1.4e-05     0.023   14.3   0.8     1    28   339   366   339   367 0.94 Tetratricopeptide repeat
Exo_endo_phos        PF03372.18   251 seq193_BIOID47095    -            274   6.6e-12   45.7   0.3   1   1   8.9e-16   1.2e-11   44.8   0.2     2   251    56   260    55   260 0.65 Endonuclease/Exonuclease/phosphatase family
Sigma54_activat      PF00158.21   168 seq194_BIOID47095    -            461   7.6e-74  246.6   0.2   1   1   4.6e-77   1.3e-73  245.9   0.1     2   167   146   311   145   312 0.99 Sigma-54 interaction domain
Response_reg         PF00072.19   112 seq194_BIOID47095    -            461   3.4e-31  107.4   0.3   1   1   2.6e-34   7.2e-31  106.3   0.2     1   108     7   113     7   117 0.98 Response regulator receiver domain
HTH_8                PF02954.14    42 seq194_BIOID47095    -            461   5.9e-14   51.2   2.7   1   1   4.9e-17   1.4e-13   50.0   1.9     3    42   415   454   413   454 0.96 Bacterial regulatory protein, Fis family
AAA_5                PF07728.9    139 seq194_BIOID47095    -            461   5.4e-07   29.3   0.2   1   1   9.3e-10   2.5e-06   27.1   0.0     2   123   169   287   168   297 0.80 AAA domain (dynein-related subfamily)
AAA                  PF00004.24   132 seq194_BIOID47095    -            461   2.8e-06   27.4   0.2   1   1   1.3e-08   3.5e-05   23.9   0.0     1   112   169   290   169   309 0.77 ATPase family associated with various cellular activities (AAA)
HhH-GPD              PF00730.20   121 seq195_BIOID47095    -            211   9.8e-19   67.6   0.0   1   1   3.1e-22   1.4e-18   67.1   0.0     1   120    34   168    34   169 0.95 HhH-GPD superfamily base excision DNA repair protein
HHH                  PF00633.18    30 seq195_BIOID47095    -            211   7.1e-08   31.6   0.0   1   1   3.7e-11   1.7e-07   30.4   0.0     2    29   100   127    99   128 0.94 Helix-hairpin-helix motif
EndIII_4Fe-2S        PF10576.4     17 seq195_BIOID47095    -            211   9.7e-05   22.2   3.3   1   1   3.7e-08   0.00017   21.5   2.3     1    17   187   203   187   203 0.99 Iron-sulfur binding domain of endonuclease III
DAO                  PF01266.19   358 seq196_BIOID47095    -            444   1.7e-62  211.2   0.0   1   1     3e-66     2e-62  211.0   0.0     1   356    25   412    25   414 0.86 FAD dependent oxidoreductase
ADP_ribosyl_GH       PF03747.9    289 seq198_BIOID47095    -            334     1e-62  212.4   2.0   1   1   8.5e-67   1.2e-62  212.2   1.4     1   287     8   303     8   305 0.95 ADP-ribosylglycohydrolase
YchF-GTPase_C        PF06071.8     84 seq202_BIOID47095    -            363   4.7e-41  138.3   0.6   1   1   1.8e-44     8e-41  137.6   0.4     1    84   279   362   279   362 0.99 Protein of unknown function (DUF933)
MMR_HSR1             PF01926.18   114 seq202_BIOID47095    -            363   8.5e-19   67.5   0.0   1   1     5e-22   2.3e-18   66.1   0.0     1    89     4   109     4   208 0.81 50S ribosome-binding GTPase
FeoB_N               PF02421.13   189 seq202_BIOID47095    -            363   7.5e-09   34.9   0.0   1   1   8.5e-12   3.9e-08   32.6   0.0     2    43     4    45     3    53 0.91 Ferrous iron transport protein B
AA_permease_2        PF13520.1    426 seq204_BIOID47095    -            460   7.7e-79  265.0  39.8   1   1   6.6e-83     9e-79  264.8  27.6     1   420     5   441     5   449 0.91 Amino acid permease
EIID-AGA             PF03613.9    264 seq206_BIOID47095    -            292   2.9e-96  321.3   9.1   1   1  2.4e-100   3.3e-96  321.1   6.3     2   263    35   291    34   292 0.99 PTS system mannose/fructose/sorbose family IID component
T2SF                 PF00482.18   124 seq207_BIOID47095    -            400   5.2e-54  181.3   0.9   1   2   1.9e-31   2.6e-27   95.0   0.2     2   124    64   186    63   186 0.98 Type II secretion system (T2SS), protein F
T2SF                 PF00482.18   124 seq207_BIOID47095    -            400   5.2e-54  181.3   0.9   2   2   2.5e-28   3.4e-24   85.0   0.0     5   124   270   388   266   388 0.97 Type II secretion system (T2SS), protein F
tRNA_Me_trans        PF03054.11   356 seq208_BIOID47095    -            383  7.2e-150  498.3   0.0   1   1  2.4e-153  8.2e-150  498.1   0.0     1   356    21   375    21   375 0.98 tRNA methyl transferase
NAD_synthase         PF02540.12   242 seq208_BIOID47095    -            383   8.7e-10   37.7   0.0   1   1   2.5e-11   8.6e-08   31.2   0.0    16    82    18    90     5   110 0.78 NAD synthase
Asn_synthase         PF00733.16   255 seq208_BIOID47095    -            383   1.7e-06   27.6   0.0   1   1   7.5e-10   2.6e-06   27.0   0.0    16    92    19   102     7   177 0.89 Asparagine synthase
ThiI                 PF02568.9    197 seq208_BIOID47095    -            383   3.9e-06   26.3   0.0   1   1   1.6e-09   5.6e-06   25.8   0.0     2    73    19    90    18   144 0.73 Thiamine biosynthesis protein (ThiI)
SirA                 PF01206.12    70 seq212_BIOID47095    -             81   2.3e-26   91.0   0.0   1   1   1.9e-30   2.6e-26   90.8   0.0     1    70    10    79    10    79 0.98 SirA-like protein
DUF3987              PF13148.1    375 seq216_BIOID47095    -             65   3.9e-09   35.4   0.0   1   1   2.9e-13   3.9e-09   35.4   0.0     2    45    12    55    11    64 0.92 Protein of unknown function (DUF3987)
Ppx-GppA             PF02541.11   285 seq217_BIOID47095    -            513  2.1e-105  351.8   0.1   1   1  4.1e-109  5.5e-105  350.5   0.0     1   284    26   308    26   309 0.99 Ppx/GppA phosphatase family
Peptidase_S6         PF02395.11   769 seq219_BIOID47095    -           1371  4.2e-297  987.3  18.8   1   1  6.2e-301  4.2e-297  987.3  13.1     6   766    52   798    47   801 0.97 Immunoglobulin A1 protease
Autotransporter      PF03797.14   265 seq219_BIOID47095    -           1371   1.4e-44  152.2  15.2   1   1   1.1e-47   7.6e-44  149.9  10.5     2   260  1107  1352  1106  1361 0.94 Autotransporter beta-domain
Lipoprotein_9        PF03180.9    237 seq221_BIOID47095    -            271    1e-100  335.4   2.9   1   1  1.7e-104  1.1e-100  335.2   2.0     1   237    33   271    33   271 0.99 NLPA lipoprotein
OpuAC                PF04069.7    257 seq221_BIOID47095    -            271   8.9e-05   21.8   1.0   1   1   1.8e-08   0.00013   21.3   0.7     2   113    32   132    31   261 0.83 Substrate binding domain of ABC-type glycine betaine transport system
BPD_transp_1         PF00528.17   185 seq222_BIOID47095    -            276   1.3e-22   80.1   5.1   1   1   9.2e-27   1.3e-22   80.1   3.6     2   179   105   275   104   276 0.98 Binding-protein-dependent transport system inner membrane component
DSBA                 PF01323.15   193 seq224_BIOID47095    -            208   1.1e-31  109.8   3.4   1   1   1.3e-34   9.2e-31  106.7   2.4     1   192    40   197    40   198 0.95 DSBA-like thioredoxin domain
Thioredoxin_4        PF13462.1    163 seq224_BIOID47095    -            208   4.5e-10   39.6   0.0   1   1   9.5e-14   6.5e-10   39.1   0.0    16   149    40   180    33   191 0.71 Thioredoxin
Peptidase_C39        PF03412.10   131 seq225_BIOID47095    -            704   4.7e-40  136.3   0.0   1   1   2.4e-43   8.1e-40  135.5   0.0     2   128    27   153    26   156 0.98 Peptidase C39 family
ABC_membrane         PF00664.18   275 seq225_BIOID47095    -            704   8.9e-39  133.4  17.9   1   1   3.5e-42   1.2e-38  132.9  12.4     3   273   184   450   182   452 0.95 ABC transporter transmembrane region
ABC_tran             PF00005.22   118 seq225_BIOID47095    -            704   4.6e-20   72.0   0.0   1   1   2.6e-23   8.9e-20   71.1   0.0     1   118   539   664   539   664 0.84 ABC transporter
Globin               PF00042.17   108 seq228_BIOID47095    -            396   3.6e-15   56.1   0.0   1   1   1.6e-18   7.4e-15   55.0   0.0     2   107     7   102     6   103 0.96 Globin
NAD_binding_1        PF00175.16   109 seq228_BIOID47095    -            396   5.3e-14   52.6   0.0   1   1   2.1e-17   9.7e-14   51.7   0.0     1   108   264   372   264   373 0.81 Oxidoreductase NAD-binding domain
FAD_binding_6        PF00970.19    99 seq228_BIOID47095    -            396     1e-13   51.1   0.0   1   1   4.7e-17   2.1e-13   50.0   0.0     2    97   155   252   154   254 0.90 Oxidoreductase FAD-binding domain
adh_short            PF00106.20   167 seq231_BIOID47095    -            252   1.9e-37  128.6   0.1   1   1   6.6e-41   2.3e-37  128.3   0.1     2   166    14   183    13   184 0.94 short chain dehydrogenase
KR                   PF08659.5    181 seq231_BIOID47095    -            252   1.2e-16   60.7   0.0   1   1   4.7e-20   1.6e-16   60.3   0.0     3   166    15   182    14   195 0.87 KR domain
adh_short_C2         PF13561.1    243 seq231_BIOID47095    -            252   2.8e-15   56.6   0.0   1   1     1e-18   3.5e-15   56.3   0.0     6   189    22   204    19   223 0.90 Enoyl-(Acyl carrier protein) reductase
ABC-3                PF00950.12   258 seq232_BIOID47095    -            285   4.2e-82  275.2  24.6   1   1   6.9e-86   4.7e-82  275.0  17.0     1   257     9   264     9   265 0.99 ABC 3 transport family
FecCD                PF01032.13   311 seq232_BIOID47095    -            285   2.6e-11   42.8  22.0   1   1   3.8e-15   2.6e-11   42.8  15.3   102   287    64   244    45   265 0.82 FecCD transport family
CCG                  PF02754.11    85 seq233_BIOID47095    -            396   1.7e-33  114.3   0.7   1   2   3.7e-19   8.3e-16   57.6   0.0     1    85   163   249   163   249 0.94 Cysteine-rich domain
CCG                  PF02754.11    85 seq233_BIOID47095    -            396   1.7e-33  114.3   0.7   2   2   2.2e-18   5.1e-15   55.1   0.0     1    84   293   376   293   377 0.95 Cysteine-rich domain
Fer4_8               PF13183.1     57 seq233_BIOID47095    -            396   6.4e-10   38.8   5.9   1   1   2.8e-13   6.4e-10   38.8   4.1     2    57     6    70     5    71 0.81 4Fe-4S dicluster domain
Fer4_17              PF13534.1     61 seq233_BIOID47095    -            396     3e-07   30.5   6.3   1   1   1.3e-10     3e-07   30.5   4.4     1    60     8    70     8    71 0.78 4Fe-4S dicluster domain
Ribosomal_L10        PF00466.15   100 seq234_BIOID47095    -            165   2.5e-26   91.3   0.0   1   1   2.6e-30   3.6e-26   90.8   0.0     3   100     5   101     3   101 0.98 Ribosomal protein L10
LysR_substrate       PF03466.15   209 seq235_BIOID47095    -            295   2.2e-35  121.5   0.2   1   1   6.2e-39   4.2e-35  120.6   0.0     3   205    93   294    91   294 0.95 LysR substrate binding domain
HTH_1                PF00126.22    60 seq235_BIOID47095    -            295   3.9e-23   80.8   1.1   1   1   9.5e-27   6.5e-23   80.1   0.7     2    60     9    67     8    67 0.98 Bacterial regulatory helix-turn-helix protein, lysR family
PapB                 PF03333.8     91 seq237_BIOID47095    -            109   2.9e-37  126.2   0.1   1   1   2.5e-41   3.4e-37  126.0   0.0     6    91     8    96     3    96 0.95 Adhesin biosynthesis transcription regulatory protein
Abhydrolase_3        PF07859.8    211 seq239_BIOID47095    -            347   9.3e-26   90.5   0.0   1   1     6e-29   1.2e-25   90.2   0.0     1   208    88   309    88   312 0.79 alpha/beta hydrolase fold
Peptidase_S9         PF00326.16   213 seq239_BIOID47095    -            347   2.9e-18   65.7   0.0   1   1   8.1e-15   1.6e-11   43.7   0.0   127   211   250   331   235   333 0.86 Prolyl oligopeptidase family
Abhydrolase_5        PF12695.2    142 seq239_BIOID47095    -            347   3.3e-18   65.6   0.1   1   1   2.4e-21   4.6e-18   65.2   0.0     2   142    88   309    87   309 0.79 Alpha/beta hydrolase family
COesterase           PF00135.23   538 seq239_BIOID47095    -            347   3.7e-09   35.7   0.1   1   1   6.1e-12   1.2e-08   34.0   0.0   109   230    72   178    71   192 0.90 Carboxylesterase family
Abhydrolase_6        PF12697.2    228 seq239_BIOID47095    -            347   3.1e-08   33.6   0.0   1   1   3.4e-11   6.7e-08   32.5   0.0     5   215    92   308    88   311 0.65 Alpha/beta hydrolase family
DUF3987              PF13148.1    375 seq243_BIOID47095    -            486  1.1e-101  340.0   0.0   1   1  9.3e-106  1.3e-101  339.8   0.0     2   372    35   399    34   402 0.97 Protein of unknown function (DUF3987)
FBPase               PF00316.15   325 seq245_BIOID47095    -            353  5.2e-144  478.9   0.0   1   1  4.3e-148  5.9e-144  478.7   0.0     2   324    24   349    23   350 0.98 Fructose-1-6-bisphosphatase
YjcZ                 PF13990.1    270 seq247_BIOID47095    -            301    5e-118  393.0   6.2   1   1  4.1e-122  5.6e-118  392.8   4.3     1   270    26   296    26   296 1.00 YjcZ-like protein
LacY_symp            PF01306.14   413 seq248_BIOID47095    -            417  9.6e-206  683.0  41.9   1   1  2.4e-209  1.1e-205  682.8  29.0     2   412     2   412     1   413 0.99 LacY proton/sugar symporter
MFS_1                PF07690.11   354 seq248_BIOID47095    -            417   1.1e-22   80.1  55.8   1   1   3.7e-25   1.7e-21   76.2  29.5     3   313    14   333    12   340 0.77 Major Facilitator Superfamily
MFS_1_like           PF12832.2     77 seq248_BIOID47095    -            417   5.4e-07   29.2   8.9   1   1   1.2e-10   5.4e-07   29.2   6.2     2    73     9    81     8    85 0.93 MFS_1 like family
ACT_6                PF13740.1     76 seq249_BIOID47095    -            190     4e-30  103.2   0.5   1   1   1.1e-31   5.1e-28   96.4   0.0     1    76     7    82     7    82 0.98 ACT domain
ACT                  PF01842.20    66 seq249_BIOID47095    -            190   8.7e-13   47.3   0.2   1   1     1e-09   4.6e-06   25.8   0.0     2    65    97   166    96   167 0.97 ACT domain
MscS_TM              PF12794.2    340 seq251_BIOID47095    -           1107  4.1e-122  406.9  12.9   1   1    9e-126  4.1e-122  406.9   9.0     2   340   474   814   473   814 0.97 Mechanosensitive ion channel inner membrane domain 1
MscS_porin           PF12795.2    240 seq251_BIOID47095    -           1107   1.3e-56  191.4  55.5   1   1   2.9e-60   1.3e-56  191.4  38.5     1   239    30   260    27   261 0.96 Mechanosensitive ion channel porin domain
MS_channel           PF00924.13   206 seq251_BIOID47095    -           1107   1.1e-53  181.4   2.9   1   1   2.6e-57   1.2e-53  181.4   0.5     2   206   875  1074   874  1074 0.99 Mechanosensitive ion channel
Methyltransf_11      PF08241.7     95 seq252_BIOID47095    -            256   3.1e-23   81.9   0.1   1   1   5.2e-26   5.5e-23   81.1   0.1     1    95    49   145    49   145 0.97 Methyltransferase domain
Methyltransf_31      PF13847.1    152 seq252_BIOID47095    -            256   1.7e-19   69.7   0.0   1   1   2.2e-22   2.3e-19   69.3   0.0     5   113    46   159    43   236 0.85 Methyltransferase domain
Methyltransf_23      PF13489.1    162 seq252_BIOID47095    -            256   1.6e-17   63.5   0.0   1   1   2.1e-20   2.2e-17   63.1   0.0     7   159    31   191    26   194 0.79 Methyltransferase domain
Ubie_methyltran      PF01209.13   233 seq252_BIOID47095    -            256   3.4e-16   58.9   0.0   1   1   4.4e-19   4.6e-16   58.5   0.0    32   158    27   152     2   162 0.83 ubiE/COQ5 methyltransferase family
Methyltransf_18      PF12847.2    112 seq252_BIOID47095    -            256   1.5e-14   54.4   0.1   1   1   2.6e-17   2.8e-14   53.5   0.0     1   109    44   145    44   148 0.90 Methyltransferase domain
Methyltransf_12      PF08242.7     99 seq252_BIOID47095    -            256   2.2e-12   47.2   0.1   1   1   3.4e-15   3.6e-12   46.5   0.1     1    99    49   143    49   143 0.93 Methyltransferase domain
Methyltransf_25      PF13649.1    101 seq252_BIOID47095    -            256   2.8e-12   46.7   0.4   1   1   4.8e-15   5.1e-12   45.9   0.1     1   101    48   141    48   141 0.91 Methyltransferase domain
Methyltransf_26      PF13659.1    117 seq252_BIOID47095    -            256   1.4e-09   37.9   0.7   1   1   2.8e-12   2.9e-09   36.8   0.2     3   112    47   144    45   147 0.87 Methyltransferase domain
MTS                  PF05175.9    170 seq252_BIOID47095    -            256   8.3e-09   34.9   0.1   1   1   1.4e-11   1.5e-08   34.0   0.0    25   141    38   147    32   176 0.80 Methyltransferase small domain
Methyltransf_8       PF05148.10   219 seq252_BIOID47095    -            256   2.4e-08   33.7   0.0   1   1   1.8e-10   1.9e-07   30.8   0.0    50   163    16   152     6   177 0.68 Hypothetical methyltransferase
Methyltransf_29      PF03141.11   506 seq252_BIOID47095    -            256   2.1e-06   26.2   0.1   1   1   2.5e-09   2.6e-06   25.9   0.0   117   217    44   145     8   172 0.75 Putative S-adenosyl-L-methionine-dependent methyltransferase
TehB                 PF03848.9    192 seq252_BIOID47095    -            256   6.3e-06   25.3   0.0   1   1   1.1e-08   1.2e-05   24.4   0.0    31   101    45   117    13   156 0.80 Tellurite resistance protein TehB
Methyltransf_9       PF08003.6    315 seq252_BIOID47095    -            256   8.2e-06   24.6   0.0   1   1   1.1e-08   1.2e-05   24.1   0.0   100   224    29   152    23   160 0.80 Protein of unknown function (DUF1698)
HTH_18               PF12833.2     81 seq254_BIOID47095    -            278     5e-26   90.4   2.0   1   1     2e-29   6.7e-26   90.0   0.8     1    80   193   271   193   272 0.97 Helix-turn-helix domain
AraC_binding         PF02311.14   136 seq254_BIOID47095    -            278   1.1e-22   80.1   1.9   1   1   3.1e-26   1.1e-22   80.1   1.3     4   136    16   154    14   154 0.95 AraC-like ligand binding domain
HTH_AraC             PF00165.18    42 seq254_BIOID47095    -            278   8.3e-21   73.0   0.1   1   2   1.9e-11   6.5e-08   32.0   0.0     1    42   180   221   180   221 0.97 Bacterial regulatory helix-turn-helix proteins, AraC family
HTH_AraC             PF00165.18    42 seq254_BIOID47095    -            278   8.3e-21   73.0   0.1   2   2   1.3e-13   4.5e-10   38.9   0.0     1    42   232   271   232   271 0.93 Bacterial regulatory helix-turn-helix proteins, AraC family
Acetyltransf_2       PF00797.12   240 seq255_BIOID47095    -            281   1.2e-84  283.5   0.1   1   1     1e-88   1.4e-84  283.3   0.1     1   237    21   256    21   259 0.97 N-acetyltransferase
PfkB                 PF00294.19   301 seq262_BIOID47095    -            321   1.7e-50  171.7   0.0   1   1   1.5e-54     2e-50  171.5   0.0     2   294    17   305    16   311 0.90 pfkB family carbohydrate kinase
Fer2_BFD             PF04324.10    55 seq263_BIOID47095    -             64   8.1e-14   51.2   0.1   1   1   6.8e-18   9.3e-14   51.1   0.1     1    53     1    52     1    54 0.95 BFD-like [2Fe-2S] binding domain
EIIA-man             PF03610.11   116 seq265_BIOID47095    -            144   5.7e-34  116.5   0.0   1   1   4.8e-38   6.5e-34  116.3   0.0     1   114     3   115     3   117 0.97 PTS system fructose IIA component
Fumerase             PF05681.9    271 seq266_BIOID47095    -            303   2.3e-82  276.0   0.0   1   1   1.9e-86   2.6e-82  275.8   0.0     1   270    14   286    14   287 0.96 Fumarate hydratase (Fumerase)
DUF945               PF06097.6    459 seq268_BIOID47095    -            490  1.8e-102  343.3  10.7   1   1  1.5e-106  2.1e-102  343.1   7.4     3   459    18   481    16   481 0.98 Bacterial protein of unknown function (DUF945)
LysR_substrate       PF03466.15   209 seq269_BIOID47095    -            294   2.5e-42  144.2   0.0   1   1   5.1e-46   3.5e-42  143.7   0.0     2   204    87   286    86   290 0.96 LysR substrate binding domain
HTH_1                PF00126.22    60 seq269_BIOID47095    -            294   1.4e-22   79.0   0.1   1   1   8.3e-26   5.7e-22   77.1   0.0     1    60     3    62     3    62 0.98 Bacterial regulatory helix-turn-helix protein, lysR family
Ribosomal_L12        PF00542.14    68 seq270_BIOID47095    -            121   1.8e-31  107.8   8.6   1   1   2.8e-35   3.8e-31  106.7   6.0     1    68    54   121    54   121 0.99 Ribosomal protein L7/L12 C-terminal domain
PTR2                 PF00854.16   373 seq272_BIOID47095    -            500   9.1e-75  251.6  26.3   1   1   1.5e-78     1e-74  251.4  16.0     2   370    89   428    88   431 0.97 POT family
MFS_1                PF07690.11   354 seq272_BIOID47095    -            500     1e-20   73.6  53.8   1   1   5.5e-21   3.8e-17   61.9  25.9    10   300    35   371    26   381 0.77 Major Facilitator Superfamily
UTRA                 PF07702.8    141 seq274_BIOID47095    -            241   5.7e-32  110.1   0.1   1   1   3.2e-35   1.1e-31  109.2   0.0     1   140    96   235    96   236 0.94 UTRA domain
GntR                 PF00392.16    64 seq274_BIOID47095    -            241     4e-22   77.3   0.3   1   1   2.2e-25   7.5e-22   76.4   0.2     2    64    14    75    13    75 0.98 Bacterial regulatory proteins, gntR family
MarR                 PF01047.17    59 seq274_BIOID47095    -            241   4.8e-06   26.0   0.0   1   1   4.1e-09   1.4e-05   24.5   0.0    21    51    39    69    35    71 0.95 MarR family
CobA_CobO_BtuR       PF02572.10   172 seq276_BIOID47095    -            196   2.3e-71  238.7   0.1   1   1   4.2e-75   2.8e-71  238.5   0.0     2   172    27   196    26   196 0.99 ATP:corrinoid adenosyltransferase BtuR/CobO/CobP
Co_AT_N              PF12557.3     24 seq276_BIOID47095    -            196   2.5e-07   30.2   6.4   1   1   3.7e-11   2.5e-07   30.2   4.5     6    24     3    21     1    21 0.94 Cob(I)alamin adenosyltransferase N terminal
Ferritin             PF00210.19   142 seq278_BIOID47095    -            158     2e-36  124.7   3.1   1   1   1.9e-40   2.6e-36  124.3   2.1     1   142     8   144     8   144 0.97 Ferritin-like domain
Aldedh               PF00171.17   462 seq281_BIOID47095    -            482  1.3e-175  584.1   0.1   1   1    1e-179  1.4e-175  583.9   0.1     1   461    19   477    19   478 0.99 Aldehyde dehydrogenase family
Fimbrial             PF00419.15   145 seq283_BIOID47095    -            180   7.2e-19   68.3   8.4   1   1   7.4e-23     1e-18   67.8   5.8     1   145    33   180    33   180 0.77 Fimbrial protein
ABC-3                PF00950.12   258 seq285_BIOID47095    -            285   1.8e-76  256.7  35.1   1   1     3e-80     2e-76  256.5  24.3     1   257    10   265    10   266 0.99 ABC 3 transport family
FecCD                PF01032.13   311 seq285_BIOID47095    -            285   3.1e-06   26.1  30.6   1   1   4.6e-10   3.1e-06   26.1  20.7    82   306    40   264    29   269 0.81 FecCD transport family
AhpC-TSA             PF00578.16   124 seq288_BIOID47095    -            156   5.2e-40  135.8   0.0   1   1   1.9e-43   6.6e-40  135.5   0.0     2   123     7   134     6   135 0.99 AhpC/TSA family
Redoxin              PF08534.5    146 seq288_BIOID47095    -            156   2.1e-27   95.3   0.0   1   1   7.3e-31   2.5e-27   95.1   0.0     1   131     5   136     5   148 0.90 Redoxin
SCO1-SenC            PF02630.9    174 seq288_BIOID47095    -            156   3.3e-10   39.7   0.0   1   1   1.4e-13   4.7e-10   39.2   0.0    32   171    10   136     4   140 0.89 SCO1/SenC
DUF899               PF05988.7    211 seq288_BIOID47095    -            156   0.00024   20.4   0.0   1   1   7.9e-08   0.00027   20.3   0.0    48   173    12   137     3   152 0.81 Bacterial protein of unknown function (DUF899)
DUF489               PF04356.7    193 seq289_BIOID47095    -            215   5.7e-76  254.3   0.6   1   1   4.8e-80   6.6e-76  254.1   0.4     1   192     9   202     9   203 0.98 Protein of unknown function (DUF489)
Amidohydro_1         PF01979.15   333 seq293_BIOID47095    -            384   2.6e-14   53.4   0.8   1   1   9.8e-17   4.5e-13   49.4   0.5     2   333    54   367    53   367 0.67 Amidohydrolase family
Amidohydro_4         PF13147.1    304 seq293_BIOID47095    -            384     1e-12   48.6  10.4   1   1   1.4e-15   6.6e-12   45.9   7.2     6   304    53   364    50   364 0.85 Amidohydrolase
Channel_Tsx          PF03502.8    238 seq294_BIOID47095    -            254   2.2e-53  181.4  29.0   1   1   1.8e-57   2.5e-53  181.2  20.1     2   238    34   254    33   254 0.97 Nucleoside-specific channel-forming protein, Tsx
DUF72                PF01904.13   230 seq295_BIOID47095    -            272   1.1e-52  178.9   0.9   1   1     1e-56   1.4e-52  178.6   0.7    11   229    21   251    11   252 0.90 Protein of unknown function DUF72
KdpC                 PF02669.10   188 seq296_BIOID47095    -            190  3.1e-101  336.7   0.2   1   1  2.5e-105  3.4e-101  336.5   0.1     1   188     1   188     1   188 0.99 K+-transporting ATPase, c chain
CoA_trans            PF01144.18   217 seq298_BIOID47095    -            220   6.5e-71  237.8   0.2   1   1   5.3e-75   7.3e-71  237.6   0.1     2   216     6   215     5   216 0.99 Coenzyme A transferase
adh_short            PF00106.20   167 seq300_BIOID47095    -            240   4.8e-16   58.9   0.2   1   1   1.4e-19   6.5e-16   58.5   0.1     3   166     9   170     8   171 0.87 short chain dehydrogenase
adh_short_C2         PF13561.1    243 seq300_BIOID47095    -            240   3.8e-08   33.3   0.0   1   1   1.1e-11   5.2e-08   32.8   0.0     8   242    18   237    13   238 0.77 Enoyl-(Acyl carrier protein) reductase
KR                   PF08659.5    181 seq300_BIOID47095    -            240   2.6e-07   30.3   0.1   1   1     1e-10   4.8e-07   29.5   0.0     4   172    10   175     8   184 0.84 KR domain
Peptidase_S24        PF00717.18    70 seq302_BIOID47095    -            251   3.2e-13   48.9   0.1   1   1   1.9e-16   6.3e-13   48.0   0.1     2    65   160   222   159   227 0.90 Peptidase S24-like
HTH_3                PF01381.17    55 seq302_BIOID47095    -            251   9.3e-13   47.6   0.4   1   1   5.3e-16   1.8e-12   46.7   0.3     1    55    31    84    31    84 0.94 Helix-turn-helix
HTH_19               PF12844.2     64 seq302_BIOID47095    -            251   1.1e-11   44.4   0.0   1   1     5e-15   1.7e-11   43.8   0.0     2    62    29    88    28    90 0.94 Helix-turn-helix domain
HTH_31               PF13560.1     64 seq302_BIOID47095    -            251   1.3e-09   38.0   0.4   1   1   6.5e-13   2.2e-09   37.2   0.3     2    56    27    79    26    86 0.89 Helix-turn-helix domain
Rop                  PF01815.11    61 seq304_BIOID47095    -             63   1.9e-33  113.5   2.4   1   1   1.6e-37   2.1e-33  113.4   1.7     1    60     1    60     1    61 0.98 Rop protein
Patatin              PF01734.17   204 seq307_BIOID47095    -            356   6.2e-21   75.1   3.2   1   1   2.4e-24   3.3e-20   72.7   2.2     1   199     9   237     9   242 0.77 Patatin-like phospholipase
DAHP_synth_1         PF00793.15   272 seq309_BIOID47095    -            350  4.5e-105  350.0   0.0   1   1  3.9e-109  5.3e-105  349.8   0.0     8   271    40   338    25   339 0.96 DAHP synthetase I family
AraC_binding         PF02311.14   136 seq310_BIOID47095    -            312   1.1e-22   80.0   1.3   1   1   5.1e-26   1.7e-22   79.4   0.2     7   129    52   175    48   186 0.88 AraC-like ligand binding domain
HTH_18               PF12833.2     81 seq310_BIOID47095    -            312   8.9e-22   76.8   0.1   1   1   5.5e-25   1.9e-21   75.8   0.1     2    79   229   305   228   307 0.97 Helix-turn-helix domain
HTH_AraC             PF00165.18    42 seq310_BIOID47095    -            312   1.4e-20   72.2   0.2   1   2   3.2e-10   1.1e-06   28.1   0.0     2    42   216   256   215   256 0.93 Bacterial regulatory helix-turn-helix proteins, AraC family
HTH_AraC             PF00165.18    42 seq310_BIOID47095    -            312   1.4e-20   72.2   0.2   2   2   1.6e-14   5.3e-11   41.8   0.0     2    42   268   306   267   306 0.94 Bacterial regulatory helix-turn-helix proteins, AraC family
Cupin_2              PF07883.6     71 seq310_BIOID47095    -            312   1.4e-06   27.5   0.0   1   1   8.3e-10   2.8e-06   26.6   0.0     7    60    57   109    53   116 0.92 Cupin domain
UPF0066              PF01980.11   120 seq313_BIOID47095    -            235   2.8e-40  136.9   0.0   1   1   3.5e-44   4.8e-40  136.1   0.0     1   118    18   142    18   144 0.95 Uncharacterised protein family UPF0066
TfoX_N               PF04993.8     97 seq315_BIOID47095    -            209   6.5e-27   93.1   0.0   1   1   1.6e-30   1.1e-26   92.3   0.0     2    97    13   108    12   108 0.98 TfoX N-terminal domain
TfoX_C               PF04994.8     81 seq315_BIOID47095    -            209     2e-26   91.5   0.2   1   1   7.8e-30   5.3e-26   90.2   0.1     2    81   116   195   115   195 0.98 TfoX C-terminal domain
RNA_pol_Rpb2_6       PF00562.23   386 seq318_BIOID47095    -           1353  4.8e-162  538.9   0.0   1   1  3.5e-162    8e-159  528.3   0.1     2   386   727  1275   726  1275 0.98 RNA polymerase Rpb2, domain 6
RNA_pol_Rpb2_7       PF04560.15    83 seq318_BIOID47095    -           1353   5.8e-32  109.6   0.1   1   1   8.2e-35   1.9e-31  108.0   0.0     1    82  1277  1352  1277  1353 0.98 RNA polymerase Rpb2, domain 7
RNA_pol_Rpb2_3       PF04565.11    68 seq318_BIOID47095    -           1353   7.2e-30  102.4   0.0   1   1   7.5e-33   1.7e-29  101.2   0.0     1    68   524   593   524   593 0.98 RNA polymerase Rpb2, domain 3
RNA_pol_Rpb2_45      PF10385.4     66 seq318_BIOID47095    -           1353   4.7e-29   99.8   0.3   1   1   1.5e-31   3.5e-28   97.0   0.2     1    66   602   667   602   667 1.00 RNA polymerase beta subunit external 1 domain
RNA_pol_Rpb2_1       PF04563.10   203 seq318_BIOID47095    -           1353   1.5e-26   92.4   0.0   1   1   1.4e-29   3.1e-26   91.4   0.0     2   203    38   520    37   520 0.98 RNA polymerase beta subunit
RNA_pol_Rpb2_2       PF04561.9    190 seq318_BIOID47095    -           1353   1.6e-25   89.4   0.9   1   2   8.5e-11   1.9e-07   30.5   0.0     1    74   162   236   162   287 0.82 RNA polymerase Rpb2, domain 2
RNA_pol_Rpb2_2       PF04561.9    190 seq318_BIOID47095    -           1353   1.6e-25   89.4   0.9   2   2   1.9e-18   4.4e-15   55.4   0.0    80   190   351   465   340   465 0.88 RNA polymerase Rpb2, domain 2
NIF3                 PF01784.13   242 seq322_BIOID47095    -            247     1e-56  192.1   0.0   1   1   9.1e-61   1.2e-56  191.8   0.0     2   240     6   235     5   238 0.95 NIF3 (NGG1p interacting factor 3)
Transposase_31       PF04754.7    205 seq324_BIOID47095    -            319   5.6e-82  273.9   0.1   1   1   6.6e-86     9e-82  273.2   0.0     2   204     9   209     8   210 0.99 Putative transposase, YhgA-like
LysE                 PF01810.13   191 seq326_BIOID47095    -            223   4.2e-53  179.3  11.2   1   1   3.8e-57   5.1e-53  179.0   7.7     2   191    29   219    28   219 0.99 LysE type translocator
ECH                  PF00378.15   245 seq327_BIOID47095    -            771     1e-77  260.4   0.0   1   1   5.4e-81   2.5e-77  259.2   0.0     3   244    54   308    52   309 0.99 Enoyl-CoA hydratase/isomerase family
3HCDH_N              PF02737.13   180 seq327_BIOID47095    -            771   2.9e-60  202.8   0.2   1   1   1.6e-63   7.4e-60  201.5   0.1     2   180   358   536   357   536 0.99 3-hydroxyacyl-CoA dehydrogenase, NAD binding domain
3HCDH                PF00725.17    97 seq327_BIOID47095    -            771   6.5e-35  119.3   2.1   1   2   1.2e-29   5.7e-26   90.6   0.1     1    97   538   634   538   634 0.97 3-hydroxyacyl-CoA dehydrogenase, C-terminal domain
3HCDH                PF00725.17    97 seq327_BIOID47095    -            771   6.5e-35  119.3   2.1   2   2   1.2e-09   5.4e-06   26.6   0.0     4    62   670   732   669   753 0.86 3-hydroxyacyl-CoA dehydrogenase, C-terminal domain
Fimbrial             PF00419.15   145 seq328_BIOID47095    -            182   5.5e-11   42.7   0.0   1   1   4.7e-15   6.4e-11   42.5   0.0     2   144    36   181    35   182 0.89 Fimbrial protein
PhnG                 PF06754.7    147 seq330_BIOID47095    -            150   1.9e-60  202.6   3.1   1   1   1.5e-64   2.1e-60  202.5   2.1     2   147     4   149     3   149 0.99 Phosphonate metabolism protein PhnG
Fumerase_C           PF05683.7    206 seq332_BIOID47095    -            201   1.8e-48  164.3   0.0   1   1   1.5e-52     2e-48  164.1   0.0    31   203     5   178     1   181 0.97 Fumarase C-terminus
Lyase_1              PF00206.15   312 seq335_BIOID47095    -            456     6e-85  285.0   0.0   1   1   1.1e-88   7.8e-85  284.6   0.0     1   305    14   312    14   320 0.97 Lyase
ASL_C                PF08328.6    115 seq335_BIOID47095    -            456   6.1e-55  183.8   0.0   1   1     2e-58   1.4e-54  182.7   0.0     1   115   331   445   331   445 1.00 Adenylosuccinate lyase C-terminal
KdpD                 PF02702.12   211 seq336_BIOID47095    -            894   5.2e-99  329.5   0.0   1   1  3.4e-102   7.8e-99  328.9   0.0     2   211    21   230    20   230 0.99 Osmosensitive K+ channel His kinase sensor domain
HATPase_c            PF02518.21   111 seq336_BIOID47095    -            894   1.1e-24   86.1   0.0   1   1   1.1e-27   2.5e-24   84.9   0.0     6   110   778   881   774   882 0.97 Histidine kinase-, DNA gyrase B-, and HSP90-like ATPase
DUF4118              PF13493.1    105 seq336_BIOID47095    -            894   6.4e-15   55.1  14.3   1   1   4.8e-18   1.1e-14   54.3   9.9     5   103   407   499   402   501 0.84 Domain of unknown function (DUF4118)
HisKA                PF00512.20    68 seq336_BIOID47095    -            894   2.6e-11   43.2   1.8   1   1   1.1e-14   2.6e-11   43.2   1.2     2    68   664   730   663   730 0.88 His Kinase A (phospho-acceptor) domain
GAF_3                PF13492.1    129 seq336_BIOID47095    -            894   7.6e-10   38.8   0.0   1   1   9.7e-13   2.2e-09   37.3   0.0    10   129   536   644   527   644 0.82 GAF domain
Usp                  PF00582.21   140 seq336_BIOID47095    -            894   1.6e-05   24.9   0.5   1   1   3.2e-08   7.3e-05   22.8   0.3     3   133   251   365   249   373 0.85 Universal stress protein family
DUF386               PF04074.7    153 seq337_BIOID47095    -            149   1.3e-39  135.0   1.4   1   1     1e-43   1.4e-39  134.9   1.0     1   153     1   142     1   142 0.98 Domain of unknown function (DUF386)
HlyD_2               PF12700.2    328 seq338_BIOID47095    -            464     4e-26   91.8   1.6   1   1   1.5e-29     5e-26   91.5   1.1     9   328   123   425   115   425 0.82 HlyD family secretion protein
HlyD                 PF00529.15   306 seq338_BIOID47095    -            464   2.4e-23   82.8  16.7   1   1   9.7e-27   3.3e-23   82.3  11.4     1   241   135   360   135   425 0.85 HlyD family secretion protein
HlyD_3               PF13437.1    105 seq338_BIOID47095    -            464   8.6e-17   61.2   3.9   1   1   1.5e-14   5.2e-11   42.6   0.6     1   101   246   351   246   356 0.93 HlyD family secretion protein
Biotin_lipoyl_2      PF13533.1     50 seq338_BIOID47095    -            464     3e-14   52.3   6.6   1   1   7.9e-17   2.7e-13   49.2   0.3     2    50   136   184   135   184 0.97 Biotin-lipoyl like
Hexapep              PF00132.19    36 seq339_BIOID47095    -            220   7.8e-18   62.9  15.3   1   1   4.1e-16   2.8e-12   45.4   5.8     2    36   149   183   148   183 0.96 Bacterial transferase hexapeptide (six repeats)
Mac                  PF12464.3     55 seq339_BIOID47095    -            220   6.6e-14   51.5   0.1   1   1   1.9e-17   1.3e-13   50.6   0.1     2    55    24    77    23    77 0.98 Maltose acetyltransferase
MFS_2                PF13347.1    427 seq340_BIOID47095    -            479  6.1e-128  426.7  39.4   1   1    5e-132  6.8e-128  426.5  27.3     1   426    29   450    28   451 0.97 MFS/sugar transport protein
KGG                  PF10685.4     23 seq341_BIOID47095    -             57   2.5e-20   71.7  18.2   1   2   5.5e-14   7.5e-10   38.3   4.3     1    23    10    31    10    31 0.98 Stress-induced bacterial acidophilic repeat motif
KGG                  PF10685.4     23 seq341_BIOID47095    -             57   2.5e-20   71.7  18.2   2   2   2.5e-14   3.4e-10   39.5   2.8     1    23    32    53    32    53 0.99 Stress-induced bacterial acidophilic repeat motif
AA_permease          PF00324.16   479 seq342_BIOID47095    -            514  1.4e-120  402.7  47.3   1   1  2.4e-124  1.6e-120  402.5  32.8     2   478    50   491    49   492 0.97 Amino acid permease
AA_permease_2        PF13520.1    426 seq342_BIOID47095    -            514   4.2e-43  147.3  50.6   1   1   7.4e-47   5.1e-43  147.0  35.1     5   422    49   475    45   480 0.85 Amino acid permease
CoA_trans            PF01144.18   217 seq347_BIOID47095    -            216   1.8e-43  148.1   0.2   1   1   2.9e-47     2e-43  148.0   0.2     2   214     5   195     4   198 0.96 Coenzyme A transferase
GFO_IDH_MocA         PF01408.17   120 seq348_BIOID47095    -            366   1.4e-23   83.5   0.0   1   1     2e-27   2.8e-23   82.6   0.0     2   119    10   126     9   127 0.96 Oxidoreductase family, NAD-binding Rossmann fold
DUF1974              PF09317.6    284 seq350_BIOID47095    -            840  2.4e-116  388.0   0.0   1   1    9e-120  3.1e-116  387.6   0.0     1   284   540   818   540   818 1.00 Domain of unknown function (DUF1974)
Acyl-CoA_dh_N        PF02771.11   113 seq350_BIOID47095    -            840   1.5e-15   57.6   0.0   1   1   1.1e-18   3.9e-15   56.2   0.0    27   112   172   258   147   259 0.82 Acyl-CoA dehydrogenase, N-terminal domain
Acyl-CoA_dh_1        PF00441.19   150 seq350_BIOID47095    -            840   1.2e-13   51.3   0.9   1   1   7.2e-17   2.5e-13   50.2   0.6     1   142   386   530   386   534 0.93 Acyl-CoA dehydrogenase, C-terminal domain
Acyl-CoA_dh_M        PF02770.14    52 seq350_BIOID47095    -            840   9.7e-07   28.0   0.0   1   1   5.3e-10   1.8e-06   27.2   0.0     1    51   263   321   263   323 0.96 Acyl-CoA dehydrogenase, middle domain
adh_short_C2         PF13561.1    243 seq351_BIOID47095    -            262   2.9e-79  266.2   0.1   1   1   4.7e-83   3.2e-79  266.0   0.1     1   243    13   252    13   252 0.98 Enoyl-(Acyl carrier protein) reductase
adh_short            PF00106.20   167 seq351_BIOID47095    -            262   6.1e-09   35.8   0.2   1   1   1.2e-12   7.9e-09   35.5   0.1     2   165     8   176     7   178 0.83 short chain dehydrogenase
2-Hacid_dh_C         PF02826.14   178 seq353_BIOID47095    -            329   5.3e-53  178.6   0.0   1   1   1.8e-56   8.2e-53  178.0   0.0     1   178   110   297   110   297 0.94 D-isomer specific 2-hydroxyacid dehydrogenase, NAD binding domain
2-Hacid_dh           PF00389.25   133 seq353_BIOID47095    -            329   2.3e-35  120.8   0.0   1   1   5.9e-39   2.7e-35  120.6   0.0     3   132     5   328     3   329 0.98 D-isomer specific 2-hydroxyacid dehydrogenase, catalytic domain
NAD_binding_2        PF03446.10   162 seq353_BIOID47095    -            329   7.5e-06   25.8   0.0   1   1   5.1e-09   2.3e-05   24.2   0.0     3   119   146   259   144   263 0.91 NAD binding domain of 6-phosphogluconate dehydrogenase
Polyketide_cyc       PF03364.15   130 seq354_BIOID47095    -            158   2.9e-32  111.2   0.0   1   1   5.1e-36   3.5e-32  111.0   0.0     1   130    23   148    23   148 0.99 Polyketide cyclase / dehydrase and lipid transport
Polyketide_cyc2      PF10604.4    139 seq354_BIOID47095    -            158   1.5e-11   44.4   0.0   1   1   2.8e-15   1.9e-11   44.1   0.0     1   129    14   146    14   154 0.74 Polyketide cyclase / dehydrase and lipid transport
Bac_Ubq_Cox          PF01654.12   436 seq356_BIOID47095    -            523  1.2e-183  610.3  21.3   1   1    1e-187  1.4e-183  610.1  14.7     1   435     8   503     8   504 0.98 Bacterial Cytochrome Ubiquinol Oxidase
MAPEG                PF01124.13   129 seq357_BIOID47095    -            131   1.3e-26   92.5   9.3   1   1   1.1e-30   1.5e-26   92.3   6.5     1   129     3   120     3   120 0.98 MAPEG family
PhnH                 PF05845.7    192 seq359_BIOID47095    -            194   6.3e-67  224.6   0.8   1   1   5.2e-71   7.1e-67  224.5   0.5     1   192     3   193     3   193 0.99 Bacterial phosphonate metabolism protein (PhnH)
Na_sulph_symp        PF00939.14   471 seq360_BIOID47095    -            553  4.4e-182  606.0  40.4   1   1  3.7e-186    5e-182  605.8  28.0     2   468    71   551    70   553 0.99 Sodium:sulfate symporter transmembrane region
tRNA-synt_2b         PF00587.20   173 seq366_BIOID47095    -            572   2.1e-42  144.5   0.0   1   1   6.6e-46     3e-42  144.0   0.0     3   169    51   215    49   219 0.97 tRNA synthetase class II core domain (G, H, P, S and T)
YbaK                 PF04073.10   123 seq366_BIOID47095    -            572   5.9e-27   93.8   0.1   1   1   2.4e-30   1.1e-26   92.9   0.1     1   119   257   376   257   379 0.96 YbaK / prolyl-tRNA synthetases associated domain
HGTP_anticodon       PF03129.15    94 seq366_BIOID47095    -            572   7.3e-22   77.0   0.1   1   1   3.7e-25   1.7e-21   75.8   0.1     1    93   475   568   475   569 0.97 Anticodon binding domain
Pili_assembly_N      PF00345.15   122 seq367_BIOID47095    -            231   9.2e-42  141.5   0.0   1   1   1.9e-45   1.3e-41  141.0   0.0     1   121    26   145    26   146 0.92 Gram-negative pili assembly chaperone, N-terminal domain
Pili_assembly_C      PF02753.12    68 seq367_BIOID47095    -            231   1.5e-18   66.2   1.1   1   1   1.1e-21   7.4e-18   64.0   0.7     1    66   165   225   165   227 0.96 Gram-negative pili assembly chaperone, C-terminal domain
AA_permease_2        PF13520.1    426 seq369_BIOID47095    -            477   2.5e-37  128.3  62.3   1   1   4.4e-41     3e-37  128.0  43.2     2   418    10   434     9   449 0.86 Amino acid permease
AA_permease          PF00324.16   479 seq369_BIOID47095    -            477   8.9e-20   70.3  49.5   1   1   1.9e-23   1.3e-19   69.8  34.3    25   466    34   448    21   470 0.85 Amino acid permease
AHS1                 PF02682.11   202 seq373_BIOID47095    -            218   1.4e-70  236.7   0.0   1   1   1.2e-74   1.6e-70  236.5   0.0     2   202     5   202     4   202 0.95 Allophanate hydrolase subunit 1
Trans_reg_C          PF00486.23    77 seq374_BIOID47095    -            251   8.3e-21   73.5   0.2   1   1   6.4e-24   4.3e-20   71.2   0.0     2    77   170   245   169   245 0.98 Transcriptional regulatory protein, C terminal
Response_reg         PF00072.19   112 seq374_BIOID47095    -            251     1e-19   70.4   0.1   1   1   2.3e-23   1.6e-19   69.8   0.1     2   111    17   124    16   125 0.97 Response regulator receiver domain
Ub-RnfH              PF03658.9     84 seq375_BIOID47095    -            118   8.5e-38  127.9   0.2   1   1   7.5e-42     1e-37  127.7   0.1     1    84    27   110    27   110 0.99 RnfH family Ubiquitin
CoaE                 PF01121.15   180 seq376_BIOID47095    -            206   2.2e-77  258.3   0.3   1   1   9.8e-81   2.7e-77  258.1   0.2     1   176     3   177     3   181 0.99 Dephospho-CoA kinase
AAA_17               PF13207.1    121 seq376_BIOID47095    -            206   1.4e-08   35.4   0.4   1   1   1.2e-10   3.3e-07   31.0   0.3     1    77     4   114     4   191 0.57 AAA domain
Aminotran_3          PF00202.16   339 seq379_BIOID47095    -            428  9.9e-121  402.5   0.2   1   1  8.6e-125  1.2e-120  402.3   0.1     2   338    29   362    28   363 0.98 Aminotransferase class-III
Methyltransf_18      PF12847.2    112 seq380_BIOID47095    -            247   7.1e-15   55.4   0.0   1   1   7.3e-18   1.1e-14   54.8   0.0     2   110    57   163    56   165 0.92 Methyltransferase domain
Methyltransf_11      PF08241.7     95 seq380_BIOID47095    -            247   6.9e-12   45.5   0.0   1   1   9.1e-15   1.4e-11   44.6   0.0     2    95    62   162    61   162 0.95 Methyltransferase domain
Methyltransf_31      PF13847.1    152 seq380_BIOID47095    -            247   1.5e-10   40.7   0.0   1   1   1.3e-13     2e-10   40.3   0.0     3   110    56   164    54   215 0.86 Methyltransferase domain
Methyltransf_25      PF13649.1    101 seq380_BIOID47095    -            247   1.2e-09   38.3   0.0   1   1   1.6e-12   2.4e-09   37.3   0.0     1   101    60   158    60   158 0.89 Methyltransferase domain
Methyltransf_12      PF08242.7     99 seq380_BIOID47095    -            247   3.7e-09   36.8   0.0   1   1     4e-12     6e-09   36.1   0.0     2    99    62   160    61   160 0.91 Methyltransferase domain
Methyltransf_23      PF13489.1    162 seq380_BIOID47095    -            247   3.3e-07   30.0   0.0   1   1   3.4e-10   5.2e-07   29.3   0.0    14   131    51   181    36   228 0.68 Methyltransferase domain
MTS                  PF05175.9    170 seq380_BIOID47095    -            247   1.7e-05   24.1   0.0   1   1   1.6e-08   2.4e-05   23.6   0.0    23   166    49   190    44   194 0.78 Methyltransferase small domain
Ubie_methyltran      PF01209.13   233 seq380_BIOID47095    -            247   1.9e-05   23.7   0.0   1   1   2.3e-08   3.5e-05   22.9   0.0    45   154    54   165    48   240 0.80 ubiE/COQ5 methyltransferase family
GST_C                PF00043.20    95 seq381_BIOID47095    -            201   2.6e-15   56.0   0.1   1   1   1.5e-18   4.2e-15   55.3   0.1     5    95   104   189   100   189 0.94 Glutathione S-transferase, C-terminal domain
GST_N_2              PF13409.1     70 seq381_BIOID47095    -            201     1e-11   44.5   0.0   1   1   1.4e-14   3.7e-11   42.7   0.0     5    69    11    75     9    76 0.95 Glutathione S-transferase, N-terminal domain
GST_N_3              PF13417.1     75 seq381_BIOID47095    -            201   4.2e-11   42.8   0.0   1   1   2.8e-14   7.6e-11   41.9   0.0    15    73    16    79    11    81 0.89 Glutathione S-transferase, N-terminal domain
GST_C_2              PF13410.1     69 seq381_BIOID47095    -            201   5.6e-10   38.8   0.0   1   1   3.2e-13   8.7e-10   38.2   0.0     5    69   123   184    80   184 0.91 Glutathione S-transferase, C-terminal domain
GST_N                PF02798.15    76 seq381_BIOID47095    -            201   9.8e-09   35.1   0.0   1   1     9e-12   2.5e-08   33.8   0.0     3    76     1    75     1    75 0.94 Glutathione S-transferase, N-terminal domain
SCFA_trans           PF02667.9    453 seq384_BIOID47095    -            440    7e-231  766.6  24.5   1   1  5.7e-235  7.8e-231  766.4  17.0     1   453     1   440     1   440 1.00 Short chain fatty acid transporter
Ldh_2                PF02615.9    335 seq386_BIOID47095    -            349  2.3e-139  463.6   0.0   1   1  1.9e-143  2.7e-139  463.4   0.0     1   334     1   333     1   334 0.99 Malate/L-lactate dehydrogenase
SIS                  PF01380.17   131 seq393_BIOID47095    -            384   5.5e-52  174.7   0.0   1   2   5.3e-34   7.3e-30  103.1   0.0     2   130    49   188    48   189 0.98 SIS domain
SIS                  PF01380.17   131 seq393_BIOID47095    -            384   5.5e-52  174.7   0.0   2   2     1e-23   1.4e-19   69.8   0.0     3   131   222   357   220   357 0.94 SIS domain
PhnI                 PF05861.7    359 seq394_BIOID47095    -            354  2.9e-167  555.5   0.0   1   1  2.4e-171  3.3e-167  555.4   0.0     1   357     1   352     1   354 0.99 Bacterial phosphonate metabolism protein (PhnI)
DUF3296              PF11726.3    180 seq398_BIOID47095    -            197   1.4e-31  109.3   0.5   1   1   1.3e-35   1.7e-31  109.0   0.3     2   170    17   167    16   176 0.88 Protein of unknown function (DUF3296)
Peptidase_M48        PF01435.13   226 seq401_BIOID47095    -            487   1.5e-26   93.2   1.6   1   1   4.3e-30     2e-26   92.8   0.1     8   225    47   254    40   255 0.85 Peptidase family M48
Thioesterase         PF00975.15   229 seq402_BIOID47095    -            267   4.6e-58  197.0   0.3   1   1   1.3e-61   5.7e-58  196.7   0.2     2   223    20   246    19   251 0.93 Thioesterase domain
Abhydrolase_6        PF12697.2    228 seq402_BIOID47095    -            267   2.6e-10   40.4   3.3   1   1   8.2e-14   3.7e-10   39.9   2.3     2   222    22   237    21   243 0.68 Alpha/beta hydrolase family
Abhydrolase_5        PF12695.2    142 seq402_BIOID47095    -            267   2.4e-09   36.9   0.0   1   1   7.6e-13   3.5e-09   36.4   0.0     2   142    21   231    20   231 0.70 Alpha/beta hydrolase family
Usher                PF00577.15   552 seq403_BIOID47095    -            876  2.2e-218  726.3  25.1   1   1  5.8e-222  2.6e-218  726.1  17.4     1   552   209   789   209   789 0.99 Type VII secretion system (T7SS), usher protein
PapC_N               PF13954.1    146 seq403_BIOID47095    -            876     1e-47  161.2   0.0   1   1   3.8e-51   1.7e-47  160.5   0.0     2   146    49   195    48   195 0.99 PapC N-terminal domain
PapC_C               PF13953.1     68 seq403_BIOID47095    -            876   1.3e-21   75.8   0.1   1   1   8.7e-25     4e-21   74.3   0.1     2    67   800   863   799   864 0.93 PapC C-terminal domain
DUF4137              PF13593.1    313 seq404_BIOID47095    -            332  4.9e-106  354.2  22.4   1   1    4e-110  5.5e-106  354.0  15.6     1   313     8   316     8   316 0.98 SBF-like CPA transporter family (DUF4137)
DUF1342              PF07072.6    211 seq405_BIOID47095    -            247   6.4e-76  254.5   0.3   1   1   5.3e-80   7.3e-76  254.3   0.2     1   211    19   225    19   225 0.99 Protein of unknown function (DUF1342)
META                 PF03724.11   101 seq409_BIOID47095    -            140   4.3e-18   64.8   0.1   1   1   3.9e-22   5.4e-18   64.5   0.1     2   100    30   125    29   126 0.93 META domain
tRNA-synt_1d         PF00750.14   354 seq411_BIOID47095    -            577  4.5e-149  495.9   0.3   1   1  1.2e-152  5.6e-149  495.6   0.2     1   354    95   446    95   446 0.99 tRNA synthetases class I (R)
DALR_1               PF05746.10   119 seq411_BIOID47095    -            577   3.8e-36  123.5   0.4   1   1   4.5e-39     2e-35  121.1   0.3     1   119   460   577   460   577 0.98 DALR anticodon binding domain
Arg_tRNA_synt_N      PF03485.11    85 seq411_BIOID47095    -            577   2.4e-22   79.1   0.2   1   1   2.4e-25   1.1e-21   77.0   0.1     3    85     7    87     1    87 0.91 Arginyl tRNA synthetase N terminal domain
HATPase_c            PF02518.21   111 seq412_BIOID47095    -            433   1.9e-22   78.9   0.0   1   1   8.1e-26   3.7e-22   78.0   0.0     6   110   320   423   316   424 0.96 Histidine kinase-, DNA gyrase B-, and HSP90-like ATPase
HisKA                PF00512.20    68 seq412_BIOID47095    -            433   6.1e-08   32.4   1.3   1   1   3.7e-11   1.7e-07   30.9   0.9     1    67   211   270   211   271 0.90 His Kinase A (phospho-acceptor) domain
HAMP                 PF00672.20    70 seq412_BIOID47095    -            433   2.2e-07   30.8   0.0   1   1   4.9e-11   2.2e-07   30.8   0.0     3    69   140   206   139   207 0.90 HAMP domain
ACR_tran             PF00873.14  1021 seq415_BIOID47095    -           1040         0 1231.8  34.8   1   1         0         0 1231.6  24.1     2  1020    13  1022    12  1023 1.00 AcrB/AcrD/AcrF family
SecD_SecF            PF02355.11   189 seq415_BIOID47095    -           1040   1.6e-08   33.8  32.7   1   1   1.6e-09   1.1e-05   24.6  10.9    36   183   348   495   338   501 0.82 Protein export membrane protein
HTH_3                PF01381.17    55 seq417_BIOID47095    -            135   1.9e-14   53.0   0.0   1   1   7.9e-18   3.6e-14   52.2   0.0     3    55    12    64    10    64 0.97 Helix-turn-helix
HTH_31               PF13560.1     64 seq417_BIOID47095    -            135   1.2e-11   44.5   1.2   1   1   4.4e-15     2e-11   43.7   0.8     2    58     6    61     5    71 0.95 Helix-turn-helix domain
HTH_19               PF12844.2     64 seq417_BIOID47095    -            135   1.7e-09   37.5   0.0   1   1   6.8e-13   3.1e-09   36.6   0.0     1    63     7    69     7    70 0.97 Helix-turn-helix domain
Methyltransf_9       PF08003.6    315 seq418_BIOID47095    -            323  2.8e-172  571.5   0.0   1   1  1.4e-175  3.1e-172  571.3   0.0     1   315     7   322     7   322 1.00 Protein of unknown function (DUF1698)
Methyltransf_23      PF13489.1    162 seq418_BIOID47095    -            323   6.8e-11   42.0   0.0   1   1   5.3e-14   1.2e-10   41.1   0.0    20   159   120   269   102   272 0.71 Methyltransferase domain
Methyltransf_18      PF12847.2    112 seq418_BIOID47095    -            323   7.7e-08   32.7   0.0   1   1   7.1e-11   1.6e-07   31.7   0.0     2   111   123   226   122   227 0.86 Methyltransferase domain
Methyltransf_31      PF13847.1    152 seq418_BIOID47095    -            323   1.2e-07   31.3   0.0   1   1   9.6e-11   2.2e-07   30.4   0.0     5   112   124   228   121   284 0.90 Methyltransferase domain
Methyltransf_11      PF08241.7     95 seq418_BIOID47095    -            323   2.6e-05   24.4   0.0   1   1   2.2e-08   4.9e-05   23.6   0.0     1    94   127   223   127   224 0.81 Methyltransferase domain
CMAS                 PF02353.15   273 seq418_BIOID47095    -            323   8.6e-05   21.6   0.0   1   1   6.7e-08   0.00015   20.8   0.0    50   173   110   233   106   292 0.79 Mycolic acid cyclopropane synthetase
Glyco_hydro_31       PF01055.21   451 seq419_BIOID47095    -            772  1.9e-123  412.3   3.9   1   1  4.2e-127  2.8e-123  411.7   2.7     1   449   239   667   239   669 0.95 Glycosyl hydrolases family 31
Gal_mutarotas_2      PF13802.1     68 seq419_BIOID47095    -            772   1.4e-18   66.4   1.1   1   1   8.4e-22   5.7e-18   64.4   0.1     1    67   159   218   159   219 0.94 Galactose mutarotase-like
Response_reg         PF00072.19   112 seq420_BIOID47095    -            223   8.8e-25   86.7   0.2   1   1     2e-28   1.4e-24   86.1   0.1     1   111     3   112     3   113 0.98 Response regulator receiver domain
Trans_reg_C          PF00486.23    77 seq420_BIOID47095    -            223   2.7e-19   68.7   0.1   1   1   8.4e-23   5.7e-19   67.6   0.1     2    77   146   220   144   220 0.93 Transcriptional regulatory protein, C terminal
DUF1323              PF07037.6    122 seq421_BIOID47095    -            119   4.8e-49  165.4   0.0   1   1   4.5e-53   6.1e-49  165.1   0.0     1   122     6   118     6   118 0.95 Putative transcription regulator (DUF1323)
Peptidase_S24        PF00717.18    70 seq424_BIOID47095    -            215   4.3e-14   51.7   0.7   1   1   3.4e-17   9.4e-14   50.6   0.2     2    67   125   189   124   192 0.84 Peptidase S24-like
HTH_26               PF13443.1     63 seq424_BIOID47095    -            215   9.1e-09   35.2   0.0   1   1   1.4e-11   3.9e-08   33.2   0.0    11    59     1    49     1    52 0.97 Cro/C1-type HTH DNA-binding domain
HTH_19               PF12844.2     64 seq424_BIOID47095    -            215   2.2e-07   30.7   0.0   1   1   1.6e-10   4.3e-07   29.7   0.0    13    61     1    50     1    53 0.95 Helix-turn-helix domain
HTH_3                PF01381.17    55 seq424_BIOID47095    -            215   3.2e-07   29.9   0.1   1   1     2e-10   5.4e-07   29.2   0.0    11    55     2    47     1    47 0.95 Helix-turn-helix
HTH_37               PF13744.1     80 seq424_BIOID47095    -            215   7.8e-07   28.6   0.0   1   1     5e-10   1.4e-06   27.9   0.0    36    75     5    44     2    45 0.95 Helix-turn-helix domain
Dak1                 PF02733.12   326 seq428_BIOID47095    -            366  1.5e-138  460.7   0.0   1   1  1.2e-142  1.7e-138  460.5   0.0     1   325    26   365    26   366 0.99 Dak1 domain
Transaldolase        PF00923.14   287 seq429_BIOID47095    -            222   9.6e-45  152.8   0.1   1   1   2.1e-48   2.9e-44  151.2   0.1     1   243     5   207     5   219 0.95 Transaldolase
PseudoU_synth_2      PF00849.17   164 seq433_BIOID47095    -            326   8.1e-32  110.2   0.1   1   1   1.8e-35   1.2e-31  109.6   0.1     1   164    92   242    92   242 0.96 RNA pseudouridylate synthase
S4                   PF01479.20    48 seq433_BIOID47095    -            326   2.4e-12   45.9   0.0   1   1   6.1e-16   4.2e-12   45.1   0.0     1    48    18    65    18    65 0.97 S4 domain
DUF2500              PF10694.4    110 seq438_BIOID47095    -            119   1.7e-36  124.4   0.1   1   1   1.4e-40     2e-36  124.2   0.0     1   108     5   115     5   117 0.98 Protein of unknown function (DUF2500)
Methyltransf_11      PF08241.7     95 seq439_BIOID47095    -            240   2.3e-12   47.1   0.0   1   1   2.6e-16   3.6e-12   46.4   0.0    45    95    67   125    50   125 0.83 Methyltransferase domain
Cyto_ox_2            PF02322.10   328 seq442_BIOID47095    -            379  7.9e-121  403.1  36.0   1   1  6.7e-125  9.2e-121  402.8  25.0     2   327     7   362     6   363 0.99 Cytochrome oxidase subunit II
Sod_Fe_C             PF02777.13   106 seq443_BIOID47095    -            208     2e-40  136.7   0.8   1   1     4e-44   2.7e-40  136.3   0.1     4   106    98   204    95   204 0.91 Iron/manganese superoxide dismutases, C-terminal domain
Sod_Fe_N             PF00081.17    82 seq443_BIOID47095    -            208   1.2e-33  115.0   2.9   1   1     3e-37     2e-33  114.3   2.0     1    81     4    91     4    92 0.97 Iron/manganese superoxide dismutases, alpha-hairpin domain
Peptidase_M20        PF01546.23   171 seq445_BIOID47095    -            411   3.8e-26   91.5   0.0   1   1   7.1e-30   4.9e-26   91.2   0.0     3   169    79   404    77   406 0.93 Peptidase family M20/M25/M40
DNA_pol_A            PF00476.15   383 seq446_BIOID47095    -            928  2.8e-160  533.0   0.0   1   1  1.1e-163  3.7e-160  532.6   0.0     2   383   548   927   547   927 0.99 DNA polymerase family A
5_3_exonuc_N         PF02739.11   169 seq446_BIOID47095    -            928     2e-59  199.6   0.0   1   1   1.1e-62   3.9e-59  198.7   0.0     2   169     8   169     7   169 0.99 5'-3' exonuclease, N-terminal resolvase-like domain
DNA_pol_A_exo1       PF01612.15   174 seq446_BIOID47095    -            928   3.2e-45  153.5   0.1   1   1   1.8e-48   6.3e-45  152.6   0.1     1   174   330   517   330   517 0.97 3'-5' exonuclease
5_3_exonuc           PF01367.15   101 seq446_BIOID47095    -            928   3.7e-31  107.2   0.0   1   1   2.7e-34   9.2e-31  105.9   0.0     1    99   171   275   171   277 0.97 5'-3' exonuclease, C-terminal SAM fold
DUF1323              PF07037.6    122 seq447_BIOID47095    -            130   1.2e-53  180.2   0.0   1   1   3.1e-57   1.4e-53  180.1   0.0     1   122     8   129     8   129 0.99 Putative transcription regulator (DUF1323)
HTH_17               PF12728.2     51 seq447_BIOID47095    -            130   2.3e-08   34.0   0.0   1   1   1.2e-11   5.5e-08   32.8   0.0     2    38     8    49     8    52 0.82 Helix-turn-helix domain
PhnJ                 PF06007.6    279 seq449_BIOID47095    -            281  1.8e-155  515.6   0.1   1   1  1.5e-159    2e-155  515.4   0.0     3   277     5   279     3   281 0.99 Phosphonate metabolism protein PhnJ
DUF1391              PF07151.7     49 seq452_BIOID47095    -             51   2.8e-34  116.2   0.5   1   1   2.2e-38     3e-34  116.1   0.4     1    48     2    49     2    50 0.97 Protein of unknown function (DUF1391)
DUF329               PF03884.9     57 seq453_BIOID47095    -             65   2.2e-26   91.0   1.7   1   1     2e-30   2.7e-26   90.7   1.2     2    56     6    62     3    63 0.92 Domain of unknown function (DUF329)
AMP-binding          PF00501.23   418 seq454_BIOID47095    -            525   6.4e-89  298.0   0.0   1   1   1.1e-92   7.5e-89  297.8   0.0     1   418    41   447    41   447 0.96 AMP-binding enzyme
F_bP_aldolase        PF01116.15   287 seq455_BIOID47095    -            286  9.8e-103  343.0   0.0   1   1    8e-107  1.1e-102  342.9   0.0     4   286     5   283     2   284 0.99 Fructose-bisphosphate aldolase class-II
tRNA-synt_1g         PF09334.6    391 seq457_BIOID47095    -            680  2.4e-156  520.2   0.1   1   1  1.1e-159    3e-156  519.8   0.0     1   390    11   400    11   401 0.98 tRNA synthetases class I (M)
tRNA_bind            PF01588.15    95 seq457_BIOID47095    -            680   1.5e-22   79.1   0.0   1   1   1.2e-25   3.4e-22   77.9   0.0     1    94   584   677   584   678 0.98 Putative tRNA binding domain
tRNA-synt_1          PF00133.17   601 seq457_BIOID47095    -            680   2.6e-18   65.2   1.5   1   1   3.1e-15   8.5e-12   43.7   0.1    25   103    11    88     3   116 0.83 tRNA synthetases class I (I, L, M and V)
tRNA-synt_1e         PF01406.14   301 seq457_BIOID47095    -            680   3.5e-14   52.5   0.4   1   2   5.3e-09   1.4e-05   24.2   0.0    10   120    11   122     3   135 0.87 tRNA synthetases class I (C) catalytic domain
tRNA-synt_1e         PF01406.14   301 seq457_BIOID47095    -            680   3.5e-14   52.5   0.4   2   2   1.5e-09   4.2e-06   25.9   0.0   213   282   297   365   290   383 0.82 tRNA synthetases class I (C) catalytic domain
Thiolase_N           PF00108.18   264 seq458_BIOID47095    -            394  8.9e-108  359.1   6.8   1   1  1.6e-111  1.1e-107  358.7   4.7     1   264     1   263     1   263 0.99 Thiolase, N-terminal domain
Thiolase_C           PF02803.13   123 seq458_BIOID47095    -            394   1.2e-53  179.6   1.2   1   1   1.7e-57   1.2e-53  179.6   0.8     2   123   271   392   270   392 0.99 Thiolase, C-terminal domain
AA_permease          PF00324.16   479 seq460_BIOID47095    -            487  4.2e-122  407.8  48.2   1   1    7e-126  4.8e-122  407.6  33.4     1   476    39   476    39   479 0.98 Amino acid permease
AA_permease_2        PF13520.1    426 seq460_BIOID47095    -            487   1.9e-42  145.2  48.0   1   1   3.3e-46   2.3e-42  144.9  33.3     5   424    39   460    35   466 0.86 Amino acid permease
LamB_YcsF            PF03746.11   242 seq461_BIOID47095    -            244  1.5e-100  335.2   0.6   1   1  1.2e-104  1.6e-100  335.0   0.4     1   240     2   236     2   238 0.99 LamB/YcsF family
Thiolase_N           PF00108.18   264 seq463_BIOID47095    -            387   8.8e-93  309.9   1.5   1   1   2.7e-96   1.2e-92  309.4   1.0     1   264     1   254     1   254 0.97 Thiolase, N-terminal domain
Thiolase_C           PF02803.13   123 seq463_BIOID47095    -            387   1.6e-49  166.3   0.3   1   1   9.3e-53   4.2e-49  164.9   0.2     1   123   261   386   261   386 0.98 Thiolase, C-terminal domain
ketoacyl-synt        PF00109.21   255 seq463_BIOID47095    -            387   3.5e-05   23.3   1.0   1   1   7.6e-09   3.5e-05   23.3   0.7   169   217    83   131    76   145 0.85 Beta-ketoacyl synthase, N-terminal domain
PhoQ_Sensor          PF08918.5    180 seq465_BIOID47095    -            486   1.7e-90  301.2   0.4   1   1   3.7e-94   1.7e-90  301.2   0.3     1   180    10   190    10   190 0.99 PhoQ Sensor
HATPase_c            PF02518.21   111 seq465_BIOID47095    -            486     8e-17   60.8   0.1   1   1   3.1e-20   1.4e-16   60.0   0.0     3   106   376   474   374   478 0.92 Histidine kinase-, DNA gyrase B-, and HSP90-like ATPase
HAMP                 PF00672.20    70 seq465_BIOID47095    -            486   7.4e-07   29.1   0.3   1   1   1.6e-10   7.4e-07   29.1   0.2     2    68   196   261   195   263 0.85 HAMP domain
CoA_trans            PF01144.18   217 seq466_BIOID47095    -            523   1.5e-28   99.3   0.8   1   1   2.3e-29   3.2e-25   88.4   0.1     4   216     9   250     6   251 0.90 Coenzyme A transferase
DUF830               PF05708.7    158 seq467_BIOID47095    -            274     2e-17   63.5   0.0   1   1   5.2e-21   3.5e-17   62.7   0.0     2   123    65   220    64   239 0.95 Orthopoxvirus protein of unknown function (DUF830)
NLPC_P60             PF00877.14   105 seq467_BIOID47095    -            274   2.3e-09   36.9   0.0   1   1   1.8e-09   1.2e-05   24.9   0.0    14    96    28   121    22   130 0.85 NlpC/P60 family
POR_N                PF01855.14   230 seq469_BIOID47095    -           1174   6.9e-81  271.0   1.6   1   1     1e-83   1.1e-80  270.3   1.1     2   230    13   244    12   244 0.98 Pyruvate flavodoxin/ferredoxin oxidoreductase, thiamine diP-bdg
POR                  PF01558.13   173 seq469_BIOID47095    -           1174   2.5e-29  102.2   0.0   1   1   4.7e-32   4.9e-29  101.3   0.0     1   173   426   610   426   610 0.90 Pyruvate ferredoxin/flavodoxin oxidoreductase
EKR                  PF10371.4     60 seq469_BIOID47095    -           1174   1.7e-23   81.8   0.0   1   1   3.6e-26   3.8e-23   80.7   0.0     6    59   625   678   620   679 0.93 Domain of unknown function
Fer4_7               PF12838.2     52 seq469_BIOID47095    -           1174   1.9e-10   40.8   8.8   1   1   1.8e-13   1.9e-10   40.8   6.1     2    50   689   757   688   758 0.72 4Fe-4S dicluster domain
TPP_enzyme_C         PF02775.16   153 seq469_BIOID47095    -           1174   2.4e-09   36.8   0.0   1   1   8.8e-12   9.2e-09   34.9   0.0    46   152   954  1066   940  1067 0.89 Thiamine pyrophosphate enzyme, C-terminal TPP binding domain
Fer4                 PF00037.22    24 seq469_BIOID47095    -           1174   4.7e-09   35.3  20.6   1   2   1.7e-08   1.8e-05   24.0   0.9     2    24   683   705   682   705 0.93 4Fe-4S binding domain
Fer4                 PF00037.22    24 seq469_BIOID47095    -           1174   4.7e-09   35.3  20.6   2   2   5.8e-08   6.1e-05   22.3   2.7     3    20   740   757   738   758 0.89 4Fe-4S binding domain
Fer4_16              PF13484.1     67 seq469_BIOID47095    -           1174   2.9e-08   34.2   7.1   1   1   8.8e-11   9.3e-08   32.5   4.9     2    66   689   757   688   758 0.59 4Fe-4S double cluster binding domain
Fer4_6               PF12837.2     24 seq469_BIOID47095    -           1174   6.2e-08   32.0  18.8   1   1   1.1e-08   1.2e-05   24.8   1.7     1    24   681   704   681   704 0.94 4Fe-4S binding domain
Fer4_10              PF13237.1     52 seq469_BIOID47095    -           1174   1.7e-07   30.8  23.1   1   1   9.6e-10     1e-06   28.3   7.7     3    52   683   756   681   756 0.82 4Fe-4S dicluster domain
Fer4_17              PF13534.1     61 seq469_BIOID47095    -           1174   2.3e-06   27.7   5.6   1   1   2.2e-09   2.3e-06   27.7   3.9     2    58   689   757   673   760 0.73 4Fe-4S dicluster domain
RNB                  PF00773.14   325 seq470_BIOID47095    -            644   1.2e-82  277.6   0.0   1   1   3.5e-86   1.6e-82  277.2   0.0     1   324   189   516   189   517 0.95 RNB domain
OB_RNB               PF08206.6     58 seq470_BIOID47095    -            644   4.3e-19   67.6   0.0   1   1   2.6e-22   1.2e-18   66.2   0.0     1    57    24    80    24    81 0.95 Ribonuclease B OB domain
S1                   PF00575.18    74 seq470_BIOID47095    -            644   1.7e-11   43.8   0.7   1   1   5.5e-12   2.5e-08   33.7   0.1     4    69   560   638   557   640 0.80 S1 RNA binding domain
Peptidase_S49        PF01343.13   154 seq472_BIOID47095    -            618  3.6e-102  338.4   0.1   1   2   3.5e-49   2.4e-45  153.9   0.0     2   152   141   294   140   296 0.98 Peptidase family S49
Peptidase_S49        PF01343.13   154 seq472_BIOID47095    -            618  3.6e-102  338.4   0.1   2   2   7.2e-58   4.9e-54  182.1   0.0     2   154   392   543   391   543 0.98 Peptidase family S49
DUF2633              PF11119.3     59 seq476_BIOID47095    -             57   1.3e-29  101.5   1.4   1   1   1.1e-33   1.4e-29  101.4   1.0     1    52     3    54     3    57 0.95 Protein of unknown function (DUF2633)
Cu-oxidase_4         PF02578.10   233 seq480_BIOID47095    -            243   3.3e-78  261.8   0.0   1   1   2.8e-82   3.8e-78  261.6   0.0     2   233    20   242    19   242 0.97 Multi-copper polyphenol oxidoreductase laccase
PapB                 PF03333.8     91 seq481_BIOID47095    -             90   2.3e-31  107.3   1.8   1   1   1.8e-35   2.4e-31  107.2   1.3     9    91     6    88     1    88 0.95 Adhesin biosynthesis transcription regulatory protein
ArsC                 PF03960.10   110 seq482_BIOID47095    -            119   8.5e-34  115.8   0.1   1   1   1.4e-37   9.5e-34  115.6   0.1     1   110     8   117     8   117 0.99 ArsC family
Gam                  PF06064.6     98 seq483_BIOID47095    -             98   5.5e-63  209.0   5.4   1   1   4.4e-67     6e-63  208.9   3.8     1    98     1    98     1    98 0.99 Host-nuclease inhibitor protein Gam
Response_reg         PF00072.19   112 seq484_BIOID47095    -            225   1.1e-29  102.5   0.0   1   1   2.5e-33   1.7e-29  101.9   0.0     1   111     4   112     4   113 0.98 Response regulator receiver domain
Trans_reg_C          PF00486.23    77 seq484_BIOID47095    -            225     2e-22   78.7   0.0   1   1   6.4e-26   4.4e-22   77.6   0.0     2    77   148   223   146   223 0.97 Transcriptional regulatory protein, C terminal
Dak2                 PF02734.12   175 seq488_BIOID47095    -            210   8.3e-57  191.5   0.3   1   1   7.1e-61   9.7e-57  191.3   0.2     1   173    32   204    32   206 0.98 DAK2 domain
Ter                  PF05472.6    290 seq489_BIOID47095    -            309  9.4e-115  382.5   6.0   1   1  7.8e-119  1.1e-114  382.4   4.2     2   290     9   307     8   307 0.99 DNA replication terminus site-binding protein (Ter protein)
KdgT                 PF03812.8    314 seq490_BIOID47095    -            329  9.4e-181  599.7  30.6   1   1  7.8e-185  1.1e-180  599.6  21.2     1   314     3   316     3   316 1.00 2-keto-3-deoxygluconate permease
ABC_tran             PF00005.22   118 seq495_BIOID47095    -            252   5.4e-22   78.2   0.0   1   1   1.7e-25   7.7e-22   77.7   0.0     1   117    45   173    45   174 0.86 ABC transporter
oligo_HPY            PF08352.7     64 seq495_BIOID47095    -            252   2.5e-06   27.6   0.0   1   1     1e-09   4.6e-06   26.7   0.0     1    26   225   250   225   252 0.94 Oligopeptide/dipeptide transporter, C-terminal region
Nucleolin_N          PF12462.3    166 seq501_BIOID47095    -            715   2.3e-62  209.3   1.9   1   1     1e-65   2.3e-62  209.3   1.3     1   166    32   196    32   196 1.00 DNA helicase IV / RNA helicase N terminal
UvrD-helicase        PF00580.16   315 seq501_BIOID47095    -            715   4.3e-44  150.9   0.0   1   1   3.4e-47   7.8e-44  150.1   0.0     1   314   228   521   228   522 0.84 UvrD/REP helicase N-terminal domain
UvrD_C               PF13361.1    319 seq501_BIOID47095    -            715   1.2e-14   54.4   0.0   1   1   2.9e-16   6.6e-13   48.7   0.0   208   318   577   694   573   695 0.79 UvrD-like helicase C-terminal domain
AAA_19               PF13245.1     76 seq501_BIOID47095    -            715   4.8e-14   51.7   0.8   1   1   5.9e-17   1.3e-13   50.3   0.6     6    75   235   309   231   310 0.84 Part of AAA domain
UvrD_C_2             PF13538.1    104 seq501_BIOID47095    -            715   9.4e-10   38.4   0.1   1   1   1.9e-12   4.4e-09   36.3   0.1    54   102   611   689   556   691 0.76 Family description
H2TH                 PF06831.9     93 seq502_BIOID47095    -            263   3.1e-18   65.1   0.0   1   1   1.2e-21   5.7e-18   64.3   0.0     1    77   126   205   126   216 0.85 Formamidopyrimidine-DNA glycosylase H2TH domain
Fapy_DNA_glyco       PF01149.19   116 seq502_BIOID47095    -            263   9.2e-15   54.9   0.0   1   1   3.4e-18   1.5e-14   54.1   0.0     1   106     2   104     2   111 0.89 Formamidopyrimidine-DNA glycosylase N-terminal domain
zf-FPG_IleRS         PF06827.9     30 seq502_BIOID47095    -            263   7.4e-08   31.7   4.0   1   1   2.9e-11   1.3e-07   30.9   2.8     1    29   235   263   235   263 0.98 Zinc finger found in FPG and IleRS
Rick_17kDa_Anti      PF05433.10    42 seq503_BIOID47095    -            171   3.5e-08   32.8  24.1   1   1   8.3e-12   5.7e-08   32.1  16.7     2    41    72   113    71   114 0.91 Glycine zipper 2TM domain
Gly-zipper_Omp       PF13488.1     46 seq503_BIOID47095    -            171   3.3e-07   29.7  21.1   1   1   7.3e-11     5e-07   29.1  14.6     2    43    72   114    71   117 0.87 Glycine zipper
DUF905               PF06006.7     71 seq504_BIOID47095    -             77   9.2e-35  117.7   0.0   1   1   7.5e-39     1e-34  117.5   0.0     2    70     7    75     6    76 0.97 Bacterial protein of unknown function (DUF905)
RecT                 PF03837.9    199 seq505_BIOID47095    -            261   1.1e-28   99.8   0.0   1   1   1.6e-30   2.2e-26   92.2   0.0     5   195    24   182    22   190 0.91 RecT family
YbgT_YccB            PF08173.6     28 seq506_BIOID47095    -             37   6.1e-16   57.8   4.2   1   1   4.9e-20   6.7e-16   57.6   2.9     1    28     1    28     1    28 0.97 Membrane bound YbgT-like protein
TonB_dep_Rec         PF00593.19   276 seq507_BIOID47095    -            700   1.4e-38  133.3  12.0   1   1     2e-42   1.4e-38  133.3   8.3     2   275   449   695   448   696 0.98 TonB dependent receptor
Plug                 PF07715.10   108 seq507_BIOID47095    -            700   5.7e-23   81.1   2.1   1   1   1.9e-26   1.3e-22   80.0   1.5     3   108    41   151    39   151 0.96 TonB-dependent Receptor Plug Domain
RNase_T              PF00929.19   164 seq509_BIOID47095    -            246   5.4e-40  137.2   0.4   1   1   9.7e-44   1.3e-39  135.9   0.1     1   164    12   178    12   178 0.93 Exonuclease
PTSIIB_sorb          PF03830.10   151 seq511_BIOID47095    -            158   5.1e-52  175.6   0.7   1   1   4.2e-56   5.7e-52  175.4   0.5     1   150     5   154     5   155 0.98 PTS system sorbose subfamily IIB component
Cupin_2              PF07883.6     71 seq512_BIOID47095    -            261   6.9e-15   54.1   0.2   1   2   2.2e-08   7.7e-05   22.0   0.0    20    64    82   126    64   131 0.90 Cupin domain
Cupin_2              PF07883.6     71 seq512_BIOID47095    -            261   6.9e-15   54.1   0.2   2   2   6.6e-11   2.2e-07   30.1   0.0     3    49   184   230   182   234 0.88 Cupin domain
Cupin_3              PF05899.7     74 seq512_BIOID47095    -            261   1.6e-12   46.4   0.0   1   1   2.6e-13   8.9e-10   37.7   0.0     2    69    56   130    55   136 0.85 Protein of unknown function (DUF861)
Mif2                 PF11699.3     85 seq512_BIOID47095    -            261   2.5e-05   24.0   0.0   1   1   1.4e-08   4.9e-05   23.1   0.0    36    83    84   131    49   133 0.91 Mif2/CENP-C like
Cyd_oper_YbgE        PF09600.5     82 seq513_BIOID47095    -             97   1.5e-33  114.6   7.9   1   1   1.4e-37   1.9e-33  114.3   5.5     1    81    16    96    16    97 0.97 Cyd operon protein YbgE (Cyd_oper_YbgE)
SRP54                PF00448.17   196 seq515_BIOID47095    -            498   2.1e-80  268.7   2.2   1   1   1.1e-83   5.2e-80  267.4   1.5     1   195   294   494   294   495 0.99 SRP54-type protein, GTPase domain
SRP54_N              PF02881.14    75 seq515_BIOID47095    -            498     1e-16   60.6   2.6   1   1   2.2e-20     1e-16   60.6   1.8     1    75   200   276   200   276 0.95 SRP54-type protein, helical bundle domain
Zeta_toxin           PF06414.7    201 seq515_BIOID47095    -            498   2.2e-07   30.1   0.1   1   1   1.1e-10   5.1e-07   28.8   0.1    10   131   288   413   280   417 0.80 Zeta toxin
Trehalase            PF01204.13   512 seq516_BIOID47095    -            783   1.1e-12   47.2   0.2   1   1   5.9e-16   2.7e-12   45.9   0.1   179   488   414   764   408   770 0.83 Trehalase
HypA                 PF01155.14   113 seq520_BIOID47095    -            120   3.2e-32  110.4   6.0   1   1   2.6e-36   3.6e-32  110.3   4.1     1   112     5   117     5   118 0.98 Hydrogenase expression/synthesis hypA family
DicB                 PF05358.6     62 seq521_BIOID47095    -             62   5.3e-41  137.8   0.2   1   1   4.3e-45   5.8e-41  137.6   0.1     1    62     1    62     1    62 1.00 DicB protein
SBP_bac_3            PF00497.15   225 seq524_BIOID47095    -            518   1.5e-30  105.9   0.0   1   1   6.4e-34   2.9e-30  105.0   0.0    10   224    52   267    45   268 0.91 Bacterial extracellular solute-binding proteins, family 3
SLT                  PF01464.15   121 seq524_BIOID47095    -            518   4.8e-27   93.7   0.1   1   1   1.7e-30     8e-27   93.0   0.1     5   118   295   404   292   407 0.95 Transglycosylase SLT domain
Lysozyme_like        PF13702.1    160 seq524_BIOID47095    -            518   1.5e-06   27.7   0.0   1   1   1.2e-09   5.3e-06   25.8   0.0     8   100   291   391   283   448 0.65 Lysozyme-like
Ribosomal_S21        PF01165.15    57 seq527_BIOID47095    -             71   3.2e-24   84.0   8.1   1   1   2.3e-28   3.2e-24   84.0   5.6     2    57     3    58     2    59 0.97 Ribosomal protein S21
CN_hydrolase         PF00795.17   184 seq529_BIOID47095    -            256   2.8e-13   49.5   0.0   1   1   3.1e-17   4.3e-13   48.9   0.0     5   179     9   161     5   166 0.84 Carbon-nitrogen hydrolase
DUF1482              PF07358.6     57 seq530_BIOID47095    -             81   6.7e-27   92.7   0.2   1   1   6.2e-31   8.5e-27   92.4   0.1     1    57    22    80    22    80 0.98 Protein of unknown function (DUF1482)
EIIA-man             PF03610.11   116 seq531_BIOID47095    -            472   1.4e-26   92.7   2.8   1   1   8.5e-30   2.9e-26   91.7   2.0     2   116     4   121     3   121 0.98 PTS system fructose IIA component
PEP-utilisers_N      PF05524.8    123 seq531_BIOID47095    -            472   3.3e-23   81.6   0.6   1   1   9.7e-27   3.3e-23   81.6   0.4    12   122   257   368   256   369 0.95 PEP-utilising enzyme, N-terminal
PTS-HPr              PF00381.14    84 seq531_BIOID47095    -            472   2.2e-20   72.2   0.4   1   1   2.7e-23   9.3e-20   70.1   0.0     4    83   158   237   155   238 0.96 PTS HPr component phosphorylation site
PEP-utilizers        PF00391.18    81 seq531_BIOID47095    -            472     7e-17   60.6   0.0   1   1   4.6e-20   1.6e-16   59.5   0.0     3    79   388   464   386   466 0.92 PEP-utilising enzyme, mobile domain
AAA_2                PF07724.9    171 seq534_BIOID47095    -            857   4.5e-59  199.0   0.0   1   1     1e-59   1.2e-56  191.1   0.0     1   171   596   760   596   760 0.98 AAA domain (Cdc48 subfamily)
ClpB_D2-small        PF10431.4     81 seq534_BIOID47095    -            857   1.1e-28   98.8   2.2   1   1   1.3e-31   1.7e-28   98.2   0.2     1    80   766   845   766   846 0.98 C-terminal, D2-small domain, of ClpB protein
AAA                  PF00004.24   132 seq534_BIOID47095    -            857     5e-28   97.8   0.0   1   2   5.7e-17   7.1e-14   52.0   0.0     2   128   203   337   202   341 0.82 ATPase family associated with various cellular activities (AAA)
AAA                  PF00004.24   132 seq534_BIOID47095    -            857     5e-28   97.8   0.0   2   2   5.8e-14   7.2e-11   42.2   0.0     2   117   602   727   601   738 0.86 ATPase family associated with various cellular activities (AAA)
Clp_N                PF02861.15    53 seq534_BIOID47095    -            857     2e-27   94.7   6.1   1   2   3.4e-16   4.2e-13   48.9   0.1     1    53    17    69    17    69 0.98 Clp amino terminal domain
Clp_N                PF02861.15    53 seq534_BIOID47095    -            857     2e-27   94.7   6.1   2   2   4.7e-16   5.8e-13   48.4   0.1     1    53    94   145    94   145 0.96 Clp amino terminal domain
AAA_5                PF07728.9    139 seq534_BIOID47095    -            857   4.8e-19   68.3   0.6   1   1   8.6e-16   1.1e-12   47.7   0.0     2   124   601   721   600   732 0.84 AAA domain (dynein-related subfamily)
AAA_16               PF13191.1    166 seq534_BIOID47095    -            857     9e-12   45.5   4.8   1   1   9.8e-10   1.2e-06   28.8   0.2     2   141   180   281   179   306 0.81 AAA ATPase domain
Sigma54_activat      PF00158.21   168 seq534_BIOID47095    -            857   7.9e-10   38.3   0.1   1   1   7.9e-10   9.8e-07   28.2   0.0    23   156   599   731   570   743 0.77 Sigma-54 interaction domain
4HBT                 PF03061.17    79 seq538_BIOID47095    -            134     8e-19   67.4   0.4   1   1   2.4e-22   1.1e-18   66.9   0.3     1    77    20   103    20   105 0.98 Thioesterase superfamily
4HBT_2               PF13279.1    121 seq538_BIOID47095    -            134   2.7e-12   47.0   0.2   1   1   7.1e-16   3.2e-12   46.8   0.1     3   117    14   128    12   132 0.88 Thioesterase-like superfamily
Acyl-ACP_TE          PF01643.12   249 seq538_BIOID47095    -            134   1.3e-05   24.2   0.1   1   1   3.1e-09   1.4e-05   24.0   0.0    31   132    33   132     4   134 0.79 Acyl-ACP thioesterase
ABC_tran             PF00005.22   118 seq539_BIOID47095    -            259   9.2e-20   71.0   0.0   1   1   3.6e-23   1.6e-19   70.2   0.0     1   118    81   211    81   211 0.92 ABC transporter
AAA_16               PF13191.1    166 seq539_BIOID47095    -            259   9.8e-07   29.1   0.1   1   1   3.2e-10   1.5e-06   28.6   0.1    19    59    64   103    57   251 0.76 AAA ATPase domain
cobW                 PF02492.14   178 seq541_BIOID47095    -            290     1e-48  165.0   0.0   1   1   9.8e-53   1.3e-48  164.6   0.0     2   177   106   267   105   268 0.98 CobW/HypB/UreG, nucleotide-binding domain
EII-Sor              PF03609.9    237 seq543_BIOID47095    -            121   6.3e-34  117.1  10.3   1   1     5e-38   6.8e-34  117.0   7.1     1   118     1   119     1   121 0.97 PTS system sorbose-specific iic component
FCD                  PF07729.7    125 seq546_BIOID47095    -            226   1.8e-17   63.7  10.1   1   1     4e-21   2.7e-17   63.1   7.0     1   124    82   213    82   214 0.87 FCD domain
GntR                 PF00392.16    64 seq546_BIOID47095    -            226     1e-12   47.1   0.0   1   1   3.3e-16   2.2e-12   46.0   0.0     7    64    16    72    12    72 0.96 Bacterial regulatory proteins, gntR family
Toprim_N             PF08275.6    128 seq547_BIOID47095    -            581   1.2e-43  147.9   0.0   1   1   9.9e-47   1.9e-43  147.3   0.0     1   127   126   251   126   252 0.98 DNA primase catalytic core, N-terminal domain
zf-CHC2              PF01807.15    98 seq547_BIOID47095    -            581   1.8e-40  136.2   0.1   1   1   1.7e-43   3.4e-40  135.4   0.1     3    96     7   100     5   102 0.96 CHC2 zinc finger
DnaG_DnaB_bind       PF08278.6    127 seq547_BIOID47095    -            581   2.2e-39  134.4   1.3   1   1   2.7e-42   5.3e-39  133.2   0.9     1   127   450   575   450   575 0.99 DNA primase DnaG DnaB-binding
DnaB_bind            PF10410.4     59 seq547_BIOID47095    -            581   7.1e-18   64.2   0.0   1   1     1e-20     2e-17   62.8   0.0     1    58   368   425   368   426 0.97 DnaB-helicase binding domain of primase
Toprim_4             PF13662.1     81 seq547_BIOID47095    -            581   5.4e-16   58.2   0.0   1   1   6.5e-19   1.3e-15   57.0   0.0     2    70   260   325   259   335 0.90 Toprim domain
Toprim_2             PF13155.1     95 seq547_BIOID47095    -            581   3.8e-12   46.2   0.0   1   1   4.4e-15   8.6e-12   45.0   0.0     2    93   263   348   262   350 0.86 Toprim-like
Toprim               PF01751.17    88 seq547_BIOID47095    -            581     1e-11   44.4   0.0   1   1     1e-14     2e-11   43.4   0.0     2    78   261   331   260   339 0.93 Toprim domain
Cupin_4              PF08007.7    319 seq551_BIOID47095    -            376  1.2e-104  349.9   0.0   1   1    1e-108  1.4e-104  349.7   0.0     2   319    13   313    12   313 0.98 Cupin superfamily protein
TonB_dep_Rec         PF00593.19   276 seq552_BIOID47095    -            673   9.8e-27   94.4  13.9   1   1   1.4e-30   9.8e-27   94.4   9.6     3   273   434   668   432   671 0.87 TonB dependent receptor
Plug                 PF07715.10   108 seq552_BIOID47095    -            673   4.2e-15   55.8   1.8   1   1   1.3e-18   8.8e-15   54.8   1.3     6   108    48   149    42   149 0.92 TonB-dependent Receptor Plug Domain
NicO                 PF03824.11   282 seq554_BIOID47095    -            274   2.5e-58  197.5  20.1   1   1   6.2e-62   2.8e-58  197.3  14.0     1   280    13   273    13   274 0.92 High-affinity nickel-transport protein
DUF2910              PF11139.3    214 seq554_BIOID47095    -            274   2.1e-08   33.4   0.2   1   1   7.7e-12   3.5e-08   32.6   0.1    34   213    53   269    21   270 0.89 Protein of unknown function (DUF2910)
DsbD_2               PF13386.1    199 seq554_BIOID47095    -            274   3.7e-08   33.2  18.1   1   1   1.9e-11   8.9e-08   32.0   1.1   104   186   154   240   139   249 0.86 Family description
YqaJ                 PF09588.5    152 seq555_BIOID47095    -            226   4.4e-26   91.5   0.0   1   1   2.1e-29   1.4e-25   89.9   0.0     2   150    24   166    23   168 0.85 YqaJ-like viral recombinase domain
ECH                  PF00378.15   245 seq557_BIOID47095    -            259   3.8e-52  176.7   0.2   1   1   3.2e-56   4.3e-52  176.5   0.2     5   245    11   251     7   251 0.94 Enoyl-CoA hydratase/isomerase family
MOSC                 PF03473.12   133 seq559_BIOID47095    -            234     2e-26   91.8   0.0   1   1   4.1e-30   2.8e-26   91.4   0.0     2   132    48   171    47   172 0.97 MOSC domain
3-alpha              PF03475.9     47 seq559_BIOID47095    -            234   1.8e-16   59.4   0.1   1   1   4.9e-20   3.4e-16   58.5   0.0     1    47   178   224   178   224 0.97 3-alpha domain
Fimbrial             PF00419.15   145 seq560_BIOID47095    -            175     1e-17   64.5   2.7   1   1   9.2e-22   1.3e-17   64.3   1.9     1   145    32   175    32   175 0.87 Fimbrial protein
Y1_Tnp               PF01797.11   121 seq562_BIOID47095    -             67   2.7e-06   27.1   0.1   1   1   3.4e-10   4.6e-06   26.3   0.0    96   121     1    26     1    26 0.97 Transposase IS200 like
RNA_pol_Rpb1_1       PF04997.7    338 seq563_BIOID47095    -           1407  1.8e-100  336.3   0.1   1   1  1.8e-103  4.8e-100  335.0   0.1     2   338    15   342    14   342 0.95 RNA polymerase Rpb1, domain 1
RNA_pol_Rpb1_5       PF04998.12   277 seq563_BIOID47095    -           1407   1.1e-80  270.7   0.0   1   1     8e-84   2.2e-80  269.7   0.0     1   276   766  1321   766  1322 1.00 RNA polymerase Rpb1, domain 5
RNA_pol_Rpb1_2       PF00623.15   166 seq563_BIOID47095    -           1407   6.1e-51  172.5   0.0   1   1   5.3e-53   1.5e-49  168.0   0.0     1   166   344   486   344   486 0.95 RNA polymerase Rpb1, domain 2
RNA_pol_Rpb1_3       PF04983.13   157 seq563_BIOID47095    -           1407   8.2e-28   97.0   0.0   1   1   6.9e-31   1.9e-27   95.8   0.0     1   157   489   644   489   644 0.94 RNA polymerase Rpb1, domain 3
RNA_pol_Rpb1_4       PF05000.12   108 seq563_BIOID47095    -           1407   2.5e-18   65.7   0.3   1   1   9.1e-22   2.5e-18   65.7   0.2     2   107   674   763   673   764 0.82 RNA polymerase Rpb1, domain 4
EII-Sor              PF03609.9    237 seq566_BIOID47095    -            146   1.4e-33  116.0   7.8   1   1   1.2e-37   1.6e-33  115.8   5.4   121   236     1   117     1   118 0.98 PTS system sorbose-specific iic component
MotA_ExbB            PF01618.11   139 seq567_BIOID47095    -            230   5.4e-47  158.7   0.2   1   1   5.3e-51   7.2e-47  158.3   0.1     2   138    74   210    73   211 0.98 MotA/TolQ/ExbB proton channel family
OKR_DC_1             PF01276.15   417 seq569_BIOID47095    -            735  9.3e-199  660.0   0.0   1   1  2.5e-202  1.1e-198  659.8   0.0     1   417   112   554   112   554 0.99 Orn/Lys/Arg decarboxylase, major domain
OKR_DC_1_C           PF03711.10   137 seq569_BIOID47095    -            735     2e-53  179.9   0.2   1   1   1.2e-56   5.6e-53  178.5   0.1     1   135   579   710   579   712 0.98 Orn/Lys/Arg decarboxylase, C-terminal domain
OKR_DC_1_N           PF03709.10   115 seq569_BIOID47095    -            735   7.6e-25   87.0   0.0   1   1     3e-28   1.4e-24   86.2   0.0     1   115     7   106     7   106 0.99 Orn/Lys/Arg decarboxylase, N-terminal domain
DUF2303              PF10065.4    276 seq570_BIOID47095    -            274   1.4e-93  312.6   0.5   1   1   1.1e-97   1.5e-93  312.5   0.3     1   276     1   273     1   273 0.98 Uncharacterized conserved protein (DUF2303)
PRD                  PF00874.15    90 seq571_BIOID47095    -            517   2.1e-35  120.6   1.5   1   2   6.6e-17   1.8e-13   50.2   1.1     2    89   209   294   208   295 0.92 PRD domain
PRD                  PF00874.15    90 seq571_BIOID47095    -            517   2.1e-35  120.6   1.5   2   2     2e-22   5.5e-19   67.9   0.0     2    90   323   413   322   413 0.96 PRD domain
HTH_11               PF08279.7     55 seq571_BIOID47095    -            517   3.2e-18   65.0   1.2   1   1   6.4e-15   1.7e-11   43.4   0.2     1    54     7    64     7    65 0.97 HTH domain
Mga                  PF05043.8     87 seq571_BIOID47095    -            517   2.8e-13   49.8   0.0   1   1   2.3e-10   6.2e-07   29.4   0.0    18    86    97   169    87   170 0.90 Mga helix-turn-helix domain
HTH_18               PF12833.2     81 seq576_BIOID47095    -            107   5.2e-24   84.0   1.3   1   1     9e-28   6.1e-24   83.8   0.9     1    81    27   106    27   106 0.97 Helix-turn-helix domain
HTH_AraC             PF00165.18    42 seq576_BIOID47095    -            107   5.1e-17   60.9   0.1   1   1   3.4e-16   2.3e-12   46.1   0.0     1    42    66   105    66   105 0.96 Bacterial regulatory helix-turn-helix proteins, AraC family
DUF4132              PF13569.1    180 seq577_BIOID47095    -           1267   1.6e-51  174.3   0.0   1   1     4e-55   2.7e-51  173.5   0.0     1   180  1001  1185  1001  1185 0.97 Domain of unknown function (DUF4132)
WGR                  PF05406.10    81 seq577_BIOID47095    -           1267     9e-16   57.4   0.7   1   1   1.3e-19     9e-16   57.4   0.5    11    77     4    67     1    71 0.92 WGR domain
DUF3302              PF11742.3     78 seq578_BIOID47095    -            120   1.7e-44  149.4   7.5   1   1   1.5e-48   2.1e-44  149.1   5.2     1    77     3    79     3    80 0.98 Protein of unknown function (DUF3302)
GrpE                 PF01025.14   166 seq580_BIOID47095    -            197   1.4e-47  161.2   3.3   1   1   1.2e-51   1.7e-47  160.9   2.3     5   166    35   194     7   194 0.87 GrpE
Asparaginase         PF00710.15   313 seq584_BIOID47095    -            338  4.7e-112  373.7   0.0   1   1  3.9e-116  5.4e-112  373.5   0.0     2   313     6   323     5   323 0.96 Asparaginase
Amidohydro_4         PF13147.1    304 seq585_BIOID47095    -            378   3.2e-29  102.7   5.9   1   1   1.5e-32     5e-29  102.0   4.1     1   304    41   356    41   356 0.85 Amidohydrolase
Amidohydro_3         PF07969.6    404 seq585_BIOID47095    -            378   4.1e-11   42.6   2.1   1   1   2.2e-14   7.4e-11   41.7   0.3   266   404   245   357   198   357 0.71 Amidohydrolase family
Amidohydro_1         PF01979.15   333 seq585_BIOID47095    -            378     4e-09   36.4   1.2   1   1     2e-10   6.7e-07   29.1   0.1   227   331   244   357   223   358 0.57 Amidohydrolase family
Amidohydro_5         PF13594.1     68 seq585_BIOID47095    -            378   1.3e-06   28.0   0.2   1   1   1.1e-09   3.7e-06   26.5   0.0     4    68    22    92    21    92 0.71 Amidohydrolase
EIID-AGA             PF03613.9    264 seq588_BIOID47095    -            263   9.9e-93  309.7   4.6   1   1   8.1e-97   1.1e-92  309.5   3.2     2   264     4   263     3   263 0.97 PTS system mannose/fructose/sorbose family IID component
Fimbrial             PF00419.15   145 seq589_BIOID47095    -            167   3.3e-09   36.9  17.0   1   1     3e-13   4.2e-09   36.6  11.8     1   144    27   166    25   167 0.82 Fimbrial protein
DUF1317              PF07026.6     60 seq590_BIOID47095    -             54     3e-32  110.1   0.1   1   1   2.4e-36   3.3e-32  110.0   0.1     1    52     3    54     3    54 0.99 Protein of unknown function (DUF1317)
HupF_HypC            PF01455.13    68 seq591_BIOID47095    -             90   1.9e-25   88.4   0.2   1   1   1.7e-29   2.3e-25   88.2   0.1     1    68     1    72     1    72 0.98 HupF/HypC family
EAL                  PF00563.15   236 seq592_BIOID47095    -            661   6.5e-58  195.8   0.9   1   1   3.3e-61   1.1e-57  195.1   0.6     3   236   412   644   410   644 0.94 EAL domain
GGDEF                PF00990.16   161 seq592_BIOID47095    -            661   1.6e-45  154.4   0.0   1   1     8e-49   2.7e-45  153.7   0.0     1   160   237   390   237   391 0.97 GGDEF domain
PAS_9                PF13426.1    104 seq592_BIOID47095    -            661   7.3e-10   39.0   0.0   1   1   5.5e-13   1.9e-09   37.7   0.0     2   104   122   225   121   225 0.78 PAS domain
PAS                  PF00989.19   113 seq592_BIOID47095    -            661   5.3e-07   29.3   0.0   1   1   5.6e-10   1.9e-06   27.5   0.0     4   107   114   217   111   223 0.64 PAS fold
ACR_tran             PF00873.14  1021 seq594_BIOID47095    -           1025         0 1224.5  15.2   1   1         0         0 1224.3  10.5     2  1020     4  1008     3  1009 0.99 AcrB/AcrD/AcrF family
SecD_SecF            PF02355.11   189 seq594_BIOID47095    -           1025   1.3e-11   43.9  20.8   1   2   1.5e-10   6.6e-07   28.5   5.5    35   186   336   489   320   492 0.80 Protein export membrane protein
SecD_SecF            PF02355.11   189 seq594_BIOID47095    -           1025   1.3e-11   43.9  20.8   2   2   3.3e-08   0.00015   20.8   3.4    25   183   844  1005   831  1011 0.86 Protein export membrane protein
MMPL                 PF03176.10   333 seq594_BIOID47095    -           1025   7.4e-10   37.9  30.1   1   1     9e-10   4.1e-06   25.6   8.5   139   313   328   501   251   521 0.84 MMPL family
Asparaginase_2       PF01112.13   319 seq596_BIOID47095    -            321  7.6e-123  409.1   3.6   1   1  6.9e-127  9.5e-123  408.8   2.5     2   315     3   315     2   317 0.99 Asparaginase
Chorismate_bind      PF00425.13   257 seq597_BIOID47095    -            520   3.5e-81  272.1   0.0   1   1   7.5e-85   5.2e-81  271.6   0.0     2   257   242   502   241   502 0.96 chorismate binding enzyme
Anth_synt_I_N        PF04715.8    140 seq597_BIOID47095    -            520   3.9e-19   68.9   0.0   1   1   5.2e-22   3.6e-18   65.8   0.0     3   139    19   192    17   193 0.91 Anthranilate synthase component I, N terminal region
Dam                  PF05869.6    181 seq598_BIOID47095    -            185   1.9e-52  177.2   0.0   1   1   1.5e-56   2.1e-52  177.1   0.0     3   177     6   181     4   185 0.96 DNA N-6-adenine-methyltransferase (Dam)
ABC_tran             PF00005.22   118 seq600_BIOID47095    -            222   1.2e-28   99.7   0.0   1   1     4e-32   2.8e-28   98.5   0.0     1   117    42   165    42   166 0.97 ABC transporter
AAA_21               PF13304.1    303 seq600_BIOID47095    -            222   3.8e-11   43.3   0.0   1   1   1.6e-10   1.1e-06   28.7   0.0   181   302   101   200    58   201 0.76 AAA domain
Sugar_tr             PF00083.19   451 seq601_BIOID47095    -            466   6.1e-31  107.3  25.2   1   2   3.9e-30   1.8e-26   92.6   5.6     3   213    22   237    20   246 0.85 Sugar (and other) transporter
Sugar_tr             PF00083.19   451 seq601_BIOID47095    -            466   6.1e-31  107.3  25.2   2   2   1.6e-09   7.3e-06   24.7   4.9   243   447   237   445   223   449 0.75 Sugar (and other) transporter
MFS_1                PF07690.11   354 seq601_BIOID47095    -            466   4.2e-28   98.0  78.0   1   1   1.1e-28     5e-25   87.8  30.2     9   353    32   390    24   391 0.75 Major Facilitator Superfamily
MFS_2                PF13347.1    427 seq601_BIOID47095    -            466   8.5e-09   34.1  19.8   1   1   2.5e-11   1.1e-07   30.4   5.3   138   341   156   364   146   370 0.79 MFS/sugar transport protein
HlyD                 PF00529.15   306 seq602_BIOID47095    -            378   1.3e-59  201.8  14.8   1   1   4.5e-63   1.5e-59  201.6  10.3     3   306    64   349    62   349 0.99 HlyD family secretion protein
HlyD_3               PF13437.1    105 seq602_BIOID47095    -            378   2.1e-14   53.6   0.7   1   1   7.3e-12   2.5e-08   34.0   0.0     1    80   221   301   221   325 0.89 HlyD family secretion protein
Biotin_lipoyl_2      PF13533.1     50 seq602_BIOID47095    -            378   2.1e-10   40.0   8.6   1   1   7.9e-13   2.7e-09   36.4   0.3     3    49    64   110    60   111 0.96 Biotin-lipoyl like
HlyD_2               PF12700.2    328 seq602_BIOID47095    -            378   2.7e-10   39.8   0.3   1   1   1.2e-13   4.2e-10   39.1   0.2    24   240    66   301    64   313 0.85 HlyD family secretion protein
ExbD                 PF02472.11   130 seq605_BIOID47095    -            142     5e-23   81.3   0.1   1   1   4.1e-27   5.6e-23   81.2   0.1     2   129    10   141     9   142 0.89 Biopolymer transport protein ExbD/TolR
Lambda_Bor           PF06291.6     97 seq606_BIOID47095    -            113   2.1e-62  206.8   3.0   1   1   1.8e-66   2.5e-62  206.6   2.1     1    97    17   113    17   113 1.00 Bor protein
Pyrophosphatase      PF00719.14   156 seq607_BIOID47095    -            176   2.9e-61  205.3   0.1   1   1   2.4e-65   3.3e-61  205.1   0.0     2   155    18   174    17   175 0.98 Inorganic pyrophosphatase
HypD                 PF01924.11   356 seq608_BIOID47095    -            373  9.5e-154  511.2   0.0   1   1    8e-158  1.1e-153  511.0   0.0     5   355    13   368     9   369 0.96 Hydrogenase formation hypA family
DUF3315              PF11776.3     52 seq611_BIOID47095    -            112   6.4e-23   79.9   0.2   1   1   7.5e-27     1e-22   79.2   0.1     1    51    52   102    52   103 0.98 Domain of unknown function (DUF3315)
LacAB_rpiB           PF02502.13   140 seq612_BIOID47095    -            212   3.2e-32  110.9   0.1   1   1   7.4e-36   5.1e-32  110.3   0.0     1   137     2   158     2   161 0.94 Ribose/Galactose Isomerase
DUF3666              PF12408.3     48 seq612_BIOID47095    -            212   5.4e-22   76.5   0.1   1   1   1.3e-25   9.2e-22   75.7   0.1     2    48   163   209   162   209 0.97 Ribose-5-phosphate isomerase
FimH_man-bind        PF09160.5    147 seq613_BIOID47095    -            338   5.8e-63  211.0   0.1   1   1   1.6e-66   1.1e-62  210.0   0.0     1   147    51   205    51   205 1.00 FimH, mannose binding
Fimbrial             PF00419.15   145 seq613_BIOID47095    -            338   5.4e-12   46.0   5.8   1   1   7.9e-16   5.4e-12   46.0   4.0     4   145   207   338   204   338 0.87 Fimbrial protein
HTH_33               PF13592.1     60 seq616_BIOID47095    -            295   6.5e-23   79.9   0.1   1   1   3.4e-26   1.2e-22   79.0   0.0     1    60    97   156    97   156 0.97 Winged helix-turn helix
DDE_3                PF13358.1    146 seq616_BIOID47095    -            295   3.9e-17   62.2   0.1   1   1   6.6e-20   2.3e-16   59.7   0.0     2   103   168   270   167   283 0.93 DDE superfamily endonuclease
HTH_29               PF13551.1    113 seq616_BIOID47095    -            295   2.5e-13   50.0   0.0   1   1   2.8e-16   9.6e-13   48.1   0.0     1   113    32   131    32   131 0.90 Winged helix-turn helix
HTH_23               PF13384.1     50 seq616_BIOID47095    -            295   1.1e-06   27.9   0.0   1   1   9.9e-10   3.4e-06   26.4   0.0     2    45    27    70    26    76 0.91 Homeodomain-like domain
UPF0253              PF06786.7     66 seq618_BIOID47095    -             72   1.7e-34  117.6   1.8   1   1   1.4e-38   1.9e-34  117.4   1.3     2    66     8    72     7    72 0.98 Uncharacterised protein family (UPF0253)
Trehalase            PF01204.13   512 seq619_BIOID47095    -            565  7.4e-169  562.4   5.1   1   1  1.3e-172    9e-169  562.1   3.5     1   511    55   532    55   533 0.97 Trehalase
GDE_C                PF06202.9    370 seq619_BIOID47095    -            565   7.2e-11   41.2   0.0   1   1   2.5e-14   1.7e-10   40.0   0.0    46   273   171   441   159   450 0.85 Amylo-alpha-1,6-glucosidase
SIS                  PF01380.17   131 seq621_BIOID47095    -            298   3.3e-08   33.0   0.0   1   1   4.9e-12   3.3e-08   33.0   0.0    52   128   130   208   126   211 0.95 SIS domain
TolA                 PF06519.6     96 seq625_BIOID47095    -            421   2.2e-38  129.9   0.0   1   1   3.3e-42   2.2e-38  129.9   0.0     1    96   325   419   325   419 0.98 TolA C-terminal
TonB_2               PF13103.1     85 seq625_BIOID47095    -            421   2.9e-05   23.8   0.0   1   1   1.4e-08   9.4e-05   22.2   0.0     2    73   338   405   337   414 0.86 TonB C terminal
HTH_5                PF01022.15    47 seq626_BIOID47095    -             99   1.2e-14   53.5   0.1   1   1   7.3e-18     2e-14   52.8   0.1     1    47    23    70    23    70 0.97 Bacterial regulatory protein, arsR family
HTH_20               PF12840.2     61 seq626_BIOID47095    -             99   2.4e-11   43.1   0.4   1   1   1.3e-14   3.5e-11   42.6   0.3     2    58    16    72    15    75 0.96 Helix-turn-helix domain
MarR_2               PF12802.2     62 seq626_BIOID47095    -             99     2e-09   36.8   0.1   1   1   1.2e-12   3.3e-09   36.1   0.1     5    60    24    75    19    77 0.89 MarR family
HTH_24               PF13412.1     48 seq626_BIOID47095    -             99     2e-08   33.3   0.0   1   1   1.9e-11   5.1e-08   32.0   0.0     5    47    26    68    24    69 0.96 Winged helix-turn-helix DNA-binding
MarR                 PF01047.17    59 seq626_BIOID47095    -             99   6.7e-06   25.6   0.0   1   1   4.6e-09   1.3e-05   24.7   0.0     5    53    26    74    23    75 0.95 MarR family
Glucosamine_iso      PF01182.15   199 seq627_BIOID47095    -            255   1.5e-19   70.3   0.0   1   1   1.5e-23     2e-19   69.9   0.0     4   198    30   226    28   227 0.80 Glucosamine-6-phosphate isomerases/6-phosphogluconolactonase
HdeA                 PF06411.6     94 seq628_BIOID47095    -            110   2.1e-26   91.5   0.2   1   1   1.8e-30   2.5e-26   91.3   0.2     4    94     6    98     3    98 0.91 HdeA/HdeB family
ROF                  PF07073.7     80 seq630_BIOID47095    -             86   1.2e-24   86.0   0.0   1   1   9.8e-29   1.3e-24   85.8   0.0     1    80     9    83     9    83 0.97 Modulator of Rho-dependent transcription termination (ROF)
FAD_binding_2        PF00890.19   421 seq631_BIOID47095    -            602  2.5e-116  388.8   1.2   1   1  5.6e-120  2.5e-116  388.8   0.8     1   421     7   397     7   397 0.98 FAD binding domain
Succ_DH_flav_C       PF02910.15   129 seq631_BIOID47095    -            602   4.4e-40  136.3   0.1   1   1   1.6e-43   7.2e-40  135.7   0.1     1   129   453   581   453   581 0.98 Fumarate reductase flavoprotein C-term
FtsX                 PF02687.16   121 seq634_BIOID47095    -            357   3.2e-12   46.1  12.8   1   1     4e-16   5.5e-12   45.3   6.7     2   116   232   346   230   353 0.81 FtsX-like permease family
HTH_Tnp_1            PF01527.15    76 seq635_BIOID47095    -             72   4.9e-14   51.9   0.0   1   1   8.7e-18   5.9e-14   51.6   0.0     3    49    11    58     9    68 0.91 Transposase
HTH_28               PF13518.1     52 seq635_BIOID47095    -             72   9.5e-06   25.3   0.0   1   1   1.7e-09   1.2e-05   25.0   0.0     1    41    19    60    19    67 0.92 Helix-turn-helix domain
Isochorismatase      PF00857.15   174 seq638_BIOID47095    -            219   1.4e-37  129.1   0.0   1   1   1.2e-41   1.7e-37  128.9   0.0     2   174    11   213    10   213 0.96 Isochorismatase family
Rhodanese            PF00581.15   113 seq642_BIOID47095    -            174   1.9e-11   44.1   0.0   1   1   4.3e-15   2.9e-11   43.6   0.0     2   112     8    98     7    99 0.79 Rhodanese-like domain
DUF2892              PF11127.3     66 seq642_BIOID47095    -            174   6.3e-11   41.8   3.4   1   1   1.4e-14   9.6e-11   41.2   2.3    10    60   115   170   112   174 0.88 Protein of unknown function (DUF2892)
AAA_18               PF13238.1    129 seq643_BIOID47095    -            185   6.7e-09   36.0   0.0   1   1   1.8e-11   8.3e-08   32.4   0.0     1   118     6   138     6   148 0.66 AAA domain
AAA_33               PF13671.1    143 seq643_BIOID47095    -            185   7.3e-08   32.3   0.4   1   1   4.2e-11   1.9e-07   30.9   0.3     1   136     5   150     5   153 0.78 AAA domain
Guanylate_kin        PF00625.16   183 seq643_BIOID47095    -            185   5.4e-06   25.8   0.0   1   1   1.3e-09     6e-06   25.6   0.0     3   152     4   149     2   178 0.80 Guanylate kinase
ABC_tran             PF00005.22   118 seq645_BIOID47095    -            623   5.6e-41  139.4   0.1   1   2   5.7e-21   7.1e-18   64.9   0.1    24   118    90   197    56   197 0.81 ABC transporter
ABC_tran             PF00005.22   118 seq645_BIOID47095    -            623   5.6e-41  139.4   0.1   2   2   3.2e-23     4e-20   72.2   0.0     1   117   364   491   364   492 0.94 ABC transporter
oligo_HPY            PF08352.7     64 seq645_BIOID47095    -            623   1.6e-20   73.1   0.5   1   2   1.5e-11   1.9e-08   34.4   0.1     1    33   248   280   248   303 0.88 Oligopeptide/dipeptide transporter, C-terminal region
oligo_HPY            PF08352.7     64 seq645_BIOID47095    -            623   1.6e-20   73.1   0.5   2   2     3e-12   3.8e-09   36.6   0.0     1    33   543   575   543   594 0.85 Oligopeptide/dipeptide transporter, C-terminal region
TnpB_IS66            PF05717.8    108 seq648_BIOID47095    -            116   1.4e-40  136.9   0.1   1   1   1.2e-44   1.6e-40  136.7   0.0     2   104     7   107     6   110 0.97 IS66 Orf2 like protein
Sigma70_ner          PF04546.8    211 seq649_BIOID47095    -            613   6.2e-81  270.9   7.0   1   1   2.7e-84   6.2e-81  270.9   4.9     1   211   137   348   137   348 0.96 Sigma-70, non-essential region
Sigma70_r1_1         PF03979.9     82 seq649_BIOID47095    -            613   4.2e-30  103.4   5.1   1   1   1.8e-33   4.2e-30  103.4   3.5     2    81     2    80     1    81 0.96 Sigma-70 factor, region 1.1
Sigma70_r3           PF04539.11    78 seq649_BIOID47095    -            613     7e-29   99.4   1.1   1   1   3.1e-32     7e-29   99.4   0.7     1    77   458   534   458   535 0.97 Sigma-70 region 3
Sigma70_r2           PF04542.9     71 seq649_BIOID47095    -            613   1.8e-23   81.8   0.3   1   1   2.3e-26   5.3e-23   80.3   0.2     1    71   379   449   379   449 0.98 Sigma-70 region 2
Sigma70_r4           PF04545.11    50 seq649_BIOID47095    -            613   3.5e-19   67.7   0.8   1   1   1.5e-22   3.5e-19   67.7   0.6     1    50   547   600   547   600 0.98 Sigma-70, region 4
Sigma70_r1_2         PF00140.15    37 seq649_BIOID47095    -            613   9.5e-15   53.8   0.7   1   1   2.2e-17   4.9e-14   51.5   0.1     1    32    95   126    95   130 0.96 Sigma-70 factor, region 1.2
Acetyltransf_4       PF13420.1    155 seq651_BIOID47095    -            172   1.4e-21   76.9   0.0   1   1   8.2e-25   1.6e-21   76.7   0.0     1   152     3   154     3   157 0.91 Acetyltransferase (GNAT) domain
Acetyltransf_1       PF00583.19    83 seq651_BIOID47095    -            172   9.1e-18   63.9   0.0   1   1   8.2e-21   1.6e-17   63.1   0.0     2    82    57   136    56   137 0.95 Acetyltransferase (GNAT) family
Acetyltransf_3       PF13302.1    142 seq651_BIOID47095    -            172   1.2e-11   44.9   0.0   1   1   7.3e-15   1.4e-11   44.7   0.0     4   142     3   137     1   137 0.82 Acetyltransferase (GNAT) domain
Acetyltransf_10      PF13673.1    117 seq651_BIOID47095    -            172     4e-09   36.4   0.1   1   1   2.7e-12   5.2e-09   36.1   0.0     1   117    10   136    10   136 0.72 Acetyltransferase (GNAT) domain
Acetyltransf_7       PF13508.1     79 seq651_BIOID47095    -            172   5.4e-09   35.9   0.0   1   1   4.2e-12   8.1e-09   35.4   0.0     5    78    53   137    49   138 0.75 Acetyltransferase (GNAT) domain
FR47                 PF08445.5     86 seq651_BIOID47095    -            172   4.9e-09   35.6   0.0   1   1   4.5e-12   8.7e-09   34.9   0.0    26    80    84   139    79   144 0.91 FR47-like protein
Acetyltransf_9       PF13527.1    128 seq651_BIOID47095    -            172   3.4e-06   26.8   0.1   1   1   5.2e-09     1e-05   25.2   0.0     2   109     3   115     2   122 0.89 Acetyltransferase (GNAT) domain
HdeA                 PF06411.6     94 seq652_BIOID47095    -            112   1.4e-28   98.5   0.5   1   1   1.2e-32   1.6e-28   98.3   0.3     4    93    13   101    10   102 0.90 HdeA/HdeB family
PTS_EIIA_2           PF00359.17   142 seq655_BIOID47095    -            156   7.8e-35  119.5   0.1   1   1   6.5e-39   8.9e-35  119.3   0.1     2   141     6   149     5   150 0.98 Phosphoenolpyruvate-dependent sugar phosphotransferase system, EIIA 2
Oxidored_FMN         PF00724.15   341 seq658_BIOID47095    -            672  6.1e-104  347.5   0.0   1   1  4.5e-107  7.7e-104  347.2   0.0     1   341     5   331     5   331 0.97 NADH:flavin oxidoreductase / NADH oxidase family
Pyr_redox_3          PF13738.1    203 seq658_BIOID47095    -            672   1.9e-13   50.7   0.5   1   1   1.6e-09   2.8e-06   27.4   0.3     1    40   378   416   378   421 0.93 Pyridine nucleotide-disulphide oxidoreductase
Pyr_redox_2          PF07992.9    200 seq658_BIOID47095    -            672   1.4e-12   47.7   0.0   1   1   1.3e-12   2.1e-09   37.4   0.0     2   159   377   541   376   594 0.68 Pyridine nucleotide-disulphide oxidoreductase
NAD_binding_8        PF13450.1     68 seq658_BIOID47095    -            672   2.5e-09   36.8   0.8   1   1   4.9e-12   8.4e-09   35.2   0.0     1    35   379   413   379   431 0.92 NAD(P)-binding Rossmann-like domain
HI0933_like          PF03486.9    409 seq658_BIOID47095    -            672   4.7e-07   28.5   1.6   1   1   5.2e-10     9e-07   27.5   0.2     2    42   376   416   375   418 0.93 HI0933-like protein
FAD_binding_2        PF00890.19   421 seq658_BIOID47095    -            672   4.1e-05   22.5   1.0   1   1   5.1e-08   8.7e-05   21.4   0.7     3    41   378   416   376   419 0.91 FAD binding domain
EI24                 PF07264.6    219 seq659_BIOID47095    -            253   7.9e-53  179.0  21.4   1   1   6.6e-57     9e-53  178.8  14.8     1   219    11   232    11   232 0.97 Etoposide-induced protein 2.4 (EI24)
ASCH                 PF04266.9    104 seq660_BIOID47095    -            108   0.00012   22.2   0.1   1   1   1.1e-08   0.00016   21.9   0.1     1    60     6    77     6   106 0.72 ASCH domain
AIRS_C               PF02769.17   153 seq663_BIOID47095    -            336   2.2e-23   82.8   1.9   1   1   6.2e-27   4.3e-23   81.9   1.3     2   149   166   313   165   315 0.95 AIR synthase related protein, C-terminal domain
AIRS                 PF00586.19    96 seq663_BIOID47095    -            336   1.8e-13   50.3   0.1   1   1   2.7e-17   1.8e-13   50.3   0.1    10    96    44   132    35   132 0.90 AIR synthase related protein, N-terminal domain
GST_N_3              PF13417.1     75 seq664_BIOID47095    -            202   5.7e-16   58.4   0.0   1   1   2.7e-19   9.2e-16   57.7   0.0     1    68     3    71     3    78 0.95 Glutathione S-transferase, N-terminal domain
GST_N_2              PF13409.1     70 seq664_BIOID47095    -            202   2.2e-10   40.2   0.0   1   1   1.1e-13   3.8e-10   39.5   0.0     2    68     9    71     8    72 0.92 Glutathione S-transferase, N-terminal domain
GST_C                PF00043.20    95 seq664_BIOID47095    -            202   1.3e-09   37.8   0.0   1   1   5.1e-13   1.7e-09   37.3   0.0     2    95    97   192    96   192 0.96 Glutathione S-transferase, C-terminal domain
GST_N                PF02798.15    76 seq664_BIOID47095    -            202   1.4e-06   28.3   0.0   1   1     1e-09   3.5e-06   26.9   0.0    11    75    11    71     2    71 0.87 Glutathione S-transferase, N-terminal domain
HTH_Tnp_IS66         PF13005.2     59 seq667_BIOID47095    -            224   1.2e-14   53.7   3.6   1   1   1.8e-18   1.2e-14   53.7   2.5     1    59   136   192   136   192 0.97 putative Helix-turn-helix domain of transposase IS66
LZ_Tnp_IS66          PF13007.2     78 seq667_BIOID47095    -            224   3.8e-12   46.5   6.9   1   1   5.5e-16   3.8e-12   46.5   4.8     1    77    61   133    61   134 0.75 Transposase C of IS166 homeodomain
NusG                 PF02357.14    92 seq671_BIOID47095    -            162   3.6e-22   78.2   0.0   1   1   3.7e-26     5e-22   77.8   0.0     2    91     3    90     2    91 0.92 Transcription termination factor nusG
TetR_C_3             PF08362.6    143 seq672_BIOID47095    -            212     3e-59  198.7   0.0   1   1   5.7e-63   3.9e-59  198.3   0.0     1   143    70   212    70   212 0.99 YcdC-like protein, C-terminal region
TetR_N               PF00440.18    47 seq672_BIOID47095    -            212   1.3e-16   59.8   0.2   1   1   2.9e-20     2e-16   59.2   0.1     1    47    23    69    23    69 0.98 Bacterial regulatory proteins, tetR family
FAD_binding_2        PF00890.19   421 seq673_BIOID47095    -            682   6.4e-20   71.2   4.3   1   1   1.7e-22   1.2e-18   67.1   3.0     2   421    45   475    44   475 0.71 FAD binding domain
PTS_EIIC             PF02378.13   321 seq674_BIOID47095    -            474     3e-39  134.6  27.8   1   1   4.5e-43     3e-39  134.6  19.3     2   321   119   401   118   401 0.88 Phosphotransferase system, EIIC
PTS_EIIB             PF00367.15    35 seq674_BIOID47095    -            474   4.4e-12   44.9   0.3   1   1   1.3e-15   8.6e-12   43.9   0.2     4    35    13    44    11    44 0.96 phosphotransferase system, EIIB
MgtC                 PF02308.11   135 seq675_BIOID47095    -            215   4.9e-47  159.0  11.1   1   1   5.2e-51   7.2e-47  158.5   7.7     1   128     9   136     9   143 0.96 MgtC family
Acetyltransf_1       PF00583.19    83 seq676_BIOID47095    -            144   1.1e-14   54.1   0.3   1   1   3.8e-18   1.8e-14   53.4   0.2     3    83    54   134    52   134 0.95 Acetyltransferase (GNAT) family
Acetyltransf_7       PF13508.1     79 seq676_BIOID47095    -            144   1.3e-09   37.9   0.0   1   1   3.7e-13   1.7e-09   37.5   0.0    11    78    55   134    32   135 0.78 Acetyltransferase (GNAT) domain
Acetyltransf_10      PF13673.1    117 seq676_BIOID47095    -            144   4.8e-09   36.2   0.1   1   1   1.2e-12   5.6e-09   36.0   0.0    39   117    42   133    13   133 0.81 Acetyltransferase (GNAT) domain
DUF4222              PF13973.1     53 seq677_BIOID47095    -             79   2.2e-18   65.2   0.4   1   1     2e-22   2.7e-18   64.9   0.3     2    53     4    53     3    53 0.96 Domain of unknown function (DUF4222)
DUF606               PF04657.8    138 seq680_BIOID47095    -            149   1.1e-21   77.2  22.6   1   1   8.9e-26   1.2e-21   77.1  15.6     2   138     6   143     5   143 0.95 Protein of unknown function, DUF606
AAA_5                PF07728.9    139 seq681_BIOID47095    -            498   1.8e-24   85.9   0.0   1   1   4.9e-28   3.3e-24   85.0   0.0     1   139    41   171    41   171 0.89 AAA domain (dynein-related subfamily)
DUF3763              PF12592.3     57 seq681_BIOID47095    -            498     5e-22   77.1   2.3   1   1     2e-25   1.4e-21   75.7   1.6     2    57   443   498   442   498 0.98 Protein of unknown function (DUF3763)
SIS                  PF01380.17   131 seq683_BIOID47095    -            306   1.7e-30  105.2   0.5   1   1   4.3e-34     3e-30  104.4   0.3     1   131   152   282   152   282 0.99 SIS domain
HTH_6                PF01418.12    77 seq683_BIOID47095    -            306   1.1e-29  101.8   0.2   1   1   3.1e-33   2.1e-29  100.9   0.1     1    76    25   100    25   101 0.98 Helix-turn-helix domain, rpiR family
Glycos_transf_3      PF00591.16   254 seq684_BIOID47095    -            531  2.2e-103  344.8   0.4   1   1  1.1e-106  3.7e-103  344.0   0.0     4   254   273   521   270   521 0.99 Glycosyl transferase family, a/b domain
GATase               PF00117.23   192 seq684_BIOID47095    -            531   2.8e-46  157.2   0.0   1   1   1.3e-49   4.4e-46  156.6   0.0     1   189     5   187     5   190 0.96 Glutamine amidotransferase class-I
Glycos_trans_3N      PF02885.12    66 seq684_BIOID47095    -            531   2.7e-18   65.2   1.0   1   1   1.9e-21   6.3e-18   64.0   0.2     1    65   199   263   199   264 0.98 Glycosyl transferase family, helical bundle domain
Peptidase_C26        PF07722.8    217 seq684_BIOID47095    -            531   5.8e-07   29.0   0.0   1   1   3.9e-10   1.3e-06   27.8   0.0   104   217    75   172    70   172 0.87 Peptidase C26
PTS_IIB              PF02302.12    90 seq686_BIOID47095    -            104   6.9e-17   61.5   1.6   1   1     6e-21   8.2e-17   61.3   1.1     2    88     5    94     4    96 0.91 PTS system, Lactose/Cellobiose specific IIB subunit
Porin_1              PF00267.16   337 seq687_BIOID47095    -            377  3.1e-148  493.4  27.2   1   1  5.1e-152  3.5e-148  493.2  18.8     1   337    27   377    27   377 0.98 Gram-negative porin
Porin_4              PF13609.1    311 seq687_BIOID47095    -            377   2.8e-24   86.0  38.2   1   1   5.8e-28   3.9e-24   85.5  26.5     6   304    13   347     6   354 0.79 Gram-negative porin
EAL                  PF00563.15   236 seq688_BIOID47095    -            246     5e-30  104.6   0.0   1   1   4.5e-34   6.2e-30  104.3   0.0    13   234    20   231    11   233 0.88 EAL domain
Rick_17kDa_Anti      PF05433.10    42 seq689_BIOID47095    -            155   6.2e-08   32.0  26.0   1   1   8.1e-12   1.1e-07   31.2  18.0     1    42    62   103    62   103 0.96 Glycine zipper 2TM domain
AA_permease_2        PF13520.1    426 seq691_BIOID47095    -            439   2.2e-50  171.3  53.8   1   1   3.7e-54   2.6e-50  171.1  37.3     2   415    10   415     9   428 0.91 Amino acid permease
AA_permease          PF00324.16   479 seq691_BIOID47095    -            439   2.4e-20   72.2  46.2   1   1   4.7e-24   3.2e-20   71.8  32.0     5   419    17   403    12   425 0.88 Amino acid permease
DUF1233              PF06806.7     72 seq692_BIOID47095    -             83   2.3e-32  110.2   0.1   1   1     2e-36   2.7e-32  110.0   0.1     1    70     4    74     4    77 0.97 Putative excisionase (DUF1233)
AIRS_C               PF02769.17   153 seq693_BIOID47095    -            350   3.6e-35  121.0   0.0   1   1     8e-39   5.5e-35  120.5   0.0     2   148   182   344   181   349 0.96 AIR synthase related protein, C-terminal domain
AIRS                 PF00586.19    96 seq693_BIOID47095    -            350   2.3e-18   66.0   0.1   1   1   5.8e-22     4e-18   65.3   0.1     4    96    51   147    25   147 0.91 AIR synthase related protein, N-terminal domain
YihI                 PF04220.7    169 seq694_BIOID47095    -            169   3.4e-56  189.0  15.5   1   1   2.8e-60   3.9e-56  188.9  10.8     3   167     5   165     2   167 0.94 Der GTPase activator (YihI)
ABC_tran             PF00005.22   118 seq698_BIOID47095    -            378   1.2e-25   90.0   0.0   1   1   6.7e-29   3.1e-25   88.7   0.0     1   116    57   174    57   176 0.94 ABC transporter
TOBE_2               PF08402.5     75 seq698_BIOID47095    -            378   4.3e-09   36.1   0.0   1   1   2.2e-12     1e-08   34.9   0.0     1    75   292   372   292   372 0.85 TOBE domain
Phage_integrase      PF00589.17   173 seq699_BIOID47095    -            387   1.7e-46  157.9   0.3   1   1     1e-49   1.4e-45  154.9   0.0     1   172   184   355   184   356 0.99 Phage integrase family
Exc                  PF07825.6     77 seq700_BIOID47095    -             78   3.3e-06   26.6   0.0   1   1   2.8e-10   3.8e-06   26.4   0.0     3    69     5    73     3    77 0.88 Excisionase-like protein
CoA_binding_2        PF13380.1    115 seq701_BIOID47095    -            137   7.2e-38  129.1   0.1   1   1   1.2e-41   8.2e-38  129.0   0.1     2   114    15   130    14   131 0.97 CoA binding domain
CoA_binding          PF02629.14    96 seq701_BIOID47095    -            137   1.8e-05   25.0   0.0   1   1   3.5e-09   2.4e-05   24.6   0.0     2    91    12    99    11   102 0.90 CoA binding domain
DDE_Tnp_IS66         PF03050.9    271 seq702_BIOID47095    -            357   1.1e-95  319.8   0.0   1   1   1.9e-99   1.3e-95  319.6   0.0     1   271    16   307    16   307 0.98 Transposase IS66 family
DDE_Tnp_IS66_C       PF13817.1     39 seq702_BIOID47095    -            357   3.5e-20   71.6   0.2   1   1   1.2e-23   8.5e-20   70.3   0.1     2    39   314   351   313   351 0.99 IS66 C-terminal element
Lactamase_B_2        PF12706.2    194 seq703_BIOID47095    -            252   6.5e-15   55.0   0.0   1   1   5.5e-19   7.5e-15   54.8   0.0    28   194    66   223    22   223 0.83 Beta-lactamase superfamily domain
DUF3596              PF12167.3     88 seq705_BIOID47095    -            431   9.8e-30  101.8   0.0   1   1   2.7e-33   1.9e-29  100.9   0.0     1    87     9    94     9    95 0.98 Domain of unknown function (DUF3596)
Phage_integrase      PF00589.17   173 seq705_BIOID47095    -            431   7.6e-20   71.1   0.1   1   1   2.5e-23   1.7e-19   70.0   0.0     3   167   205   398   204   403 0.88 Phage integrase family
PD40                 PF07676.7     39 seq707_BIOID47095    -            431   2.3e-35  119.6   5.3   1   4   2.5e-08   8.6e-05   21.9   0.0    11    34   203   224   198   227 0.82 WD40-like Beta Propeller Repeat
PD40                 PF07676.7     39 seq707_BIOID47095    -            431   2.3e-35  119.6   5.3   2   4   1.2e-12   4.2e-09   35.7   0.0     2    39   238   273   237   273 0.95 WD40-like Beta Propeller Repeat
PD40                 PF07676.7     39 seq707_BIOID47095    -            431   2.3e-35  119.6   5.3   3   4   6.4e-13   2.2e-09   36.6   0.1     2    38   282   316   281   317 0.96 WD40-like Beta Propeller Repeat
PD40                 PF07676.7     39 seq707_BIOID47095    -            431   2.3e-35  119.6   5.3   4   4   4.2e-07    0.0014   18.0   0.0     3    30   370   397   368   403 0.93 WD40-like Beta Propeller Repeat
TolB_N               PF04052.8    105 seq707_BIOID47095    -            431   9.2e-32  109.1   0.0   1   1   7.2e-35   2.5e-31  107.7   0.0     1    99    24   122    24   127 0.97 TolB amino-terminal domain
DPPIV_N              PF00930.16   353 seq707_BIOID47095    -            431   1.9e-13   49.6   0.0   1   1   2.8e-13   9.5e-10   37.4   0.0   239   348   249   353   220   358 0.87 Dipeptidyl peptidase IV (DPP IV) N-terminal region
SelA                 PF03841.8    367 seq709_BIOID47095    -            463  4.9e-176  584.7   0.0   1   1  8.4e-180  5.8e-176  584.5   0.0     1   366    83   451    83   452 0.99 L-seryl-tRNA selenium transferase
Se-cys_synth_N       PF12390.3     40 seq709_BIOID47095    -            463   2.8e-10   40.0   0.5   1   1   4.1e-14   2.8e-10   40.0   0.4     1    40     9    48     9    48 0.99 Selenocysteine synthase N terminal
Sigma70_r2           PF04542.9     71 seq713_BIOID47095    -            284   4.6e-19   67.6   0.0   1   1   1.3e-22   9.1e-19   66.7   0.0     1    70    53   122    53   123 0.97 Sigma-70 region 2
Sigma70_r4           PF04545.11    50 seq713_BIOID47095    -            284   3.6e-18   64.4   1.1   1   1   1.3e-20   9.1e-17   59.9   0.2     1    50   228   280   228   280 0.97 Sigma-70, region 4
Phage_integ_N        PF09003.5     81 seq716_BIOID47095    -            380   1.6e-31  107.7   0.1   1   1   4.7e-35   3.2e-31  106.7   0.1     1    77     1    76     1    86 0.95 Bacteriophage lambda integrase, N-terminal domain
Phage_integrase      PF00589.17   173 seq716_BIOID47095    -            380   8.2e-22   77.5   0.4   1   1   2.7e-25   1.9e-21   76.4   0.0     3   170   196   368   194   371 0.89 Phage integrase family
PALP                 PF00291.20   307 seq717_BIOID47095    -            323   1.3e-63  214.9   0.3   1   1   1.1e-67   1.5e-63  214.7   0.2     3   306    10   300     8   301 0.87 Pyridoxal-phosphate dependent enzyme
DeoRC                PF00455.17   162 seq726_BIOID47095    -            249   1.5e-46  157.8   0.0   1   1   7.1e-50   2.4e-46  157.1   0.0     2   162    68   228    67   228 0.98 DeoR C terminal sensor domain
HTH_DeoR             PF08220.7     57 seq726_BIOID47095    -            249   5.7e-16   57.6   0.4   1   1   3.4e-19   1.2e-15   56.6   0.2     1    56     4    59     4    60 0.98 DeoR-like helix-turn-helix domain
HTH_11               PF08279.7     55 seq726_BIOID47095    -            249   1.9e-09   36.9   0.4   1   1     2e-12   6.7e-09   35.1   0.1     1    42     4    44     4    53 0.91 HTH domain
HTH_Mga              PF08280.6     59 seq726_BIOID47095    -            249   1.4e-06   27.8   0.0   1   1   1.1e-09   3.8e-06   26.4   0.0     5    44     3    42     2    46 0.94 M protein trans-acting positive regulator (MGA) HTH domain
LTXXQ                PF07813.7    100 seq727_BIOID47095    -            167   2.1e-19   69.7  11.4   1   1     3e-23   2.1e-19   69.7   7.9     4    99    41   136    38   137 0.95 LTXXQ motif family protein
Metal_resist         PF13801.1    125 seq727_BIOID47095    -            167   2.2e-09   37.2   9.0   1   1   3.2e-13   2.2e-09   37.2   6.2    19   122    30   129     8   131 0.85 Heavy-metal resistance
Sigma54_activat      PF00158.21   168 seq730_BIOID47095    -            692   4.4e-71  237.6   0.1   1   1   3.8e-74   7.4e-71  236.9   0.0     1   168   381   548   381   548 0.99 Sigma-54 interaction domain
GAF_3                PF13492.1    129 seq730_BIOID47095    -            692   1.4e-17   63.9   0.0   1   1   8.4e-15   1.6e-11   44.2   0.0     1   129   202   346   202   346 0.85 GAF domain
GAF                  PF01590.21   154 seq730_BIOID47095    -            692   5.6e-16   58.9   0.1   1   1   1.9e-14   3.8e-11   43.2   0.0     1   154   202   344   202   344 0.90 GAF domain
GAF_2                PF13185.1    148 seq730_BIOID47095    -            692     4e-13   49.9   0.0   1   1   6.5e-12   1.3e-08   35.3   0.0     3   148   202   345   194   345 0.77 GAF domain
AAA_5                PF07728.9    139 seq730_BIOID47095    -            692   5.3e-08   32.5   0.1   1   1   6.5e-11   1.3e-07   31.3   0.0     2   130   405   529   404   538 0.79 AAA domain (dynein-related subfamily)
AAA                  PF00004.24   132 seq730_BIOID47095    -            692   3.4e-06   27.1   0.0   1   1   4.7e-09   9.2e-06   25.7   0.0     1   112   405   525   405   541 0.81 ATPase family associated with various cellular activities (AAA)
HTH_8                PF02954.14    42 seq730_BIOID47095    -            692   7.6e-05   22.0   0.2   1   1   3.9e-08   7.6e-05   22.0   0.1     6    42   645   684   642   684 0.90 Bacterial regulatory protein, Fis family
LppC                 PF04348.8    536 seq731_BIOID47095    -            678  3.3e-137  458.1  25.1   1   2   2.5e-53   3.4e-49  167.7  14.9     1   316    40   347    40   353 0.91 LppC putative lipoprotein
LppC                 PF04348.8    536 seq731_BIOID47095    -            678  3.3e-137  458.1  25.1   2   2   2.3e-91   3.1e-87  293.2   0.1   245   536   346   672   343   672 0.97 LppC putative lipoprotein
Radical_SAM          PF04055.16   166 seq734_BIOID47095    -            457   3.1e-15   56.6   0.0   1   1   6.9e-19   4.7e-15   56.0   0.0     2   164    57   227    56   229 0.81 Radical SAM superfamily
HemN_C               PF06969.11    66 seq734_BIOID47095    -            457   3.2e-12   46.2   0.6   1   1   1.7e-15   1.2e-11   44.4   0.0     1    66   363   431   363   431 0.94 HemN C-terminal domain
PMI_typeI            PF01238.16   373 seq735_BIOID47095    -            417  1.7e-124  415.4   0.0   1   1    2e-127  1.4e-123  412.5   0.0     1   372    27   382    27   383 0.98 Phosphomannose isomerase type I
Fer2_3               PF13085.1    110 seq736_BIOID47095    -            244   7.9e-31  106.0   0.0   1   1   6.3e-34   1.4e-30  105.1   0.0     1   110     8   112     8   112 0.96 2Fe-2S iron-sulfur cluster binding domain
Fer4_8               PF13183.1     57 seq736_BIOID47095    -            244   1.1e-12   47.6   4.8   1   1   7.4e-16   1.7e-12   47.0   1.5     2    57   146   219   145   219 0.72 4Fe-4S dicluster domain
Fer4_17              PF13534.1     61 seq736_BIOID47095    -            244   6.4e-10   39.1  13.5   1   1   6.8e-11   1.6e-07   31.4   3.6     2    61   149   220   148   220 0.72 4Fe-4S dicluster domain
Fer4_10              PF13237.1     52 seq736_BIOID47095    -            244   7.2e-10   38.4   1.9   1   1   3.2e-13   7.2e-10   38.4   1.3     8    52   148   216   141   216 0.95 4Fe-4S dicluster domain
Fer4_7               PF12838.2     52 seq736_BIOID47095    -            244   2.4e-06   27.6   2.9   1   1   1.1e-09   2.4e-06   27.6   2.0     2    51   149   218   148   219 0.55 4Fe-4S dicluster domain
Peripla_BP_2         PF01497.13   238 seq738_BIOID47095    -            354   8.4e-20   70.7   0.0   1   1   8.1e-24   1.1e-19   70.4   0.0    11   234    69   292    59   294 0.87 Periplasmic binding protein
Fer4_10              PF13237.1     52 seq739_BIOID47095    -             86   2.9e-13   49.2  11.8   1   1   1.4e-16   3.9e-13   48.8   8.1     4    52     5    55     2    55 0.88 4Fe-4S dicluster domain
Fer4_7               PF12838.2     52 seq739_BIOID47095    -             86   4.4e-08   33.2  11.9   1   1   2.3e-11   6.2e-08   32.7   8.2     1    49     8    55     8    60 0.88 4Fe-4S dicluster domain
Fer4_9               PF13187.1     55 seq739_BIOID47095    -             86   1.2e-06   28.5  13.1   1   1   7.4e-10     2e-06   27.8   9.0     1    51     8    55     8    60 0.93 4Fe-4S dicluster domain
Fer4                 PF00037.22    24 seq739_BIOID47095    -             86   9.2e-07   28.1  17.0   1   1   1.3e-09   3.5e-06   26.2   1.9     5    24     6    25     3    25 0.92 4Fe-4S binding domain
DUF1144              PF06610.8    143 seq740_BIOID47095    -            149   4.1e-71  237.2   7.6   1   1   3.3e-75   4.5e-71  237.0   5.3     4   143     3   142     1   142 0.98 Protein of unknown function (DUF1144)
SRP54                PF00448.17   196 seq742_BIOID47095    -            453   7.9e-76  253.7   0.3   1   1   5.5e-79   1.2e-75  253.1   0.2     1   196   100   296   100   296 0.99 SRP54-type protein, GTPase domain
SRP_SPB              PF02978.14   104 seq742_BIOID47095    -            453   1.1e-36  125.1   7.9   1   1   4.7e-40   1.1e-36  125.1   5.5     2   104   329   427   328   427 0.99 Signal peptide binding domain
SRP54_N              PF02881.14    75 seq742_BIOID47095    -            453   2.1e-21   75.6   0.5   1   1   9.2e-25   2.1e-21   75.6   0.3     1    75     5    82     5    82 0.99 SRP54-type protein, helical bundle domain
CbiA                 PF01656.18   195 seq742_BIOID47095    -            453   2.8e-08   33.2   2.5   1   1   3.8e-11   8.6e-08   31.7   1.3     9   164   110   256   102   288 0.68 CobQ/CobB/MinD/ParA nucleotide binding domain
cobW                 PF02492.14   178 seq742_BIOID47095    -            453   6.4e-05   22.3   0.4   1   1   7.5e-08   0.00017   20.9   0.3     2   152   102   251   100   260 0.79 CobW/HypB/UreG, nucleotide-binding domain
Toluene_X            PF03349.11   427 seq743_BIOID47095    -            448  8.7e-148  492.0  16.9   1   1  7.3e-152  9.9e-148  491.9  11.7     2   427    19   448    18   448 0.98 Outer membrane protein transport protein (OMPP1/FadL/TodX)
Big_1                PF02369.11   100 seq744_BIOID47095    -            420   1.5e-86  284.6  59.0   1   5     5e-15   2.3e-11   43.3   1.5    50    99     2    50     1    51 0.91 Bacterial Ig-like domain (group 1)
Big_1                PF02369.11   100 seq744_BIOID47095    -            420   1.5e-86  284.6  59.0   2   5     5e-25   2.3e-21   75.4   4.6     2    97    53   145    52   148 0.96 Bacterial Ig-like domain (group 1)
Big_1                PF02369.11   100 seq744_BIOID47095    -            420   1.5e-86  284.6  59.0   3   5   8.5e-24   3.9e-20   71.5   4.9     7    96   157   245   151   248 0.86 Bacterial Ig-like domain (group 1)
Big_1                PF02369.11   100 seq744_BIOID47095    -            420   1.5e-86  284.6  59.0   4   5   6.6e-22     3e-18   65.4   5.7    17   100   262   343   249   343 0.90 Bacterial Ig-like domain (group 1)
Big_1                PF02369.11   100 seq744_BIOID47095    -            420   1.5e-86  284.6  59.0   5   5   1.9e-18   8.8e-15   54.3   2.4     5    73   350   418   346   420 0.93 Bacterial Ig-like domain (group 1)
DUF1656              PF07869.7     58 seq746_BIOID47095    -             78   4.6e-18   64.6   9.3   1   1   3.3e-22   4.6e-18   64.6   6.5     3    57    16    70    14    72 0.95 Protein of unknown function (DUF1656)
Exonuc_VII_L         PF02601.10   319 seq747_BIOID47095    -            458   4.5e-91  305.2   1.6   1   1   1.3e-94   5.8e-91  304.8   1.1     1   319   126   442   126   442 0.97 Exonuclease VII, large subunit
tRNA_anti_2          PF13742.1     99 seq747_BIOID47095    -            458   2.6e-34  116.8   0.0   1   1   1.4e-37   6.2e-34  115.7   0.0     1    99     9   104     9   104 0.98 OB-fold nucleic acid binding domain
tRNA_anti            PF01336.20    76 seq747_BIOID47095    -            458   1.1e-08   34.6   0.0   1   1   4.6e-12   2.1e-08   33.7   0.0     1    75    30   104    30   105 0.96 OB-fold nucleic acid binding domain
SBP_bac_5            PF00496.17   374 seq748_BIOID47095    -            512   5.9e-96  321.4  11.1   1   1  5.5e-100   7.6e-96  321.0   7.7     1   372    70   429    70   431 0.95 Bacterial extracellular solute-binding proteins, family 5 Middle
Sdh_cyt              PF01127.17   121 seq749_BIOID47095    -            134   5.1e-30  103.6   4.9   1   1   4.3e-34   5.9e-30  103.4   3.4     2   120    11   128    10   129 0.90 Succinate dehydrogenase/Fumarate reductase transmembrane subunit
Usp                  PF00582.21   140 seq750_BIOID47095    -            144     3e-28   98.6   0.7   1   1   2.5e-32   3.4e-28   98.4   0.5     1   140     1   144     1   144 0.99 Universal stress protein family
BPD_transp_1         PF00528.17   185 seq751_BIOID47095    -            285   1.3e-17   63.8  15.8   1   1   9.2e-22   1.3e-17   63.8  10.9     1   183    83   282    83   284 0.84 Binding-protein-dependent transport system inner membrane component
NUDIX                PF00293.23   135 seq753_BIOID47095    -            141   1.3e-21   76.5   0.0   1   1   1.1e-25   1.5e-21   76.3   0.0     2   130     3   136     2   140 0.86 NUDIX domain
MFS_1                PF07690.11   354 seq756_BIOID47095    -            471   1.3e-54  185.2  70.7   1   1   4.7e-53   3.2e-49  167.4  35.2     1   353    15   405    15   406 0.91 Major Facilitator Superfamily
MFS_3                PF05977.8    524 seq756_BIOID47095    -            471   8.1e-11   40.6  10.5   1   1   1.2e-14   8.1e-11   40.6   7.3    20   186    20   182     6   197 0.84 Transmembrane secretion effector
F_bP_aldolase        PF01116.15   287 seq757_BIOID47095    -            283   1.2e-78  264.0   0.1   1   1   9.7e-83   1.3e-78  263.8   0.0     2   287     2   283     1   283 0.96 Fructose-bisphosphate aldolase class-II
HlyD                 PF00529.15   306 seq758_BIOID47095    -            285   1.7e-46  158.8   6.2   1   2   1.7e-22   4.7e-19   68.6   2.4     1    78    43   120    43   135 0.88 HlyD family secretion protein
HlyD                 PF00529.15   306 seq758_BIOID47095    -            285   1.7e-46  158.8   6.2   2   2   1.1e-29     3e-26   92.3   0.1   139   302   127   278   118   282 0.92 HlyD family secretion protein
HlyD_2               PF12700.2    328 seq758_BIOID47095    -            285     8e-21   74.4   0.2   1   1     4e-24   1.1e-20   73.9   0.1    15   239    38   229    34   245 0.86 HlyD family secretion protein
HlyD_3               PF13437.1    105 seq758_BIOID47095    -            285   4.6e-18   65.3   0.1   1   1   1.3e-14   3.6e-11   43.2   0.0     1    82   153   232   153   264 0.90 HlyD family secretion protein
Biotin_lipoyl_2      PF13533.1     50 seq758_BIOID47095    -            285     4e-18   64.7   2.2   1   1   1.9e-18   5.1e-15   54.7   0.7     1    50    43    92    43   103 0.89 Biotin-lipoyl like
VWA_CoxE             PF05762.9    222 seq759_BIOID47095    -            483   3.5e-12   45.8   0.2   1   1   8.4e-16   1.1e-11   44.1   0.0    56   196   319   459   284   465 0.82 VWA domain containing CoxE-like protein
Peripla_BP_6         PF13458.1    343 seq761_BIOID47095    -            386   6.5e-57  193.3   6.0   1   1   1.7e-60   7.7e-57  193.0   4.2     2   325    45   363    44   380 0.94 Periplasmic binding protein
ANF_receptor         PF01094.23   349 seq761_BIOID47095    -            386   2.4e-47  161.3   0.0   1   1   6.3e-51   2.9e-47  161.1   0.0     4   348    66   376    63   377 0.92 Receptor family ligand binding region
Peripla_BP_5         PF13433.1    364 seq761_BIOID47095    -            386   1.9e-20   72.8   0.0   1   1   5.2e-24   2.4e-20   72.5   0.0     1   323    45   362    45   369 0.91 Periplasmic binding protein domain
HTH_29               PF13551.1    113 seq764_BIOID47095    -            228   1.8e-14   53.6   0.1   1   1   8.5e-18   2.9e-14   53.0   0.1     1   110    30   137    30   140 0.94 Winged helix-turn helix
HTH_23               PF13384.1     50 seq764_BIOID47095    -            228   1.9e-11   43.1   0.6   1   1   8.9e-14     3e-10   39.2   0.1     3    50    26    73    24    73 0.95 Homeodomain-like domain
HTH_32               PF13565.1     77 seq764_BIOID47095    -            228   9.7e-10   39.0   2.8   1   1   1.9e-12   6.4e-09   36.3   0.1     1    77    56   136    56   136 0.87 Homeodomain-like domain
HTH_28               PF13518.1     52 seq764_BIOID47095    -            228     7e-08   32.1   0.6   1   1   1.5e-10   5.1e-07   29.4   0.1     1    50    29    79    29    84 0.89 Helix-turn-helix domain
ABC_tran             PF00005.22   118 seq767_BIOID47095    -            940   1.3e-25   89.9   0.0   1   1   2.1e-20   4.8e-17   62.3   0.0     1   118   647   861   647   861 0.95 ABC transporter
IGPS                 PF00218.16   254 seq768_BIOID47095    -            452   6.2e-99  330.0   0.0   1   1  1.5e-102     1e-98  329.3   0.0     1   253     5   251     5   252 0.99 Indole-3-glycerol phosphate synthase
PRAI                 PF00697.17   197 seq768_BIOID47095    -            452     2e-59  200.3   0.0   1   1   4.4e-63     3e-59  199.7   0.0     1   196   257   447   257   448 0.99 N-(5'phosphoribosyl)anthranilate (PRA) isomerase
Fumarate_red_C       PF02300.12   129 seq770_BIOID47095    -            131   6.5e-59  197.2   3.5   1   1   5.4e-63   7.4e-59  197.1   2.4     1   128     2   129     2   130 0.99 Fumarate reductase subunit C
Sdh_cyt              PF01127.17   121 seq772_BIOID47095    -            115   8.9e-12   44.7  15.1   1   1   7.9e-16   1.1e-11   44.5  10.5    18   120    11   104     2   113 0.83 Succinate dehydrogenase/Fumarate reductase transmembrane subunit
Rick_17kDa_Anti      PF05433.10    42 seq773_BIOID47095    -             72     2e-08   33.6  20.8   1   1     2e-12   2.7e-08   33.1  14.4     2    42    33    71    32    71 0.96 Glycine zipper 2TM domain
OmpA                 PF00691.15    97 seq774_BIOID47095    -            173   7.6e-20   71.0   0.0   1   1     1e-23   1.4e-19   70.1   0.0     1    97    72   167    72   167 0.96 OmpA family
GnsAB                PF08178.6     54 seq775_BIOID47095    -             57   6.1e-33  112.1   4.2   1   1     5e-37   6.8e-33  111.9   2.9     1    54     1    54     1    54 1.00 GnsA/GnsB family
GTP_EFTU             PF00009.22   188 seq777_BIOID47095    -            614   2.5e-37  128.0   0.0   1   1   1.5e-40   4.2e-37  127.2   0.0     5   184     2   163     1   166 0.95 Elongation factor Tu GTP binding domain
SelB-wing_3          PF09107.6     50 seq777_BIOID47095    -            614   8.9e-20   69.7   0.6   1   1   9.4e-23   2.6e-19   68.2   0.4     1    50   557   606   557   606 0.96 Elongation factor SelB, winged helix
SelB-wing_2          PF09106.6     59 seq777_BIOID47095    -            614     2e-19   69.1   1.1   1   1   2.6e-22   7.1e-19   67.3   0.8     1    59   423   480   423   480 0.99 Elongation factor SelB, winged helix
GTP_EFTU_D2          PF03144.20    74 seq777_BIOID47095    -            614   5.8e-09   35.8   0.0   1   1   6.6e-12   1.8e-08   34.2   0.0     1    73   189   256   189   257 0.94 Elongation factor Tu domain 2
MMR_HSR1             PF01926.18   114 seq777_BIOID47095    -            614   1.7e-05   24.6   0.0   1   1   2.6e-08     7e-05   22.6   0.0     2   109     3   107     2   115 0.70 50S ribosome-binding GTPase
PTS-HPr              PF00381.14    84 seq778_BIOID47095    -             85   1.3e-31  108.2   0.2   1   1   9.9e-36   1.4e-31  108.1   0.1     1    82     1    82     1    84 0.98 PTS HPr component phosphorylation site
ABC-3                PF00950.12   258 seq779_BIOID47095    -             89   9.1e-15   54.5   0.7   1   1   7.2e-19   9.9e-15   54.4   0.5    38    98     1    61     1    73 0.95 ABC 3 transport family
DUF4132              PF13569.1    180 seq780_BIOID47095    -           1264     2e-53  180.4   0.0   1   1   7.2e-57   4.9e-53  179.2   0.0     1   179   988  1173   988  1174 0.96 Domain of unknown function (DUF4132)
WGR                  PF05406.10    81 seq780_BIOID47095    -           1264   3.2e-15   55.7   3.3   1   1   8.1e-19   5.6e-15   54.9   1.2    13    78     6    68     2    71 0.92 WGR domain
DUF883               PF05957.8     94 seq782_BIOID47095    -            113   6.8e-27   93.5   1.2   1   1   5.9e-31   8.1e-27   93.3   0.9     1    94    19   111    19   111 0.97 Bacterial protein of unknown function (DUF883)
FecCD                PF01032.13   311 seq784_BIOID47095    -            326   9.5e-90  300.4  32.0   1   1   1.7e-93   1.2e-89  300.1  22.2     2   311    12   322     9   322 0.96 FecCD transport family
ABC-3                PF00950.12   258 seq784_BIOID47095    -            326   7.5e-09   35.1  13.9   1   1   1.1e-12   7.5e-09   35.1   9.6    45   236    98   298    55   322 0.78 ABC 3 transport family
FAD_binding_2        PF00890.19   421 seq785_BIOID47095    -            588  2.6e-117  392.1   6.1   1   1    7e-121  3.2e-117  391.8   4.2     1   421     9   405     9   405 0.98 FAD binding domain
Succ_DH_flav_C       PF02910.15   129 seq785_BIOID47095    -            588   3.8e-38  130.1   0.1   1   1   1.4e-41   6.3e-38  129.4   0.1     1   129   460   588   460   588 0.96 Fumarate reductase flavoprotein C-term
ADH_zinc_N           PF00107.21   130 seq786_BIOID47095    -            327   7.8e-30  102.9   0.0   1   1     3e-33   1.4e-29  102.2   0.0     1   108   152   258   152   285 0.89 Zinc-binding dehydrogenase
ADH_zinc_N_2         PF13602.1    127 seq786_BIOID47095    -            327   2.6e-15   57.3   0.0   1   1   9.7e-19   4.4e-15   56.5   0.0     2   123   185   321   184   325 0.81 Zinc-binding dehydrogenase
ADH_N                PF08240.7    109 seq786_BIOID47095    -            327   1.1e-13   50.7   0.1   1   1   1.5e-16   6.8e-13   48.2   0.0     2    62    29    88    28   104 0.94 Alcohol dehydrogenase GroES-like domain
Fumarate_red_D       PF02313.12   118 seq787_BIOID47095    -            119   5.9e-53  177.6   5.6   1   1   4.8e-57   6.6e-53  177.4   3.9     2   117     3   117     2   118 0.98 Fumarate reductase subunit D
DUF945               PF06097.6    459 seq790_BIOID47095    -            502  6.1e-150  499.8  17.9   1   1    5e-154  6.9e-150  499.6  12.4     1   459     1   482     1   482 0.99 Bacterial protein of unknown function (DUF945)
DDE_3                PF13358.1    146 seq791_BIOID47095    -            115   4.7e-15   55.4   0.4   1   1   8.4e-19   5.7e-15   55.2   0.3    61   141     7    87     3    92 0.92 DDE superfamily endonuclease
rve                  PF00665.21   120 seq791_BIOID47095    -            115   2.5e-07   30.6   0.0   1   1   5.1e-11   3.5e-07   30.2   0.0    48   119     7    78     3    79 0.93 Integrase core domain
BPD_transp_1         PF00528.17   185 seq792_BIOID47095    -            264   5.3e-20   71.5  16.3   1   1   3.9e-24   5.3e-20   71.5  11.3     2   181    75   253    74   257 0.90 Binding-protein-dependent transport system inner membrane component
TPR_6                PF13174.1     33 seq794_BIOID47095    -            263   1.8e-22   78.0   1.7   1   3   2.8e-07   0.00047   20.3   0.0     4    33   146   176   145   176 0.86 Tetratricopeptide repeat
TPR_6                PF13174.1     33 seq794_BIOID47095    -            263   1.8e-22   78.0   1.7   2   3   2.2e-08   3.8e-05   23.7   0.1     3    33   183   213   181   213 0.95 Tetratricopeptide repeat
TPR_6                PF13174.1     33 seq794_BIOID47095    -            263   1.8e-22   78.0   1.7   3   3   7.2e-11   1.2e-07   31.5   0.0     1    33   218   250   218   250 0.96 Tetratricopeptide repeat
TPR_16               PF13432.1     65 seq794_BIOID47095    -            263   6.3e-12   45.7   0.0   1   1   1.6e-09   2.7e-06   27.7   0.0     2    65   147   214   146   214 0.92 Tetratricopeptide repeat
TPR_2                PF07719.12    34 seq794_BIOID47095    -            263   1.1e-09   37.3   0.2   1   2   2.1e-06    0.0035   17.0   0.1     2    33   181   212   180   213 0.93 Tetratricopeptide repeat
TPR_2                PF07719.12    34 seq794_BIOID47095    -            263   1.1e-09   37.3   0.2   2   2   5.3e-06    0.0091   15.7   0.0     1    33   217   249   217   250 0.95 Tetratricopeptide repeat
TPR_8                PF13181.1     34 seq794_BIOID47095    -            263   2.9e-06   26.5   0.9   1   2   0.00027      0.46   10.2   0.2     2    29   181   208   180   213 0.89 Tetratricopeptide repeat
TPR_8                PF13181.1     34 seq794_BIOID47095    -            263   2.9e-06   26.5   0.9   2   2   2.7e-05     0.046   13.3   0.0     5    29   221   245   217   250 0.85 Tetratricopeptide repeat
SIS                  PF01380.17   131 seq795_BIOID47095    -            307   1.7e-30  105.1   0.1   1   1   5.1e-34   2.3e-30  104.7   0.0     2   130   149   277   148   278 0.98 SIS domain
HTH_6                PF01418.12    77 seq795_BIOID47095    -            307   3.9e-26   90.4   0.0   1   1   2.1e-29   9.7e-26   89.2   0.0     2    77    26   101    25   101 0.97 Helix-turn-helix domain, rpiR family
FUSC                 PF04632.7    650 seq796_BIOID47095    -            670  4.2e-161  537.5  47.5   1   1    7e-165  4.8e-161  537.3  32.9     1   649    20   662    20   663 0.97 Fusaric acid resistance protein family
FUSC_2               PF13515.1    128 seq796_BIOID47095    -            670     1e-15   57.6  13.8   1   1   1.5e-19     1e-15   57.6   9.6     1   125    33   163    31   166 0.86 Fusaric acid resistance protein-like
Beta-lactamase       PF00144.19   330 seq797_BIOID47095    -            420   4.3e-87  292.0   0.6   1   1   3.7e-91   5.1e-87  291.8   0.4     3   329    73   419    71   420 0.97 Beta-lactamase
F_bP_aldolase        PF01116.15   287 seq799_BIOID47095    -            286   1.5e-94  316.1   0.0   1   1   1.2e-98   1.7e-94  316.0   0.0     1   287     1   283     1   283 0.97 Fructose-bisphosphate aldolase class-II
Acylphosphatase      PF00708.13    91 seq800_BIOID47095    -             92   3.5e-28   97.4   0.0   1   1   2.8e-32   3.8e-28   97.3   0.0     1    91     1    92     1    92 0.95 Acylphosphatase
DUF2592              PF10766.4     41 seq804_BIOID47095    -             49     1e-26   91.8   4.7   1   1   8.2e-31   1.1e-26   91.7   3.3     1    41     4    44     4    44 0.98 Protein of unknown function (DUF2592)
Ribosomal_S16        PF00886.14    62 seq806_BIOID47095    -             82     6e-26   89.8   0.1   1   1   5.2e-30   7.1e-26   89.5   0.0     1    62     8    68     8    68 0.96 Ribosomal protein S16
DegT_DnrJ_EryC1      PF01041.12   363 seq810_BIOID47095    -            385  6.6e-132  439.8   0.1   1   1  2.7e-135  7.4e-132  439.6   0.1     3   363    18   380    16   380 0.97 DegT/DnrJ/EryC1/StrS aminotransferase family
Aminotran_1_2        PF00155.16   363 seq810_BIOID47095    -            385   1.4e-09   37.2   0.2   1   1   1.2e-12   3.4e-09   36.0   0.0    46   197    41   170    24   216 0.89 Aminotransferase class I and II
Cys_Met_Meta_PP      PF01053.15   386 seq810_BIOID47095    -            385   1.2e-08   33.6   0.1   1   1   6.1e-12   1.7e-08   33.0   0.1    54   193    38   176    36   249 0.81 Cys/Met metabolism PLP-dependent enzyme
Beta_elim_lyase      PF01212.16   290 seq810_BIOID47095    -            385   2.8e-06   26.5   0.1   1   1   1.8e-09   4.8e-06   25.8   0.0    29   268    39   278    32   302 0.72 Beta-eliminating lyase
Aminotran_5          PF00266.14   371 seq810_BIOID47095    -            385     7e-06   24.9   0.3   1   1   3.6e-09   9.8e-06   24.4   0.2    55   297    48   283    41   326 0.80 Aminotransferase class-V
UPF0102              PF02021.12    93 seq812_BIOID47095    -            131     1e-35  121.4   0.1   1   1   8.8e-40   1.2e-35  121.1   0.0     1    92    22   115    22   116 0.98 Uncharacterised protein family UPF0102
BPD_transp_1         PF00528.17   185 seq813_BIOID47095    -            306     4e-43  146.9  10.6   1   1   2.9e-47     4e-43  146.9   7.4     1   184   113   304   113   305 0.99 Binding-protein-dependent transport system inner membrane component
HATPase_c            PF02518.21   111 seq815_BIOID47095    -            467   1.7e-24   85.5   0.0   1   1   7.8e-28   3.6e-24   84.5   0.0     1   111   349   460   349   460 0.98 Histidine kinase-, DNA gyrase B-, and HSP90-like ATPase
HAMP                 PF00672.20    70 seq815_BIOID47095    -            467   1.4e-15   57.0   0.2   1   1   3.1e-19   1.4e-15   57.0   0.2     2    69   168   235   167   236 0.96 HAMP domain
HisKA                PF00512.20    68 seq815_BIOID47095    -            467   6.1e-14   51.6   2.1   1   1   1.5e-17   6.8e-14   51.5   0.2     1    68   240   304   240   304 0.97 His Kinase A (phospho-acceptor) domain
TOBE                 PF03459.12    64 seq816_BIOID47095    -            147   1.2e-32  111.6   6.6   1   2   4.9e-21   6.7e-17   61.2   0.8     2    64     9    71     8    71 0.98 TOBE domain
TOBE                 PF03459.12    64 seq816_BIOID47095    -            147   1.2e-32  111.6   6.6   2   2     1e-18   1.4e-14   53.8   0.3     2    63    81   142    81   143 0.98 TOBE domain
Phage_Cox            PF10743.4     87 seq817_BIOID47095    -             90   1.4e-42  143.4   0.1   1   1   1.2e-46   1.7e-42  143.2   0.1     2    87     4    90     3    90 0.98 Regulatory phage protein cox
SBP_bac_11           PF13531.1    231 seq818_BIOID47095    -            257   2.7e-55  187.4   4.8   1   1   4.5e-59   3.1e-55  187.2   3.3     1   231    29   255    29   255 0.95 Bacterial extracellular solute-binding protein
SBP_bac_1            PF01547.20   314 seq818_BIOID47095    -            257   8.7e-17   61.6   7.0   1   1   1.6e-20   1.1e-16   61.3   4.8     1   313    34   246    34   247 0.89 Bacterial extracellular solute-binding protein
RimM                 PF01782.13    84 seq819_BIOID47095    -            183     9e-28   95.9   0.0   1   1     2e-31   1.3e-27   95.3   0.0     2    84    17    98    16    98 0.98 RimM N-terminal domain
PRC                  PF05239.11    79 seq819_BIOID47095    -            183   1.7e-09   37.3   0.7   1   1     4e-13   2.7e-09   36.6   0.5     2    73   105   178   104   182 0.89 PRC-barrel domain
PALP                 PF00291.20   307 seq821_BIOID47095    -            397   2.5e-44  151.5   0.3   1   1   2.3e-48   3.1e-44  151.2   0.2     4   307    53   378    50   378 0.78 Pyridoxal-phosphate dependent enzyme
ABC_tran             PF00005.22   118 seq822_BIOID47095    -            252   2.2e-19   69.8   0.0   1   1   5.4e-23   3.7e-19   69.1   0.0     1   117    43   167    43   168 0.94 ABC transporter
AAA_21               PF13304.1    303 seq822_BIOID47095    -            252     1e-13   51.8   1.3   1   1   8.4e-12   5.8e-08   32.9   0.1   235   299   138   199   123   200 0.93 AAA domain
SBP_bac_8            PF13416.1    281 seq823_BIOID47095    -            348     7e-43  147.2   7.5   1   1   3.5e-46   9.5e-43  146.8   5.2     2   278    42   313    41   317 0.91 Bacterial extracellular solute-binding protein
SBP_bac_6            PF13343.1    242 seq823_BIOID47095    -            348   3.7e-41  140.9   3.6   1   1   1.8e-44   4.8e-41  140.5   2.5     4   241    77   323    74   324 0.92 Bacterial extracellular solute-binding protein
SBP_bac_11           PF13531.1    231 seq823_BIOID47095    -            348     4e-16   59.2   0.0   1   1   2.2e-19   6.1e-16   58.6   0.0    16   223    42   285    37   293 0.82 Bacterial extracellular solute-binding protein
SBP_bac_1            PF01547.20   314 seq823_BIOID47095    -            348     7e-14   52.1  10.7   1   1   4.6e-17   1.3e-13   51.3   7.4    12   313    40   284    31   285 0.74 Bacterial extracellular solute-binding protein
Lipoprotein_8        PF02030.10   493 seq823_BIOID47095    -            348   1.5e-09   36.8   0.1   1   1   2.1e-12   5.6e-09   34.9   0.0    21    98    22   104     1   114 0.76 Hypothetical lipoprotein (MG045 family)
TonB_dep_Rec         PF00593.19   276 seq826_BIOID47095    -            725   7.8e-32  111.1  13.1   1   1   1.1e-35   7.8e-32  111.1   9.1     1   275   456   723   456   724 0.88 TonB dependent receptor
Plug                 PF07715.10   108 seq826_BIOID47095    -            725   9.2e-31  106.2   0.9   1   1   5.8e-34     4e-30  104.2   0.6     8   108    50   164    44   164 0.96 TonB-dependent Receptor Plug Domain
PadR                 PF03551.9     75 seq829_BIOID47095    -            207   6.7e-16   57.7   0.1   1   1   8.1e-20   1.1e-15   57.0   0.1     1    74    67   136    67   137 0.93 Transcriptional regulator PadR-like family
SIS_2                PF13580.1    138 seq833_BIOID47095    -            196   1.2e-31  109.1   1.0   1   1   2.2e-35   1.5e-31  108.8   0.7     3   138    10   144     8   144 0.95 SIS domain
SIS                  PF01380.17   131 seq833_BIOID47095    -            196   6.2e-07   28.9   0.3   1   1   7.1e-10   4.8e-06   26.0   0.0    49   105   105   164    77   182 0.82 SIS domain
Peripla_BP_4         PF13407.1    258 seq835_BIOID47095    -            313   5.8e-58  196.1  10.8   1   1   1.7e-61   7.6e-58  195.7   7.5     2   255    30   290    29   293 0.95 Periplasmic binding protein domain
Peripla_BP_1         PF00532.16   279 seq835_BIOID47095    -            313   1.7e-18   66.6   0.4   1   1   4.6e-22   2.1e-18   66.4   0.3     5   202    30   240    26   287 0.80 Periplasmic binding proteins and sugar binding domain of LacI family
Peripla_BP_3         PF13377.1    160 seq835_BIOID47095    -            313     2e-11   44.0   0.0   1   1   9.9e-15   4.5e-11   42.8   0.0    12   140   161   291   159   307 0.86 Periplasmic binding protein-like domain
ROK                  PF00480.15   179 seq836_BIOID47095    -            321   9.7e-42  142.6   0.6   1   1     2e-45   1.4e-41  142.1   0.4     1   179    16   203    16   203 0.96 ROK family
Glucokinase          PF02685.11   316 seq836_BIOID47095    -            321   1.6e-08   33.5   1.3   1   1   1.9e-11   1.3e-07   30.5   0.9     4   264    18   264    15   274 0.76 Glucokinase
tRNA_m1G_MT          PF01746.16   186 seq843_BIOID47095    -            255   4.9e-60  202.2   0.0   1   1   4.3e-64   5.8e-60  201.9   0.0     2   186    23   221    22   221 0.98 tRNA (Guanine-1)-methyltransferase
Form_Nir_trans       PF01226.12   250 seq845_BIOID47095    -            310   2.9e-53  180.2  18.2   1   1   2.4e-57   3.3e-53  180.0  12.6     3   249    39   279    37   280 0.97 Formate/nitrite transporter
DUF45                PF01863.12   205 seq846_BIOID47095    -            167   7.4e-12   45.3   0.3   1   1   1.2e-15   7.9e-12   45.2   0.2   142   198    93   149    17   156 0.87 Protein of unknown function DUF45
WLM                  PF08325.5    186 seq846_BIOID47095    -            167   1.3e-05   25.0   3.5   1   1   2.4e-09   1.7e-05   24.6   2.0    81   118   114   151   100   166 0.85 WLM domain
Peripla_BP_6         PF13458.1    343 seq848_BIOID47095    -            369   1.5e-63  215.0   4.1   1   1   3.9e-67   1.8e-63  214.8   2.8     2   342    26   363    25   364 0.94 Periplasmic binding protein
ANF_receptor         PF01094.23   349 seq848_BIOID47095    -            369   8.9e-52  175.9   0.0   1   1   2.3e-55     1e-51  175.7   0.0     4   349    47   360    44   360 0.94 Receptor family ligand binding region
Peripla_BP_5         PF13433.1    364 seq848_BIOID47095    -            369   3.8e-22   78.4   0.0   1   1   9.8e-26   4.5e-22   78.1   0.0     1   323    26   345    26   365 0.92 Periplasmic binding protein domain
DUF1398              PF07166.6    125 seq850_BIOID47095    -            141   1.6e-59  199.1   8.9   1   1   1.4e-63   1.9e-59  198.9   6.2     1   125     8   132     8   132 0.99 Protein of unknown function (DUF1398)
BPD_transp_1         PF00528.17   185 seq851_BIOID47095    -            229   4.3e-22   78.4  13.2   1   1     4e-26   5.5e-22   78.0   9.2     2   175    26   215    25   227 0.79 Binding-protein-dependent transport system inner membrane component
Lipocalin_2          PF08212.7    143 seq852_BIOID47095    -            177   8.1e-51  171.4   0.0   1   1   1.4e-54   9.4e-51  171.2   0.0     1   143    34   174    34   174 0.98 Lipocalin-like domain
Lipocalin            PF00061.18   144 seq852_BIOID47095    -            177     4e-09   36.5   0.0   1   1   7.7e-13   5.3e-09   36.1   0.0     2   139    41   171    40   175 0.85 Lipocalin / cytosolic fatty-acid binding protein family
OppC_N               PF12911.2     56 seq853_BIOID47095    -            125   2.4e-18   65.1   0.2   1   1   1.7e-22   2.4e-18   65.1   0.2     2    56    24    79    23    79 0.86 N-terminal TM domain of oligopeptide transport permease C
Methyltransf_18      PF12847.2    112 seq854_BIOID47095    -            270   3.4e-14   53.2   0.0   1   1   2.8e-17   7.5e-14   52.1   0.0     4   108    62   154    59   159 0.90 Methyltransferase domain
Methyltransf_31      PF13847.1    152 seq854_BIOID47095    -            270   1.2e-13   50.7   0.0   1   1   6.3e-17   1.7e-13   50.3   0.0     2   102    58   149    57   223 0.72 Methyltransferase domain
Methyltransf_25      PF13649.1    101 seq854_BIOID47095    -            270   9.1e-08   32.2   0.0   1   1   1.2e-10   3.2e-07   30.5   0.0     3    73    65   131    63   176 0.82 Methyltransferase domain
Methyltransf_12      PF08242.7     99 seq854_BIOID47095    -            270   9.8e-08   32.2   0.0   1   1   9.2e-11   2.5e-07   30.9   0.0     2    89    65   147    64   152 0.89 Methyltransferase domain
Methyltransf_11      PF08241.7     95 seq854_BIOID47095    -            270   5.1e-06   26.7   0.0   1   1   3.9e-09   1.1e-05   25.7   0.0     2    46    65   115    64   150 0.78 Methyltransferase domain
Phage_integrase      PF00589.17   173 seq855_BIOID47095    -             76   2.8e-10   40.0   0.1   1   1   2.2e-14     3e-10   39.9   0.1   114   167     4    57     1    63 0.94 Phage integrase family
BON                  PF04972.12    64 seq856_BIOID47095    -            191   2.5e-32  110.3   8.7   1   2   2.7e-19   3.6e-15   55.3   0.8     3    62    53   113    51   115 0.96 BON domain
BON                  PF04972.12    64 seq856_BIOID47095    -            191   2.5e-32  110.3   8.7   2   2   1.8e-20   2.4e-16   59.1   0.8     1    57   129   184   129   188 0.97 BON domain
Fer2_3               PF13085.1    110 seq857_BIOID47095    -            238   3.8e-31  107.0   0.0   1   1   1.6e-34   5.5e-31  106.5   0.0     2   109     5   111     4   112 0.93 2Fe-2S iron-sulfur cluster binding domain
Fer4_17              PF13534.1     61 seq857_BIOID47095    -            238     2e-10   40.7   0.8   1   1   1.1e-13   3.9e-10   39.8   0.5     1    61   148   221   148   221 0.80 4Fe-4S dicluster domain
Fer4_8               PF13183.1     57 seq857_BIOID47095    -            238   1.3e-09   37.8   1.5   1   1     8e-13   2.7e-09   36.7   1.0     2    56   146   219   145   220 0.71 4Fe-4S dicluster domain
Fer4_18              PF13746.1     69 seq857_BIOID47095    -            238   3.2e-07   30.5   1.1   1   1     1e-09   3.5e-06   27.2   0.1     2    67   155   221   154   223 0.97 4Fe-4S dicluster domain
Fe-ADH               PF00465.14   366 seq860_BIOID47095    -            383  1.7e-121  405.2   9.2   1   1  2.8e-125  1.9e-121  405.0   6.3     1   366     9   375     9   375 0.97 Iron-containing alcohol dehydrogenase
Fe-ADH_2             PF13685.1    250 seq860_BIOID47095    -            383   7.7e-20   71.1   5.5   1   1   4.6e-21   3.2e-17   62.5   3.8     2   246    14   278    13   280 0.91 Iron-containing alcohol dehydrogenase
Abhydrolase_6        PF12697.2    228 seq862_BIOID47095    -            254   2.3e-35  122.4   4.8   1   1   9.9e-39   2.7e-35  122.2   3.3     1   227    19   246    19   247 0.79 Alpha/beta hydrolase family
Abhydrolase_1        PF00561.15   230 seq862_BIOID47095    -            254   1.9e-20   73.2   0.6   1   2   2.8e-15   7.5e-12   45.1   0.2     3    80    45   124    43   184 0.79 alpha/beta hydrolase fold
Abhydrolase_1        PF00561.15   230 seq862_BIOID47095    -            254   1.9e-20   73.2   0.6   2   2   1.2e-09   3.3e-06   26.7   0.0   173   228   193   248   187   250 0.93 alpha/beta hydrolase fold
Abhydrolase_5        PF12695.2    142 seq862_BIOID47095    -            254   1.1e-16   60.7   0.2   1   1   9.3e-20   2.5e-16   59.5   0.1     1   141    18   234    18   235 0.85 Alpha/beta hydrolase family
PGAP1                PF07819.8    225 seq862_BIOID47095    -            254   2.1e-09   37.1   0.1   1   1   1.9e-11   5.2e-08   32.6   0.1     3   144    15   138    13   159 0.78 PGAP1-like protein
DUF676               PF05057.9    218 seq862_BIOID47095    -            254   0.00011   21.4   0.0   1   1   6.1e-08   0.00017   20.8   0.0     8   103    19   105    12   121 0.84 Putative serine esterase (DUF676)
DUF2732              PF10809.3     77 seq864_BIOID47095    -             74   1.7e-11   43.3   1.1   1   1   1.4e-15   1.9e-11   43.2   0.7    20    72    14    66     2    70 0.93 Protein of unknown function (DUF2732)
Glycos_transf_2      PF00535.21   169 seq865_BIOID47095    -            322   1.1e-30  106.3   0.0   1   1   3.3e-34   1.5e-30  105.9   0.0     1   165    11   171    11   175 0.87 Glycosyl transferase family 2
Glyco_tranf_2_3      PF13641.1    230 seq865_BIOID47095    -            322   2.4e-12   47.0   0.0   1   1   9.4e-16   4.3e-12   46.2   0.0     2   130     9   134     8   191 0.82 Glycosyltransferase like family 2
Glyco_tranf_2_2      PF10111.4    281 seq865_BIOID47095    -            322   8.1e-06   25.0   0.0   1   1   2.5e-09   1.2e-05   24.4   0.0     1   104    11   108    11   120 0.83 Glycosyltransferase like family 2
MutS_V               PF00488.16   235 seq866_BIOID47095    -            853  7.3e-105  349.4   0.0   1   1  4.6e-108  1.3e-104  348.6   0.0     1   234   567   798   567   799 0.99 MutS domain V
MutS_III             PF05192.13   204 seq866_BIOID47095    -            853   3.9e-49  167.0   3.3   1   1   2.6e-52   7.2e-49  166.2   2.3     1   204   271   560   271   560 0.96 MutS domain III
MutS_I               PF01624.15   113 seq866_BIOID47095    -            853   2.8e-44  149.6   0.0   1   1   2.8e-47   7.6e-44  148.2   0.0     1   112    11   122    11   123 0.99 MutS domain I
MutS_II              PF05188.12   137 seq866_BIOID47095    -            853   1.8e-33  115.3   0.0   1   1   1.6e-36   4.5e-33  114.1   0.0     1   137   131   256   131   256 0.98 MutS domain II
MutS_IV              PF05190.13    92 seq866_BIOID47095    -            853   3.3e-28   97.5   0.1   1   1   3.6e-31   9.9e-28   96.0   0.1     1    90   428   517   428   519 0.97 MutS family domain IV
ATP_bind_3           PF01171.15   182 seq869_BIOID47095    -            311     2e-14   53.3   0.0   1   1   2.4e-18   3.3e-14   52.6   0.0     2   161    42   205    41   209 0.84 PP-loop family
DUF3592              PF12158.3    148 seq871_BIOID47095    -            168   7.6e-19   67.8   0.4   1   1   7.1e-23   9.7e-19   67.5   0.3     6   145    22   152    19   155 0.88 Protein of unknown function (DUF3592)
AsnC_trans_reg       PF01037.16    74 seq872_BIOID47095    -            152   1.6e-18   66.0   0.1   1   1   8.4e-22   2.9e-18   65.2   0.1     4    73    75   143    72   144 0.92 AsnC family
HTH_AsnC-type        PF13404.1     42 seq872_BIOID47095    -            152   1.5e-13   49.9   0.0   1   1   8.8e-17     3e-13   48.9   0.0     1    42     6    47     6    47 0.97 AsnC-type helix-turn-helix domain
HTH_24               PF13412.1     48 seq872_BIOID47095    -            152   2.6e-13   49.0   0.0   1   1   1.2e-16   4.2e-13   48.3   0.0     1    48     6    53     6    53 0.97 Winged helix-turn-helix DNA-binding
HTH_11               PF08279.7     55 seq872_BIOID47095    -            152   1.6e-05   24.3   0.0   1   1   9.9e-09   3.4e-05   23.2   0.0    17    54    24    66    11    67 0.87 HTH domain
Molybdop_Fe4S4       PF04879.11    55 seq873_BIOID47095    -            195   2.2e-21   75.3   0.2   1   1   2.6e-24   1.8e-20   72.4   0.1     2    55    44   104    43   104 0.96 Molybdopterin oxidoreductase Fe4S4 domain
Molybdopterin        PF00384.17   432 seq873_BIOID47095    -            195   2.4e-06   26.4   0.1   1   1   4.2e-10   2.9e-06   26.1   0.0     1    35   107   139   107   190 0.79 Molybdopterin oxidoreductase
BPD_transp_1         PF00528.17   185 seq875_BIOID47095    -            166   1.4e-25   89.7  11.2   1   1   1.2e-29   1.6e-25   89.6   7.8    21   184     1   165     1   166 0.99 Binding-protein-dependent transport system inner membrane component
DUF218               PF02698.12   155 seq877_BIOID47095    -            233   1.6e-23   82.8   0.0   1   1   1.6e-27   2.2e-23   82.3   0.0    17   130    71   180    61   203 0.89 DUF218 domain
Trp_syntA            PF00290.15   259 seq878_BIOID47095    -            268  7.9e-101  335.7   0.0   1   1  6.5e-105  8.9e-101  335.5   0.0     1   258     8   266     8   267 0.99 Tryptophan synthase alpha chain
Amidase_3            PF01520.13   175 seq879_BIOID47095    -            289   2.7e-52  176.9   0.0   1   1     5e-56   6.8e-52  175.6   0.0     1   174    59   273    59   274 0.99 N-acetylmuramoyl-L-alanine amidase
Methyltransf_30      PF05430.6    124 seq880_BIOID47095    -            688   1.8e-50  169.6   0.0   1   1   4.8e-54   3.3e-50  168.8   0.0     1   123   138   264   138   265 0.98 S-adenosyl-L-methionine-dependent methyltransferase
DAO                  PF01266.19   358 seq880_BIOID47095    -            688   2.4e-46  158.1   0.3   1   1   1.7e-49   1.2e-45  155.9   0.2     2   357   287   652   286   653 0.87 FAD dependent oxidoreductase
DUF1498              PF07385.7    225 seq881_BIOID47095    -            226  4.8e-118  392.1   0.0   1   1  3.9e-122  5.3e-118  391.9   0.0     1   224     1   224     1   225 0.99 Protein of unknown function (DUF1498)
Response_reg         PF00072.19   112 seq885_BIOID47095    -            240   8.2e-25   86.8   0.0   1   1   1.8e-28   1.2e-24   86.3   0.0     1   112    13   122    13   122 0.98 Response regulator receiver domain
Trans_reg_C          PF00486.23    77 seq885_BIOID47095    -            240     1e-22   79.6   0.1   1   1   2.7e-26   1.8e-22   78.8   0.0     2    77   157   232   156   232 0.96 Transcriptional regulatory protein, C terminal
Porin_1              PF00267.16   337 seq886_BIOID47095    -            353    6e-142  472.7  25.4   1   1    1e-145  6.8e-142  472.5  17.6     1   337    29   353    29   353 0.98 Gram-negative porin
Porin_4              PF13609.1    311 seq886_BIOID47095    -            353   1.7e-21   76.9  31.3   1   1   2.5e-25   1.7e-21   76.9  21.7     1   304     9   327     7   336 0.77 Gram-negative porin
Ribosomal_L19        PF01245.15   113 seq887_BIOID47095    -            115   8.8e-51  170.3   2.5   1   1   7.2e-55   9.8e-51  170.1   1.8     2   112     3   113     2   114 0.99 Ribosomal protein L19
ABC_tran             PF00005.22   118 seq888_BIOID47095    -            510   5.5e-37  126.6   0.1   1   2   3.9e-24   1.8e-20   73.3   0.2     1   118    45   174    45   174 0.95 ABC transporter
ABC_tran             PF00005.22   118 seq888_BIOID47095    -            510   5.5e-37  126.6   0.1   2   2   3.4e-17   1.5e-13   50.9   0.0     3   117   305   437   303   438 0.84 ABC transporter
ABC_tran             PF00005.22   118 seq890_BIOID47095    -            352   1.4e-25   89.8   0.0   1   1   6.4e-29   2.9e-25   88.7   0.0     1   117    38   156    38   157 0.89 ABC transporter
TOBE                 PF03459.12    64 seq890_BIOID47095    -            352   3.6e-19   68.4   0.0   1   1     2e-20   9.2e-17   60.7   0.0     1    62   290   350   290   352 0.97 TOBE domain
AAA_22               PF13401.1    131 seq891_BIOID47095    -            489   2.3e-11   43.8   0.0   1   1     1e-14   6.9e-11   42.2   0.0     3   126    18   137    15   142 0.83 AAA domain
PG_binding_1         PF01471.13    57 seq891_BIOID47095    -            489     4e-08   32.9   0.0   1   1   1.3e-11   8.7e-08   31.9   0.0     2    55   408   461   407   463 0.92 Putative peptidoglycan binding domain
Glutaredoxin         PF00462.19    60 seq892_BIOID47095    -             81   7.9e-14   51.2   0.0   1   1   6.6e-18     9e-14   51.0   0.0     1    57     3    58     3    61 0.95 Glutaredoxin
Oxidored_q6          PF01058.17   131 seq893_BIOID47095    -            399   8.8e-29   99.6   0.3   1   1     1e-32   1.4e-28   98.9   0.2     1   130    89   234    89   235 0.95 NADH ubiquinone oxidoreductase, 20 Kd subunit
zf-dskA_traR         PF01258.12    36 seq894_BIOID47095    -             74     5e-11   42.0   1.5   1   1   5.4e-15   7.4e-11   41.4   1.0     5    35    34    64    29    65 0.92 Prokaryotic dksA/traR C4-type zinc finger
QRPTase_C            PF01729.14   169 seq899_BIOID47095    -            284   4.3e-30  104.3   0.0   1   1   8.1e-34   5.6e-30  103.9   0.0     7   168   112   276   106   277 0.93 Quinolinate phosphoribosyl transferase, C-terminal domain
QRPTase_N            PF02749.11    88 seq899_BIOID47095    -            284   5.4e-20   70.8   0.1   1   1   1.4e-23   9.8e-20   70.0   0.1     2    88    18   104    17   104 0.98 Quinolinate phosphoribosyl transferase, N-terminal domain
Sugar_tr             PF00083.19   451 seq901_BIOID47095    -            438   9.9e-28   96.7  34.1   1   1   1.3e-29   5.8e-26   90.9  23.6     6   417    27   407    23   432 0.76 Sugar (and other) transporter
MFS_1                PF07690.11   354 seq901_BIOID47095    -            438   2.9e-27   95.2  51.5   1   2   1.4e-19   6.2e-16   57.9  16.9    38   258    70   296    27   302 0.68 Major Facilitator Superfamily
MFS_1                PF07690.11   354 seq901_BIOID47095    -            438   2.9e-27   95.2  51.5   2   2   1.2e-14   5.4e-11   41.7  16.9    22   172   276   430   263   437 0.77 Major Facilitator Superfamily
MFS_2                PF13347.1    427 seq901_BIOID47095    -            438   1.1e-09   37.1  21.4   1   1   2.3e-13   1.1e-09   37.1  14.9    31   343    53   372    40   383 0.79 MFS/sugar transport protein
FUR                  PF01475.14   120 seq902_BIOID47095    -            205   2.9e-15   56.1   0.3   1   1   5.1e-19   6.9e-15   54.9   0.0     2   118    54   172    53   174 0.90 Ferric uptake regulator family
Flavodoxin_1         PF00258.20   143 seq903_BIOID47095    -            147   2.6e-21   76.0   0.0   1   1   2.1e-25   2.9e-21   75.8   0.0     2   143     7   138     6   138 0.93 Flavodoxin
Flavodoxin_NdrI      PF07972.6    122 seq905_BIOID47095    -            136   5.1e-47  158.6   0.0   1   1   4.3e-51   5.8e-47  158.4   0.0     1   122     5   123     5   123 0.97 NrdI Flavodoxin like
RHH_1                PF01402.16    39 seq908_BIOID47095    -            120   3.9e-09   35.9   2.0   1   1     5e-13   6.8e-09   35.1   1.4     1    37    75   111    75   113 0.95 Ribbon-helix-helix protein, copG family
Molybdopterin        PF00384.17   432 seq909_BIOID47095    -            803     1e-24   87.0   0.0   1   1   3.2e-25   2.2e-21   75.9   0.0   103   379     2   377     1   381 0.85 Molybdopterin oxidoreductase
Molydop_binding      PF01568.16   109 seq909_BIOID47095    -            803   4.2e-17   61.8   0.1   1   1   2.3e-20   1.5e-16   59.9   0.1     4   108   681   796   678   797 0.93 Molydopterin dinucleotide binding domain
DUF1283              PF06932.6     85 seq911_BIOID47095    -            113   2.5e-46  155.4   6.5   1   1   2.1e-50   2.9e-46  155.2   4.5     1    85    29   113    29   113 0.99 Protein of unknown function (DUF1283)
EAL                  PF00563.15   236 seq912_BIOID47095    -            782   9.8e-63  211.6   0.0   1   1   1.2e-66   1.6e-62  210.9   0.0     2   236   532   767   531   767 0.97 EAL domain
BPD_transp_2         PF02653.11   267 seq917_BIOID47095    -            308   1.5e-68  230.5  41.7   1   1   1.2e-72   1.7e-68  230.3  28.9     1   267    11   292    11   292 0.98 Branched-chain amino acid transport system / permease component
Epimerase            PF01370.16   236 seq919_BIOID47095    -            660   1.9e-41  141.9   0.0   1   1   8.4e-45   2.9e-41  141.3   0.0     1   236   318   566   318   566 0.92 NAD dependent epimerase/dehydratase family
Formyl_trans_N       PF00551.14   181 seq919_BIOID47095    -            660   9.2e-25   87.1   0.0   1   1   4.1e-28   1.4e-24   86.5   0.0    63   178    59   174    17   177 0.89 Formyl transferase
Formyl_trans_C       PF02911.13   100 seq919_BIOID47095    -            660   2.4e-20   72.3   0.0   1   1   1.2e-23   4.3e-20   71.5   0.0     3    98   202   295   200   297 0.95 Formyl transferase, C-terminal domain
3Beta_HSD            PF01073.14   280 seq919_BIOID47095    -            660     5e-06   25.3   0.0   1   1   2.1e-09     7e-06   24.8   0.0     1   157   319   474   319   504 0.79 3-beta hydroxysteroid dehydrogenase/isomerase family
GFO_IDH_MocA         PF01408.17   120 seq922_BIOID47095    -            334   6.9e-29  100.6   0.1   1   1   8.2e-33   1.1e-28  100.0   0.1     1   117     8   124     8   127 0.97 Oxidoreductase family, NAD-binding Rossmann fold
Phage_GPA            PF05840.8    371 seq923_BIOID47095    -            761  1.3e-145  484.6   0.9   1   1  1.2e-149  1.6e-145  484.3   0.6     1   370   133   514   133   515 0.98 Bacteriophage replication gene A protein (GPA)
SSF                  PF00474.12   406 seq924_BIOID47095    -            502  3.8e-148  493.3  30.0   1   1  4.3e-152  5.9e-148  492.7  20.8     1   406    35   437    35   437 0.99 Sodium:solute symporter family
Transket_pyr         PF02779.19   178 seq925_BIOID47095    -            933   5.3e-67  224.6   0.0   1   1   1.3e-70     9e-67  223.8   0.0     3   178   591   785   589   785 0.99 Transketolase, pyrimidine binding domain
E1_dh                PF00676.15   300 seq925_BIOID47095    -            933   1.7e-46  158.2   0.0   1   1   5.4e-50   3.7e-46  157.1   0.0    15   282   219   511   207   516 0.84 Dehydrogenase E1 component
Ribonuc_red_lgC      PF02867.10   537 seq929_BIOID47095    -            714  5.1e-152  507.0   0.0   1   1  5.6e-154  2.6e-150  501.4   0.0     1   537   175   694   175   694 0.96 Ribonucleotide reductase, barrel domain
RNR_N                PF08343.5     82 seq929_BIOID47095    -            714   3.2e-29  100.4   0.1   1   1   2.5e-32   1.1e-28   98.6   0.1     1    82    16    97    16    97 0.99 Ribonucleotide reductase N-terminal
Ribonuc_red_lgN      PF00317.16    83 seq929_BIOID47095    -            714   1.3e-12   47.1   0.0   1   1     7e-16   3.2e-12   45.9   0.0     2    82    99   171    98   172 0.95 Ribonucleotide reductase, all-alpha domain
Coprogen_oxidas      PF01218.13   296 seq930_BIOID47095    -            300  4.5e-147  488.1   0.1   1   1  3.7e-151  5.1e-147  488.0   0.1     2   296     8   300     7   300 0.99 Coproporphyrinogen III oxidase
Fic                  PF02661.13    97 seq931_BIOID47095    -            431   1.9e-22   79.6   0.0   1   1   3.8e-26   5.2e-22   78.2   0.0     1    97   177   282   177   282 0.96 Fic/DOC family
DUF1508              PF07411.7     49 seq932_BIOID47095    -            123   7.8e-48  159.5   6.0   1   2   1.2e-27   1.7e-23   81.6   0.2     1    49    23    71    23    71 0.97 Domain of unknown function (DUF1508)
DUF1508              PF07411.7     49 seq932_BIOID47095    -            123   7.8e-48  159.5   6.0   2   2   2.5e-27   3.4e-23   80.7   0.9     1    48    74   121    74   122 0.97 Domain of unknown function (DUF1508)
Acetyltransf_3       PF13302.1    142 seq934_BIOID47095    -            186   2.4e-22   79.6   0.1   1   1   1.7e-25   3.3e-22   79.2   0.0     3   142     8   141     7   141 0.80 Acetyltransferase (GNAT) domain
Acetyltransf_4       PF13420.1    155 seq934_BIOID47095    -            186   9.6e-15   54.7   0.6   1   1   6.2e-18   1.2e-14   54.4   0.4     1   152     9   158     9   160 0.93 Acetyltransferase (GNAT) domain
Acetyltransf_1       PF00583.19    83 seq934_BIOID47095    -            186   1.4e-14   53.7   0.2   1   1   1.1e-17   2.1e-14   53.1   0.1     2    83    63   141    62   141 0.97 Acetyltransferase (GNAT) family
Acetyltransf_8       PF13523.1    152 seq934_BIOID47095    -            186   1.7e-13   50.5   0.3   1   1   1.2e-16   2.4e-13   50.1   0.2     1   141     9   145     9   157 0.89 Acetyltransferase (GNAT) domain
Acetyltransf_7       PF13508.1     79 seq934_BIOID47095    -            186   3.6e-07   30.1   0.2   1   1   3.3e-10   6.5e-07   29.3   0.1     2    79    56   142    55   142 0.80 Acetyltransferase (GNAT) domain
FR47                 PF08445.5     86 seq934_BIOID47095    -            186   2.6e-05   23.7   0.0   1   1   2.4e-08   4.7e-05   22.9   0.0    26    80    87   143    69   150 0.91 FR47-like protein
Acetyltransf_10      PF13673.1    117 seq934_BIOID47095    -            186   3.8e-05   23.6   0.0   1   1   2.7e-08   5.3e-05   23.2   0.0     1   117    16   140    16   140 0.74 Acetyltransferase (GNAT) domain
Flavodoxin_1         PF00258.20   143 seq936_BIOID47095    -            176   3.1e-33  114.6   0.1   1   1     1e-36   3.6e-33  114.4   0.0     1   143     6   160     6   160 0.95 Flavodoxin
Flavodoxin_3         PF12641.2    160 seq936_BIOID47095    -            176   1.1e-11   44.3   0.0   1   1   3.6e-15   1.2e-11   44.1   0.0     2   110     6   124     5   164 0.85 Flavodoxin domain
Flavodoxin_5         PF12724.2    143 seq936_BIOID47095    -            176   4.1e-08   33.2   0.0   1   1   1.7e-11   5.7e-08   32.7   0.0     2    84     6    89     5   108 0.83 Flavodoxin domain
KGG                  PF10685.4     23 seq940_BIOID47095    -             59   3.5e-19   68.1  19.2   1   2   1.7e-13   2.4e-09   36.8   4.8     1    23    10    31    10    31 0.97 Stress-induced bacterial acidophilic repeat motif
KGG                  PF10685.4     23 seq940_BIOID47095    -             59   3.5e-19   68.1  19.2   2   2   1.1e-13   1.4e-09   37.4   3.0     1    23    32    53    32    53 0.98 Stress-induced bacterial acidophilic repeat motif
GIDA                 PF01134.17   392 seq942_BIOID47095    -            629  5.1e-171  568.7   0.0   1   1  2.9e-174  6.7e-171  568.3   0.0     1   391     8   398     8   399 0.99 Glucose inhibited division protein A
GIDA_assoc_3         PF13932.1     72 seq942_BIOID47095    -            629     4e-31  106.7   0.1   1   1   6.2e-34   1.4e-30  105.0   0.1     1    72   546   617   546   617 0.99 GidA associated domain 3
FAD_oxidored         PF12831.2    428 seq942_BIOID47095    -            629   3.1e-08   33.0   4.1   1   1   2.9e-11   6.6e-08   31.9   2.9     1   142     8   151     8   152 0.72 FAD dependent oxidoreductase
Pyr_redox_2          PF07992.9    200 seq942_BIOID47095    -            629   2.4e-06   27.4   0.6   1   1   2.2e-09     5e-06   26.4   0.4     1   118     8   156     8   162 0.62 Pyridine nucleotide-disulphide oxidoreductase
TonB_dep_Rec         PF00593.19   276 seq943_BIOID47095    -            656   4.7e-24   85.6   7.6   1   1   6.9e-28   4.7e-24   85.6   5.3     1   276   421   655   421   655 0.93 TonB dependent receptor
Plug                 PF07715.10   108 seq943_BIOID47095    -            656   5.8e-20   71.5   0.7   1   1     2e-23   1.4e-19   70.3   0.5     6   108    38   139    35   139 0.97 TonB-dependent Receptor Plug Domain
DUF892               PF05974.7    159 seq944_BIOID47095    -            173   3.2e-56  189.4  14.4   1   1   2.6e-60   3.6e-56  189.2  10.0     1   159    12   170    12   170 0.98 Domain of unknown function (DUF892)
NiFeSe_Hases         PF00374.14   507 seq945_BIOID47095    -            597  1.2e-243  809.4   0.0   1   1  9.7e-248  1.3e-243  809.2   0.0     1   507    54   582    54   582 0.98 Nickel-dependent hydrogenase
Phage_AlpA           PF05930.7     51 seq946_BIOID47095    -             68   6.1e-20   70.5   0.1   1   1   1.1e-23   7.2e-20   70.3   0.1     1    51    10    59    10    59 0.98 Prophage CP4-57 regulatory protein (AlpA)
HTH_17               PF12728.2     51 seq946_BIOID47095    -             68   2.3e-07   30.8   0.1   1   1     4e-11   2.7e-07   30.6   0.1     9    50    20    62    16    63 0.90 Helix-turn-helix domain
Aminotran_3          PF00202.16   339 seq949_BIOID47095    -            491  3.4e-103  344.9   0.0   1   1  3.7e-107  5.1e-103  344.3   0.0     8   338   106   428   101   429 0.95 Aminotransferase class-III
DUF4132              PF13569.1    180 seq951_BIOID47095    -           1210   2.9e-42  144.1   0.0   1   1     5e-46   6.9e-42  142.8   0.0     3   180   954  1139   952  1139 0.95 Domain of unknown function (DUF4132)
BPD_transp_2         PF02653.11   267 seq952_BIOID47095    -            425   7.3e-57  192.2  27.8   1   1   1.1e-60   7.3e-57  192.2  19.3     3   267   112   398   110   398 0.98 Branched-chain amino acid transport system / permease component
DUF3382              PF11862.3    101 seq952_BIOID47095    -            425   8.1e-24   83.3   6.7   1   1   1.2e-27   8.1e-24   83.3   4.7     4   101     5   103     2   103 0.98 Domain of unknown function (DUF3382)
Radical_SAM          PF04055.16   166 seq953_BIOID47095    -            342   5.3e-09   36.3   0.0   1   1   3.4e-12   1.6e-08   34.8   0.0     5   157   118   263   115   270 0.74 Radical SAM superfamily
Fer4_14              PF13394.1    117 seq953_BIOID47095    -            342   2.6e-06   27.3   0.0   1   1   1.6e-09   7.5e-06   25.8   0.0     6    86   118   195   114   222 0.68 4Fe-4S single cluster domain
Fer4_12              PF13353.1    139 seq953_BIOID47095    -            342   1.5e-05   25.0   0.0   1   1   9.7e-09   4.4e-05   23.4   0.0     8    68   112   172   104   191 0.72 4Fe-4S single cluster domain
BPD_transp_2         PF02653.11   267 seq954_BIOID47095    -            326   7.4e-48  162.7  45.5   1   1   5.4e-52   7.4e-48  162.7  31.6     1   267    52   318    52   318 0.91 Branched-chain amino acid transport system / permease component
GntP_permease        PF02447.11   441 seq956_BIOID47095    -            445    4e-163  542.8  46.3   1   1  3.4e-167  4.7e-163  542.6  32.1     2   441     7   444     6   444 0.99 GntP family permease
GTP_cyclohydro2      PF00925.15   169 seq958_BIOID47095    -            196   4.1e-69  231.0   0.0   1   1   3.5e-73   4.8e-69  230.8   0.0     2   169     4   171     3   171 0.99 GTP cyclohydrolase II
AMNp_N               PF10423.4    160 seq962_BIOID47095    -            495   6.5e-51  171.9   0.1   1   1   1.4e-54   9.6e-51  171.4   0.1     2   158    23   181    22   183 0.96 Bacterial AMP nucleoside phosphorylase N-terminus
PNP_UDP_1            PF01048.15   234 seq962_BIOID47095    -            495   4.8e-20   71.4   0.0   1   1   1.1e-23   7.7e-20   70.7   0.0    33   200   273   440   240   463 0.83 Phosphorylase superfamily
Peripla_BP_1         PF00532.16   279 seq963_BIOID47095    -            342   1.2e-94  316.5   0.0   1   1   2.1e-98   1.4e-94  316.2   0.0     1   279    44   337    44   337 0.98 Periplasmic binding proteins and sugar binding domain of LacI family
Peripla_BP_4         PF13407.1    258 seq963_BIOID47095    -            342   7.7e-20   71.2   0.1   1   1   1.4e-23   9.7e-20   70.8   0.1     5   257    51   296    49   297 0.88 Periplasmic binding protein domain
FUR                  PF01475.14   120 seq964_BIOID47095    -            148   4.9e-49  165.1   0.2   1   1   4.3e-53   5.8e-49  164.8   0.1     1   120    10   130    10   130 0.99 Ferric uptake regulator family
TerC                 PF03741.11   184 seq968_BIOID47095    -            321   4.2e-57  192.4  13.4   1   1   3.1e-61   4.2e-57  192.4   9.3     1   182    80   282    80   284 0.97 Integral membrane protein TerC family
TetR_N               PF00440.18    47 seq971_BIOID47095    -            199   2.5e-11   42.9   0.0   1   1   2.9e-15   3.9e-11   42.2   0.0     1    46    13    58    13    59 0.93 Bacterial regulatory proteins, tetR family
DUF892               PF05974.7    159 seq972_BIOID47095    -            145     1e-34  119.5   0.0   1   1   8.4e-39   1.1e-34  119.3   0.0    23   158     1   133     1   134 0.99 Domain of unknown function (DUF892)
ABC_tran             PF00005.22   118 seq973_BIOID47095    -            179   1.9e-15   57.1   0.0   1   1   1.8e-19   2.4e-15   56.8   0.0     4   118     1   116     1   116 0.94 ABC transporter
HATPase_c            PF02518.21   111 seq974_BIOID47095    -            606   9.6e-24   83.1   0.0   1   1   3.8e-27   2.6e-23   81.7   0.0     2   109   495   599   494   601 0.98 Histidine kinase-, DNA gyrase B-, and HSP90-like ATPase
HisKA                PF00512.20    68 seq974_BIOID47095    -            606   1.8e-06   27.7   0.9   1   1   2.6e-10   1.8e-06   27.7   0.6     2    65   385   449   384   451 0.90 His Kinase A (phospho-acceptor) domain
DJ-1_PfpI            PF01965.19   147 seq975_BIOID47095    -            172   1.6e-42  144.3   0.0   1   1   2.7e-46   1.9e-42  144.1   0.0     1   147    31   171    31   171 0.97 DJ-1/PfpI family
DUF4066              PF13278.1    166 seq975_BIOID47095    -            172   3.4e-13   49.1   0.0   1   1   5.9e-17     4e-13   48.8   0.0     1   151     8   153     8   155 0.89 Putative amidotransferase
Aldedh               PF00171.17   462 seq977_BIOID47095    -            542  6.7e-163  542.1   0.0   1   1  5.6e-167  7.6e-163  541.9   0.0     1   460    63   528    63   530 0.96 Aldehyde dehydrogenase family
TonB_dep_Rec         PF00593.19   276 seq978_BIOID47095    -            660     1e-28  100.9  17.4   1   1   1.5e-32     1e-28  100.9  12.1     2   275   412   658   411   659 0.93 TonB dependent receptor
Plug                 PF07715.10   108 seq978_BIOID47095    -            660   2.6e-26   91.9   0.5   1   1   1.3e-29   8.8e-26   90.2   0.4     4   108    45   147    42   147 0.96 TonB-dependent Receptor Plug Domain
Ribosomal_S10        PF00338.17    97 seq980_BIOID47095    -            103   4.1e-38  129.0   0.1   1   1   3.3e-42   4.5e-38  128.8   0.0     1    96     6   101     6   102 0.99 Ribosomal protein S10p/S20e
BPD_transp_2         PF02653.11   267 seq984_BIOID47095    -            197   2.7e-27   95.3  18.8   1   1   2.3e-31   3.1e-27   95.0  13.0   134   267    13   156     2   156 0.94 Branched-chain amino acid transport system / permease component
Metallophos          PF00149.23   201 seq985_BIOID47095    -            218   4.2e-13   49.0   3.2   1   1     2e-16   1.4e-12   47.3   2.2     2   168    16   151    15   191 0.73 Calcineurin-like phosphoesterase
Metallophos_2        PF12850.2    156 seq985_BIOID47095    -            218   4.8e-07   29.6   0.0   1   1   1.1e-10   7.6e-07   28.9   0.0     4   137    18   207    16   213 0.64 Calcineurin-like phosphoesterase superfamily domain
FTR1                 PF03239.9    306 seq987_BIOID47095    -             32   0.00012   21.0   0.3   1   1   8.8e-09   0.00012   21.0   0.2     1    22     1    22     1    26 0.74 Iron permease FTR1 family
FTR1                 PF03239.9    306 seq988_BIOID47095    -            239   6.6e-63  212.3  16.8   1   1   5.3e-67   7.3e-63  212.2  11.6    38   304     1   237     1   239 0.97 Iron permease FTR1 family
Ribul_P_3_epim       PF00834.14   201 seq989_BIOID47095    -            231   1.3e-62  210.3   0.0   1   1   1.2e-66   1.6e-62  210.0   0.0     1   195     2   196     2   203 0.96 Ribulose-phosphate 3 epimerase family
Polysacc_deac_1      PF01522.16   124 seq990_BIOID47095    -            296   2.4e-14   52.9   0.1   1   1   4.2e-18   5.7e-14   51.6   0.0    16   123    15   169     6   170 0.93 Polysaccharide deacetylase
Oxidored_FMN         PF00724.15   341 seq992_BIOID47095    -            365   3.3e-90  302.4   0.0   1   1   2.7e-94   3.7e-90  302.2   0.0     1   340     5   343     5   344 0.93 NADH:flavin oxidoreductase / NADH oxidase family
Molybdopterin        PF00384.17   432 seq994_BIOID47095    -            808   6.2e-97  324.9   0.0   1   1  1.7e-100   7.8e-97  324.6   0.0     1   432   111   566   111   566 0.92 Molybdopterin oxidoreductase
Molydop_binding      PF01568.16   109 seq994_BIOID47095    -            808   6.8e-28   96.5   0.0   1   1   3.6e-31   1.7e-27   95.2   0.0     1   107   687   800   687   802 0.97 Molydopterin dinucleotide binding domain
Molybdop_Fe4S4       PF04879.11    55 seq994_BIOID47095    -            808   1.2e-14   53.6   1.0   1   1   4.8e-18   2.2e-14   52.8   0.7     1    55    49   108    49   108 0.97 Molybdopterin oxidoreductase Fe4S4 domain
ABC_tran             PF00005.22   118 seq995_BIOID47095    -            255   7.7e-24   84.2   0.0   1   1   2.9e-27   1.3e-23   83.4   0.0     1   117    45   181    45   182 0.96 ABC transporter
BCA_ABC_TP_C         PF12399.3     23 seq995_BIOID47095    -            255   3.8e-11   42.2   0.1   1   1     2e-14   9.3e-11   41.0   0.0     3    23   233   253   231   253 0.95 Branched-chain amino acid ATP-binding cassette transporter
GTP_EFTU             PF00009.22   188 seq999_BIOID47095    -            607     1e-56  191.2   0.0   1   1   7.2e-60     2e-56  190.3   0.0     2   187     4   195     3   196 0.96 Elongation factor Tu GTP binding domain
EFG_C                PF00679.19    89 seq999_BIOID47095    -            607   1.9e-21   75.6   0.0   1   1   1.6e-24   4.3e-21   74.4   0.0     3    83   397   477   395   483 0.96 Elongation factor G C-terminus
GTP_EFTU_D2          PF03144.20    74 seq999_BIOID47095    -            607   7.4e-10   38.6   3.2   1   1   8.1e-13   2.2e-09   37.1   2.2     1    74   219   289   219   289 0.94 Elongation factor Tu domain 2
MMR_HSR1             PF01926.18   114 seq999_BIOID47095    -            607   1.3e-05   25.0   0.2   1   1   1.5e-08   4.1e-05   23.4   0.0     2   113     8   128     7   129 0.55 50S ribosome-binding GTPase
PMSR                 PF01625.16   156 seq1003_BIOID47095   -            221   1.6e-62  209.9   0.0   1   1   1.5e-66     2e-62  209.5   0.0     2   153    54   209    53   211 0.98 Peptide methionine sulfoxide reductase
Fer4_11              PF13247.1     99 seq1004_BIOID47095   -            294   1.2e-29  101.9  13.1   1   1   1.8e-32   2.2e-29  101.1   5.5     2    98    92   188    91   189 0.94 4Fe-4S dicluster domain
Form-deh_trans       PF09163.6     44 seq1004_BIOID47095   -            294   8.1e-20   69.9   0.0   1   1   1.1e-22   1.4e-19   69.1   0.0     1    44   246   289   246   290 0.96 Formate dehydrogenase N, transmembrane
Fer4_7               PF12838.2     52 seq1004_BIOID47095   -            294   4.9e-15   55.5  25.2   1   1   8.3e-11     1e-07   32.0   5.6     1    50    38   114    38   117 0.90 4Fe-4S dicluster domain
Fer4_9               PF13187.1     55 seq1004_BIOID47095   -            294   3.3e-13   49.5  27.2   1   1   4.6e-11   5.7e-08   32.7   7.7     1    55   132   184   132   184 0.97 4Fe-4S dicluster domain
Fer4_10              PF13237.1     52 seq1004_BIOID47095   -            294   2.6e-12   46.2  27.8   1   1   3.4e-11   4.2e-08   32.7   7.1     2    52    93   144    92   144 0.86 4Fe-4S dicluster domain
Fer4_2               PF12797.2     22 seq1004_BIOID47095   -            294   3.3e-10   39.1  34.5   1   1   6.4e-09     8e-06   25.3   2.4     4    20    33    49    31    51 0.91 4Fe-4S binding domain
Fer4_3               PF12798.2     15 seq1004_BIOID47095   -            294   9.7e-08   31.9  41.1   1   3   0.00035      0.43   11.1   3.8     1    15   100   117   100   117 0.89 4Fe-4S binding domain
Fer4_3               PF12798.2     15 seq1004_BIOID47095   -            294   9.7e-08   31.9  41.1   2   3   6.7e-05     0.083   13.3   2.9     1    14   133   146   133   147 0.94 4Fe-4S binding domain
Fer4_3               PF12798.2     15 seq1004_BIOID47095   -            294   9.7e-08   31.9  41.1   3   3   3.4e-06    0.0042   17.4   2.5     1    15   160   183   160   183 0.98 4Fe-4S binding domain
Fer4_4               PF12800.2     17 seq1004_BIOID47095   -            294   3.1e-07   30.0  31.6   1   2   4.7e-05     0.059   13.6   1.8     3    15    38    50    36    56 0.91 4Fe-4S binding domain
Fer4_4               PF12800.2     17 seq1004_BIOID47095   -            294   3.1e-07   30.0  31.6   2   2     1e-07   0.00013   21.9   1.8     1    17   130   146   130   146 0.92 4Fe-4S binding domain
Fer4                 PF00037.22    24 seq1004_BIOID47095   -            294   3.1e-07   29.6  37.3   1   1   4.1e-08   5.1e-05   22.5   2.0     5    22   130   147   126   149 0.87 4Fe-4S binding domain
GGDEF                PF00990.16   161 seq1005_BIOID47095   -            442   1.1e-26   93.2   0.0   1   1   1.6e-30   2.2e-26   92.2   0.0     1   160   295   437   295   438 0.89 GGDEF domain
Ribonuc_red_sm       PF00268.16   281 seq1008_BIOID47095   -            319   1.3e-81  273.5   0.1   1   1   1.1e-85   1.6e-81  273.3   0.1     1   280     1   280     1   281 0.97 Ribonucleotide reductase, small chain
DUF3850              PF12961.2     72 seq1009_BIOID47095   -            109   3.7e-29  100.3   1.0   1   1   7.4e-33     5e-29   99.9   0.7     1    69     6    75     6    77 0.98 Domain of Unknown Function with PDB structure (DUF3850)
ASCH                 PF04266.9    104 seq1009_BIOID47095   -            109   1.1e-08   35.2   0.0   1   1   1.9e-12   1.3e-08   35.0   0.0     2    68     9    73     8    97 0.82 ASCH domain
PALP                 PF00291.20   307 seq1010_BIOID47095   -            442   9.3e-43  146.4   0.0   1   1   9.5e-47   1.3e-42  145.9   0.0    16   289    93   399    74   409 0.84 Pyridoxal-phosphate dependent enzyme
BPD_transp_2         PF02653.11   267 seq1011_BIOID47095   -            330   3.4e-47  160.5  43.1   1   1   3.1e-51   4.2e-47  160.2  29.9     3   267    36   305    34   305 0.94 Branched-chain amino acid transport system / permease component
GIY-YIG              PF01541.19    80 seq1014_BIOID47095   -            100   7.4e-10   38.9   0.0   1   1   6.6e-14     9e-10   38.6   0.0     2    76     4    73     3    77 0.91 GIY-YIG catalytic domain
GidB                 PF02527.10   184 seq1015_BIOID47095   -            207   7.4e-67  223.9   0.0   1   1   1.3e-70     9e-67  223.6   0.0     1   184    20   200    20   200 0.98 rRNA small subunit methyltransferase G
Methyltransf_31      PF13847.1    152 seq1015_BIOID47095   -            207   9.4e-10   38.1   0.0   1   1   5.5e-13   3.8e-09   36.2   0.0     4    94    66   149    64   195 0.82 Methyltransferase domain
Cytochrom_B_N        PF00033.14   188 seq1016_BIOID47095   -            235   1.1e-36  125.8  21.4   1   1   1.8e-40   1.2e-36  125.7  14.9     2   188    12   220    11   220 0.98 Cytochrome b(N-terminal)/b6/petB
Ni_hydr_CYTB         PF01292.15   182 seq1016_BIOID47095   -            235   1.4e-35  122.2  19.2   1   1   2.4e-39   1.6e-35  122.0  13.3     2   182    14   220    13   220 0.95 Prokaryotic cytochrome b561
SDF                  PF00375.13   390 seq1019_BIOID47095   -            414   5.8e-63  212.8  35.0   1   1   5.1e-67   6.9e-63  212.5  24.3     1   385    18   397    18   401 0.90 Sodium:dicarboxylate symporter family
Ribosomal_L4         PF00573.17   192 seq1020_BIOID47095   -            201   9.2e-66  220.7   1.1   1   1   7.6e-70     1e-65  220.6   0.7     2   191    13   198    12   199 0.99 Ribosomal protein L4/L1 family
ROK                  PF00480.15   179 seq1021_BIOID47095   -            309   8.9e-56  188.4   0.0   1   1   8.7e-60   1.2e-55  188.0   0.0     1   179    10   193    10   193 0.99 ROK family
Peptidase_M75        PF09375.5    285 seq1022_BIOID47095   -            375   4.1e-52  177.1   5.0   1   1   7.9e-56   5.4e-52  176.7   3.5     1   285   135   368   135   368 0.95 Imelysin
Cupredoxin_1         PF13473.1    104 seq1022_BIOID47095   -            375     4e-25   87.5   0.1   1   1   9.7e-29   6.6e-25   86.9   0.1     4   104    13   115    10   115 0.95 Cupredoxin-like domain
Fil_haemagg_2        PF13332.1    170 seq1024_BIOID47095   -            908   3.9e-16   59.1  57.1   1   3   9.2e-08   0.00063   19.4   0.2    32    64   670   709   660   720 0.79 Haemagluttinin repeat
Fil_haemagg_2        PF13332.1    170 seq1024_BIOID47095   -            908   3.9e-16   59.1  57.1   2   3     2e-07    0.0014   18.3   0.7    15    64   724   772   718   786 0.75 Haemagluttinin repeat
Fil_haemagg_2        PF13332.1    170 seq1024_BIOID47095   -            908   3.9e-16   59.1  57.1   3   3   3.4e-10   2.3e-06   27.3   1.2    10    73   786   848   779   857 0.88 Haemagluttinin repeat
Fil_haemagg          PF05594.9     77 seq1024_BIOID47095   -            908   6.7e-06   26.2  73.2   1   6   3.6e-06     0.025   14.8   0.2     8    73   184   291   178   294 0.81 Haemagluttinin repeat
Fil_haemagg          PF05594.9     77 seq1024_BIOID47095   -            908   6.7e-06   26.2  73.2   2   6   5.7e-06     0.039   14.1   5.5    21    75   556   598   535   598 0.83 Haemagluttinin repeat
Fil_haemagg          PF05594.9     77 seq1024_BIOID47095   -            908   6.7e-06   26.2  73.2   3   6   2.8e-05      0.19   11.9   5.6    15    75   592   641   590   653 0.87 Haemagluttinin repeat
Fil_haemagg          PF05594.9     77 seq1024_BIOID47095   -            908   6.7e-06   26.2  73.2   4   6     0.022   1.5e+02    2.6   1.0    27    62   731   767   728   780 0.68 Haemagluttinin repeat
Fil_haemagg          PF05594.9     77 seq1024_BIOID47095   -            908   6.7e-06   26.2  73.2   5   6   5.2e-05      0.35   11.1   1.3    40    76   791   828   787   829 0.91 Haemagluttinin repeat
Fil_haemagg          PF05594.9     77 seq1024_BIOID47095   -            908   6.7e-06   26.2  73.2   6   6   0.00039       2.6    8.3   0.2    22    77   851   894   841   894 0.88 Haemagluttinin repeat
UPF0259              PF06790.6    248 seq1027_BIOID47095   -            247  3.4e-102  341.0  18.2   1   1  2.7e-106  3.7e-102  340.8  12.6     1   247     1   246     1   247 0.99 Uncharacterised protein family (UPF0259)
PMT                  PF02366.13   245 seq1029_BIOID47095   -            550   3.7e-54  183.5  21.0   1   1   5.4e-58   3.7e-54  183.5  14.6     3   245     5   237     3   237 0.98 Dolichyl-phosphate-mannose-protein mannosyltransferase
PMT_2                PF13231.1    159 seq1029_BIOID47095   -            550   5.4e-12   45.7  21.9   1   1     8e-16   5.4e-12   45.7  15.2     2   159    61   222    60   222 0.81 Dolichyl-phosphate-mannose-protein mannosyltransferase
2-oxoacid_dh         PF00198.18   231 seq1030_BIOID47095   -            405   7.8e-82  273.8   0.0   1   1   2.2e-85     1e-81  273.5   0.0     3   231   175   403   173   403 0.98 2-oxoacid dehydrogenases acyltransferase (catalytic domain)
Biotin_lipoyl        PF00364.17    74 seq1030_BIOID47095   -            405   6.9e-18   63.9   0.3   1   1   3.6e-21   1.6e-17   62.7   0.2     2    73     5    76     4    77 0.96 Biotin-requiring enzyme
E3_binding           PF02817.12    39 seq1030_BIOID47095   -            405   4.1e-15   55.0   2.3   1   1     1e-18   4.6e-15   54.8   0.1     5    39   114   148   111   148 0.96 e3 binding domain
ABC_tran             PF00005.22   118 seq1031_BIOID47095   -            237   1.2e-20   73.8   0.0   1   1   3.1e-24   2.1e-20   73.1   0.0     1   116    45   164    45   166 0.90 ABC transporter
Transcrip_reg        PF01709.15   234 seq1032_BIOID47095   -            238     2e-82  275.7   0.9   1   1   1.6e-86   2.2e-82  275.5   0.6     1   233     3   235     3   236 0.98 Transcriptional regulator
Cytochrom_NNT        PF03264.9    174 seq1033_BIOID47095   -            390   1.3e-64  216.6   8.5   1   1   1.4e-67   9.4e-64  213.9   4.6     2   174    11   184    10   184 0.98 NapC/NirT cytochrome c family, N-terminal region
Peptidase_M20        PF01546.23   171 seq1036_BIOID47095   -            485   7.1e-22   77.6   0.1   1   1   1.4e-25   9.6e-22   77.2   0.1     1   171    72   481    72   481 0.94 Peptidase family M20/M25/M40
M20_dimer            PF07687.9    109 seq1036_BIOID47095   -            485   2.8e-09   36.5   0.0   1   1   1.7e-11   1.2e-07   31.3   0.0    12   107   207   293   200   295 0.85 Peptidase dimerisation domain
YcgR                 PF07317.7    108 seq1037_BIOID47095   -            244   3.9e-39  132.6   0.0   1   1   8.3e-43   5.7e-39  132.0   0.0     1   108     7   111     7   111 0.99 Flagellar regulator YcgR
PilZ                 PF07238.9    102 seq1037_BIOID47095   -            244   8.7e-16   57.6   0.1   1   1   4.9e-19   3.3e-15   55.8   0.0     1   102   112   230   112   230 0.94 PilZ domain
Cytochrom_B_N        PF00033.14   188 seq1039_BIOID47095   -            217   2.7e-20   72.4  18.8   1   1   4.9e-24   3.4e-20   72.1  13.0     4   188    10   186     7   186 0.92 Cytochrome b(N-terminal)/b6/petB
Ni_hydr_CYTB         PF01292.15   182 seq1039_BIOID47095   -            217   1.4e-18   66.8  17.5   1   1   2.6e-22   1.8e-18   66.4  12.1     5   182    13   186     9   186 0.90 Prokaryotic cytochrome b561
Glyoxalase           PF00903.20   128 seq1040_BIOID47095   -            135   7.2e-25   87.3   0.0   1   1   1.8e-28   8.3e-25   87.1   0.0     2   128     3   123     2   123 0.92 Glyoxalase/Bleomycin resistance protein/Dioxygenase superfamily
Glyoxalase_2         PF12681.2    108 seq1040_BIOID47095   -            135   7.6e-18   64.9   0.0   1   1   1.9e-21   8.7e-18   64.7   0.0     1   108     8   124     8   124 0.77 Glyoxalase-like domain
Glyoxalase_4         PF13669.1    110 seq1040_BIOID47095   -            135     1e-08   35.0   0.0   1   1   1.2e-11   5.2e-08   32.7   0.0     2   106     5   108     4   112 0.88 Glyoxalase/Bleomycin resistance protein/Dioxygenase superfamily
Ribosomal_L23        PF00276.15    92 seq1042_BIOID47095   -            100   1.1e-32  111.6   1.2   1   1   8.9e-37   1.2e-32  111.5   0.8     2    89     9    96     8    99 0.97 Ribosomal protein L23
DUF21                PF01595.15   183 seq1044_BIOID47095   -            447   2.4e-44  150.7   3.6   1   1   8.2e-48   3.7e-44  150.0   2.5     3   183     5   197     3   197 0.98 Domain of unknown function DUF21
CorC_HlyC            PF03471.12    81 seq1044_BIOID47095   -            447   2.8e-23   81.4   0.1   1   1   1.3e-26     6e-23   80.3   0.0     2    80   347   425   346   426 0.94 Transporter associated domain
CBS                  PF00571.23    57 seq1044_BIOID47095   -            447   5.5e-11   41.8   0.7   1   2   4.9e-07    0.0022   17.4   0.0     9    56   222   270   215   271 0.80 CBS domain
CBS                  PF00571.23    57 seq1044_BIOID47095   -            447   5.5e-11   41.8   0.7   2   2   2.7e-08   0.00012   21.5   0.0     9    55   286   332   280   334 0.91 CBS domain
HycI                 PF01750.13   130 seq1046_BIOID47095   -            195   2.7e-38  130.3   0.0   1   1   2.4e-42   3.3e-38  130.0   0.0     1   129    23   151    23   152 0.99 Hydrogenase maturation protease
Sigma54_activat      PF00158.21   168 seq1047_BIOID47095   -            452   4.5e-67  224.6   0.1   1   1   3.3e-70   7.4e-67  223.8   0.0     1   167   147   313   147   314 0.99 Sigma-54 interaction domain
Response_reg         PF00072.19   112 seq1047_BIOID47095   -            452   1.2e-22   79.9   0.1   1   1     1e-25   2.3e-22   78.9   0.1     2   111    11   119     8   120 0.96 Response regulator receiver domain
HTH_8                PF02954.14    42 seq1047_BIOID47095   -            452   3.4e-10   39.1   0.1   1   1   4.5e-13     1e-09   37.6   0.0     3    42   400   439   399   439 0.96 Bacterial regulatory protein, Fis family
AAA_5                PF07728.9    139 seq1047_BIOID47095   -            452   6.1e-08   32.3   0.1   1   1   7.7e-11   1.8e-07   30.8   0.0     1   123   170   289   170   303 0.86 AAA domain (dynein-related subfamily)
AAA                  PF00004.24   132 seq1047_BIOID47095   -            452   3.2e-05   24.0   0.1   1   1   6.4e-08   0.00015   21.8   0.0     1   111   171   289   171   309 0.75 ATPase family associated with various cellular activities (AAA)
GGDEF                PF00990.16   161 seq1048_BIOID47095   -            430   2.9e-45  153.6   0.0   1   1   1.1e-48     5e-45  152.8   0.0     1   161   273   426   273   426 0.96 GGDEF domain
PAS_4                PF08448.5    110 seq1048_BIOID47095   -            430   2.8e-09   36.8   0.1   1   1   1.1e-11     5e-08   32.8   0.0     6   110   162   264   156   264 0.89 PAS fold
PAS_8                PF13188.1     64 seq1048_BIOID47095   -            430   5.8e-07   29.0   0.0   1   2   6.3e-05      0.29   10.9   0.0     5    34    27    58    24    98 0.75 PAS domain
PAS_8                PF13188.1     64 seq1048_BIOID47095   -            430   5.8e-07   29.0   0.0   2   2   3.7e-06     0.017   14.8   0.0     9    37   157   191   150   217 0.74 PAS domain
Acyltransferase      PF01553.16   132 seq1049_BIOID47095   -            827   3.9e-25   87.6   0.0   1   1   5.1e-29   6.9e-25   86.8   0.0     2   131   302   444   301   445 0.95 Acyltransferase
Peripla_BP_4         PF13407.1    258 seq1052_BIOID47095   -            340     2e-53  181.2   4.2   1   1   3.7e-57   2.5e-53  180.9   2.9     1   256    30   285    30   287 0.95 Periplasmic binding protein domain
NAD_binding_2        PF03446.10   162 seq1055_BIOID47095   -            302   1.6e-36  125.5   6.0   1   1   1.7e-40   2.3e-36  125.0   4.1     3   161     8   168     6   169 0.95 NAD binding domain of 6-phosphogluconate dehydrogenase
NUDIX                PF00293.23   135 seq1057_BIOID47095   -            257   1.9e-21   76.0   0.0   1   1   8.7e-25     4e-21   74.9   0.0     6   125   132   240   128   249 0.90 NUDIX domain
zf-NADH-PPase        PF09297.6     32 seq1057_BIOID47095   -            257   2.8e-10   39.4   5.4   1   1     1e-13   4.8e-10   38.6   3.8     1    32    93   124    93   124 0.98 NADH pyrophosphatase zinc ribbon domain
NUDIX-like           PF09296.6     98 seq1057_BIOID47095   -            257     8e-07   29.2   0.2   1   1   3.3e-10   1.5e-06   28.3   0.1     2    97    11    90    10    91 0.97 NADH pyrophosphatase-like rudimentary NUDIX domain
Ribosomal_L2_C       PF03947.13   130 seq1060_BIOID47095   -            273   2.4e-55  185.7   1.9   1   1   5.5e-59   3.8e-55  185.1   1.3     1   129   124   250   124   251 0.98 Ribosomal Proteins L2, C-terminal domain
Ribosomal_L2         PF00181.18    77 seq1060_BIOID47095   -            273     7e-37  125.1   0.8   1   1   8.2e-40   5.6e-36  122.2   0.8     1    76    42   117    42   118 0.99 Ribosomal Proteins L2, RNA binding domain
Glt_symporter        PF03616.9    368 seq1061_BIOID47095   -            401  1.6e-163  543.3  24.4   1   1  1.2e-167  1.6e-163  543.3  16.9     1   368     2   366     2   366 0.98 Sodium/glutamate symporter
DLH                  PF01738.13   218 seq1064_BIOID47095   -            287   8.8e-76  253.8   0.0   1   1     4e-79   1.1e-75  253.5   0.0     1   217    60   283    60   284 0.99 Dienelactone hydrolase family
Abhydrolase_5        PF12695.2    142 seq1064_BIOID47095   -            287   1.4e-15   57.1   0.1   1   1   8.1e-19   2.2e-15   56.5   0.0     2   142    77   255    76   255 0.76 Alpha/beta hydrolase family
Abhydrolase_6        PF12697.2    228 seq1064_BIOID47095   -            287   2.9e-12   46.8   2.3   1   1   1.5e-09     4e-06   26.7   0.0   162   221   192   260   180   266 0.74 Alpha/beta hydrolase family
BAAT_C               PF08840.6    213 seq1064_BIOID47095   -            287   3.4e-08   33.3   0.1   1   1     7e-09   1.9e-05   24.3   0.1   111   177   206   270   191   284 0.82 BAAT / Acyl-CoA thioester hydrolase C terminal
IspA                 PF04279.10   176 seq1066_BIOID47095   -            179   9.5e-72  240.5  23.5   1   1   7.9e-76   1.1e-71  240.3  16.3     1   175     1   175     1   176 0.99 Intracellular septation protein A
ABC_tran             PF00005.22   118 seq1068_BIOID47095   -            400   3.9e-26   91.6   0.0   1   1   2.4e-29   8.4e-26   90.5   0.0     1   117    68   192    68   193 0.97 ABC transporter
CBS                  PF00571.23    57 seq1068_BIOID47095   -            400   2.6e-06   26.8   0.0   1   1   3.5e-07    0.0012   18.3   0.0    32    55   369   392   346   394 0.86 CBS domain
CSD                  PF00313.17    66 seq1069_BIOID47095   -             70   3.4e-21   74.6   0.0   1   1   2.7e-25   3.7e-21   74.5   0.0     1    65     5    69     5    70 0.98 'Cold-shock' DNA-binding domain
HemS                 PF05171.7    129 seq1070_BIOID47095   -            342   7.2e-84  277.9   3.1   1   2   2.1e-42   1.5e-38  131.4   0.1     1   129    27   155    27   155 0.99 Haemin-degrading HemS.ChuX domain
HemS                 PF05171.7    129 seq1070_BIOID47095   -            342   7.2e-84  277.9   3.1   2   2   2.6e-47   1.8e-43  147.3   0.2     2   129   204   335   203   335 0.98 Haemin-degrading HemS.ChuX domain
ChuX_HutX            PF06228.8    141 seq1070_BIOID47095   -            342   1.7e-41  140.7   0.5   1   2   1.7e-26   1.1e-22   79.7   0.0     1   136    22   154    22   157 0.88 Haem utilisation ChuX/HutX
ChuX_HutX            PF06228.8    141 seq1070_BIOID47095   -            342   1.7e-41  140.7   0.5   2   2   2.7e-20   1.8e-16   59.6   0.0     4   140   201   335   198   336 0.91 Haem utilisation ChuX/HutX
RNase_T              PF00929.19   164 seq1072_BIOID47095   -            215   9.4e-37  126.7   0.1   1   1   7.9e-41   1.1e-36  126.5   0.0     1   164    20   194    20   194 0.96 Exonuclease
DUF3521              PF12035.3     35 seq1073_BIOID47095   -             38   1.9e-15   56.3   1.7   1   1   1.5e-19   2.1e-15   56.1   1.2     1    35     1    33     1    33 0.98 Protein of unknown function (DUF3521)
PrpF                 PF04303.8    371 seq1075_BIOID47095   -            350    7e-162  538.2   1.9   1   1  1.1e-165  7.8e-162  538.1   1.3     1   371     1   350     1   350 0.99 PrpF protein
ATP_synt_I           PF03899.10   100 seq1076_BIOID47095   -            130   4.8e-14   52.2  13.1   1   1   4.9e-18   6.7e-14   51.7   9.1     1    99    17   112    17   113 0.95 ATP synthase I chain
Dyp_perox            PF04261.7    313 seq1078_BIOID47095   -            423  5.4e-111  370.1   0.0   1   1  4.5e-115  6.2e-111  369.9   0.0     1   312    61   410    61   411 0.99 Dyp-type peroxidase family
LysR_substrate       PF03466.15   209 seq1079_BIOID47095   -            308   9.1e-21   73.8   0.1   1   1   1.8e-24   1.3e-20   73.3   0.1    18   205   105   290    87   294 0.89 LysR substrate binding domain
HTH_1                PF00126.22    60 seq1079_BIOID47095   -            308     1e-20   73.0   0.6   1   1   3.4e-24   2.3e-20   71.9   0.4     2    60     5    63     4    63 0.97 Bacterial regulatory helix-turn-helix protein, lysR family
Lactamase_B          PF00753.22   194 seq1080_BIOID47095   -            665   1.4e-37  129.1   0.2   1   1   1.5e-41   2.1e-37  128.5   0.2     2   194   134   359   133   359 0.99 Metallo-beta-lactamase superfamily
DUF2554              PF10829.3     76 seq1081_BIOID47095   -             56   1.4e-35  121.1   3.2   1   1   1.1e-39   1.5e-35  121.0   2.2    21    76     1    56     1    56 0.98 Protein of unknown function (DUF2554)
HyaE                 PF07449.6    107 seq1082_BIOID47095   -            132   1.4e-39  134.1   0.0   1   1   1.2e-43   1.6e-39  133.9   0.0     1   107    10   116    10   116 0.99 Hydrogenase-1 expression protein HyaE
Peptidase_U32        PF01136.14   233 seq1088_BIOID47095   -            331   3.7e-62  209.1   0.0   1   1   3.9e-66   5.3e-62  208.6   0.0     3   232    76   330    74   331 0.94 Peptidase family U32
SBP_bac_8            PF13416.1    281 seq1090_BIOID47095   -            438   1.8e-45  155.7  13.8   1   1   3.4e-49   2.3e-45  155.3   9.6     2   277    44   367    43   370 0.79 Bacterial extracellular solute-binding protein
SBP_bac_1            PF01547.20   314 seq1090_BIOID47095   -            438   4.6e-39  134.8  13.1   1   1   9.1e-43   6.2e-39  134.4   9.1    10   313    41   337    34   338 0.87 Bacterial extracellular solute-binding protein
Molybdopterin        PF00384.17   432 seq1092_BIOID47095   -            848  1.1e-105  353.7   0.0   1   1    2e-109  1.4e-105  353.4   0.0     1   431    99   572    99   573 0.95 Molybdopterin oxidoreductase
Molydop_binding      PF01568.16   109 seq1092_BIOID47095   -            848   2.1e-22   78.9   0.0   1   1   5.8e-26     4e-22   77.9   0.0     1   108   690   811   690   812 0.95 Molydopterin dinucleotide binding domain
ATP-synt_A           PF00119.15   215 seq1093_BIOID47095   -            271   1.7e-64  217.1  20.5   1   1   1.4e-68   1.9e-64  216.9  14.2     1   214    39   265    39   266 0.97 ATP synthase A chain
DUF1097              PF06496.6    144 seq1094_BIOID47095   -            165   7.9e-38  129.3  25.9   1   1   6.6e-42     9e-38  129.2  17.9     2   143     9   156     8   157 0.98 Protein of unknown function (DUF1097)
HupH_C               PF04809.8    120 seq1096_BIOID47095   -            285   2.6e-49  165.8   0.0   1   2   3.4e-11   4.7e-07   29.4   0.0     6    96    50   140    47   154 0.82 HupH hydrogenase expression protein, C-terminal conserved region
HupH_C               PF04809.8    120 seq1096_BIOID47095   -            285   2.6e-49  165.8   0.0   2   2     1e-43   1.4e-39  134.4   0.0     1   119   163   279   163   280 0.99 HupH hydrogenase expression protein, C-terminal conserved region
4HBT                 PF03061.17    79 seq1097_BIOID47095   -            132   4.9e-18   64.9   0.3   1   1   4.7e-22   6.5e-18   64.5   0.2     1    74    26    98    26   102 0.96 Thioesterase superfamily
URO-D                PF01208.12   343 seq1099_BIOID47095   -            354  1.5e-140  467.8   0.0   1   1  1.3e-144  1.7e-140  467.7   0.0     2   342     5   347     4   348 0.98 Uroporphyrinogen decarboxylase (URO-D)
DUF1537              PF07005.6    223 seq1100_BIOID47095   -            420   2.9e-62  210.1  15.2   1   1   3.5e-66   4.8e-62  209.4  10.5     1   223   161   380   161   380 0.95 Protein of unknown function, DUF1537
Ribosomal_S19        PF00203.16    81 seq1101_BIOID47095   -             92   2.2e-38  129.6   0.1   1   1   1.9e-42   2.6e-38  129.3   0.0     1    81     3    83     3    83 0.99 Ribosomal protein S19
Peptidase_S66        PF02016.10   285 seq1102_BIOID47095   -            304   8.2e-77  257.8   0.0   1   1   6.8e-81   9.3e-77  257.6   0.0     3   285     6   286     4   286 0.92 LD-carboxypeptidase
Methyltransf_23      PF13489.1    162 seq1103_BIOID47095   -            256   2.9e-24   85.4   0.0   1   1   3.6e-27   3.8e-24   85.0   0.0    23   121    73   198    26   226 0.78 Methyltransferase domain
Methyltransf_31      PF13847.1    152 seq1103_BIOID47095   -            256   8.9e-20   70.7   0.0   1   1   1.1e-22   1.1e-19   70.3   0.0     4   112    73   177    72   228 0.88 Methyltransferase domain
Methyltransf_11      PF08241.7     95 seq1103_BIOID47095   -            256   2.7e-19   69.3   0.1   1   1   3.9e-22   4.1e-19   68.7   0.1     1    95    77   173    77   173 0.96 Methyltransferase domain
Methyltransf_12      PF08242.7     99 seq1103_BIOID47095   -            256   3.8e-14   52.8   0.0   1   1   5.8e-17   6.1e-14   52.1   0.0     1    98    77   170    77   171 0.84 Methyltransferase domain
Methyltransf_18      PF12847.2    112 seq1103_BIOID47095   -            256   1.4e-13   51.2   0.0   1   1   2.2e-16   2.3e-13   50.6   0.0     2   110    73   174    73   176 0.90 Methyltransferase domain
Methyltransf_25      PF13649.1    101 seq1103_BIOID47095   -            256   4.5e-12   46.1   0.1   1   1     7e-15   7.3e-12   45.4   0.1     1   101    76   169    76   169 0.92 Methyltransferase domain
Ubie_methyltran      PF01209.13   233 seq1103_BIOID47095   -            256   9.3e-10   37.8   0.0   1   1   1.1e-12   1.1e-09   37.6   0.0    38   151    63   173    29   199 0.87 ubiE/COQ5 methyltransferase family
Methyltransf_26      PF13659.1    117 seq1103_BIOID47095   -            256     3e-09   36.8   0.1   1   1   7.4e-12   7.8e-09   35.4   0.1     1   115    73   175    73   177 0.89 Methyltransferase domain
CMAS                 PF02353.15   273 seq1103_BIOID47095   -            256   1.9e-08   33.6   0.0   1   1   2.2e-11   2.3e-08   33.3   0.0    62   194    72   201    49   233 0.80 Mycolic acid cyclopropane synthetase
NodS                 PF05401.6    201 seq1103_BIOID47095   -            256   4.9e-08   32.4   0.0   1   1   5.8e-11   6.1e-08   32.1   0.0    45   175    74   204    27   212 0.78 Nodulation protein S (NodS)
MTS                  PF05175.9    170 seq1103_BIOID47095   -            256     7e-07   28.6   0.0   1   1   9.8e-10     1e-06   28.1   0.0    32   103    73   143    61   186 0.88 Methyltransferase small domain
Methyltransf_9       PF08003.6    315 seq1103_BIOID47095   -            256   8.9e-06   24.4   0.0   1   1   1.1e-08   1.2e-05   24.0   0.0   113   229    70   185    60   217 0.80 Protein of unknown function (DUF1698)
PrmA                 PF06325.8    295 seq1103_BIOID47095   -            256   1.9e-05   23.8   0.0   1   1   2.6e-08   2.7e-05   23.3   0.0   162   258    73   174    64   190 0.79 Ribosomal protein L11 methyltransferase (PrmA)
EamA                 PF00892.15   126 seq1105_BIOID47095   -            111   3.9e-10   39.7   9.5   1   1   6.9e-14   4.7e-10   39.4   6.6    24   124     3   107     1   109 0.82 EamA-like transporter family
Multi_Drug_Res       PF00893.14    93 seq1105_BIOID47095   -            111   1.1e-08   35.3   6.0   1   1   2.2e-12   1.5e-08   34.8   4.1     1    93     1   100     1   100 0.84 Small Multidrug Resistance protein
Molybdopterin        PF00384.17   432 seq1109_BIOID47095   -            808   7.4e-88  295.0   0.0   1   1     2e-91   8.9e-88  294.7   0.0     1   432   115   566   115   566 0.93 Molybdopterin oxidoreductase
Molydop_binding      PF01568.16   109 seq1109_BIOID47095   -            808   5.4e-27   93.6   0.0   1   1   2.2e-30     1e-26   92.7   0.0     1   107   687   800   687   802 0.97 Molydopterin dinucleotide binding domain
Molybdop_Fe4S4       PF04879.11    55 seq1109_BIOID47095   -            808   2.7e-13   49.4   0.9   1   1     1e-16   4.7e-13   48.6   0.6     1    55    53   112    53   112 0.96 Molybdopterin oxidoreductase Fe4S4 domain
Ribosomal_L22        PF00237.14   105 seq1111_BIOID47095   -            110   1.6e-41  140.4   2.4   1   1   1.3e-45   1.7e-41  140.2   1.6     1   104     5   108     5   109 0.99 Ribosomal protein L22p/L17e
Isochorismatase      PF00857.15   174 seq1112_BIOID47095   -            222   2.8e-48  163.9   0.0   1   1   2.4e-52   3.3e-48  163.7   0.0     1   172    20   213    20   215 0.96 Isochorismatase family
LysR_substrate       PF03466.15   209 seq1114_BIOID47095   -            310   1.5e-19   69.8   0.0   1   1   3.2e-23   2.2e-19   69.2   0.0     2   191    91   280    90   292 0.92 LysR substrate binding domain
HTH_1                PF00126.22    60 seq1114_BIOID47095   -            310   8.5e-18   63.7   0.6   1   1   2.6e-21   1.8e-17   62.7   0.4     3    60     9    66     8    66 0.96 Bacterial regulatory helix-turn-helix protein, lysR family
Rhodanese            PF00581.15   113 seq1116_BIOID47095   -            368   8.2e-06   26.0   0.0   1   1   2.4e-09   3.3e-05   24.1   0.0    12   111    16   129     6   131 0.73 Rhodanese-like domain
BPD_transp_1         PF00528.17   185 seq1117_BIOID47095   -            354   2.5e-26   92.2  16.2   1   1   1.8e-30   2.5e-26   92.2  11.2     1   176   163   324   163   332 0.91 Binding-protein-dependent transport system inner membrane component
Na_sulph_symp        PF00939.14   471 seq1118_BIOID47095   -            477  2.3e-177  590.4  46.0   1   1  1.9e-181  2.6e-177  590.3  31.9     2   471     4   474     3   474 0.99 Sodium:sulfate symporter transmembrane region
Peptidase_U32        PF01136.14   233 seq1121_BIOID47095   -            298   1.3e-34  119.0   0.0   1   1   1.3e-38   1.8e-34  118.5   0.0     5   195    88   269    82   293 0.89 Peptidase family U32
Ribosomal_S3_C       PF00189.15    85 seq1124_BIOID47095   -            233   3.5e-35  119.9   0.3   1   1   1.8e-38   1.2e-34  118.2   0.1     1    85   119   202   119   202 0.96 Ribosomal protein S3, C-terminal domain
KH_2                 PF07650.12    78 seq1124_BIOID47095   -            233   6.9e-20   70.2   3.4   1   1   2.1e-23   1.4e-19   69.2   2.4     1    78    38   111    38   111 0.97 KH domain
YtfJ_HI0045          PF09695.5    160 seq1126_BIOID47095   -            185   4.4e-75  250.2   0.2   1   1   3.7e-79     5e-75  250.0   0.2     2   159    24   181    23   182 0.99 Bacterial protein of unknown function (YtfJ_HI0045)
YliH                 PF10799.3    127 seq1127_BIOID47095   -            127   2.3e-73  243.8   4.9   1   1   1.8e-77   2.5e-73  243.6   3.4     1   127     1   127     1   127 0.99 Biofilm formation protein (YliH/bssR)
Gp_dh_C              PF02800.15   157 seq1128_BIOID47095   -            331   4.2e-75  250.3   0.1   1   1   8.7e-79   5.9e-75  249.8   0.0     1   157   155   312   155   312 1.00 Glyceraldehyde 3-phosphate dehydrogenase, C-terminal domain
Gp_dh_N              PF00044.19   151 seq1128_BIOID47095   -            331   3.1e-60  202.3   0.6   1   1     8e-64   5.5e-60  201.5   0.1     1   151     3   150     3   150 0.99 Glyceraldehyde 3-phosphate dehydrogenase, NAD binding domain
ATP-synt_B           PF00430.13   132 seq1130_BIOID47095   -            156   3.3e-35  120.6  18.3   1   1   2.8e-39   3.9e-35  120.4  12.7     1   132     6   137     6   137 0.98 ATP synthase B/B' CF(0)
ABM                  PF03992.11    78 seq1131_BIOID47095   -             96   4.3e-16   58.5   0.1   1   1   3.6e-20   4.9e-16   58.4   0.1     1    77     1    76     1    77 0.95 Antibiotic biosynthesis monooxygenase
NLPC_P60             PF00877.14   105 seq1135_BIOID47095   -            275   1.2e-33  114.9   0.0   1   1   4.8e-37   3.3e-33  113.5   0.0     1   105   157   267   157   267 0.98 NlpC/P60 family
Endonuclease_5       PF04493.9    206 seq1136_BIOID47095   -            223   1.1e-70  237.0   0.0   1   1   9.3e-75   1.3e-70  236.8   0.0     1   205     9   208     9   209 0.99 Endonuclease V
DUF2877              PF11392.3    111 seq1137_BIOID47095   -            286   1.2e-35  121.9   0.0   1   1   1.3e-39   1.8e-35  121.4   0.0     1   110   168   280   168   281 0.98 Protein of unknown function (DUF2877)
Fil_haemagg_2        PF13332.1    170 seq1138_BIOID47095   -            934   8.4e-55  185.0  51.1   1   2     4e-10   2.7e-06   27.1   6.7    49   166     7   120     5   125 0.77 Haemagluttinin repeat
Fil_haemagg_2        PF13332.1    170 seq1138_BIOID47095   -            934   8.4e-55  185.0  51.1   2   2   6.5e-55   4.4e-51  172.9  23.2     2   170   196   370   195   370 0.97 Haemagluttinin repeat
PT-VENN              PF04829.8     56 seq1138_BIOID47095   -            934   1.3e-20   72.5   5.7   1   1   1.9e-24   1.3e-20   72.5   4.0     2    54   708   760   707   762 0.96 Pre-toxin domain with VENN motif
PhoH                 PF02562.11   205 seq1139_BIOID47095   -            354   2.4e-76  255.4   0.0   1   1   4.6e-80   3.2e-76  255.0   0.0     2   204   149   353   148   354 0.98 PhoH-like protein
BPD_transp_1         PF00528.17   185 seq1140_BIOID47095   -            295   3.6e-20   72.1  20.6   1   1   2.6e-24   3.6e-20   72.1  14.3     3   184    88   293    86   294 0.90 Binding-protein-dependent transport system inner membrane component
Na_H_Exchanger       PF00999.16   384 seq1142_BIOID47095   -            578   4.6e-57  193.1  45.7   1   1   1.3e-60   5.7e-57  192.8  31.7     3   383    15   388    10   389 0.95 Sodium/hydrogen exchanger family
TrkA_C               PF02080.16    71 seq1142_BIOID47095   -            578     1e-11   44.1   0.0   1   1     5e-15   2.3e-11   43.0   0.0     5    70   420   483   417   484 0.94 TrkA-C domain
CorC_HlyC            PF03471.12    81 seq1142_BIOID47095   -            578   1.3e-09   37.5   0.1   1   1     6e-13   2.7e-09   36.5   0.1     2    79   493   571   492   573 0.86 Transporter associated domain
YCII                 PF03795.9     95 seq1143_BIOID47095   -            130   3.1e-29  100.8   0.0   1   1   5.4e-33   3.7e-29  100.6   0.0     2    95    34   127    33   127 0.99 YCII-related domain
AAA_5                PF07728.9    139 seq1146_BIOID47095   -            384   6.9e-38  129.3   0.0   1   1     8e-42   1.1e-37  128.7   0.0     2   139   101   242   100   242 0.98 AAA domain (dynein-related subfamily)
Aldolase_II          PF00596.16   183 seq1148_BIOID47095   -            212   2.6e-44  150.9   0.0   1   1   2.1e-48   2.9e-44  150.7   0.0     2   181    14   190    13   192 0.93 Class II Aldolase and Adducin N-terminal domain
Methyltransf_23      PF13489.1    162 seq1150_BIOID47095   -            252   1.1e-16   60.8   0.0   1   1   8.4e-20   1.6e-16   60.2   0.0     2   159    13   176     9   178 0.81 Methyltransferase domain
Methyltransf_18      PF12847.2    112 seq1150_BIOID47095   -            252   1.4e-14   54.5   0.0   1   1   4.4e-17   8.7e-14   51.9   0.0     5   110    35   129    31   131 0.89 Methyltransferase domain
Methyltransf_11      PF08241.7     95 seq1150_BIOID47095   -            252   1.4e-14   54.1   0.0   1   1   6.1e-17   1.2e-13   51.2   0.0     2    94    37   127    36   128 0.96 Methyltransferase domain
Methyltransf_31      PF13847.1    152 seq1150_BIOID47095   -            252   2.1e-14   53.2   0.0   1   1   1.4e-17   2.7e-14   52.9   0.0     5   117    33   145    29   201 0.83 Methyltransferase domain
Methyltransf_25      PF13649.1    101 seq1150_BIOID47095   -            252   3.2e-10   40.1   0.0   1   1   7.6e-13   1.5e-09   38.0   0.0     1    99    35   122    35   124 0.85 Methyltransferase domain
Methyltransf_12      PF08242.7     99 seq1150_BIOID47095   -            252   7.8e-10   39.0   0.0   1   1   6.8e-13   1.3e-09   38.2   0.0     2    99    37   126    36   126 0.91 Methyltransferase domain
GSDH                 PF07995.6    331 seq1151_BIOID47095   -            371  5.4e-127  423.3   0.1   1   1  4.5e-131  6.2e-127  423.1   0.1     1   331    34   366    34   366 0.98 Glucose / Sorbosone dehydrogenase
Ribosomal_L16        PF00252.13   133 seq1152_BIOID47095   -            136   1.2e-50  170.5   0.8   1   1     1e-54   1.4e-50  170.4   0.6     1   132     4   131     4   132 0.97 Ribosomal protein L16p/L10e
AA_permease_2        PF13520.1    426 seq1153_BIOID47095   -            438   3.7e-32  111.2  37.3   1   1   6.5e-36   4.5e-32  111.0  25.8     1   398    28   417    28   438 0.77 Amino acid permease
AA_permease          PF00324.16   479 seq1153_BIOID47095   -            438   1.9e-11   42.8  33.7   1   1   3.8e-15   2.6e-11   42.4  23.3    11   443    42   434    30   438 0.70 Amino acid permease
Acyl_transf_3        PF01757.17   340 seq1154_BIOID47095   -            357   2.1e-31  108.8  42.5   1   1   1.8e-35   2.5e-31  108.6  29.5     3   338     7   327     5   329 0.92 Acyltransferase family
OSCP                 PF00213.13   172 seq1155_BIOID47095   -            177   8.5e-51  172.1   1.0   1   1   6.9e-55   9.4e-51  171.9   0.7     1   171     7   174     7   175 0.97 ATP synthase delta (OSCP) subunit
Peptidase_U32        PF01136.14   233 seq1156_BIOID47095   -            453   6.2e-95  316.4   0.0   1   1     6e-99   8.2e-95  316.0   0.0     1   232    75   344    75   345 0.98 Peptidase family U32
OpuAC                PF04069.7    257 seq1157_BIOID47095   -            330   6.5e-57  192.7   3.7   1   1   5.7e-61   7.8e-57  192.4   2.5     2   256    30   312    29   313 0.94 Substrate binding domain of ABC-type glycine betaine transport system
Bac_luciferase       PF00296.15   307 seq1158_BIOID47095   -            335   1.6e-31  109.4   0.4   1   1   2.1e-34   2.9e-30  105.3   0.2    18   300    23   299     8   306 0.77 Luciferase-like monooxygenase
DUF416               PF04222.7    191 seq1161_BIOID47095   -            196   6.5e-87  289.5   0.1   1   1   5.3e-91   7.2e-87  289.3   0.0     1   189     4   192     4   194 0.99 Protein of unknown function (DUF416)
Ribosomal_L29        PF00831.18    58 seq1163_BIOID47095   -             63     5e-25   86.8   6.8   1   1     4e-29   5.5e-25   86.7   4.7     1    58     3    60     3    60 0.99 Ribosomal L29 protein
TrkA_N               PF02254.13   116 seq1165_BIOID47095   -            423   8.1e-21   74.0   0.2   1   1   1.8e-24   1.2e-20   73.4   0.2     1   116   252   371   252   371 0.93 TrkA-N domain
Ion_trans_2          PF07885.11    79 seq1165_BIOID47095   -            423   5.5e-15   54.7   7.5   1   1   8.1e-19   5.5e-15   54.7   5.2     2    74   155   227   154   232 0.89 Ion channel
Smr                  PF01713.16    83 seq1166_BIOID47095   -            183     2e-17   63.0   0.3   1   1   2.8e-21   3.8e-17   62.1   0.2     1    82    98   172    98   173 0.98 Smr domain
AP_endonuc_2         PF01261.19   211 seq1167_BIOID47095   -            258   7.2e-32  110.2   1.1   1   1   6.3e-36   8.6e-32  110.0   0.8     1   211    21   219    21   219 0.95 Xylose isomerase-like TIM barrel
Aldose_epim          PF01263.15   301 seq1168_BIOID47095   -            301     7e-46  156.6   0.1   1   1   6.2e-50   8.4e-46  156.3   0.1     1   284    34   281    34   294 0.89 Aldose 1-epimerase
HlyD                 PF00529.15   306 seq1171_BIOID47095   -            343   1.4e-52  178.8   6.3   1   1   5.7e-56   1.6e-52  178.6   4.3     2   305    48   337    47   338 0.94 HlyD family secretion protein
Biotin_lipoyl_2      PF13533.1     50 seq1171_BIOID47095   -            343     1e-19   69.7   0.0   1   1   2.9e-19   7.9e-16   57.3   0.1     4    49    50    95    47    96 0.93 Biotin-lipoyl like
HlyD_3               PF13437.1    105 seq1171_BIOID47095   -            343   5.8e-19   68.2   0.1   1   1   4.6e-16   1.3e-12   47.8   0.0     1    85   210   293   210   333 0.89 HlyD family secretion protein
HlyD_2               PF12700.2    328 seq1171_BIOID47095   -            343   4.7e-18   65.3   0.0   1   1   2.4e-21   6.5e-18   64.8   0.0    19   239    46   287    39   298 0.74 HlyD family secretion protein
Sod_Fe_C             PF02777.13   106 seq1172_BIOID47095   -            193   1.9e-45  152.9   1.9   1   1   1.5e-48     1e-44  150.5   0.1     1   105    87   190    87   191 0.98 Iron/manganese superoxide dismutases, C-terminal domain
Sod_Fe_N             PF00081.17    82 seq1172_BIOID47095   -            193     3e-35  120.2   0.6   1   1   7.4e-39   5.1e-35  119.5   0.4     1    82     2    82     2    82 0.98 Iron/manganese superoxide dismutases, alpha-hairpin domain
BPD_transp_1         PF00528.17   185 seq1173_BIOID47095   -            281   1.5e-22   79.8  17.9   1   1   1.1e-26   1.5e-22   79.8  12.4     3   183    93   276    91   278 0.94 Binding-protein-dependent transport system inner membrane component
ATP-synt_ab          PF00006.20   215 seq1174_BIOID47095   -            513   1.5e-72  243.4   0.1   1   1   9.7e-76   2.7e-72  242.6   0.0     1   215   148   375   148   375 0.99 ATP synthase alpha/beta family, nucleotide-binding domain
ATP-synt_ab_C        PF00306.22   113 seq1174_BIOID47095   -            513   1.3e-18   67.3   1.3   1   1   9.8e-22   2.7e-18   66.3   0.9     1    95   387   468   387   488 0.87 ATP synthase alpha/beta chain, C terminal domain
ATP-synt_ab_N        PF02874.18    69 seq1174_BIOID47095   -            513   2.9e-14   52.9   0.1   1   1   2.3e-17   6.2e-14   51.8   0.1     5    69    28    92    25    92 0.98 ATP synthase alpha/beta family, beta-barrel domain
HAS-barrel           PF09378.5     91 seq1174_BIOID47095   -            513   1.3e-06   28.1   0.1   1   1   3.5e-09   9.5e-06   25.3   0.0     6    84    29    89    25   109 0.85 HAS barrel domain
KaiC                 PF06745.8    226 seq1174_BIOID47095   -            513   4.6e-05   22.5   0.0   1   1     3e-08   8.2e-05   21.6   0.0     1    71   146   213   146   249 0.85 KaiC
Ribosomal_S17        PF00366.15    69 seq1175_BIOID47095   -             84   1.1e-32  111.7   1.3   1   1   9.4e-37   1.3e-32  111.5   0.9     1    69    10    78    10    78 0.99 Ribosomal protein S17
Ligase_CoA           PF00549.14   153 seq1176_BIOID47095   -            519   1.2e-55  187.2   0.0   1   1   8.7e-59     6e-55  184.9   0.0     1   153   350   507   350   507 0.98 CoA-ligase
CoA_binding          PF02629.14    96 seq1176_BIOID47095   -            519   9.9e-20   70.7   0.5   1   1   4.1e-22   2.8e-18   66.0   0.1     2    96   189   285   188   285 0.97 CoA binding domain
PTS_EIIC             PF02378.13   321 seq1177_BIOID47095   -            598     8e-83  277.8  29.3   1   1   1.2e-86     8e-83  277.8  20.3     1   321    87   429    87   429 0.94 Phosphotransferase system, EIIC
PTS_EIIB             PF00367.15    35 seq1177_BIOID47095   -            598   1.4e-16   59.2   0.1   1   1   4.6e-20   3.1e-16   58.1   0.1     3    35   522   554   520   554 0.97 phosphotransferase system, EIIB
Aconitase            PF00330.15   465 seq1178_BIOID47095   -            753   2.6e-47  161.2   0.1   1   1   5.5e-51   3.7e-47  160.7   0.1    91   450   113   456    38   471 0.87 Aconitase family (aconitate hydratase)
Aconitase_C          PF00694.14   131 seq1178_BIOID47095   -            753   6.6e-06   26.1   0.0   1   1     2e-09   1.4e-05   25.1   0.0    84   129   637   683   624   685 0.89 Aconitase C-terminal domain
Peptidase_M20        PF01546.23   171 seq1179_BIOID47095   -            441   6.2e-24   84.3   5.0   1   1     2e-27   1.4e-23   83.2   3.5     1   170   117   433   117   434 0.90 Peptidase family M20/M25/M40
M20_dimer            PF07687.9    109 seq1179_BIOID47095   -            441   7.7e-10   38.3   0.4   1   1   2.7e-13   1.9e-09   37.1   0.3     9    98   236   325   231   331 0.83 Peptidase dimerisation domain
Nitrate_red_del      PF02613.10   136 seq1181_BIOID47095   -            199   1.4e-20   73.4   1.4   1   1     2e-24   2.7e-20   72.4   1.0     3   136    41   172    14   172 0.87 Nitrate reductase delta subunit
5_nucleotid_C        PF02872.13   156 seq1182_BIOID47095   -            650     2e-27   95.9   0.1   1   1   8.1e-31   5.5e-27   94.5   0.1     1   149   358   553   358   558 0.82 5'-nucleotidase, C-terminal domain
Metallophos          PF00149.23   201 seq1182_BIOID47095   -            650   2.2e-20   72.8   0.0   1   1   5.6e-24   3.8e-20   72.0   0.0     1   199    27   262    27   264 0.94 Calcineurin-like phosphoesterase
BenE                 PF03594.8    378 seq1185_BIOID47095   -            390  3.3e-155  516.1  47.6   1   1  2.8e-159  3.8e-155  515.9  33.0     3   378     6   381     4   381 0.99 Benzoate membrane transport protein
Ribosomal_L14        PF00238.14   122 seq1186_BIOID47095   -            123   3.4e-54  181.7   0.4   1   1   2.7e-58   3.7e-54  181.5   0.3     1   122     1   123     1   123 0.98 Ribosomal protein L14p/L23e
FAD_binding_2        PF00890.19   421 seq1187_BIOID47095   -            540  5.5e-107  358.1   1.6   1   1  1.4e-110  6.6e-107  357.8   1.1     1   421    10   392    10   392 0.95 FAD binding domain
Succ_DH_flav_C       PF02910.15   129 seq1187_BIOID47095   -            540     3e-19   69.0   0.1   1   1   1.2e-22   5.2e-19   68.2   0.1     2    88   441   521   440   527 0.96 Fumarate reductase flavoprotein C-term
Pyr_redox_2          PF07992.9    200 seq1187_BIOID47095   -            540   5.9e-11   42.5   3.6   1   1   3.6e-12   1.7e-08   34.5   2.5     1   196    10   377    10   380 0.79 Pyridine nucleotide-disulphide oxidoreductase
Bac_DNA_binding      PF00216.16    90 seq1188_BIOID47095   -             90   3.2e-33  113.4   1.4   1   1   2.6e-37   3.6e-33  113.3   1.0     1    90     1    90     1    90 0.99 Bacterial DNA-binding protein
Response_reg         PF00072.19   112 seq1189_BIOID47095   -            204   3.2e-26   91.4   0.4   1   1   6.8e-30   4.6e-26   90.8   0.3     2   111     4   113     3   114 0.98 Response regulator receiver domain
GerE                 PF00196.14    58 seq1189_BIOID47095   -            204   3.1e-22   77.5   0.1   1   1   1.1e-25   7.8e-22   76.2   0.0     2    58   142   198   141   198 0.97 Bacterial regulatory proteins, luxR family
TRCF                 PF03461.10   101 seq1190_BIOID47095   -           1164   3.3e-29  100.6   0.0   1   1   1.1e-31   2.9e-28   97.6   0.0     1    97  1021  1117  1021  1121 0.95 TRCF domain
CarD_CdnL_TRCF       PF02559.11    98 seq1190_BIOID47095   -           1164   2.6e-28   97.8   0.0   1   1   2.7e-31   7.3e-28   96.3   0.0     1    98   492   589   492   589 0.98 CarD-like/TRCF domain
DEAD                 PF00270.24   173 seq1190_BIOID47095   -           1164   3.3e-24   85.1   0.1   1   1   3.3e-27   9.1e-24   83.7   0.0     1   169   618   778   618   782 0.87 DEAD/DEAH box helicase
Helicase_C           PF00271.26    78 seq1190_BIOID47095   -           1164   9.7e-17   60.4   0.9   1   1   2.8e-18   7.7e-15   54.4   0.3     8    77   852   922   848   923 0.96 Helicase conserved C-terminal domain
ResIII               PF04851.10   184 seq1190_BIOID47095   -           1164   9.8e-12   44.9   0.0   1   1   7.3e-15     2e-11   43.9   0.0     3   182   616   774   614   776 0.81 Type III restriction enzyme, res subunit
Fer4_11              PF13247.1     99 seq1194_BIOID47095   -            205   1.2e-31  108.4  10.9   1   1   8.5e-35   1.2e-31  108.4   7.5     3    97    60   153    58   155 0.97 4Fe-4S dicluster domain
Fer4_2               PF12797.2     22 seq1194_BIOID47095   -            205   1.1e-13   50.0  30.8   1   1   6.7e-10   9.1e-07   28.3   0.6     2    20     6    24     5    33 0.89 4Fe-4S binding domain
Fer4                 PF00037.22    24 seq1194_BIOID47095   -            205   9.1e-13   47.1  35.1   1   1   8.5e-11   1.2e-07   30.9   3.3     1    23    92   114    92   115 0.94 4Fe-4S binding domain
Fer4_7               PF12838.2     52 seq1194_BIOID47095   -            205   2.4e-12   46.9  28.1   1   1   9.2e-10   1.3e-06   28.6   7.3     2    50    99   147    98   149 0.87 4Fe-4S dicluster domain
Fer4_9               PF13187.1     55 seq1194_BIOID47095   -            205   8.2e-12   45.0  26.6   1   1   5.5e-10   7.5e-07   29.2   7.4     2    53    99   148    98   150 0.95 4Fe-4S dicluster domain
Fer4_10              PF13237.1     52 seq1194_BIOID47095   -            205   4.5e-11   42.2  30.2   1   1   8.2e-09   1.1e-05   24.9   8.0     2    52    92   146    91   146 0.76 4Fe-4S dicluster domain
Fer4_4               PF12800.2     17 seq1194_BIOID47095   -            205   1.7e-10   40.2  32.5   1   3     3e-05      0.04   14.1   2.3     1    15    11    25    11    29 0.90 4Fe-4S binding domain
Fer4_4               PF12800.2     17 seq1194_BIOID47095   -            205   1.7e-10   40.2  32.5   2   3   3.3e-05     0.045   13.9   2.0     2    16    65    81    64    85 0.86 4Fe-4S binding domain
Fer4_4               PF12800.2     17 seq1194_BIOID47095   -            205   1.7e-10   40.2  32.5   3   3   2.9e-07    0.0004   20.3   2.0     2    17    97   112    96   112 0.91 4Fe-4S binding domain
Fer4_6               PF12837.2     24 seq1194_BIOID47095   -            205   2.4e-10   39.7  39.6   1   1   3.1e-09   4.2e-06   26.2   3.2     1    23    91   113    91   114 0.95 4Fe-4S binding domain
Fer4_3               PF12798.2     15 seq1194_BIOID47095   -            205   7.3e-07   29.1  40.1   1   2   9.4e-06     0.013   15.9   4.2     1    15    67    83    67    83 0.98 4Fe-4S binding domain
Fer4_3               PF12798.2     15 seq1194_BIOID47095   -            205   7.3e-07   29.1  40.1   2   2   4.8e-05     0.065   13.7   1.6     1    13   126   147   126   149 0.94 4Fe-4S binding domain
DUF2726              PF10881.3    126 seq1196_BIOID47095   -            228   1.1e-20   73.3   0.0   1   1   1.4e-24   1.9e-20   72.6   0.0     4   115    91   205    88   214 0.93 Protein of unknown function (DUF2726)
GntP_permease        PF02447.11   441 seq1198_BIOID47095   -            454  3.9e-154  513.2  49.5   1   1  6.5e-158  4.4e-154  513.0  34.3     2   439     5   451     4   454 0.98 GntP family permease
CitMHS               PF03600.11   349 seq1198_BIOID47095   -            454   6.6e-09   34.7  37.4   1   1   1.2e-12   8.5e-09   34.3  25.9     3   318    11   375     7   403 0.80 Citrate transporter
MFS_1                PF07690.11   354 seq1199_BIOID47095   -            394   4.6e-36  124.1  55.6   1   2   2.9e-29   3.9e-25   88.2  17.3     2   188    17   198    16   218 0.87 Major Facilitator Superfamily
MFS_1                PF07690.11   354 seq1199_BIOID47095   -            394   4.6e-36  124.1  55.6   2   2   4.1e-15   5.7e-11   41.6  15.8     3   175   218   387   216   394 0.89 Major Facilitator Superfamily
ABC_tran             PF00005.22   118 seq1200_BIOID47095   -            369   3.5e-22   78.8   0.0   1   1   2.3e-25   7.8e-22   77.7   0.0     1   117    57   175    57   176 0.91 ABC transporter
TOBE_2               PF08402.5     75 seq1200_BIOID47095   -            369   6.4e-09   35.5   0.1   1   1   7.5e-12   2.6e-08   33.6   0.0     1    75   291   361   291   361 0.92 TOBE domain
DUF258               PF03193.11   161 seq1200_BIOID47095   -            369     6e-06   25.4   0.0   1   1   3.4e-09   1.1e-05   24.5   0.0     7    67    13    75     8    82 0.84 Protein of unknown function, DUF258
KOW                  PF00467.24    32 seq1201_BIOID47095   -            104   4.4e-06   25.9   3.9   1   1   7.1e-10   9.8e-06   24.8   2.7     2    32     8    37     7    37 0.93 KOW motif
Usp                  PF00582.21   140 seq1202_BIOID47095   -            142   2.1e-14   53.7   0.0   1   1   1.7e-18   2.4e-14   53.6   0.0     2   140     3   138     2   138 0.95 Universal stress protein family
DUF1481              PF07356.7    195 seq1203_BIOID47095   -            211   5.4e-71  237.9   0.6   1   1   4.5e-75   6.2e-71  237.7   0.4     1   195    22   207    22   207 0.99 Protein of unknown function (DUF1481)
FUSC                 PF04632.7    650 seq1205_BIOID47095   -            683   4.3e-55  187.2  33.3   1   1   3.8e-58   1.7e-54  185.2  21.9     9   602    37   628    32   653 0.83 Fusaric acid resistance protein family
FUSC_2               PF13515.1    128 seq1205_BIOID47095   -            683   6.1e-09   35.7   9.9   1   1   1.3e-12   6.1e-09   35.7   6.9     2   127   364   495   359   496 0.75 Fusaric acid resistance protein-like
ALMT                 PF11744.3    406 seq1205_BIOID47095   -            683   2.4e-05   23.0  11.1   1   1   1.1e-08   5.1e-05   22.0   2.2    27   194   362   525   348   581 0.82 Aluminium activated malate transporter
DmsC                 PF04976.7    276 seq1207_BIOID47095   -            364  2.2e-114  381.2  20.4   1   1  1.9e-118  2.7e-114  381.0  14.1     1   276    81   354    81   354 0.99 DMSO reductase anchor subunit (DmsC)
Ribosomal_L5_C       PF00673.16    95 seq1208_BIOID47095   -            179   3.2e-42  142.0   0.0   1   1   7.3e-46     5e-42  141.4   0.0     1    94    84   177    84   178 0.99 ribosomal L5P family C-terminus
Ribosomal_L5         PF00281.14    56 seq1208_BIOID47095   -            179   2.8e-25   87.7   0.1   1   1   7.4e-29     5e-25   86.9   0.0     1    56    24    80    23    80 0.98 Ribosomal protein L5
SBP_bac_3            PF00497.15   225 seq1210_BIOID47095   -           1197   4.8e-41  140.3   0.0   1   2   2.3e-16   6.2e-13   48.3   0.0    16   223    74   276    59   278 0.89 Bacterial extracellular solute-binding proteins, family 3
SBP_bac_3            PF00497.15   225 seq1210_BIOID47095   -           1197   4.8e-41  140.3   0.0   2   2   7.9e-29   2.2e-25   89.1   0.0     2   224   305   520   304   521 0.93 Bacterial extracellular solute-binding proteins, family 3
Response_reg         PF00072.19   112 seq1210_BIOID47095   -           1197   1.6e-29  102.0   0.1   1   1   1.1e-31   2.9e-28   97.9   0.0     1   111   961  1070   961  1071 0.98 Response regulator receiver domain
HATPase_c            PF02518.21   111 seq1210_BIOID47095   -           1197   2.8e-24   84.8   0.1   1   1   1.9e-27   5.2e-24   83.9   0.1     2   110   825   936   824   937 0.93 Histidine kinase-, DNA gyrase B-, and HSP90-like ATPase
HisKA                PF00512.20    68 seq1210_BIOID47095   -           1197   1.1e-16   60.4   0.0   1   1   1.3e-19   3.4e-16   58.8   0.0     1    68   711   777   711   777 0.98 His Kinase A (phospho-acceptor) domain
Hpt                  PF01627.18    90 seq1210_BIOID47095   -           1197     4e-08   33.0   0.5   1   1   4.3e-11   1.2e-07   31.5   0.4     1    89  1104  1187  1104  1188 0.95 Hpt domain
Peptidase_S11        PF00768.15   241 seq1212_BIOID47095   -            407  8.9e-101  336.0   0.4   1   1  2.5e-104  1.1e-100  335.7   0.2     2   241    36   273    35   273 0.99 D-alanyl-D-alanine carboxypeptidase
PBP5_C               PF07943.8     91 seq1212_BIOID47095   -            407   5.7e-25   87.0   0.0   1   1   2.3e-28   1.1e-24   86.1   0.0     1    91   292   383   292   383 0.99 Penicillin-binding protein 5, C-terminal domain
Beta-lactamase2      PF13354.1    197 seq1212_BIOID47095   -            407   1.1e-13   51.0   0.1   1   1   3.1e-17   1.4e-13   50.6   0.1     4   144    57   209    54   262 0.75 Beta-lactamase enzyme family
MFS_1                PF07690.11   354 seq1215_BIOID47095   -            472     5e-57  193.1  43.6   1   2   1.9e-52   2.6e-48  164.4  15.1     2   269    56   327    55   340 0.89 Major Facilitator Superfamily
MFS_1                PF07690.11   354 seq1215_BIOID47095   -            472     5e-57  193.1  43.6   2   2   1.2e-12   1.7e-08   33.5  10.6    59   178   340   456   328   470 0.85 Major Facilitator Superfamily
DUF1116              PF06545.6    216 seq1217_BIOID47095   -            491    1e-100  335.1   0.3   1   1  7.4e-105    1e-100  335.1   0.2     1   216   157   372   157   372 1.00 Protein of unknown function (DUF1116)
PLDc_2               PF13091.1    126 seq1218_BIOID47095   -            486   1.1e-32  112.3   0.0   1   2   5.6e-15   2.5e-11   43.2   0.0     1    94   134   242   134   255 0.90 PLD-like domain
PLDc_2               PF13091.1    126 seq1218_BIOID47095   -            486   1.1e-32  112.3   0.0   2   2   3.1e-22   1.4e-18   66.7   0.0     7   113   332   445   326   456 0.88 PLD-like domain
PLDc                 PF00614.17    28 seq1218_BIOID47095   -            486   2.2e-15   55.7   0.0   1   2   2.5e-10   1.1e-06   28.0   0.0     2    28   220   246   219   246 0.93 Phospholipase D Active site motif
PLDc                 PF00614.17    28 seq1218_BIOID47095   -            486   2.2e-15   55.7   0.0   2   2   1.5e-09   6.9e-06   25.5   0.0     2    28   400   426   399   426 0.95 Phospholipase D Active site motif
PLDc_N               PF13396.1     46 seq1218_BIOID47095   -            486   8.2e-06   25.2   6.4   1   1   4.3e-09   1.9e-05   24.0   4.4     2    44    17    59    16    60 0.89 Phospholipase_D-nuclease N-terminal
Peptidase_M20        PF01546.23   171 seq1220_BIOID47095   -            481   7.3e-06   25.5   0.0   1   1   9.7e-10   1.3e-05   24.7   0.0     2    92    78   305    77   370 0.71 Peptidase family M20/M25/M40
Lyase_1              PF00206.15   312 seq1221_BIOID47095   -            478  9.7e-118  392.7   0.0   1   1  1.7e-121  1.2e-117  392.5   0.0     1   312    13   345    13   345 0.99 Lyase
FumaraseC_C          PF10415.4     55 seq1221_BIOID47095   -            478   4.4e-21   74.5   0.0   1   1   1.7e-24   1.2e-20   73.2   0.0     1    55   411   465   411   465 0.99 Fumarase C C-terminus
ATP-synt             PF00231.14   290 seq1222_BIOID47095   -            287  2.3e-109  365.1   0.0   1   1  1.9e-113  2.6e-109  364.9   0.0     2   290     3   287     2   287 0.98 ATP synthase
Ribosomal_S14        PF00253.16    55 seq1225_BIOID47095   -            101   9.1e-25   85.7   0.7   1   1     9e-29   1.2e-24   85.2   0.5     1    55    46   100    46   100 0.98 Ribosomal protein S14p/S29e
Phage_integrase      PF00589.17   173 seq1226_BIOID47095   -            400   1.7e-20   73.3   0.1   1   1   4.5e-24   3.1e-20   72.4   0.1    23   168   233   375   215   379 0.90 Phage integrase family
DUF4102              PF13356.1     89 seq1226_BIOID47095   -            400   8.9e-18   63.8   0.0   1   1   2.4e-21   1.6e-17   63.0   0.0     1    88     4    93     4    94 0.91 Domain of unknown function (DUF4102)
Aminotran_1_2        PF00155.16   363 seq1233_BIOID47095   -            390   6.9e-60  202.7   0.0   1   1   5.7e-64   7.8e-60  202.6   0.0     3   360    30   379    28   382 0.94 Aminotransferase class I and II
GDPD                 PF03009.12   255 seq1235_BIOID47095   -            247   1.8e-45  155.3   0.0   1   1   1.5e-49   2.1e-45  155.1   0.0     1   254    12   238    12   239 0.96 Glycerophosphoryl diester phosphodiesterase family
Ribosomal_S8         PF00410.14   129 seq1237_BIOID47095   -            130   2.3e-48  163.1   0.0   1   1   1.8e-52   2.5e-48  163.0   0.0     1   128     5   129     5   130 0.97 Ribosomal protein S8
DAGK_cat             PF00781.19   130 seq1238_BIOID47095   -            299   3.7e-26   90.9   0.3   1   1   8.5e-30   5.8e-26   90.3   0.2     3   129     8   131     6   132 0.96 Diacylglycerol kinase catalytic domain
NAD_kinase           PF01513.16   285 seq1238_BIOID47095   -            299   3.6e-06   25.8   0.1   1   1   6.2e-10   4.3e-06   25.6   0.1    63   134    39   121    11   196 0.82 ATP-NAD kinase
AzlC                 PF03591.9    143 seq1241_BIOID47095   -            245   7.3e-42  142.5  10.2   1   1   5.3e-46   7.3e-42  142.5   7.1     1   141    23   165    23   167 0.97 AzlC protein
HATPase_c            PF02518.21   111 seq1242_BIOID47095   -            458   4.8e-28   96.9   0.6   1   1   2.4e-31   1.6e-27   95.2   0.1     2   110   346   449   345   450 0.98 Histidine kinase-, DNA gyrase B-, and HSP90-like ATPase
HisKA                PF00512.20    68 seq1242_BIOID47095   -            458   1.5e-14   53.5   0.0   1   1     8e-18   5.5e-14   51.7   0.0     2    65   238   300   237   302 0.91 His Kinase A (phospho-acceptor) domain
OsmC                 PF02566.14   100 seq1243_BIOID47095   -            143   1.5e-19   69.9   0.1   1   1   1.4e-23   1.9e-19   69.5   0.0     2    99    42   139    41   140 0.89 OsmC-like protein
Nitrate_red_del      PF02613.10   136 seq1244_BIOID47095   -            207   1.1e-31  109.3   1.2   1   1   1.2e-35   1.6e-31  108.8   0.8     5   134    42   167    25   169 0.93 Nitrate reductase delta subunit
Y1_Tnp               PF01797.11   121 seq1247_BIOID47095   -            152   8.9e-37  125.5   0.3   1   1   7.4e-41     1e-36  125.3   0.2     2   121    12   129    11   129 0.98 Transposase IS200 like
TerC                 PF03741.11   184 seq1249_BIOID47095   -            527   4.9e-49  166.1  13.4   1   1   1.6e-52   7.1e-49  165.6   9.3     1   183    14   203    14   204 0.94 Integral membrane protein TerC family
CorC_HlyC            PF03471.12    81 seq1249_BIOID47095   -            527   2.5e-20   71.9   0.1   1   1   5.9e-23   2.7e-19   68.6   0.0     2    79   440   516   439   518 0.93 Transporter associated domain
CBS                  PF00571.23    57 seq1249_BIOID47095   -            527   6.7e-16   57.5   1.3   1   2   8.2e-09   3.7e-05   23.1   0.4     1    53   302   358   302   361 0.94 CBS domain
CBS                  PF00571.23    57 seq1249_BIOID47095   -            527   6.7e-16   57.5   1.3   2   2   9.4e-12   4.3e-08   32.5   0.0     3    53   369   419   368   423 0.93 CBS domain
Phage_GPO            PF05929.6    276 seq1250_BIOID47095   -            284  9.6e-141  467.7   0.5   1   1  7.9e-145  1.1e-140  467.5   0.4     1   276     6   284     6   284 1.00 Phage capsid scaffolding protein (GPO) serine peptidase
Peripla_BP_3         PF13377.1    160 seq1251_BIOID47095   -            341   8.6e-43  145.9   0.0   1   1   8.5e-46   2.9e-42  144.2   0.0     2   160   171   331   170   331 0.92 Periplasmic binding protein-like domain
Peripla_BP_1         PF00532.16   279 seq1251_BIOID47095   -            341   1.4e-34  119.4   0.0   1   1   5.1e-38   1.7e-34  119.1   0.0     2   275    60   325    59   329 0.93 Periplasmic binding proteins and sugar binding domain of LacI family
LacI                 PF00356.16    46 seq1251_BIOID47095   -            341   3.7e-21   74.3   0.8   1   1   2.1e-24   7.1e-21   73.4   0.6     1    46     3    48     3    48 0.99 Bacterial regulatory proteins, lacI family
Peripla_BP_4         PF13407.1    258 seq1251_BIOID47095   -            341   3.1e-20   72.5   0.0   1   1   1.3e-23   4.3e-20   72.0   0.0     1   253    62   308    62   313 0.89 Periplasmic binding protein domain
Ribosomal_L6         PF00347.18    77 seq1252_BIOID47095   -            177   4.8e-40  135.8   0.1   1   2     4e-21   5.5e-17   61.9   0.0     1    77    11    82    11    82 0.98 Ribosomal protein L6
Ribosomal_L6         PF00347.18    77 seq1252_BIOID47095   -            177   4.8e-40  135.8   0.1   2   2   2.3e-24   3.2e-20   72.3   0.0     1    76    90   164    90   165 0.98 Ribosomal protein L6
FHIPEP               PF00771.15   658 seq1253_BIOID47095   -            579  2.2e-194  647.4   0.2   1   1  1.9e-198  2.6e-194  647.1   0.1   100   657     9   571     7   572 0.96 FHIPEP family
ATP-synt_ab          PF00006.20   215 seq1255_BIOID47095   -            460   2.5e-64  216.6   0.0   1   1   7.8e-68   3.6e-64  216.1   0.0     1   215   129   342   129   342 0.97 ATP synthase alpha/beta family, nucleotide-binding domain
ATP-synt_ab_C        PF00306.22   113 seq1255_BIOID47095   -            460   9.9e-28   96.7   0.1   1   1     4e-31   1.8e-27   95.9   0.1     2   109   356   458   355   460 0.94 ATP synthase alpha/beta chain, C terminal domain
ATP-synt_ab_N        PF02874.18    69 seq1255_BIOID47095   -            460   3.3e-22   78.3   2.5   1   1   1.5e-25     7e-22   77.3   1.7     1    68     6    72     6    73 0.97 ATP synthase alpha/beta family, beta-barrel domain
Fe-ADH               PF00465.14   366 seq1257_BIOID47095   -            385   1.5e-99  333.0   0.2   1   1  2.4e-103   1.7e-99  332.8   0.1     3   366     7   370     5   370 0.94 Iron-containing alcohol dehydrogenase
Fe-ADH_2             PF13685.1    250 seq1257_BIOID47095   -            385   1.6e-16   60.2   0.1   1   1   1.3e-14   9.1e-11   41.4   0.0     3    96    11   103     9   107 0.90 Iron-containing alcohol dehydrogenase
VWA_CoxE             PF05762.9    222 seq1261_BIOID47095   -            378   3.5e-66  222.4   0.1   1   1     1e-69   4.8e-66  221.9   0.1     1   222   151   372   151   372 0.98 VWA domain containing CoxE-like protein
VWA_2                PF13519.1    172 seq1261_BIOID47095   -            378   2.9e-09   37.1   0.5   1   1   1.4e-12   6.6e-09   35.9   0.2     2   151   217   353   216   375 0.80 von Willebrand factor type A domain
VWA                  PF00092.23   179 seq1261_BIOID47095   -            378   5.5e-06   26.0   0.9   1   1   8.6e-09   3.9e-05   23.3   0.6     2   142   217   336   216   355 0.74 von Willebrand factor type A domain
AzlD                 PF05437.7     99 seq1265_BIOID47095   -            111   2.4e-12   46.5   5.6   1   1   2.1e-16   2.9e-12   46.2   3.9     1    98     5   104     5   105 0.92 Branched-chain amino acid transport protein (AzlD)
NmrA                 PF05368.8    233 seq1267_BIOID47095   -            286   2.5e-22   79.1   0.3   1   1     2e-25   3.9e-22   78.5   0.2     1   232     2   220     2   221 0.89 NmrA-like family
NAD_binding_10       PF13460.1    183 seq1267_BIOID47095   -            286   6.3e-18   65.2   3.5   1   1   5.5e-21   1.1e-17   64.5   2.5     1   181     2   182     2   184 0.89 NADH(P)-binding
NAD_binding_4        PF07993.7    249 seq1267_BIOID47095   -            286   4.2e-06   25.7   0.0   1   1   3.9e-09   7.7e-06   24.8   0.0     1    41     4    44     4   103 0.84 Male sterility protein
TrkA_N               PF02254.13   116 seq1267_BIOID47095   -            286   9.1e-06   25.5   0.1   1   1     1e-08     2e-05   24.4   0.1     1    58     2    62     2   100 0.89 TrkA-N domain
3Beta_HSD            PF01073.14   280 seq1267_BIOID47095   -            286   7.1e-06   24.7   0.1   1   1   8.9e-09   1.7e-05   23.5   0.0     2   117     4   105     3   128 0.84 3-beta hydroxysteroid dehydrogenase/isomerase family
adh_short            PF00106.20   167 seq1267_BIOID47095   -            286     9e-05   22.3   1.5   1   1   4.6e-08     9e-05   22.3   1.1     4    75     3    67     1    97 0.87 short chain dehydrogenase
GntR                 PF00392.16    64 seq1269_BIOID47095   -            258   6.8e-23   79.7   0.2   1   1   1.9e-26   1.3e-22   78.8   0.1     1    64     9    72     9    72 0.99 Bacterial regulatory proteins, gntR family
FCD                  PF07729.7    125 seq1269_BIOID47095   -            258   1.2e-18   67.5   5.9   1   1   2.7e-22   1.8e-18   66.9   4.1     1   125    96   220    96   220 0.90 FCD domain
Ribosomal_L18p       PF00861.17   119 seq1270_BIOID47095   -            117   1.1e-37  128.6   4.6   1   1   9.2e-42   1.3e-37  128.5   3.2     2   119     2   117     1   117 0.95 Ribosomal L18p/L5e family
AA_kinase            PF00696.23   241 seq1271_BIOID47095   -            318   4.3e-23   81.9   0.0   1   1   4.2e-27   5.7e-23   81.5   0.0     3   232     6   286     4   291 0.85 Amino acid kinase family
DEAD                 PF00270.24   173 seq1272_BIOID47095   -            444   1.3e-45  154.7   0.0   1   1   1.1e-48   5.1e-45  152.8   0.0     1   171    28   197    28   199 0.92 DEAD/DEAH box helicase
Helicase_C           PF00271.26    78 seq1272_BIOID47095   -            444   5.9e-27   93.2   0.0   1   1   2.5e-30   1.1e-26   92.3   0.0     3    78   268   343   266   343 0.98 Helicase conserved C-terminal domain
ResIII               PF04851.10   184 seq1272_BIOID47095   -            444   8.1e-05   22.4   0.2   1   1   3.8e-08   0.00017   21.3   0.0    31   183    47   192    18   193 0.73 Type III restriction enzyme, res subunit
Voltage_CLC          PF00654.15   355 seq1273_BIOID47095   -            438   5.9e-72  242.5  33.8   1   1   4.4e-76   5.9e-72  242.5  23.4     5   354    83   422    79   423 0.91 Voltage gated chloride channel
ABG_transport        PF03806.8    502 seq1275_BIOID47095   -            510  2.8e-206  685.2  35.8   1   1  2.3e-210  3.1e-206  685.1  24.8     1   500    16   507    16   509 0.98 AbgT putative transporter family
DUF440               PF04269.7    103 seq1276_BIOID47095   -            109   2.9e-46  155.6   1.8   1   1   2.3e-50   3.2e-46  155.4   1.3     2   103     7   109     3   109 0.98 Protein of unknown function, DUF440
AAA_PrkA             PF08298.6    358 seq1277_BIOID47095   -            644  1.3e-180  599.6   0.0   1   1  2.6e-184  1.8e-180  599.1   0.0     2   358    20   380    19   380 0.99 PrkA AAA domain
PrkA                 PF06798.7    254 seq1277_BIOID47095   -            644   6.8e-86  287.5   2.2   1   1   2.2e-89   1.5e-85  286.4   1.5     1   254   382   636   382   636 0.98 PrkA serine protein kinase C-terminal domain
OEP                  PF02321.13   188 seq1280_BIOID47095   -            488   3.1e-19   69.2  14.7   1   2   2.9e-12     4e-08   32.9   2.8     1   188    69   268    69   268 0.86 Outer membrane efflux protein
OEP                  PF02321.13   188 seq1280_BIOID47095   -            488   3.1e-19   69.2  14.7   2   2   5.7e-15   7.8e-11   41.7   2.1     6   188   295   476   290   476 0.89 Outer membrane efflux protein
DcuA_DcuB            PF03605.9    364 seq1281_BIOID47095   -            433  3.1e-155  516.3  24.6   1   1  8.3e-159  3.8e-155  516.1  17.0     1   364     5   365     5   365 0.99 Anaerobic c4-dicarboxylate membrane transporter
Na_H_antiporter      PF03553.9    303 seq1281_BIOID47095   -            433     4e-08   32.5  12.6   1   1   8.7e-12     4e-08   32.5   8.7   162   301    48   187    43   189 0.92 Na+/H+ antiporter family
CitMHS               PF03600.11   349 seq1281_BIOID47095   -            433   4.4e-08   31.9  13.8   1   1   9.7e-12   4.4e-08   31.9   9.5    48   217    44   279     1   350 0.74 Citrate transporter
A_deaminase          PF00962.17   330 seq1282_BIOID47095   -            333  1.1e-100  336.8   0.0   1   1  8.6e-105  1.2e-100  336.6   0.0     2   329     6   328     5   329 0.99 Adenosine/AMP deaminase
G_glu_transpept      PF01019.16   510 seq1283_BIOID47095   -            577  1.1e-186  621.1   0.6   1   1  9.5e-191  1.3e-186  620.9   0.4     2   508    61   569    60   571 0.99 Gamma-glutamyltranspeptidase
MarR                 PF01047.17    59 seq1284_BIOID47095   -            176   1.6e-17   62.8   2.8   1   1   1.3e-20     6e-17   60.9   0.1     1    58    53   112    53   113 0.98 MarR family
MarR_2               PF12802.2     62 seq1284_BIOID47095   -            176     1e-08   34.5   0.1   1   1   4.8e-12   2.2e-08   33.5   0.0     5    61    55   111    51   112 0.90 MarR family
HTH_27               PF13463.1     68 seq1284_BIOID47095   -            176   3.6e-07   30.3   0.1   1   1   1.8e-10   8.1e-07   29.1   0.0    17    68    70   121    54   121 0.86 Winged helix DNA-binding domain
Phage_cap_P2         PF05125.7    333 seq1286_BIOID47095   -            357    8e-178  590.2   0.5   1   1  6.6e-182  9.1e-178  590.0   0.3     1   333     6   342     6   342 0.99 Phage major capsid protein, P2 family
Ribosomal_S5         PF00333.15    67 seq1288_BIOID47095   -            167   6.6e-32  108.9   1.8   1   1   1.8e-35   1.3e-31  108.0   1.3     1    66    10    75    10    76 0.98 Ribosomal protein S5, N-terminal domain
Ribosomal_S5_C       PF03719.10    74 seq1288_BIOID47095   -            167     5e-32  108.8   1.4   1   1   1.3e-35   8.7e-32  108.1   0.9     1    74    85   158    85   158 0.98 Ribosomal protein S5, C-terminal domain
Ribonuc_red_lgC      PF02867.10   537 seq1291_BIOID47095   -            761  5.3e-134  447.6   0.0   1   1  2.5e-136  1.1e-132  443.2   0.0     1   536   222   731   222   732 0.95 Ribonucleotide reductase, barrel domain
ATP-cone             PF03477.11    90 seq1291_BIOID47095   -            761   5.9e-15   55.3   0.1   1   1   2.8e-18   1.3e-14   54.2   0.1     3    90     7    92     5    92 0.97 ATP cone domain
Ribonuc_red_lgN      PF00317.16    83 seq1291_BIOID47095   -            761   1.4e-12   47.0   1.0   1   1     5e-16   2.3e-12   46.4   0.1     2    82   142   219   141   220 0.93 Ribonucleotide reductase, all-alpha domain
TetR_C_6             PF13977.1    131 seq1292_BIOID47095   -            201   5.9e-33  113.3   3.3   1   1   8.7e-37   5.9e-33  113.3   2.3     3   130    75   198    73   199 0.94 Bacterial transcriptional repressor
TetR_N               PF00440.18    47 seq1292_BIOID47095   -            201   3.1e-14   52.2   0.7   1   1   9.4e-18   6.4e-14   51.2   0.0     1    46    20    65    20    66 0.98 Bacterial regulatory proteins, tetR family
Sigma54_activat      PF00158.21   168 seq1293_BIOID47095   -            441   1.1e-72  242.9   0.1   1   1   6.6e-76   1.8e-72  242.1   0.1     1   168   141   308   141   308 0.99 Sigma-54 interaction domain
Response_reg         PF00072.19   112 seq1293_BIOID47095   -            441     5e-30  103.6   0.2   1   1   3.7e-33     1e-29  102.6   0.1     1   111     8   117     8   118 0.98 Response regulator receiver domain
HTH_8                PF02954.14    42 seq1293_BIOID47095   -            441     2e-14   52.7   0.6   1   1   7.2e-18     2e-14   52.7   0.4     3    39   403   439   401   441 0.93 Bacterial regulatory protein, Fis family
AAA_5                PF07728.9    139 seq1293_BIOID47095   -            441   1.3e-07   31.2   0.0   1   1   9.7e-11   2.7e-07   30.3   0.0     2   123   165   283   164   301 0.84 AAA domain (dynein-related subfamily)
AAA                  PF00004.24   132 seq1293_BIOID47095   -            441   1.6e-05   25.0   0.0   1   1   1.2e-08   3.4e-05   23.9   0.0     1   126   165   296   165   302 0.72 ATPase family associated with various cellular activities (AAA)
FMN_red              PF03358.10   152 seq1294_BIOID47095   -            183   3.5e-11   42.7   0.0   1   1   2.2e-14     6e-11   41.9   0.0    60   141    39   122    10   130 0.84 NADPH-dependent FMN reductase
Flavodoxin_5         PF12724.2    143 seq1294_BIOID47095   -            183   2.6e-09   37.0   0.0   1   1   1.2e-12   3.2e-09   36.7   0.0     2    72     6    78     5   115 0.85 Flavodoxin domain
Flavodoxin_2         PF02525.12   199 seq1294_BIOID47095   -            183     1e-08   34.8   0.1   1   1   5.3e-12   1.4e-08   34.3   0.1    70   116    40    86    15   114 0.79 Flavodoxin-like fold
Flavodoxin_1         PF00258.20   143 seq1294_BIOID47095   -            183   5.3e-07   29.6   0.0   1   1   2.1e-10   5.9e-07   29.4   0.0     1    76     6    83     6   170 0.75 Flavodoxin
SpoVR                PF04293.8    427 seq1296_BIOID47095   -            510  2.9e-200  665.0   7.2   1   1  2.5e-204  3.4e-200  664.7   5.0     2   427    18   453    17   453 0.98 SpoVR like protein
DHDPS                PF00701.17   289 seq1298_BIOID47095   -            295   8.7e-63  211.4   0.0   1   1   7.2e-67   9.8e-63  211.3   0.0     2   287     5   291     4   293 0.94 Dihydrodipicolinate synthetase family
SWIM                 PF04434.12    40 seq1299_BIOID47095   -            667   2.9e-07   29.7   0.8   1   2   8.1e-07     0.011   15.0   0.1    12    39    65    88    55    89 0.84 SWIM zinc finger
SWIM                 PF04434.12    40 seq1299_BIOID47095   -            667   2.9e-07   29.7   0.8   2   2   4.1e-06     0.056   12.8   0.1    10    38   160   184   145   185 0.82 SWIM zinc finger
EamA                 PF00892.15   126 seq1300_BIOID47095   -            324   2.7e-13   49.9  26.0   1   1   5.4e-14   3.7e-10   39.8   3.7     1   112    16   126    16   144 0.87 EamA-like transporter family
EmrE                 PF13536.1    113 seq1300_BIOID47095   -            324   1.5e-06   28.2   3.5   1   1   2.2e-10   1.5e-06   28.2   2.4     4   109    40   147    37   150 0.74 Multidrug resistance efflux transporter
Ribosomal_L30        PF00327.15    52 seq1302_BIOID47095   -             59     2e-20   71.9   0.2   1   1   1.6e-24   2.2e-20   71.8   0.1     1    51     4    54     4    55 0.95 Ribosomal protein L30p/L7e
ATP-synt_DE_N        PF02823.11    80 seq1303_BIOID47095   -            139   1.9e-30  104.2   0.1   1   1   4.2e-34   2.9e-30  103.7   0.1     2    80     6    84     5    84 0.99 ATP synthase, Delta/Epsilon chain, beta-sandwich domain
ATP-synt_DE          PF00401.15    48 seq1303_BIOID47095   -            139     3e-16   58.9   5.7   1   1   7.1e-20   4.8e-16   58.2   3.9     2    47    89   134    88   135 0.97 ATP synthase, Delta/Epsilon chain, long alpha-helix domain
HlyD                 PF00529.15   306 seq1304_BIOID47095   -            390   3.6e-79  266.1  15.0   1   1   1.3e-82   4.5e-79  265.8  10.4     1   306    60   343    60   343 0.99 HlyD family secretion protein
HlyD_2               PF12700.2    328 seq1304_BIOID47095   -            390   2.2e-17   63.1   1.3   1   1   9.2e-21   3.1e-17   62.6   0.9    20   234    60   290    51   316 0.77 HlyD family secretion protein
HlyD_3               PF13437.1    105 seq1304_BIOID47095   -            390   5.2e-16   58.7   3.5   1   1   1.4e-16   4.9e-13   49.2   0.2     2   105   218   338   217   338 0.79 HlyD family secretion protein
Biotin_lipoyl_2      PF13533.1     50 seq1304_BIOID47095   -            390   1.1e-08   34.4   1.6   1   1   5.4e-11   1.9e-07   30.5   0.1     2    49    61   108    60   109 0.91 Biotin-lipoyl like
Ribosomal_L18e       PF00828.14   129 seq1306_BIOID47095   -            144   2.7e-23   82.6   2.7   1   1   2.7e-27   3.7e-23   82.2   1.9     3   127    27   143    26   144 0.88 Ribosomal protein L18e/L15
YkuD                 PF03734.9    146 seq1308_BIOID47095   -            377   5.1e-20   72.1   0.0   1   1   1.3e-23   8.9e-20   71.3   0.0     3   146   160   297   158   297 0.78 L,D-transpeptidase catalytic domain
LysM                 PF01476.15    44 seq1308_BIOID47095   -            377   5.3e-07   29.3   0.0   1   1   1.4e-10   9.9e-07   28.4   0.0     2    44   104   148   103   148 0.94 LysM domain
SNARE_assoc          PF09335.6    123 seq1310_BIOID47095   -            220   1.6e-22   79.8   5.4   1   1   1.2e-26   1.6e-22   79.8   3.7     1   123    48   174    48   174 0.96 SNARE associated Golgi protein
Aldedh               PF00171.17   462 seq1311_BIOID47095   -            490  1.6e-177  590.3   0.1   1   1  1.4e-181  1.9e-177  590.1   0.0     2   462    16   479    15   479 0.98 Aldehyde dehydrogenase family
MFS_1                PF07690.11   354 seq1316_BIOID47095   -            410   9.5e-29  100.1  41.1   1   1   1.9e-32   1.3e-28   99.6  28.5     5   351    26   362    22   365 0.71 Major Facilitator Superfamily
Sugar_tr             PF00083.19   451 seq1316_BIOID47095   -            410   2.8e-06   26.0  31.7   1   1     2e-09   1.4e-05   23.7   8.2    52   188    58   188    44   196 0.92 Sugar (and other) transporter
Transp_cyt_pur       PF02133.10   439 seq1318_BIOID47095   -            407   3.9e-14   51.9  43.5   1   1     4e-18   5.4e-14   51.4  30.2     8   438    10   399     3   400 0.79 Permease for cytosine/purines, uracil, thiamine, allantoin
Peptidase_M3         PF01432.15   458 seq1319_BIOID47095   -            680  2.2e-177  590.6   0.0   1   1    2e-181  2.7e-177  590.2   0.0     1   457   222   677   222   678 0.99 Peptidase family M3
Phage_term_smal      PF05944.7    132 seq1320_BIOID47095   -            247   3.1e-47  159.4   0.1   1   1   3.3e-51   4.6e-47  158.8   0.1     1   132    34   165    34   165 0.99 Phage small terminase subunit
SecY                 PF00344.15   342 seq1322_BIOID47095   -            443  3.3e-121  404.2  21.3   1   1  3.3e-125  4.5e-121  403.8  14.7     1   341    76   417    76   418 0.96 SecY translocase
MFS_1                PF07690.11   354 seq1323_BIOID47095   -            403   4.2e-43  147.3  42.0   1   1   1.2e-46   4.2e-43  147.3  29.1     4   347    14   341    11   348 0.86 Major Facilitator Superfamily
Sugar_tr             PF00083.19   451 seq1323_BIOID47095   -            403   3.2e-08   32.4   5.2   1   1   9.5e-12   3.2e-08   32.4   3.6    44   123    39   115    16   185 0.88 Sugar (and other) transporter
MFS_2                PF13347.1    427 seq1323_BIOID47095   -            403   7.6e-07   27.7   7.6   1   1   2.2e-10   7.6e-07   27.7   5.3   225   341     7   121     4   128 0.90 MFS/sugar transport protein
MFS_3                PF05977.8    524 seq1323_BIOID47095   -            403   0.00015   19.9  10.2   1   1   4.4e-08   0.00015   19.9   7.1    52   203    43   194     8   226 0.84 Transmembrane secretion effector
OrfB_IS605           PF01385.14   227 seq1325_BIOID47095   -            376   9.4e-40  136.2   0.8   1   1   2.6e-43   1.2e-39  135.9   0.1     2   223    68   272    67   275 0.97 Probable transposase
OrfB_Zn_ribbon       PF07282.6     69 seq1325_BIOID47095   -            376   3.3e-23   81.0   0.9   1   1   1.3e-26   6.1e-23   80.1   0.6     1    67   287   355   287   357 0.98 Putative transposase DNA-binding domain
HTH_OrfB_IS605       PF12323.3     46 seq1325_BIOID47095   -            376   1.2e-22   78.8   2.3   1   1   5.2e-26   2.4e-22   77.8   1.6     1    45     1    45     1    46 0.97 Helix-turn-helix domain
CutA1                PF03091.10   102 seq1326_BIOID47095   -            114   1.3e-37  127.4   0.1   1   1     1e-41   1.4e-37  127.2   0.0     2   101    14   113    13   114 0.98 CutA1 divalent ion tolerance protein
DNA_binding_1        PF01035.15    85 seq1327_BIOID47095   -            171   5.8e-33  112.3   0.0   1   1   1.2e-36   8.2e-33  111.8   0.0     1    82    87   168    87   171 0.98 6-O-methylguanine DNA methyltransferase, DNA binding domain
Methyltransf_1N      PF02870.10    77 seq1327_BIOID47095   -            171   1.6e-20   73.3   0.0   1   1   3.2e-24   2.2e-20   72.9   0.0     2    76     4    83     3    84 0.97 6-O-methylguanine DNA methyltransferase, ribonuclease-like domain
DNA_ligase_aden      PF01653.13   315 seq1328_BIOID47095   -            561   2.2e-80  269.8   0.0   1   1   4.2e-84   2.8e-80  269.4   0.0     2   314    30   308    29   309 0.98 NAD-dependent DNA ligase adenylation domain
DNA_ligase_OB        PF03120.11    82 seq1328_BIOID47095   -            561   1.2e-26   92.1   0.2   1   1   3.4e-30   2.3e-26   91.1   0.2     2    80   312   392   311   394 0.95 NAD-dependent DNA ligase OB-fold domain
Hexapep              PF00132.19    36 seq1330_BIOID47095   -            456   3.8e-30  101.9  14.0   1   3   1.3e-09   4.3e-06   25.8   2.5     4    36   268   300   266   300 0.94 Bacterial transferase hexapeptide (six repeats)
Hexapep              PF00132.19    36 seq1330_BIOID47095   -            456   3.8e-30  101.9  14.0   2   3   4.3e-08   0.00015   21.0   0.1     2    32   353   382   352   384 0.94 Bacterial transferase hexapeptide (six repeats)
Hexapep              PF00132.19    36 seq1330_BIOID47095   -            456   3.8e-30  101.9  14.0   3   3   2.8e-12   9.7e-09   34.2   0.2     2    36   395   429   394   429 0.96 Bacterial transferase hexapeptide (six repeats)
NTP_transf_3         PF12804.2    179 seq1330_BIOID47095   -            456   3.4e-20   72.8   0.6   1   1   2.2e-23   7.6e-20   71.7   0.4     1   112     8   122     8   252 0.91 MobA-like NTP transferase domain
NTP_transferase      PF00483.18   248 seq1330_BIOID47095   -            456   1.2e-13   50.8   0.0   1   1   5.2e-17   1.8e-13   50.2   0.0     3   220     9   214     7   220 0.85 Nucleotidyl transferase
IspD                 PF01128.14   221 seq1330_BIOID47095   -            456   1.4e-06   27.8   0.1   1   1   8.5e-10   2.9e-06   26.8   0.0     1    45     6    50     6    78 0.83 Uncharacterized protein family UPF0007
TerC                 PF03741.11   184 seq1331_BIOID47095   -            252   1.5e-48  164.5  17.7   1   1   1.4e-52     2e-48  164.1  12.3     1   183    15   205    15   206 0.94 Integral membrane protein TerC family
Molybdopterin        PF00384.17   432 seq1332_BIOID47095   -            139   9.1e-20   70.6   0.0   1   1   1.6e-23   1.1e-19   70.4   0.0     1    82    61   138    61   139 0.94 Molybdopterin oxidoreductase
Molybdop_Fe4S4       PF04879.11    55 seq1332_BIOID47095   -            139   6.7e-17   60.9   0.8   1   1   1.6e-20   1.1e-16   60.2   0.6     1    54     1    53     1    54 0.95 Molybdopterin oxidoreductase Fe4S4 domain
SecD-TM1             PF13721.1    101 seq1334_BIOID47095   -            127   1.9e-16   60.0   0.0   1   1   1.9e-20   2.5e-16   59.6   0.0     7   101    13   105     8   105 0.91 SecD export protein N-terminal TM region
DsbC                 PF11412.3    117 seq1337_BIOID47095   -            565   3.1e-36  123.6   0.3   1   1   2.4e-39   5.4e-36  122.8   0.2     2   115    28   138    27   140 0.97 Disulphide bond corrector protein DsbC
DsbD                 PF02683.10   211 seq1337_BIOID47095   -            565   2.9e-20   72.6  19.9   1   1     2e-23   4.5e-20   72.0  13.8     2   209   171   376   170   378 0.83 Cytochrome C biogenesis protein transmembrane region
Thioredoxin_7        PF13899.1     82 seq1337_BIOID47095   -            565   2.6e-13   49.6   0.1   1   1     2e-16   4.5e-13   48.9   0.1     6    81   459   536   454   537 0.81 Thioredoxin-like
Thioredoxin_2        PF13098.1    112 seq1337_BIOID47095   -            565   5.4e-13   49.0   0.0   1   1   5.4e-16   1.2e-12   47.8   0.0     2   112   465   560   464   560 0.87 Thioredoxin-like domain
DsbD_2               PF13386.1    199 seq1337_BIOID47095   -            565   1.8e-10   40.7  25.4   1   1     8e-14   1.8e-10   40.7  17.6     2   182   170   355   169   375 0.75 Family description
Thioredoxin          PF00085.15   104 seq1337_BIOID47095   -            565   1.3e-08   34.3   0.0   1   1   9.8e-12   2.2e-08   33.5   0.0     9   101   458   560   451   563 0.66 Thioredoxin
Hemerythrin          PF01814.18   132 seq1339_BIOID47095   -            220   1.2e-28   99.7   0.2   1   1   3.1e-32   2.1e-28   98.9   0.1     2   132    76   216    75   216 0.98 Hemerythrin HHE cation binding domain
ScdA_N               PF04405.9     56 seq1339_BIOID47095   -            220   1.6e-20   72.1   0.0   1   1   3.9e-24   2.6e-20   71.4   0.0     2    55     5    58     4    59 0.97 Domain of Unknown function (DUF542)
DUF444               PF04285.7    421 seq1342_BIOID47095   -            427  3.1e-200  665.0   3.0   1   1  2.6e-204  3.5e-200  664.9   2.1     1   420     1   422     1   423 1.00 Protein of unknown function (DUF444)
MFS_1                PF07690.11   354 seq1345_BIOID47095   -            512   5.7e-55  186.3  38.3   1   1   4.2e-59   5.7e-55  186.3  26.5     1   353    19   413    19   414 0.89 Major Facilitator Superfamily
Molybdopterin        PF00384.17   432 seq1346_BIOID47095   -            559   8.6e-89  298.1   0.1   1   1   1.9e-92   1.3e-88  297.5   0.0   102   431     1   331     1   332 0.96 Molybdopterin oxidoreductase
Molydop_binding      PF01568.16   109 seq1346_BIOID47095   -            559   1.6e-26   92.1   0.0   1   1   4.8e-30   3.3e-26   91.1   0.0     2   109   420   526   419   526 0.96 Molydopterin dinucleotide binding domain
SBP_bac_1            PF01547.20   314 seq1348_BIOID47095   -            396   2.8e-42  145.4  15.1   1   1   8.5e-46   3.9e-42  144.9  10.5     9   312    45   315    37   317 0.90 Bacterial extracellular solute-binding protein
SBP_bac_8            PF13416.1    281 seq1348_BIOID47095   -            396   2.6e-41  142.1  12.0   1   1   7.4e-45   3.4e-41  141.7   7.8     2   280    49   344    48   345 0.84 Bacterial extracellular solute-binding protein
SBP_bac_6            PF13343.1    242 seq1348_BIOID47095   -            396   1.4e-06   27.6   3.2   1   1   1.2e-09   5.4e-06   25.7   2.2     4   210    83   323    80   345 0.71 Bacterial extracellular solute-binding protein
cNMP_binding         PF00027.24    91 seq1349_BIOID47095   -            264   5.3e-16   58.1   0.0   1   1     2e-19     9e-16   57.3   0.0     4    90    66   151    63   152 0.95 Cyclic nucleotide-binding domain
Crp                  PF00325.15    32 seq1349_BIOID47095   -            264   3.7e-15   54.9   1.4   1   1   9.7e-19   4.4e-15   54.7   0.3     1    32   207   238   207   238 0.97 Bacterial regulatory proteins, crp family
HTH_Crp_2            PF13545.1     76 seq1349_BIOID47095   -            264   5.5e-13   48.4   0.0   1   1   2.2e-16     1e-12   47.5   0.0     1    76   182   256   182   256 0.96 Crp-like helix-turn-helix domain
Phage_GPL            PF05926.6    140 seq1350_BIOID47095   -            169   3.5e-54  182.3   0.2   1   1   2.9e-58     4e-54  182.1   0.2     1   140    30   169    30   169 0.99 Phage head completion protein (GPL)
DUF1090              PF06476.7    115 seq1351_BIOID47095   -            127   5.3e-38  129.1  17.6   1   1   4.8e-42   6.6e-38  128.8  12.2     2   114    12   121    10   122 0.92 Protein of unknown function (DUF1090)
LysE                 PF01810.13   191 seq1352_BIOID47095   -            195   3.7e-14   52.3  17.2   1   1   3.1e-18   4.3e-14   52.1  11.9     1   188    14   194    14   195 0.81 LysE type translocator
BNR_2                PF13088.1    275 seq1357_BIOID47095   -            389   4.8e-75  252.2   2.8   1   1   8.3e-79   5.7e-75  252.0   2.0     1   275    43   365    43   365 0.96 BNR repeat-like domain
GMC_oxred_N          PF00732.14   298 seq1359_BIOID47095   -            571  1.1e-106  356.2   0.0   1   1  4.4e-110    2e-106  355.3   0.0     1   297    18   315    18   316 0.99 GMC oxidoreductase
GMC_oxred_C          PF05199.8    145 seq1359_BIOID47095   -            571   1.9e-43  148.0   0.0   1   1   7.5e-47   3.4e-43  147.2   0.0     3   145   408   542   406   542 0.97 GMC oxidoreductase
LysR_substrate       PF03466.15   209 seq1360_BIOID47095   -            301   1.6e-24   86.1   0.0   1   1   3.4e-28   2.4e-24   85.5   0.0     2   205    89   290    88   292 0.95 LysR substrate binding domain
HTH_1                PF00126.22    60 seq1360_BIOID47095   -            301   5.5e-16   57.9   0.0   1   1   1.6e-19   1.1e-15   56.9   0.0     3    59     7    63     6    64 0.96 Bacterial regulatory helix-turn-helix protein, lysR family
DUF883               PF05957.8     94 seq1362_BIOID47095   -            101   1.1e-31  108.9   1.7   1   1   9.3e-36   1.3e-31  108.7   1.2     2    94     9   101     8   101 0.99 Bacterial protein of unknown function (DUF883)
TetR_N               PF00440.18    47 seq1363_BIOID47095   -            236     2e-14   52.8   0.2   1   1     3e-18   4.1e-14   51.8   0.2     2    47    51    96    50    96 0.97 Bacterial regulatory proteins, tetR family
Phage_tail_X         PF05489.7     60 seq1366_BIOID47095   -             67   7.7e-36  121.2   0.4   1   1   6.4e-40   8.7e-36  121.0   0.3     1    60     1    60     1    60 0.98 Phage Tail Protein X
GFO_IDH_MocA         PF01408.17   120 seq1367_BIOID47095   -            345   3.3e-27   95.2   0.0   1   1   1.2e-30   5.5e-27   94.5   0.0     1   117     3   120     3   123 0.96 Oxidoreductase family, NAD-binding Rossmann fold
GFO_IDH_MocA_C       PF02894.12   115 seq1367_BIOID47095   -            345   6.8e-14   51.5   0.0   1   1   2.5e-17   1.1e-13   50.7   0.0     1   113   135   237   135   239 0.92 Oxidoreductase family, C-terminal alpha/beta domain
NAD_binding_3        PF03447.11   117 seq1367_BIOID47095   -            345   2.9e-06   27.5   0.0   1   1   1.4e-09   6.2e-06   26.4   0.0    26   112    33   117    19   120 0.81 Homoserine dehydrogenase, NAD binding domain
Ribosomal_L36        PF00444.13    38 seq1368_BIOID47095   -             38   3.7e-21   74.7   9.2   1   1   2.9e-25   3.9e-21   74.6   6.4     1    38     1    38     1    38 1.00 Ribosomal protein L36
FCD                  PF07729.7    125 seq1369_BIOID47095   -            274   1.1e-22   80.5   6.2   1   1   2.4e-26   1.6e-22   80.0   4.3     1   124   116   246   116   247 0.90 FCD domain
GntR                 PF00392.16    64 seq1369_BIOID47095   -            274   6.1e-14   51.1   0.2   1   1   1.8e-17   1.2e-13   50.1   0.1     4    62    31    89    29    91 0.95 Bacterial regulatory proteins, gntR family
HHA                  PF05321.6     57 seq1371_BIOID47095   -             71   3.8e-25   87.6   0.0   1   1   3.2e-29   4.3e-25   87.4   0.0     1    57     8    68     8    68 0.97 Haemolysin expression modulating protein
DUF1307              PF06998.6    123 seq1372_BIOID47095   -            157   7.3e-43  145.4   6.3   1   1   6.3e-47   8.7e-43  145.1   4.4     1   123    32   155    32   155 0.98 Protein of unknown function (DUF1307)
Phage_holin_2        PF04550.7     90 seq1373_BIOID47095   -             93   6.6e-40  134.9   4.6   1   1   5.4e-44   7.4e-40  134.8   3.2     1    89     1    89     1    90 0.98 Phage holin family 2
Ribonuc_red_sm       PF00268.16   281 seq1374_BIOID47095   -            376   7.3e-30  103.8   2.5   1   2   4.3e-17   5.8e-13   48.3   0.3    13   143    31   158    22   165 0.91 Ribonucleotide reductase, small chain
Ribonuc_red_sm       PF00268.16   281 seq1374_BIOID47095   -            376   7.3e-30  103.8   2.5   2   2   2.8e-19   3.9e-15   55.5   0.1   155   274   200   329   182   336 0.89 Ribonucleotide reductase, small chain
CMAS                 PF02353.15   273 seq1375_BIOID47095   -            382  1.8e-106  355.1   0.2   1   1  1.6e-109  2.4e-106  354.6   0.2     2   273   108   368   107   368 0.98 Mycolic acid cyclopropane synthetase
Methyltransf_23      PF13489.1    162 seq1375_BIOID47095   -            382   1.5e-14   53.9   0.0   1   1   1.6e-17   2.4e-14   53.2   0.0    14   135   157   287   144   315 0.73 Methyltransferase domain
Methyltransf_11      PF08241.7     95 seq1375_BIOID47095   -            382   8.7e-13   48.4   0.0   1   1   1.1e-15   1.6e-12   47.5   0.0     1    94   172   264   172   265 0.97 Methyltransferase domain
Methyltransf_18      PF12847.2    112 seq1375_BIOID47095   -            382   8.2e-11   42.3   0.0   1   1   1.4e-13   2.1e-10   41.0   0.0     1   111   167   267   167   268 0.91 Methyltransferase domain
Methyltransf_31      PF13847.1    152 seq1375_BIOID47095   -            382   5.2e-11   42.2   0.0   1   1   5.6e-14   8.6e-11   41.5   0.0     2   112   166   269   165   329 0.85 Methyltransferase domain
Methyltransf_12      PF08242.7     99 seq1375_BIOID47095   -            382   4.1e-08   33.4   0.0   1   1   5.5e-11   8.4e-08   32.4   0.0     1    99   172   263   172   263 0.83 Methyltransferase domain
Methyltransf_25      PF13649.1    101 seq1375_BIOID47095   -            382   2.1e-07   31.0   0.0   1   1   2.8e-10   4.2e-07   30.1   0.0     1   101   171   261   171   261 0.90 Methyltransferase domain
PCMT                 PF01135.14   210 seq1375_BIOID47095   -            382   3.9e-06   26.4   0.0   1   1   3.8e-09   5.7e-06   25.8   0.0    61   123   155   215   135   230 0.82 Protein-L-isoaspartate(D-aspartate) O-methyltransferase (PCMT)
MTS                  PF05175.9    170 seq1375_BIOID47095   -            382   3.8e-05   23.0   0.0   1   1     4e-08   6.1e-05   22.3   0.0    22   104   158   234   152   265 0.81 Methyltransferase small domain
DUF1469              PF07332.6    121 seq1376_BIOID47095   -            134   1.9e-25   88.8   7.8   1   1   1.5e-29   2.1e-25   88.6   5.4     6   120    19   129    14   130 0.97 Protein of unknown function (DUF1469)
IclR                 PF01614.13   129 seq1378_BIOID47095   -            282   2.1e-44  150.1   0.0   1   1   4.7e-48   3.2e-44  149.6   0.0     2   128   143   268   142   269 0.97 Bacterial transcriptional regulator
HTH_IclR             PF09339.5     52 seq1378_BIOID47095   -            282   1.8e-14   52.9   0.0   1   1   5.2e-18   3.5e-14   51.9   0.0     1    50    25    74    25    76 0.96 IclR helix-turn-helix domain
Ribosomal_S13        PF00416.17   106 seq1380_BIOID47095   -            118   9.2e-40  135.2   0.4   1   1   7.6e-44     1e-39  135.1   0.3     1   106     3   108     3   108 0.99 Ribosomal protein S13/S18
Usp                  PF00582.21   140 seq1381_BIOID47095   -            316   1.9e-33  115.5   0.0   1   2   4.8e-21   6.6e-17   61.9   0.0     1   140     3   146     3   146 0.98 Universal stress protein family
Usp                  PF00582.21   140 seq1381_BIOID47095   -            316   1.9e-33  115.5   0.0   2   2   6.6e-18   9.1e-14   51.7   0.1    16   140   174   300   156   300 0.88 Universal stress protein family
SIS                  PF01380.17   131 seq1383_BIOID47095   -            609   1.8e-64  215.0   0.1   1   2   4.2e-36   1.1e-32  112.2   0.0     2   130   290   418   289   419 0.97 SIS domain
SIS                  PF01380.17   131 seq1383_BIOID47095   -            609   1.8e-64  215.0   0.1   2   2   1.2e-32   3.4e-29  100.9   0.0     2   130   462   591   461   592 0.97 SIS domain
GATase_2             PF00310.16   361 seq1383_BIOID47095   -            609     5e-26   91.1   0.8   1   2   2.4e-08   6.5e-05   21.6   0.1     1    54     2    44     2    62 0.85 Glutamine amidotransferases class-II
GATase_2             PF00310.16   361 seq1383_BIOID47095   -            609     5e-26   91.1   0.8   2   2   1.8e-22   4.8e-19   68.1   0.1   190   293    61   152    50   160 0.95 Glutamine amidotransferases class-II
GATase_6             PF13522.1    133 seq1383_BIOID47095   -            609   8.7e-25   87.1   0.1   1   1   5.6e-28   1.5e-24   86.3   0.1    11   123    65   183    46   193 0.84 Glutamine amidotransferase domain
GATase_7             PF13537.1    124 seq1383_BIOID47095   -            609   7.3e-18   64.4   0.0   1   1   4.7e-21   1.3e-17   63.6   0.0     1   118    72   194    72   199 0.87 Glutamine amidotransferase domain
GATase_4             PF13230.1    272 seq1383_BIOID47095   -            609   9.3e-08   30.9   0.1   1   1   1.4e-10   3.9e-07   28.9   0.1    59   133    54   128    45   148 0.86 Glutamine amidotransferases class-II
NhaB                 PF06450.7    515 seq1384_BIOID47095   -            513  2.5e-306 1016.1  26.2   1   1  4.1e-310  2.8e-306 1015.9  18.1     1   514     1   511     1   512 1.00 Bacterial Na+/H+ antiporter B (NhaB)
CitMHS               PF03600.11   349 seq1384_BIOID47095   -            513   8.5e-09   34.3   4.5   1   1   1.2e-12   8.5e-09   34.3   3.1   130   344   200   436   192   441 0.76 Citrate transporter
DUF2569              PF10754.4    149 seq1385_BIOID47095   -            146     4e-48  163.2  10.5   1   1   3.3e-52   4.5e-48  163.1   7.3     2   149     4   145     3   145 0.99 Protein of unknown function (DUF2569)
Lipase_GDSL_2        PF13472.1    179 seq1386_BIOID47095   -            208   1.8e-28   99.7   0.0   1   1   3.5e-32   2.4e-28   99.3   0.0     1   175    31   188    31   191 0.89 GDSL-like Lipase/Acylhydrolase family
Lipase_GDSL          PF00657.17   234 seq1386_BIOID47095   -            208   7.1e-22   78.2   0.0   1   1   1.2e-25   8.4e-22   78.0   0.0     2   233    31   195    30   196 0.90 GDSL-like Lipase/Acylhydrolase
Phage_lysozyme       PF00959.14   110 seq1387_BIOID47095   -            165   1.1e-19   70.5   0.0   1   1     1e-23   1.4e-19   70.2   0.0     1   110    34   152    34   152 0.98 Phage lysozyme
YqjK                 PF13997.1     73 seq1388_BIOID47095   -             99   3.6e-30  103.8   9.8   1   1   3.3e-34   4.5e-30  103.5   6.8     1    73    14    86    14    86 0.99 YqjK-like protein
SAM_MT               PF04445.8    235 seq1390_BIOID47095   -            250  1.2e-114  381.2   0.0   1   1  9.9e-119  1.3e-114  381.0   0.0     3   234    16   247    14   248 0.99 Putative SAM-dependent methyltransferase
Ribosomal_S11        PF00411.14   110 seq1392_BIOID47095   -            129   5.6e-50  168.0   0.2   1   1   4.9e-54   6.7e-50  167.7   0.1     1   110    19   128    19   128 0.99 Ribosomal protein S11
GGDEF                PF00990.16   161 seq1393_BIOID47095   -            491   1.4e-44  151.3   0.0   1   1   1.5e-48     2e-44  150.8   0.0     1   161   328   485   328   485 0.98 GGDEF domain
BPD_transp_1         PF00528.17   185 seq1396_BIOID47095   -            519     5e-22   78.1  16.2   1   1   3.7e-26     5e-22   78.1  11.2     4   171   303   506   300   513 0.83 Binding-protein-dependent transport system inner membrane component
TetR_N               PF00440.18    47 seq1399_BIOID47095   -            199     4e-05   23.0   0.0   1   1   5.2e-09   7.1e-05   22.2   0.0     3    44    16    57    14    60 0.94 Bacterial regulatory proteins, tetR family
DUF386               PF04074.7    153 seq1402_BIOID47095   -            156   2.1e-22   79.1   0.0   1   1   1.8e-26   2.5e-22   78.9   0.0     1   151     1   150     1   152 0.89 Domain of unknown function (DUF386)
UDG                  PF03167.14   152 seq1403_BIOID47095   -            229   1.5e-30  105.5   0.0   1   1   1.6e-34   2.2e-30  105.0   0.0     6   152    54   211    50   211 0.96 Uracil DNA glycosylase superfamily
Rnf-Nqr              PF02508.9    190 seq1404_BIOID47095   -            193   2.6e-71  239.0  21.0   1   1   2.1e-75   2.9e-71  238.8  14.6     1   189     1   191     1   192 0.99 Rnf-Nqr subunit, membrane protein
HTH_6                PF01418.12    77 seq1407_BIOID47095   -            281   1.9e-22   78.6   0.0   1   1   9.5e-26   4.3e-22   77.5   0.0     3    74     6    77     4    80 0.96 Helix-turn-helix domain, rpiR family
SIS                  PF01380.17   131 seq1407_BIOID47095   -            281   8.7e-21   73.7   0.1   1   1   2.9e-24   1.3e-20   73.1   0.1     2   129   127   254   126   256 0.94 SIS domain
DoxX                 PF07681.7     85 seq1408_BIOID47095   -            160   2.6e-18   66.0  13.4   1   1   6.8e-22   4.6e-18   65.2   9.3     2    84    39   117    38   118 0.98 DoxX
adh_short            PF00106.20   167 seq1410_BIOID47095   -            269   5.5e-26   91.3   0.0   1   1   2.7e-29   7.5e-26   90.9   0.0     1   166    16   177    16   178 0.90 short chain dehydrogenase
KR                   PF08659.5    181 seq1410_BIOID47095   -            269   4.2e-12   45.9   0.0   1   1   2.6e-15   7.2e-12   45.2   0.0     3   165    18   175    17   194 0.80 KR domain
adh_short_C2         PF13561.1    243 seq1410_BIOID47095   -            269   5.4e-12   45.9   0.0   1   1   2.6e-15   7.2e-12   45.5   0.0     6   193    25   202    22   211 0.89 Enoyl-(Acyl carrier protein) reductase
NAD_binding_10       PF13460.1    183 seq1410_BIOID47095   -            269   1.2e-09   38.3   0.0   1   1   6.3e-13   1.7e-09   37.8   0.0     1   146    18   192    18   214 0.81 NADH(P)-binding
Ribosomal_S4         PF00163.14    94 seq1412_BIOID47095   -            206   4.1e-28   97.4   1.6   1   1     6e-32   4.1e-28   97.4   1.1     1    94     2    95     2    95 0.97 Ribosomal protein S4/S9 N-terminal domain
S4                   PF01479.20    48 seq1412_BIOID47095   -            206   6.7e-20   70.1   0.2   1   1   1.9e-23   1.3e-19   69.2   0.1     2    48    97   143    96   143 0.99 S4 domain
TonB_dep_Rec         PF00593.19   276 seq1413_BIOID47095   -            656   5.6e-25   88.7   7.8   1   1   8.1e-29   5.6e-25   88.7   5.4     1   275   409   654   409   655 0.94 TonB dependent receptor
Plug                 PF07715.10   108 seq1413_BIOID47095   -            656   3.3e-22   78.7   2.0   1   1   1.5e-25     1e-21   77.1   1.4     3   108    46   149    44   149 0.94 TonB-dependent Receptor Plug Domain
Na_sulph_symp        PF00939.14   471 seq1414_BIOID47095   -            504   7.6e-14   51.3  35.2   1   1   8.7e-17     6e-13   48.3  24.4    28   458    81   494    73   504 0.76 Sodium:sulfate symporter transmembrane region
CitMHS               PF03600.11   349 seq1414_BIOID47095   -            504   7.8e-12   44.3  45.1   1   1   2.7e-11   1.9e-07   29.9  20.9     4   306    87   410    83   413 0.80 Citrate transporter
Pirin                PF02678.11   107 seq1416_BIOID47095   -            231     2e-36  123.9   0.4   1   1   4.5e-40   3.1e-36  123.3   0.3     5   107     7   119     3   119 0.94 Pirin
Cupin_2              PF07883.6     71 seq1416_BIOID47095   -            231   1.8e-07   30.3   0.8   1   1   6.3e-11   4.3e-07   29.2   0.2     5    67    48   114    46   120 0.88 Cupin domain
Fer4_11              PF13247.1     99 seq1417_BIOID47095   -            157   1.4e-17   63.2  23.3   1   1   3.3e-20   4.5e-17   61.6  12.0     7    98    55   143    50   144 0.88 4Fe-4S dicluster domain
Fer4                 PF00037.22    24 seq1417_BIOID47095   -            157   3.1e-14   51.7  39.8   1   1   9.9e-11   1.4e-07   30.7   0.7     3    23    84   104    82   105 0.90 4Fe-4S binding domain
Fer4_6               PF12837.2     24 seq1417_BIOID47095   -            157   7.8e-14   50.7  35.9   1   1   1.1e-08   1.5e-05   24.5   0.7     2    23    82   103    81   104 0.91 4Fe-4S binding domain
Fer4_7               PF12838.2     52 seq1417_BIOID47095   -            157     4e-13   49.3  58.0   1   1   3.4e-10   4.6e-07   30.0   8.1     1    52    88   138    88   138 0.84 4Fe-4S dicluster domain
Fer4_9               PF13187.1     55 seq1417_BIOID47095   -            157   5.2e-13   48.9  29.6   1   1   6.9e-11   9.5e-08   32.0   6.3     1    54    88   138    88   139 0.89 4Fe-4S dicluster domain
Fer4_2               PF12797.2     22 seq1417_BIOID47095   -            157   2.8e-10   39.3  40.3   1   1     7e-10   9.5e-07   28.2   0.9     2    21    81   100    80   101 0.94 4Fe-4S binding domain
Fer4_10              PF13237.1     52 seq1417_BIOID47095   -            157     7e-10   38.4  35.4   1   1     2e-10   2.7e-07   30.1   6.9     2    52    82   135    81   135 0.83 4Fe-4S dicluster domain
Fer4_3               PF12798.2     15 seq1417_BIOID47095   -            157   2.9e-08   33.5  48.7   1   2   2.2e-06     0.003   17.8   2.9     1    15    89   103    89   103 0.98 4Fe-4S binding domain
Fer4_3               PF12798.2     15 seq1417_BIOID47095   -            157   2.9e-08   33.5  48.7   2   2   3.4e-07   0.00046   20.4   3.1     1    15   118   138   118   138 0.98 4Fe-4S binding domain
Fer4_4               PF12800.2     17 seq1417_BIOID47095   -            157   1.8e-05   24.5  42.7   1   2   0.00011      0.15   12.3   3.1     2    14    10    22     9    25 0.91 4Fe-4S binding domain
Fer4_4               PF12800.2     17 seq1417_BIOID47095   -            157   1.8e-05   24.5  42.7   2   2   1.8e-07   0.00025   21.0   2.1     1    17    86   102    86   102 0.92 4Fe-4S binding domain
Fer2                 PF00111.22    78 seq1420_BIOID47095   -             84   9.2e-11   41.2   2.6   1   1   7.5e-15     1e-10   41.0   1.8     7    78    10    77     4    77 0.83 2Fe-2S iron-sulfur cluster binding domain
BATS                 PF06968.8     92 seq1422_BIOID47095   -            346   1.7e-29  101.3   0.0   1   1   5.5e-33   3.7e-29  100.2   0.0     1    92   220   312   220   312 0.99 Biotin and Thiamin Synthesis associated domain
Radical_SAM          PF04055.16   166 seq1422_BIOID47095   -            346   3.9e-19   69.3   0.0   1   1   4.6e-22   3.1e-18   66.3   0.0     4   160    50   203    47   209 0.92 Radical SAM superfamily
Lactamase_B_2        PF12706.2    194 seq1426_BIOID47095   -            305   1.3e-27   96.5   0.0   1   1   3.1e-31   2.1e-27   95.8   0.0     3   193    35   270    34   271 0.84 Beta-lactamase superfamily domain
Lactamase_B          PF00753.22   194 seq1426_BIOID47095   -            305   4.8e-14   52.3   0.4   1   1   8.2e-17   5.6e-13   48.8   0.2     3   125    16   139    14   148 0.91 Metallo-beta-lactamase superfamily
SBP_bac_5            PF00496.17   374 seq1427_BIOID47095   -            522   2.5e-70  237.0   5.6   1   1   2.4e-74   3.2e-70  236.7   3.9     1   373    70   440    70   441 0.96 Bacterial extracellular solute-binding proteins, family 5 Middle
LysR_substrate       PF03466.15   209 seq1429_BIOID47095   -            293   1.4e-45  154.8   0.1   1   1   3.1e-49   2.1e-45  154.2   0.1     2   204    85   282    84   285 0.98 LysR substrate binding domain
HTH_1                PF00126.22    60 seq1429_BIOID47095   -            293   2.5e-18   65.4   0.9   1   1   6.9e-22   4.7e-18   64.5   0.6     1    60     3    62     3    62 0.97 Bacterial regulatory helix-turn-helix protein, lysR family
FeS                  PF04060.8     35 seq1430_BIOID47095   -            192     1e-14   53.6   5.2   1   1   1.9e-17   2.8e-14   52.2   3.6     1    35    43    77    43    77 0.97 Putative Fe-S cluster
Fer4                 PF00037.22    24 seq1430_BIOID47095   -            192   8.5e-13   47.2  25.0   1   2     1e-10   1.5e-07   30.5   4.8     2    23   111   132   110   133 0.95 4Fe-4S binding domain
Fer4                 PF00037.22    24 seq1430_BIOID47095   -            192   8.5e-13   47.2  25.0   2   2   2.5e-09   3.8e-06   26.1   2.4     2    24   141   163   140   163 0.91 4Fe-4S binding domain
Fer4_9               PF13187.1     55 seq1430_BIOID47095   -            192   1.2e-10   41.4  31.0   1   1     1e-10   1.6e-07   31.3  10.3     1    55   116   162   116   162 0.95 4Fe-4S dicluster domain
Fer4_6               PF12837.2     24 seq1430_BIOID47095   -            192   2.9e-08   33.0  28.2   1   1   4.9e-10   7.5e-07   28.6   4.5     1    24   109   132   109   132 0.96 4Fe-4S binding domain
Fer4_10              PF13237.1     52 seq1430_BIOID47095   -            192   3.3e-08   33.0  25.8   1   1   1.2e-10   1.8e-07   30.7   9.6     3    52   111   158   109   158 0.86 4Fe-4S dicluster domain
Fer4_2               PF12797.2     22 seq1430_BIOID47095   -            192   1.6e-07   30.6  20.1   1   1   8.7e-09   1.3e-05   24.6   2.9     3    22   110   129   108   129 0.93 4Fe-4S binding domain
GST_N_2              PF13409.1     70 seq1432_BIOID47095   -            328   1.6e-23   82.3   0.0   1   1   9.4e-27   3.2e-23   81.3   0.0     1    70    62   159    62   159 0.85 Glutathione S-transferase, N-terminal domain
GST_C_2              PF13410.1     69 seq1432_BIOID47095   -            328   3.9e-14   52.1   0.0   1   1   2.3e-17     8e-14   51.1   0.0     1    54   203   256   203   280 0.89 Glutathione S-transferase, C-terminal domain
GST_C                PF00043.20    95 seq1432_BIOID47095   -            328   8.5e-07   28.7   0.0   1   1     4e-10   1.4e-06   28.0   0.0    20    67   200   247   166   281 0.76 Glutathione S-transferase, C-terminal domain
MFS_1                PF07690.11   354 seq1434_BIOID47095   -            417   5.7e-39  133.7  62.4   1   2   1.9e-31   1.3e-27   96.3  18.5     1   224    41   261    41   271 0.82 Major Facilitator Superfamily
MFS_1                PF07690.11   354 seq1434_BIOID47095   -            417   5.7e-39  133.7  62.4   2   2     1e-14   7.1e-11   41.3  23.0     7   168   249   407   247   414 0.82 Major Facilitator Superfamily
Sugar_tr             PF00083.19   451 seq1434_BIOID47095   -            417     2e-14   52.9  33.8   1   1   9.1e-18   6.2e-14   51.2   7.0    46   197    71   217    11   223 0.90 Sugar (and other) transporter
RNA_pol_A_CTD        PF03118.10    67 seq1437_BIOID47095   -            329   1.1e-25   88.7   0.1   1   1   4.3e-29     2e-25   87.8   0.1     2    66   244   308   243   309 0.95 Bacterial RNA polymerase, alpha chain C terminal domain
RNA_pol_L            PF01193.19    82 seq1437_BIOID47095   -            329   2.7e-24   84.2   0.0   1   1   9.1e-28   4.1e-24   83.6   0.0     1    81    28   228    28   229 0.99 RNA polymerase Rpb3/Rpb11 dimerisation domain
RNA_pol_A_bac        PF01000.21   111 seq1437_BIOID47095   -            329   1.5e-23   83.0   0.3   1   1   7.3e-27   3.3e-23   81.8   0.1     2   109    60   156    58   178 0.90 RNA polymerase Rpb3/RpoA insert domain
GGDEF                PF00990.16   161 seq1438_BIOID47095   -           1105   2.5e-45  153.8   0.2   1   1   2.9e-48   4.9e-45  152.8   0.2     1   160   682   838   682   839 0.97 GGDEF domain
MASE1                PF05231.9    299 seq1438_BIOID47095   -           1105   9.2e-34  116.6  42.3   1   1   5.4e-37   9.2e-34  116.6  29.3     2   298    19   294    18   295 0.88 MASE1
PAS_9                PF13426.1    104 seq1438_BIOID47095   -           1105   8.3e-29   99.9   0.0   1   2   3.3e-15   5.7e-12   45.8   0.0     3   104   314   416   312   416 0.95 PAS domain
PAS_9                PF13426.1    104 seq1438_BIOID47095   -           1105   8.3e-29   99.9   0.0   2   2   3.7e-12   6.4e-09   36.0   0.0     2   104   566   670   565   670 0.92 PAS domain
PAS_3                PF08447.6     91 seq1438_BIOID47095   -           1105   7.2e-26   90.0   0.0   1   2   1.2e-12     2e-09   37.3   0.0     5    89   328   409   324   411 0.93 PAS fold
PAS_3                PF08447.6     91 seq1438_BIOID47095   -           1105   7.2e-26   90.0   0.0   2   2   1.5e-13   2.6e-10   40.1   0.0     2    91   452   537   451   537 0.96 PAS fold
PAS_4                PF08448.5    110 seq1438_BIOID47095   -           1105   4.3e-23   81.3   0.0   1   2   1.9e-09   3.2e-06   27.0   0.0     7   110   314   419   309   419 0.90 PAS fold
PAS_4                PF08448.5    110 seq1438_BIOID47095   -           1105   4.3e-23   81.3   0.0   2   2   1.1e-13     2e-10   40.5   0.0     1   109   561   672   561   673 0.94 PAS fold
PAS                  PF00989.19   113 seq1438_BIOID47095   -           1105   9.3e-23   80.0   0.1   1   2   3.1e-12   5.2e-09   35.7   0.0     2   113   303   414   302   414 0.91 PAS fold
PAS                  PF00989.19   113 seq1438_BIOID47095   -           1105   9.3e-23   80.0   0.1   2   2   5.8e-11   9.9e-08   31.6   0.0     7   113   561   668   555   668 0.94 PAS fold
EAL                  PF00563.15   236 seq1438_BIOID47095   -           1105   2.1e-17   63.3   0.2   1   1   3.6e-20   6.1e-17   61.7   0.1    38   234   897  1088   892  1090 0.92 EAL domain
PAS_8                PF13188.1     64 seq1438_BIOID47095   -           1105   1.1e-11   44.0   0.0   1   2   7.5e-07    0.0013   18.4   0.0     2    51   303   358   302   371 0.72 PAS domain
PAS_8                PF13188.1     64 seq1438_BIOID47095   -           1105   1.1e-11   44.0   0.0   2   2   1.6e-07   0.00027   20.5   0.0     1    52   555   607   555   619 0.80 PAS domain
Thioredoxin          PF00085.15   104 seq1440_BIOID47095   -            296   7.3e-19   67.2   0.0   1   1     2e-22   1.4e-18   66.3   0.0     3   103    19   120    17   121 0.94 Thioredoxin
MS_channel           PF00924.13   206 seq1441_BIOID47095   -            343   7.8e-64  214.6   0.5   1   1   5.7e-68   7.8e-64  214.6   0.3     2   205   120   323   119   324 0.99 Mechanosensitive ion channel
LacAB_rpiB           PF02502.13   140 seq1442_BIOID47095   -            178   1.2e-31  109.1   0.1   1   1   1.1e-35   1.5e-31  108.8   0.1     1   130     4   138     4   147 0.89 Ribose/Galactose Isomerase
P2_Phage_GpR         PF06891.6    135 seq1443_BIOID47095   -            155   2.8e-41  140.3   0.0   1   1   2.3e-45   3.2e-41  140.1   0.0     1   135     1   131     1   131 0.99 P2 phage tail completion protein R (GpR)
Peripla_BP_1         PF00532.16   279 seq1444_BIOID47095   -            331   5.4e-31  107.7   0.0   1   1   2.1e-34     7e-31  107.3   0.0     2   259    64   309    63   319 0.93 Periplasmic binding proteins and sugar binding domain of LacI family
Peripla_BP_3         PF13377.1    160 seq1444_BIOID47095   -            331   3.4e-26   92.0   0.1   1   1   9.7e-29   3.3e-25   88.8   0.1     5   159   176   330   172   331 0.84 Periplasmic binding protein-like domain
LacI                 PF00356.16    46 seq1444_BIOID47095   -            331   5.1e-18   64.2   0.0   1   1   3.1e-21   1.1e-17   63.2   0.0     2    46     8    52     7    52 0.98 Bacterial regulatory proteins, lacI family
Peripla_BP_4         PF13407.1    258 seq1444_BIOID47095   -            331   5.7e-12   45.4   0.0   1   1   2.2e-15   7.4e-12   45.0   0.0     1   217    66   275    66   309 0.87 Periplasmic binding protein domain
Complex1_51K         PF01512.12   151 seq1446_BIOID47095   -            741   1.9e-48  163.8   1.5   1   1   2.8e-51   2.9e-48  163.3   0.0     1   151   139   284   139   284 0.98 Respiratory-chain NADH dehydrogenase 51 Kd subunit
RnfC_N               PF13375.1    101 seq1446_BIOID47095   -            741   2.1e-34  117.1   0.2   1   1   7.2e-37   7.6e-34  115.3   0.0     1   101    14   115    14   115 0.96 RnfC Barrel sandwich hybrid domain
SLBB                 PF10531.4     59 seq1446_BIOID47095   -            741   2.3e-11   43.2   0.1   1   1   5.9e-14   6.2e-11   41.9   0.0     1    58   296   344   296   345 0.95 SLBB domain
Fer4_7               PF12838.2     52 seq1446_BIOID47095   -            741   1.6e-09   37.9   8.8   1   1   5.3e-12   5.6e-09   36.1   6.1     1    52   376   430   376   430 0.81 4Fe-4S dicluster domain
Fer4_8               PF13183.1     57 seq1446_BIOID47095   -            741   6.7e-09   35.5   5.5   1   1     2e-11   2.1e-08   33.9   3.8     3    57   375   430   373   459 0.79 4Fe-4S dicluster domain
Fer4_10              PF13237.1     52 seq1446_BIOID47095   -            741     6e-08   32.2  10.5   1   1   1.6e-10   1.7e-07   30.8   7.3     6    52   374   427   370   427 0.91 4Fe-4S dicluster domain
Fer4_9               PF13187.1     55 seq1446_BIOID47095   -            741   3.8e-07   30.1   8.6   1   1   1.3e-09   1.4e-06   28.3   5.9     2    53   377   429   376   430 0.71 4Fe-4S dicluster domain
Fer4_4               PF12800.2     17 seq1446_BIOID47095   -            741   5.3e-07   29.3  11.4   1   2   5.7e-06     0.006   16.7   2.0     2    16   375   389   374   395 0.90 4Fe-4S binding domain
Fer4_4               PF12800.2     17 seq1446_BIOID47095   -            741   5.3e-07   29.3  11.4   2   2   5.4e-06    0.0057   16.7   1.0     3    16   415   428   413   436 0.91 4Fe-4S binding domain
Fer4_17              PF13534.1     61 seq1446_BIOID47095   -            741   1.3e-06   28.5  10.3   1   1   1.2e-08   1.3e-05   25.3   6.9     2    61   377   431   376   431 0.82 4Fe-4S dicluster domain
DsbB                 PF02600.11   156 seq1447_BIOID47095   -            178   1.7e-42  144.7  14.8   1   1   1.5e-46   2.1e-42  144.4  10.3     3   155    12   163     3   164 0.96 Disulfide bond formation protein DsbB
GGDEF                PF00990.16   161 seq1450_BIOID47095   -            556   6.2e-39  133.0   0.3   1   1   7.8e-43   1.1e-38  132.2   0.2     3   160   406   554   404   555 0.95 GGDEF domain
Trans_reg_C          PF00486.23    77 seq1451_BIOID47095   -            512     8e-18   64.0   0.0   1   1   1.1e-21   1.5e-17   63.1   0.0     1    77    24   100    24   100 0.96 Transcriptional regulatory protein, C terminal
Ferritin             PF00210.19   142 seq1452_BIOID47095   -            167   1.2e-22   80.1   1.4   1   1   9.7e-27   1.3e-22   79.9   1.0     3   140     9   142     7   144 0.93 Ferritin-like domain
TetR_N               PF00440.18    47 seq1454_BIOID47095   -            178     5e-09   35.5   0.1   1   1   1.2e-12   7.9e-09   34.9   0.1     1    47    13    59    13    59 0.97 Bacterial regulatory proteins, tetR family
TetR_C_6             PF13977.1    131 seq1454_BIOID47095   -            178   1.2e-07   31.4   0.2   1   1   4.7e-11   3.2e-07   30.0   0.1    21   125    85   176    67   178 0.90 Bacterial transcriptional repressor
MatE                 PF01554.13   162 seq1455_BIOID47095   -            457   2.3e-73  245.0  36.2   1   2   1.4e-41   1.9e-37  128.2   3.8     1   162    17   177    17   177 0.98 MatE
MatE                 PF01554.13   162 seq1455_BIOID47095   -            457   2.3e-73  245.0  36.2   2   2   3.8e-42   5.2e-38  130.0   8.5     1   162   244   405   244   405 1.00 MatE
BPD_transp_1         PF00528.17   185 seq1457_BIOID47095   -            296   1.6e-15   56.9  16.5   1   1   1.2e-19   1.6e-15   56.9  11.5    10   181   111   287    97   291 0.82 Binding-protein-dependent transport system inner membrane component
OapA                 PF04225.7     85 seq1458_BIOID47095   -            224   3.1e-35  119.8   0.0   1   1   6.3e-39   4.3e-35  119.3   0.0     1    84   139   223   139   224 0.98 Opacity-associated protein A LysM-like domain
OapA_N               PF08525.6     30 seq1458_BIOID47095   -            224     9e-10   37.8   0.4   1   1   1.9e-13   1.3e-09   37.3   0.3     1    30    34    63    34    63 0.96 Opacity-associated protein A N-terminal motif
Phage_tail_S         PF05069.8    148 seq1459_BIOID47095   -            150     3e-42  143.7   0.6   1   1   2.4e-46   3.3e-42  143.6   0.4     2   148     3   149     2   149 0.97 Phage virion morphogenesis family
AMP-binding          PF00501.23   418 seq1461_BIOID47095   -            574   5.7e-84  281.7   0.0   1   1     5e-88   6.9e-84  281.5   0.0     2   413    49   484    48   487 0.95 AMP-binding enzyme
Aminotran_1_2        PF00155.16   363 seq1462_BIOID47095   -            384   2.4e-67  227.3   0.0   1   1   6.5e-71   2.9e-67  227.0   0.0     3   363    41   380    40   380 0.97 Aminotransferase class I and II
Beta_elim_lyase      PF01212.16   290 seq1462_BIOID47095   -            384     1e-06   28.0   0.0   1   1   1.2e-09   5.4e-06   25.6   0.0    28    86    83   141    68   206 0.82 Beta-eliminating lyase
EIIC-GAT             PF03611.9    415 seq1463_BIOID47095   -            456   2.1e-65  221.0  29.2   1   1   1.5e-69   2.1e-65  221.0  20.2     3   403     6   393     4   419 0.95 PTS system sugar-specific permease component
PBP_like_2           PF12849.2    281 seq1465_BIOID47095   -            346   9.1e-56  189.2   7.2   1   1   1.8e-59   1.2e-55  188.8   5.0    10   278    27   306     8   308 0.91 PBP superfamily domain
PBP_like             PF12727.2    193 seq1465_BIOID47095   -            346   1.6e-10   40.1   0.0   1   1   5.2e-14   3.6e-10   39.0   0.0     3   168    47   236    45   302 0.76 PBP superfamily domain
MFS_1                PF07690.11   354 seq1472_BIOID47095   -            396   8.2e-34  116.7  59.1   1   1     6e-38   8.2e-34  116.7  40.9     2   352    19   348    18   349 0.89 Major Facilitator Superfamily
Ribosomal_L17        PF01196.14    97 seq1474_BIOID47095   -            127   6.3e-38  129.1   0.0   1   1   5.5e-42   7.5e-38  128.8   0.0     1    97    20   116    20   116 0.99 Ribosomal protein L17
DUF805               PF05656.9    117 seq1476_BIOID47095   -            122   1.4e-37  127.9   4.7   1   1   1.2e-41   1.6e-37  127.7   3.3     1   116    10   118    10   119 0.98 Protein of unknown function (DUF805)
Thioredoxin          PF00085.15   104 seq1477_BIOID47095   -            139   2.5e-28   97.6   0.7   1   1     2e-30   4.5e-27   93.6   0.0     2   102    37   136    36   138 0.94 Thioredoxin
Thioredoxin_2        PF13098.1    112 seq1477_BIOID47095   -            139   1.3e-11   44.5   0.0   1   1   5.9e-14   1.3e-10   41.2   0.0     7   112    54   135    49   135 0.89 Thioredoxin-like domain
PfkB                 PF00294.19   301 seq1478_BIOID47095   -            300   4.3e-64  216.4   0.8   1   1   3.6e-68   4.9e-64  216.2   0.5     3   299     5   287     3   289 0.93 pfkB family carbohydrate kinase
Phage_base_V         PF04717.7     79 seq1479_BIOID47095   -            211   1.7e-28   98.2   1.8   1   1   5.1e-32   6.9e-28   96.2   0.2     1    79    21    96    21    96 0.97 Phage-related baseplate assembly protein
BPD_transp_1         PF00528.17   185 seq1480_BIOID47095   -            380   3.6e-41  140.6   9.2   1   1   2.6e-45   3.6e-41  140.6   6.4     1   184   159   380   159   380 0.99 Binding-protein-dependent transport system inner membrane component
DUF4198              PF10670.4    215 seq1483_BIOID47095   -            263   1.1e-31  110.4   0.2   1   1   8.9e-36   1.2e-31  110.2   0.1     2   212    20   240    19   243 0.86 Domain of unknown function (DUF4198)
SKI                  PF01202.17   158 seq1484_BIOID47095   -            175   5.6e-13   48.9   0.0   1   1     2e-16   6.8e-13   48.6   0.0     1   156    17   170    17   172 0.79 Shikimate kinase
AAA_33               PF13671.1    143 seq1484_BIOID47095   -            175   3.8e-09   36.4   0.0   1   1   1.6e-12   5.5e-09   35.9   0.0     3   121    12   127    10   144 0.79 AAA domain
APS_kinase           PF01583.15   157 seq1484_BIOID47095   -            175   3.3e-06   26.7   0.0   1   1   1.2e-09     4e-06   26.4   0.0     6   116    12   120     7   148 0.80 Adenylylsulphate kinase
DUF1992              PF09350.5     71 seq1486_BIOID47095   -            122     1e-22   79.5   0.1   1   1   9.5e-27   1.3e-22   79.2   0.0     1    69     7    74     7    99 0.96 Domain of unknown function (DUF1992)
Asr                  PF06392.6     19 seq1487_BIOID47095   -            111   6.7e-07   29.4  23.8   1   1   4.9e-11   6.7e-07   29.4  16.5     1    19    53    71    53    71 0.99 Acid shock protein repeat
DTW                  PF03942.10   204 seq1488_BIOID47095   -            240   3.5e-60  202.5   0.0   1   1   3.1e-64   4.2e-60  202.3   0.0     1   202    35   224    35   226 0.98 DTW domain
RNase_PH             PF01138.16   132 seq1490_BIOID47095   -            238   2.8e-27   95.5   0.0   1   1   6.9e-31   4.7e-27   94.7   0.0     1   129    10   140    10   142 0.93 3' exoribonuclease family, domain 1
RNase_PH_C           PF03725.10    68 seq1490_BIOID47095   -            238   8.9e-13   47.8   0.7   1   1   2.4e-16   1.6e-12   47.0   0.5     1    66   157   222   157   224 0.96 3' exoribonuclease family, domain 2
YecR                 PF13992.1     74 seq1491_BIOID47095   -            107   2.8e-27   94.5   0.1   1   1   2.6e-31   3.5e-27   94.2   0.1     2    74    26    98    25    98 0.98 YecR-like lipoprotein
GPW_gp25             PF04965.9     99 seq1492_BIOID47095   -            115   1.7e-19   69.0   0.0   1   1   1.5e-23   2.1e-19   68.7   0.0     5    94    17   106    14   111 0.93 Gene 25-like lysozyme
Methyltransf_11      PF08241.7     95 seq1493_BIOID47095   -            251   4.9e-24   84.5   0.0   1   1   5.2e-27   8.8e-24   83.7   0.0     1    95    47   138    47   138 0.98 Methyltransferase domain
Methyltransf_23      PF13489.1    162 seq1493_BIOID47095   -            251   1.3e-15   57.3   0.1   1   1   1.1e-18   1.9e-15   56.8   0.1     4   152    25   175    18   181 0.78 Methyltransferase domain
Methyltransf_31      PF13847.1    152 seq1493_BIOID47095   -            251   4.9e-15   55.3   0.0   1   1   3.6e-18   6.1e-15   54.9   0.0     5   113    44   150    40   200 0.83 Methyltransferase domain
Methyltransf_12      PF08242.7     99 seq1493_BIOID47095   -            251   3.8e-11   43.2   0.0   1   1   4.8e-14   8.2e-11   42.1   0.0     1    98    47   135    47   136 0.86 Methyltransferase domain
Methyltransf_18      PF12847.2    112 seq1493_BIOID47095   -            251   6.7e-10   39.4   0.0   1   1   7.5e-13   1.3e-09   38.5   0.0     4   110    45   139    42   141 0.79 Methyltransferase domain
Methyltransf_25      PF13649.1    101 seq1493_BIOID47095   -            251   2.8e-09   37.1   0.0   1   1   6.5e-12   1.1e-08   35.2   0.0     1   101    46   134    46   134 0.91 Methyltransferase domain
Ubie_methyltran      PF01209.13   233 seq1493_BIOID47095   -            251   2.1e-09   36.7   0.0   1   1   1.6e-12   2.7e-09   36.3   0.0    43   168    38   155     2   182 0.85 ubiE/COQ5 methyltransferase family
Methyltransf_8       PF05148.10   219 seq1493_BIOID47095   -            251   3.2e-06   26.8   0.0   1   1   2.7e-09   4.7e-06   26.2   0.0    59   156    30   138    17   158 0.77 Hypothetical methyltransferase
GntP_permease        PF02447.11   441 seq1496_BIOID47095   -            446  5.3e-167  555.6  45.0   1   1  1.3e-170  6.1e-167  555.4  31.2     2   438     5   441     4   445 0.98 GntP family permease
CitMHS               PF03600.11   349 seq1496_BIOID47095   -            446   2.3e-11   42.8  33.1   1   1   8.8e-15     4e-11   41.9  22.9     6   329    14   375     9   393 0.72 Citrate transporter
DUF401               PF04165.7    386 seq1496_BIOID47095   -            446   1.3e-07   30.9   4.7   1   1   2.8e-11   1.3e-07   30.9   3.3   223   367   270   422   267   444 0.78 Protein of unknown function (DUF401)
MerR-DNA-bind        PF09278.6     65 seq1497_BIOID47095   -            141   1.3e-20   73.4   6.9   1   1   4.3e-24     2e-20   72.8   4.8     1    65    45   110    45   110 0.97 MerR, DNA binding
MerR_1               PF13411.1     69 seq1497_BIOID47095   -            141   1.8e-20   72.3   0.5   1   1   6.7e-24     3e-20   71.6   0.4     1    67     2    69     2    70 0.95 MerR HTH family regulatory protein
MerR                 PF00376.18    38 seq1497_BIOID47095   -            141   1.8e-12   46.4   0.0   1   1   7.2e-16   3.3e-12   45.6   0.0     1    38     3    40     3    40 0.99 MerR family regulatory protein
BPD_transp_1         PF00528.17   185 seq1498_BIOID47095   -            319   1.5e-17   63.5  20.4   1   1   1.1e-21   1.5e-17   63.5  14.2     3   175    95   304    89   314 0.87 Binding-protein-dependent transport system inner membrane component
LysR_substrate       PF03466.15   209 seq1500_BIOID47095   -            354   1.4e-33  115.6   0.0   1   1     3e-37     2e-33  115.1   0.0     6   208   148   352   143   353 0.97 LysR substrate binding domain
HTH_1                PF00126.22    60 seq1500_BIOID47095   -            354   6.2e-19   67.3   2.6   1   1   1.9e-22   1.3e-18   66.3   1.8     1    60    60   119    60   119 0.94 Bacterial regulatory helix-turn-helix protein, lysR family
DeoRC                PF00455.17   162 seq1503_BIOID47095   -            268   2.4e-50  170.1   1.3   1   1   2.7e-53   3.1e-50  169.8   0.9     2   161    85   244    84   245 0.99 DeoR C terminal sensor domain
HTH_DeoR             PF08220.7     57 seq1503_BIOID47095   -            268   5.8e-23   80.0   0.9   1   1   5.1e-26   5.8e-23   80.0   0.6     1    56    18    73    18    74 0.97 DeoR-like helix-turn-helix domain
HTH_11               PF08279.7     55 seq1503_BIOID47095   -            268   6.4e-10   38.4   0.1   1   1     1e-12   1.2e-09   37.5   0.1     4    44    21    60    18    67 0.87 HTH domain
MarR_2               PF12802.2     62 seq1503_BIOID47095   -            268   3.5e-07   29.6   0.1   1   1   7.3e-10   8.3e-07   28.4   0.1     5    61    17    70    11    71 0.88 MarR family
MarR                 PF01047.17    59 seq1503_BIOID47095   -            268   4.7e-07   29.2   0.1   1   1   8.8e-10     1e-06   28.2   0.0     8    50    22    64    16    66 0.94 MarR family
HTH_27               PF13463.1     68 seq1503_BIOID47095   -            268   5.2e-06   26.5   0.1   1   1   1.1e-08   1.2e-05   25.4   0.0     2    53    16    66    16    77 0.89 Winged helix DNA-binding domain
GntR                 PF00392.16    64 seq1503_BIOID47095   -            268   8.6e-06   24.9   0.0   1   1   1.7e-08   1.9e-05   23.8   0.0    27    60    34    67    26    70 0.93 Bacterial regulatory proteins, gntR family
HTH_24               PF13412.1     48 seq1503_BIOID47095   -            268   2.2e-05   23.6   0.1   1   1   4.6e-08   5.2e-05   22.4   0.1     7    48    21    62    16    62 0.95 Winged helix-turn-helix DNA-binding
MerR_1               PF13411.1     69 seq1504_BIOID47095   -            243   2.5e-18   65.4   0.1   1   1   2.6e-21   1.8e-17   62.7   0.0     1    68     4    72     4    73 0.98 MerR HTH family regulatory protein
MerR                 PF00376.18    38 seq1504_BIOID47095   -            243   7.2e-13   47.7   0.0   1   1   2.1e-16   1.4e-12   46.7   0.0     1    38     5    42     5    42 0.98 MerR family regulatory protein
PTS_IIB              PF02302.12    90 seq1506_BIOID47095   -             94   3.7e-11   43.2   0.2   1   1   2.9e-15   3.9e-11   43.1   0.1     1    58     3    61     3    87 0.88 PTS system, Lactose/Cellobiose specific IIB subunit
adh_short            PF00106.20   167 seq1507_BIOID47095   -            263   5.8e-27   94.5   0.0   1   1   1.6e-30   7.1e-27   94.2   0.0     2   165     7   184     6   186 0.90 short chain dehydrogenase
adh_short_C2         PF13561.1    243 seq1507_BIOID47095   -            263   2.1e-16   60.3   0.0   1   1   5.4e-20   2.5e-16   60.1   0.0     1   243    12   259    12   259 0.91 Enoyl-(Acyl carrier protein) reductase
KR                   PF08659.5    181 seq1507_BIOID47095   -            263   2.1e-11   43.7   0.0   1   1   7.1e-15   3.2e-11   43.0   0.0     3   166     8   184     7   191 0.89 KR domain
Baseplate_J          PF04865.9    243 seq1509_BIOID47095   -            302   1.4e-60  204.5   3.1   1   1   4.7e-63   6.5e-59  199.0   2.2     2   243    86   262    85   262 0.99 Baseplate J-like protein
YbaK                 PF04073.10   123 seq1510_BIOID47095   -            167   2.2e-25   88.7   0.0   1   1   2.1e-29   2.9e-25   88.3   0.0     1   122    30   154    30   155 0.94 YbaK / prolyl-tRNA synthetases associated domain
Trypsin              PF00089.21   220 seq1511_BIOID47095   -            273   3.6e-11   42.9   0.0   1   1   1.5e-14     1e-10   41.5   0.0     9   198    50   244    44   266 0.72 Trypsin
Trypsin_2            PF13365.1    120 seq1511_BIOID47095   -            273     7e-07   29.1   0.0   1   1   1.8e-10   1.2e-06   28.3   0.0     1   120    69   240    69   240 0.65 Trypsin-like peptidase domain
Ferritin             PF00210.19   142 seq1513_BIOID47095   -            165   7.3e-34  116.4   5.6   1   1   6.2e-38   8.5e-34  116.2   3.9     1   140     7   142     7   144 0.93 Ferritin-like domain
UspB                 PF10625.4    107 seq1516_BIOID47095   -            111   2.6e-52  174.9   0.8   1   1   2.2e-56     3e-52  174.7   0.6     1   107     1   107     1   107 0.99 Universal stress protein B (UspB)
ATP-grasp_5          PF13549.1    222 seq1517_BIOID47095   -            886   3.8e-75  251.8   0.2   1   1   3.9e-78     9e-75  250.5   0.1     1   221   472   693   472   694 0.96 ATP-grasp domain
Succ_CoA_lig         PF13607.1    138 seq1517_BIOID47095   -            886   1.3e-46  157.5   0.1   1   1   1.1e-49   2.4e-46  156.6   0.1     1   138   147   280   147   280 0.97 Succinyl-CoA ligase like flavodoxin domain
CoA_binding_2        PF13380.1    115 seq1517_BIOID47095   -            886   1.9e-23   82.6   0.0   1   1   1.1e-25   2.6e-22   79.0   0.0     1   113    13   130    13   132 0.95 CoA binding domain
Acetyltransf_1       PF00583.19    83 seq1517_BIOID47095   -            886     1e-10   41.4   0.0   1   1   1.6e-13   3.7e-10   39.5   0.0    10    82   781   863   775   864 0.81 Acetyltransferase (GNAT) family
Acetyltransf_3       PF13302.1    142 seq1517_BIOID47095   -            886   1.8e-09   37.8   0.0   1   1   1.7e-12   3.9e-09   36.8   0.0     1   142   725   864   725   864 0.80 Acetyltransferase (GNAT) domain
Acetyltransf_4       PF13420.1    155 seq1517_BIOID47095   -            886     1e-06   28.6   0.0   1   1   4.8e-08   0.00011   22.0   0.0     4   135   731   864   728   871 0.80 Acetyltransferase (GNAT) domain
AA_permease_2        PF13520.1    426 seq1518_BIOID47095   -            444     2e-40  138.5  55.6   1   1   4.6e-44   3.1e-40  137.8  38.5     1   423     7   420     7   424 0.85 Amino acid permease
AA_permease          PF00324.16   479 seq1518_BIOID47095   -            444   3.8e-22   78.1  47.2   1   1   1.1e-25   7.8e-22   77.1  32.7     8   391    18   377     8   435 0.81 Amino acid permease
cobW                 PF02492.14   178 seq1519_BIOID47095   -            420   7.3e-26   90.5   0.1   1   1   2.3e-29   1.1e-25   90.0   0.1     1   177    26   225    26   226 0.84 CobW/HypB/UreG, nucleotide-binding domain
CobW_C               PF07683.9     94 seq1519_BIOID47095   -            420     6e-18   64.2   0.0   1   1   2.3e-21     1e-17   63.4   0.0     1    93   273   392   273   393 0.95 Cobalamin synthesis protein cobW C-terminal domain
Epimerase            PF01370.16   236 seq1520_BIOID47095   -            304   5.8e-26   91.2   0.0   1   1   2.2e-28   3.7e-25   88.6   0.0     1   233     5   206     5   209 0.89 NAD dependent epimerase/dehydratase family
NAD_binding_10       PF13460.1    183 seq1520_BIOID47095   -            304   1.6e-22   80.2   0.0   1   1   1.3e-25   2.2e-22   79.8   0.0     1   177     5   192     5   197 0.86 NADH(P)-binding
3Beta_HSD            PF01073.14   280 seq1520_BIOID47095   -            304   1.8e-16   59.5   0.0   1   1   1.2e-14     2e-11   43.0   0.0     1   119     6   114     6   120 0.85 3-beta hydroxysteroid dehydrogenase/isomerase family
NAD_binding_4        PF07993.7    249 seq1520_BIOID47095   -            304   2.6e-16   59.1   0.2   1   2   8.7e-08   0.00015   20.6   0.1     1    33     7    37     7    47 0.80 Male sterility protein
NAD_binding_4        PF07993.7    249 seq1520_BIOID47095   -            304   2.6e-16   59.1   0.2   2   2   8.6e-08   0.00015   20.6   0.0    79   137    55   114    36   121 0.83 Male sterility protein
NmrA                 PF05368.8    233 seq1520_BIOID47095   -            304     3e-14   52.7   0.0   1   1   2.4e-17   4.1e-14   52.2   0.0     1   105     5   114     5   147 0.87 NmrA-like family
adh_short            PF00106.20   167 seq1520_BIOID47095   -            304   5.3e-06   26.3   4.4   1   1   2.2e-08   3.8e-05   23.5   1.8     2   165     4   139     3   141 0.84 short chain dehydrogenase
PTS_EIIA_2           PF00359.17   142 seq1521_BIOID47095   -            152   2.5e-27   95.1   0.0   1   1   2.3e-31   3.1e-27   94.9   0.0    10   128    10   135     4   147 0.92 Phosphoenolpyruvate-dependent sugar phosphotransferase system, EIIA 2
DUF331               PF03889.8     39 seq1522_BIOID47095   -             72   3.2e-21   74.1   0.6   1   1   3.1e-25   4.2e-21   73.8   0.4     1    37     9    45     9    47 0.97 Domain of unknown function
BPD_transp_1         PF00528.17   185 seq1524_BIOID47095   -            277   4.1e-30  104.5   9.9   1   1     6e-34   4.1e-30  104.5   6.9     1   181    94   274    94   276 0.98 Binding-protein-dependent transport system inner membrane component
OppC_N               PF12911.2     56 seq1524_BIOID47095   -            277   1.1e-13   50.1   1.4   1   1   1.7e-17   1.1e-13   50.1   1.0     8    56     6    54     3    54 0.96 N-terminal TM domain of oligopeptide transport permease C
Pribosyltran         PF00156.22   125 seq1527_BIOID47095   -            213   4.7e-17   61.7   0.1   1   1   8.6e-21   1.2e-16   60.4   0.0     3   123    39   152    37   154 0.94 Phosphoribosyl transferase domain
Pirin                PF02678.11   107 seq1529_BIOID47095   -            233   2.4e-21   75.4   0.0   1   1   3.3e-25   4.5e-21   74.6   0.0     2   107     4   119     3   119 0.95 Pirin
Peptidase_M28        PF04389.12   176 seq1530_BIOID47095   -            323   2.6e-23   82.5   0.0   1   1   8.8e-27     6e-23   81.3   0.0     2   175   107   308   106   309 0.74 Peptidase family M28
Peptidase_M20        PF01546.23   171 seq1530_BIOID47095   -            323   6.1e-06   25.8   0.0   1   1   1.2e-09   8.2e-06   25.4   0.0     1    63   109   170   109   313 0.84 Peptidase family M20/M25/M40
Band_7               PF01145.20   179 seq1532_BIOID47095   -            305   5.9e-35  120.6   0.3   1   1   4.3e-39   5.9e-35  120.6   0.2     1   178    21   203    21   204 0.96 SPFH domain / Band 7 family
BPD_transp_1         PF00528.17   185 seq1536_BIOID47095   -            296   3.2e-31  108.1  17.5   1   1   2.4e-35   3.2e-31  108.1  12.1     1   175   101   289    97   293 0.95 Binding-protein-dependent transport system inner membrane component
HlyE                 PF06109.8    299 seq1538_BIOID47095   -             93   9.7e-48  162.5   2.9   1   1   7.8e-52   1.1e-47  162.4   2.0   208   299     1    92     1    92 0.99 Haemolysin E (HlyE)
AP_endonuc_2         PF01261.19   211 seq1539_BIOID47095   -            280   5.3e-26   91.1   0.0   1   1   5.7e-30   7.7e-26   90.5   0.0     2   211    29   233    28   233 0.91 Xylose isomerase-like TIM barrel
DUF441               PF04284.8    140 seq1540_BIOID47095   -            148   7.7e-47  158.5  20.1   1   1   6.5e-51   8.9e-47  158.3  13.9     1   140     7   145     7   145 0.99 Protein of unknown function (DUF441)
HAD_2                PF13419.1    176 seq1542_BIOID47095   -            199   2.5e-29  102.6   0.1   1   1   6.4e-33   2.9e-29  102.4   0.1     2   176     4   184     3   184 0.84 Haloacid dehalogenase-like hydrolase
Hydrolase_like       PF13242.1     75 seq1542_BIOID47095   -            199   3.5e-08   32.9   0.0   1   1   1.7e-11   7.6e-08   31.8   0.0     2    50   139   186   138   198 0.93 HAD-hyrolase-like
Hydrolase            PF00702.21   204 seq1542_BIOID47095   -            199   4.9e-06   27.0   0.0   1   1   1.2e-09   5.5e-06   26.9   0.0   111   203    75   177     8   178 0.77 haloacid dehalogenase-like hydrolase
Tail_P2_I            PF09684.5    139 seq1543_BIOID47095   -            176   4.7e-57  191.3   0.1   1   1     4e-61   5.4e-57  191.1   0.1     1   139     7   143     7   143 0.98 Phage tail protein (Tail_P2_I)
MarR                 PF01047.17    59 seq1546_BIOID47095   -            144   5.5e-18   64.3   0.0   1   1   1.9e-21   8.8e-18   63.6   0.0     1    59    38    96    38    96 0.98 MarR family
MarR_2               PF12802.2     62 seq1546_BIOID47095   -            144   1.4e-13   50.2   0.0   1   1   5.2e-17   2.4e-13   49.4   0.0     1    62    36    95    36    95 0.98 MarR family
HTH_27               PF13463.1     68 seq1546_BIOID47095   -            144   5.3e-10   39.3   0.0   1   1   2.7e-13   1.2e-09   38.1   0.0     1    68    38   104    38   104 0.93 Winged helix DNA-binding domain
YbjM                 PF11045.3    125 seq1549_BIOID47095   -            125   5.7e-63  210.1   9.6   1   1   4.6e-67   6.3e-63  210.0   6.7     1   124     1   124     1   125 0.99 Putative inner membrane protein of Enterobacteriaceae
Trp_Tyr_perm         PF03222.8    394 seq1550_BIOID47095   -            403  1.4e-143  478.4  31.1   1   1  2.2e-147  1.5e-143  478.2  21.5     2   393     2   390     1   391 0.99 Tryptophan/tyrosine permease family
Aa_trans             PF01490.13   410 seq1550_BIOID47095   -            403   1.5e-10   40.0  21.6   1   1   2.2e-14   1.5e-10   40.0  14.9     6   243     6   231     1   240 0.82 Transmembrane amino acid transporter protein
ABC_tran             PF00005.22   118 seq1551_BIOID47095   -            284     1e-18   67.7   0.1   1   1   2.1e-22   1.4e-18   67.2   0.0     4   118    53   183    50   183 0.87 ABC transporter
Glucosamine_iso      PF01182.15   199 seq1552_BIOID47095   -            266   9.1e-25   87.4   0.0   1   1   8.8e-29   1.2e-24   87.0   0.0     4   198    15   216    12   217 0.85 Glucosamine-6-phosphate isomerases/6-phosphogluconolactonase
Fe-ADH               PF00465.14   366 seq1555_BIOID47095   -            891    5e-112  374.0   0.3   1   1  1.7e-115  7.6e-112  373.4   0.2     1   361   457   849   457   854 0.93 Iron-containing alcohol dehydrogenase
Aldedh               PF00171.17   462 seq1555_BIOID47095   -            891   2.8e-27   95.0   2.5   1   1   3.3e-30   1.5e-26   92.6   1.8    26   425     4   398     1   406 0.76 Aldehyde dehydrogenase family
Fe-ADH_2             PF13685.1    250 seq1555_BIOID47095   -            891   1.3e-18   67.1   1.0   1   2   2.8e-12   1.3e-08   34.3   0.0    12    94   473   555   464   562 0.92 Iron-containing alcohol dehydrogenase
Fe-ADH_2             PF13685.1    250 seq1555_BIOID47095   -            891   1.3e-18   67.1   1.0   2   2   7.7e-11   3.5e-07   29.6   0.8    98   247   588   739   580   741 0.93 Iron-containing alcohol dehydrogenase
PP-binding           PF00550.20    67 seq1556_BIOID47095   -             82   1.2e-12   47.8   0.8   1   1   9.7e-17   1.3e-12   47.6   0.6     1    66     9    74     9    75 0.92 Phosphopantetheine attachment site
HTH_18               PF12833.2     81 seq1561_BIOID47095   -            129   1.1e-19   70.2   0.3   1   1   2.1e-23   1.4e-19   69.8   0.2     2    79    34   110    33   112 0.96 Helix-turn-helix domain
HTH_AraC             PF00165.18    42 seq1561_BIOID47095   -            129   5.4e-18   64.0   0.2   1   2     2e-09   1.4e-05   24.6   0.0     1    42    20    61    20    61 0.97 Bacterial regulatory helix-turn-helix proteins, AraC family
HTH_AraC             PF00165.18    42 seq1561_BIOID47095   -            129   5.4e-18   64.0   0.2   2   2     2e-13   1.4e-09   37.3   0.0     2    41    73   110    68   111 0.93 Bacterial regulatory helix-turn-helix proteins, AraC family
Virul_fac_BrkB       PF03631.10   260 seq1563_BIOID47095   -            290     1e-55  188.8  24.6   1   1   8.7e-60   1.2e-55  188.6  17.0     2   258    29   274    28   276 0.88 Virulence factor BrkB
NfeD                 PF01957.13   144 seq1564_BIOID47095   -            152     4e-24   85.2   6.4   1   1   3.7e-28   5.1e-24   84.9   4.4     1   141    12   148    12   150 0.92 NfeD-like C-terminal, partner-binding
Aminotran_1_2        PF00155.16   363 seq1565_BIOID47095   -            390   6.6e-55  186.4   0.0   1   1   1.7e-58   7.9e-55  186.1   0.0     2   362    44   384    43   385 0.92 Aminotransferase class I and II
Cys_Met_Meta_PP      PF01053.15   386 seq1565_BIOID47095   -            390   2.4e-05   22.6   0.0   1   1   7.7e-09   3.5e-05   22.1   0.0    26   183    55   216    47   240 0.88 Cys/Met metabolism PLP-dependent enzyme
Aminotran_5          PF00266.14   371 seq1565_BIOID47095   -            390   5.4e-05   21.9   0.0   1   1     2e-08   8.9e-05   21.2   0.0    48   181    93   216    67   219 0.87 Aminotransferase class-V
Phage_fiber_2        PF03406.8     44 seq1566_BIOID47095   -            772   8.6e-86  281.2  50.6   1   4   2.8e-26   1.9e-22   78.4   4.8     1    44   170   213   170   213 0.98 Phage tail fibre repeat
Phage_fiber_2        PF03406.8     44 seq1566_BIOID47095   -            772   8.6e-86  281.2  50.6   2   4   2.2e-25   1.5e-21   75.5   5.1     1    44   214   257   214   257 0.97 Phage tail fibre repeat
Phage_fiber_2        PF03406.8     44 seq1566_BIOID47095   -            772   8.6e-86  281.2  50.6   3   4   2.2e-25   1.5e-21   75.6   4.7     1    44   258   301   258   301 0.97 Phage tail fibre repeat
Phage_fiber_2        PF03406.8     44 seq1566_BIOID47095   -            772   8.6e-86  281.2  50.6   4   4   1.2e-23   8.4e-20   70.0   3.9     1    44   302   345   302   345 0.98 Phage tail fibre repeat
DUF3751              PF12571.3    159 seq1566_BIOID47095   -            772   9.1e-42  142.4   0.1   1   1   3.3e-45   2.3e-41  141.1   0.0     1   159     1   154     1   154 0.98 Phage tail-collar fibre protein
DUF1877              PF08974.5    167 seq1567_BIOID47095   -            167   2.6e-45  153.9   0.0   1   1   2.1e-49   2.9e-45  153.8   0.0     1   167     1   165     1   165 0.99 Domain of unknown function (DUF1877)
OKR_DC_1             PF01276.15   417 seq1569_BIOID47095   -            728  3.1e-199  661.6   0.2   1   1  9.5e-203  4.3e-199  661.1   0.1     1   417   143   558   143   558 1.00 Orn/Lys/Arg decarboxylase, major domain
OKR_DC_1_C           PF03711.10   137 seq1569_BIOID47095   -            728   3.3e-54  182.5   1.0   1   1   1.5e-57   6.8e-54  181.5   0.7     1   136   583   716   583   717 0.99 Orn/Lys/Arg decarboxylase, C-terminal domain
OKR_DC_1_N           PF03709.10   115 seq1569_BIOID47095   -            728   6.1e-29  100.3   0.1   1   1   2.6e-32   1.2e-28   99.3   0.1     1   115    27   137    27   137 0.99 Orn/Lys/Arg decarboxylase, N-terminal domain
ydhR                 PF08803.6     97 seq1572_BIOID47095   -            101   9.6e-43  144.0   0.0   1   1   7.7e-47   1.1e-42  143.9   0.0     1    97     4   100     4   100 0.99 Putative mono-oxygenase ydhR
ECH                  PF00378.15   245 seq1574_BIOID47095   -            258   5.8e-48  163.0   0.1   1   1   5.2e-52   7.1e-48  162.7   0.1     9   245    15   250     9   250 0.94 Enoyl-CoA hydratase/isomerase family
UvrB                 PF12344.3     44 seq1576_BIOID47095   -            673   6.7e-23   79.8   0.9   1   1   1.3e-25   2.9e-22   77.7   0.1     1    43   552   594   552   595 0.97 Ultra-violet resistance protein B
Helicase_C           PF00271.26    78 seq1576_BIOID47095   -            673   1.2e-15   57.0   0.0   1   1   1.2e-18   2.8e-15   55.8   0.0     2    77   465   545   464   546 0.98 Helicase conserved C-terminal domain
ResIII               PF04851.10   184 seq1576_BIOID47095   -            673   1.1e-11   44.8   0.0   1   1     3e-14   6.9e-11   42.1   0.0     4    94    13   101    10   134 0.79 Type III restriction enzyme, res subunit
UVR                  PF02151.14    36 seq1576_BIOID47095   -            673   5.2e-07   28.8   1.1   1   1     7e-10   1.6e-06   27.3   0.8     2    35   634   667   633   668 0.93 UvrB/uvrC motif
ABC_tran             PF00005.22   118 seq1577_BIOID47095   -            257   2.3e-20   73.0   0.0   1   1   5.2e-24   3.6e-20   72.3   0.0     1   117    50   181    50   182 0.85 ABC transporter
AAA_21               PF13304.1    303 seq1577_BIOID47095   -            257   2.6e-14   53.7   0.0   1   1   1.1e-10   7.3e-07   29.3   0.0   219   298   130   211    97   213 0.82 AAA domain
Glucosaminidase      PF01832.15   134 seq1579_BIOID47095   -            274   1.9e-24   86.2   1.6   1   1   1.4e-28   1.9e-24   86.2   1.1     8   133   142   267   136   268 0.82 Mannosyl-glycoprotein endo-beta-N-acetylglucosaminidase
MarB                 PF13999.1     66 seq1580_BIOID47095   -             72   3.1e-34  116.2   0.3   1   1   2.5e-38   3.4e-34  116.1   0.2     2    66     6    70     5    70 0.98 MarB protein
DUF1418              PF07214.7     96 seq1583_BIOID47095   -             95   2.2e-42  142.4   2.2   1   1   1.8e-46   2.4e-42  142.3   1.5     1    96     1    95     1    95 0.99 Protein of unknown function (DUF1418)
Semialdhyde_dhC      PF02774.13   184 seq1584_BIOID47095   -            387   5.3e-61  205.5   0.0   1   1   9.7e-65   6.6e-61  205.2   0.0     1   184   164   373   164   373 0.97 Semialdehyde dehydrogenase, dimerisation domain
Semialdhyde_dh       PF01118.19   121 seq1584_BIOID47095   -            387     2e-23   82.8   0.0   1   1   5.3e-27   3.6e-23   82.0   0.0     1   119    23   140    23   142 0.90 Semialdehyde dehydrogenase, NAD binding domain
ABC_tran             PF00005.22   118 seq1585_BIOID47095   -            234   2.1e-25   89.2   0.0   1   1   1.4e-28   9.7e-25   87.1   0.0     1   118    43   167    43   167 0.85 ABC transporter
AAA_21               PF13304.1    303 seq1585_BIOID47095   -            234   1.2e-13   51.6   0.1   1   1   3.3e-11   2.3e-07   30.9   0.0   227   302   129   202   101   203 0.83 AAA domain
Amidohydro_1         PF01979.15   333 seq1586_BIOID47095   -            382   1.6e-39  136.4   0.3   1   1   5.3e-43   1.8e-39  136.2   0.2     1   332    50   363    50   364 0.94 Amidohydrolase family
Amidohydro_4         PF13147.1    304 seq1586_BIOID47095   -            382   1.2e-12   48.3   0.1   1   1   4.6e-15   1.6e-11   44.7   0.1     2   304    46   361    45   361 0.64 Amidohydrolase
Amidohydro_3         PF07969.6    404 seq1586_BIOID47095   -            382   1.5e-05   24.2   0.1   1   1   9.1e-09   3.1e-05   23.2   0.0   368   403   326   361   305   362 0.90 Amidohydrolase family
UPF0118              PF01594.11   327 seq1587_BIOID47095   -            344   1.2e-73  247.8  42.9   1   1     1e-77   1.4e-73  247.6  29.7     2   326    14   328    13   329 0.99 Domain of unknown function DUF20
NAD_binding_9        PF13454.1    156 seq1589_BIOID47095   -            534   1.1e-32  112.9   0.2   1   1   1.7e-36   2.3e-32  111.7   0.0     1   155     5   164     5   165 0.90 FAD-NAD(P)-binding
Abhydrolase_5        PF12695.2    142 seq1590_BIOID47095   -            306   8.3e-17   61.1   0.0   1   1   4.3e-20   1.5e-16   60.3   0.0     2   142    37   282    36   282 0.85 Alpha/beta hydrolase family
Abhydrolase_6        PF12697.2    228 seq1590_BIOID47095   -            306   6.8e-13   48.9   0.0   1   1   2.4e-16   8.2e-13   48.6   0.0     1   220    37   286    37   294 0.65 Alpha/beta hydrolase family
DLH                  PF01738.13   218 seq1590_BIOID47095   -            306   1.3e-08   34.3   0.1   1   1   8.1e-12   2.8e-08   33.2   0.1    10   124    30   135    19   140 0.83 Dienelactone hydrolase family
Peptidase_S9         PF00326.16   213 seq1590_BIOID47095   -            306     8e-06   25.1   0.3   1   1   5.3e-09   1.8e-05   23.9   0.2    10    86    58   132    50   156 0.87 Prolyl oligopeptidase family
MFS_1                PF07690.11   354 seq1592_BIOID47095   -            393   1.7e-21   76.3  53.6   1   1   6.5e-23   8.9e-19   67.3  34.9     4   353    22   348    15   349 0.82 Major Facilitator Superfamily
Nitroreductase       PF00881.19   165 seq1593_BIOID47095   -            240   2.1e-22   79.5   0.2   1   1   3.3e-26   4.4e-22   78.5   0.1     3   165    10   159     8   159 0.78 Nitroreductase family
Tyr_Deacylase        PF02580.11   145 seq1596_BIOID47095   -            145   6.3e-55  185.0   0.1   1   1   5.1e-59     7e-55  184.8   0.0     2   144     3   144     2   145 0.99 D-Tyr-tRNA(Tyr) deacylase
HI0933_like          PF03486.9    409 seq1597_BIOID47095   -            397  3.9e-156  519.5   0.0   1   1  2.3e-159  4.4e-156  519.3   0.0     2   408     5   392     4   393 0.98 HI0933-like protein
Pyr_redox_3          PF13738.1    203 seq1597_BIOID47095   -            397   1.8e-11   44.3   0.0   1   1   2.5e-14   4.8e-11   42.9   0.0     1   141     7   166     7   189 0.73 Pyridine nucleotide-disulphide oxidoreductase
FAD_binding_2        PF00890.19   421 seq1597_BIOID47095   -            397   7.2e-11   41.4   2.5   1   1   6.1e-10   1.2e-06   27.5   0.2     1    45     5    49     5    56 0.94 FAD binding domain
Pyr_redox_2          PF07992.9    200 seq1597_BIOID47095   -            397     2e-09   37.5   0.0   1   1   7.5e-12   1.5e-08   34.6   0.0     1   197     5   370     5   373 0.72 Pyridine nucleotide-disulphide oxidoreductase
NAD_binding_8        PF13450.1     68 seq1597_BIOID47095   -            397   2.2e-05   24.2   1.1   1   1   2.5e-08   4.8e-05   23.1   0.8     1    32     8    39     8    50 0.95 NAD(P)-binding Rossmann-like domain
Peptidase_M24        PF00557.19   205 seq1598_BIOID47095   -            264   2.2e-49  167.8   0.2   1   1   1.8e-53   2.5e-49  167.6   0.2     1   205    12   242    12   242 0.86 Metallopeptidase family M24
Sel1                 PF08238.7     39 seq1600_BIOID47095   -            378  1.2e-100  327.6  65.8   1   9   3.4e-14   1.6e-10   41.2   1.3     2    39    43    77    42    77 0.91 Sel1 repeat
Sel1                 PF08238.7     39 seq1600_BIOID47095   -            378  1.2e-100  327.6  65.8   2   9   3.4e-13   1.5e-09   38.0   1.2     1    39    78   113    78   113 0.94 Sel1 repeat
Sel1                 PF08238.7     39 seq1600_BIOID47095   -            378  1.2e-100  327.6  65.8   3   9   8.8e-15     4e-11   43.0   0.8     2    39   115   149   114   149 0.95 Sel1 repeat
Sel1                 PF08238.7     39 seq1600_BIOID47095   -            378  1.2e-100  327.6  65.8   4   9   2.9e-13   1.3e-09   38.2   1.0     2    38   151   184   150   185 0.93 Sel1 repeat
Sel1                 PF08238.7     39 seq1600_BIOID47095   -            378  1.2e-100  327.6  65.8   5   9   7.4e-14   3.4e-10   40.1   1.3     1    38   186   220   186   221 0.93 Sel1 repeat
Sel1                 PF08238.7     39 seq1600_BIOID47095   -            378  1.2e-100  327.6  65.8   6   9     1e-15   4.6e-12   46.0   0.8     1    38   222   256   222   257 0.91 Sel1 repeat
Sel1                 PF08238.7     39 seq1600_BIOID47095   -            378  1.2e-100  327.6  65.8   7   9     2e-15   9.3e-12   45.0   1.1     1    39   258   293   258   293 0.95 Sel1 repeat
Sel1                 PF08238.7     39 seq1600_BIOID47095   -            378  1.2e-100  327.6  65.8   8   9   1.8e-16   8.4e-13   48.4   0.6     2    39   295   329   294   329 0.93 Sel1 repeat
Sel1                 PF08238.7     39 seq1600_BIOID47095   -            378  1.2e-100  327.6  65.8   9   9   1.2e-10   5.3e-07   29.9   0.1     1    38   330   364   330   365 0.94 Sel1 repeat
TPR_6                PF13174.1     33 seq1600_BIOID47095   -            378   1.3e-09   37.7  49.0   1   3   1.3e-06    0.0058   16.8   0.3     2    29   224   255   223   260 0.90 Tetratricopeptide repeat
TPR_6                PF13174.1     33 seq1600_BIOID47095   -            378   1.3e-09   37.7  49.0   2   3   5.7e-05      0.26   11.7   0.6     2    28   260   290   259   291 0.85 Tetratricopeptide repeat
TPR_6                PF13174.1     33 seq1600_BIOID47095   -            378   1.3e-09   37.7  49.0   3   3   6.6e-06      0.03   14.6   0.2     1    28   295   326   295   328 0.92 Tetratricopeptide repeat
CoA_trans            PF01144.18   217 seq1601_BIOID47095   -            513   1.8e-26   92.5   1.7   1   1   2.5e-30   3.4e-26   91.6   0.0     4   216     6   241     3   242 0.93 Coenzyme A transferase
PhoU                 PF01895.14    88 seq1602_BIOID47095   -            241   2.3e-34  117.5   9.6   1   2   8.1e-21   1.1e-16   60.9   1.5     2    86    26   111    25   113 0.96 PhoU domain
PhoU                 PF01895.14    88 seq1602_BIOID47095   -            241   2.3e-34  117.5   9.6   2   2   5.7e-21   7.8e-17   61.3   0.6     1    87   128   212   128   213 0.91 PhoU domain
DUF796               PF05638.7    134 seq1605_BIOID47095   -            377   2.6e-25   88.8   0.0   1   1   3.7e-29     5e-25   87.9   0.0     1   132     6   138     6   140 0.93 Protein of unknown function (DUF796)
Lip_A_acyltrans      PF03279.8    295 seq1606_BIOID47095   -            328  1.8e-112  374.9   0.4   1   1  1.5e-116  2.1e-112  374.7   0.3     1   295    26   318    26   318 0.99 Bacterial lipid A biosynthesis acyltransferase
YiiD_Cterm           PF09500.5    144 seq1607_BIOID47095   -            329   6.7e-49  165.0   0.0   1   1   2.9e-52   9.9e-49  164.4   0.0     1   143   174   313   174   314 0.99 Putative thioesterase (yiiD_Cterm)
Acetyltransf_7       PF13508.1     79 seq1607_BIOID47095   -            329   4.5e-13   49.0   0.0   1   1   2.4e-16   8.3e-13   48.1   0.0     3    78    60   139    58   140 0.87 Acetyltransferase (GNAT) domain
Acetyltransf_1       PF00583.19    83 seq1607_BIOID47095   -            329   2.5e-12   46.5   0.0   1   1   2.1e-15   7.1e-12   45.0   0.0     2    82    66   138    65   139 0.96 Acetyltransferase (GNAT) family
Acetyltransf_10      PF13673.1    117 seq1607_BIOID47095   -            329   1.6e-08   34.5   0.0   1   1   7.8e-12   2.7e-08   33.8   0.0    38   117    55   138    16   138 0.81 Acetyltransferase (GNAT) domain
Transaldolase        PF00923.14   287 seq1608_BIOID47095   -            316  1.8e-102  342.2   0.0   1   1  1.5e-106    2e-102  342.0   0.0     1   285    13   310    13   312 0.94 Transaldolase
Sel1                 PF08238.7     39 seq1609_BIOID47095   -            229     3e-18   65.7  15.4   1   4     2e-07    0.0027   18.1   0.4     2    39    36    66    35    66 0.82 Sel1 repeat
Sel1                 PF08238.7     39 seq1609_BIOID47095   -            229     3e-18   65.7  15.4   2   4    0.0012        17    6.1   0.0     3    39    69   101    67   101 0.69 Sel1 repeat
Sel1                 PF08238.7     39 seq1609_BIOID47095   -            229     3e-18   65.7  15.4   3   4   9.1e-10   1.2e-05   25.6   0.0     2    34   143   172   142   174 0.92 Sel1 repeat
Sel1                 PF08238.7     39 seq1609_BIOID47095   -            229     3e-18   65.7  15.4   4   4   4.8e-08   0.00066   20.1   0.1     4    38   182   215   179   216 0.85 Sel1 repeat
RimK                 PF08443.6    190 seq1612_BIOID47095   -            300   1.9e-82  275.2   0.0   1   1   8.6e-86   2.4e-82  274.9   0.0     1   190    97   286    97   286 1.00 RimK-like ATP-grasp domain
GSH-S_ATP            PF02955.11   174 seq1612_BIOID47095   -            300   9.1e-19   67.1   0.2   1   1   4.9e-22   1.3e-18   66.5   0.2    13   163   115   265   103   276 0.84 Prokaryotic glutathione synthetase, ATP-grasp domain
ATP-grasp_4          PF13535.1    184 seq1612_BIOID47095   -            300   6.4e-15   55.2   0.0   1   1   3.3e-18     9e-15   54.7   0.0     1   177    96   263    96   268 0.82 ATP-grasp domain
ATP-grasp_3          PF02655.9    161 seq1612_BIOID47095   -            300     2e-09   37.3   0.0   1   1   1.1e-12   3.1e-09   36.7   0.0     1   156    97   263    97   266 0.79 ATP-grasp domain
Dala_Dala_lig_C      PF07478.8    203 seq1612_BIOID47095   -            300   1.3e-05   24.5   0.2   1   1   1.7e-08   4.6e-05   22.7   0.1    33   177   135   267   107   273 0.76 D-ala D-ala ligase C-terminus
PLDc_2               PF13091.1    126 seq1616_BIOID47095   -            451   1.5e-22   79.5   0.0   1   1   3.4e-19   2.3e-15   56.3   0.0     4   122   259   405   256   409 0.84 PLD-like domain
PLDc                 PF00614.17    28 seq1616_BIOID47095   -            451   1.3e-13   50.1   2.2   1   1   2.4e-11   1.6e-07   30.7   0.1     2    28   353   379   352   379 0.94 Phospholipase D Active site motif
HOK_GEF              PF01848.11    43 seq1618_BIOID47095   -             49   2.4e-20   71.4   2.9   1   1   1.9e-24   2.7e-20   71.3   2.0     2    43     5    46     4    46 0.97 Hok/gef family
Pyr_redox_2          PF07992.9    200 seq1619_BIOID47095   -            450   5.9e-34  117.5   6.2   1   1   3.5e-35   4.7e-32  111.3   4.3     2   198    15   305    14   307 0.95 Pyridine nucleotide-disulphide oxidoreductase
Pyr_redox_dim        PF02852.17   110 seq1619_BIOID47095   -            450     4e-29  100.7   0.0   1   1   5.8e-32   7.9e-29   99.7   0.0     1   107   337   443   337   446 0.98 Pyridine nucleotide-disulphide oxidoreductase, dimerisation domain
Pyr_redox            PF00070.22    80 seq1619_BIOID47095   -            450   2.2e-24   85.5   0.9   1   1   1.5e-24     2e-21   76.0   0.0     1    78   169   244   169   247 0.95 Pyridine nucleotide-disulphide oxidoreductase
3HCDH_N              PF02737.13   180 seq1619_BIOID47095   -            450     4e-09   36.2   0.5   1   1   1.1e-07   0.00016   21.3   0.0     2    75   170   242   169   258 0.79 3-hydroxyacyl-CoA dehydrogenase, NAD binding domain
Leu_leader           PF08054.6     28 seq1620_BIOID47095   -             63   6.7e-17   60.5   3.6   1   1   7.4e-21     1e-16   59.9   2.5     1    28    36    63    36    63 0.99 Leucine operon leader peptide
NAD_binding_10       PF13460.1    183 seq1621_BIOID47095   -            212   2.8e-35  121.8   0.0   1   1   9.2e-39   3.1e-35  121.7   0.0     1   182     4   187     4   188 0.96 NADH(P)-binding
NmrA                 PF05368.8    233 seq1621_BIOID47095   -            212   8.2e-10   38.2   0.7   1   1   9.4e-13   3.2e-09   36.2   0.1     1   100     4   100     4   116 0.87 NmrA-like family
Epimerase            PF01370.16   236 seq1621_BIOID47095   -            212   4.6e-07   29.3   0.0   1   1     1e-08   3.5e-05   23.2   0.0     1   148     4   137     4   151 0.74 NAD dependent epimerase/dehydratase family
3Beta_HSD            PF01073.14   280 seq1621_BIOID47095   -            212     1e-05   24.2   0.1   1   1   1.3e-08   4.4e-05   22.2   0.0     1    71     5    71     5   112 0.81 3-beta hydroxysteroid dehydrogenase/isomerase family
PPC                  PF04151.10    70 seq1622_BIOID47095   -            133   1.8e-07   31.9   0.4   1   1   2.5e-11   3.4e-07   31.0   0.3     1    68    48   111    48   113 0.85 Bacterial pre-peptidase C-terminal domain
ROK                  PF00480.15   179 seq1624_BIOID47095   -            406   1.5e-59  200.7   0.2   1   1   5.1e-63   3.5e-59  199.5   0.0     1   179    90   274    90   274 0.99 ROK family
MarR                 PF01047.17    59 seq1624_BIOID47095   -            406   8.4e-08   31.7   0.0   1   1     4e-11   2.8e-07   30.0   0.0    10    48    25    63    18    67 0.94 MarR family
GlnD_UR_UTase        PF08335.6    142 seq1625_BIOID47095   -            890   7.7e-40  135.8   0.3   1   1   2.8e-43   7.7e-40  135.8   0.2     1   142   192   331   192   331 0.98 GlnD PII-uridylyltransferase
ACT                  PF01842.20    66 seq1625_BIOID47095   -            890   4.6e-20   70.5   0.2   1   2   8.3e-12   2.3e-08   33.2   0.0     1    55   708   763   708   767 0.91 ACT domain
ACT                  PF01842.20    66 seq1625_BIOID47095   -            890   4.6e-20   70.5   0.2   2   2   2.7e-12   7.4e-09   34.8   0.1     3    63   817   874   815   877 0.82 ACT domain
HD                   PF01966.17   122 seq1625_BIOID47095   -            890     4e-15   55.7   0.2   1   1   4.4e-18   1.2e-14   54.2   0.1     1   121   468   601   468   602 0.93 HD domain
NTP_transf_2         PF01909.18    93 seq1625_BIOID47095   -            890   2.9e-11   43.3   0.0   1   1   2.7e-14   7.3e-11   42.1   0.0    11    92    78   168    68   169 0.84 Nucleotidyltransferase domain
DUF294               PF03445.8    169 seq1625_BIOID47095   -            890   1.7e-05   24.1   0.1   1   1   6.5e-08   0.00018   20.8   0.0     3    88    43   124    41   139 0.84 Putative nucleotidyltransferase DUF294
HMGL-like            PF00682.14   237 seq1626_BIOID47095   -            523     3e-91  305.1   3.0   1   1   7.2e-95   4.9e-91  304.4   2.1     1   236    13   251    13   252 0.99 HMGL-like
LeuA_dimer           PF08502.5    133 seq1626_BIOID47095   -            523   4.7e-39  133.1   0.3   1   1   1.5e-42     1e-38  132.0   0.2     1   133   369   500   369   500 0.98 LeuA allosteric (dimerisation) domain
CBM_48               PF02922.13    85 seq1627_BIOID47095   -            728     2e-29  101.3   0.0   1   1   5.3e-30   2.4e-26   91.4   0.0     2    85   125   207   124   207 0.95 Carbohydrate-binding module 48 (Isoamylase N-terminal domain)
Alpha-amylase_C      PF02806.13    96 seq1627_BIOID47095   -            728   5.6e-22   77.5   0.0   1   1   2.5e-25   1.1e-21   76.5   0.0     1    92   628   724   628   728 0.92 Alpha amylase, C-terminal all-beta domain
Alpha-amylase        PF00128.19   316 seq1627_BIOID47095   -            728   9.3e-15   54.7   0.0   1   1   2.5e-15   1.1e-11   44.5   0.0    10    82   273   346   267   371 0.88 Alpha amylase, catalytic domain
TonB_dep_Rec         PF00593.19   276 seq1628_BIOID47095   -            729   5.5e-31  108.3  21.9   1   1     8e-35   5.5e-31  108.3  15.2     1   275   493   727   493   728 0.87 TonB dependent receptor
Plug                 PF07715.10   108 seq1628_BIOID47095   -            729     6e-14   52.1   0.4   1   1   8.8e-18     6e-14   52.1   0.3     2   106    75   175    74   177 0.93 TonB-dependent Receptor Plug Domain
PRD                  PF00874.15    90 seq1631_BIOID47095   -            278   1.1e-46  156.8   2.2   1   2   2.2e-29   1.5e-25   88.9   0.0     2    90    78   164    77   164 0.97 PRD domain
PRD                  PF00874.15    90 seq1631_BIOID47095   -            278   1.1e-46  156.8   2.2   2   2   1.8e-22   1.2e-18   66.8   0.9     1    89   181   273   181   274 0.96 PRD domain
CAT_RBD              PF03123.10    59 seq1631_BIOID47095   -            278   5.3e-25   86.7   0.5   1   1   1.5e-28     1e-24   85.8   0.3     1    57     3    59     3    61 0.96 CAT RNA binding domain
RadC                 PF04002.10   123 seq1632_BIOID47095   -            224   7.9e-47  157.8   0.0   1   1   7.8e-51   1.1e-46  157.4   0.0     2   123   103   224   102   224 0.98 RadC-like JAB domain
Transketolase_N      PF00456.16   333 seq1635_BIOID47095   -            667  4.9e-168  558.0   0.0   1   1  1.6e-171  7.1e-168  557.4   0.0     2   333     3   333     2   333 1.00 Transketolase, thiamine diphosphate binding domain
Transket_pyr         PF02779.19   178 seq1635_BIOID47095   -            667   5.9e-47  159.3   0.0   1   1   2.4e-50   1.1e-46  158.4   0.0     2   176   353   523   352   525 0.97 Transketolase, pyrimidine binding domain
Transketolase_C      PF02780.15   124 seq1635_BIOID47095   -            667   1.5e-16   60.3   0.0   1   1   9.5e-20   4.3e-16   58.8   0.0     1   124   539   654   539   654 0.86 Transketolase, C-terminal domain
Caudo_TAP            PF02413.12   130 seq1637_BIOID47095   -            175   2.8e-35  121.1   0.4   1   1   2.7e-39   3.6e-35  120.8   0.3     1   130    39   175    39   175 0.97 Caudovirales tail fibre assembly protein
PTR2                 PF00854.16   373 seq1638_BIOID47095   -            485   3.6e-68  229.9  18.5   1   1   9.3e-72   6.3e-68  229.1  12.8     3   370    77   417    75   420 0.95 POT family
MFS_1                PF07690.11   354 seq1638_BIOID47095   -            485   1.3e-18   66.7  49.8   1   1     2e-22   1.3e-18   66.7  34.5     9   348    21   418    13   425 0.76 Major Facilitator Superfamily
YbjN                 PF10722.4    127 seq1639_BIOID47095   -            174   9.2e-14   51.4   0.2   1   1     8e-18   1.1e-13   51.2   0.2     2   123    25   148    24   152 0.97 Putative bacterial sensory transduction regulator
FAD_binding_2        PF00890.19   421 seq1642_BIOID47095   -            690     2e-27   96.0   5.0   1   1   1.2e-30   8.4e-27   93.9   3.4     1   421    43   475    43   475 0.78 FAD binding domain
Pyr_redox_2          PF07992.9    200 seq1642_BIOID47095   -            690   1.2e-08   34.9   0.0   1   1   1.8e-10   1.3e-06   28.3   0.0     2   197    44   463    43   466 0.72 Pyridine nucleotide-disulphide oxidoreductase
Peptidase_M14        PF00246.19   279 seq1644_BIOID47095   -            244   3.2e-16   59.6   0.0   1   1   7.1e-20   4.9e-16   59.0   0.0    51   177    46   160    19   198 0.81 Zinc carboxypeptidase
DUF2817              PF10994.3    341 seq1644_BIOID47095   -            244   7.8e-06   25.0   0.0   1   1   1.4e-09   9.9e-06   24.7   0.0    55   122    45   107    31   153 0.66 Protein of unknown function (DUF2817)
GGDEF                PF00990.16   161 seq1650_BIOID47095   -            341   2.4e-41  140.8   0.2   1   1     7e-45   2.4e-41  140.8   0.1     2   160   175   330   174   331 0.93 GGDEF domain
GAF_3                PF13492.1    129 seq1650_BIOID47095   -            341   1.8e-09   37.6   0.0   1   1     9e-13   3.1e-09   36.9   0.0     2   124    19   151    18   156 0.82 GAF domain
GAF_2                PF13185.1    148 seq1650_BIOID47095   -            341   1.3e-07   32.0   0.0   1   1   8.9e-11     3e-07   30.9   0.0     1   148    16   155    16   155 0.75 GAF domain
GAF                  PF01590.21   154 seq1650_BIOID47095   -            341   3.2e-05   24.0   0.0   1   1   1.8e-08   6.2e-05   23.0   0.0    81   153    95   153    18   154 0.74 GAF domain
Gp_dh_C              PF02800.15   157 seq1653_BIOID47095   -            333   2.7e-60  202.2   0.1   1   1   7.9e-64   5.4e-60  201.2   0.1     1   157   155   313   155   313 0.97 Glyceraldehyde 3-phosphate dehydrogenase, C-terminal domain
Gp_dh_N              PF00044.19   151 seq1653_BIOID47095   -            333   2.3e-52  176.8   0.0   1   1   6.3e-56   4.3e-52  175.9   0.0     2   151     3   150     2   150 0.98 Glyceraldehyde 3-phosphate dehydrogenase, NAD binding domain
Hydrolase_6          PF13344.1    101 seq1655_BIOID47095   -            250   5.2e-23   80.7   0.0   1   1     3e-26     1e-22   79.7   0.0     1   101     6   105     6   105 0.98 Haloacid dehalogenase-like hydrolase
Hydrolase_like       PF13242.1     75 seq1655_BIOID47095   -            250   2.4e-19   68.6   0.0   1   1   2.4e-22   8.1e-19   67.0   0.0     2    74   174   246   173   247 0.97 HAD-hyrolase-like
HAD_2                PF13419.1    176 seq1655_BIOID47095   -            250   2.8e-10   40.6   0.0   1   1   3.2e-08   0.00011   22.4   0.0   131   176   174   220   136   220 0.90 Haloacid dehalogenase-like hydrolase
Hydrolase            PF00702.21   204 seq1655_BIOID47095   -            250   1.7e-09   38.4   0.0   1   1   4.2e-11   1.4e-07   32.1   0.0     1   204     3   214     3   214 0.62 haloacid dehalogenase-like hydrolase
Ribosomal_L28        PF00830.14    61 seq1656_BIOID47095   -             78   1.1e-29  101.9   1.4   1   1   8.9e-34   1.2e-29  101.7   1.0     1    61     3    63     3    63 0.99 Ribosomal L28 family
PTS_EIIA_1           PF00358.15   133 seq1657_BIOID47095   -            649   9.2e-53  177.2   0.6   1   1   3.5e-56   1.6e-52  176.4   0.4     4   132   501   629   498   630 0.98 phosphoenolpyruvate-dependent sugar phosphotransferase system, EIIA 1
PTS_EIIC             PF02378.13   321 seq1657_BIOID47095   -            649   3.8e-28   98.1  29.8   1   1   8.3e-32   3.8e-28   98.1  20.7     2   319   131   413   130   416 0.80 Phosphotransferase system, EIIC
PTS_EIIB             PF00367.15    35 seq1657_BIOID47095   -            649   1.2e-15   56.3   0.1   1   1   4.7e-19   2.1e-15   55.5   0.0     1    34    30    63    30    64 0.96 phosphotransferase system, EIIB
DUF2279              PF10043.4     85 seq1658_BIOID47095   -             90   1.1e-32  111.9   4.1   1   1   9.1e-37   1.2e-32  111.8   2.8     2    84     3    87     2    88 0.97 Predicted periplasmic lipoprotein (DUF2279)
MinC_C               PF03775.11   105 seq1659_BIOID47095   -            231   4.4e-40  135.4   0.0   1   1   9.7e-44   6.6e-40  134.8   0.0     1   105   125   230   125   230 0.98 Septum formation inhibitor MinC, C-terminal domain
MinC_N               PF05209.8     99 seq1659_BIOID47095   -            231     4e-35  119.4   0.0   1   1   8.6e-39   5.9e-35  118.8   0.0     1    99     1   104     1   104 0.98 Septum formation inhibitor MinC, N-terminal domain
DUF1471              PF07338.8     56 seq1660_BIOID47095   -             82   5.8e-10   38.5   0.3   1   1   5.7e-14   7.8e-10   38.1   0.2     7    56    34    82    32    82 0.97 Protein of unknown function (DUF1471)
SBP_bac_8            PF13416.1    281 seq1661_BIOID47095   -            418     4e-37  128.3   2.5   1   1     2e-40   5.4e-37  127.9   1.7     3   280    94   384    92   385 0.86 Bacterial extracellular solute-binding protein
SBP_bac_6            PF13343.1    242 seq1661_BIOID47095   -            418   1.5e-27   96.3   0.9   1   1   8.8e-31   2.4e-27   95.7   0.6     5   216   128   366   107   396 0.85 Bacterial extracellular solute-binding protein
SBP_bac_1            PF01547.20   314 seq1661_BIOID47095   -            418     8e-17   61.8   6.9   1   1   4.6e-20   1.3e-16   61.1   4.8    17   311    92   351    82   354 0.75 Bacterial extracellular solute-binding protein
SBP_bac_11           PF13531.1    231 seq1661_BIOID47095   -            418   1.3e-07   31.3   0.1   1   1   4.1e-10   1.1e-06   28.3   0.0    15   228    92   359    87   361 0.77 Bacterial extracellular solute-binding protein
Peptidase_M28        PF04389.12   176 seq1662_BIOID47095   -            345   2.3e-29  102.3   0.1   1   1   9.9e-33   4.5e-29  101.3   0.0     2   171   111   316   110   319 0.86 Peptidase family M28
Peptidase_M20        PF01546.23   171 seq1662_BIOID47095   -            345   7.8e-07   28.7   0.0   1   1   2.3e-10     1e-06   28.3   0.0     1    73   113   198   113   309 0.75 Peptidase family M20/M25/M40
Peptidase_M42        PF05343.9    292 seq1662_BIOID47095   -            345   5.1e-06   25.3   0.2   1   1   4.1e-08   0.00019   20.2   0.0   134   180   143   189   136   216 0.87 M42 glutamyl aminopeptidase
Ribosomal_L33        PF00471.15    48 seq1663_BIOID47095   -             55     9e-24   83.3   1.5   1   1   7.4e-28     1e-23   83.2   1.0     1    48     6    53     6    53 0.99 Ribosomal protein L33
DUF417               PF04224.7    175 seq1664_BIOID47095   -            197   5.8e-78  260.1   0.1   1   1   4.8e-82   6.6e-78  259.9   0.0     2   175     3   182     2   182 0.98 Protein of unknown function, DUF417
Iso_dh               PF00180.15   348 seq1666_BIOID47095   -            363  4.9e-140  466.2   0.0   1   1    4e-144  5.5e-140  466.1   0.0     1   348     6   355     6   355 0.99 Isocitrate/isopropylmalate dehydrogenase
[truncated: 1,307,678 more chars]
