# Supplementary material for: A domain sequence approach to pangenomics: applications to Escherichia coli
Source: F1000Res. 2013 May 29;1:19. Originally published 2012 Oct 1. [Version 2] doi: 10.12688/f1000research.1-19.v2 (PMC3901455; doi:10.12688/f1000research.1-19.v2)
Supplement: The 347 text files show the results from scanning each of the fasta-files against the Pfam-A database [file f1000research-1-1101-s0002.tgz › Escherichia_coli_KD2_BIOID47097.txt]

#                                                                            --- full sequence --- -------------- this domain -------------   hmm coord   ali coord   env coord
# target name        accession   tlen query name           accession   qlen   E-value  score  bias   #  of  c-Evalue  i-Evalue  score  bias  from    to  from    to  from    to  acc description of target
#------------------- ---------- ----- -------------------- ---------- ----- --------- ------ ----- --- --- --------- --------- ------ ----- ----- ----- ----- ----- ----- ----- ---- ---------------------
dUTPase              PF00692.14   129 seq5_BIOID47097      -             90   3.8e-05   23.0   0.0   1   1     3e-09   4.1e-05   22.9   0.0    47   125     1    82     1    86 0.93 dUTPase
YtfJ_HI0045          PF09695.5    160 seq7_BIOID47097      -            184   4.9e-75  250.1   0.3   1   1     4e-79   5.5e-75  249.9   0.2     2   159    24   181    23   182 0.99 Bacterial protein of unknown function (YtfJ_HI0045)
HOK_GEF              PF01848.11    43 seq8_BIOID47097      -             70   1.1e-23   82.1   2.1   1   1     1e-27   1.4e-23   81.8   1.5     1    43    24    66    24    66 0.99 Hok/gef family
Aldolase_II          PF00596.16   183 seq13_BIOID47097     -            231   7.8e-48  162.4   0.3   1   1   6.9e-52   9.5e-48  162.1   0.2     2   181     8   196     7   198 0.90 Class II Aldolase and Adducin N-terminal domain
DBI_PRT              PF02277.12   327 seq20_BIOID47097     -            182   3.8e-66  223.2   2.6   1   1   3.2e-70   4.3e-66  223.1   1.8   158   326     1   169     1   170 0.99 Phosphoribosyltransferase
Trp_Tyr_perm         PF03222.8    394 seq24_BIOID47097     -            414  1.5e-154  514.5  28.5   1   1  1.2e-158  1.7e-154  514.3  19.8     2   394    10   402     9   402 0.99 Tryptophan/tyrosine permease family
FCD                  PF07729.7    125 seq25_BIOID47097     -            229   7.4e-24   84.3   9.5   1   1   1.7e-27   1.1e-23   83.7   6.6     3   123    99   218    97   220 0.94 FCD domain
GntR                 PF00392.16    64 seq25_BIOID47097     -            229   1.6e-14   52.9   0.1   1   1   5.7e-18   3.9e-14   51.7   0.0     3    64     7    68     5    68 0.95 Bacterial regulatory proteins, gntR family
Tagatose_6_P_K       PF08013.6    424 seq28_BIOID47097     -            205   7.2e-89  298.0   0.2   1   1   5.8e-93     8e-89  297.8   0.2   220   423     2   204     1   205 0.99 Tagatose 6 phosphate kinase
DEAD                 PF00270.24   173 seq35_BIOID47097     -            606   4.3e-19   68.5   0.0   1   1   3.6e-22   1.7e-18   66.5   0.0     4   168    77   236    74   241 0.83 DEAD/DEAH box helicase
Helicase_C           PF00271.26    78 seq35_BIOID47097     -            606   4.2e-11   42.4   0.0   1   1   1.5e-11   6.7e-08   32.1   0.0    20    78   393   463   375   463 0.80 Helicase conserved C-terminal domain
ResIII               PF04851.10   184 seq35_BIOID47097     -            606   2.2e-10   40.5   0.0   1   1   1.5e-13   6.6e-10   38.9   0.0     3   182    72   233    70   235 0.79 Type III restriction enzyme, res subunit
BPD_transp_1         PF00528.17   185 seq38_BIOID47097     -            295     4e-20   71.9  20.8   1   1   2.9e-24     4e-20   71.9  14.4     3   184    88   293    86   294 0.90 Binding-protein-dependent transport system inner membrane component
MS_channel           PF00924.13   206 seq39_BIOID47097     -            286   1.6e-59  200.5   2.7   1   1   2.4e-63   1.6e-59  200.5   1.9     3   206    72   268    70   268 0.99 Mechanosensitive ion channel
TM_helix             PF05552.7     53 seq39_BIOID47097     -            286   1.4e-14   53.3   6.9   1   1     2e-18   1.4e-14   53.3   4.8     2    53    15    66    14    66 0.97 Conserved TM helix
DcuA_DcuB            PF03605.9    364 seq45_BIOID47097     -            444  5.1e-136  453.1  24.4   1   1  1.4e-139  6.2e-136  452.8  16.9     1   363     8   370     8   371 0.98 Anaerobic c4-dicarboxylate membrane transporter
MatC_N               PF07158.6    149 seq45_BIOID47097     -            444   5.4e-06   26.1   6.4   1   1   1.2e-09   5.4e-06   26.1   4.4     5   136     3   132     1   145 0.88 Dicarboxylate carrier protein MatC N-terminus
MR_MLE_C             PF13378.1    111 seq47_BIOID47097     -            377   1.6e-26   92.3   0.3   1   1   6.2e-30   2.8e-26   91.5   0.2     1   111   219   331   219   331 0.84 Enolase C-terminal domain-like
MR_MLE               PF01188.16    67 seq47_BIOID47097     -            377     2e-14   53.7   0.4   1   1   7.2e-17   3.3e-13   49.8   0.0     2    66   150   218   149   219 0.92 Mandelate racemase / muconate lactonizing enzyme, C-terminal domain
MR_MLE_N             PF02746.11   117 seq47_BIOID47097     -            377   2.9e-06   27.1   0.1   1   1   1.1e-09   4.9e-06   26.4   0.1    67   117     2    67     1    67 0.82 Mandelate racemase / muconate lactonizing enzyme, N-terminal domain
Cas_Cas1             PF01867.11   282 seq48_BIOID47097     -            307   1.1e-19   70.5   0.0   1   2   7.9e-10   1.1e-05   24.5   0.0     9   109    24   123    16   127 0.88 CRISPR associated protein Cas1
Cas_Cas1             PF01867.11   282 seq48_BIOID47097     -            307   1.1e-19   70.5   0.0   2   2   7.9e-16   1.1e-11   44.2   0.0   144   246   132   231   121   250 0.86 CRISPR associated protein Cas1
Acetate_kinase       PF00871.12   388 seq49_BIOID47097     -             64   8.9e-10   37.5   0.2   1   1   7.2e-14   9.9e-10   37.3   0.1   342   387     1    48     1    49 0.89 Acetokinase family
DHHA1                PF02272.14    68 seq58_BIOID47097     -            156   9.7e-06   25.0   0.2   1   1   1.1e-09   1.6e-05   24.4   0.1    40    66     3    28     1    30 0.89 DHHA1 domain
Glyco_trans_2_3      PF13632.1    192 seq59_BIOID47097     -            745   6.2e-47  159.6   7.1   1   1   2.4e-49   1.1e-45  155.5   4.9     2   191   165   382   164   453 0.93 Glycosyl transferase family group 2
Glyco_tranf_2_3      PF13641.1    230 seq59_BIOID47097     -            745   1.2e-42  146.1   0.1   1   1     6e-46   2.7e-42  145.0   0.1     2   228    70   331    69   333 0.91 Glycosyltransferase like family 2
T2SE_Nter            PF05157.10   109 seq59_BIOID47097     -            745   2.5e-18   66.0   3.6   1   1   1.4e-21   6.5e-18   64.6   0.0     3   108   524   628   522   629 0.97 Type II secretion system (T2SS), protein E, N-terminal domain
Fer2_BFD             PF04324.10    55 seq61_BIOID47097     -             64   7.6e-14   51.3   0.2   1   1   6.7e-18   9.1e-14   51.1   0.1     1    53     1    52     1    54 0.94 BFD-like [2Fe-2S] binding domain
EAL                  PF00563.15   236 seq62_BIOID47097     -            729   3.3e-55  187.0   0.3   1   1   6.9e-59   4.7e-55  186.5   0.2     3   236   494   724   492   724 0.91 EAL domain
MASE1                PF05231.9    299 seq62_BIOID47097     -            729   4.3e-54  183.4  40.3   1   1   8.1e-58   5.6e-54  183.0  27.9     2   297    16   314    15   316 0.98 MASE1
TrkH                 PF02386.11   339 seq63_BIOID47097     -            485   2.1e-74  250.0  20.8   1   1   1.5e-78   2.1e-74  250.0  14.4     2   339   156   483   155   483 0.99 Cation transport protein
Sugar_tr             PF00083.19   451 seq69_BIOID47097     -            462   7.5e-39  133.4  37.1   1   2   3.5e-32   2.4e-28   98.8   5.5     3   194    54   251    52   261 0.90 Sugar (and other) transporter
Sugar_tr             PF00083.19   451 seq69_BIOID47097     -            462   7.5e-39  133.4  37.1   2   2   7.6e-16   5.2e-12   44.9  12.8   226   433   254   451   245   461 0.70 Sugar (and other) transporter
MFS_1                PF07690.11   354 seq69_BIOID47097     -            462   1.9e-30  105.7  61.8   1   1   2.1e-30   1.5e-26   92.9  23.8    31   347    92   412    57   419 0.77 Major Facilitator Superfamily
Polyketide_cyc2      PF10604.4    139 seq75_BIOID47097     -            138   3.6e-28   98.3   0.2   1   1   5.8e-32     4e-28   98.2   0.1     1   137     1   135     1   137 0.93 Polyketide cyclase / dehydrase and lipid transport
Polyketide_cyc       PF03364.15   130 seq75_BIOID47097     -            138   7.3e-05   22.6   0.0   1   1   1.4e-08   9.7e-05   22.2   0.0     1    36    10    45    10   118 0.80 Polyketide cyclase / dehydrase and lipid transport
AsmA                 PF05170.9    604 seq77_BIOID47097     -            617  4.3e-140  468.0  14.7   1   2   1.8e-67   1.2e-63  215.6   0.3     1   266     1   241     1   242 0.99 AsmA family
AsmA                 PF05170.9    604 seq77_BIOID47097     -            617  4.3e-140  468.0  14.7   2   2   1.7e-80   1.2e-76  258.5   5.9   323   604   240   512   238   512 0.99 AsmA family
AsmA_2               PF13502.1    220 seq77_BIOID47097     -            617     2e-28   99.1  14.8   1   1   4.2e-30   2.8e-26   92.1   2.6     1   218   357   571   357   573 0.89 AsmA-like C-terminal region
Terminase_GpA        PF05876.7    557 seq78_BIOID47097     -            641  2.6e-177  590.4   0.4   1   1  2.4e-181  3.3e-177  590.1   0.2     1   547    39   600    39   607 0.97 Phage terminase large subunit (GpA)
Arabinose_Isome      PF02610.10   359 seq79_BIOID47097     -            500  3.9e-186  618.0   0.4   1   1  6.7e-190  4.6e-186  617.8   0.3     1   359     1   359     1   359 1.00 L-arabinose isomerase
Arabinose_Iso_C      PF11762.3    115 seq79_BIOID47097     -            500   4.5e-49  164.7   0.0   1   1   1.3e-52   9.1e-49  163.7   0.0     1   115   362   476   362   476 0.99 L-arabinose isomerase C-terminal domain
GTPase_Cys_C         PF12631.2     73 seq81_BIOID47097     -            109   7.9e-24   83.7   0.7   1   1   1.1e-27   1.5e-23   82.8   0.2     2    73    35   106    34   106 0.98 Catalytic cysteine-containing C-terminus of GTPase, MnmE
AICARFT_IMPCHas      PF01808.13   315 seq82_BIOID47097     -            529  7.6e-147  488.3   5.4   1   1  1.4e-150  9.6e-147  487.9   3.7     1   315   137   461   137   461 0.99 AICARFT/IMPCHase bienzyme
MGS                  PF02142.17    95 seq82_BIOID47097     -            529   5.7e-32  109.3   0.0   1   1   1.9e-35   1.3e-31  108.2   0.0     1    95    19   132    19   132 0.99 MGS-like domain
DNA_methylase        PF00145.12   335 seq83_BIOID47097     -            253     3e-37  128.3   0.0   1   1   2.7e-41   3.7e-37  128.0   0.0   105   331     1   229     1   232 0.86 C-5 cytosine-specific DNA methylase
DUF3672              PF12421.3    136 seq84_BIOID47097     -            270   2.8e-41  140.7   0.1   1   1   5.6e-45   3.8e-41  140.3   0.0     1   135    88   228    88   229 0.90 Fibronectin type III protein
DUF1983              PF09327.6     81 seq84_BIOID47097     -            270     6e-23   80.4   1.9   1   1   9.7e-27   6.6e-23   80.3   0.2    18    81     1    64     1    64 0.99 Domain of unknown function (DUF1983)
MCPsignal            PF00015.16   213 seq86_BIOID47097     -            546   2.2e-70  236.4  46.9   1   1     6e-73   2.7e-69  232.8  19.6     2   213   333   526   332   526 0.99 Methyl-accepting chemotaxis protein (MCP) signalling domain
TarH                 PF02203.10   171 seq86_BIOID47097     -            546     1e-29  103.4   2.7   1   1   2.2e-33     1e-29  103.4   1.9     2   166    12   177    11   188 0.95 Tar ligand binding domain homologue
HAMP                 PF00672.20    70 seq86_BIOID47097     -            546   3.6e-14   52.5   0.7   1   1     8e-18   3.6e-14   52.5   0.5     2    68   205   271   204   273 0.92 HAMP domain
OEP                  PF02321.13   188 seq88_BIOID47097     -            505   7.5e-32  110.3  24.9   1   2   3.9e-22   5.3e-18   65.1   5.9     3   188    96   293    94   293 0.96 Outer membrane efflux protein
OEP                  PF02321.13   188 seq88_BIOID47097     -            505   7.5e-32  110.3  24.9   2   2   6.2e-18   8.5e-14   51.4   5.8     7   188   320   500   314   500 0.92 Outer membrane efflux protein
Lambda_tail_I        PF06805.7     82 seq89_BIOID47097     -            190     5e-14   51.7   0.0   1   1   6.8e-18   9.2e-14   50.9   0.0    25    82     2    64     1    64 0.98 Bacteriophage lambda tail assembly protein I
TraB                 PF01963.12   259 seq91_BIOID47097     -            264   7.9e-40  136.8   0.1   1   1   7.1e-44   9.7e-40  136.5   0.1     8   250    30   264    21   264 0.96 TraB family
FliB                 PF03692.10    85 seq93_BIOID47097     -            158   1.4e-08   34.9  10.3   1   1   1.9e-12   2.6e-08   34.1   7.1     2    85    34   102    33   102 0.97 Flagellin N-methylase
DUF2238              PF09997.4    143 seq97_BIOID47097     -            209     4e-59  198.0   1.6   1   1   4.2e-63   5.7e-59  197.4   1.1     1   143    41   182    41   182 0.99 Predicted membrane protein (DUF2238)
DUF1722              PF08349.6    117 seq99_BIOID47097     -            169   2.6e-38  130.3   0.0   1   1   2.5e-42   3.4e-38  130.0   0.0     1   116    41   157    41   158 0.98 Protein of unknown function (DUF1722)
FTR1                 PF03239.9    306 seq100_BIOID47097    -            276   1.8e-76  256.9  18.6   1   1   1.4e-80     2e-76  256.7  12.9     1   304     1   274     1   276 0.98 Iron permease FTR1 family
GCS2                 PF04107.8    288 seq101_BIOID47097    -            372   4.5e-94  314.6   0.0   1   1   5.9e-98     8e-94  313.8   0.0     1   288    14   292    14   292 0.99 Glutamate-cysteine ligase family 2(GCS2)
Methyltransf_11      PF08241.7     95 seq104_BIOID47097    -            264   3.7e-24   84.9   0.0   1   1   4.9e-27   6.7e-24   84.0   0.0     1    95    60   151    60   151 0.98 Methyltransferase domain
Methyltransf_23      PF13489.1    162 seq104_BIOID47097    -            264   2.9e-15   56.1   0.1   1   1   3.1e-18   4.3e-15   55.6   0.1     5   151    39   187    30   194 0.76 Methyltransferase domain
Methyltransf_31      PF13847.1    152 seq104_BIOID47097    -            264   3.9e-14   52.3   0.0   1   1   4.1e-17   5.6e-14   51.8   0.0     5   118    57   160    53   208 0.83 Methyltransferase domain
Methyltransf_12      PF08242.7     99 seq104_BIOID47097    -            264   4.9e-11   42.8   0.0   1   1   7.9e-14   1.1e-10   41.7   0.0     1    98    60   148    60   149 0.85 Methyltransferase domain
Methyltransf_25      PF13649.1    101 seq104_BIOID47097    -            264   5.4e-11   42.6   0.0   1   1   7.5e-12     1e-08   35.3   0.0     1   101    59   147    59   147 0.87 Methyltransferase domain
Methyltransf_18      PF12847.2    112 seq104_BIOID47097    -            264   2.1e-09   37.8   0.0   1   1     3e-12   4.1e-09   36.8   0.0     4   110    58   152    55   154 0.79 Methyltransferase domain
Ubie_methyltran      PF01209.13   233 seq104_BIOID47097    -            264   5.2e-09   35.4   0.0   1   1     5e-12   6.9e-09   35.0   0.0    45   168    53   168    19   182 0.84 ubiE/COQ5 methyltransferase family
Methyltransf_8       PF05148.10   219 seq104_BIOID47097    -            264   3.3e-06   26.7   0.0   1   1   3.6e-09   4.9e-06   26.2   0.0    57   156    41   151    29   171 0.78 Hypothetical methyltransferase
MTS                  PF05175.9    170 seq104_BIOID47097    -            264     5e-05   22.6   0.0   1   1   5.4e-08   7.4e-05   22.0   0.0    19    72    43    94    16   119 0.85 Methyltransferase small domain
PFL                  PF02901.10   648 seq107_BIOID47097    -            764  1.7e-195  651.1   0.0   1   1  3.7e-199  2.5e-195  650.5   0.0     4   648    27   618    22   618 0.97 Pyruvate formate lyase
Gly_radical          PF01228.16   106 seq107_BIOID47097    -            764   5.7e-43  145.4   0.0   1   1   1.8e-46   1.2e-42  144.4   0.0     1   106   634   745   634   745 0.98 Glycine radical
Oxidored_q6          PF01058.17   131 seq108_BIOID47097    -            399   8.8e-29   99.6   0.3   1   1     1e-32   1.4e-28   98.9   0.2     1   130    89   234    89   235 0.95 NADH ubiquinone oxidoreductase, 20 Kd subunit
VWA                  PF00092.23   179 seq110_BIOID47097    -            219     1e-10   41.5   0.0   1   1   2.5e-14   1.7e-10   40.7   0.0     4   154    24   173    23   179 0.84 von Willebrand factor type A domain
VWA_2                PF13519.1    172 seq110_BIOID47097    -            219   4.5e-09   36.5   0.0   1   1   1.7e-12   1.1e-08   35.2   0.0     3   147    23   172    21   177 0.74 von Willebrand factor type A domain
HTH_AraC             PF00165.18    42 seq111_BIOID47097    -            274   1.1e-20   72.6   0.6   1   2   4.8e-11   3.3e-07   29.8   0.0     1    42   151   191   151   191 0.95 Bacterial regulatory helix-turn-helix proteins, AraC family
HTH_AraC             PF00165.18    42 seq111_BIOID47097    -            274   1.1e-20   72.6   0.6   2   2   1.3e-14   8.8e-11   41.1   0.1     9    41   207   240   205   241 0.95 Bacterial regulatory helix-turn-helix proteins, AraC family
HTH_18               PF12833.2     81 seq111_BIOID47097    -            274   2.7e-16   59.3   0.0   1   1   6.7e-20   4.6e-16   58.5   0.0     1    81   164   242   164   242 0.96 Helix-turn-helix domain
NadA                 PF02445.11   296 seq112_BIOID47097    -            347  4.4e-106  353.8   0.1   1   1  3.7e-110    5e-106  353.6   0.1     2   295    31   340    30   341 0.98 Quinolinate synthetase A protein
TisB_toxin           PF13939.1     28 seq114_BIOID47097    -             29   4.8e-16   57.9  11.3   1   1   3.7e-20   5.1e-16   57.8   7.8     1    28     1    28     1    28 0.99 Toxin TisB, type I toxin-antitoxin system
YceG                 PF02618.11   297 seq115_BIOID47097    -            340     4e-95  318.1   0.0   1   1   3.4e-99   4.6e-95  317.9   0.0     3   297    42   330    40   330 0.94 YceG-like family
Oxidored_q1          PF00361.15   270 seq118_BIOID47097    -            608   1.5e-36  125.9  17.0   1   1   1.1e-40   1.5e-36  125.9  11.8     1   267   124   395   124   398 0.93 NADH-Ubiquinone/plastoquinone (complex I), various chains
Ferritin             PF00210.19   142 seq123_BIOID47097    -            158   1.7e-35  121.7   2.9   1   1   1.5e-39     2e-35  121.4   2.0     1   141     8   143     8   144 0.96 Ferritin-like domain
DUF4304              PF14137.1    117 seq124_BIOID47097    -            185   7.3e-10   38.8   5.2   1   1   1.2e-13   1.7e-09   37.7   3.6     1    77     6    75     6   105 0.85 Domain of unknown function (DUF4304)
YmgB                 PF10798.3     61 seq127_BIOID47097    -             78   3.4e-05   23.4   0.0   1   1   3.6e-09   4.9e-05   22.9   0.0     4    35    27    58    25    64 0.93 Biofilm development protein YmgB/AriR
tRNA-synt_1c         PF00749.16   314 seq130_BIOID47097    -            471  6.4e-125  415.8   0.0   1   1  7.4e-129    1e-124  415.2   0.0     1   314     2   305     2   305 0.99 tRNA synthetases class I (E and Q), catalytic domain
DUF3289              PF11692.3    277 seq134_BIOID47097    -            282   2.4e-83  279.5   7.6   1   1     2e-87   2.8e-83  279.2   5.3     4   271     7   275     1   280 0.93 Protein of unknown function (DUF3289)
Hexapep              PF00132.19    36 seq135_BIOID47097    -            230   9.2e-18   62.7  28.6   1   2   2.4e-13   3.3e-09   35.7   3.4     2    35    66    99    65   100 0.96 Bacterial transferase hexapeptide (six repeats)
Hexapep              PF00132.19    36 seq135_BIOID47097    -            230   9.2e-18   62.7  28.6   2   2     2e-10   2.7e-06   26.5   2.0     2    34    84   116    83   118 0.91 Bacterial transferase hexapeptide (six repeats)
Pantoate_ligase      PF02569.10   280 seq136_BIOID47097    -            283  3.7e-123  409.6   0.1   1   1    3e-127  4.1e-123  409.4   0.0     1   280     1   280     1   280 0.97 Pantoate-beta-alanine ligase
AMP-binding          PF00501.23   418 seq138_BIOID47097    -            583  1.3e-118  395.8   0.0   1   1  2.3e-122  1.6e-118  395.6   0.0     1   417    72   506    72   507 0.93 AMP-binding enzyme
DUF4009              PF13193.1     41 seq138_BIOID47097    -            583   5.4e-13   48.0   0.2   1   1   1.8e-16   1.2e-12   46.8   0.1     1    33   546   578   546   583 0.91 Domain of unknown function (DUF4009)
YbaJ                 PF10757.4    122 seq140_BIOID47097    -            124   4.7e-71  236.4   1.2   1   1   3.8e-75   5.2e-71  236.3   0.9     1   121     1   121     1   122 0.99 Biofilm formation regulator YbaJ
Topoisom_bac         PF01131.15   403 seq142_BIOID47097    -            879    8e-131  436.4   0.5   1   1  4.2e-134  1.4e-130  435.6   0.4     2   403   171   579   170   579 0.93 DNA topoisomerase
Topo_Zn_Ribbon       PF08272.6     42 seq142_BIOID47097    -            879   1.1e-39  133.3   0.7   1   2   1.5e-19   5.2e-16   57.6   0.0     2    42   772   811   771   811 0.96 Topoisomerase I zinc-ribbon-like
Topo_Zn_Ribbon       PF08272.6     42 seq142_BIOID47097    -            879   1.1e-39  133.3   0.7   2   2   7.4e-24   2.5e-20   71.4   1.8     1    42   838   879   838   879 0.98 Topoisomerase I zinc-ribbon-like
Toprim               PF01751.17    88 seq142_BIOID47097    -            879   3.4e-26   90.8   0.0   1   1   2.1e-29   7.1e-26   89.7   0.0     2    88    19   156    18   156 0.98 Toprim domain
zf-C4_Topoisom       PF01396.14    39 seq142_BIOID47097    -            879   4.1e-19   67.6  16.9   1   2   3.6e-09   1.2e-05   24.5   0.3     3    27   612   636   610   653 0.84 Topoisomerase DNA binding C4 zinc finger
zf-C4_Topoisom       PF01396.14    39 seq142_BIOID47097    -            879   4.1e-19   67.6  16.9   2   2   6.9e-15   2.4e-11   42.8   1.9     2    38   723   758   722   759 0.94 Topoisomerase DNA binding C4 zinc finger
Trans_reg_C          PF00486.23    77 seq147_BIOID47097    -            512   7.9e-18   64.0   0.0   1   1   1.1e-21   1.5e-17   63.1   0.0     1    77    24   100    24   100 0.96 Transcriptional regulatory protein, C terminal
Peptidase_M41        PF01434.13   213 seq148_BIOID47097    -            647     8e-84  280.2   0.7   1   1   4.6e-87   1.3e-83  279.6   0.5     2   212   385   594   384   595 0.98 Peptidase family M41
AAA                  PF00004.24   132 seq148_BIOID47097    -            647   1.7e-46  157.6   0.0   1   1   1.7e-49   4.7e-46  156.1   0.0     1   131   191   323   191   324 0.97 ATPase family associated with various cellular activities (AAA)
FtsH_ext             PF06480.10   110 seq148_BIOID47097    -            647   1.4e-16   60.5   0.2   1   1   5.1e-20   1.4e-16   60.5   0.1     1   110     8    96     8    96 0.95 FtsH Extracellular
AAA_5                PF07728.9    139 seq148_BIOID47097    -            647   7.9e-07   28.7   0.0   1   1   1.5e-09     4e-06   26.4   0.0     1   137   190   312   190   313 0.82 AAA domain (dynein-related subfamily)
SBP_bac_5            PF00496.17   374 seq149_BIOID47097    -            535    2e-107  359.1   7.4   1   1  1.8e-111  2.4e-107  358.8   5.1     1   372    73   453    73   455 0.94 Bacterial extracellular solute-binding proteins, family 5 Middle
ETF                  PF01012.16   164 seq150_BIOID47097    -            235   4.1e-32  111.0   0.0   1   1   4.8e-36   6.5e-32  110.3   0.0    17   159    43   185    38   192 0.95 Electron transfer flavoprotein domain
FUSC                 PF04632.7    650 seq151_BIOID47097    -            683   3.8e-56  190.7  22.1   1   1   8.3e-60   3.8e-56  190.7  15.3     9   525    37   536    32   549 0.85 Fusaric acid resistance protein family
FUSC_2               PF13515.1    128 seq151_BIOID47097    -            683     2e-08   34.0   9.9   1   1   4.4e-12     2e-08   34.0   6.8     2   127   364   495   359   496 0.75 Fusaric acid resistance protein-like
ALMT                 PF11744.3    406 seq151_BIOID47097    -            683   3.2e-05   22.6  10.2   1   1   1.8e-08     8e-05   21.3   1.6    27   194   362   525   348   582 0.82 Aluminium activated malate transporter
PCRF                 PF03462.13   116 seq154_BIOID47097    -            360   2.6e-43  146.2   0.4   1   1   8.7e-47     6e-43  145.1   0.3     3   116    65   178    63   178 0.98 PCRF domain
RF-1                 PF00472.15   114 seq154_BIOID47097    -            360   3.2e-39  133.1   0.0   1   1   4.7e-43   3.2e-39  133.1   0.0     9   114   216   321   208   321 0.97 RF-1 domain
YkuD                 PF03734.9    146 seq159_BIOID47097    -            311   5.6e-20   71.9   0.1   1   1   6.3e-24   8.5e-20   71.3   0.0     2   146    97   231    96   231 0.81 L,D-transpeptidase catalytic domain
DUF1471              PF07338.8     56 seq161_BIOID47097    -            126   1.6e-10   40.3   1.5   1   1   1.8e-14   2.4e-10   39.7   1.0     9    56    80   126    77   126 0.92 Protein of unknown function (DUF1471)
Channel_Tsx          PF03502.8    238 seq163_BIOID47097    -            294   6.8e-68  228.8  24.1   1   1   5.7e-72   7.8e-68  228.6  16.7     2   238    32   294    31   294 0.96 Nucleoside-specific channel-forming protein, Tsx
DUF4049              PF13258.1    318 seq164_BIOID47097    -            529  1.2e-192  638.7   3.7   1   1  1.3e-196  1.8e-192  638.1   2.6     1   318   209   526   209   526 1.00 Domain of unknown function (DUF4049)
PTS_EIIA_2           PF00359.17   142 seq165_BIOID47097    -            150   1.4e-22   79.8   0.1   1   1   1.2e-26   1.6e-22   79.6   0.1    13   139    11   141     2   144 0.89 Phosphoenolpyruvate-dependent sugar phosphotransferase system, EIIA 2
HHA                  PF05321.6     57 seq166_BIOID47097    -            154   7.4e-30  102.7   0.3   1   1     8e-34   1.1e-29  102.2   0.2     1    57    95   151    95   151 0.99 Haemolysin expression modulating protein
PCMT                 PF01135.14   210 seq171_BIOID47097    -            208   2.1e-82  275.6   0.0   1   1   9.1e-86   2.5e-82  275.3   0.0     2   209     5   206     4   207 0.98 Protein-L-isoaspartate(D-aspartate) O-methyltransferase (PCMT)
Methyltransf_18      PF12847.2    112 seq171_BIOID47097    -            208     3e-08   34.1   0.0   1   1   1.8e-11     5e-08   33.3   0.0     2   108    76   169    75   193 0.82 Methyltransferase domain
Methyltransf_26      PF13659.1    117 seq171_BIOID47097    -            208   6.9e-07   29.1   0.0   1   1   4.2e-10   1.1e-06   28.4   0.0     2    76    77   147    76   189 0.84 Methyltransferase domain
RrnaAD               PF00398.15   262 seq171_BIOID47097    -            208     5e-07   28.8   0.0   1   1   2.4e-10   6.6e-07   28.4   0.0    16   116    61   161    54   182 0.81 Ribosomal RNA adenine dimethylase
Methyltransf_31      PF13847.1    152 seq171_BIOID47097    -            208   1.3e-06   27.9   0.0   1   1   6.9e-10   1.9e-06   27.4   0.0     3    84    75   157    73   201 0.76 Methyltransferase domain
DUF1202              PF06717.6    308 seq172_BIOID47097    -            335  8.8e-175  580.1  15.9   1   1  7.4e-179    1e-174  579.9  11.0     1   307    13   322    13   323 0.99 Protein of unknown function (DUF1202)
MFS_1                PF07690.11   354 seq173_BIOID47097    -            396   1.6e-39  135.5  46.2   1   1   3.4e-43   1.6e-39  135.5  32.0     2   352    16   351    15   353 0.83 Major Facilitator Superfamily
MFS_3                PF05977.8    524 seq173_BIOID47097    -            396   6.6e-08   30.9   5.7   1   1   1.5e-11   6.6e-08   30.9   4.0    32   206    32   201     5   207 0.84 Transmembrane secretion effector
TRI12                PF06609.8    599 seq173_BIOID47097    -            396   2.8e-06   25.7   4.5   1   1   6.2e-10   2.8e-06   25.7   3.1    87   212    54   179    14   190 0.80 Fungal trichothecene efflux pump (TRI12)
DNA_pol_B            PF00136.16   467 seq175_BIOID47097    -            783     5e-49  167.2   0.0   1   2   9.1e-11   6.2e-07   28.4   0.1    42    73   400   430   373   440 0.90 DNA polymerase family B
DNA_pol_B            PF00136.16   467 seq175_BIOID47097    -            783     5e-49  167.2   0.0   2   2   1.5e-43     1e-39  136.5   0.0   159   451   490   771   444   779 0.85 DNA polymerase family B
DNA_pol_B_exo1       PF03104.14   317 seq175_BIOID47097    -            783   3.8e-15   55.5   0.0   1   1   7.6e-18   5.2e-14   51.7   0.0    65   317    74   296    49   296 0.91 DNA polymerase family B, exonuclease domain
ABC_tran             PF00005.22   118 seq176_BIOID47097    -            343   2.1e-27   95.6   0.0   1   1   1.3e-30   4.4e-27   94.6   0.0     1   118    45   169    45   169 0.95 ABC transporter
NIL                  PF09383.5     76 seq176_BIOID47097    -            343   7.6e-23   79.7   0.0   1   1   4.6e-26   1.6e-22   78.7   0.0     4    76   268   340   266   340 0.98 NIL domain
AAA_21               PF13304.1    303 seq176_BIOID47097    -            343   1.3e-12   48.1   0.1   1   1   1.8e-11     6e-08   32.8   0.0   220   298   124   200    87   205 0.84 AAA domain
Polysacc_synt_3      PF13440.1    251 seq179_BIOID47097    -            449   4.5e-20   72.0  11.9   1   1   6.6e-24   4.5e-20   72.0   8.2    49   250    86   302    68   303 0.86 Polysaccharide biosynthesis protein
Polysacc_synt        PF01943.12   273 seq179_BIOID47097    -            449     1e-14   54.3  28.7   1   1   1.4e-17   9.3e-14   51.2   6.6     1   267    18   298    18   303 0.93 Polysaccharide biosynthesis protein
FAD_binding_7        PF03441.9    277 seq180_BIOID47097    -            472  9.7e-107  356.1   0.7   1   1  1.8e-110  1.2e-106  355.8   0.5     3   276   205   468   203   469 0.96 FAD binding domain of DNA photolyase
DNA_photolyase       PF00875.13   165 seq180_BIOID47097    -            472   1.5e-43  148.3   1.0   1   1   5.9e-47     4e-43  146.8   0.5     2   159     5   168     4   174 0.91 DNA photolyase
GPW_gp25             PF04965.9     99 seq185_BIOID47097    -            137   5.8e-17   60.9   0.0   1   1   5.5e-21   7.6e-17   60.5   0.0     4    94    30   118    27   124 0.89 Gene 25-like lysozyme
PRK                  PF00485.13   194 seq186_BIOID47097    -            368   3.9e-13   49.2   0.0   1   1   5.3e-17   7.2e-13   48.4   0.0     1   148   142   296   142   306 0.87 Phosphoribulokinase / Uridine kinase family
Poly_export          PF02563.11    83 seq187_BIOID47097    -            379   2.3e-29  100.8   0.4   1   1   2.1e-32   1.5e-28   98.2   0.0     4    82    77   166    74   167 0.87 Polysaccharide biosynthesis/export protein
SLBB                 PF10531.4     59 seq187_BIOID47097    -            379   3.6e-12   45.8   0.4   1   1     3e-09   2.1e-05   24.2   0.0     3    45   174   217   172   223 0.92 SLBB domain
Fer2                 PF00111.22    78 seq188_BIOID47097    -            111   1.4e-15   56.6   3.5   1   1   1.4e-19   1.9e-15   56.2   2.4     5    78    14    92    11    92 0.89 2Fe-2S iron-sulfur cluster binding domain
NA37                 PF04245.8    326 seq192_BIOID47097    -            335  1.9e-103  346.0   0.0   1   1  1.6e-107  2.2e-103  345.9   0.0     2   326    10   329     9   329 0.97 37-kD nucleoid-associated bacterial protein
RF-1                 PF00472.15   114 seq194_BIOID47097    -            293   5.1e-40  135.6   1.0   1   1   1.2e-43     8e-40  135.0   0.7     2   114   154   265   153   265 0.98 RF-1 domain
PCRF                 PF03462.13   116 seq194_BIOID47097    -            293   1.2e-34  118.4   1.8   1   1   1.7e-38   1.2e-34  118.4   1.2     5   116    16   123    13   123 0.96 PCRF domain
Ter                  PF05472.6    290 seq196_BIOID47097    -            333  4.9e-114  380.2   6.3   1   1  4.1e-118  5.6e-114  380.0   4.3     2   290    33   331    32   331 0.99 DNA replication terminus site-binding protein (Ter protein)
Fer4_11              PF13247.1     99 seq197_BIOID47097    -            512   1.5e-40  136.9   6.0   1   1   4.5e-44   1.5e-40  136.9   4.2     2    98   176   272   175   273 0.98 4Fe-4S dicluster domain
Fer4_7               PF12838.2     52 seq197_BIOID47097    -            512   4.4e-09   36.4  16.7   1   1   5.7e-10   1.9e-06   28.0   4.0     2    50   184   229   183   231 0.90 4Fe-4S dicluster domain
Fer4_10              PF13237.1     52 seq197_BIOID47097    -            512   7.4e-09   35.1  18.0   1   1   1.9e-09   6.5e-06   25.7   3.7     4    52   179   228   176   228 0.93 4Fe-4S dicluster domain
HIM                  PF05662.9     21 seq200_BIOID47097    -            563   5.4e-35  117.5  31.6   1   4   3.1e-10   1.1e-06   28.0   0.0     1    21   130   150   130   150 0.98 Haemagglutinin
HIM                  PF05662.9     21 seq200_BIOID47097    -            563   5.4e-35  117.5  31.6   2   4   8.8e-13     3e-09   36.1   1.9     1    21   266   286   266   286 0.98 Haemagglutinin
HIM                  PF05662.9     21 seq200_BIOID47097    -            563   5.4e-35  117.5  31.6   3   4   4.5e-14   1.6e-10   40.1   1.8     1    21   387   407   387   407 0.98 Haemagglutinin
HIM                  PF05662.9     21 seq200_BIOID47097    -            563   5.4e-35  117.5  31.6   4   4   1.5e-10   5.1e-07   29.0   1.5     1    21   440   460   440   460 0.96 Haemagglutinin
YadA                 PF03895.10    78 seq200_BIOID47097    -            563   1.9e-24   85.3  10.1   1   1   5.5e-28   1.9e-24   85.3   7.0     2    78   486   563   485   563 0.98 YadA-like C-terminal region
Hep_Hag              PF05658.9     28 seq200_BIOID47097    -            563   3.4e-20   71.1  82.6   1   4   3.7e-10   1.3e-06   28.2   7.7     1    27    46    72    46    73 0.97 Hep_Hag
Hep_Hag              PF05658.9     28 seq200_BIOID47097    -            563   3.4e-20   71.1  82.6   2   4   1.4e-08   4.7e-05   23.3   5.2     1    28   206   233   206   233 0.95 Hep_Hag
Hep_Hag              PF05658.9     28 seq200_BIOID47097    -            563   3.4e-20   71.1  82.6   3   4   5.6e-11   1.9e-07   30.8   4.2     1    28   344   371   344   371 0.96 Hep_Hag
Hep_Hag              PF05658.9     28 seq200_BIOID47097    -            563   3.4e-20   71.1  82.6   4   4   3.6e-08   0.00012   21.9   3.4     1    27   358   384   358   385 0.93 Hep_Hag
BPD_transp_1         PF00528.17   185 seq201_BIOID47097    -            281   1.5e-22   79.9  17.9   1   1   1.1e-26   1.5e-22   79.9  12.4     3   183    93   276    91   278 0.94 Binding-protein-dependent transport system inner membrane component
Vsr                  PF03852.10    75 seq203_BIOID47097    -            156   1.3e-33  114.2   0.1   1   1   1.6e-37   2.2e-33  113.5   0.1     2    73     3    74     2    76 0.98 DNA mismatch endonuclease Vsr
DUF2492              PF10678.4     78 seq204_BIOID47097    -             79   1.7e-35  120.8   0.1   1   1   1.4e-39   1.9e-35  120.6   0.1     1    78     1    78     1    78 0.99 Protein of unknown function (DUF2492)
PP2C_2               PF13672.1    211 seq205_BIOID47097    -            253     1e-43  149.1   0.1   1   1   8.3e-48   1.1e-43  148.9   0.0     1   206    11   220    11   232 0.89 Protein phosphatase 2C
Cas_Cas2CT1978       PF09707.5     86 seq207_BIOID47097    -             97   4.4e-40  135.4   0.3   1   1   3.6e-44   4.9e-40  135.2   0.2     1    86     3    88     3    88 0.99 CRISPR-associated protein (Cas_Cas2CT1978)
FtsK_SpoIIIE         PF01580.13   205 seq209_BIOID47097    -            505   7.2e-75  250.8   0.1   1   1   2.2e-78     1e-74  250.3   0.1     2   205   124   337   123   337 0.98 FtsK/SpoIIIE family
Ftsk_gamma           PF09397.5     67 seq209_BIOID47097    -            505   9.4e-31  105.2   0.0   1   1   5.6e-34   2.5e-30  103.8   0.0     2    65   438   501   437   503 0.96 Ftsk gamma domain
Pentapeptide         PF00805.17    40 seq210_BIOID47097    -            161   1.1e-18   65.9  16.8   1   2   2.4e-08   0.00011   21.2   1.6     1    26    63    88    58    89 0.72 Pentapeptide repeats (8 copies)
Pentapeptide         PF00805.17    40 seq210_BIOID47097    -            161   1.1e-18   65.9  16.8   2   2   8.5e-13   3.9e-09   35.4   2.1     5    38    92   125    91   126 0.98 Pentapeptide repeats (8 copies)
Pentapeptide_4       PF13599.1     78 seq210_BIOID47097    -            161   8.5e-15   54.2   8.9   1   1   9.9e-15   4.5e-11   42.2   1.3     2    74    29   101    18   102 0.92 Pentapeptide repeats (9 copies)
Pentapeptide_3       PF13576.1     48 seq210_BIOID47097    -            161   3.1e-13   49.2  11.8   1   1   5.5e-10   2.5e-06   27.1   1.2     3    38    92   125    91   129 0.94 Pentapeptide repeats (9 copies)
OstA_C               PF04453.9    388 seq213_BIOID47097    -            784  4.1e-110  368.4  32.2   1   1  5.9e-114  4.1e-110  368.4  22.3     2   388   309   697   308   697 0.99 Organic solvent tolerance protein
OstA                 PF03968.9    113 seq213_BIOID47097    -            784   2.1e-28   98.4   0.0   1   1   6.9e-32   4.7e-28   97.2   0.0     1   112    53   194    53   195 0.98 OstA-like protein
OKR_DC_1             PF01276.15   417 seq214_BIOID47097    -            739  2.2e-201  668.7   0.0   1   1  5.8e-205  2.6e-201  668.4   0.0     1   417   129   571   129   571 1.00 Orn/Lys/Arg decarboxylase, major domain
OKR_DC_1_C           PF03711.10   137 seq214_BIOID47097    -            739   5.5e-52  175.3   0.0   1   1   5.4e-55   2.5e-51  173.2   0.0     1   135   596   727   596   729 0.98 Orn/Lys/Arg decarboxylase, C-terminal domain
OKR_DC_1_N           PF03709.10   115 seq214_BIOID47097    -            739   5.4e-14   52.1   0.0   1   1   2.4e-17   1.1e-13   51.1   0.0     1   112    32   120    32   123 0.89 Orn/Lys/Arg decarboxylase, N-terminal domain
Oxidored_FMN         PF00724.15   341 seq215_BIOID47097    -             63   2.7e-11   42.9   0.0   1   1   2.1e-15   2.8e-11   42.8   0.0    12    64     2    51     1    61 0.88 NADH:flavin oxidoreductase / NADH oxidase family
LysE                 PF01810.13   191 seq217_BIOID47097    -            211   9.9e-60  200.9  15.7   1   1   8.2e-64   1.1e-59  200.7  10.9     2   190    14   201    13   202 0.96 LysE type translocator
DUF1161              PF06649.7     52 seq219_BIOID47097    -            102   1.3e-25   88.9   0.0   1   1   1.2e-29   1.6e-25   88.6   0.0     1    52    27    80    27    80 0.99 Protein of unknown function (DUF1161)
HTH_Tnp_1            PF01527.15    76 seq220_BIOID47097    -            103   8.4e-09   35.1   0.3   1   1   2.3e-12   1.1e-08   34.8   0.2     2    76     4    79     3    84 0.92 Transposase
HTH_28               PF13518.1     52 seq220_BIOID47097    -            103   2.5e-07   30.4   0.1   1   1     1e-10   4.6e-07   29.5   0.0     1    40    13    53    13    61 0.88 Helix-turn-helix domain
AAA_26               PF13500.1    199 seq225_BIOID47097    -            225   2.8e-42  144.4   0.0   1   1   7.2e-46   3.3e-42  144.2   0.0     1   193     3   208     3   213 0.95 AAA domain
CbiA                 PF01656.18   195 seq225_BIOID47097    -            225   6.6e-21   74.5   0.0   1   1   1.7e-24   7.8e-21   74.2   0.0     2   180     6   199     5   217 0.78 CobQ/CobB/MinD/ParA nucleotide binding domain
TonB_dep_Rec         PF00593.19   276 seq226_BIOID47097    -            660     1e-28  100.9  17.4   1   1   1.5e-32     1e-28  100.9  12.1     2   275   412   658   411   659 0.93 TonB dependent receptor
Plug                 PF07715.10   108 seq226_BIOID47097    -            660   2.2e-26   92.1   0.6   1   1   1.1e-29   7.6e-26   90.4   0.4     4   108    45   147    42   147 0.96 TonB-dependent Receptor Plug Domain
PTS_IIB              PF02302.12    90 seq227_BIOID47097    -             94   6.6e-11   42.3   0.3   1   1   5.8e-15     8e-11   42.1   0.2     1    87     4    84     4    87 0.90 PTS system, Lactose/Cellobiose specific IIB subunit
PmrD                 PF11183.3     82 seq228_BIOID47097    -             98   4.2e-44  148.1   0.7   1   1   3.6e-48     5e-44  147.8   0.5     1    82    11    92    11    92 1.00 Polymyxin resistance protein PmrD
Peptidase_M75        PF09375.5    285 seq233_BIOID47097    -            375   4.5e-52  177.0   5.0   1   1   8.6e-56   5.8e-52  176.6   3.5     1   285   135   368   135   368 0.96 Imelysin
Cupredoxin_1         PF13473.1    104 seq233_BIOID47097    -            375   4.6e-25   87.4   0.1   1   1   1.1e-28   7.8e-25   86.6   0.1     5   104    14   115    10   115 0.94 Cupredoxin-like domain
rve                  PF00665.21   120 seq236_BIOID47097    -            348   4.1e-28   97.7   0.0   1   1   3.6e-31   9.9e-28   96.5   0.0     2   120   176   292   175   292 0.98 Integrase core domain
rve_3                PF13683.1     67 seq236_BIOID47097    -            348     6e-14   51.1   0.1   1   1     5e-17   1.4e-13   50.0   0.1     2    67   264   330   263   330 0.97 Integrase core domain
DDE_Tnp_IS240        PF13610.1    140 seq236_BIOID47097    -            348   5.9e-12   45.6   0.0   1   1   3.4e-15   9.3e-12   44.9   0.0     2   139   181   322   180   323 0.91 DDE domain
HTH_21               PF13276.1     60 seq236_BIOID47097    -            348   3.2e-09   36.5   1.1   1   1   2.8e-12   7.6e-09   35.3   0.1     5    58   100   152    96   156 0.88 HTH-like domain
rve_2                PF13333.1     52 seq236_BIOID47097    -            348   4.1e-08   33.0   0.1   1   1   2.9e-11   7.9e-08   32.1   0.1     1    50   282   336   282   337 0.90 Integrase core domain
Fe-S_assembly        PF04384.8     64 seq237_BIOID47097    -             66   8.4e-32  109.2   1.7   1   1   6.7e-36   9.1e-32  109.1   1.1     1    64     3    66     3    66 0.98 Iron-sulphur cluster assembly
PTS_EIIA_2           PF00359.17   142 seq239_BIOID47097    -            147   2.6e-29  101.6   0.0   1   1   2.1e-33   2.9e-29  101.4   0.0     2   141     6   146     5   147 0.93 Phosphoenolpyruvate-dependent sugar phosphotransferase system, EIIA 2
MR_MLE_C             PF13378.1    111 seq240_BIOID47097    -            446   4.5e-27   94.1   0.1   1   1   2.5e-30   1.7e-26   92.2   0.1     1   111   289   401   289   401 0.84 Enolase C-terminal domain-like
MR_MLE               PF01188.16    67 seq240_BIOID47097    -            446   2.7e-10   40.5   0.0   1   1   1.3e-13   8.9e-10   38.8   0.0     4    66   222   288   219   289 0.89 Mandelate racemase / muconate lactonizing enzyme, C-terminal domain
Peripla_BP_3         PF13377.1    160 seq241_BIOID47097    -            332   1.6e-23   83.3   0.0   1   1   1.7e-26   5.8e-23   81.5   0.0    10   156   182   328   172   332 0.82 Periplasmic binding protein-like domain
Peripla_BP_1         PF00532.16   279 seq241_BIOID47097    -            332   2.6e-21   75.9   0.0   1   1     1e-24   3.5e-21   75.5   0.0     3   267    65   317    63   324 0.87 Periplasmic binding proteins and sugar binding domain of LacI family
LacI                 PF00356.16    46 seq241_BIOID47097    -            332   1.7e-19   69.0   0.3   1   1   1.2e-22   4.1e-19   67.8   0.1     1    46     7    52     7    52 0.98 Bacterial regulatory proteins, lacI family
Peripla_BP_4         PF13407.1    258 seq241_BIOID47097    -            332   8.8e-17   61.1   0.0   1   1   4.2e-20   1.4e-16   60.4   0.0     2   256    67   312    66   314 0.88 Periplasmic binding protein domain
Fer2_3               PF13085.1    110 seq243_BIOID47097    -            238   3.8e-31  107.0   0.0   1   1   1.6e-34   5.5e-31  106.5   0.0     2   109     5   111     4   112 0.93 2Fe-2S iron-sulfur cluster binding domain
Fer4_17              PF13534.1     61 seq243_BIOID47097    -            238     2e-10   40.7   0.8   1   1   1.1e-13   3.9e-10   39.8   0.5     1    61   148   221   148   221 0.80 4Fe-4S dicluster domain
Fer4_8               PF13183.1     57 seq243_BIOID47097    -            238   1.3e-09   37.8   1.5   1   1     8e-13   2.7e-09   36.7   1.0     2    56   146   219   145   220 0.71 4Fe-4S dicluster domain
Fer4_18              PF13746.1     69 seq243_BIOID47097    -            238   3.2e-07   30.5   1.1   1   1     1e-09   3.5e-06   27.2   0.1     2    67   155   221   154   223 0.97 4Fe-4S dicluster domain
DUF879               PF05947.7    602 seq244_BIOID47097    -            616  2.5e-196  653.5   0.4   1   1  2.1e-200  2.9e-196  653.3   0.3     2   602     5   616     4   616 0.95 Bacterial protein of unknown function (DUF879)
YbaK                 PF04073.10   123 seq245_BIOID47097    -            159   1.2e-24   86.3   0.2   1   1     1e-28   1.4e-24   86.2   0.1     8   122    31   146    22   147 0.93 YbaK / prolyl-tRNA synthetases associated domain
DUF943               PF06092.7    157 seq246_BIOID47097    -            163   1.4e-45  154.2   3.6   1   1   1.2e-49   1.6e-45  154.1   2.5     1   156     1   154     1   155 0.94 Enterobacterial putative membrane protein (DUF943)
Mac                  PF12464.3     55 seq247_BIOID47097    -            183   3.4e-18   65.2   0.2   1   1   8.5e-22   5.8e-18   64.5   0.1     1    54     5    58     5    59 0.97 Maltose acetyltransferase
Hexapep              PF00132.19    36 seq247_BIOID47097    -            183   2.1e-14   52.1  16.3   1   1   2.3e-15   1.6e-11   43.0   5.3     2    36   130   164   129   164 0.96 Bacterial transferase hexapeptide (six repeats)
ETF_alpha            PF00766.14    86 seq249_BIOID47097    -            297   3.5e-21   74.5   1.5   1   1   9.5e-25   6.5e-21   73.6   1.0     3    86   175   256   173   256 0.92 Electron transfer flavoprotein FAD-binding domain
ETF                  PF01012.16   164 seq249_BIOID47097    -            297     9e-07   28.6   0.9   1   1   2.6e-10   1.8e-06   27.6   0.1    74   157    51   132    15   139 0.84 Electron transfer flavoprotein domain
CRISPR_Cse1          PF09481.5    477 seq251_BIOID47097    -            520  4.5e-126  421.2   1.9   1   1  3.9e-130  5.3e-126  421.0   1.3     2   477     6   476     5   476 0.97 CRISPR-associated protein Cse1 (CRISPR_cse1)
Gp_dh_C              PF02800.15   157 seq253_BIOID47097    -            333   1.4e-60  203.1   0.1   1   1   4.1e-64   2.8e-60  202.1   0.1     1   157   155   313   155   313 0.97 Glyceraldehyde 3-phosphate dehydrogenase, C-terminal domain
Gp_dh_N              PF00044.19   151 seq253_BIOID47097    -            333   3.8e-52  176.1   0.0   1   1     1e-55   6.9e-52  175.3   0.0     2   151     3   150     2   150 0.98 Glyceraldehyde 3-phosphate dehydrogenase, NAD binding domain
Thymidylate_kin      PF02223.12   186 seq255_BIOID47097    -            213   1.4e-60  203.7   0.0   1   1   1.1e-64   1.5e-60  203.6   0.0     1   186     8   200     8   200 0.98 Thymidylate kinase
Polyketide_cyc       PF03364.15   130 seq258_BIOID47097    -            158   1.2e-31  109.3   0.0   1   1     2e-35   1.4e-31  109.0   0.0     1   130    23   148    23   148 0.99 Polyketide cyclase / dehydrase and lipid transport
Polyketide_cyc2      PF10604.4    139 seq258_BIOID47097    -            158   3.1e-11   43.4   0.0   1   1   5.6e-15   3.9e-11   43.1   0.0     1   129    14   146    14   154 0.73 Polyketide cyclase / dehydrase and lipid transport
Peptidase_M17        PF00883.16   311 seq261_BIOID47097    -            505  1.2e-116  388.8   0.0   1   1  2.2e-120  1.5e-116  388.5   0.0     4   310   188   500   185   501 0.98 Cytosol aminopeptidase family, catalytic domain
DUF3663              PF12404.3     77 seq261_BIOID47097    -            505   1.3e-33  114.4   0.1   1   1   4.2e-37   2.9e-33  113.3   0.1     1    77    83   159    83   159 0.99 Peptidase
EIIC-GAT             PF03611.9    415 seq262_BIOID47097    -            451   8.7e-87  291.4  32.7   1   1   9.1e-91   1.2e-86  290.9  22.6     2   414     7   398     6   399 0.99 PTS system sugar-specific permease component
NMN_transporter      PF04973.7    182 seq263_BIOID47097    -            239   2.6e-46  157.2  27.0   1   2   1.1e-28   1.5e-24   86.3   5.8     1   104    23   127    23   132 0.95 Nicotinamide mononucleotide transporter
NMN_transporter      PF04973.7    182 seq263_BIOID47097    -            239   2.6e-46  157.2  27.0   2   2   6.5e-26   8.9e-22   77.2   7.3    87   180   134   227   129   229 0.94 Nicotinamide mononucleotide transporter
Phage_cap_E          PF03864.10   329 seq264_BIOID47097    -            254   3.2e-44  151.0   0.1   1   1   2.5e-48   3.5e-44  150.9   0.1    90   328     5   252     1   253 0.90 Phage major capsid protein E
DUF3053              PF11254.3    229 seq267_BIOID47097    -            276   1.6e-97  325.1   2.3   1   1  1.3e-101   1.8e-97  324.9   1.6     1   228    48   274    48   275 0.99 Protein of unknown function (DUF3053)
DUF1158              PF06643.6     82 seq271_BIOID47097    -             82   1.7e-48  162.7   9.5   1   1   1.3e-52   1.8e-48  162.6   6.6     1    82     1    82     1    82 0.99 Protein of unknown function (DUF1158)
DUF2592              PF10766.4     41 seq272_BIOID47097    -             49     1e-26   91.8   4.7   1   1   8.2e-31   1.1e-26   91.7   3.3     1    41     4    44     4    44 0.98 Protein of unknown function (DUF2592)
Peptidase_M23        PF01551.17    96 seq273_BIOID47097    -            379   1.2e-30  105.2   0.9   1   1   1.8e-34   1.2e-30  105.2   0.6     3    96   279   372   277   372 0.96 Peptidase family M23
LysM                 PF01476.15    44 seq273_BIOID47097    -            379   8.9e-11   41.3   0.4   1   1   2.9e-14     2e-10   40.2   0.0     1    43   123   165   123   166 0.98 LysM domain
DNA_pol3_chi         PF04364.8    137 seq275_BIOID47097    -            160   7.1e-45  152.1   0.0   1   1   5.9e-49     8e-45  151.9   0.0     1   137    14   156    14   156 0.97 DNA polymerase III chi subunit, HolC
NiFeSe_Hases         PF00374.14   507 seq278_BIOID47097    -            597  3.6e-243  807.7   0.0   1   1    3e-247  4.1e-243  807.6   0.0     1   507    54   582    54   582 0.98 Nickel-dependent hydrogenase
HTH_AraC             PF00165.18    42 seq280_BIOID47097    -            242   4.2e-19   67.6   0.9   1   2     1e-08   6.8e-05   22.4   0.0     1    37   145   181   145   186 0.88 Bacterial regulatory helix-turn-helix proteins, AraC family
HTH_AraC             PF00165.18    42 seq280_BIOID47097    -            242   4.2e-19   67.6   0.9   2   2   2.8e-15   1.9e-11   43.2   0.1     6    40   198   233   196   235 0.91 Bacterial regulatory helix-turn-helix proteins, AraC family
HTH_18               PF12833.2     81 seq280_BIOID47097    -            242   3.5e-12   46.1   0.3   1   1   8.5e-16   5.8e-12   45.4   0.2     1    80   158   235   158   236 0.93 Helix-turn-helix domain
Enolase_C            PF00113.17   296 seq281_BIOID47097    -            432  1.4e-140  467.2   3.9   1   1  2.7e-144  1.8e-140  466.9   2.7     2   294   144   429   143   431 0.98 Enolase, C-terminal TIM barrel domain
Enolase_N            PF03952.11   132 seq281_BIOID47097    -            432   4.3e-60  201.3   0.8   1   1   1.5e-63     1e-59  200.1   0.6     1   132     3   134     3   134 0.99 Enolase, N-terminal domain
Molybdopterin        PF00384.17   432 seq285_BIOID47097    -            808   1.7e-96  323.4   0.0   1   1  4.7e-100   2.2e-96  323.1   0.0     1   432   111   566   111   566 0.92 Molybdopterin oxidoreductase
Molydop_binding      PF01568.16   109 seq285_BIOID47097    -            808   4.9e-28   97.0   0.0   1   1   2.6e-31   1.2e-27   95.7   0.0     1   107   687   800   687   802 0.97 Molydopterin dinucleotide binding domain
Molybdop_Fe4S4       PF04879.11    55 seq285_BIOID47097    -            808   1.5e-14   53.4   1.1   1   1   5.9e-18   2.7e-14   52.5   0.7     1    55    49   108    49   108 0.97 Molybdopterin oxidoreductase Fe4S4 domain
Sigma54_activat      PF00158.21   168 seq286_BIOID47097    -            642   4.9e-36  123.6   0.0   1   1   3.9e-39   8.8e-36  122.7   0.0     4   168   333   494   330   494 0.96 Sigma-54 interaction domain
PAS                  PF00989.19   113 seq286_BIOID47097    -            642   4.4e-14   52.1   0.0   1   1     6e-17   1.4e-13   50.5   0.0     2   113   207   309   206   309 0.97 PAS fold
HTH_8                PF02954.14    42 seq286_BIOID47097    -            642   1.7e-13   49.7   0.1   1   1   7.4e-17   1.7e-13   49.7   0.1     2    42   591   631   590   631 0.96 Bacterial regulatory protein, Fis family
GAF                  PF01590.21   154 seq286_BIOID47097    -            642   3.2e-06   27.2   0.2   1   1   3.6e-09   8.2e-06   25.9   0.2     4   151    58   189    56   192 0.92 GAF domain
PAS_8                PF13188.1     64 seq286_BIOID47097    -            642   0.00012   21.6   0.0   1   1   1.4e-07   0.00032   20.3   0.0     2    46   207   255   206   276 0.70 PAS domain
PTS_EIIC             PF02378.13   321 seq289_BIOID47097    -            648     5e-71  239.0  33.0   1   1   1.1e-74     5e-71  239.0  22.9     2   321    12   300    11   300 0.94 Phosphotransferase system, EIIC
PTS_EIIA_1           PF00358.15   133 seq289_BIOID47097    -            648   1.5e-52  176.5   0.7   1   1   5.3e-56   2.4e-52  175.8   0.5     3   131   498   626   496   628 0.98 phosphoenolpyruvate-dependent sugar phosphotransferase system, EIIA 1
PTS_EIIB             PF00367.15    35 seq289_BIOID47097    -            648   2.9e-12   45.4   1.1   1   1   1.2e-15   5.7e-12   44.5   0.8     1    35   393   427   393   427 0.97 phosphotransferase system, EIIB
HATPase_c            PF02518.21   111 seq290_BIOID47097    -            496     5e-20   71.1   0.0   1   1     2e-23   9.2e-20   70.3   0.0     3   109   383   490   381   492 0.97 Histidine kinase-, DNA gyrase B-, and HSP90-like ATPase
HisKA                PF00512.20    68 seq290_BIOID47097    -            496     2e-15   56.4   0.4   1   1   4.3e-19     2e-15   56.4   0.3     2    67   271   337   270   338 0.97 His Kinase A (phospho-acceptor) domain
HAMP                 PF00672.20    70 seq290_BIOID47097    -            496   1.1e-08   34.9   7.8   1   1     2e-11   9.3e-08   32.0   0.1     2    69   197   265   196   266 0.93 HAMP domain
ADH_N                PF08240.7    109 seq293_BIOID47097    -            353   3.8e-27   94.0   1.0   1   1   2.3e-30   6.2e-27   93.4   0.7     1   109    42   152    42   152 0.96 Alcohol dehydrogenase GroES-like domain
ADH_zinc_N           PF00107.21   130 seq293_BIOID47097    -            353   1.2e-22   79.7   0.0   1   1   6.8e-26   1.9e-22   79.1   0.0     1   129   193   315   193   316 0.98 Zinc-binding dehydrogenase
ADH_zinc_N_2         PF13602.1    127 seq293_BIOID47097    -            353   4.1e-08   34.0   0.0   1   1   2.5e-11   6.9e-08   33.3   0.0     1   127   225   349   225   349 0.73 Zinc-binding dehydrogenase
2-Hacid_dh_C         PF02826.14   178 seq293_BIOID47097    -            353   3.3e-06   26.2   0.0   1   1   1.9e-09   5.3e-06   25.6   0.0    34    98   181   252   171   263 0.72 D-isomer specific 2-hydroxyacid dehydrogenase, NAD binding domain
AlaDh_PNT_C          PF01262.16   168 seq293_BIOID47097    -            353   1.2e-05   24.8   0.0   1   1   7.4e-09     2e-05   24.0   0.0    21   104   184   247   175   261 0.82 Alanine dehydrogenase/PNT, C-terminal domain
MTS                  PF05175.9    170 seq295_BIOID47097    -            277   1.2e-21   76.7   0.0   1   1   2.2e-24   2.5e-21   75.6   0.0    26   138   105   236    94   250 0.87 Methyltransferase small domain
Methyltransf_31      PF13847.1    152 seq295_BIOID47097    -            277   3.2e-21   75.4   0.0   1   1     4e-24   4.5e-21   74.9   0.0     2   120   108   242   107   269 0.85 Methyltransferase domain
Methyltransf_26      PF13659.1    117 seq295_BIOID47097    -            277   9.4e-17   61.0   0.2   1   1   2.1e-19   2.4e-16   59.6   0.1     3   114   112   237   110   240 0.89 Methyltransferase domain
Methyltransf_18      PF12847.2    112 seq295_BIOID47097    -            277   1.9e-16   60.5   0.1   1   1   3.8e-19   4.3e-16   59.3   0.1     4   110   112   237   109   239 0.73 Methyltransferase domain
Methyltransf_4       PF02390.12   197 seq295_BIOID47097    -            277   5.9e-08   31.8   0.0   1   1   8.7e-11   9.9e-08   31.1   0.0    22    77   112   167    90   183 0.88 Putative methyltransferase
PrmA                 PF06325.8    295 seq295_BIOID47097    -            277   3.3e-06   26.3   0.0   1   1   4.7e-09   5.4e-06   25.6   0.0   153   232   101   183    94   184 0.77 Ribosomal protein L11 methyltransferase (PrmA)
Methyltransf_11      PF08241.7     95 seq295_BIOID47097    -            277   1.1e-05   25.6   0.0   1   1   1.7e-08     2e-05   24.8   0.0     1    46   114   163   114   236 0.89 Methyltransferase domain
UPF0020              PF01170.13   180 seq295_BIOID47097    -            277   1.2e-05   24.8   0.0   1   1   1.7e-08   1.9e-05   24.1   0.0    38   116   117   186   102   195 0.81 Putative RNA methylase family UPF0020
Cons_hypoth95        PF03602.10   183 seq295_BIOID47097    -            277   1.1e-05   24.8   0.0   1   1   2.1e-08   2.4e-05   23.7   0.0    42   128   109   190    92   198 0.85 Conserved hypothetical protein 95
PCMT                 PF01135.14   210 seq295_BIOID47097    -            277   2.6e-05   23.7   0.0   1   1   3.4e-08   3.8e-05   23.1   0.0    53   132    87   167    71   175 0.82 Protein-L-isoaspartate(D-aspartate) O-methyltransferase (PCMT)
Methyltransf_16      PF10294.4    174 seq295_BIOID47097    -            277   5.6e-05   22.5   0.0   1   1   7.7e-08   8.8e-05   21.9   0.0    45   111   108   172    96   184 0.83 Putative methyltransferase
TehB                 PF03848.9    192 seq295_BIOID47097    -            277   5.4e-05   22.3   0.0   1   1   8.5e-08   9.7e-05   21.4   0.0    30   100   109   182    95   187 0.88 Tellurite resistance protein TehB
PTS_EIIC             PF02378.13   321 seq298_BIOID47097    -            462   7.5e-22   77.4  32.2   1   1   1.1e-25   7.5e-22   77.4  22.3     2   321    19   277    18   278 0.93 Phosphotransferase system, EIIC
PTS_IIB              PF02302.12    90 seq298_BIOID47097    -            462   1.1e-12   48.1   0.3   1   1   4.4e-16     3e-12   46.6   0.0     1    90   372   455   372   455 0.94 PTS system, Lactose/Cellobiose specific IIB subunit
Ribosomal_S10        PF00338.17    97 seq299_BIOID47097    -            103   4.1e-38  129.0   0.1   1   1   3.3e-42   4.5e-38  128.8   0.0     1    96     6   101     6   102 0.99 Ribosomal protein S10p/S20e
ParBc                PF02195.13    90 seq300_BIOID47097    -            263   1.7e-17   63.1   0.0   1   1   2.7e-21   3.7e-17   62.0   0.0     2    89     9    93     8    94 0.92 ParB-like nuclease domain
BPD_transp_1         PF00528.17   185 seq303_BIOID47097    -            217   1.5e-20   73.4  20.1   1   1   1.1e-24   1.5e-20   73.4  14.0     2   181    32   216    27   217 0.85 Binding-protein-dependent transport system inner membrane component
tRNA-synt_2          PF00152.15   335 seq306_BIOID47097    -            505   3.1e-98  328.5   0.5   1   1  8.7e-102     4e-98  328.1   0.3     2   334   163   502   162   503 0.91 tRNA synthetases class II (D, K and N)
tRNA_anti            PF01336.20    76 seq306_BIOID47097    -            505   4.9e-15   55.0   0.0   1   1     2e-18   9.2e-15   54.1   0.0     1    76    68   146    68   146 0.98 OB-fold nucleic acid binding domain
RHS_repeat           PF05593.9     38 seq307_BIOID47097    -            949   2.7e-36  122.8  37.3   1   4   2.9e-09     2e-05   24.5   0.4     1    36   618   653   618   654 0.87 RHS Repeat
RHS_repeat           PF05593.9     38 seq307_BIOID47097    -            949   2.7e-36  122.8  37.3   2   4   2.9e-09     2e-05   24.5   0.0     1    38   679   716   679   716 0.98 RHS Repeat
RHS_repeat           PF05593.9     38 seq307_BIOID47097    -            949   2.7e-36  122.8  37.3   3   4     2e-10   1.4e-06   28.1   1.5     1    38   721   759   721   759 0.95 RHS Repeat
RHS_repeat           PF05593.9     38 seq307_BIOID47097    -            949   2.7e-36  122.8  37.3   4   4   8.5e-10   5.8e-06   26.2   0.3     1    37   869   905   869   906 0.97 RHS Repeat
PAAR_motif           PF05488.8     76 seq307_BIOID47097    -            949   4.8e-21   74.4   6.1   1   1   2.8e-13   1.9e-09   37.2   0.0    33    76   255   298   234   298 0.92 PAAR motif
SIMPL                PF04402.9    210 seq308_BIOID47097    -            246   2.4e-48  164.6   7.2   1   1   2.1e-52   2.9e-48  164.4   5.0     1   210    30   232    30   232 0.93 Protein of unknown function (DUF541)
DUF419               PF04237.8     92 seq309_BIOID47097    -            122     7e-26   90.2   0.0   1   1   6.2e-30   8.5e-26   90.0   0.0     1    92    14   107    14   107 0.97 Protein of unknown function (DUF419)
ABC_tran             PF00005.22   118 seq310_BIOID47097    -            356   3.2e-22   78.9   0.0   1   1   2.1e-25   7.2e-22   77.8   0.0     1   117    44   162    44   163 0.91 ABC transporter
TOBE_2               PF08402.5     75 seq310_BIOID47097    -            356   2.3e-09   36.9   0.1   1   1   2.8e-12   9.6e-09   35.0   0.0     1    75   278   348   278   348 0.92 TOBE domain
DUF258               PF03193.11   161 seq310_BIOID47097    -            356   1.5e-05   24.1   0.0   1   1   7.9e-09   2.7e-05   23.3   0.0    15    67     8    62     1    69 0.80 Protein of unknown function, DUF258
SBP_bac_11           PF13531.1    231 seq311_BIOID47097    -            257     3e-55  187.2   4.9   1   1   5.1e-59   3.5e-55  187.0   3.4     1   231    29   255    29   255 0.95 Bacterial extracellular solute-binding protein
SBP_bac_1            PF01547.20   314 seq311_BIOID47097    -            257   8.5e-17   61.7   7.1   1   1   1.6e-20   1.1e-16   61.3   5.0     1   313    34   246    34   247 0.89 Bacterial extracellular solute-binding protein
DUF770               PF05591.7    158 seq312_BIOID47097    -            166   3.6e-55  185.7   0.1   1   1     3e-59   4.2e-55  185.5   0.1     2   157     7   162     6   163 0.97 Protein of unknown function (DUF770)
adh_short            PF00106.20   167 seq313_BIOID47097    -            253   3.4e-29  101.8   0.7   1   1     1e-32   4.7e-29  101.3   0.5     2   166     4   171     3   172 0.94 short chain dehydrogenase
adh_short_C2         PF13561.1    243 seq313_BIOID47097    -            253   1.1e-26   94.0   0.0   1   1   2.8e-30   1.3e-26   93.8   0.0     3   242     9   243     8   244 0.91 Enoyl-(Acyl carrier protein) reductase
KR                   PF08659.5    181 seq313_BIOID47097    -            253     3e-08   33.4   0.4   1   1   1.1e-11   5.1e-08   32.6   0.3     4   161     6   165     4   184 0.84 KR domain
GARS_A               PF01071.14   194 seq316_BIOID47097    -            429   4.3e-86  287.3   0.1   1   1     3e-89   5.9e-86  286.8   0.0     1   194   103   296   103   296 0.99 Phosphoribosylglycinamide synthetase, ATP-grasp (A) domain
GARS_N               PF02844.10   100 seq316_BIOID47097    -            429     4e-38  129.7   0.1   1   1   3.9e-41   7.7e-38  128.8   0.1     1   100     1   102     1   102 0.95 Phosphoribosylglycinamide synthetase, N domain
GARS_C               PF02843.11    93 seq316_BIOID47097    -            429   5.7e-30  103.2   0.1   1   1   2.1e-32   4.2e-29  100.4   0.0     1    92   330   423   330   424 0.94 Phosphoribosylglycinamide synthetase, C domain
ATP-grasp_4          PF13535.1    184 seq316_BIOID47097    -            429   1.6e-14   53.9   0.0   1   1     2e-17   3.9e-14   52.7   0.0     5   180   105   292   103   293 0.78 ATP-grasp domain
ATP-grasp_3          PF02655.9    161 seq316_BIOID47097    -            429   2.1e-07   30.8   0.0   1   1   1.8e-10   3.6e-07   30.0   0.0     3   158   104   291   103   294 0.77 ATP-grasp domain
CPSase_L_D2          PF02786.12   211 seq316_BIOID47097    -            429   1.9e-05   23.9   0.1   1   1     2e-08   3.9e-05   22.9   0.1     6   103   109   203   104   292 0.77 Carbamoyl-phosphate synthase L chain, ATP binding domain
ATP-grasp            PF02222.17   172 seq316_BIOID47097    -            429   9.7e-05   21.6   0.0   1   1   7.8e-08   0.00015   21.0   0.0     2    83   113   200   112   222 0.84 ATP-grasp domain
HTH_3                PF01381.17    55 seq319_BIOID47097    -            152   1.6e-15   56.5   0.0   1   1   1.3e-18   4.5e-15   55.1   0.0     1    55    27    81    27    81 0.99 Helix-turn-helix
HTH_31               PF13560.1     64 seq319_BIOID47097    -            152   9.3e-13   48.0   1.4   1   1   9.1e-16   3.1e-12   46.3   0.1     2    58    23    78    22    89 0.95 Helix-turn-helix domain
HTH_19               PF12844.2     64 seq319_BIOID47097    -            152   1.8e-12   47.0   0.0   1   1   4.1e-15   1.4e-11   44.1   0.0     1    63    24    86    24    87 0.98 Helix-turn-helix domain
Ub-RnfH              PF03658.9     84 seq321_BIOID47097    -             96   2.1e-38  129.9   0.1   1   1   1.7e-42   2.3e-38  129.7   0.1     1    84     5    88     5    88 0.99 RnfH family Ubiquitin
ChaB                 PF06150.7     57 seq324_BIOID47097    -             76     3e-25   87.6   5.5   1   1   2.8e-29   3.8e-25   87.3   3.8     1    57     9    76     9    76 0.98 ChaB
EAL                  PF00563.15   236 seq325_BIOID47097    -            521   1.1e-62  211.4   0.0   1   1   2.5e-66   1.7e-62  210.8   0.0     2   236   265   500   264   500 0.96 EAL domain
CSS-motif            PF12792.2    208 seq325_BIOID47097    -            521     4e-30  104.5   0.0   1   1     9e-34   6.1e-30  103.9   0.0     6   207    47   238    44   239 0.91 CSS motif domain associated with EAL
DUF3458              PF11940.3    367 seq326_BIOID47097    -            870  1.1e-141  471.8   5.1   1   1    4e-145  1.8e-141  471.1   3.6     2   367   458   827   457   827 0.99 Domain of unknown function (DUF3458)
Peptidase_M1         PF01433.15   390 seq326_BIOID47097    -            870   6.6e-67  226.1   0.0   1   1   3.5e-70   1.6e-66  224.9   0.0   122   390   112   384    19   384 0.88 Peptidase family M1
Peptidase_MA_2       PF13485.1    128 seq326_BIOID47097    -            870   4.6e-18   65.3   0.1   1   1   3.2e-21   1.5e-17   63.7   0.0    16   128   282   407   262   407 0.80 Peptidase MA superfamily
DSRB                 PF10781.4     62 seq329_BIOID47097    -             62   3.6e-41  138.3   0.2   1   1   2.8e-45   3.9e-41  138.2   0.1     1    61     1    61     1    62 0.98 Dextransucrase DSRB
YlaC                 PF10777.4    156 seq331_BIOID47097    -            156     9e-76  252.6   0.4   1   1   7.4e-80     1e-75  252.4   0.2     1   155     1   154     1   155 0.99 sigma70 family sigma factor YlaC
tRNA-synt_1          PF00133.17   601 seq333_BIOID47097    -            951    4e-227  754.8   0.7   1   1  7.6e-230  2.1e-226  752.5   0.5     2   601    14   631    13   631 0.97 tRNA synthetases class I (I, L, M and V)
Anticodon_1          PF08264.8    153 seq333_BIOID47097    -            951   1.1e-42  145.2   0.0   1   1   9.7e-46   2.7e-42  144.0   0.0     1   151   674   824   674   826 0.90 Anticodon-binding domain of tRNA
tRNA-synt_1g         PF09334.6    391 seq333_BIOID47097    -            951   7.1e-19   67.6   0.2   1   1   3.6e-11   9.9e-08   30.9   0.1     5   125    39   178    35   209 0.62 tRNA synthetases class I (M)
Val_tRNA-synt_C      PF10458.4     66 seq333_BIOID47097    -            951   2.7e-17   62.4   7.1   1   1   2.2e-20   6.1e-17   61.3   4.9     3    61   886   944   884   949 0.95 Valyl tRNA synthetase tRNA binding arm
tRNA-synt_1_2        PF13603.1    185 seq333_BIOID47097    -            951   2.4e-09   36.6   0.0   1   1   4.4e-10   1.2e-06   27.8   0.0    86   161   247   319   243   348 0.76 Leucyl-tRNA synthetase, Domain 2
LysR_substrate       PF03466.15   209 seq335_BIOID47097    -            305   1.1e-32  112.7   0.3   1   1   2.2e-36   1.5e-32  112.2   0.2     2   206    87   289    86   292 0.95 LysR substrate binding domain
HTH_1                PF00126.22    60 seq335_BIOID47097    -            305   3.7e-22   77.6   0.1   1   1   1.1e-25   7.7e-22   76.6   0.1     1    60     3    62     3    62 0.98 Bacterial regulatory helix-turn-helix protein, lysR family
LMWPc                PF01451.16   138 seq336_BIOID47097    -            147   2.3e-44  150.9   0.0   1   1   1.9e-48   2.6e-44  150.8   0.0     1   138     5   139     5   139 0.97 Low molecular weight phosphotyrosine protein phosphatase
DNA_pol3_delta2      PF13177.1    162 seq337_BIOID47097    -            334   2.3e-39  134.5   0.0   1   1   5.7e-43   3.9e-39  133.7   0.0     8   159    13   165     9   168 0.96 DNA polymerase III, delta subunit
DNApol3-delta_C      PF09115.5    119 seq337_BIOID47097    -            334     9e-37  125.6   0.1   1   1   2.1e-40   1.4e-36  124.9   0.1     2   119   207   323   206   323 0.98 DNA polymerase III, delta subunit, C terminal
Peripla_BP_3         PF13377.1    160 seq338_BIOID47097    -            343   1.9e-44  151.4   0.0   1   1     1e-47   3.6e-44  150.4   0.0     1   160   178   339   178   339 0.95 Periplasmic binding protein-like domain
Peripla_BP_1         PF00532.16   279 seq338_BIOID47097    -            343   3.2e-36  124.8   0.0   1   1   1.3e-39   4.3e-36  124.4   0.0     2   259    70   317    69   335 0.91 Periplasmic binding proteins and sugar binding domain of LacI family
LacI                 PF00356.16    46 seq338_BIOID47097    -            343   1.6e-19   69.0   0.9   1   1     8e-23   2.7e-19   68.3   0.6     1    46    13    58    13    58 0.98 Bacterial regulatory proteins, lacI family
Peripla_BP_4         PF13407.1    258 seq338_BIOID47097    -            343     5e-14   52.1   0.0   1   1   8.4e-17   2.9e-13   49.6   0.0     1   257    72   320    72   321 0.86 Periplasmic binding protein domain
Ribosomal_L3         PF00297.17   263 seq341_BIOID47097    -            209     5e-50  170.2  10.0   1   1   1.6e-52   2.2e-48  164.8   6.9     1   263     8   204     8   204 0.99 Ribosomal protein L3
Trns_repr_metal      PF02583.12    85 seq344_BIOID47097    -            107   4.8e-26   90.6   0.8   1   1   4.1e-30   5.6e-26   90.4   0.6     2    85    22   105    21   105 0.94 Metal-sensitive transcriptional repressor
gpW                  PF02831.10    68 seq350_BIOID47097    -             68   3.5e-37  125.6   1.1   1   1   2.7e-41   3.8e-37  125.5   0.8     1    68     1    68     1    68 0.99 gpW
Histone_HNS          PF00816.16    93 seq351_BIOID47097    -            134   2.2e-20   72.8   7.8   1   1   2.2e-24     3e-20   72.3   5.0     5    93    28   129    24   129 0.87 H-NS histone family
BPD_transp_1         PF00528.17   185 seq354_BIOID47097    -            381   2.7e-46  157.2  14.5   1   1     2e-50   2.7e-46  157.2  10.0     1   184   156   378   156   379 0.99 Binding-protein-dependent transport system inner membrane component
NADHdh               PF00146.16   311 seq355_BIOID47097    -            307   6.9e-20   71.2  10.3   1   1   5.5e-24   7.6e-20   71.0   7.2    12   296    11   295     1   307 0.81 NADH dehydrogenase
FAA_hydrolase        PF01557.13   217 seq356_BIOID47097    -            429  8.4e-101  335.8   0.0   1   2   8.5e-47   1.2e-42  145.7   0.0     2   217     5   204     4   204 0.94 Fumarylacetoacetate (FAA) hydrolase family
FAA_hydrolase        PF01557.13   217 seq356_BIOID47097    -            429  8.4e-101  335.8   0.0   2   2   7.9e-60   1.1e-55  188.3   0.0     2   217   225   423   224   423 0.95 Fumarylacetoacetate (FAA) hydrolase family
Packaging_FI         PF14000.1    125 seq359_BIOID47097    -            131   1.5e-41  141.4   5.1   1   1   1.2e-45   1.6e-41  141.2   3.5     1   125     2   128     2   128 0.97 DNA packaging protein FI
Rhodanese            PF00581.15   113 seq360_BIOID47097    -            108     1e-15   57.9   0.0   1   1   8.8e-20   1.2e-15   57.7   0.0     4   112    11    98     8    99 0.93 Rhodanese-like domain
Peptidase_S24        PF00717.18    70 seq361_BIOID47097    -            139   1.7e-13   49.8   0.0   1   1   1.8e-17   2.5e-13   49.3   0.0     2    68    56   120    55   122 0.91 Peptidase S24-like
Nitroreductase       PF00881.19   165 seq364_BIOID47097    -            217   3.7e-30  104.7   0.0   1   1   3.2e-34   4.3e-30  104.5   0.0     2   165     8   193     7   193 0.97 Nitroreductase family
ChaC                 PF04752.7    177 seq365_BIOID47097    -            238   2.6e-53  180.5   0.0   1   1   2.3e-57   3.1e-53  180.2   0.0     1   176    54   222    54   223 0.95 ChaC-like protein
GntR                 PF00392.16    64 seq368_BIOID47097    -            304   4.5e-13   48.3   0.0   1   1   1.9e-09   6.6e-06   25.3   0.0    22    55    26    59     7    63 0.82 Bacterial regulatory proteins, gntR family
FCD                  PF07729.7    125 seq368_BIOID47097    -            304   9.7e-12   45.1   3.4   1   1   6.2e-15   2.1e-11   44.0   2.4     1   124   159   286   159   287 0.83 FCD domain
PQQ_2                PF13360.1    238 seq371_BIOID47097    -            353   1.2e-07   31.2   1.3   1   1     2e-10   5.5e-07   29.1   0.8     3   236    69   308    67   310 0.71 PQQ-like domain
DUF853               PF05872.7    504 seq374_BIOID47097    -            500  2.1e-251  834.5   0.2   1   1  1.4e-254  2.4e-251  834.3   0.2     3   504     5   500     3   500 0.98 Bacterial protein of unknown function (DUF853)
AAA_10               PF12846.2    328 seq374_BIOID47097    -            500   2.2e-20   73.0   0.0   1   2   2.1e-10   3.5e-07   29.6   0.0     1    47    23    69    23   121 0.94 AAA-like domain
AAA_10               PF12846.2    328 seq374_BIOID47097    -            500   2.2e-20   73.0   0.0   2   2   5.8e-14   9.9e-11   41.3   0.0   245   307   255   319   222   339 0.80 AAA-like domain
TrwB_AAD_bind        PF10412.4    386 seq374_BIOID47097    -            500   5.8e-08   31.6   0.2   1   1   1.9e-08   3.3e-05   22.5   0.1    12    56    20    64    13    78 0.92 Type IV secretion-system coupling protein DNA-binding domain
FtsK_SpoIIIE         PF01580.13   205 seq374_BIOID47097    -            500   9.2e-07   28.4   0.0   1   1   3.6e-09   6.2e-06   25.7   0.0    35    83    18    63     7    75 0.84 FtsK/SpoIIIE family
DUF87                PF01935.12   229 seq374_BIOID47097    -            500   1.2e-06   28.3   0.0   1   1   1.2e-09   2.1e-06   27.6   0.0    18   108    18   126     6   229 0.72 Domain of unknown function DUF87
DNA_pol_A_exo1       PF01612.15   174 seq375_BIOID47097    -            371   1.7e-45  154.4   0.0   1   1   4.7e-49   3.2e-45  153.5   0.0     3   172     1   165     1   167 0.98 3'-5' exonuclease
HRDC                 PF00570.18    68 seq375_BIOID47097    -            371   8.9e-15   54.0   0.0   1   1   3.7e-18   2.5e-14   52.5   0.0     1    68   209   275   209   275 0.98 HRDC domain
Transket_pyr         PF02779.19   178 seq376_BIOID47097    -            933   5.3e-67  224.6   0.0   1   1   1.3e-70     9e-67  223.8   0.0     3   178   591   785   589   785 0.99 Transketolase, pyrimidine binding domain
E1_dh                PF00676.15   300 seq376_BIOID47097    -            933   1.7e-46  158.1   0.0   1   1   5.4e-50   3.7e-46  157.1   0.0    15   282   219   511   207   516 0.84 Dehydrogenase E1 component
Dyp_perox            PF04261.7    313 seq377_BIOID47097    -            423    4e-110  367.3   0.0   1   1  3.4e-114  4.7e-110  367.1   0.0     1   312    61   410    61   411 0.99 Dyp-type peroxidase family
NfrA_C               PF13283.1    176 seq379_BIOID47097    -            990   1.1e-46  158.2   4.4   1   1   4.2e-50   1.1e-46  158.2   3.0     2   170   807   977   806   982 0.98 Bacteriophage N adsorption protein A C-term
TPR_16               PF13432.1     65 seq379_BIOID47097    -            990   2.4e-09   37.4   8.4   1   1   1.2e-09   3.4e-06   27.4   0.5     2    65   617   680   616   680 0.97 Tetratricopeptide repeat
TPR_14               PF13428.1     44 seq379_BIOID47097    -            990   2.5e-08   33.6  14.3   1   1   2.9e-08   7.9e-05   22.8   0.3     3    43   648   688   646   689 0.95 Tetratricopeptide repeat
TPR_15               PF13429.1    280 seq379_BIOID47097    -            990   1.2e-07   31.0   3.3   1   1   4.2e-11   1.2e-07   31.0   2.3   104   238   567   704   561   715 0.83 Tetratricopeptide repeat
Phage_portal_2       PF05136.8    355 seq380_BIOID47097    -            533  2.7e-104  348.4   1.1   1   1  2.4e-108  3.3e-104  348.1   0.8     2   355    30   401    29   401 0.98 Phage portal protein, lambda family
UvrB                 PF12344.3     44 seq381_BIOID47097    -            673   6.7e-23   79.8   0.9   1   1   1.3e-25   2.9e-22   77.7   0.1     1    43   552   594   552   595 0.97 Ultra-violet resistance protein B
Helicase_C           PF00271.26    78 seq381_BIOID47097    -            673   1.2e-15   57.0   0.0   1   1   1.2e-18   2.8e-15   55.8   0.0     2    77   465   545   464   546 0.98 Helicase conserved C-terminal domain
ResIII               PF04851.10   184 seq381_BIOID47097    -            673   1.1e-11   44.8   0.0   1   1     3e-14   6.9e-11   42.1   0.0     4    94    13   101    10   134 0.79 Type III restriction enzyme, res subunit
UVR                  PF02151.14    36 seq381_BIOID47097    -            673   5.2e-07   28.8   1.1   1   1     7e-10   1.6e-06   27.3   0.8     2    35   634   667   633   668 0.93 UvrB/uvrC motif
DUF3296              PF11726.3    180 seq384_BIOID47097    -            189     5e-56  188.9   0.0   1   1   4.1e-60   5.6e-56  188.8   0.0     1   180    11   188    11   188 0.98 Protein of unknown function (DUF3296)
ADH_N                PF08240.7    109 seq385_BIOID47097    -            369   1.1e-28   99.0   2.4   1   1   1.6e-32   1.1e-28   99.0   1.7     2   108    28   154    27   155 0.91 Alcohol dehydrogenase GroES-like domain
ADH_zinc_N           PF00107.21   130 seq385_BIOID47097    -            369   5.7e-20   71.0   0.1   1   1   1.5e-23   9.9e-20   70.2   0.0     1   128   197   330   197   332 0.90 Zinc-binding dehydrogenase
Wzz                  PF02706.10   152 seq388_BIOID47097    -            720   3.1e-51  173.0   3.4   1   1   3.1e-54   8.5e-51  171.6   0.0     1   152    16   252    16   252 0.99 Chain length determinant protein
GNVR                 PF13807.1     82 seq388_BIOID47097    -            720   8.6e-30  102.2   0.9   1   1   3.1e-33   8.6e-30  102.2   0.6     1    81   367   447   367   448 0.98 G-rich domain on putative tyrosine kinase
AAA_31               PF13614.1    157 seq388_BIOID47097    -            720   8.1e-17   61.4   0.0   1   1     6e-20   1.7e-16   60.4   0.0     2   151   528   669   527   675 0.90 AAA domain
CbiA                 PF01656.18   195 seq388_BIOID47097    -            720     2e-12   46.8   0.0   1   1   2.2e-15   6.1e-12   45.2   0.0    10   161   538   701   529   716 0.68 CobQ/CobB/MinD/ParA nucleotide binding domain
Nitrate_red_del      PF02613.10   136 seq389_BIOID47097    -            236   4.2e-28   97.7   6.6   1   1   5.1e-32     7e-28   97.0   4.6     5   133     7   161     3   165 0.89 Nitrate reductase delta subunit
Lipoprotein_9        PF03180.9    237 seq390_BIOID47097    -            271    1e-100  335.4   2.9   1   1  1.7e-104  1.1e-100  335.2   2.0     1   237    33   271    33   271 0.99 NLPA lipoprotein
OpuAC                PF04069.7    257 seq390_BIOID47097    -            271   8.9e-05   21.8   1.0   1   1   1.8e-08   0.00013   21.3   0.7     2   113    32   132    31   261 0.83 Substrate binding domain of ABC-type glycine betaine transport system
AA_permease_2        PF13520.1    426 seq391_BIOID47097    -            444     2e-40  138.5  55.6   1   1   4.6e-44   3.1e-40  137.8  38.5     1   423     7   420     7   424 0.85 Amino acid permease
AA_permease          PF00324.16   479 seq391_BIOID47097    -            444   3.8e-22   78.1  47.2   1   1   1.1e-25   7.8e-22   77.1  32.7     8   391    18   377     8   435 0.81 Amino acid permease
DUF4049              PF13258.1    318 seq394_BIOID47097    -            540  4.3e-157  521.9   3.4   1   1  4.4e-161    6e-157  521.4   2.3     1   318   194   503   194   503 0.99 Domain of unknown function (DUF4049)
SirB                 PF04247.7    123 seq395_BIOID47097    -            130   8.5e-39  131.9   8.5   1   1     7e-43   9.6e-39  131.7   5.9     2   123     4   129     3   129 0.97 Invasion gene expression up-regulator, SirB
DUF1391              PF07151.7     49 seq396_BIOID47097    -             51   2.8e-34  116.2   0.5   1   1   2.2e-38     3e-34  116.1   0.4     1    48     2    49     2    50 0.97 Protein of unknown function (DUF1391)
LysR_substrate       PF03466.15   209 seq397_BIOID47097    -            299     1e-24   86.6   0.0   1   1   2.1e-28   1.4e-24   86.2   0.0     8   207    96   294    94   296 0.92 LysR substrate binding domain
HTH_1                PF00126.22    60 seq397_BIOID47097    -            299   1.7e-16   59.5   0.0   1   1   5.6e-20   3.8e-16   58.4   0.0     3    60     8    65     6    65 0.95 Bacterial regulatory helix-turn-helix protein, lysR family
DUF808               PF05661.7    295 seq399_BIOID47097    -            305  2.1e-134  446.8  16.4   1   1  1.8e-138  2.5e-134  446.6  11.4     1   293     3   292     3   294 0.95 Protein of unknown function (DUF808)
BPD_transp_1         PF00528.17   185 seq402_BIOID47097    -            229   5.3e-22   78.1  13.6   1   1   4.9e-26   6.8e-22   77.7   9.4     2   175    26   215    25   227 0.78 Binding-protein-dependent transport system inner membrane component
EAL                  PF00563.15   236 seq406_BIOID47097    -            518   1.2e-64  217.9   0.0   1   1   2.4e-68   1.7e-64  217.4   0.0     2   235   275   503   274   504 0.96 EAL domain
CSS-motif            PF12792.2    208 seq406_BIOID47097    -            518   9.7e-41  139.2   0.0   1   1   2.5e-44   1.7e-40  138.4   0.0     2   208    38   249    37   249 0.94 CSS motif domain associated with EAL
DUF3582              PF12122.3    101 seq408_BIOID47097    -            276   3.6e-33  113.4   0.0   1   1     1e-36   7.1e-33  112.5   0.0     1   101     1    99     1    99 0.97 Protein of unknown function (DUF3582)
Rhomboid             PF01694.17   146 seq408_BIOID47097    -            276   3.2e-27   95.2  14.7   1   1   4.7e-31   3.2e-27   95.2  10.2     3   142   131   269   129   273 0.88 Rhomboid family
Ribonuc_L-PSP        PF01042.16   121 seq411_BIOID47097    -            129   2.5e-45  153.0   0.1   1   1   2.1e-49   2.8e-45  152.8   0.1     1   120     7   126     7   127 0.98 Endoribonuclease L-PSP
OEP                  PF02321.13   188 seq412_BIOID47097    -            488   6.4e-20   71.4  15.7   1   2   4.9e-13   6.7e-09   35.4   3.4     1   188    69   268    69   268 0.89 Outer membrane efflux protein
OEP                  PF02321.13   188 seq412_BIOID47097    -            488   6.4e-20   71.4  15.7   2   2   5.7e-15   7.8e-11   41.7   2.1     6   188   295   476   290   476 0.89 Outer membrane efflux protein
5_nucleotid_C        PF02872.13   156 seq413_BIOID47097    -            650     2e-27   95.9   0.1   1   1   8.1e-31   5.5e-27   94.5   0.1     1   149   358   553   358   558 0.82 5'-nucleotidase, C-terminal domain
Metallophos          PF00149.23   201 seq413_BIOID47097    -            650   2.2e-20   72.8   0.0   1   1   5.6e-24   3.8e-20   72.0   0.0     1   199    27   262    27   264 0.94 Calcineurin-like phosphoesterase
Phage_attach         PF05354.6    117 seq414_BIOID47097    -            117   5.3e-63  209.6   0.1   1   1   8.5e-67   5.8e-63  209.5   0.1     1   117     1   117     1   117 1.00 Phage Head-Tail Attachment
Gifsy-2              PF13856.1     95 seq414_BIOID47097    -            117   1.5e-30  105.0   0.0   1   1   2.4e-34   1.7e-30  104.9   0.0     1    95     4   105     4   105 0.99 ATP-binding sugar transporter from pro-phage
Sigma70_r2           PF04542.9     71 seq415_BIOID47097    -            342   4.5e-23   80.5   0.1   1   1   2.9e-26   9.8e-23   79.4   0.1     1    71   106   176   106   176 0.97 Sigma-70 region 2
Sigma70_r3           PF04539.11    78 seq415_BIOID47097    -            342   3.2e-21   74.8  10.1   1   1   1.1e-23   3.7e-20   71.4   1.4     2    77   186   261   185   262 0.97 Sigma-70 region 3
Sigma70_r4           PF04545.11    50 seq415_BIOID47097    -            342   4.7e-17   60.9   3.7   1   1   5.5e-19   1.9e-15   55.7   2.0     1    50   274   327   274   327 0.97 Sigma-70, region 4
Sigma70_r1_2         PF00140.15    37 seq415_BIOID47097    -            342   2.6e-12   46.0   0.1   1   1   2.3e-15   7.9e-12   44.5   0.1     2    35    68   101    67   103 0.95 Sigma-70 factor, region 1.2
PAAR_motif           PF05488.8     76 seq416_BIOID47097    -            125   5.4e-12   45.4   0.1   1   1     7e-15   9.6e-11   41.4   0.0    33    76    36    79    32    79 0.93 PAAR motif
IMS                  PF00817.15   148 seq417_BIOID47097    -            422   7.6e-39  132.8   0.0   1   1   5.6e-42   1.9e-38  131.5   0.0     1   147     5   150     5   151 0.96 impB/mucB/samB family
DUF4113              PF13438.1     75 seq417_BIOID47097    -            422   8.7e-29   99.1   0.2   1   1   1.2e-31     4e-28   97.0   0.0     1    75   347   421   347   421 0.98 Domain of unknown function (DUF4113)
IMS_C                PF11799.3    137 seq417_BIOID47097    -            422   1.1e-08   35.4   0.0   1   1   6.1e-12   2.1e-08   34.5   0.0     3   122   214   333   212   344 0.89 impB/mucB/samB family C-terminal
IMS_HHH              PF11798.3     32 seq417_BIOID47097    -            422   2.5e-07   30.2   0.1   1   1     2e-10   6.8e-07   28.8   0.0     4    32   172   200   169   200 0.92 IMS family HHH motif
LolA                 PF03548.10   165 seq418_BIOID47097    -            204   5.9e-57  191.7   4.3   1   1     5e-61   6.8e-57  191.5   3.0     2   165    34   192    33   192 0.99 Outer membrane lipoprotein carrier protein LolA
Ribosomal_L4         PF00573.17   192 seq419_BIOID47097    -            201   9.2e-66  220.7   1.1   1   1   7.6e-70     1e-65  220.6   0.7     2   191    13   198    12   199 0.99 Ribosomal protein L4/L1 family
HTH_1                PF00126.22    60 seq420_BIOID47097    -            298   1.1e-14   53.7   0.1   1   1   1.3e-16   8.9e-13   47.6   0.0     2    60     7    65     6    65 0.96 Bacterial regulatory helix-turn-helix protein, lysR family
LysR_substrate       PF03466.15   209 seq420_BIOID47097    -            298   4.1e-11   42.2   0.0   1   1   7.5e-15   5.1e-11   41.9   0.0     2   194    89   282    88   292 0.86 LysR substrate binding domain
DUF2766              PF10964.3     79 seq421_BIOID47097    -             83   5.1e-51  170.3   2.9   1   1   4.1e-55   5.6e-51  170.2   2.0     1    79     1    79     1    79 0.99 Protein of unknown function (DUF2766)
Peptidase_C26        PF07722.8    217 seq422_BIOID47097    -            254   3.3e-69  232.5   0.0   1   1   5.6e-73   3.8e-69  232.3   0.0     1   217     8   224     8   224 0.96 Peptidase C26
GATase               PF00117.23   192 seq422_BIOID47097    -            254   8.2e-12   44.8   0.0   1   1   1.6e-15   1.1e-11   44.4   0.0    43   190    62   241    31   243 0.69 Glutamine amidotransferase class-I
Ribosomal_S20p       PF01649.13    84 seq425_BIOID47097    -             87   2.5e-32  110.9  16.0   1   1   2.1e-36   2.8e-32  110.8  11.1     1    84     2    85     2    85 0.99 Ribosomal protein S20
ADH_N                PF08240.7    109 seq427_BIOID47097    -            346   7.4e-30  102.8   0.0   1   1   2.8e-33   1.3e-29  102.0   0.0     2   108    26   130    25   131 0.95 Alcohol dehydrogenase GroES-like domain
ADH_zinc_N           PF00107.21   130 seq427_BIOID47097    -            346   6.3e-21   74.1   0.0   1   1   2.9e-24   1.3e-20   73.1   0.0     2   128   172   306   171   308 0.91 Zinc-binding dehydrogenase
G6PD_C               PF02781.11   294 seq430_BIOID47097    -            491    1e-130  434.7   0.1   1   1  1.9e-134  1.3e-130  434.3   0.1     1   293   188   489   188   490 0.99 Glucose-6-phosphate dehydrogenase, C-terminal domain
G6PD_N               PF00479.17   183 seq430_BIOID47097    -            491   1.8e-59  200.9   0.0   1   1     6e-63   4.1e-59  199.7   0.0     1   183    13   186    13   186 0.99 Glucose-6-phosphate dehydrogenase, NAD binding domain
GDPD                 PF03009.12   255 seq431_BIOID47097    -            247   3.9e-46  157.5   0.0   1   1   3.4e-50   4.6e-46  157.2   0.0     1   254    12   238    12   239 0.94 Glycerophosphoryl diester phosphodiesterase family
CRISPR_Cse2          PF09485.5    146 seq433_BIOID47097    -            178     3e-31  108.3   3.8   1   1     3e-35   4.1e-31  107.8   2.6     1   146    24   168    24   168 0.98 CRISPR-associated protein Cse2 (CRISPR_cse2)
LacY_symp            PF01306.14   413 seq434_BIOID47097    -            417  9.6e-206  683.0  41.9   1   1  2.4e-209  1.1e-205  682.8  29.0     2   412     2   412     1   413 0.99 LacY proton/sugar symporter
MFS_1                PF07690.11   354 seq434_BIOID47097    -            417   1.1e-22   80.1  55.8   1   1   3.7e-25   1.7e-21   76.2  29.5     3   313    14   333    12   340 0.77 Major Facilitator Superfamily
MFS_1_like           PF12832.2     77 seq434_BIOID47097    -            417   5.4e-07   29.2   8.9   1   1   1.2e-10   5.4e-07   29.2   6.2     2    73     9    81     8    85 0.93 MFS_1 like family
Transglut_core2      PF13369.1    153 seq435_BIOID47097    -            269     9e-38  129.0   0.0   1   1   1.8e-41   1.2e-37  128.5   0.0     2   152    33   184    32   185 0.97 Transglutaminase-like superfamily
TPR_9                PF13371.1     73 seq435_BIOID47097    -            269   2.8e-28   97.4   0.3   1   1   8.9e-32   6.1e-28   96.3   0.2     1    73   187   259   187   259 0.99 Tetratricopeptide repeat
Asp_decarbox         PF02261.11   116 seq436_BIOID47097    -            126   3.2e-49  165.2   0.0   1   1   2.7e-53   3.7e-49  165.0   0.0     1   115     1   115     1   116 0.99 Aspartate decarboxylase
Lactate_perm         PF02652.9    522 seq437_BIOID47097    -            560  7.8e-234  776.8  41.6   1   1  6.5e-238  8.9e-234  776.6  28.9     1   522    25   551    25   551 0.99 L-lactate permease
Lipase_GDSL_2        PF13472.1    179 seq438_BIOID47097    -            197   6.1e-29  101.2   0.0   1   1   1.1e-32   7.9e-29  100.9   0.0     1   175    20   177    20   180 0.89 GDSL-like Lipase/Acylhydrolase family
Lipase_GDSL          PF00657.17   234 seq438_BIOID47097    -            197   5.4e-22   78.6   0.0   1   1   9.3e-26   6.4e-22   78.4   0.0     2   233    20   184    19   185 0.90 GDSL-like Lipase/Acylhydrolase
YtfJ_HI0045          PF09695.5    160 seq439_BIOID47097    -            187   1.6e-65  219.1   0.4   1   1   1.4e-69   1.9e-65  218.9   0.3     2   159    25   183    24   184 0.98 Bacterial protein of unknown function (YtfJ_HI0045)
Minor_tail_Z         PF06763.6    189 seq446_BIOID47097    -            192   6.2e-91  303.0  15.6   1   1   5.1e-95   6.9e-91  302.9  10.8     1   189     3   192     3   192 1.00 Prophage minor tail protein Z (GPZ)
MS_channel           PF00924.13   206 seq448_BIOID47097    -            415   4.9e-74  247.9   0.3   1   1     7e-76   9.5e-72  240.5   0.2     1   205   142   396   142   397 0.99 Mechanosensitive ion channel
LysR_substrate       PF03466.15   209 seq449_BIOID47097    -            316   1.2e-42  145.2   0.1   1   1   2.9e-46     2e-42  144.5   0.1     3   206    90   293    88   296 0.96 LysR substrate binding domain
HTH_1                PF00126.22    60 seq449_BIOID47097    -            316   9.1e-14   50.8   0.0   1   1   2.5e-17   1.7e-13   49.9   0.0     1    59     3    63     3    64 0.95 Bacterial regulatory helix-turn-helix protein, lysR family
TatD_DNase           PF01026.16   255 seq451_BIOID47097    -            265   1.2e-76  257.2   0.0   1   1   9.8e-81   1.3e-76  257.0   0.0     1   255     4   255     4   255 0.96 TatD related DNase
SseB                 PF07179.7    263 seq452_BIOID47097    -            258  2.4e-140  465.9   0.0   1   1  1.9e-144  2.6e-140  465.7   0.0     1   263     1   258     1   258 0.99 SseB protein
DUF1305              PF06996.6    303 seq453_BIOID47097    -            362   5.5e-93  311.2   0.2   1   1   4.6e-97   6.3e-93  311.0   0.1     3   303    35   349    33   349 0.97 Protein of unknown function (DUF1305)
DUF1338              PF07063.8    302 seq454_BIOID47097    -            447   3.1e-95  318.6   0.1   1   1   2.6e-99   3.6e-95  318.4   0.0     1   302    11   401    11   401 0.98 Domain of unknown function (DUF1338)
SDH_alpha            PF03313.10   283 seq457_BIOID47097    -            454  3.9e-106  354.1   5.2   1   1  7.6e-110  5.2e-106  353.7   3.6     3   282   184   449   182   450 0.97 Serine dehydratase alpha chain
SDH_beta             PF03315.10   158 seq457_BIOID47097    -            454   1.3e-53  181.2   0.1   1   1     3e-57   2.1e-53  180.5   0.1     1   156     3   157     3   159 0.96 Serine dehydratase beta chain
LysR_substrate       PF03466.15   209 seq458_BIOID47097    -             76   1.4e-06   27.4   0.2   1   1   1.1e-10   1.5e-06   27.3   0.1   151   208    15    72     6    73 0.94 LysR substrate binding domain
ADH_zinc_N           PF00107.21   130 seq459_BIOID47097    -            425   1.9e-18   66.1   0.0   1   1   5.9e-22     4e-18   65.0   0.0     1   128   186   329   186   331 0.96 Zinc-binding dehydrogenase
ADH_N                PF08240.7    109 seq459_BIOID47097    -            425     9e-08   31.7   0.1   1   1   3.8e-11   2.6e-07   30.2   0.0     2    66    27    98    26   108 0.79 Alcohol dehydrogenase GroES-like domain
PAPS_reduct          PF01507.14   174 seq460_BIOID47097    -            302   1.6e-66  223.3   0.0   1   1   1.4e-70   1.9e-66  223.0   0.0     1   174    29   257    29   257 0.99 Phosphoadenosine phosphosulfate reductase family
KdgM                 PF06178.8    218 seq461_BIOID47097    -            238   1.8e-64  217.0  12.5   1   1   1.5e-68   2.1e-64  216.9   8.7     3   216    19   236    17   238 0.98 Oligogalacturonate-specific porin protein (KdgM)
Complex1_30kDa       PF00329.14   103 seq466_BIOID47097    -            569   2.6e-28   98.1   0.0   1   1   1.4e-31   6.4e-28   96.9   0.0     1   103    44   150    44   150 0.94 Respiratory-chain NADH dehydrogenase, 30 Kd subunit
Complex1_49kDa       PF00346.14   272 seq466_BIOID47097    -            569   4.5e-27   94.6   0.0   1   2   2.4e-22   1.1e-18   67.1   0.0     6   172   299   464   295   471 0.95 Respiratory-chain NADH dehydrogenase, 49 Kd subunit
Complex1_49kDa       PF00346.14   272 seq466_BIOID47097    -            569   4.5e-27   94.6   0.0   2   2   9.7e-10   4.4e-06   25.7   0.0   209   272   474   537   463   537 0.90 Respiratory-chain NADH dehydrogenase, 49 Kd subunit
NiFeSe_Hases         PF00374.14   507 seq466_BIOID47097    -            569   1.2e-14   53.9   0.1   1   1   4.6e-16   2.1e-12   46.4   0.0     1    68   218   286   218   294 0.91 Nickel-dependent hydrogenase
DUF2233              PF09992.4    170 seq467_BIOID47097    -            254   4.9e-21   75.3   0.1   1   1   4.7e-25   6.4e-21   74.9   0.0     2   144    84   231    83   251 0.86 Predicted periplasmic protein (DUF2233)
SPOR                 PF05036.8     76 seq468_BIOID47097    -            319   3.9e-17   62.0   0.4   1   1   1.3e-20   1.8e-16   59.9   0.0     3    72   246   312   244   315 0.91 Sporulation related domain
HemS                 PF05171.7    129 seq472_BIOID47097    -            342   1.6e-82  273.6   2.3   1   2   3.6e-42   2.5e-38  130.6   0.1     1   129    27   155    27   155 0.99 Haemin-degrading HemS.ChuX domain
HemS                 PF05171.7    129 seq472_BIOID47097    -            342   1.6e-82  273.6   2.3   2   2   5.3e-46   3.6e-42  143.0   0.1     2   129   204   335   203   335 0.98 Haemin-degrading HemS.ChuX domain
ChuX_HutX            PF06228.8    141 seq472_BIOID47097    -            342   6.1e-40  135.7   0.3   1   2   4.2e-26   2.9e-22   78.4   0.0     1   136    22   154    22   157 0.88 Haem utilisation ChuX/HutX
ChuX_HutX            PF06228.8    141 seq472_BIOID47097    -            342   6.1e-40  135.7   0.3   2   2   4.4e-19     3e-15   55.7   0.0     4   140   201   335   198   336 0.91 Haem utilisation ChuX/HutX
Nitrate_red_gam      PF02665.9    223 seq473_BIOID47097    -            225   3.7e-88  294.5  11.3   1   1   3.1e-92   4.2e-88  294.3   7.8     2   222     4   224     3   225 0.99 Nitrate reductase gamma subunit
tRNA_U5-meth_tr      PF05958.6    352 seq474_BIOID47097    -            366  3.7e-187  621.0   1.0   1   1  1.5e-190  4.1e-187  620.9   0.7     1   351    10   365    10   366 0.99 tRNA (Uracil-5-)-methyltransferase
Methyltransf_4       PF02390.12   197 seq474_BIOID47097    -            366   5.4e-07   28.7   0.1   1   1   3.8e-10     1e-06   27.8   0.1    21    86   211   275   179   286 0.81 Putative methyltransferase
MTS                  PF05175.9    170 seq474_BIOID47097    -            366   8.7e-06   25.1   0.0   1   1   5.9e-09   1.6e-05   24.2   0.0    31    87   210   264   188   281 0.86 Methyltransferase small domain
Cons_hypoth95        PF03602.10   183 seq474_BIOID47097    -            366   1.8e-05   24.1   0.2   1   1   2.3e-08   6.3e-05   22.3   0.1    41   123   209   301   195   351 0.74 Conserved hypothetical protein 95
OMP_b-brl            PF13505.1    176 seq476_BIOID47097    -            171   3.9e-27   95.2  13.5   1   1   6.8e-31   4.7e-27   94.9   9.3     2   176     9   171     6   171 0.87 Outer membrane protein beta-barrel domain
Ail_Lom              PF06316.6    199 seq476_BIOID47097    -            171   1.5e-23   83.2   4.7   1   2   2.2e-18   1.5e-14   53.8   0.9     1   126     1   115     1   127 0.77 Enterobacterial Ail/Lom protein
Ail_Lom              PF06316.6    199 seq476_BIOID47097    -            171   1.5e-23   83.2   4.7   2   2   2.2e-11   1.5e-07   31.0   0.1   154   199   126   171   120   171 0.93 Enterobacterial Ail/Lom protein
DUF3279              PF11682.3    128 seq479_BIOID47097    -            133   1.2e-56  189.6   1.1   1   1   9.8e-61   1.3e-56  189.4   0.8     1   128     1   127     1   127 0.99 Protein of unknown function (DUF3279)
RapA_C               PF12137.3    362 seq480_BIOID47097    -            968    3e-161  536.1   1.0   1   1  1.5e-164  4.2e-161  535.6   0.7     1   362   604   966   604   966 1.00 RNA polymerase recycling family C-terminal
SNF2_N               PF00176.18   296 seq480_BIOID47097    -            968   1.7e-40  138.6   0.0   1   1     2e-43   5.4e-40  136.9   0.0     1   256   157   422   157   468 0.88 SNF2 family N-terminal domain
Helicase_C           PF00271.26    78 seq480_BIOID47097    -            968   1.3e-13   50.5   0.0   1   1   1.2e-16   3.1e-13   49.2   0.0     3    78   524   601   522   601 0.96 Helicase conserved C-terminal domain
ResIII               PF04851.10   184 seq480_BIOID47097    -            968   1.7e-08   34.3   0.0   1   1   2.4e-11   6.4e-08   32.5   0.0    24   183   169   317   151   318 0.75 Type III restriction enzyme, res subunit
DEAD                 PF00270.24   173 seq480_BIOID47097    -            968   4.2e-08   32.7   0.0   1   1   1.6e-10   4.5e-07   29.3   0.0    16   167   172   317   155   321 0.75 DEAD/DEAH box helicase
ABC_tran             PF00005.22   118 seq482_BIOID47097    -            352   4.1e-26   91.5   0.0   1   1     2e-29     9e-26   90.4   0.0     1   117    38   156    38   157 0.91 ABC transporter
TOBE                 PF03459.12    64 seq482_BIOID47097    -            352   3.6e-19   68.4   0.0   1   1     2e-20   9.2e-17   60.7   0.0     1    62   290   350   290   352 0.97 TOBE domain
Lipoprotein_20       PF13942.1    180 seq483_BIOID47097    -            237   6.6e-81  270.0   4.0   1   1     6e-85   8.2e-81  269.7   2.8     2   178    44   220    43   222 0.98 YfhG lipoprotein
Ribosomal_L23        PF00276.15    92 seq486_BIOID47097    -            100   1.1e-32  111.6   1.2   1   1   8.9e-37   1.2e-32  111.5   0.8     2    89     9    96     8    99 0.97 Ribosomal protein L23
MgsA_C               PF12002.3    168 seq490_BIOID47097    -            447   3.2e-68  228.5   0.6   1   1   4.5e-71   5.5e-68  227.7   0.4     1   167   268   435   268   436 0.99 MgsA AAA+ ATPase C terminal
AAA                  PF00004.24   132 seq490_BIOID47097    -            447   2.2e-18   66.6   0.1   1   1   2.3e-20   2.8e-17   63.0   0.0     1   126    53   159    53   165 0.91 ATPase family associated with various cellular activities (AAA)
RuvB_N               PF05496.7    234 seq490_BIOID47097    -            447   3.3e-16   58.9   0.1   1   1   1.6e-18     2e-15   56.3   0.0    15   133    17   138     7   154 0.79 Holliday junction DNA helicase ruvB N-terminus
AAA_5                PF07728.9    139 seq490_BIOID47097    -            447   9.2e-08   31.7   0.1   1   1   1.1e-09   1.4e-06   28.0   0.0     2   101    53   142    52   181 0.79 AAA domain (dynein-related subfamily)
AAA_19               PF13245.1     76 seq490_BIOID47097    -            447   1.4e-07   31.0   0.4   1   1   1.3e-09   1.6e-06   27.6   0.0    10    62    51    95    43   134 0.65 Part of AAA domain
Cytochrom_B_N        PF00033.14   188 seq492_BIOID47097    -            235   5.8e-37  126.7  21.4   1   1   9.6e-41   6.6e-37  126.5  14.8     2   188    12   220    11   220 0.98 Cytochrome b(N-terminal)/b6/petB
Ni_hydr_CYTB         PF01292.15   182 seq492_BIOID47097    -            235   6.3e-36  123.3  19.2   1   1   1.1e-39   7.3e-36  123.1  13.3     2   182    14   220    13   220 0.95 Prokaryotic cytochrome b561
Rib_5-P_isom_A       PF06026.9    173 seq494_BIOID47097    -            231   2.6e-63  212.3   0.5   1   1   2.6e-67   3.5e-63  211.9   0.3     3   173    61   227    59   227 0.98 Ribose 5-phosphate isomerase A (phosphoriboisomerase A)
BPD_transp_1         PF00528.17   185 seq495_BIOID47097    -            300   4.7e-31  107.6  17.3   1   1   1.6e-34   1.1e-30  106.4   8.9     1   184   116   299   116   300 0.98 Binding-protein-dependent transport system inner membrane component
OppC_N               PF12911.2     56 seq495_BIOID47097    -            300   8.2e-17   60.2   0.9   1   1   1.2e-20   8.2e-17   60.2   0.6     2    55    16    69    15    70 0.90 N-terminal TM domain of oligopeptide transport permease C
LysR_substrate       PF03466.15   209 seq496_BIOID47097    -            324   1.8e-44  151.2   0.0   1   1   3.5e-48   2.4e-44  150.8   0.0     5   206    92   293    90   296 0.96 LysR substrate binding domain
HTH_1                PF00126.22    60 seq496_BIOID47097    -            324   5.4e-16   57.9   0.0   1   1   1.4e-19   9.6e-16   57.1   0.0     1    60     3    64     3    64 0.97 Bacterial regulatory helix-turn-helix protein, lysR family
MFS_1                PF07690.11   354 seq499_BIOID47097    -            453   1.9e-59  201.1  43.4   1   1   3.4e-61   4.6e-57  193.2  26.8     1   354    47   408    47   408 0.86 Major Facilitator Superfamily
Cas_CT1975           PF09344.5    354 seq500_BIOID47097    -            351  8.2e-127  423.2   1.3   1   1  7.3e-131    1e-126  423.0   0.9     1   335     5   342     5   348 0.96 CT1975-like protein
Rotamase             PF00639.16    95 seq501_BIOID47097    -            428   8.2e-51  170.5   0.1   1   2   8.1e-24   2.2e-20   73.0   0.0     1    95   178   272   178   272 0.97 PPIC-type PPIASE domain
Rotamase             PF00639.16    95 seq501_BIOID47097    -            428   8.2e-51  170.5   0.1   2   2   5.3e-30   1.4e-26   92.8   0.0     1    94   289   381   289   382 0.98 PPIC-type PPIASE domain
Rotamase_3           PF13616.1    117 seq501_BIOID47097    -            428   1.7e-49  166.8   0.0   1   2   1.3e-23   3.5e-20   72.2   0.0     6   115   164   272   159   274 0.92 PPIC-type PPIASE domain
Rotamase_3           PF13616.1    117 seq501_BIOID47097    -            428   1.7e-49  166.8   0.0   2   2   9.5e-30   2.6e-26   92.0   0.0    14   116   283   383   275   384 0.93 PPIC-type PPIASE domain
SurA_N               PF09312.6    118 seq501_BIOID47097    -            428   9.3e-46  154.3   9.3   1   1   3.4e-49   9.3e-46  154.3   6.5     1   118    25   142    25   142 0.99 SurA N-terminal domain
Rotamase_2           PF13145.1    121 seq501_BIOID47097    -            428   2.2e-20   73.3   1.5   1   2   5.1e-13   1.4e-09   38.5   0.0    33   110   194   275   154   286 0.80 PPIC-type PPIASE domain
Rotamase_2           PF13145.1    121 seq501_BIOID47097    -            428   2.2e-20   73.3   1.5   2   2   2.3e-11   6.2e-08   33.1   0.1    33   110   302   385   293   395 0.69 PPIC-type PPIASE domain
SurA_N_3             PF13624.1    154 seq501_BIOID47097    -            428   6.8e-10   39.0   4.0   1   1   4.6e-13   1.3e-09   38.1   2.7    26   152    12   140     5   142 0.78 SurA N-terminal domain
PGM_PMM_I            PF02878.11   138 seq502_BIOID47097    -            445   2.6e-45  153.1   0.0   1   1   1.8e-48   6.1e-45  151.9   0.0     1   134     4   136     4   138 0.98 Phosphoglucomutase/phosphomannomutase, alpha/beta/alpha domain I
PGM_PMM_III          PF02880.11   111 seq502_BIOID47097    -            445   1.8e-31  108.3   0.2   1   1   1.3e-34   4.3e-31  107.1   0.1     1   109   258   367   258   369 0.93 Phosphoglucomutase/phosphomannomutase, alpha/beta/alpha domain III
PGM_PMM_II           PF02879.11   104 seq502_BIOID47097    -            445   3.9e-21   75.2   0.1   1   1   2.5e-24   8.5e-21   74.1   0.0     2   104   157   254   156   254 0.91 Phosphoglucomutase/phosphomannomutase, alpha/beta/alpha domain II
PGM_PMM_IV           PF00408.15    73 seq502_BIOID47097    -            445   7.8e-16   57.7   0.2   1   1   9.5e-19   3.2e-15   55.7   0.2     1    73   373   443   373   443 0.96 Phosphoglucomutase/phosphomannomutase, C-terminal domain
DUF1282              PF06930.7    170 seq503_BIOID47097    -            203     2e-35  121.8  10.0   1   1   3.6e-39   2.5e-35  121.5   6.9     1   165    15   182    15   193 0.95 Protein of unknown function (DUF1282)
Yip1                 PF04893.12   172 seq503_BIOID47097    -            203   4.1e-28   97.9  12.4   1   1     6e-32   4.1e-28   97.9   8.6     1   168    15   179    15   185 0.96 Yip1 domain
DeoRC                PF00455.17   162 seq504_BIOID47097    -            252   1.2e-57  193.9   0.1   1   1   4.6e-61   1.6e-57  193.5   0.1     2   161    73   232    72   233 0.99 DeoR C terminal sensor domain
HTH_DeoR             PF08220.7     57 seq504_BIOID47097    -            252   2.9e-26   90.6   0.0   1   1   1.5e-29   5.2e-26   89.8   0.0     1    56     6    61     6    62 0.98 DeoR-like helix-turn-helix domain
HTH_11               PF08279.7     55 seq504_BIOID47097    -            252   7.2e-08   31.8   0.0   1   1   3.6e-11   1.2e-07   31.1   0.0     1    43     6    47     6    55 0.88 HTH domain
GntR                 PF00392.16    64 seq504_BIOID47097    -            252   7.4e-06   25.1   0.0   1   1   5.5e-09   1.9e-05   23.8   0.0    26    61    21    56    13    58 0.93 Bacterial regulatory proteins, gntR family
Aldedh               PF00171.17   462 seq506_BIOID47097    -            488  1.3e-172  574.2   0.0   1   1  1.1e-176  1.4e-172  574.0   0.0     7   462    17   474     7   474 0.98 Aldehyde dehydrogenase family
ADH_N                PF08240.7    109 seq507_BIOID47097    -            343   5.6e-26   90.3   3.2   1   1   1.1e-29   7.2e-26   89.9   1.4     3   108    29   139    27   140 0.94 Alcohol dehydrogenase GroES-like domain
ADH_zinc_N           PF00107.21   130 seq507_BIOID47097    -            343   3.9e-25   87.7   0.0   1   1     1e-28   6.9e-25   86.9   0.0     1   129   180   304   180   305 0.97 Zinc-binding dehydrogenase
adh_short            PF00106.20   167 seq513_BIOID47097    -            269   5.5e-26   91.3   0.0   1   1   2.2e-29   7.5e-26   90.9   0.0     1   166    16   177    16   178 0.90 short chain dehydrogenase
KR                   PF08659.5    181 seq513_BIOID47097    -            269   4.1e-12   46.0   0.0   1   1     2e-15     7e-12   45.2   0.0     3   165    18   175    17   194 0.80 KR domain
adh_short_C2         PF13561.1    243 seq513_BIOID47097    -            269   7.2e-12   45.5   0.0   1   1   2.8e-15   9.6e-12   45.1   0.0     6   193    25   202    22   211 0.89 Enoyl-(Acyl carrier protein) reductase
NAD_binding_10       PF13460.1    183 seq513_BIOID47097    -            269   1.1e-09   38.4   0.0   1   1   4.5e-13   1.5e-09   37.9   0.0     1   146    18   192    18   214 0.81 NADH(P)-binding
DUF3442              PF11924.3    280 seq514_BIOID47097    -            476   4.2e-90  302.0   8.4   1   1   3.9e-94   5.3e-90  301.6   5.8     1   280    69   353    69   353 0.98 Protein of unknown function (DUF3442)
Esterase             PF00756.15   251 seq517_BIOID47097    -            400   8.8e-48  162.7   0.0   1   1   1.3e-51   8.8e-48  162.7   0.0     1   251   172   391   172   391 0.98 Putative esterase
DUF3327              PF11806.3    122 seq517_BIOID47097    -            400   2.2e-36  124.7   0.5   1   1   3.3e-40   2.2e-36  124.7   0.4     3   121    29   155    21   156 0.97 Domain of unknown function (DUF3327)
Beta_elim_lyase      PF01212.16   290 seq518_BIOID47097    -            476   1.8e-97  325.8   0.0   1   1  3.1e-101   2.1e-97  325.6   0.0     1   289    54   442    54   443 0.99 Beta-eliminating lyase
Cupin_2              PF07883.6     71 seq519_BIOID47097    -            185     9e-18   63.4   0.1   1   1   5.2e-21   1.4e-17   62.8   0.1     2    69   111   178   110   180 0.94 Cupin domain
HTH_3                PF01381.17    55 seq519_BIOID47097    -            185   1.1e-14   53.9   0.4   1   1   5.9e-18   1.6e-14   53.3   0.2     2    55    13    66    12    66 0.97 Helix-turn-helix
HTH_31               PF13560.1     64 seq519_BIOID47097    -            185     1e-10   41.4   0.0   1   1     6e-14   1.6e-10   40.8   0.0     3    60     9    65     7    68 0.95 Helix-turn-helix domain
HTH_19               PF12844.2     64 seq519_BIOID47097    -            185   1.7e-10   40.6   0.0   1   1     1e-13   2.7e-10   40.0   0.0     1    62     9    70     9    72 0.96 Helix-turn-helix domain
MipA                 PF06629.7    226 seq520_BIOID47097    -            248   1.6e-76  256.5   6.4   1   1   1.3e-80   1.8e-76  256.3   4.5     2   226    26   248    25   248 0.99 MltA-interacting protein MipA
Phage_tail_U         PF06141.6    133 seq522_BIOID47097    -            131   4.2e-63  211.1   0.4   1   1   3.4e-67   4.6e-63  211.0   0.3     1   133     1   131     1   131 0.99 Phage minor tail protein U
Pmp3                 PF01679.12    51 seq527_BIOID47097    -             52   6.9e-21   73.6   7.8   1   1   5.2e-25   7.1e-21   73.5   5.4     3    49     3    49     1    51 0.95 Proteolipid membrane potential modulator
Ribosomal_L2_C       PF03947.13   130 seq528_BIOID47097    -            273   2.4e-55  185.7   1.9   1   1   5.5e-59   3.8e-55  185.1   1.3     1   129   124   250   124   251 0.98 Ribosomal Proteins L2, C-terminal domain
Ribosomal_L2         PF00181.18    77 seq528_BIOID47097    -            273     7e-37  125.1   0.8   1   1   8.2e-40   5.6e-36  122.2   0.8     1    76    42   117    42   118 0.99 Ribosomal Proteins L2, RNA binding domain
Terminase_2          PF03592.11   144 seq529_BIOID47097    -            364   1.8e-09   37.8   0.2   1   1   1.3e-13   1.8e-09   37.8   0.2     5   101   108   206   105   332 0.87 Terminase small subunit
Esterase             PF00756.15   251 seq530_BIOID47097    -            277   2.2e-76  256.5   0.0   1   1   5.6e-80   2.5e-76  256.2   0.0     1   250    21   268    21   269 0.99 Putative esterase
Esterase_phd         PF10503.4    220 seq530_BIOID47097    -            277   1.5e-05   24.2   0.1   1   1   2.5e-08   0.00011   21.3   0.0     4   129    31   169    28   176 0.78 Esterase PHB depolymerase
Chlorophyllase2      PF12740.2    260 seq530_BIOID47097    -            277   4.3e-05   22.4   0.0   1   1   1.3e-08   6.1e-05   21.9   0.0    11   121    36   165    27   214 0.74 Chlorophyllase enzyme
DUF3279              PF11682.3    128 seq531_BIOID47097    -            135   1.7e-58  195.6   4.9   1   1   1.4e-62   1.9e-58  195.4   3.4     1   127     2   127     2   128 0.98 Protein of unknown function (DUF3279)
MFS_1                PF07690.11   354 seq532_BIOID47097    -            406   9.6e-39  133.0  57.6   1   2   9.5e-30   1.3e-25   89.8  16.1     2   247    31   264    30   267 0.80 Major Facilitator Superfamily
MFS_1                PF07690.11   354 seq532_BIOID47097    -            406   9.6e-39  133.0  57.6   2   2   8.7e-20   1.2e-15   57.0  18.3     1   178   232   404   232   406 0.90 Major Facilitator Superfamily
DUF2629              PF10945.3     44 seq534_BIOID47097    -             62     2e-27   94.1   2.0   1   1   1.8e-31   2.5e-27   93.8   1.4     2    44    18    60    17    60 0.98 Protein of unknown function (DUF2629)
DcuA_DcuB            PF03605.9    364 seq535_BIOID47097    -            438    2e-112  375.5  19.7   1   1  3.6e-116  2.4e-112  375.2  13.6     1   361     7   368     7   371 0.98 Anaerobic c4-dicarboxylate membrane transporter
CitMHS               PF03600.11   349 seq535_BIOID47097    -            438   2.5e-10   39.3  15.3   1   1   3.7e-14   2.5e-10   39.3  10.6    53   311    52   352    50   367 0.81 Citrate transporter
DicB                 PF05358.6     62 seq536_BIOID47097    -             62   1.5e-40  136.3   0.1   1   1   1.2e-44   1.6e-40  136.2   0.1     1    62     1    62     1    62 1.00 DicB protein
Kelch_6              PF13964.1     50 seq539_BIOID47097    -            404   1.3e-15   56.7  15.7   1   1   9.6e-12   2.2e-08   33.8   0.1     1    43   110   156   110   162 0.92 Kelch motif
Kelch_4              PF13418.1     49 seq539_BIOID47097    -            404   2.7e-14   52.5  29.0   1   1   3.1e-12     7e-09   35.2   0.0     2    46   111   161   110   164 0.87 Galactose oxidase, central domain
Kelch_1              PF01344.20    47 seq539_BIOID47097    -            404   2.1e-13   49.4   5.6   1   1   1.1e-11   2.4e-08   33.2   0.0     1    43   110   156   110   158 0.95 Kelch motif
Kelch_2              PF07646.10    49 seq539_BIOID47097    -            404   9.7e-13   47.4   7.6   1   1   2.4e-10   5.4e-07   29.3   0.0     1    45   110   156   110   157 0.94 Kelch motif
Kelch_3              PF13415.1     49 seq539_BIOID47097    -            404   5.5e-11   42.2  13.9   1   1   4.6e-10     1e-06   28.5   0.0     2    46   121   169   120   172 0.80 Galactose oxidase, central domain
Kelch_5              PF13854.1     42 seq539_BIOID47097    -            404   7.6e-11   41.6   8.8   1   1   2.1e-09   4.7e-06   26.3   0.0     3    42   109   151   106   151 0.91 Kelch motif
DAHP_synth_1         PF00793.15   272 seq540_BIOID47097    -            284   5.8e-82  274.3   0.0   1   1     5e-86   6.8e-82  274.0   0.0     9   271    10   275     2   276 0.97 DAHP synthetase I family
Acyl_transf_3        PF01757.17   340 seq541_BIOID47097    -            331   6.2e-34  117.2  34.1   1   1   5.6e-38   7.7e-34  116.9  23.6     2   339     6   318     5   322 0.87 Acyltransferase family
Tautomerase          PF01361.16    60 seq543_BIOID47097    -             75     2e-13   49.5   0.0   1   1   2.1e-17   2.8e-13   49.1   0.0     1    51     2    53     2    55 0.98 Tautomerase enzyme
UPF0066              PF01980.11   120 seq546_BIOID47097    -            235   1.1e-40  138.1   0.0   1   1     3e-44   4.1e-40  136.3   0.0     1   118    18   142    18   144 0.95 Uncharacterised protein family UPF0066
YcgL                 PF05166.8     74 seq547_BIOID47097    -            108   4.9e-34  116.1   0.2   1   1   4.7e-38   6.5e-34  115.7   0.1     1    74    14    87    14    87 0.99 YcgL domain
OKR_DC_1             PF01276.15   417 seq549_BIOID47097    -            728    3e-199  661.7   0.2   1   1  9.5e-203  4.3e-199  661.1   0.1     1   417   143   558   143   558 1.00 Orn/Lys/Arg decarboxylase, major domain
OKR_DC_1_C           PF03711.10   137 seq549_BIOID47097    -            728   3.3e-54  182.5   1.0   1   1   1.5e-57   6.8e-54  181.5   0.7     1   136   583   716   583   717 0.99 Orn/Lys/Arg decarboxylase, C-terminal domain
OKR_DC_1_N           PF03709.10   115 seq549_BIOID47097    -            728   4.9e-29  100.6   0.1   1   1   2.1e-32   9.5e-29   99.6   0.1     1   115    27   137    27   137 0.99 Orn/Lys/Arg decarboxylase, N-terminal domain
DAHP_synth_1         PF00793.15   272 seq551_BIOID47097    -            350  1.2e-105  351.9   0.0   1   1    1e-109  1.4e-105  351.7   0.0     8   271    40   338    25   339 0.96 DAHP synthetase I family
Nramp                PF01566.13   357 seq553_BIOID47097    -            412    3e-127  424.1  30.6   1   1  3.3e-131  4.6e-127  423.5  21.2     1   357    38   384    38   384 0.98 Natural resistance-associated macrophage protein
DUF1482              PF07358.6     57 seq554_BIOID47097    -             63   1.8e-28   97.7   0.1   1   1   1.4e-32     2e-28   97.6   0.1     1    57     4    62     4    62 0.98 Protein of unknown function (DUF1482)
YhjQ                 PF06564.7    244 seq555_BIOID47097    -            250  1.7e-126  420.4   4.9   1   1  6.1e-130  2.1e-126  420.1   3.4     1   241     1   241     1   244 0.99 YhjQ protein
AAA_31               PF13614.1    157 seq555_BIOID47097    -            250   1.6e-08   34.5   0.0   1   1   1.5e-11   5.2e-08   32.8   0.0     2   149     3   148     2   152 0.76 AAA domain
CbiA                 PF01656.18   195 seq555_BIOID47097    -            250   4.2e-07   29.4   0.0   1   1   1.6e-10   5.4e-07   29.1   0.0     5   161     8   176     4   207 0.66 CobQ/CobB/MinD/ParA nucleotide binding domain
ArsA_ATPase          PF02374.10   305 seq555_BIOID47097    -            250   6.6e-06   25.2   0.0   1   1   3.3e-09   1.1e-05   24.5   0.0     9    54    10    55     2    61 0.93 Anion-transporting ATPase
PhoH                 PF02562.11   205 seq556_BIOID47097    -            354   2.4e-76  255.4   0.0   1   1   4.6e-80   3.2e-76  255.0   0.0     2   204   149   353   148   354 0.98 PhoH-like protein
Peptidase_S49        PF01343.13   154 seq557_BIOID47097    -            439   6.8e-46  155.7   0.5   1   1   1.9e-49   1.3e-45  154.8   0.3     2   151   149   297   148   300 0.96 Peptidase family S49
Sigma54_activat      PF00158.21   168 seq561_BIOID47097    -            444   1.9e-72  242.1   0.0   1   1   1.7e-75   5.9e-72  240.5   0.0     1   167   136   302   136   303 0.98 Sigma-54 interaction domain
Response_reg         PF00072.19   112 seq561_BIOID47097    -            444   1.2e-28   99.2   0.1   1   1     7e-32   2.4e-28   98.2   0.0     1   111     8   117     8   118 0.98 Response regulator receiver domain
AAA_5                PF07728.9    139 seq561_BIOID47097    -            444   4.5e-06   26.3   0.0   1   1   2.5e-09   8.7e-06   25.3   0.0     2   104   160   267   159   293 0.74 AAA domain (dynein-related subfamily)
Big_2                PF02368.13    79 seq562_BIOID47097    -            246   4.1e-13   48.9   9.8   1   1     6e-17   4.1e-13   48.9   6.8     2    76   161   238   160   241 0.94 Bacterial Ig-like domain (group 2)
SAM_adeno_trans      PF01887.11   259 seq563_BIOID47097    -            300   4.7e-80  268.2   0.0   1   1   3.9e-84   5.3e-80  268.1   0.0     2   255    25   289    24   295 0.95 S-adenosyl-l-methionine hydroxide adenosyltransferase
GTP_EFTU             PF00009.22   188 seq565_BIOID47097    -            475   4.4e-43  146.8   0.0   1   1   1.2e-46   5.3e-43  146.5   0.0     3   182    27   232    25   314 0.90 Elongation factor Tu GTP binding domain
MMR_HSR1             PF01926.18   114 seq565_BIOID47097    -            475   4.2e-06   26.6   0.0   1   1   2.4e-09   1.1e-05   25.2   0.0     5   114    33   169    29   170 0.76 50S ribosome-binding GTPase
GTP_EFTU_D2          PF03144.20    74 seq565_BIOID47097    -            475   2.6e-05   24.1   0.2   1   1   1.2e-08   5.4e-05   23.1   0.1     6    73   265   324   261   325 0.83 Elongation factor Tu domain 2
NIF3                 PF01784.13   242 seq566_BIOID47097    -            247     1e-56  192.1   0.0   1   1   9.1e-61   1.2e-56  191.8   0.0     2   240     6   235     5   238 0.95 NIF3 (NGG1p interacting factor 3)
HycI                 PF01750.13   130 seq568_BIOID47097    -            195   9.5e-39  131.8   0.0   1   1   8.3e-43   1.1e-38  131.5   0.0     1   129    23   151    23   152 0.99 Hydrogenase maturation protease
Fer4_14              PF13394.1    117 seq569_BIOID47097    -            223   7.9e-18   64.5   0.1   1   1   3.1e-21   1.4e-17   63.7   0.1     1   112    24   139    24   147 0.83 4Fe-4S single cluster domain
Radical_SAM          PF04055.16   166 seq569_BIOID47097    -            223   1.4e-10   41.4   0.0   1   1   4.6e-14   2.1e-10   40.9   0.0     2   139    26   181    25   198 0.83 Radical SAM superfamily
Fer4_12              PF13353.1    139 seq569_BIOID47097    -            223   4.8e-07   29.8   0.1   1   1   1.5e-10   6.7e-07   29.3   0.1     2    98    13   126    12   141 0.76 4Fe-4S single cluster domain
Molybdopterin        PF00384.17   432 seq570_BIOID47097    -            808   9.9e-89  297.9   0.0   1   1   2.7e-92   1.2e-88  297.6   0.0     1   432   115   566   115   566 0.93 Molybdopterin oxidoreductase
Molydop_binding      PF01568.16   109 seq570_BIOID47097    -            808   5.3e-27   93.6   0.0   1   1   2.2e-30     1e-26   92.7   0.0     1   107   687   800   687   802 0.97 Molydopterin dinucleotide binding domain
Molybdop_Fe4S4       PF04879.11    55 seq570_BIOID47097    -            808   2.7e-13   49.4   0.9   1   1     1e-16   4.7e-13   48.6   0.6     1    55    53   112    53   112 0.96 Molybdopterin oxidoreductase Fe4S4 domain
MatE                 PF01554.13   162 seq572_BIOID47097    -            546   4.5e-66  221.3  35.7   1   2   2.1e-38   2.8e-34  117.9   6.4     1   160    99   259    99   261 0.98 MatE
MatE                 PF01554.13   162 seq572_BIOID47097    -            546   4.5e-66  221.3  35.7   2   2   3.1e-37   4.2e-33  114.1   9.0     1   162   329   490   329   490 1.00 MatE
PTS_EIIC             PF02378.13   321 seq574_BIOID47097    -            477   1.4e-80  270.4  33.4   1   1   2.1e-84   1.4e-80  270.4  23.2     1   321    13   320    13   320 0.94 Phosphotransferase system, EIIC
PTS_EIIB             PF00367.15    35 seq574_BIOID47097    -            477   7.7e-14   50.5   0.1   1   1     2e-17   1.3e-13   49.7   0.0     3    35   404   436   402   436 0.95 phosphotransferase system, EIIB
ECH                  PF00378.15   245 seq575_BIOID47097    -            771     3e-78  262.2   0.0   1   1   1.5e-81   6.9e-78  261.0   0.0     3   244    54   308    52   309 0.99 Enoyl-CoA hydratase/isomerase family
3HCDH_N              PF02737.13   180 seq575_BIOID47097    -            771   2.1e-60  203.3   0.2   1   1   1.3e-63   5.8e-60  201.9   0.1     2   180   358   536   357   536 0.99 3-hydroxyacyl-CoA dehydrogenase, NAD binding domain
3HCDH                PF00725.17    97 seq575_BIOID47097    -            771   1.7e-35  121.1   2.4   1   2   8.1e-30   3.7e-26   91.2   0.1     1    97   538   634   538   634 0.97 3-hydroxyacyl-CoA dehydrogenase, C-terminal domain
3HCDH                PF00725.17    97 seq575_BIOID47097    -            771   1.7e-35  121.1   2.4   2   2   1.2e-09   5.4e-06   26.6   0.0     4    62   670   732   669   753 0.86 3-hydroxyacyl-CoA dehydrogenase, C-terminal domain
OsmC                 PF02566.14   100 seq577_BIOID47097    -            143   9.3e-20   70.5   0.1   1   1   9.1e-24   1.2e-19   70.1   0.0     2    99    42   139    41   140 0.89 OsmC-like protein
adh_short            PF00106.20   167 seq578_BIOID47097    -            248   2.5e-34  118.4   0.0   1   1   1.2e-37   3.2e-34  118.1   0.0     2   166     2   165     1   166 0.93 short chain dehydrogenase
adh_short_C2         PF13561.1    243 seq578_BIOID47097    -            248   2.5e-14   53.5   0.0   1   1   1.1e-17   3.1e-14   53.2   0.0     3   222     9   218     7   232 0.89 Enoyl-(Acyl carrier protein) reductase
KR                   PF08659.5    181 seq578_BIOID47097    -            248   2.2e-13   50.1   0.0   1   1   1.1e-16   3.1e-13   49.6   0.0     3   173     3   170     2   177 0.89 KR domain
Epimerase            PF01370.16   236 seq578_BIOID47097    -            248   1.4e-06   27.8   0.1   1   1   1.6e-09   4.3e-06   26.2   0.0     1   117     3   135     3   176 0.80 NAD dependent epimerase/dehydratase family
NAD_binding_10       PF13460.1    183 seq578_BIOID47097    -            248   2.8e-06   27.3   0.0   1   1   1.3e-09   3.7e-06   26.9   0.0     1    60     3    67     3   173 0.77 NADH(P)-binding
GyrI-like            PF06445.10   155 seq579_BIOID47097    -            289   5.4e-24   84.8   0.0   1   1   1.5e-27   6.9e-24   84.5   0.0     2   155   127   288   126   288 0.98 GyrI-like small molecule binding domain
HTH_18               PF12833.2     81 seq579_BIOID47097    -            289   2.3e-20   72.3   2.1   1   1   8.1e-24   3.7e-20   71.7   1.5     1    80    27   105    27   106 0.97 Helix-turn-helix domain
HTH_AraC             PF00165.18    42 seq579_BIOID47097    -            289   2.5e-14   52.4   0.1   1   1   1.2e-12   5.3e-09   35.5   0.1     7    42    69   105    66   105 0.92 Bacterial regulatory helix-turn-helix proteins, AraC family
G_glu_transpept      PF01019.16   510 seq580_BIOID47097    -            580  8.9e-186  618.1   0.7   1   1  7.4e-190    1e-185  618.0   0.5     2   508    64   572    63   574 0.99 Gamma-glutamyltranspeptidase
Hexapep              PF00132.19    36 seq584_BIOID47097    -            206   3.1e-17   61.1  16.3   1   1   2.1e-15   1.4e-11   43.1   6.5     2    35   135   168   134   169 0.95 Bacterial transferase hexapeptide (six repeats)
Mac                  PF12464.3     55 seq584_BIOID47097    -            206   3.5e-14   52.4   0.1   1   1   9.4e-18   6.5e-14   51.5   0.0     2    55    10    63     9    63 0.98 Maltose acetyltransferase
Proteasome           PF00227.21   190 seq585_BIOID47097    -            176   1.5e-25   89.4   0.2   1   1     2e-29   2.8e-25   88.6   0.1     5   186     2   168     2   172 0.94 Proteasome subunit
Molybdopterin        PF00384.17   432 seq587_BIOID47097    -            777  1.8e-110  369.5   0.0   1   1  3.1e-114  2.1e-110  369.2   0.0     1   432    56   517    56   517 0.98 Molybdopterin oxidoreductase
Molydop_binding      PF01568.16   109 seq587_BIOID47097    -            777   2.1e-23   82.1   0.0   1   1   8.6e-27   5.9e-23   80.6   0.0     2    95   637   740   636   754 0.92 Molydopterin dinucleotide binding domain
PTS_EIIA_2           PF00359.17   142 seq588_BIOID47097    -            637   6.7e-33  113.2   0.0   1   1   2.5e-36   1.1e-32  112.5   0.0     5   140   498   634   495   636 0.95 Phosphoenolpyruvate-dependent sugar phosphotransferase system, EIIA 2
PTS_EIIC             PF02378.13   321 seq588_BIOID47097    -            637   2.5e-19   69.1  33.4   1   1   5.5e-23   2.5e-19   69.1  23.2     1   321    17   277    17   277 0.92 Phosphotransferase system, EIIC
PTS_IIB              PF02302.12    90 seq588_BIOID47097    -            637   1.9e-09   37.7   0.3   1   1   1.1e-12   4.9e-09   36.3   0.0     1    79   379   453   379   458 0.87 PTS system, Lactose/Cellobiose specific IIB subunit
Peptidase_S11        PF00768.15   241 seq589_BIOID47097    -            313   4.4e-89  297.7   1.0   1   1   1.6e-92   5.5e-89  297.4   0.7     2   240    33   264    32   265 0.98 D-alanyl-D-alanine carboxypeptidase
Beta-lactamase2      PF13354.1    197 seq589_BIOID47097    -            313   1.6e-12   47.1   0.2   1   1   6.3e-16   2.2e-12   46.7   0.1     1   142    51   194    51   260 0.86 Beta-lactamase enzyme family
HTH_AraC             PF00165.18    42 seq590_BIOID47097    -            302   6.1e-21   73.4   0.2   1   2   8.7e-11   5.9e-07   28.9   0.0     1    42   200   241   200   241 0.97 Bacterial regulatory helix-turn-helix proteins, AraC family
HTH_AraC             PF00165.18    42 seq590_BIOID47097    -            302   6.1e-21   73.4   0.2   2   2   6.7e-15   4.6e-11   42.0   0.1     6    42   254   291   252   291 0.94 Bacterial regulatory helix-turn-helix proteins, AraC family
HTH_18               PF12833.2     81 seq590_BIOID47097    -            302   3.1e-19   68.7   0.2   1   1   9.3e-23   6.4e-19   67.7   0.1     2    80   214   291   213   292 0.95 Helix-turn-helix domain
Autotransporter      PF03797.14   265 seq592_BIOID47097    -            882   2.7e-46  157.9  19.5   1   1     4e-50   2.7e-46  157.9  13.5     3   265   597   868   595   871 0.95 Autotransporter beta-domain
Pertactin            PF03212.9    121 seq592_BIOID47097    -            882   2.3e-09   36.8   1.0   1   1   3.4e-13   2.3e-09   36.8   0.7     1   120   406   531   406   532 0.84 Pertactin
PseudoU_synth_2      PF00849.17   164 seq593_BIOID47097    -            263   7.6e-18   64.7   0.0   1   1     2e-21   1.4e-17   63.9   0.0     2   164    94   224    93   224 0.90 RNA pseudouridylate synthase
S4                   PF01479.20    48 seq593_BIOID47097    -            263   8.2e-09   34.6   0.1   1   1   2.2e-12   1.5e-08   33.7   0.1     1    47    33    78    33    79 0.91 S4 domain
DUF1471              PF07338.8     56 seq594_BIOID47097    -            314   4.1e-62  205.5   5.4   1   3   2.8e-22   3.9e-18   64.7   0.0     2    56    34    90    33    90 0.98 Protein of unknown function (DUF1471)
DUF1471              PF07338.8     56 seq594_BIOID47097    -            314   4.1e-62  205.5   5.4   2   3     3e-22   4.1e-18   64.6   0.1     3    56   119   174   117   174 0.98 Protein of unknown function (DUF1471)
DUF1471              PF07338.8     56 seq594_BIOID47097    -            314   4.1e-62  205.5   5.4   3   3   3.1e-26   4.3e-22   77.3   0.1     2    56   259   314   258   314 0.99 Protein of unknown function (DUF1471)
oligo_HPY            PF08352.7     64 seq595_BIOID47097    -            327   2.3e-19   69.3   0.4   1   1   8.6e-23   3.9e-19   68.6   0.3     1    64   233   297   233   297 0.99 Oligopeptide/dipeptide transporter, C-terminal region
ABC_tran             PF00005.22   118 seq595_BIOID47097    -            327   5.9e-19   68.4   0.0   1   1   2.3e-22   1.1e-18   67.6   0.0    15   118    65   182    52   182 0.88 ABC transporter
AAA_21               PF13304.1    303 seq595_BIOID47097    -            327   6.9e-10   39.2   0.0   1   1   2.7e-12   1.2e-08   35.1   0.0   231   302   148   217   112   218 0.93 AAA domain
Aldedh               PF00171.17   462 seq596_BIOID47097    -            495  5.6e-170  565.5   0.0   1   1  9.3e-174  6.4e-170  565.3   0.0     4   462    31   489    28   489 0.97 Aldehyde dehydrogenase family
LuxC                 PF05893.9    400 seq596_BIOID47097    -            495   6.3e-05   21.7   0.0   1   1   1.5e-08    0.0001   21.0   0.0    86   261   155   328   145   336 0.83 Acyl-CoA reductase (LuxC)
Peripla_BP_1         PF00532.16   279 seq599_BIOID47097    -            346     2e-96  322.3   0.0   1   1  3.5e-100   2.4e-96  322.1   0.0     2   278    43   336    42   337 0.99 Periplasmic binding proteins and sugar binding domain of LacI family
Peripla_BP_4         PF13407.1    258 seq599_BIOID47097    -            346   6.8e-22   77.9   1.7   1   1   1.3e-25   8.7e-22   77.5   1.2     2   253    46   310    45   314 0.86 Periplasmic binding protein domain
Molybdopterin        PF00384.17   432 seq600_BIOID47097    -            139   9.1e-20   70.6   0.0   1   1   1.6e-23   1.1e-19   70.4   0.0     1    82    61   138    61   139 0.94 Molybdopterin oxidoreductase
Molybdop_Fe4S4       PF04879.11    55 seq600_BIOID47097    -            139   6.7e-17   60.9   0.8   1   1   1.6e-20   1.1e-16   60.2   0.6     1    54     1    53     1    54 0.95 Molybdopterin oxidoreductase Fe4S4 domain
2-Hacid_dh_C         PF02826.14   178 seq601_BIOID47097    -            410   1.5e-50  170.7   0.0   1   1   8.2e-54   2.8e-50  169.8   0.0     2   178   118   294   117   294 0.93 D-isomer specific 2-hydroxyacid dehydrogenase, NAD binding domain
2-Hacid_dh           PF00389.25   133 seq601_BIOID47097    -            410   7.1e-38  128.9   0.0   1   1   3.3e-41   1.1e-37  128.3   0.0     2   133    14   326    13   326 0.99 D-isomer specific 2-hydroxyacid dehydrogenase, catalytic domain
ACT                  PF01842.20    66 seq601_BIOID47097    -            410   1.7e-10   40.0   0.1   1   1   2.1e-13   7.2e-10   38.0   0.0     7    66   344   402   339   402 0.95 ACT domain
NAD_binding_2        PF03446.10   162 seq601_BIOID47097    -            410   2.2e-06   27.5   0.7   1   1   7.7e-09   2.6e-05   24.0   0.0     2   112   152   258   151   265 0.92 NAD binding domain of 6-phosphogluconate dehydrogenase
Flavoprotein         PF02441.14   129 seq604_BIOID47097    -            197     3e-26   91.4   0.0   1   1   3.5e-30   4.8e-26   90.8   0.0     1   128     1   129     1   130 0.91 Flavoprotein
Thioredoxin          PF00085.15   104 seq605_BIOID47097    -            296   7.3e-19   67.2   0.0   1   1     2e-22   1.4e-18   66.3   0.0     3   103    19   120    17   121 0.94 Thioredoxin
FBPase_glpX          PF03320.8    309 seq606_BIOID47097    -            321  8.9e-125  415.2   1.2   1   1  7.2e-129  9.9e-125  415.1   0.8     3   309     3   321     1   321 0.99 Bacterial fructose-1,6-bisphosphatase, glpX-encoded
Aldo_ket_red         PF00248.16   283 seq608_BIOID47097    -            284   1.1e-69  234.2   0.1   1   1   9.1e-74   1.2e-69  234.1   0.1     2   281    17   271    16   273 0.95 Aldo/keto reductase family
Ribosomal_S19        PF00203.16    81 seq609_BIOID47097    -             92   2.2e-38  129.6   0.1   1   1   1.9e-42   2.6e-38  129.3   0.0     1    81     3    83     3    83 0.99 Ribosomal protein S19
HlyD                 PF00529.15   306 seq613_BIOID47097    -            355   5.3e-40  137.5  25.9   1   1   2.2e-43     6e-40  137.3  17.9     2   306    47   339    46   339 0.97 HlyD family secretion protein
HlyD_2               PF12700.2    328 seq613_BIOID47097    -            355   2.7e-19   69.4   2.1   1   1   1.4e-22   3.8e-19   68.9   1.5    13   239    39   290    37   308 0.78 HlyD family secretion protein
HlyD_3               PF13437.1    105 seq613_BIOID47097    -            355   6.8e-18   64.8   0.1   1   1   1.8e-16   4.8e-13   49.2   0.0     2    97   214   319   213   326 0.86 HlyD family secretion protein
Biotin_lipoyl_2      PF13533.1     50 seq613_BIOID47097    -            355   1.5e-10   40.4   1.4   1   1   5.6e-14   1.5e-10   40.4   0.9     2    46    47    95    44   110 0.84 Biotin-lipoyl like
Cas_Cas5d            PF09704.5    218 seq614_BIOID47097    -            248   4.9e-47  160.2   0.2   1   1     4e-51   5.5e-47  160.0   0.2     1   217     4   232     4   233 0.88 CRISPR-associated protein (Cas_Cas5)
SCP2                 PF02036.12   101 seq615_BIOID47097    -            182     4e-19   68.6   0.1   1   1   4.2e-23   5.8e-19   68.1   0.1    11   101    53   141    41   141 0.93 SCP-2 sterol transfer family
adh_short            PF00106.20   167 seq618_BIOID47097    -            254   2.2e-34  118.6   0.3   1   1   1.1e-37   4.9e-34  117.5   0.1     2   166    11   176    10   177 0.94 short chain dehydrogenase
adh_short_C2         PF13561.1    243 seq618_BIOID47097    -            254   2.9e-27   95.9   0.0   1   1   7.3e-31   3.3e-27   95.7   0.0     5   242    18   250    15   251 0.97 Enoyl-(Acyl carrier protein) reductase
KR                   PF08659.5    181 seq618_BIOID47097    -            254   4.6e-12   45.8   0.1   1   1   1.6e-15   7.5e-12   45.1   0.1     3   154    12   163    11   177 0.89 KR domain
ILVD_EDD             PF00920.16   521 seq619_BIOID47097    -            603  1.5e-169  564.6   0.1   1   1  1.3e-173  1.8e-169  564.4   0.1     2   521    66   598    65   598 0.96 Dehydratase family
FCD                  PF07729.7    125 seq620_BIOID47097    -            258   5.9e-23   81.4   3.0   1   1   8.7e-27   5.9e-23   81.4   2.1     1   124   100   223   100   224 0.90 FCD domain
GntR                 PF00392.16    64 seq620_BIOID47097    -            258   2.1e-22   78.1   0.4   1   1   6.1e-26   4.2e-22   77.2   0.3     1    64     8    71     8    71 0.98 Bacterial regulatory proteins, gntR family
YjgP_YjgQ            PF03739.9    354 seq621_BIOID47097    -            359   3.3e-63  213.4   4.7   1   1   2.8e-67   3.9e-63  213.2   3.3     1   352     6   352     6   355 0.96 Predicted permease YjgP/YjgQ family
tRNA-synt_2b         PF00587.20   173 seq622_BIOID47097    -            572   7.4e-43  145.9   0.0   1   1   2.4e-46   1.1e-42  145.4   0.0     3   169    51   215    49   219 0.97 tRNA synthetase class II core domain (G, H, P, S and T)
YbaK                 PF04073.10   123 seq622_BIOID47097    -            572   5.8e-27   93.8   0.1   1   1   2.4e-30   1.1e-26   92.9   0.1     1   119   257   376   257   379 0.96 YbaK / prolyl-tRNA synthetases associated domain
HGTP_anticodon       PF03129.15    94 seq622_BIOID47097    -            572   7.3e-22   77.0   0.1   1   1   3.7e-25   1.7e-21   75.8   0.1     1    93   475   568   475   569 0.97 Anticodon binding domain
HyaE                 PF07449.6    107 seq624_BIOID47097    -            132   8.2e-40  134.9   0.0   1   1   6.9e-44   9.4e-40  134.7   0.0     1   107    10   116    10   116 0.99 Hydrogenase-1 expression protein HyaE
MdoG                 PF04349.7    484 seq627_BIOID47097    -            551    1e-150  502.0   0.1   1   1  9.1e-155  1.2e-150  501.8   0.1     1   482    45   534    45   536 0.92 Periplasmic glucan biosynthesis protein, MdoG
Glyco_tranf_2_3      PF13641.1    230 seq628_BIOID47097    -            872   1.7e-32  113.0   0.0   1   1   1.3e-35   2.5e-32  112.4   0.0     1   230   273   500   273   500 0.87 Glycosyltransferase like family 2
Glycos_transf_2      PF00535.21   169 seq628_BIOID47097    -            872   3.9e-30  104.6   0.0   1   1   3.2e-33   6.2e-30  103.9   0.0     1   169   276   447   276   447 0.98 Glycosyl transferase family 2
Glyco_trans_2_3      PF13632.1    192 seq628_BIOID47097    -            872   4.7e-19   68.7   1.1   1   1   2.4e-22   4.7e-19   68.7   0.7     2   187   356   555   355   570 0.70 Glycosyl transferase family group 2
Cellulose_synt       PF03552.9    722 seq628_BIOID47097    -            872   1.1e-16   60.3   6.6   1   1   3.3e-16   6.5e-13   47.7   1.8   414   651   445   662   434   684 0.76 Cellulose synthase
PilZ                 PF07238.9    102 seq628_BIOID47097    -            872   4.9e-15   55.2   0.1   1   1   4.6e-18     9e-15   54.4   0.0     1   101   694   790   694   791 0.95 PilZ domain
Glyco_transf_21      PF13506.1    174 seq628_BIOID47097    -            872   1.2e-13   50.6   0.0   1   1   1.1e-16   2.1e-13   49.8   0.0    12   174   334   499   325   499 0.87 Glycosyl transferase family 21
Glyco_tranf_2_2      PF10111.4    281 seq628_BIOID47097    -            872   2.5e-06   26.6   0.0   1   1   1.9e-09   3.7e-06   26.1   0.0    32   185   303   448   277   474 0.84 Glycosyltransferase like family 2
Glycos_transf_2      PF00535.21   169 seq631_BIOID47097    -            279   2.5e-29  102.0   0.0   1   1   9.5e-33   4.3e-29  101.2   0.0     1   125     8   132     8   172 0.84 Glycosyl transferase family 2
Glyco_tranf_2_3      PF13641.1    230 seq631_BIOID47097    -            279     5e-10   39.4   0.0   1   1   1.4e-13   6.4e-10   39.1   0.0     3   111     7   109     4   172 0.85 Glycosyltransferase like family 2
Terminase_6          PF03237.10   384 seq632_BIOID47097    -            433   6.6e-39  133.6   0.0   1   1   8.2e-43   1.1e-38  132.8   0.0     2   382    23   416    22   418 0.89 Terminase-like family
PdxA                 PF04166.7    299 seq634_BIOID47097    -            329  2.7e-123  410.8   0.0   1   1  2.4e-127  3.3e-123  410.5   0.0     6   299    29   322    25   322 0.99 Pyridoxal phosphate biosynthetic protein PdxA
DDE_Tnp_ISL3         PF01610.12   248 seq636_BIOID47097    -            327   8.6e-16   58.1   0.0   1   1   1.6e-19   2.2e-15   56.7   0.0     1   107    28   125    28   182 0.76 Transposase
Acetyltransf_2       PF00797.12   240 seq637_BIOID47097    -            281   5.3e-85  284.7   0.2   1   1   4.9e-89   6.7e-85  284.3   0.1     1   236    21   255    21   258 0.98 N-acetyltransferase
AAA_2                PF07724.9    171 seq638_BIOID47097    -            443   5.3e-52  176.0   0.7   1   2   6.4e-10   1.5e-06   28.1   0.0     5    66    52   113    49   115 0.92 AAA domain (Cdc48 subfamily)
AAA_2                PF07724.9    171 seq638_BIOID47097    -            443   5.3e-52  176.0   0.7   2   2   3.9e-46   8.9e-43  146.0   0.1    10   171   188   329   170   329 0.89 AAA domain (Cdc48 subfamily)
AAA                  PF00004.24   132 seq638_BIOID47097    -            443     2e-16   60.2   0.1   1   2   2.2e-10   5.1e-07   29.8   0.0     1    57    53   107    53   142 0.72 ATPase family associated with various cellular activities (AAA)
AAA                  PF00004.24   132 seq638_BIOID47097    -            443     2e-16   60.2   0.1   2   2   9.6e-10   2.2e-06   27.7   0.0    39   130   226   332   188   334 0.73 ATPase family associated with various cellular activities (AAA)
AAA_5                PF07728.9    139 seq638_BIOID47097    -            443   7.6e-08   32.0   0.3   1   1   1.4e-09   3.3e-06   26.7   0.0     1    99    52   149    52   206 0.77 AAA domain (dynein-related subfamily)
ClpB_D2-small        PF10431.4     81 seq638_BIOID47097    -            443   2.2e-06   27.3   0.8   1   1   6.9e-09   1.6e-05   24.6   0.0     1    62   335   405   335   412 0.90 C-terminal, D2-small domain, of ClpB protein
Phage_lambd_GpG      PF06894.6    127 seq640_BIOID47097    -            140   2.4e-56  188.6   0.7   1   1     2e-60   2.7e-56  188.4   0.5     1   126     1   125     1   126 0.99 Bacteriophage lambda minor tail protein (GpG)
tRNA-synt_2b         PF00587.20   173 seq641_BIOID47097    -            430   2.9e-38  131.0   0.0   1   1   6.1e-42   4.2e-38  130.5   0.0     2   172   173   349   172   350 0.96 tRNA synthetase class II core domain (G, H, P, S and T)
Seryl_tRNA_N         PF02403.17   108 seq641_BIOID47097    -            430   4.2e-34  116.6   3.5   1   1     1e-37   6.8e-34  116.0   2.4     1   108     1   107     1   107 0.99 Seryl-tRNA synthetase N-terminal domain
Ribosomal_L22        PF00237.14   105 seq642_BIOID47097    -            110   1.6e-41  140.4   2.4   1   1   1.3e-45   1.7e-41  140.2   1.6     1   104     5   108     5   109 0.99 Ribosomal protein L22p/L17e
MbtH                 PF03621.8     54 seq643_BIOID47097    -             72   4.1e-22   77.1   0.7   1   1   3.6e-26     5e-22   76.9   0.5     1    53     1    54     1    55 0.96 MbtH-like protein
Molybdopterin        PF00384.17   432 seq644_BIOID47097    -            559   6.6e-89  298.4   0.1   1   1   1.5e-92     1e-88  297.8   0.0   102   431     1   331     1   332 0.96 Molybdopterin oxidoreductase
Molydop_binding      PF01568.16   109 seq644_BIOID47097    -            559   1.6e-26   92.1   0.0   1   1   4.8e-30   3.3e-26   91.1   0.0     2   109   420   526   419   526 0.96 Molydopterin dinucleotide binding domain
AHS1                 PF02682.11   202 seq645_BIOID47097    -            218   2.9e-69  232.4   0.0   1   1   2.4e-73   3.3e-69  232.2   0.0     2   202     5   202     4   202 0.95 Allophanate hydrolase subunit 1
His_Phos_1           PF00300.17   158 seq647_BIOID47097    -            200   2.8e-10   40.3   0.0   1   1   1.5e-11   2.1e-07   31.0   0.0     2    80    56   130    55   139 0.78 Histidine phosphatase superfamily (branch 1)
DNA_binding_1        PF01035.15    85 seq650_BIOID47097    -            129     3e-29  100.4   0.0   1   1   2.9e-33     4e-29  100.0   0.0     2    84    32   114    31   115 0.97 6-O-methylguanine DNA methyltransferase, DNA binding domain
AMP-binding          PF00501.23   418 seq651_BIOID47097    -           1335  1.6e-116  389.0   0.0   1   1  7.7e-120  2.1e-116  388.6   0.0     1   417   524   928   524   929 0.97 AMP-binding enzyme
Condensation         PF00668.15   301 seq651_BIOID47097    -           1335   4.3e-61  206.2   0.0   1   1   2.4e-64   6.5e-61  205.6   0.0     2   300    44   342    43   343 0.91 Condensation domain
Thioesterase         PF00975.15   229 seq651_BIOID47097    -           1335   1.4e-45  156.2   1.8   1   1   1.8e-46   4.8e-43  147.8   0.0     2   218  1109  1322  1108  1333 0.95 Thioesterase domain
PP-binding           PF00550.20    67 seq651_BIOID47097    -           1335   8.7e-11   41.8   0.1   1   1     1e-13   2.8e-10   40.1   0.1     3    65  1022  1082  1020  1084 0.90 Phosphopantetheine attachment site
Abhydrolase_6        PF12697.2    228 seq651_BIOID47097    -           1335   9.6e-06   25.5   0.1   1   1   3.5e-09   9.6e-06   25.5   0.1     2   125  1111  1238  1110  1305 0.67 Alpha/beta hydrolase family
Fer4_7               PF12838.2     52 seq653_BIOID47097    -            180   8.4e-14   51.5   9.3   1   1   5.6e-17   8.4e-14   51.5   6.5     1    52    39    89    39    89 0.94 4Fe-4S dicluster domain
Fer4                 PF00037.22    24 seq653_BIOID47097    -            180   3.9e-14   51.4  11.8   1   2   3.5e-10   5.4e-07   28.8   2.0     4    24    36    56    33    56 0.90 4Fe-4S binding domain
Fer4                 PF00037.22    24 seq653_BIOID47097    -            180   3.9e-14   51.4  11.8   2   2   5.6e-12   8.5e-09   34.5   1.2     3    24    70    91    68    91 0.92 4Fe-4S binding domain
Fer4_6               PF12837.2     24 seq653_BIOID47097    -            180   7.2e-11   41.3  11.7   1   2   1.6e-09   2.4e-06   27.0   2.2     4    24    35    55    32    55 0.89 4Fe-4S binding domain
Fer4_6               PF12837.2     24 seq653_BIOID47097    -            180   7.2e-11   41.3  11.7   2   2     3e-09   4.6e-06   26.1   1.0     3    24    69    90    67    90 0.91 4Fe-4S binding domain
Fer4_9               PF13187.1     55 seq653_BIOID47097    -            180   1.2e-10   41.3   8.7   1   1     8e-14   1.2e-10   41.3   6.1     2    55    40    90    39    90 0.94 4Fe-4S dicluster domain
Fer4_10              PF13237.1     52 seq653_BIOID47097    -            180   9.3e-10   38.0  11.7   1   1   6.1e-13   9.3e-10   38.0   8.1     4    52    35    86    32    86 0.92 4Fe-4S dicluster domain
Fer4_8               PF13183.1     57 seq653_BIOID47097    -            180   1.7e-07   31.0  22.7   1   1   4.6e-10   6.9e-07   29.0   7.7     3    55    38    87    36    91 0.75 4Fe-4S dicluster domain
UbiD                 PF01977.11   407 seq657_BIOID47097    -            475  1.4e-113  379.3   0.0   1   1  1.2e-117  1.6e-113  379.1   0.0     1   405    10   418    10   420 0.97 3-octaprenyl-4-hydroxybenzoate carboxy-lyase
HupH_C               PF04809.8    120 seq658_BIOID47097    -            305   1.9e-49  166.3   0.0   1   2   4.9e-11   6.7e-07   28.9   0.0     6    95    70   159    67   173 0.82 HupH hydrogenase expression protein, C-terminal conserved region
HupH_C               PF04809.8    120 seq658_BIOID47097    -            305   1.9e-49  166.3   0.0   2   2   5.3e-44   7.2e-40  135.3   0.0     1   119   183   299   183   300 0.99 HupH hydrogenase expression protein, C-terminal conserved region
LigB                 PF02900.13   272 seq659_BIOID47097    -            283   3.5e-61  206.4   0.0   1   1   2.9e-65   3.9e-61  206.2   0.0     2   271     7   279     6   280 0.94 Catalytic LigB subunit of aromatic ring-opening dioxygenase
Nucleolin_N          PF12462.3    166 seq660_BIOID47097    -            715   4.4e-62  208.4   1.6   1   1   1.9e-65   4.4e-62  208.4   1.1     1   166    32   196    32   196 1.00 DNA helicase IV / RNA helicase N terminal
UvrD-helicase        PF00580.16   315 seq660_BIOID47097    -            715     2e-44  152.0   0.0   1   1   1.9e-47   4.2e-44  150.9   0.0     1   314   228   521   228   522 0.84 UvrD/REP helicase N-terminal domain
UvrD_C               PF13361.1    319 seq660_BIOID47097    -            715   8.7e-15   54.8   0.0   1   1   2.3e-16   5.3e-13   49.0   0.0   208   318   577   694   571   695 0.79 UvrD-like helicase C-terminal domain
AAA_19               PF13245.1     76 seq660_BIOID47097    -            715   4.7e-14   51.7   0.8   1   1   5.9e-17   1.3e-13   50.3   0.6     6    75   235   309   231   310 0.84 Part of AAA domain
UvrD_C_2             PF13538.1    104 seq660_BIOID47097    -            715     1e-09   38.3   0.1   1   1   2.2e-12     5e-09   36.1   0.1    50   102   614   689   561   691 0.79 Family description
FCD                  PF07729.7    125 seq661_BIOID47097    -            228   1.7e-26   92.8   6.1   1   1   3.7e-30   2.5e-26   92.3   4.2     5   124    89   208    87   209 0.99 FCD domain
GntR                 PF00392.16    64 seq661_BIOID47097    -            228     9e-18   63.3   0.0   1   1   3.6e-21   2.4e-17   61.9   0.0     3    64    15    75    13    75 0.98 Bacterial regulatory proteins, gntR family
DUF303               PF03629.13   255 seq663_BIOID47097    -            326   4.4e-31  107.9   0.0   1   1   3.7e-35   5.1e-31  107.7   0.0     2   201    11   252    10   303 0.78 Domain of unknown function (DUF303)
Acetyltransf_7       PF13508.1     79 seq664_BIOID47097    -            153   2.5e-15   56.2   0.0   1   1     1e-18   3.4e-15   55.8   0.0     2    78    47   130    46   131 0.87 Acetyltransferase (GNAT) domain
Acetyltransf_1       PF00583.19    83 seq664_BIOID47097    -            153   3.2e-10   39.7   0.0   1   1   1.3e-13   4.4e-10   39.3   0.0     2    82    54   129    53   130 0.97 Acetyltransferase (GNAT) family
Acetyltransf_9       PF13527.1    128 seq664_BIOID47097    -            153   4.5e-07   29.6   0.0   1   1   1.9e-10   6.4e-07   29.1   0.0     8   125    15   129     9   132 0.84 Acetyltransferase (GNAT) domain
Acetyltransf_10      PF13673.1    117 seq664_BIOID47097    -            153   7.2e-05   22.7   0.0   1   1     3e-08    0.0001   22.2   0.0    43   117    47   129     3   129 0.85 Acetyltransferase (GNAT) domain
MFS_1                PF07690.11   354 seq667_BIOID47097    -            396   1.2e-45  155.7  55.2   1   1   2.6e-49   1.2e-45  155.7  38.2     2   353    16   358    15   359 0.86 Major Facilitator Superfamily
Sugar_tr             PF00083.19   451 seq667_BIOID47097    -            396   9.5e-12   44.1  15.3   1   1   2.1e-15   9.5e-12   44.1  10.6    48   191    47   184    35   189 0.94 Sugar (and other) transporter
TRI12                PF06609.8    599 seq667_BIOID47097    -            396   1.5e-06   26.5   6.8   1   1   3.3e-10   1.5e-06   26.5   4.7    64   215    30   183     2   202 0.71 Fungal trichothecene efflux pump (TRI12)
Acetyltransf_9       PF13527.1    128 seq668_BIOID47097    -            167   9.1e-11   41.6   0.0   1   1   3.6e-14   1.2e-10   41.1   0.0     9   128    10   125     3   125 0.86 Acetyltransferase (GNAT) domain
Acetyltransf_1       PF00583.19    83 seq668_BIOID47097    -            167     1e-10   41.3   0.0   1   1   4.7e-14   1.6e-10   40.7   0.0     3    83    49   123    47   123 0.93 Acetyltransferase (GNAT) family
Acetyltransf_7       PF13508.1     79 seq668_BIOID47097    -            167   9.7e-07   28.7   0.0   1   1   5.1e-10   1.8e-06   27.9   0.0     6    78    45   123    43   124 0.74 Acetyltransferase (GNAT) domain
Acetyltransf_10      PF13673.1    117 seq668_BIOID47097    -            167   4.9e-05   23.3   0.0   1   1   2.3e-08   7.8e-05   22.6   0.0     1   117    10   122    10   122 0.71 Acetyltransferase (GNAT) domain
Trp_Tyr_perm         PF03222.8    394 seq670_BIOID47097    -            415  1.7e-149  497.8  36.0   1   1  1.4e-153  1.9e-149  497.6  24.9     1   394     7   403     7   403 0.99 Tryptophan/tyrosine permease family
Ribosomal_S3_C       PF00189.15    85 seq672_BIOID47097    -            233   3.5e-35  119.9   0.3   1   1   1.8e-38   1.2e-34  118.2   0.1     1    85   119   202   119   202 0.96 Ribosomal protein S3, C-terminal domain
KH_2                 PF07650.12    78 seq672_BIOID47097    -            233   6.9e-20   70.2   3.4   1   1   2.1e-23   1.4e-19   69.2   2.4     1    78    38   111    38   111 0.97 KH domain
Na_H_Exchanger       PF00999.16   384 seq673_BIOID47097    -            558   1.5e-75  254.0  52.3   1   1     3e-79   2.1e-75  253.5  36.3     4   379    14   385    11   389 0.94 Sodium/hydrogen exchanger family
TrkA_N               PF02254.13   116 seq673_BIOID47097    -            558   7.2e-25   87.1   0.3   1   1   1.8e-28   1.3e-24   86.3   0.2     2   115   421   534   420   535 0.97 TrkA-N domain
2-oxoacid_dh         PF00198.18   231 seq674_BIOID47097    -            405   7.8e-82  273.8   0.0   1   1   2.2e-85     1e-81  273.5   0.0     3   231   175   403   173   403 0.98 2-oxoacid dehydrogenases acyltransferase (catalytic domain)
Biotin_lipoyl        PF00364.17    74 seq674_BIOID47097    -            405   6.9e-18   63.9   0.3   1   1   3.6e-21   1.6e-17   62.7   0.2     2    73     5    76     4    77 0.96 Biotin-requiring enzyme
E3_binding           PF02817.12    39 seq674_BIOID47097    -            405     4e-15   55.0   2.3   1   1     1e-18   4.6e-15   54.8   0.1     5    39   114   148   111   148 0.96 e3 binding domain
Phage_tail_T         PF06223.7    103 seq675_BIOID47097    -            144   2.5e-56  188.2   0.9   1   1   1.2e-54   1.6e-50  169.6   0.1     1   103    11   113    11   113 0.99 Minor tail protein T
GGDEF                PF00990.16   161 seq676_BIOID47097    -            496   6.7e-50  168.6   0.0   1   1   7.4e-54     1e-49  168.1   0.0     1   161   323   480   323   480 0.98 GGDEF domain
AlkA_N               PF06029.6    116 seq677_BIOID47097    -            285   5.9e-29  100.3   0.0   1   1   1.4e-32   9.4e-29   99.7   0.0     3   116     3   112     1   112 0.98 AlkA N-terminal domain
HhH-GPD              PF00730.20   121 seq677_BIOID47097    -            285   1.1e-16   61.0   0.0   1   1   2.4e-20   1.7e-16   60.4   0.0     1   120   118   261   118   263 0.92 HhH-GPD superfamily base excision DNA repair protein
PMI_typeI            PF01238.16   373 seq679_BIOID47097    -            417  2.7e-124  414.8   0.0   1   1  3.1e-127  2.1e-123  411.8   0.0     1   373    27   383    27   383 0.99 Phosphomannose isomerase type I
SMP_2                PF10144.4    213 seq680_BIOID47097    -            214   6.2e-99  329.1   0.3   1   1  5.1e-103     7e-99  328.9   0.2     1   213     1   210     1   210 0.99 Bacterial virulence factor haemolysin
FAD_binding_1        PF00667.15   219 seq681_BIOID47097    -            599   1.2e-52  178.4   0.0   1   1   4.4e-56     2e-52  177.7   0.0     2   219   230   424   229   424 0.98 FAD binding domain
Flavodoxin_1         PF00258.20   143 seq681_BIOID47097    -            599   1.9e-32  112.1   0.2   1   1   1.1e-35   4.9e-32  110.7   0.0     1   136    66   195    66   200 0.90 Flavodoxin
NAD_binding_1        PF00175.16   109 seq681_BIOID47097    -            599   5.2e-22   78.3   0.0   1   1   2.3e-25   1.1e-21   77.3   0.0     1   109   457   564   457   564 0.89 Oxidoreductase NAD-binding domain
GST_N_3              PF13417.1     75 seq683_BIOID47097    -            142   3.1e-09   36.8   0.0   1   1   7.4e-13   5.1e-09   36.1   0.0    15    72    17    79    13    84 0.88 Glutathione S-transferase, N-terminal domain
GST_N_2              PF13409.1     70 seq683_BIOID47097    -            142   2.2e-06   27.4   0.0   1   1   4.9e-10   3.3e-06   26.8   0.0     9    67    16    74    12    77 0.89 Glutathione S-transferase, N-terminal domain
HDPD                 PF02924.9    118 seq684_BIOID47097    -            112   8.1e-16   57.7   1.1   1   1   6.8e-20   9.3e-16   57.5   0.8     4   114     7   108     4   111 0.87 Bacteriophage lambda head decoration protein D
Fimbrial             PF00419.15   145 seq685_BIOID47097    -            177   5.2e-13   49.3   3.7   1   1   4.8e-17   6.5e-13   49.0   2.5     2   143    30   175    29   177 0.80 Fimbrial protein
Lactonase            PF10282.4    344 seq687_BIOID47097    -            331   1.3e-87  294.0   0.0   1   1   3.5e-91   1.6e-87  293.6   0.0     2   343     5   327     4   328 0.95 Lactonase, 7-bladed beta-propeller
OKR_DC_1             PF01276.15   417 seq690_BIOID47097    -            756  9.5e-191  633.6   0.0   1   1  2.6e-194  1.2e-190  633.3   0.0     1   416   141   590   141   591 0.99 Orn/Lys/Arg decarboxylase, major domain
OKR_DC_1_C           PF03711.10   137 seq690_BIOID47097    -            756   4.3e-43  146.5   0.0   1   1     2e-46   9.1e-43  145.4   0.0     1   131   616   744   616   748 0.99 Orn/Lys/Arg decarboxylase, C-terminal domain
OKR_DC_1_N           PF03709.10   115 seq690_BIOID47097    -            756   2.7e-27   94.9   0.1   1   1   1.1e-30     5e-27   94.1   0.0     3   115    19   135    17   135 0.98 Orn/Lys/Arg decarboxylase, N-terminal domain
Aconitase            PF00330.15   465 seq692_BIOID47097    -            891  1.1e-186  620.7   0.0   1   1    2e-190  1.4e-186  620.4   0.0     1   465    57   562    57   562 0.99 Aconitase family (aconitate hydratase)
Aconitase_C          PF00694.14   131 seq692_BIOID47097    -            891   8.6e-49  164.8   0.0   1   1     3e-52   2.1e-48  163.6   0.0     3   130   691   818   689   819 0.98 Aconitase C-terminal domain
ABC_tran             PF00005.22   118 seq694_BIOID47097    -            519   1.8e-35  121.7   0.0   1   2     3e-24     1e-20   74.1   0.0     1   118    62   187    62   187 0.93 ABC transporter
ABC_tran             PF00005.22   118 seq694_BIOID47097    -            519   1.8e-35  121.7   0.0   2   2     2e-15   6.8e-12   45.6   0.0     1   117   311   442   311   443 0.88 ABC transporter
FMN_dh               PF01070.13   357 seq695_BIOID47097    -            396  3.3e-125  417.5   0.0   1   1  1.3e-128  4.4e-125  417.1   0.0     1   355    13   375    13   377 0.96 FMN-dependent dehydrogenase
NMO                  PF03060.10   330 seq695_BIOID47097    -            396   3.2e-05   23.1   2.9   1   1   1.4e-08   4.7e-05   22.5   2.0   138   225   248   335   244   371 0.87 Nitronate monooxygenase
P-II                 PF00543.17   102 seq696_BIOID47097    -            112   1.3e-43  147.5   2.6   1   1     1e-47   1.4e-43  147.3   1.8     1   102     4   105     4   105 0.99 Nitrogen regulatory protein P-II
AA_permease_2        PF13520.1    426 seq699_BIOID47097    -            460   2.3e-79  266.8  39.8   1   1     2e-83   2.7e-79  266.5  27.6     1   420     5   441     5   449 0.91 Amino acid permease
Oxidored_q6          PF01058.17   131 seq700_BIOID47097    -            255   1.5e-23   82.6   0.1   1   1   1.6e-27   2.2e-23   82.1   0.0     1   129    48   157    48   159 0.94 NADH ubiquinone oxidoreductase, 20 Kd subunit
AHS2                 PF02626.10   272 seq701_BIOID47097    -            310  4.7e-100  334.2   0.0   1   1    4e-104  5.5e-100  334.0   0.0     2   272    24   288    23   288 0.98 Allophanate hydrolase subunit 2
APS_kinase           PF01583.15   157 seq702_BIOID47097    -            201   3.1e-72  241.2   0.0   1   1   5.9e-76     4e-72  240.8   0.0     1   153    27   179    27   182 0.98 Adenylylsulphate kinase
AAA_33               PF13671.1    143 seq702_BIOID47097    -            201   1.4e-07   31.4   0.0   1   1   2.9e-11     2e-07   30.9   0.0     1   115    30   143    30   170 0.81 AAA domain
GrpE                 PF01025.14   166 seq703_BIOID47097    -            197   1.4e-47  161.2   3.3   1   1   1.2e-51   1.7e-47  160.9   2.3     5   166    35   194     7   194 0.87 GrpE
T6SS-SciN            PF12790.2    142 seq705_BIOID47097    -            174   7.4e-33  113.0   0.0   1   1   6.2e-37   8.5e-33  112.8   0.0     1   142    13   167    13   167 0.98 Type VI secretion lipoprotein
SpoU_methylase       PF00588.14   142 seq707_BIOID47097    -            370   7.3e-29  100.3   0.0   1   1   1.6e-32   1.1e-28   99.7   0.0     3   141   224   361   222   362 0.95 SpoU rRNA Methylase family
SpoU_sub_bind        PF08032.7     76 seq707_BIOID47097    -            370   3.1e-12   46.3   0.0   1   1     1e-15     7e-12   45.2   0.0     2    73   135   206   134   209 0.96 RNA 2'-O ribose methyltransferase substrate binding
ABC2_membrane_3      PF12698.2    344 seq708_BIOID47097    -            911   2.4e-41  141.8   6.3   1   1   1.6e-44   3.7e-41  141.1   4.4    12   343   569   903   560   904 0.88 ABC-2 family transporter protein
ABC_tran             PF00005.22   118 seq708_BIOID47097    -            911   4.6e-37  126.8   0.0   1   2   5.1e-21   1.2e-17   64.2   0.0     1   118    52   176    52   176 0.89 ABC transporter
ABC_tran             PF00005.22   118 seq708_BIOID47097    -            911   4.6e-37  126.8   0.0   2   2   1.1e-19   2.6e-16   59.9   0.0     1   118   316   436   316   436 0.90 ABC transporter
AAA_21               PF13304.1    303 seq708_BIOID47097    -            911   7.7e-22   78.4   1.5   1   1   7.7e-10   1.8e-06   28.0   0.0   220   297   391   466   341   466 0.79 AAA domain
ABC2_membrane_2      PF12679.2    277 seq708_BIOID47097    -            911   4.3e-19   68.3   7.6   1   1   3.5e-22     8e-19   67.4   5.3    72   275   675   909   545   910 0.77 ABC-2 family transporter protein
ABC2_membrane        PF01061.19   209 seq708_BIOID47097    -            911   2.9e-17   62.4  12.9   1   1   2.5e-20   5.8e-17   61.4   7.2    52   207   701   874   680   876 0.85 ABC-2 type transporter
ABC2_membrane_4      PF12730.2    232 seq708_BIOID47097    -            911   1.2e-08   34.3  15.2   1   1     9e-12   2.1e-08   33.5  10.6    50   227   718   898   550   906 0.62 ABC-2 family transporter protein
Hexapep              PF00132.19    36 seq709_BIOID47097    -            162   2.4e-11   42.4  14.7   1   1   2.2e-13     3e-09   35.8   3.3     2    34   109   141   108   143 0.96 Bacterial transferase hexapeptide (six repeats)
DUF883               PF05957.8     94 seq710_BIOID47097    -            101   1.2e-31  108.8   0.4   1   1   9.5e-36   1.3e-31  108.7   0.3     2    94     9   101     8   101 0.98 Bacterial protein of unknown function (DUF883)
tRNA_U5-meth_tr      PF05958.6    352 seq712_BIOID47097    -            433   5.5e-30  104.1   0.0   1   1   5.7e-32   7.1e-29  100.4   0.0    22   351   114   431    96   432 0.77 tRNA (Uracil-5-)-methyltransferase
Methyltransf_31      PF13847.1    152 seq712_BIOID47097    -            433   1.8e-13   50.2   0.0   1   1   2.3e-16   2.9e-13   49.5   0.0     4   111   287   391   284   424 0.79 Methyltransferase domain
TRAM                 PF01938.15    61 seq712_BIOID47097    -            433   2.4e-13   49.5   0.1   1   1   3.2e-16     4e-13   48.8   0.1     2    61    11    67    10    67 0.96 TRAM domain
Methyltransf_26      PF13659.1    117 seq712_BIOID47097    -            433   2.2e-10   40.4   0.1   1   1     6e-12   7.5e-09   35.5   0.0     2    81   288   367   287   423 0.87 Methyltransferase domain
Methyltransf_18      PF12847.2    112 seq712_BIOID47097    -            433   2.6e-08   34.3   0.0   1   1   5.2e-11   6.5e-08   33.0   0.0     1    78   286   364   286   406 0.84 Methyltransferase domain
PCMT                 PF01135.14   210 seq712_BIOID47097    -            433   5.8e-08   32.4   0.0   1   1   9.3e-11   1.2e-07   31.4   0.0    59   130   272   340   257   351 0.89 Protein-L-isoaspartate(D-aspartate) O-methyltransferase (PCMT)
RrnaAD               PF00398.15   262 seq712_BIOID47097    -            433   1.3e-06   27.5   0.0   1   1   1.8e-09   2.3e-06   26.7   0.0    14    84   270   342   259   350 0.91 Ribosomal RNA adenine dimethylase
Met_10               PF02475.11   200 seq712_BIOID47097    -            433   3.4e-06   26.6   0.0   1   1   4.4e-09   5.4e-06   26.0   0.0    99   173   284   360   271   384 0.79 Met-10+ like-protein
MTS                  PF05175.9    170 seq712_BIOID47097    -            433   1.8e-05   24.0   0.0   1   1   3.2e-08     4e-05   22.9   0.0    24    97   279   350   274   378 0.88 Methyltransferase small domain
Cons_hypoth95        PF03602.10   183 seq712_BIOID47097    -            433   3.5e-05   23.1   0.0   1   1   5.7e-08   7.1e-05   22.1   0.0    42   122   286   364   274   384 0.89 Conserved hypothetical protein 95
TMP_2                PF06791.8    210 seq713_BIOID47097    -            853   2.9e-67  226.2  13.5   1   1   4.3e-71   2.9e-67  226.2   9.3     2   209    50   257    49   258 0.97 Prophage tail length tape measure protein
Tape_meas_lam_C      PF09718.5     78 seq713_BIOID47097    -            853   6.6e-20   70.6   5.9   1   1   9.7e-24   6.6e-20   70.6   4.1     2    78   627   703   626   703 0.98 Lambda phage tail tape-measure protein (Tape_meas_lam_C)
DUF3296              PF11726.3    180 seq714_BIOID47097    -            204   1.2e-43  148.7   0.1   1   1   9.8e-48   1.3e-43  148.4   0.1     2   180    17   203    16   203 0.89 Protein of unknown function (DUF3296)
A2M_N_2              PF07703.9    136 seq719_BIOID47097    -           1653   1.5e-25   89.4   0.0   1   1   1.6e-28   4.4e-25   87.9   0.0     2   136   759   906   758   906 0.95 Alpha-2-macroglobulin family N-terminal region
A2M_N                PF01835.14    99 seq719_BIOID47097    -           1653   3.9e-23   81.4   0.2   1   1   2.3e-21   6.4e-18   64.7   0.0     2    99   388   479   387   479 0.92 MG2 domain
MG1                  PF11974.3     96 seq719_BIOID47097    -           1653   7.8e-15   55.1   0.1   1   1   5.6e-17   1.5e-13   51.0   0.1     1    94   289   381   289   383 0.97 Alpha-2-macroglobulin MG1 domain
A2M                  PF00207.17    92 seq719_BIOID47097    -           1653   1.9e-06   27.2   0.0   1   1   3.1e-09   8.5e-06   25.1   0.0     8    91   976  1056   972  1057 0.94 Alpha-2-macroglobulin family
DUF1044              PF06296.7    120 seq721_BIOID47097    -            119   1.8e-37  127.7   0.7   1   1   1.5e-41     2e-37  127.5   0.5     1   120     1   113     1   113 0.99 Protein of unknown function (DUF1044)
Phage_cap_E          PF03864.10   329 seq722_BIOID47097    -             91   3.3e-12   45.8   0.0   1   1   2.7e-16   3.7e-12   45.6   0.0     1    79     4    82     4    88 0.94 Phage major capsid protein E
Pyr_redox_2          PF07992.9    200 seq723_BIOID47097    -            466   1.4e-31  109.8   0.0   1   1   1.5e-34   2.8e-31  108.8   0.0     1   198     8   315     8   317 0.89 Pyridine nucleotide-disulphide oxidoreductase
Pyr_redox_dim        PF02852.17   110 seq723_BIOID47097    -            466   4.2e-30  103.9   0.8   1   1   5.4e-33   1.1e-29  102.5   0.5     1   109   346   457   346   458 0.97 Pyridine nucleotide-disulphide oxidoreductase, dimerisation domain
Pyr_redox            PF00070.22    80 seq723_BIOID47097    -            466   1.8e-18   66.5   1.7   1   1   4.2e-19   8.3e-16   58.0   0.0     1    76   178   251   178   258 0.94 Pyridine nucleotide-disulphide oxidoreductase
Pyr_redox_3          PF13738.1    203 seq723_BIOID47097    -            466   4.6e-08   33.2   0.0   1   1   2.2e-10   4.3e-07   30.0   0.0     1   176    10   185    10   212 0.71 Pyridine nucleotide-disulphide oxidoreductase
FAD_binding_2        PF00890.19   421 seq723_BIOID47097    -            466   1.5e-05   23.8   3.6   1   1   7.2e-08   0.00014   20.7   1.6     1    40     8    48     8    51 0.96 FAD binding domain
Thi4                 PF01946.12   230 seq723_BIOID47097    -            466   2.6e-05   23.3   0.4   1   1   5.9e-08   0.00012   21.2   0.2    17    61     6    50     2    64 0.89 Thi4 family
RrnaAD               PF00398.15   262 seq724_BIOID47097    -            273   3.1e-77  259.0   0.0   1   1   2.6e-81   3.6e-77  258.8   0.0     3   261    10   265     8   266 0.98 Ribosomal RNA adenine dimethylase
NTPase_I-T           PF01931.13   168 seq725_BIOID47097    -            174   2.3e-65  219.2   0.0   1   1   1.9e-69   2.6e-65  219.1   0.0     1   166    10   171    10   173 0.99 Protein of unknown function DUF84
Mob_synth_C          PF06463.8    128 seq726_BIOID47097    -            329   6.4e-36  122.7   0.0   1   1   3.1e-39   1.1e-35  122.0   0.0     1   127   186   312   186   313 0.98 Molybdenum Cofactor Synthesis C
Radical_SAM          PF04055.16   166 seq726_BIOID47097    -            329   5.8e-27   94.7   0.0   1   1   2.3e-30   7.9e-27   94.3   0.0     2   166    19   181    18   181 0.97 Radical SAM superfamily
Fer4_12              PF13353.1    139 seq726_BIOID47097    -            329   1.4e-07   31.6   0.0   1   1   7.6e-11   2.6e-07   30.7   0.0    15   116    24   125    13   131 0.84 4Fe-4S single cluster domain
Fer4_14              PF13394.1    117 seq726_BIOID47097    -            329   5.1e-07   29.6   0.0   1   1   5.1e-10   1.7e-06   27.9   0.0     6    90    22   104    15   125 0.70 4Fe-4S single cluster domain
DAO                  PF01266.19   358 seq731_BIOID47097    -            426   4.1e-72  242.9   0.2   1   1   2.1e-75   4.7e-72  242.7   0.1     1   358    29   381    29   381 0.96 FAD dependent oxidoreductase
Thi4                 PF01946.12   230 seq731_BIOID47097    -            426   1.7e-07   30.4   0.2   1   1   1.4e-10   3.1e-07   29.6   0.1     9    64    19    75    12   102 0.91 Thi4 family
NAD_binding_8        PF13450.1     68 seq731_BIOID47097    -            426   2.2e-06   27.4   0.7   1   1   3.9e-09   8.8e-06   25.5   0.5     1    42    32    71    32    88 0.82 NAD(P)-binding Rossmann-like domain
FAD_binding_3        PF01494.14   356 seq731_BIOID47097    -            426     7e-06   25.2   0.6   1   1   3.1e-09     7e-06   25.2   0.4     2    33    28    59    27    68 0.94 FAD binding domain
FAD_binding_2        PF00890.19   421 seq731_BIOID47097    -            426   2.1e-05   23.4   0.6   1   1   1.5e-08   3.4e-05   22.7   0.5     1    43    29    71    29    82 0.85 FAD binding domain
Ribosomal_L16        PF00252.13   133 seq733_BIOID47097    -            136   1.2e-50  170.5   0.8   1   1     1e-54   1.4e-50  170.4   0.6     1   132     4   131     4   132 0.97 Ribosomal protein L16p/L10e
Syd                  PF07348.7    176 seq734_BIOID47097    -            181   1.8e-65  219.4   0.0   1   1   1.4e-69     2e-65  219.3   0.0     2   176     6   179     5   179 0.99 Syd protein (SUKH-2)
CHMI                 PF02962.10   124 seq735_BIOID47097    -            126   1.7e-68  228.3   0.1   1   1   1.3e-72   1.8e-68  228.2   0.0     1   124     2   125     2   125 1.00 5-carboxymethyl-2-hydroxymuconate isomerase
YdfZ                 PF14001.1     64 seq737_BIOID47097    -             67     2e-33  114.3   0.1   1   1   1.6e-37   2.2e-33  114.1   0.1     1    64     2    65     2    65 0.99 YdfZ protein
Pili_assembly_N      PF00345.15   122 seq740_BIOID47097    -            227   8.9e-40  135.1   5.2   1   1   3.8e-42   2.6e-38  130.4   0.2     1   121    19   141    19   142 0.93 Gram-negative pili assembly chaperone, N-terminal domain
Pili_assembly_C      PF02753.12    68 seq740_BIOID47097    -            227   1.1e-10   41.0   2.2   1   1   4.4e-14     3e-10   39.6   1.5     2    65   162   221   161   224 0.94 Gram-negative pili assembly chaperone, C-terminal domain
Response_reg         PF00072.19   112 seq743_BIOID47097    -            239   2.6e-29  101.3   0.0   1   1   5.4e-33   3.7e-29  100.8   0.0     1   111     7   116     7   117 0.99 Response regulator receiver domain
Trans_reg_C          PF00486.23    77 seq743_BIOID47097    -            239   5.2e-23   80.6   0.0   1   1   2.1e-26   1.4e-22   79.2   0.0     2    77   157   232   156   232 0.98 Transcriptional regulatory protein, C terminal
Sulfatase            PF00884.18   379 seq744_BIOID47097    -            541   4.8e-45  154.0   2.0   1   1   4.5e-49   6.2e-45  153.7   1.4     2   301   224   476   223   519 0.90 Sulfatase
BPL_LplA_LipB        PF03099.14   125 seq745_BIOID47097    -            338   3.1e-23   82.0   0.0   1   1   1.6e-26   1.1e-22   80.2   0.0     1   125    46   158    46   158 0.94 Biotin/lipoate A/B protein ligase family
Lip_prot_lig_C       PF10437.4     86 seq745_BIOID47097    -            338   2.7e-23   81.3   0.0   1   1   4.6e-26   3.2e-22   77.8   0.0     1    86   248   333   248   333 0.97 Bacterial lipoate protein ligase C-terminus
Chorismate_bind      PF00425.13   257 seq747_BIOID47097    -            431   1.5e-62  211.1   0.0   1   1   1.4e-66   1.9e-62  210.8   0.0     2   257   169   420   168   420 0.97 chorismate binding enzyme
Acyl_CoA_thio        PF02551.10   132 seq749_BIOID47097    -            314   2.6e-68  227.6   0.0   1   2   3.6e-17   2.5e-13   49.6   0.0     5   126    49   131    45   143 0.89 Acyl-CoA thioesterase
Acyl_CoA_thio        PF02551.10   132 seq749_BIOID47097    -            314   2.6e-68  227.6   0.0   2   2   7.2e-55   4.9e-51  171.6   0.0     2   132   176   309   175   309 0.99 Acyl-CoA thioesterase
4HBT_3               PF13622.1    256 seq749_BIOID47097    -            314   1.4e-39  136.2   0.1   1   1   2.6e-43   1.8e-39  135.9   0.0    10   255    60   309    53   310 0.84 Thioesterase-like superfamily
UPF0027              PF01139.12   420 seq750_BIOID47097    -            408  9.4e-134  446.4   0.2   1   1  7.8e-138  1.1e-133  446.2   0.1     2   420    10   408     9   408 0.93 Uncharacterized protein family UPF0027
HTH_3                PF01381.17    55 seq751_BIOID47097    -            107   1.2e-07   31.3   0.0   1   1   1.6e-11   2.2e-07   30.5   0.0     1    45    52    96    52    98 0.94 Helix-turn-helix
DUF876               PF05936.7    425 seq752_BIOID47097    -            443  3.4e-148  493.4   0.6   1   1  2.8e-152  3.8e-148  493.3   0.4     1   425    20   442    20   442 0.99 Bacterial protein of unknown function (DUF876)
DUF4102              PF13356.1     89 seq754_BIOID47097    -            428   9.2e-21   73.4   0.9   1   1     9e-24   6.1e-20   70.7   0.1     1    85    24   112    24   117 0.87 Domain of unknown function (DUF4102)
Phage_integrase      PF00589.17   173 seq754_BIOID47097    -            428   4.6e-20   71.8   0.0   1   1   1.6e-23   1.1e-19   70.6   0.0     2   169   229   393   228   396 0.89 Phage integrase family
Bac_Ubq_Cox          PF01654.12   436 seq755_BIOID47097    -            514  1.8e-184  613.0  24.7   1   1  1.8e-188  2.4e-184  612.6  17.1     1   435     7   502     7   503 0.97 Bacterial Cytochrome Ubiquinol Oxidase
Fer4_11              PF13247.1     99 seq757_BIOID47097    -            644     4e-16   58.5  14.9   1   1   3.8e-19     4e-16   58.5  10.3     6    97    57   142    53   144 0.90 4Fe-4S dicluster domain
Fer4_7               PF12838.2     52 seq757_BIOID47097    -            644   1.6e-14   53.8  57.6   1   1   5.4e-10   5.7e-07   29.7  11.0     1    52    60   106    60   106 0.94 4Fe-4S dicluster domain
Pyr_redox_2          PF07992.9    200 seq757_BIOID47097    -            644     8e-11   42.0   0.0   1   1   2.7e-13   2.9e-10   40.2   0.0     1   198   317   617   317   619 0.87 Pyridine nucleotide-disulphide oxidoreductase
Pyr_redox            PF00070.22    80 seq757_BIOID47097    -            644   1.9e-10   40.8   1.0   1   1   4.8e-08     5e-05   23.4   0.1     1    63   317   388   317   393 0.81 Pyridine nucleotide-disulphide oxidoreductase
Fer4_9               PF13187.1     55 seq757_BIOID47097    -            644   2.3e-10   40.4  43.2   1   1   2.2e-09   2.3e-06   27.6   8.3     1    54    91   138    91   139 0.94 4Fe-4S dicluster domain
NAD_binding_8        PF13450.1     68 seq757_BIOID47097    -            644     7e-09   35.4   0.1   1   1   1.9e-11     2e-08   34.0   0.0     1    35   320   354   320   362 0.96 NAD(P)-binding Rossmann-like domain
Fer4_6               PF12837.2     24 seq757_BIOID47097    -            644   2.1e-08   33.5  55.3   1   1   3.9e-09   4.1e-06   26.3   1.4     2    23    85   106    84   107 0.91 4Fe-4S binding domain
Fer4_10              PF13237.1     52 seq757_BIOID47097    -            644   1.7e-07   30.7  46.4   1   1   1.7e-09   1.8e-06   27.4   7.2     3    52    86   135    84   135 0.86 4Fe-4S dicluster domain
Fer4                 PF00037.22    24 seq757_BIOID47097    -            644     1e-06   27.9   3.0   1   1   9.8e-10     1e-06   27.9   2.1     2    23    86   107    85   108 0.90 4Fe-4S binding domain
FAD_binding_3        PF01494.14   356 seq757_BIOID47097    -            644   6.1e-06   25.4   0.1   1   1   1.4e-08   1.5e-05   24.1   0.0     3    34   317   348   315   350 0.94 FAD binding domain
Thi4                 PF01946.12   230 seq757_BIOID47097    -            644     1e-05   24.6   0.0   1   1   1.9e-08     2e-05   23.7   0.0    19    63   317   361   307   386 0.79 Thi4 family
HI0933_like          PF03486.9    409 seq757_BIOID47097    -            644   8.3e-06   24.3   0.3   1   1   1.5e-08   1.6e-05   23.4   0.2     2    36   317   351   316   356 0.94 HI0933-like protein
DUF4055              PF13264.1    138 seq758_BIOID47097    -            468   1.4e-44  151.4   0.7   1   1   1.5e-48   2.1e-44  150.8   0.5     1   138   249   387   249   387 0.97 Domain of unknown function (DUF4055)
Patatin              PF01734.17   204 seq759_BIOID47097    -            301   1.6e-24   86.8   0.4   1   1   2.2e-28     3e-24   85.9   0.1     1   201     8   165     8   167 0.95 Patatin-like phospholipase
Glycos_transf_1      PF00534.15   172 seq760_BIOID47097    -            405   9.7e-08   31.5   0.0   1   1   1.5e-11   2.1e-07   30.4   0.0    74   135   287   349   284   371 0.85 Glycosyl transferases group 1
G_glu_transpept      PF01019.16   510 seq762_BIOID47097    -             55   1.2e-07   30.5   0.0   1   1   8.6e-12   1.2e-07   30.5   0.0   424   463     3    39     1    49 0.93 Gamma-glutamyltranspeptidase
Metal_resist         PF13801.1    125 seq766_BIOID47097    -            141   1.7e-19   69.9   2.4   1   1   1.7e-23   2.3e-19   69.4   1.7     7   122    11   120     5   123 0.84 Heavy-metal resistance
SDH_alpha            PF03313.10   283 seq767_BIOID47097    -            436   7.4e-73  244.9  15.1   1   1   5.4e-77   7.4e-73  244.9  10.4     4   281    52   429    48   433 0.97 Serine dehydratase alpha chain
PhnA                 PF03831.9     56 seq768_BIOID47097    -            137   3.1e-29  100.0   6.8   1   1   5.8e-33     4e-29   99.6   4.7     1    56    69   123    69   123 0.98 PhnA protein
PhnA_Zn_Ribbon       PF08274.7     30 seq768_BIOID47097    -            137     1e-15   57.1   7.4   1   1   2.4e-19   1.7e-15   56.3   5.1     1    30    28    57    28    57 0.97 PhnA Zinc-Ribbon
PTR2                 PF00854.16   373 seq769_BIOID47097    -            485   2.3e-68  230.5  17.7   1   1     6e-72   4.1e-68  229.7  12.3     3   370    77   417    75   420 0.95 POT family
MFS_1                PF07690.11   354 seq769_BIOID47097    -            485   1.1e-18   67.0  48.5   1   1   1.6e-22   1.1e-18   67.0  33.6     9   348    21   418    13   425 0.76 Major Facilitator Superfamily
DUF3561              PF12084.3    107 seq770_BIOID47097    -            107   1.1e-51  173.0   8.8   1   1   8.8e-56   1.2e-51  172.8   6.1     1   107     1   107     1   107 0.99 Protein of unknown function (DUF3561)
Mannitol_dh_C        PF08125.8    245 seq771_BIOID47097    -            425   4.3e-72  242.1   0.0   1   1   1.3e-75   8.9e-72  241.0   0.0     1   244   191   416   191   417 0.98 Mannitol dehydrogenase C-terminal domain
Mannitol_dh          PF01232.18   151 seq771_BIOID47097    -            425   7.9e-28   97.1   0.1   1   1   2.3e-31   1.6e-27   96.2   0.1     1   151    44   166    44   166 0.97 Mannitol dehydrogenase Rossmann domain
EamA                 PF00892.15   126 seq773_BIOID47097    -            324   2.4e-13   50.0  26.7   1   1   4.7e-14   3.2e-10   40.0   4.0     1   121    16   137    16   144 0.86 EamA-like transporter family
EmrE                 PF13536.1    113 seq773_BIOID47097    -            324   7.8e-07   29.1   3.7   1   1   1.1e-10   7.8e-07   29.1   2.6     4   107    40   143    37   150 0.75 Multidrug resistance efflux transporter
YfaZ                 PF07437.6    180 seq774_BIOID47097    -            180   2.8e-91  303.6   6.5   1   1   2.3e-95   3.2e-91  303.5   4.5     1   180     1   180     1   180 1.00 YfaZ precursor
PseudoU_synth_2      PF00849.17   164 seq776_BIOID47097    -            219   2.9e-30  105.1   0.0   1   1   2.6e-34   3.5e-30  104.8   0.0     1   163    22   169    22   170 0.92 RNA pseudouridylate synthase
Ribosomal_L29        PF00831.18    58 seq779_BIOID47097    -             63     5e-25   86.8   6.8   1   1     4e-29   5.5e-25   86.7   4.7     1    58     3    60     3    60 0.99 Ribosomal L29 protein
FAA_hydrolase        PF01557.13   217 seq780_BIOID47097    -            273   1.1e-20   73.8   0.0   1   1   1.1e-24   1.5e-20   73.4   0.0     3   216    64   272    62   273 0.89 Fumarylacetoacetate (FAA) hydrolase family
DDE_Tnp_1_assoc      PF13808.1     90 seq781_BIOID47097    -             92   8.2e-29   99.0   0.0   1   1   6.5e-33   8.9e-29   98.9   0.0     1    86     6    91     6    92 0.98 DDE_Tnp_1-associated
MFS_1                PF07690.11   354 seq782_BIOID47097    -            394   1.8e-37  128.8  47.2   1   1   3.1e-39   4.2e-35  121.0  20.3     2   353    20   357    19   358 0.88 Major Facilitator Superfamily
Molybdopterin        PF00384.17   432 seq783_BIOID47097    -            814  9.8e-114  380.3   0.0   1   1  2.6e-117  1.2e-113  380.0   0.0     1   432   119   576   119   576 0.96 Molybdopterin oxidoreductase
Molydop_binding      PF01568.16   109 seq783_BIOID47097    -            814   3.2e-29  100.8   0.0   1   1   1.7e-32   7.7e-29   99.5   0.0     1   107   695   806   695   808 0.97 Molydopterin dinucleotide binding domain
Molybdop_Fe4S4       PF04879.11    55 seq783_BIOID47097    -            814   8.6e-18   63.7   0.9   1   1   3.4e-21   1.5e-17   62.9   0.6     1    55    56   116    56   116 0.98 Molybdopterin oxidoreductase Fe4S4 domain
Acetyltransf_1       PF00583.19    83 seq784_BIOID47097    -            167   2.6e-13   49.7   0.1   1   1   1.7e-16   3.8e-13   49.1   0.1     2    83    66   145    65   145 0.96 Acetyltransferase (GNAT) family
Acetyltransf_10      PF13673.1    117 seq784_BIOID47097    -            167   7.6e-12   45.2   0.0   1   1     4e-15   9.1e-12   45.0   0.0     1   117    18   144    18   144 0.84 Acetyltransferase (GNAT) domain
Acetyltransf_4       PF13420.1    155 seq784_BIOID47097    -            167   2.3e-10   40.5   0.0   1   1   1.2e-13   2.8e-10   40.2   0.0     2   137    12   147    11   153 0.86 Acetyltransferase (GNAT) domain
Acetyltransf_7       PF13508.1     79 seq784_BIOID47097    -            167   6.2e-10   38.9   0.1   1   1   4.4e-13     1e-09   38.3   0.1     3    78    60   145    58   146 0.83 Acetyltransferase (GNAT) domain
Acetyltransf_3       PF13302.1    142 seq784_BIOID47097    -            167   3.6e-07   30.4   0.0   1   1   2.1e-10   4.7e-07   30.0   0.0     4   142    11   145    10   145 0.74 Acetyltransferase (GNAT) domain
FR47                 PF08445.5     86 seq784_BIOID47097    -            167   4.2e-05   23.1   0.0   1   1   3.4e-08   7.7e-05   22.2   0.0    19    81    85   148    82   151 0.89 FR47-like protein
Response_reg         PF00072.19   112 seq786_BIOID47097    -            238     3e-26   91.5   0.4   1   1   1.5e-29   1.1e-25   89.7   0.1     1   109     6   112     6   115 0.98 Response regulator receiver domain
Trans_reg_C          PF00486.23    77 seq786_BIOID47097    -            238   3.5e-18   65.1   0.0   1   1   1.2e-21   8.1e-18   63.9   0.0     1    77   156   232   156   232 0.98 Transcriptional regulatory protein, C terminal
LamB_YcsF            PF03746.11   242 seq787_BIOID47097    -            244  1.7e-102  341.5   0.4   1   1  1.4e-106    2e-102  341.3   0.3     1   241     2   237     2   238 0.99 LamB/YcsF family
DUF830               PF05708.7    158 seq791_BIOID47097    -            274   2.2e-17   63.3   0.0   1   1     5e-21   3.4e-17   62.7   0.0     2   124    65   221    64   240 0.95 Orthopoxvirus protein of unknown function (DUF830)
NLPC_P60             PF00877.14   105 seq791_BIOID47097    -            274   4.7e-09   35.9   0.0   1   1   3.8e-09   2.6e-05   23.8   0.0    15    96    29   121    21   130 0.81 NlpC/P60 family
HTH_AraC             PF00165.18    42 seq793_BIOID47097    -            253   4.7e-19   67.4   0.8   1   2     5e-10   3.4e-06   26.5   0.1     1    40   155   193   155   195 0.95 Bacterial regulatory helix-turn-helix proteins, AraC family
HTH_AraC             PF00165.18    42 seq793_BIOID47097    -            253   4.7e-19   67.4   0.8   2   2   4.7e-14   3.2e-10   39.3   0.0     6    41   208   244   206   245 0.94 Bacterial regulatory helix-turn-helix proteins, AraC family
HTH_18               PF12833.2     81 seq793_BIOID47097    -            253     6e-15   54.9   0.0   1   1   1.8e-18   1.2e-14   54.0   0.0     2    80   169   245   168   246 0.96 Helix-turn-helix domain
Aldolase             PF01081.14   196 seq794_BIOID47097    -            213   3.4e-95  316.7   0.8   1   1   2.8e-99   3.8e-95  316.5   0.5     2   196     9   203     8   203 0.99 KDPG and KHG aldolase
Ribosomal_S17        PF00366.15    69 seq795_BIOID47097    -             84   1.1e-32  111.7   1.3   1   1   9.4e-37   1.3e-32  111.5   0.9     1    69    10    78    10    78 0.99 Ribosomal protein S17
FadR_C               PF07840.7    164 seq796_BIOID47097    -            239   6.9e-73  243.5   0.0   1   1   1.9e-76   8.5e-73  243.2   0.0     1   163    72   234    72   235 0.99 FadR C-terminal domain
GntR                 PF00392.16    64 seq796_BIOID47097    -            239   2.3e-20   71.6   0.0   1   1     1e-23   4.7e-20   70.6   0.0     4    64    11    71     8    71 0.96 Bacterial regulatory proteins, gntR family
DUF465               PF04325.8     49 seq797_BIOID47097    -             74   2.6e-14   52.5   2.0   1   1   3.5e-18   4.7e-14   51.6   0.9     1    49    19    68    19    68 0.97 Protein of unknown function (DUF465)
CitMHS               PF03600.11   349 seq798_BIOID47097    -            372   1.4e-28   99.4  21.0   1   1     2e-32   1.4e-28   99.4  14.6    41   322    32   307    12   321 0.88 Citrate transporter
Na_sulph_symp        PF00939.14   471 seq798_BIOID47097    -            372   1.4e-07   30.6   6.1   1   1   2.1e-11   1.4e-07   30.6   4.2   320   444    41   161    35   183 0.79 Sodium:sulfate symporter transmembrane region
ATP-grasp_2          PF08442.5    202 seq799_BIOID47097    -            388   1.4e-82  275.8   0.0   1   1   5.7e-86   1.9e-82  275.4   0.0     1   202     2   203     2   203 1.00 ATP-grasp domain
Ligase_CoA           PF00549.14   153 seq799_BIOID47097    -            388     1e-24   86.7   3.4   1   1   5.1e-28   1.8e-24   86.0   2.4     1   153   262   382   262   382 0.98 CoA-ligase
ATP-grasp_5          PF13549.1    222 seq799_BIOID47097    -            388   1.5e-13   50.3   0.1   1   1   1.2e-16     4e-13   48.9   0.1    10   219     3   215     1   217 0.83 ATP-grasp domain
ATP-grasp_4          PF13535.1    184 seq799_BIOID47097    -            388   7.1e-08   32.2   0.1   1   1   5.1e-11   1.7e-07   31.0   0.0     7   110     7   126     4   200 0.77 ATP-grasp domain
MFS_1                PF07690.11   354 seq802_BIOID47097    -            391   9.5e-44  149.4  37.0   1   1   2.1e-47   9.5e-44  149.4  25.6     3   351    10   343     8   347 0.87 Major Facilitator Superfamily
Sugar_tr             PF00083.19   451 seq802_BIOID47097    -            391   4.5e-12   45.1   8.9   1   1   9.8e-16   4.5e-12   45.1   6.2    42   190    34   176    21   182 0.85 Sugar (and other) transporter
TRI12                PF06609.8    599 seq802_BIOID47097    -            391     5e-07   28.1   2.9   1   1   1.1e-10     5e-07   28.1   2.0    66   216    25   176     5   227 0.76 Fungal trichothecene efflux pump (TRI12)
Thiolase_N           PF00108.18   264 seq803_BIOID47097    -            387   8.4e-92  306.7   1.5   1   1   2.6e-95   1.2e-91  306.2   1.0     1   264     1   254     1   254 0.97 Thiolase, N-terminal domain
Thiolase_C           PF02803.13   123 seq803_BIOID47097    -            387   4.3e-50  168.1   0.2   1   1   2.5e-53   1.1e-49  166.7   0.2     1   123   261   386   261   386 0.98 Thiolase, C-terminal domain
ketoacyl-synt        PF00109.21   255 seq803_BIOID47097    -            387   3.5e-05   23.3   1.0   1   1   7.6e-09   3.5e-05   23.3   0.7   169   217    83   131    76   145 0.85 Beta-ketoacyl synthase, N-terminal domain
Fer4_11              PF13247.1     99 seq805_BIOID47097    -            205   1.2e-31  108.4  10.9   1   1   8.5e-35   1.2e-31  108.4   7.5     3    97    60   153    58   155 0.97 4Fe-4S dicluster domain
Fer4_2               PF12797.2     22 seq805_BIOID47097    -            205   1.1e-13   50.0  30.8   1   1   6.7e-10   9.1e-07   28.3   0.6     2    20     6    24     5    33 0.89 4Fe-4S binding domain
Fer4                 PF00037.22    24 seq805_BIOID47097    -            205   9.1e-13   47.1  35.1   1   1   8.5e-11   1.2e-07   30.9   3.3     1    23    92   114    92   115 0.94 4Fe-4S binding domain
Fer4_7               PF12838.2     52 seq805_BIOID47097    -            205   2.4e-12   46.9  28.1   1   1   9.2e-10   1.3e-06   28.6   7.3     2    50    99   147    98   149 0.87 4Fe-4S dicluster domain
Fer4_9               PF13187.1     55 seq805_BIOID47097    -            205   8.2e-12   45.0  26.6   1   1   5.5e-10   7.5e-07   29.2   7.4     2    53    99   148    98   150 0.95 4Fe-4S dicluster domain
Fer4_10              PF13237.1     52 seq805_BIOID47097    -            205   4.5e-11   42.2  30.2   1   1   8.2e-09   1.1e-05   24.9   8.0     2    52    92   146    91   146 0.76 4Fe-4S dicluster domain
Fer4_4               PF12800.2     17 seq805_BIOID47097    -            205   1.7e-10   40.2  32.5   1   3     3e-05      0.04   14.1   2.3     1    15    11    25    11    29 0.90 4Fe-4S binding domain
Fer4_4               PF12800.2     17 seq805_BIOID47097    -            205   1.7e-10   40.2  32.5   2   3   3.3e-05     0.045   13.9   2.0     2    16    65    81    64    85 0.86 4Fe-4S binding domain
Fer4_4               PF12800.2     17 seq805_BIOID47097    -            205   1.7e-10   40.2  32.5   3   3   2.9e-07    0.0004   20.3   2.0     2    17    97   112    96   112 0.91 4Fe-4S binding domain
Fer4_6               PF12837.2     24 seq805_BIOID47097    -            205   2.4e-10   39.7  39.6   1   1   3.1e-09   4.2e-06   26.2   3.2     1    23    91   113    91   114 0.95 4Fe-4S binding domain
Fer4_3               PF12798.2     15 seq805_BIOID47097    -            205   7.3e-07   29.1  40.1   1   2   9.4e-06     0.013   15.9   4.2     1    15    67    83    67    83 0.98 4Fe-4S binding domain
Fer4_3               PF12798.2     15 seq805_BIOID47097    -            205   7.3e-07   29.1  40.1   2   2   4.8e-05     0.065   13.7   1.6     1    13   126   147   126   149 0.94 4Fe-4S binding domain
HTH_AraC             PF00165.18    42 seq808_BIOID47097    -            307   3.5e-22   77.4   0.0   1   2   8.1e-15   3.7e-11   42.3   0.0     1    41   203   243   203   244 0.97 Bacterial regulatory helix-turn-helix proteins, AraC family
HTH_AraC             PF00165.18    42 seq808_BIOID47097    -            307   3.5e-22   77.4   0.0   2   2   7.6e-12   3.5e-08   32.9   0.0     1    41   255   293   255   294 0.93 Bacterial regulatory helix-turn-helix proteins, AraC family
HTH_18               PF12833.2     81 seq808_BIOID47097    -            307   6.8e-17   61.2   0.1   1   1   2.2e-20     1e-16   60.6   0.0     2    80   217   294   216   295 0.94 Helix-turn-helix domain
AraC_binding         PF02311.14   136 seq808_BIOID47097    -            307   7.6e-07   28.7   0.1   1   1   3.7e-10   1.7e-06   27.6   0.1    27    90    75   138    65   214 0.87 AraC-like ligand binding domain
DUF525               PF04379.9     90 seq809_BIOID47097    -            125   1.1e-35  121.3   0.1   1   1     1e-39   1.4e-35  121.0   0.1     2    89    17   104    16   105 0.98 Protein of unknown function (DUF525)
Sel1                 PF08238.7     39 seq810_BIOID47097    -            229     3e-18   65.7  15.4   1   4     2e-07    0.0027   18.1   0.4     2    39    36    66    35    66 0.82 Sel1 repeat
Sel1                 PF08238.7     39 seq810_BIOID47097    -            229     3e-18   65.7  15.4   2   4    0.0012        17    6.1   0.0     3    39    69   101    67   101 0.69 Sel1 repeat
Sel1                 PF08238.7     39 seq810_BIOID47097    -            229     3e-18   65.7  15.4   3   4   9.1e-10   1.2e-05   25.6   0.0     2    34   143   172   142   174 0.92 Sel1 repeat
Sel1                 PF08238.7     39 seq810_BIOID47097    -            229     3e-18   65.7  15.4   4   4   4.8e-08   0.00066   20.1   0.1     4    38   182   215   179   216 0.85 Sel1 repeat
DDE_Tnp_1            PF01609.16   211 seq812_BIOID47097    -            285   8.5e-14   51.5   0.0   1   1   1.3e-17   1.8e-13   50.4   0.0     3   211     9   250     7   250 0.82 Transposase DDE domain
Usher                PF00577.15   552 seq814_BIOID47097    -            816  2.5e-163  544.6  26.6   1   1  7.2e-167  3.3e-163  544.2  18.4     1   552   175   733   175   733 0.98 Type VII secretion system (T7SS), usher protein
PapC_N               PF13954.1    146 seq814_BIOID47097    -            816   7.4e-32  109.8   0.0   1   1   3.6e-35   1.6e-31  108.7   0.0     2   145    24   160    23   161 0.91 PapC N-terminal domain
PapC_C               PF13953.1     68 seq814_BIOID47097    -            816   1.7e-08   33.8   0.0   1   1   1.1e-11   4.9e-08   32.3   0.0     3    62   746   804   743   812 0.92 PapC C-terminal domain
HycI                 PF01750.13   130 seq815_BIOID47097    -            156   2.9e-27   94.6   0.0   1   1   2.4e-31   3.3e-27   94.4   0.0     7   127    26   139    20   142 0.92 Hydrogenase maturation protease
DUF945               PF06097.6    459 seq816_BIOID47097    -            502  4.6e-150  500.2  17.4   1   1  3.8e-154  5.2e-150  500.1  12.1     1   459     1   482     1   482 0.99 Bacterial protein of unknown function (DUF945)
YejG                 PF13989.1    107 seq817_BIOID47097    -            114   1.9e-49  166.0   0.0   1   1   1.6e-53   2.1e-49  165.9   0.0     1   106     4   109     4   110 0.99 YejG-like protein
HATPase_c            PF02518.21   111 seq818_BIOID47097    -            450   2.1e-23   82.0   0.0   1   1   1.3e-26   5.7e-23   80.6   0.0     4   110   335   438   332   439 0.96 Histidine kinase-, DNA gyrase B-, and HSP90-like ATPase
HAMP                 PF00672.20    70 seq818_BIOID47097    -            450   2.4e-11   43.5   6.2   1   1   1.9e-14   8.8e-11   41.7   0.0     4    67   163   226   160   229 0.93 HAMP domain
HisKA                PF00512.20    68 seq818_BIOID47097    -            450   6.9e-11   41.8   0.1   1   1   3.4e-14   1.6e-10   40.7   0.1     2    66   234   291   233   293 0.89 His Kinase A (phospho-acceptor) domain
SpoU_methylase       PF00588.14   142 seq820_BIOID47097    -            157   4.4e-34  117.2   0.0   1   1   3.6e-38   4.9e-34  117.1   0.0     1   142     1   142     1   142 0.95 SpoU rRNA Methylase family
DivIC                PF04977.10    80 seq822_BIOID47097    -            103   5.7e-30  102.5   0.0   1   1   4.9e-34   6.7e-30  102.2   0.0     1    79    11    89    11    90 0.98 Septum formation initiator
AsnC_trans_reg       PF01037.16    74 seq823_BIOID47097    -            164   1.9e-24   85.0   0.1   1   1   1.4e-27   6.5e-24   83.3   0.0     1    74    78   152    78   152 0.98 AsnC family
HTH_24               PF13412.1     48 seq823_BIOID47097    -            164   2.3e-21   74.8   0.2   1   1   1.1e-24     5e-21   73.7   0.1     1    48    12    59    12    59 0.98 Winged helix-turn-helix DNA-binding
HTH_AsnC-type        PF13404.1     42 seq823_BIOID47097    -            164   2.6e-20   71.5   0.4   1   1     9e-24   4.1e-20   70.9   0.2     1    42    12    53    12    53 0.99 AsnC-type helix-turn-helix domain
3-dmu-9_3-mt         PF06983.8    116 seq825_BIOID47097    -            147   3.1e-07   30.6   0.6   1   1   3.6e-10   2.5e-06   27.7   0.5     5   115     5   138     2   139 0.74 3-demethylubiquinone-9 3-methyltransferase
Glyoxalase           PF00903.20   128 seq825_BIOID47097    -            147   3.4e-05   23.6   0.0   1   1   7.7e-09   5.2e-05   23.0   0.0     7   128     8   138     3   138 0.86 Glyoxalase/Bleomycin resistance protein/Dioxygenase superfamily
Acetyltransf_3       PF13302.1    142 seq828_BIOID47097    -            179   2.8e-21   76.1   0.0   1   1   7.3e-25   3.3e-21   75.9   0.0     2   141    11   150    10   151 0.85 Acetyltransferase (GNAT) domain
Acetyltransf_4       PF13420.1    155 seq828_BIOID47097    -            179   6.8e-11   42.2   0.0   1   1   1.8e-14   8.1e-11   41.9   0.0    25   154    39   170    22   171 0.85 Acetyltransferase (GNAT) domain
Acetyltransf_1       PF00583.19    83 seq828_BIOID47097    -            179     2e-10   40.4   0.0   1   1   6.9e-14   3.2e-10   39.8   0.0     3    82    74   150    72   151 0.96 Acetyltransferase (GNAT) family
MoCF_biosynth        PF00994.19   144 seq829_BIOID47097    -            170   5.6e-31  106.7   0.0   1   1   5.1e-35     7e-31  106.4   0.0     1   143    14   156    12   157 0.92 Probable molybdopterin binding domain
DUF1233              PF06806.7     72 seq830_BIOID47097    -             83   2.3e-32  110.2   0.1   1   1     2e-36   2.7e-32  110.0   0.1     1    70     4    74     4    77 0.97 Putative excisionase (DUF1233)
MoCF_biosynth        PF00994.19   144 seq833_BIOID47097    -            400   1.3e-30  105.5   0.0   1   1   1.7e-33   1.2e-29  102.4   0.0     2   143     6   170     5   171 0.95 Probable molybdopterin binding domain
adh_short            PF00106.20   167 seq834_BIOID47097    -            240   8.1e-16   58.2   0.2   1   1   2.4e-19   1.1e-15   57.8   0.1     3   166     9   170     8   171 0.87 short chain dehydrogenase
adh_short_C2         PF13561.1    243 seq834_BIOID47097    -            240   2.4e-07   30.7   0.0   1   1   6.5e-11     3e-07   30.4   0.0     8   192    18   193    13   238 0.72 Enoyl-(Acyl carrier protein) reductase
KR                   PF08659.5    181 seq834_BIOID47097    -            240   3.7e-07   29.8   0.5   1   1   1.5e-10   6.9e-07   28.9   0.4     4   172    10   175     8   184 0.85 KR domain
Ribosomal_L14        PF00238.14   122 seq836_BIOID47097    -            123   3.4e-54  181.7   0.4   1   1   2.7e-58   3.7e-54  181.5   0.3     1   122     1   123     1   123 0.98 Ribosomal protein L14p/L23e
Phage_integrase      PF00589.17   173 seq838_BIOID47097    -            466     2e-21   76.3   0.1   1   1   6.8e-25   4.6e-21   75.1   0.0     3   167   273   433   271   435 0.92 Phage integrase family
DUF4102              PF13356.1     89 seq838_BIOID47097    -            466   7.5e-15   54.4   0.1   1   1   3.7e-18   2.5e-14   52.7   0.1     1    87    33   121    33   123 0.90 Domain of unknown function (DUF4102)
Gp_dh_C              PF02800.15   157 seq840_BIOID47097    -            339   3.8e-53  179.0   0.2   1   1   7.8e-57   5.3e-53  178.5   0.1     1   157   160   316   160   316 0.99 Glyceraldehyde 3-phosphate dehydrogenase, C-terminal domain
Gp_dh_N              PF00044.19   151 seq840_BIOID47097    -            339   8.1e-53  178.3   0.1   1   1   3.3e-56   2.3e-52  176.8   0.0     1   151     3   155     3   155 0.99 Glyceraldehyde 3-phosphate dehydrogenase, NAD binding domain
DmsC                 PF04976.7    276 seq842_BIOID47097    -            364  2.6e-115  384.3  20.1   1   1  2.3e-119  3.2e-115  384.0  13.9     1   276    81   354    81   354 0.99 DMSO reductase anchor subunit (DmsC)
Band_7               PF01145.20   179 seq844_BIOID47097    -            305   2.4e-35  121.9   0.5   1   1   1.7e-39   2.4e-35  121.9   0.3     1   178    21   203    21   204 0.96 SPFH domain / Band 7 family
RelA_SpoT            PF04607.12   116 seq845_BIOID47097    -            744   1.1e-37  128.4   0.2   1   1   1.3e-40   3.5e-37  126.8   0.0     1   114   251   360   251   362 0.98 Region found in RelA / SpoT proteins
HD_4                 PF13328.1    153 seq845_BIOID47097    -            744   1.2e-34  119.1   0.6   1   1   1.1e-37     3e-34  117.8   0.4    15   152    50   191    35   192 0.91 HD domain
TGS                  PF02824.16    60 seq845_BIOID47097    -            744   4.1e-23   80.8   0.1   1   1   5.8e-26   1.6e-22   79.0   0.0     1    60   406   465   406   465 0.99 TGS domain
ACT_4                PF13291.1     80 seq845_BIOID47097    -            744   1.6e-18   66.7   1.1   1   1   1.4e-21   3.8e-18   65.4   0.8     4    80   664   740   662   740 0.97 ACT domain
ACT                  PF01842.20    66 seq845_BIOID47097    -            744   2.1e-08   33.3   0.2   1   1   7.6e-12   2.1e-08   33.3   0.2     2    65   668   733   667   734 0.96 ACT domain
Metallophos          PF00149.23   201 seq846_BIOID47097    -            280   1.1e-20   73.7   0.0   1   1   9.4e-25   1.3e-20   73.6   0.0     4   170     4   133     1   243 0.86 Calcineurin-like phosphoesterase
Pro_CA               PF00484.14   148 seq847_BIOID47097    -            220   5.2e-48  162.6   0.0   1   1   4.7e-52   6.4e-48  162.3   0.0     2   147    38   187    37   188 0.91 Carbonic anhydrase
BPD_transp_2         PF02653.11   267 seq848_BIOID47097    -            329   5.6e-47  159.8  37.4   1   1   4.1e-51   5.6e-47  159.8  25.9     9   267    59   316    51   316 0.96 Branched-chain amino acid transport system / permease component
IspD                 PF01128.14   221 seq849_BIOID47097    -            236   1.5e-95  318.7   0.0   1   1   2.5e-99   1.7e-95  318.6   0.0     1   221     8   229     8   229 0.98 Uncharacterized protein family UPF0007
NTP_transf_3         PF12804.2    179 seq849_BIOID47097    -            236   8.1e-17   61.8   1.3   1   1   1.8e-20   1.2e-16   61.2   0.9     1   145    10   181    10   206 0.77 MobA-like NTP transferase domain
Sigma70_r4           PF04545.11    50 seq850_BIOID47097    -             75   1.2e-05   24.4   0.0   1   1   2.9e-09     2e-05   23.6   0.0     5    42     4    53     1    54 0.96 Sigma-70, region 4
HTH_3                PF01381.17    55 seq850_BIOID47097    -             75   0.00014   21.5   0.3   1   1   2.9e-08    0.0002   21.0   0.2     1    31    23    53    23    60 0.91 Helix-turn-helix
NAD_binding_10       PF13460.1    183 seq852_BIOID47097    -            211   1.8e-16   60.5   0.0   1   1   6.3e-20   2.1e-16   60.3   0.0     1   182     4   191     4   192 0.84 NADH(P)-binding
Semialdhyde_dh       PF01118.19   121 seq852_BIOID47097    -            211   6.5e-08   32.8   0.0   1   1   1.1e-10   3.8e-07   30.3   0.0     2    96     4    94     3   118 0.77 Semialdehyde dehydrogenase, NAD binding domain
Epimerase            PF01370.16   236 seq852_BIOID47097    -            211     1e-05   24.9   0.0   1   1   8.2e-09   2.8e-05   23.5   0.0     1   115     4   110     4   200 0.87 NAD dependent epimerase/dehydratase family
DUF446               PF04287.7    100 seq853_BIOID47097    -            109   2.1e-34  117.2   3.2   1   1   1.7e-38   2.4e-34  117.0   2.2     2   100     5   104     4   104 0.96 tRNA pseudouridine synthase C
DUF3596              PF12167.3     88 seq854_BIOID47097    -            431   9.7e-30  101.8   0.0   1   1   2.7e-33   1.9e-29  100.9   0.0     1    87     9    94     9    95 0.98 Domain of unknown function (DUF3596)
Phage_integrase      PF00589.17   173 seq854_BIOID47097    -            431   2.9e-19   69.2   0.2   1   1   1.9e-22   1.3e-18   67.1   0.0     5   167   207   398   204   403 0.87 Phage integrase family
Response_reg         PF00072.19   112 seq857_BIOID47097    -            337   3.8e-28   97.6   0.5   1   1   6.5e-32   8.9e-28   96.4   0.1     1   111    10   120    10   121 0.97 Response regulator receiver domain
NIR_SIR              PF01077.17   157 seq858_BIOID47097    -            570   2.2e-49  166.7   0.0   1   1   1.9e-47   1.3e-43  147.9   0.0     2   157   173   331   172   331 0.98 Nitrite and sulphite reductase 4Fe-4S domain
NIR_SIR_ferr         PF03460.12    69 seq858_BIOID47097    -            570   6.7e-31  105.6   0.0   1   2   2.1e-16   1.4e-12   46.8   0.0    11    67    81   138    73   140 0.92 Nitrite/Sulfite reductase ferredoxin-like half domain
NIR_SIR_ferr         PF03460.12    69 seq858_BIOID47097    -            570   6.7e-31  105.6   0.0   2   2   8.9e-19   6.1e-15   54.4   0.0     7    68   355   417   350   418 0.94 Nitrite/Sulfite reductase ferredoxin-like half domain
2-Hacid_dh_C         PF02826.14   178 seq859_BIOID47097    -            325   3.3e-45  153.3   0.0   1   1     2e-48   1.3e-44  151.3   0.0     2   178   118   290   117   290 0.95 D-isomer specific 2-hydroxyacid dehydrogenase, NAD binding domain
NAD_binding_2        PF03446.10   162 seq859_BIOID47097    -            325     2e-06   27.6   0.0   1   1   5.3e-10   3.6e-06   26.8   0.0     3    91   151   237   149   265 0.92 NAD binding domain of 6-phosphogluconate dehydrogenase
Glyco_hydro_3        PF00933.16   299 seq861_BIOID47097    -            789     2e-86  289.5   0.0   1   1   7.4e-90   3.4e-86  288.8   0.0     1   298    70   375    70   376 0.98 Glycosyl hydrolase family 3 N terminal domain
Glyco_hydro_3_C      PF01915.17   227 seq861_BIOID47097    -            789   3.3e-69  232.7   0.8   1   1   1.5e-72   6.7e-69  231.7   0.6     1   227   419   674   419   674 0.94 Glycosyl hydrolase family 3 C-terminal domain
Fn3-like             PF14310.1     71 seq861_BIOID47097    -            789   2.5e-23   81.6   0.0   1   1   1.1e-26     5e-23   80.6   0.0     2    71   710   778   709   778 0.98 Fibronectin type III-like domain
Aminotran_3          PF00202.16   339 seq863_BIOID47097    -            421  4.8e-108  360.8   0.7   1   1  8.7e-112  5.9e-108  360.5   0.5     3   338    27   359    25   360 0.97 Aminotransferase class-III
HpcH_HpaI            PF03328.9    221 seq864_BIOID47097    -            262   8.9e-67  224.0   0.0   1   1   7.6e-71     1e-66  223.8   0.0     1   220    15   241    15   242 0.99 HpcH/HpaI aldolase/citrate lyase family
H2TH                 PF06831.9     93 seq866_BIOID47097    -            263   6.1e-18   64.2   0.0   1   1   2.5e-21   1.1e-17   63.4   0.0     1    77   126   205   126   216 0.85 Formamidopyrimidine-DNA glycosylase H2TH domain
Fapy_DNA_glyco       PF01149.19   116 seq866_BIOID47097    -            263   8.6e-15   55.0   0.0   1   1   3.2e-18   1.5e-14   54.2   0.0     1   106     2   104     2   111 0.88 Formamidopyrimidine-DNA glycosylase N-terminal domain
zf-FPG_IleRS         PF06827.9     30 seq866_BIOID47097    -            263   1.4e-07   30.8   3.6   1   1   5.7e-11   2.6e-07   30.0   2.5     1    29   235   263   235   263 0.98 Zinc finger found in FPG and IleRS
Methyltransf_6       PF03737.10   154 seq867_BIOID47097    -            161   4.3e-55  185.6   0.4   1   1   3.5e-59   4.8e-55  185.5   0.2     1   153     1   152     1   153 0.99 Demethylmenaquinone methyltransferase
Glucokinase          PF02685.11   316 seq868_BIOID47097    -            321  3.9e-124  413.4   0.0   1   1  3.2e-128  4.4e-124  413.2   0.0     1   315     6   315     6   316 0.99 Glucokinase
RTC                  PF01137.16   228 seq869_BIOID47097    -            339   1.8e-86  288.5   0.0   1   1   3.1e-90   2.1e-86  288.2   0.0     1   226     8   327     8   329 0.99 RNA 3'-terminal phosphate cyclase
RTC_insert           PF05189.8    103 seq869_BIOID47097    -            339   4.7e-14   52.1   0.2   1   1   1.1e-17   7.8e-14   51.4   0.1     2   102   185   277   184   278 0.96 RNA 3'-terminal phosphate cyclase (RTC), insert domain
DUF2136              PF09907.4     76 seq871_BIOID47097    -            103   1.4e-26   92.2   0.6   1   1   1.2e-30   1.6e-26   92.0   0.4     3    75    20    94    18    95 0.96 Uncharacterized protein conserved in bacteria (DUF2136)
Hemerythrin          PF01814.18   132 seq872_BIOID47097    -            220   1.2e-28   99.7   0.2   1   1   3.1e-32   2.1e-28   98.9   0.1     2   132    76   216    75   216 0.98 Hemerythrin HHE cation binding domain
ScdA_N               PF04405.9     56 seq872_BIOID47097    -            220   1.6e-20   72.1   0.0   1   1   3.8e-24   2.6e-20   71.4   0.0     2    55     5    58     4    59 0.97 Domain of Unknown function (DUF542)
KOW                  PF00467.24    32 seq873_BIOID47097    -            104   4.4e-06   25.9   3.9   1   1   7.1e-10   9.8e-06   24.8   2.7     2    32     8    37     7    37 0.93 KOW motif
ABC_tran             PF00005.22   118 seq877_BIOID47097    -            262   1.3e-24   86.6   0.0   1   1   3.4e-28   2.3e-24   85.8   0.0     1   117    44   180    44   181 0.89 ABC transporter
MoaC                 PF01967.16   136 seq879_BIOID47097    -            161   1.5e-60  202.6   1.3   1   1   1.3e-64   1.7e-60  202.4   0.9     1   136    15   150    15   150 1.00 MoaC family
SHMT                 PF00464.14   399 seq882_BIOID47097    -            419    1e-191  636.4   0.4   1   1  3.5e-195  1.2e-191  636.2   0.2     1   399    10   388    10   388 0.99 Serine hydroxymethyltransferase
Aminotran_1_2        PF00155.16   363 seq882_BIOID47097    -            419   1.1e-10   40.9   0.0   1   1   4.4e-14   1.5e-10   40.4   0.0    55   352    86   372    35   380 0.69 Aminotransferase class I and II
Beta_elim_lyase      PF01212.16   290 seq882_BIOID47097    -            419   1.5e-06   27.4   0.0   1   1   9.1e-10   3.1e-06   26.4   0.0    35   166    81   204    52   244 0.79 Beta-eliminating lyase
Aminotran_5          PF00266.14   371 seq882_BIOID47097    -            419   8.4e-06   24.6   0.0   1   1   3.6e-09   1.2e-05   24.0   0.0    50   207    82   238    40   263 0.73 Aminotransferase class-V
UPF0149              PF03695.8    178 seq883_BIOID47097    -            192   4.7e-42  143.7   1.4   1   1   3.9e-46   5.4e-42  143.5   1.0     1   175    10   177    10   180 0.94 Uncharacterised protein family (UPF0149)
BcsB                 PF03170.8    605 seq884_BIOID47097    -            779  1.9e-225  749.3   1.7   1   1  1.7e-229  2.3e-225  749.1   1.2     4   605    68   681    65   681 0.99 Bacterial cellulose synthase subunit
PseudoU_synth_2      PF00849.17   164 seq887_BIOID47097    -            260   3.4e-30  104.9   0.0   1   1   3.1e-34   4.3e-30  104.5   0.0     2   164    11   170    10   170 0.96 RNA pseudouridylate synthase
TPP_enzyme_N         PF02776.13   172 seq888_BIOID47097    -            556     3e-25   88.5   0.8   1   1   1.4e-25   9.8e-22   77.1   0.1     2   135     9   141     8   172 0.88 Thiamine pyrophosphate enzyme, N-terminal TPP binding domain
TPP_enzyme_C         PF02775.16   153 seq888_BIOID47097    -            556   3.7e-10   39.4   0.0   1   1   1.2e-13   8.4e-10   38.3   0.0    27   153   415   535   396   535 0.90 Thiamine pyrophosphate enzyme, C-terminal TPP binding domain
DUF2077              PF09850.4    206 seq889_BIOID47097    -            253   6.5e-62  208.4   0.2   1   1   5.7e-66   7.8e-62  208.2   0.2     1   205    32   236    32   237 0.97 Uncharacterized protein conserved in bacteria (DUF2077)
LysR_substrate       PF03466.15   209 seq890_BIOID47097    -            299   4.3e-54  182.6   5.0   1   1     1e-57     7e-54  181.9   3.4     3   209    88   291    86   291 0.98 LysR substrate binding domain
HTH_1                PF00126.22    60 seq890_BIOID47097    -            299   1.8e-28   97.9   0.3   1   1   1.1e-31   7.7e-28   95.8   0.2     2    60     4    62     3    62 0.98 Bacterial regulatory helix-turn-helix protein, lysR family
MtlR                 PF05068.7    170 seq891_BIOID47097    -            195   2.2e-76  254.9   0.1   1   1   1.9e-80   2.6e-76  254.7   0.0     5   169    26   188     2   189 0.96 Mannitol repressor
Response_reg         PF00072.19   112 seq893_BIOID47097    -            260   1.3e-27   95.9   0.0   1   1     3e-31   2.1e-27   95.2   0.0     1   112    40   149    40   149 0.99 Response regulator receiver domain
Trans_reg_C          PF00486.23    77 seq893_BIOID47097    -            260   4.6e-25   87.2   0.0   1   1   1.6e-28   1.1e-24   86.0   0.0     3    77   182   255   178   255 0.95 Transcriptional regulatory protein, C terminal
OTCace               PF00185.19   158 seq894_BIOID47097    -            334     4e-51  172.9   0.2   1   1   1.3e-54   8.9e-51  171.7   0.1     2   157   156   330   155   331 0.97 Aspartate/ornithine carbamoyltransferase, Asp/Orn binding domain
OTCace_N             PF02729.16   142 seq894_BIOID47097    -            334   2.5e-47  159.9   0.0   1   1   5.4e-51   3.7e-47  159.4   0.0     1   142     7   148     7   148 0.99 Aspartate/ornithine carbamoyltransferase, carbamoyl-P binding domain
Phage_Mu_F           PF04233.9    112 seq895_BIOID47097    -            371   1.6e-08   34.9   0.1   1   1   2.1e-12   2.8e-08   34.1   0.0     2   109   154   274   153   277 0.87 Phage Mu protein F like protein
MFS_1                PF07690.11   354 seq896_BIOID47097    -            419   1.3e-27   96.4  64.4   1   2     4e-19   5.5e-15   54.8  29.4     3   271    38   291    33   294 0.82 Major Facilitator Superfamily
MFS_1                PF07690.11   354 seq896_BIOID47097    -            419   1.3e-27   96.4  64.4   2   2   1.4e-16     2e-12   46.4  13.7    35   184   268   414   267   418 0.90 Major Facilitator Superfamily
Methyltransf_4       PF02390.12   197 seq897_BIOID47097    -            239   1.8e-65  219.5   0.0   1   1   1.6e-69   2.2e-65  219.3   0.0     5   197    49   238    42   238 0.97 Putative methyltransferase
PrpF                 PF04303.8    371 seq902_BIOID47097    -            350  4.4e-161  535.6   2.1   1   1  7.1e-165  4.9e-161  535.4   1.5     1   371     1   350     1   350 0.99 PrpF protein
Response_reg         PF00072.19   112 seq903_BIOID47097    -            215     2e-26   92.0   0.1   1   1   4.4e-30     3e-26   91.5   0.1     1   111    11   122    11   123 0.98 Response regulator receiver domain
GerE                 PF00196.14    58 seq903_BIOID47097    -            215   7.4e-24   82.7   0.2   1   1   1.8e-27   1.3e-23   81.9   0.1     3    58   154   209   152   209 0.98 Bacterial regulatory proteins, luxR family
HTH_19               PF12844.2     64 seq904_BIOID47097    -            139   8.6e-11   41.6   0.0   1   1     3e-13     2e-09   37.2   0.0     3    59    84   139    82   139 0.97 Helix-turn-helix domain
HTH_3                PF01381.17    55 seq904_BIOID47097    -            139   1.3e-09   37.5   0.1   1   1   9.5e-13   6.5e-09   35.3   0.0     1    55    85   138    85   138 0.96 Helix-turn-helix
Ribosomal_L5_C       PF00673.16    95 seq906_BIOID47097    -            179   3.2e-42  142.0   0.0   1   1   7.3e-46     5e-42  141.4   0.0     1    94    84   177    84   178 0.99 ribosomal L5P family C-terminus
Ribosomal_L5         PF00281.14    56 seq906_BIOID47097    -            179   2.8e-25   87.7   0.1   1   1   7.4e-29     5e-25   86.9   0.0     1    56    24    80    23    80 0.98 Ribosomal protein L5
TIR-like             PF10137.4    125 seq907_BIOID47097    -            291   1.7e-41  140.6   0.0   1   1   3.9e-45   5.3e-41  139.0   0.0     1   122   146   272   146   275 0.94 Predicted nucleotide-binding protein containing TIR-like domain
EamA                 PF00892.15   126 seq908_BIOID47097    -            307   7.5e-36  122.8  40.5   1   2   4.7e-20   6.5e-16   58.4   9.7     1   126    16   145    16   145 0.85 EamA-like transporter family
EamA                 PF00892.15   126 seq908_BIOID47097    -            307   7.5e-36  122.8  40.5   2   2   7.7e-24   1.1e-19   70.6  12.8     1   126   167   291   167   291 0.96 EamA-like transporter family
Cyto_ox_2            PF02322.10   328 seq909_BIOID47097    -            378  5.8e-112  373.9  33.8   1   1  4.8e-116  6.6e-112  373.7  23.4     1   328     6   362     6   362 0.99 Cytochrome oxidase subunit II
DUF479               PF04336.7    106 seq910_BIOID47097    -            193   3.5e-32  110.5   2.9   1   1   3.8e-36   5.2e-32  110.0   2.0     1   105    81   186    81   187 0.99 Protein of unknown function, DUF479
LysR_substrate       PF03466.15   209 seq911_BIOID47097    -            319   1.3e-15   56.9   0.3   1   1   2.8e-19   1.9e-15   56.4   0.2    21   205   112   312    92   316 0.89 LysR substrate binding domain
HTH_1                PF00126.22    60 seq911_BIOID47097    -            319   3.3e-14   52.2   0.0   1   1   9.1e-18   6.2e-14   51.3   0.0     1    57    10    66    10    67 0.96 Bacterial regulatory helix-turn-helix protein, lysR family
CoA_binding          PF02629.14    96 seq913_BIOID47097    -            289   1.7e-30  105.2   0.7   1   1   4.9e-34   1.7e-30  105.2   0.5     1    96     6    99     6    99 0.99 CoA binding domain
Ligase_CoA           PF00549.14   153 seq913_BIOID47097    -            289   2.4e-20   72.5   0.6   1   1   1.2e-23     4e-20   71.8   0.4     1   152   151   271   151   272 0.96 CoA-ligase
Succ_CoA_lig         PF13607.1    138 seq913_BIOID47097    -            289   8.7e-12   44.7   0.0   1   1   4.4e-15   1.5e-11   43.9   0.0     1   138   145   284   145   287 0.83 Succinyl-CoA ligase like flavodoxin domain
SelR                 PF01641.13   124 seq915_BIOID47097    -            137   5.5e-56  187.4   0.0   1   1   4.6e-60   6.3e-56  187.2   0.0     2   123     8   128     7   129 0.97 SelR domain
YgbB                 PF02542.11   157 seq917_BIOID47097    -            159   1.7e-68  229.2   0.0   1   1   1.4e-72   1.9e-68  229.1   0.0     1   156     1   156     1   157 0.99 YgbB family
Peptidase_M24        PF00557.19   205 seq918_BIOID47097    -            512   1.1e-64  217.7   0.1   1   1   2.4e-68   1.7e-64  217.1   0.1     3   205   256   485   254   485 0.91 Metallopeptidase family M24
AMP_N                PF05195.11   134 seq918_BIOID47097    -            512   3.8e-41  139.4   0.1   1   1   1.2e-44   8.3e-41  138.4   0.1     1   128    75   204    75   210 0.93 Aminopeptidase P, N-terminal domain
Gly_radical          PF01228.16   106 seq920_BIOID47097    -            127   8.1e-26   90.3   0.1   1   1   9.1e-30   1.2e-25   89.7   0.0    20   106    16   108     4   108 0.86 Glycine radical
Autotransporter      PF03797.14   265 seq921_BIOID47097    -            232   1.1e-08   34.7   3.3   1   1   1.3e-12   1.7e-08   34.0   2.3   125   259    89   215    86   223 0.85 Autotransporter beta-domain
DUF318               PF03773.8    307 seq923_BIOID47097    -            346   5.4e-82  275.0  25.0   1   1   5.4e-86   7.3e-82  274.6  17.3     2   305    62   343    61   345 0.98 Predicted permease
ThiS                 PF02597.15    78 seq925_BIOID47097    -             81   1.2e-22   80.0   0.0   1   1   9.6e-27   1.3e-22   79.8   0.0     1    78     4    81     4    81 0.99 ThiS family
MFS_1                PF07690.11   354 seq926_BIOID47097    -            463   1.1e-16   60.4  60.1   1   1   8.2e-21   1.1e-16   60.4  41.6     2   354    45   422    44   422 0.77 Major Facilitator Superfamily
tRNA-synt_2          PF00152.15   335 seq928_BIOID47097    -            505   1.5e-98  329.5   1.0   1   1  4.3e-102     2e-98  329.1   0.7     1   334   162   502   162   503 0.90 tRNA synthetases class II (D, K and N)
tRNA_anti            PF01336.20    76 seq928_BIOID47097    -            505   1.2e-15   56.9   0.0   1   1   4.7e-19   2.1e-15   56.1   0.0     1    76    68   146    68   146 0.98 OB-fold nucleic acid binding domain
NfeD                 PF01957.13   144 seq931_BIOID47097    -            152   1.7e-24   86.4   6.5   1   1   1.6e-28   2.1e-24   86.1   4.5     1   141    12   148    12   150 0.92 NfeD-like C-terminal, partner-binding
HTH_AraC             PF00165.18    42 seq935_BIOID47097    -            253   3.7e-18   64.6   0.7   1   2   5.9e-11     4e-07   29.5   0.0     1    42   155   195   155   195 0.97 Bacterial regulatory helix-turn-helix proteins, AraC family
HTH_AraC             PF00165.18    42 seq935_BIOID47097    -            253   3.7e-18   64.6   0.7   2   2   3.3e-12   2.2e-08   33.5   0.1     8    39   210   242   207   245 0.91 Bacterial regulatory helix-turn-helix proteins, AraC family
HTH_18               PF12833.2     81 seq935_BIOID47097    -            253   1.6e-13   50.4   0.0   1   1   3.9e-17   2.7e-13   49.7   0.0     2    80   169   245   168   246 0.95 Helix-turn-helix domain
PGK                  PF00162.14   384 seq936_BIOID47097    -            387  8.1e-142  472.2   0.3   1   1  6.7e-146  9.2e-142  472.0   0.2     2   384     6   373     5   373 0.99 Phosphoglycerate kinase
Fer4_11              PF13247.1     99 seq937_BIOID47097    -            162   3.2e-17   62.1  13.7   1   1   2.5e-20   3.2e-17   62.1   9.5     6    96    51   140    46   143 0.88 4Fe-4S dicluster domain
Fer4_7               PF12838.2     52 seq937_BIOID47097    -            162     1e-14   54.4  28.9   1   1   2.9e-11   3.6e-08   33.5   6.9     1    52    85   137    85   137 0.87 4Fe-4S dicluster domain
Fer4_9               PF13187.1     55 seq937_BIOID47097    -            162     1e-14   54.3  25.6   1   1     2e-12   2.4e-09   37.1   6.4     1    54    85   137    85   138 0.96 4Fe-4S dicluster domain
Fer4                 PF00037.22    24 seq937_BIOID47097    -            162   2.5e-13   48.9  38.5   1   1   3.8e-10   4.7e-07   29.0   1.2     4    24    82   102    79   102 0.90 4Fe-4S binding domain
Fer4_10              PF13237.1     52 seq937_BIOID47097    -            162   1.2e-12   47.3  54.8   1   2     1e-10   1.3e-07   31.2   8.5     8    52    54    97    48    97 0.95 4Fe-4S dicluster domain
Fer4_10              PF13237.1     52 seq937_BIOID47097    -            162   1.2e-12   47.3  54.8   2   2   4.3e-09   5.4e-06   26.0   9.2     5    52    82   134    78   134 0.90 4Fe-4S dicluster domain
Fer4_2               PF12797.2     22 seq937_BIOID47097    -            162   3.1e-09   36.0  39.3   1   1   8.9e-09   1.1e-05   24.9   2.0     5    21    81    97    78    98 0.88 4Fe-4S binding domain
Fer4_3               PF12798.2     15 seq937_BIOID47097    -            162   1.9e-08   34.1  45.7   1   3   0.00014      0.17   12.3   4.9     1    15    55    71    54    71 0.97 4Fe-4S binding domain
Fer4_3               PF12798.2     15 seq937_BIOID47097    -            162   1.9e-08   34.1  45.7   2   3     4e-06     0.005   17.1   3.2     1    14    86    99    86   100 0.96 4Fe-4S binding domain
Fer4_3               PF12798.2     15 seq937_BIOID47097    -            162   1.9e-08   34.1  45.7   3   3   1.6e-06     0.002   18.4   2.3     1    15   117   137   117   137 0.97 4Fe-4S binding domain
Fer4_4               PF12800.2     17 seq937_BIOID47097    -            162   7.4e-07   28.8  40.2   1   2   0.00033       0.4   11.0   3.0     2    14    10    22     9    24 0.91 4Fe-4S binding domain
Fer4_4               PF12800.2     17 seq937_BIOID47097    -            162   7.4e-07   28.8  40.2   2   2   6.4e-08   7.9e-05   22.5   2.9     1    17    83    99    83    99 0.92 4Fe-4S binding domain
Response_reg         PF00072.19   112 seq939_BIOID47097    -            251   1.6e-20   73.0   0.1   1   1   3.6e-24   2.5e-20   72.4   0.1     2   111    17   124    16   125 0.97 Response regulator receiver domain
Trans_reg_C          PF00486.23    77 seq939_BIOID47097    -            251   1.2e-20   73.0   0.2   1   1   6.4e-24   4.3e-20   71.2   0.0     2    77   170   245   169   245 0.98 Transcriptional regulatory protein, C terminal
MoaE                 PF02391.12   117 seq940_BIOID47097    -            150   2.5e-40  136.7   0.0   1   1   2.2e-44     3e-40  136.5   0.0     2   116     6   121     5   122 0.97 MoaE protein
MFS_1                PF07690.11   354 seq941_BIOID47097    -            458   3.8e-50  170.5  35.0   1   1   5.6e-54   3.8e-50  170.5  24.3     1   354    40   413    40   413 0.91 Major Facilitator Superfamily
ATG22                PF11700.3    477 seq941_BIOID47097    -            458   4.6e-06   25.2  16.2   1   1   6.7e-10   4.6e-06   25.2  11.2   228   475   197   455   188   457 0.76 Vacuole effluxer Atg22 like
Nitrate_red_del      PF02613.10   136 seq942_BIOID47097    -            207   2.1e-31  108.4   1.0   1   1   2.1e-35   2.9e-31  107.9   0.7     8   134    45   167    21   169 0.93 Nitrate reductase delta subunit
Trehalose_PPase      PF02358.11   235 seq943_BIOID47097    -            285   2.4e-54  183.6   0.0   1   1   4.2e-58   2.9e-54  183.3   0.0     1   231    37   249    37   253 0.97 Trehalose-phosphatase
Phosphonate-bd       PF12974.2    243 seq944_BIOID47097    -            338   2.6e-73  246.2   0.0   1   1   2.5e-77   3.4e-73  245.8   0.0     1   240    35   277    35   280 0.97 ABC transporter, phosphonate, periplasmic substrate-binding protein
PHP                  PF02811.14   175 seq945_BIOID47097    -            245   1.5e-17   63.8   1.3   1   1   1.9e-21   2.6e-17   63.0   0.9     1   169     4   164     4   174 0.91 PHP domain
AAA_2                PF07724.9    171 seq947_BIOID47097    -            933   1.2e-38  132.5   0.0   1   1   2.4e-41   4.7e-38  130.6   0.0     1   170   656   817   656   818 0.97 AAA domain (Cdc48 subfamily)
AAA                  PF00004.24   132 seq947_BIOID47097    -            933   6.9e-17   61.7   0.0   1   2   4.6e-10   8.9e-07   29.0   0.0     3   110   223   334   221   358 0.75 ATPase family associated with various cellular activities (AAA)
AAA                  PF00004.24   132 seq947_BIOID47097    -            933   6.9e-17   61.7   0.0   2   2     1e-09     2e-06   27.8   0.0     2   110   662   779   661   788 0.78 ATPase family associated with various cellular activities (AAA)
AAA_5                PF07728.9    139 seq947_BIOID47097    -            933   1.8e-13   50.3   0.0   1   1     4e-14   7.8e-11   41.7   0.0     2   124   661   781   660   804 0.77 AAA domain (dynein-related subfamily)
ClpB_D2-small        PF10431.4     81 seq947_BIOID47097    -            933     1e-12   47.6   0.3   1   1   1.5e-15   2.9e-12   46.2   0.2     1    76   823   899   823   905 0.92 C-terminal, D2-small domain, of ClpB protein
AAA_16               PF13191.1    166 seq947_BIOID47097    -            933   1.8e-08   34.8   1.1   1   1   8.3e-10   1.6e-06   28.4   0.0     2    91   199   294   198   400 0.70 AAA ATPase domain
Ribosomal_S14        PF00253.16    55 seq948_BIOID47097    -            101   9.1e-25   85.7   0.7   1   1     9e-29   1.2e-24   85.2   0.5     1    55    46   100    46   100 0.98 Ribosomal protein S14p/S29e
HIT                  PF01230.18    98 seq949_BIOID47097    -            125   9.1e-30  102.9   0.0   1   1   1.6e-33   1.1e-29  102.7   0.0     1    97    18   115    18   116 0.97 HIT domain
DcpS_C               PF11969.3    116 seq949_BIOID47097    -            125   2.7e-25   88.7   0.0   1   1   4.3e-29     3e-25   88.6   0.0     2   103    11   112    10   123 0.96 Scavenger mRNA decapping enzyme C-term binding
TruD                 PF01142.13   378 seq950_BIOID47097    -            349  2.8e-106  355.2   0.2   1   1  1.4e-109  1.9e-105  352.4   0.1     5   378     3   337     1   337 0.96 tRNA pseudouridine synthase D (TruD)
Phage_min_tail       PF05939.8    109 seq951_BIOID47097    -            109   1.5e-38  130.9   0.1   1   1   1.2e-42   1.6e-38  130.8   0.0     1   109     1   109     1   109 0.99 Phage minor tail protein
DUF469               PF04320.9    101 seq953_BIOID47097    -            108   1.2e-41  141.4   0.3   1   1   9.7e-46   1.3e-41  141.2   0.2     1   101     7   107     7   107 1.00 Protein with unknown function (DUF469)
HATPase_c            PF02518.21   111 seq956_BIOID47097    -            452   1.3e-13   50.4   0.0   1   1     6e-17   2.7e-13   49.4   0.0     2   109   345   449   344   451 0.84 Histidine kinase-, DNA gyrase B-, and HSP90-like ATPase
HisKA                PF00512.20    68 seq956_BIOID47097    -            452   1.8e-11   43.7   1.0   1   1     1e-14   4.5e-11   42.4   0.7     2    66   236   299   235   301 0.97 His Kinase A (phospho-acceptor) domain
HAMP                 PF00672.20    70 seq956_BIOID47097    -            452   4.7e-10   39.4   1.6   1   1   2.7e-13   1.2e-09   38.0   0.0     2    69   162   230   161   231 0.95 HAMP domain
IclR                 PF01614.13   129 seq959_BIOID47097    -            260   1.7e-41  140.8   0.1   1   1   3.5e-45   2.4e-41  140.3   0.1     2   128   122   247   121   248 0.98 Bacterial transcriptional regulator
HTH_IclR             PF09339.5     52 seq959_BIOID47097    -            260   3.3e-09   36.0   0.6   1   1     3e-12   2.1e-08   33.5   0.1     1    51     9    58     9    59 0.96 IclR helix-turn-helix domain
NTP_transferase      PF00483.18   248 seq960_BIOID47097    -            302   2.4e-25   89.1   0.0   1   1   4.5e-29   3.1e-25   88.8   0.0     1   241    10   275    10   280 0.87 Nucleotidyl transferase
NTP_transf_3         PF12804.2    179 seq960_BIOID47097    -            302   9.5e-08   32.3   0.0   1   1   2.7e-11   1.8e-07   31.3   0.0     1   116    11   164    11   184 0.75 MobA-like NTP transferase domain
C4dic_mal_tran       PF03595.12   330 seq962_BIOID47097    -            366   4.8e-54  183.1  36.9   1   1     4e-58   5.5e-54  182.9  25.6     2   329    44   342    43   343 0.97 C4-dicarboxylate transporter/malic acid transport protein
T2SE                 PF00437.15   272 seq964_BIOID47097    -            326   1.6e-41  141.8   0.0   1   1   3.8e-45   2.6e-41  141.2   0.0    74   265    73   260     8   266 0.82 Type II/IV secretion system protein
PTS_IIB              PF02302.12    90 seq969_BIOID47097    -            109   6.9e-17   61.5   1.0   1   1     6e-21   8.2e-17   61.3   0.7     2    90     8    99     7    99 0.95 PTS system, Lactose/Cellobiose specific IIB subunit
E1-E2_ATPase         PF00122.15   230 seq970_BIOID47097    -            834   2.1e-55  187.1   0.1   1   1   7.8e-59   2.1e-55  187.1   0.1     1   229   291   512   291   513 0.99 E1-E2 ATPase
Hydrolase            PF00702.21   204 seq970_BIOID47097    -            834   6.5e-53  180.1   8.4   1   1   2.7e-56   7.2e-53  180.0   4.5     2   204   518   732   517   732 0.96 haloacid dehalogenase-like hydrolase
HMA                  PF00403.21    62 seq970_BIOID47097    -            834   7.1e-30  102.8   0.1   1   2   5.9e-15   1.6e-11   44.0   0.1     3    62     8    62     6    62 0.96 Heavy-metal-associated domain
HMA                  PF00403.21    62 seq970_BIOID47097    -            834   7.1e-30  102.8   0.1   2   2   8.4e-19   2.3e-15   56.3   0.0     3    61   104   159   102   160 0.96 Heavy-metal-associated domain
HAD                  PF12710.2    191 seq970_BIOID47097    -            834   2.9e-21   76.4   0.0   1   1     6e-24   1.6e-20   73.9   0.0     1   190   520   728   520   729 0.64 haloacid dehalogenase-like hydrolase
Hydrolase_3          PF08282.7    254 seq970_BIOID47097    -            834   4.1e-09   36.2   0.9   1   1   1.4e-09   3.9e-06   26.5   0.5   195   254   705   764   699   764 0.92 haloacid dehalogenase-like hydrolase
PQQ                  PF01011.16    38 seq971_BIOID47097    -            796   2.1e-55  181.4   7.8   1   5   1.7e-11   7.8e-08   31.3   0.0     2    34   226   258   225   262 0.88 PQQ enzyme repeat
PQQ                  PF01011.16    38 seq971_BIOID47097    -            796   2.1e-55  181.4   7.8   2   5   7.3e-09   3.3e-05   23.0   0.0     8    34   361   387   353   391 0.85 PQQ enzyme repeat
PQQ                  PF01011.16    38 seq971_BIOID47097    -            796   2.1e-55  181.4   7.8   3   5   1.2e-11   5.6e-08   31.8   0.0     8    37   439   468   436   469 0.91 PQQ enzyme repeat
PQQ                  PF01011.16    38 seq971_BIOID47097    -            796   2.1e-55  181.4   7.8   4   5   2.7e-11   1.2e-07   30.7   0.0     3    36   662   696   660   698 0.91 PQQ enzyme repeat
PQQ                  PF01011.16    38 seq971_BIOID47097    -            796   2.1e-55  181.4   7.8   5   5   5.8e-10   2.6e-06   26.5   0.0     2    38   722   759   721   759 0.93 PQQ enzyme repeat
PQQ_2                PF13360.1    238 seq971_BIOID47097    -            796   1.9e-28   99.4   0.0   1   2   4.3e-16   1.9e-12   47.0   0.0    14   148   195   379   181   390 0.77 PQQ-like domain
PQQ_2                PF13360.1    238 seq971_BIOID47097    -            796   1.9e-28   99.4   0.0   2   2   9.1e-11   4.2e-07   29.5   0.0     4    86   671   774   669   780 0.77 PQQ-like domain
SRP54                PF00448.17   196 seq972_BIOID47097    -            453   7.9e-76  253.7   0.3   1   1   5.5e-79   1.2e-75  253.1   0.2     1   196   100   296   100   296 0.99 SRP54-type protein, GTPase domain
SRP_SPB              PF02978.14   104 seq972_BIOID47097    -            453   1.1e-36  125.1   7.9   1   1   4.7e-40   1.1e-36  125.1   5.5     2   104   329   427   328   427 0.99 Signal peptide binding domain
SRP54_N              PF02881.14    75 seq972_BIOID47097    -            453   2.1e-21   75.6   0.5   1   1   9.2e-25   2.1e-21   75.6   0.3     1    75     5    82     5    82 0.99 SRP54-type protein, helical bundle domain
CbiA                 PF01656.18   195 seq972_BIOID47097    -            453   2.8e-08   33.2   2.5   1   1   3.8e-11   8.6e-08   31.7   1.3     9   164   110   256   102   288 0.68 CobQ/CobB/MinD/ParA nucleotide binding domain
cobW                 PF02492.14   178 seq972_BIOID47097    -            453   6.4e-05   22.3   0.4   1   1   7.5e-08   0.00017   20.9   0.3     2   152   102   251   100   260 0.79 CobW/HypB/UreG, nucleotide-binding domain
Abhydrolase_3        PF07859.8    211 seq973_BIOID47097    -            319   7.2e-53  179.1   0.0   1   1   2.1e-56   9.5e-53  178.7   0.0     1   210    87   295    87   296 0.90 alpha/beta hydrolase fold
DUF2424              PF10340.4    374 seq973_BIOID47097    -            319   5.6e-08   31.7   0.0   1   1   1.7e-11   7.7e-08   31.2   0.0   119   276    79   235    61   247 0.81 Protein of unknown function (DUF2424)
DLH                  PF01738.13   218 seq973_BIOID47097    -            319   0.00013   21.2   0.0   1   1   5.3e-08   0.00024   20.3   0.0   147   206   253   307   227   319 0.80 Dienelactone hydrolase family
MIP                  PF00230.15   227 seq976_BIOID47097    -            281   1.8e-76  256.4  12.9   1   1   1.5e-80     2e-76  256.2   9.0     2   227     2   251     1   251 0.97 Major intrinsic protein
YebG                 PF07130.7     75 seq977_BIOID47097    -             96   2.2e-34  116.8   1.4   1   1     2e-38   2.8e-34  116.5   1.0     1    74     1    74     1    75 0.99 YebG protein
Ribosomal_S8         PF00410.14   129 seq978_BIOID47097    -            130   2.3e-48  163.1   0.0   1   1   1.8e-52   2.5e-48  163.0   0.0     1   128     5   129     5   130 0.97 Ribosomal protein S8
Adenine_deam_C       PF13382.1    171 seq979_BIOID47097    -            588     7e-58  194.4   0.0   1   1   3.9e-61   1.1e-57  193.8   0.0    24   171   434   581   416   581 0.96 Adenine deaminase C-terminal domain
Amidohydro_1         PF01979.15   333 seq979_BIOID47097    -            588   6.3e-38  131.1   0.0   1   1   9.1e-41   2.5e-37  129.1   0.0     2   333    82   347    81   347 0.95 Amidohydrolase family
Amidohydro_5         PF13594.1     68 seq979_BIOID47097    -            588   2.9e-12   46.1   0.2   1   1   3.9e-15   1.1e-11   44.3   0.1     1    68    52   115    52   115 0.84 Amidohydrolase
Amidohydro_4         PF13147.1    304 seq979_BIOID47097    -            588   2.7e-11   43.9   0.2   1   1   1.9e-12   5.1e-09   36.4   0.1     1   304    76   344    76   344 0.80 Amidohydrolase
Glycos_transf_2      PF00535.21   169 seq980_BIOID47097    -            248     2e-16   59.9   0.0   1   1   1.8e-20   2.4e-16   59.7   0.0     1   105     4   108     4   177 0.85 Glycosyl transferase family 2
DUF2810              PF10928.3     54 seq981_BIOID47097    -            120   3.1e-32  109.9   2.6   1   1   2.4e-36   3.3e-32  109.8   1.1     1    53    66   118    66   119 0.96 Protein of unknown function (DUF2810)
Bax1-I               PF01027.15   205 seq982_BIOID47097    -            261   5.2e-59  199.1  36.8   1   1   4.5e-63   6.1e-59  198.9  25.5     2   205    46   257    45   257 0.92 Inhibitor of apoptosis-promoting Bax1
DUF3521              PF12035.3     35 seq983_BIOID47097    -             46   7.7e-10   38.3   0.2   1   1   8.2e-14   1.1e-09   37.8   0.1     1    35     1    28     1    28 0.99 Protein of unknown function (DUF3521)
DUF1425              PF07233.7     94 seq984_BIOID47097    -            125   8.5e-24   82.8   0.0   1   1   7.2e-28   9.8e-24   82.6   0.0     2    93    34   124    33   125 0.98 Protein of unknown function (DUF1425)
LysR_substrate       PF03466.15   209 seq986_BIOID47097    -            298   6.9e-18   64.3   0.5   1   1   1.6e-21   1.1e-17   63.7   0.3     5   191    96   279    92   293 0.78 LysR substrate binding domain
HTH_1                PF00126.22    60 seq986_BIOID47097    -            298   1.8e-16   59.4   0.1   1   1   6.9e-20   4.7e-16   58.1   0.0     1    60     9    68     9    68 0.97 Bacterial regulatory helix-turn-helix protein, lysR family
CoA_binding_2        PF13380.1    115 seq988_BIOID47097    -            137   8.8e-38  128.9   0.1   1   1   1.5e-41     1e-37  128.7   0.1     2   114    15   130    14   131 0.97 CoA binding domain
CoA_binding          PF02629.14    96 seq988_BIOID47097    -            137   1.1e-05   25.7   0.0   1   1   2.2e-09   1.5e-05   25.3   0.0     2    91    12    99    11   102 0.90 CoA binding domain
Na_sulph_symp        PF00939.14   471 seq991_BIOID47097    -            477  2.7e-177  590.2  46.3   1   1  2.3e-181  3.1e-177  590.0  32.1     2   471     4   474     3   474 0.99 Sodium:sulfate symporter transmembrane region
MFS_1                PF07690.11   354 seq992_BIOID47097    -            402   7.6e-35  120.1  42.2   1   2   5.9e-24   8.1e-20   70.7  10.1    14   227    28   232    13   253 0.79 Major Facilitator Superfamily
MFS_1                PF07690.11   354 seq992_BIOID47097    -            402   7.6e-35  120.1  42.2   2   2   3.7e-19     5e-15   54.9  17.6     4   180   221   392   218   400 0.81 Major Facilitator Superfamily
DUF2884              PF11101.3    229 seq996_BIOID47097    -            239   1.7e-59  200.8   2.3   1   1   1.4e-63     2e-59  200.6   1.6     1   215    24   234    24   239 0.98 Protein of unknown function (DUF2884)
HTH_20               PF12840.2     61 seq997_BIOID47097    -             98   2.4e-16   59.1   0.0   1   1   7.5e-20   3.4e-16   58.6   0.0     3    61     6    69     4    69 0.93 Helix-turn-helix domain
HTH_5                PF01022.15    47 seq997_BIOID47097    -             98   1.4e-07   30.9   1.2   1   1   7.3e-11   3.3e-07   29.7   0.0     1    46    15    63    15    64 0.94 Bacterial regulatory protein, arsR family
HTH_IclR             PF09339.5     52 seq997_BIOID47097    -             98   8.5e-07   28.3   0.2   1   1   3.7e-10   1.7e-06   27.4   0.0    13    51    27    65    23    66 0.93 IclR helix-turn-helix domain
ADH_zinc_N           PF00107.21   130 seq999_BIOID47097    -            358   9.1e-28   96.2   0.1   1   1   2.1e-31   1.4e-27   95.6   0.1     1   129   185   316   185   317 0.92 Zinc-binding dehydrogenase
ADH_N                PF08240.7    109 seq999_BIOID47097    -            358   8.8e-28   96.1   3.8   1   1   1.3e-31   8.8e-28   96.1   2.6     1   103    26   131    26   141 0.96 Alcohol dehydrogenase GroES-like domain
LysR_substrate       PF03466.15   209 seq1000_BIOID47097   -            307   2.4e-36  124.7   0.3   1   1     5e-40   3.4e-36  124.2   0.2     2   208    91   295    90   296 0.96 LysR substrate binding domain
HTH_1                PF00126.22    60 seq1000_BIOID47097   -            307   7.3e-17   60.7   0.9   1   1     2e-20   1.4e-16   59.8   0.6     1    60     7    66     7    66 0.98 Bacterial regulatory helix-turn-helix protein, lysR family
PTS_EIIC             PF02378.13   321 seq1002_BIOID47097   -            415   1.3e-13   50.4  35.0   1   1   9.2e-18   1.3e-13   50.4  24.3     2   320    41   347    40   348 0.75 Phosphotransferase system, EIIC
Fer4_11              PF13247.1     99 seq1003_BIOID47097   -            205   4.6e-32  109.7  10.9   1   1     3e-35   4.6e-32  109.7   7.5     3    97    60   153    58   155 0.97 4Fe-4S dicluster domain
Fer4_7               PF12838.2     52 seq1003_BIOID47097   -            205   3.9e-13   49.4  26.7   1   1   9.8e-11   1.5e-07   31.5   5.9     2    50    99   147    98   157 0.89 4Fe-4S dicluster domain
Fer4_2               PF12797.2     22 seq1003_BIOID47097   -            205   4.1e-13   48.3  31.6   1   1   6.2e-10   9.5e-07   28.2   0.6     2    20     6    24     5    33 0.89 4Fe-4S binding domain
Fer4                 PF00037.22    24 seq1003_BIOID47097   -            205   5.6e-13   47.7  34.4   1   1   7.7e-11   1.2e-07   30.9   3.3     1    23    92   114    92   115 0.94 4Fe-4S binding domain
Fer4_9               PF13187.1     55 seq1003_BIOID47097   -            205   2.7e-12   46.6  26.8   1   1   2.3e-10   3.6e-07   30.2   7.6     2    53    99   148    98   150 0.95 4Fe-4S dicluster domain
Fer4_6               PF12837.2     24 seq1003_BIOID47097   -            205   7.7e-11   41.2  39.9   1   1   2.7e-09   4.2e-06   26.2   3.2     1    23    91   113    91   114 0.95 4Fe-4S binding domain
Fer4_4               PF12800.2     17 seq1003_BIOID47097   -            205   1.9e-08   33.8  35.8   1   3   1.6e-05     0.025   14.7   1.8     1    15    11    25    11    31 0.91 4Fe-4S binding domain
Fer4_4               PF12800.2     17 seq1003_BIOID47097   -            205   1.9e-08   33.8  35.8   2   3   8.3e-05      0.13   12.5   1.9     2    16    65    81    64    85 0.86 4Fe-4S binding domain
Fer4_4               PF12800.2     17 seq1003_BIOID47097   -            205   1.9e-08   33.8  35.8   3   3   2.6e-07    0.0004   20.3   2.0     2    17    97   112    96   112 0.91 4Fe-4S binding domain
Fer4_3               PF12798.2     15 seq1003_BIOID47097   -            205   9.2e-07   28.8  40.4   1   2   8.7e-06     0.013   15.8   4.2     1    15    67    83    67    83 0.98 4Fe-4S binding domain
Fer4_3               PF12798.2     15 seq1003_BIOID47097   -            205   9.2e-07   28.8  40.4   2   2     4e-05     0.061   13.7   1.6     1    13   126   147   126   149 0.94 4Fe-4S binding domain
ABC_tran             PF00005.22   118 seq1004_BIOID47097   -            531   1.4e-36  125.3   0.0   1   2   1.1e-18   1.9e-15   57.1   0.0     1   118    41   184    41   184 0.98 ABC transporter
ABC_tran             PF00005.22   118 seq1004_BIOID47097   -            531   1.4e-36  125.3   0.0   2   2   2.2e-21   3.7e-18   65.8   0.0     1   118   359   467   359   467 0.95 ABC transporter
ABC_tran_2           PF12848.2     85 seq1004_BIOID47097   -            531   2.3e-23   81.7   2.6   1   1   1.8e-23   3.1e-20   71.7   1.4     2    85   224   309   223   309 0.91 ABC transporter
LysR_substrate       PF03466.15   209 seq1005_BIOID47097   -            308   7.3e-41  139.4   0.0   1   1   1.4e-44   9.8e-41  139.0   0.0     3   206   102   303   100   305 0.97 LysR substrate binding domain
HTH_1                PF00126.22    60 seq1005_BIOID47097   -            308   3.1e-16   58.7   0.1   1   1   9.5e-20   6.5e-16   57.7   0.1     1    60    18    77    18    77 0.96 Bacterial regulatory helix-turn-helix protein, lysR family
YebF                 PF13995.1     89 seq1006_BIOID47097   -            122   4.1e-37  125.9   0.3   1   1   3.7e-41   5.1e-37  125.6   0.2     2    89    33   120    32   120 0.98 YebF-like protein
PAPS_reduct          PF01507.14   174 seq1007_BIOID47097   -            257   1.2e-51  174.8   0.0   1   1   1.1e-55   1.5e-51  174.5   0.0     2   173    61   232    60   233 0.99 Phosphoadenosine phosphosulfate reductase family
ABC_tran             PF00005.22   118 seq1009_BIOID47097   -            555   2.6e-40  137.3   0.0   1   2   7.2e-25   1.2e-21   77.1   0.0     1   118    46   191    46   191 0.91 ABC transporter
ABC_tran             PF00005.22   118 seq1009_BIOID47097   -            555   2.6e-40  137.3   0.0   2   2   6.6e-19   1.1e-15   57.8   0.0     1   118   363   473   363   473 0.93 ABC transporter
AAA_21               PF13304.1    303 seq1009_BIOID47097   -            555   3.8e-20   72.9   0.2   1   1   1.3e-09   2.2e-06   27.7   0.0   234   303   160   223   104   223 0.94 AAA domain
ABC_tran_2           PF12848.2     85 seq1009_BIOID47097   -            555   1.1e-13   50.7   7.5   1   1   5.7e-15   9.8e-12   44.4   2.3     1    78   230   305   230   312 0.89 ABC transporter
Voltage_CLC          PF00654.15   355 seq1010_BIOID47097   -            430   8.7e-73  245.2  34.0   1   1   6.4e-77   8.7e-73  245.2  23.6     5   354    75   414    71   415 0.91 Voltage gated chloride channel
Nitrate_red_del      PF02613.10   136 seq1015_BIOID47097   -            184   1.1e-19   70.5   0.2   1   1   1.1e-23   1.5e-19   70.0   0.1     3   135    31   150    29   151 0.90 Nitrate reductase delta subunit
AA_permease_2        PF13520.1    426 seq1016_BIOID47097   -            445   3.6e-52  177.2  55.9   1   1   6.6e-56   4.5e-52  176.9  38.7     2   401    11   403    10   428 0.88 Amino acid permease
AA_permease          PF00324.16   479 seq1016_BIOID47097   -            445   9.7e-35  119.7  50.8   1   1   2.7e-38   1.8e-34  118.7  35.2     2   395    15   380    14   429 0.87 Amino acid permease
PAP2                 PF01569.16   129 seq1017_BIOID47097   -            254   2.3e-28   98.3   1.0   1   1   1.7e-32   2.3e-28   98.3   0.7     6   126    78   232    73   234 0.89 PAP2 superfamily
His_Phos_2           PF00328.17   347 seq1019_BIOID47097   -            446   1.2e-41  143.0   0.0   1   1   1.1e-45   1.5e-41  142.8   0.0     1   345    39   383    39   387 0.87 Histidine phosphatase superfamily (branch 2)
Glyco_transf_20      PF00982.16   474 seq1020_BIOID47097   -            474  6.2e-152  506.2   0.0   1   1  5.1e-156    7e-152  506.0   0.0    27   474    17   453     2   453 0.96 Glycosyltransferase family 20
DUF3897              PF13036.1    180 seq1021_BIOID47097   -            213   7.9e-53  178.6   0.0   1   1     7e-57   9.5e-53  178.3   0.0     1   180    10   210    10   210 0.92 Protein of unknown function (DUF3897)
Peripla_BP_4         PF13407.1    258 seq1022_BIOID47097   -            356   1.8e-62  210.9  13.0   1   1     3e-66   2.1e-62  210.7   9.0    13   258    66   312    54   312 0.95 Periplasmic binding protein domain
Peripla_BP_1         PF00532.16   279 seq1022_BIOID47097   -            356   3.9e-13   49.1   1.9   1   1   1.4e-16   9.6e-13   47.8   1.3    23   214    73   270    52   304 0.78 Periplasmic binding proteins and sugar binding domain of LacI family
Abhydrolase_6        PF12697.2    228 seq1026_BIOID47097   -            252   2.9e-22   79.5   1.9   1   1   7.4e-26   3.4e-22   79.3   1.3     1   226    17   243    17   245 0.75 Alpha/beta hydrolase family
Abhydrolase_5        PF12695.2    142 seq1026_BIOID47097   -            252   1.7e-14   53.6   0.1   1   1   2.1e-17   9.6e-14   51.2   0.1     1   142    16   233    16   233 0.72 Alpha/beta hydrolase family
Abhydrolase_1        PF00561.15   230 seq1026_BIOID47097   -            252     5e-07   29.3   0.0   1   1   1.6e-10   7.3e-07   28.8   0.0     6   224    45   242    42   248 0.87 alpha/beta hydrolase fold
Transaldolase        PF00923.14   287 seq1028_BIOID47097   -            244   1.5e-44  152.1   0.2   1   1   3.2e-48   4.4e-44  150.6   0.1     1   243    27   229    27   241 0.95 Transaldolase
MR_MLE_C             PF13378.1    111 seq1029_BIOID47097   -            405     9e-15   54.5   0.0   1   1   3.4e-17   1.5e-13   50.5   0.0     1   111   279   392   279   392 0.70 Enolase C-terminal domain-like
MR_MLE               PF01188.16    67 seq1029_BIOID47097   -            405   6.5e-14   52.0   0.0   1   1   2.9e-17   1.3e-13   51.1   0.0     2    62   210   272   209   277 0.91 Mandelate racemase / muconate lactonizing enzyme, C-terminal domain
MR_MLE_N             PF02746.11   117 seq1029_BIOID47097   -            405   1.4e-08   34.6   0.0   1   1   4.9e-12   2.2e-08   33.9   0.0    29   117    70   161    58   161 0.91 Mandelate racemase / muconate lactonizing enzyme, N-terminal domain
MFS_1                PF07690.11   354 seq1030_BIOID47097   -            450   1.5e-54  185.0  52.6   1   1   3.4e-51   1.5e-47  161.9  19.6     1   275    25   318    25   325 0.87 Major Facilitator Superfamily
Sugar_tr             PF00083.19   451 seq1030_BIOID47097   -            450   5.2e-08   31.7  47.9   1   1   1.3e-10     6e-07   28.2  33.2    16   435    21   434    13   439 0.77 Sugar (and other) transporter
MFS_2                PF13347.1    427 seq1030_BIOID47097   -            450   1.1e-07   30.5  12.3   1   1   2.4e-11   1.1e-07   30.5   8.5   150   343   156   377   145   381 0.89 MFS/sugar transport protein
Ribosomal_L34        PF00468.12    44 seq1031_BIOID47097   -             46   5.1e-25   86.7  10.1   1   1   4.1e-29   5.5e-25   86.6   7.0     1    44     1    44     1    44 0.99 Ribosomal protein L34
ABC_tran             PF00005.22   118 seq1033_BIOID47097   -            511   6.7e-30  103.7   0.1   1   2   3.6e-21   2.5e-17   63.2   0.0     1   118    51   169    51   169 0.96 ABC transporter
ABC_tran             PF00005.22   118 seq1033_BIOID47097   -            511   6.7e-30  103.7   0.1   2   2   1.8e-13   1.2e-09   38.4   0.0     3   117   305   431   303   432 0.77 ABC transporter
DAO                  PF01266.19   358 seq1034_BIOID47097   -            432   5.6e-74  249.0   0.5   1   1   4.8e-77   6.5e-74  248.8   0.3     2   358     3   397     2   397 0.95 FAD dependent oxidoreductase
Pyr_redox_2          PF07992.9    200 seq1034_BIOID47097   -            432   7.5e-09   35.6   0.3   1   1   3.9e-08   5.3e-05   23.0   0.2     1    36     2    37     2    65 0.92 Pyridine nucleotide-disulphide oxidoreductase
Pyr_redox            PF00070.22    80 seq1034_BIOID47097   -            432   3.2e-08   33.7   0.2   1   1     7e-09   9.6e-06   25.7   0.2     1    33     2    34     2    47 0.91 Pyridine nucleotide-disulphide oxidoreductase
NAD_binding_8        PF13450.1     68 seq1034_BIOID47097   -            432   8.6e-07   28.7   0.1   1   1   5.6e-09   7.6e-06   25.7   0.0     1    34     5    38     5    69 0.85 NAD(P)-binding Rossmann-like domain
ApbA                 PF02558.11   151 seq1034_BIOID47097   -            432   2.3e-05   23.7   0.2   1   1   3.8e-08   5.3e-05   22.6   0.1     1    33     3    34     3    48 0.87 Ketopantoate reductase PanE/ApbA
AlaDh_PNT_C          PF01262.16   168 seq1034_BIOID47097   -            432   0.00013   21.5   0.1   1   1   1.7e-07   0.00023   20.6   0.1    22    59     2    39     1    52 0.85 Alanine dehydrogenase/PNT, C-terminal domain
UPF0253              PF06786.7     66 seq1036_BIOID47097   -             72   1.7e-34  117.6   1.8   1   1   1.4e-38   1.9e-34  117.4   1.3     2    66     8    72     7    72 0.98 Uncharacterised protein family (UPF0253)
LysR_substrate       PF03466.15   209 seq1040_BIOID47097   -            301   9.6e-29   99.8   0.1   1   1   2.1e-32   1.4e-28   99.3   0.0     6   206    95   293    91   295 0.92 LysR substrate binding domain
HTH_1                PF00126.22    60 seq1040_BIOID47097   -            301   7.7e-18   63.8   2.3   1   1   1.9e-20   1.3e-16   59.9   0.5     2    60     9    67     8    67 0.97 Bacterial regulatory helix-turn-helix protein, lysR family
Fimbrial             PF00419.15   145 seq1041_BIOID47097   -            182   2.2e-14   53.7  16.5   1   1     2e-18   2.7e-14   53.5  11.4     1   144    35   181    35   182 0.85 Fimbrial protein
YadA                 PF03895.10    78 seq1044_BIOID47097   -            338   8.1e-22   76.9   9.2   1   1   1.5e-25   2.1e-21   75.6   6.4     2    78   262   338   261   338 0.99 YadA-like C-terminal region
BPD_transp_1         PF00528.17   185 seq1045_BIOID47097   -            259   2.3e-22   79.3   5.6   1   1   1.7e-26   2.3e-22   79.3   3.9     2   179    88   258    87   259 0.98 Binding-protein-dependent transport system inner membrane component
FAD_binding_3        PF01494.14   356 seq1046_BIOID47097   -            392   1.6e-22   79.9   3.0   1   1   5.8e-26     2e-22   79.6   2.1     3   329     2   317     1   345 0.78 FAD binding domain
DUF3987              PF13148.1    375 seq1047_BIOID47097   -            504   1.6e-74  250.5   0.1   1   1   1.4e-78   1.9e-74  250.3   0.0     3   367    35   397    33   405 0.95 Protein of unknown function (DUF3987)
Ribonuclease_P       PF00825.13   111 seq1049_BIOID47097   -            108   2.9e-29  101.0   0.3   1   1   2.3e-33   3.2e-29  100.9   0.2     9   109     3   100     1   102 0.97 Ribonuclease P
Hexapep              PF00132.19    36 seq1050_BIOID47097   -            182   1.6e-12   46.2   7.2   1   1   1.2e-11   1.6e-07   30.3   0.3     2    34   125   157   124   159 0.93 Bacterial transferase hexapeptide (six repeats)
Antitoxin-MazE       PF04014.13    47 seq1052_BIOID47097   -             82   1.8e-11   43.3   0.3   1   1   2.2e-15     3e-11   42.6   0.2     1    46     7    51     7    52 0.95 Antidote-toxin recognition MazE
FGGY_N               PF00370.16   245 seq1054_BIOID47097   -            509   6.6e-93  310.4   0.2   1   1   1.4e-96   9.2e-93  309.9   0.1     1   245    13   260    13   260 0.99 FGGY family of carbohydrate kinases, N-terminal domain
FGGY_C               PF02782.11   197 seq1054_BIOID47097   -            509   9.6e-63  211.2   0.5   1   1     4e-66   2.8e-62  209.7   0.7     1   197   269   459   269   459 0.96 FGGY family of carbohydrate kinases, C-terminal domain
F_bP_aldolase        PF01116.15   287 seq1056_BIOID47097   -            374   1.4e-97  326.1   0.0   1   1  1.2e-101   1.6e-97  325.9   0.0     2   284    30   371    29   374 0.95 Fructose-bisphosphate aldolase class-II
ROF                  PF07073.7     80 seq1057_BIOID47097   -             86   1.2e-24   86.0   0.0   1   1   9.8e-29   1.3e-24   85.8   0.0     1    80     9    83     9    83 0.97 Modulator of Rho-dependent transcription termination (ROF)
DUF3440              PF11922.3    181 seq1061_BIOID47097   -            410   1.1e-57  194.3   0.9   1   1   2.1e-58   9.8e-55  184.7   0.7     1   181   242   395   242   395 0.97 Domain of unknown function (DUF3440)
PAPS_reduct          PF01507.14   174 seq1061_BIOID47097   -            410   1.1e-16   61.0   0.2   1   2   3.1e-10   1.4e-06   28.1   0.0     3    51    35    87    33    98 0.88 Phosphoadenosine phosphosulfate reductase family
PAPS_reduct          PF01507.14   174 seq1061_BIOID47097   -            410   1.1e-16   61.0   0.2   2   2   5.2e-11   2.4e-07   30.6   0.0   101   164   165   240   159   242 0.83 Phosphoadenosine phosphosulfate reductase family
TehB                 PF03848.9    192 seq1062_BIOID47097   -            197  6.7e-102  338.4   0.0   1   1  4.9e-105  7.5e-102  338.2   0.0     1   192     1   193     1   193 0.99 Tellurite resistance protein TehB
Methyltransf_11      PF08241.7     95 seq1062_BIOID47097   -            197   8.2e-13   48.5   0.0   1   1   1.1e-15   1.7e-12   47.5   0.0     1    93    35   130    35   132 0.96 Methyltransferase domain
Methyltransf_23      PF13489.1    162 seq1062_BIOID47097   -            197   1.8e-12   47.1   0.0   1   1   1.4e-15   2.1e-12   46.9   0.0    20   115    28   133    10   173 0.77 Methyltransferase domain
Methyltransf_12      PF08242.7     99 seq1062_BIOID47097   -            197   3.6e-12   46.5   0.0   1   1   3.7e-15   5.7e-12   45.8   0.0     1    98    35   129    35   130 0.96 Methyltransferase domain
Methyltransf_31      PF13847.1    152 seq1062_BIOID47097   -            197   6.4e-11   41.9   0.0   1   1     5e-14   7.6e-11   41.7   0.0     5   110    32   134    29   183 0.89 Methyltransferase domain
MTS                  PF05175.9    170 seq1062_BIOID47097   -            197   6.4e-10   38.5   0.0   1   1   5.4e-13   8.2e-10   38.2   0.0    23   140    22   134     3   152 0.85 Methyltransferase small domain
Methyltransf_18      PF12847.2    112 seq1062_BIOID47097   -            197   5.8e-09   36.4   0.0   1   1   5.6e-12   8.5e-09   35.8   0.0     2   109    31   132    30   136 0.80 Methyltransferase domain
Methyltransf_25      PF13649.1    101 seq1062_BIOID47097   -            197   9.4e-06   25.8   0.0   1   1   9.8e-09   1.5e-05   25.1   0.0     2   101    35   128    34   128 0.89 Methyltransferase domain
TPMT                 PF05724.6    218 seq1062_BIOID47097   -            197     8e-05   22.0   0.0   1   1   1.6e-07   0.00024   20.5   0.0    28   195    21   176    11   193 0.74 Thiopurine S-methyltransferase (TPMT)
DmsC                 PF04976.7    276 seq1063_BIOID47097   -            287  1.4e-117  391.7  22.9   1   1  1.1e-121  1.5e-117  391.6  15.9     1   276     1   277     1   277 1.00 DMSO reductase anchor subunit (DmsC)
HTH_18               PF12833.2     81 seq1067_BIOID47097   -            296   2.4e-19   69.0   0.1   1   1     9e-23   2.4e-19   69.0   0.1     1    80   212   290   212   291 0.98 Helix-turn-helix domain
Cupin_2              PF07883.6     71 seq1067_BIOID47097   -            296   6.5e-10   38.2   0.2   1   1   4.2e-13   1.2e-09   37.4   0.1    11    70    40    99    36   100 0.94 Cupin domain
HTH_AraC             PF00165.18    42 seq1067_BIOID47097   -            296   1.4e-09   37.3   0.0   1   1   2.8e-09   7.8e-06   25.4   0.0     7    41   254   289   251   290 0.92 Bacterial regulatory helix-turn-helix proteins, AraC family
AraC_binding         PF02311.14   136 seq1067_BIOID47097   -            296   2.6e-06   27.0   1.4   1   1   2.4e-09   6.6e-06   25.7   1.0    15   117    39   145    28   185 0.81 AraC-like ligand binding domain
Ribosomal_L18p       PF00861.17   119 seq1069_BIOID47097   -            117   1.1e-37  128.6   4.6   1   1   9.2e-42   1.3e-37  128.5   3.2     2   119     2   117     1   117 0.95 Ribosomal L18p/L5e family
DUF3251              PF11622.3    165 seq1070_BIOID47097   -            227   2.8e-05   23.4   0.8   1   1   3.9e-09   5.3e-05   22.5   0.6    65   153   113   204    34   216 0.84 Protein of unknown function (DUF3251)
GFO_IDH_MocA         PF01408.17   120 seq1071_BIOID47097   -            345   2.3e-27   95.7   0.0   1   1   8.4e-31   3.8e-27   95.0   0.0     1   117     3   120     3   123 0.96 Oxidoreductase family, NAD-binding Rossmann fold
GFO_IDH_MocA_C       PF02894.12   115 seq1071_BIOID47097   -            345   6.7e-14   51.5   0.0   1   1   2.5e-17   1.1e-13   50.7   0.0     1   113   135   237   135   239 0.92 Oxidoreductase family, C-terminal alpha/beta domain
NAD_binding_3        PF03447.11   117 seq1071_BIOID47097   -            345   4.3e-07   30.2   0.0   1   1   2.1e-10   9.5e-07   29.1   0.0    26   114    33   119    19   120 0.83 Homoserine dehydrogenase, NAD binding domain
DUF4222              PF13973.1     53 seq1072_BIOID47097   -             95   1.1e-23   82.2   0.9   1   1     1e-27   1.4e-23   81.8   0.6     2    53    17    68    16    68 0.97 Domain of unknown function (DUF4222)
HdeA                 PF06411.6     94 seq1073_BIOID47097   -            110   2.6e-26   91.3   0.2   1   1   2.2e-30     3e-26   91.0   0.2     4    94     6    98     3    98 0.91 HdeA/HdeB family
DUF2583              PF10762.4     89 seq1074_BIOID47097   -             92     1e-51  172.9   1.0   1   1   8.5e-56   1.2e-51  172.7   0.7     1    89     1    89     1    89 0.99 Protein of unknown function (DUF2583)
DUF1097              PF06496.6    144 seq1077_BIOID47097   -            173   1.9e-46  157.3  25.0   1   1   1.7e-50   2.3e-46  157.0  17.3     1   143    18   156    18   157 0.99 Protein of unknown function (DUF1097)
DUF533               PF04391.7    189 seq1078_BIOID47097   -            219   7.6e-54  181.8   1.7   1   1   7.1e-58   9.8e-54  181.4   1.2     7   188    31   210    19   211 0.95 Protein of unknown function (DUF533)
PemK                 PF02452.12   110 seq1080_BIOID47097   -            111   2.6e-24   85.4   0.0   1   1   2.1e-28   2.9e-24   85.2   0.0     3   109    10   109     8   110 0.92 PemK-like protein
P22_CoatProtein      PF11651.3    414 seq1082_BIOID47097   -            379   1.9e-21   76.0   4.3   1   1   1.6e-23   2.2e-19   69.2   3.0    25   412    27   377     1   379 0.77 P22 coat protein - gene protein 5
FMN_red              PF03358.10   152 seq1083_BIOID47097   -            188   2.4e-39  134.1   0.0   1   1   4.4e-43     3e-39  133.8   0.0     2   147     6   149     5   153 0.94 NADPH-dependent FMN reductase
Flavodoxin_2         PF02525.12   199 seq1083_BIOID47097   -            188   7.2e-09   35.3   0.0   1   1   1.5e-12     1e-08   34.8   0.0     9   136    13   118     6   144 0.69 Flavodoxin-like fold
DUF150               PF02576.12   141 seq1084_BIOID47097   -            150     3e-47  159.6   0.0   1   1   2.5e-51   3.4e-47  159.4   0.0     2   141    12   146    11   146 0.96 Uncharacterised BCR, YhbC family COG0779
APH                  PF01636.18   239 seq1086_BIOID47097   -            274   3.6e-19   69.3   8.5   1   1   6.2e-23   4.3e-19   69.0   5.5     2   237    25   233    25   235 0.78 Phosphotransferase enzyme family
Choline_kinase       PF01633.15   211 seq1086_BIOID47097   -            274   4.8e-06   26.1   0.0   1   1     1e-09   6.9e-06   25.6   0.0   142   192   158   210   138   235 0.78 Choline/ethanolamine kinase
OpuAC                PF04069.7    257 seq1091_BIOID47097   -            305   2.7e-61  207.0   4.4   1   1   2.3e-65   3.1e-61  206.8   3.0     2   257    26   300    25   300 0.96 Substrate binding domain of ABC-type glycine betaine transport system
adh_short            PF00106.20   167 seq1092_BIOID47097   -            286   6.4e-30  104.1   0.0   1   1     2e-33     9e-30  103.6   0.0     1   165    44   208    44   210 0.94 short chain dehydrogenase
adh_short_C2         PF13561.1    243 seq1092_BIOID47097   -            286   1.2e-22   80.8   0.0   1   1   3.3e-26   1.5e-22   80.4   0.0     6   242    53   283    50   284 0.90 Enoyl-(Acyl carrier protein) reductase
KR                   PF08659.5    181 seq1092_BIOID47097   -            286   6.4e-12   45.3   0.0   1   1   2.4e-15   1.1e-11   44.6   0.0     2   162    45   204    44   217 0.88 KR domain
PspA_IM30            PF04012.7    221 seq1094_BIOID47097   -            222   6.1e-48  162.9  32.8   1   1   5.3e-52   7.2e-48  162.7  22.7     1   220     2   217     2   219 0.97 PspA/IM30 family
Glyco_hydro_8        PF01270.12   342 seq1096_BIOID47097   -            368  7.5e-114  379.8   1.9   1   1  6.5e-118  8.8e-114  379.6   1.3     2   342     2   346     1   346 0.97 Glycosyl hydrolases family 8
DUF1537              PF07005.6    223 seq1097_BIOID47097   -            412   5.9e-39  133.9   3.4   1   1   6.9e-43   9.4e-39  133.2   2.4    24   222   174   365   162   366 0.94 Protein of unknown function, DUF1537
Pox_D5               PF03288.11    86 seq1099_BIOID47097   -            606   6.1e-14   51.9   0.0   1   1   1.8e-17   1.2e-13   50.9   0.0     2    84   497   592   496   594 0.94 Poxvirus D5 protein-like
D5_N                 PF08706.6    150 seq1099_BIOID47097   -            606   1.2e-11   44.8   0.2   1   1   7.7e-15   5.3e-11   42.7   0.0     2   147   163   293   162   295 0.84 D5 N terminal like
PRK                  PF00485.13   194 seq1100_BIOID47097   -            213     7e-45  152.8   0.0   1   1   2.3e-48     8e-45  152.6   0.0     1   193    10   199    10   200 0.94 Phosphoribulokinase / Uridine kinase family
AAA_18               PF13238.1    129 seq1100_BIOID47097   -            213   1.5e-08   34.8   0.0   1   1   6.7e-12   2.3e-08   34.2   0.0     1   118    11   158    11   169 0.81 AAA domain
AAA_17               PF13207.1    121 seq1100_BIOID47097   -            213     5e-07   30.4   0.0   1   1   2.5e-10   8.4e-07   29.6   0.0     1   119    10   161    10   163 0.71 AAA domain
DUF1049              PF06305.6     68 seq1103_BIOID47097   -            102   1.3e-25   88.5   0.7   1   1   9.6e-30   1.3e-25   88.5   0.5     1    66    22    87    22    89 0.97 Protein of unknown function (DUF1049)
Ribosomal_S5         PF00333.15    67 seq1104_BIOID47097   -            167   6.6e-32  108.9   1.8   1   1   1.8e-35   1.3e-31  108.0   1.3     1    66    10    75    10    76 0.98 Ribosomal protein S5, N-terminal domain
Ribosomal_S5_C       PF03719.10    74 seq1104_BIOID47097   -            167     5e-32  108.8   1.4   1   1   1.3e-35   8.7e-32  108.1   0.9     1    74    85   158    85   158 0.98 Ribosomal protein S5, C-terminal domain
60KD_IMP             PF02096.15   196 seq1105_BIOID47097   -            548   3.4e-67  225.7  14.3   1   1   2.5e-71   3.4e-67  225.7   9.9     1   193   352   533   352   536 0.94 60Kd inner membrane protein
ECH                  PF00378.15   245 seq1107_BIOID47097   -            285   5.6e-66  222.0   0.0   1   1     5e-70   6.8e-66  221.7   0.0     5   245    31   273    27   273 0.96 Enoyl-CoA hydratase/isomerase family
LysE                 PF01810.13   191 seq1108_BIOID47097   -            212   1.8e-52  177.3  11.5   1   1   1.5e-56   2.1e-52  177.0   8.0     2   189    19   209    18   211 0.97 LysE type translocator
Pili_assembly_N      PF00345.15   122 seq1110_BIOID47097   -            233   1.3e-36  124.9   0.0   1   1   2.6e-40   1.8e-36  124.5   0.0     1   121    31   148    31   149 0.93 Gram-negative pili assembly chaperone, N-terminal domain
Pili_assembly_C      PF02753.12    68 seq1110_BIOID47097   -            233   1.5e-21   75.8   1.1   1   1     4e-25   2.7e-21   75.0   0.8     2    66   169   228   168   230 0.96 Gram-negative pili assembly chaperone, C-terminal domain
Epimerase            PF01370.16   236 seq1111_BIOID47097   -            373   6.3e-72  241.6   0.0   1   1   1.1e-75   7.8e-72  241.3   0.0     1   236     5   252     5   252 0.98 NAD dependent epimerase/dehydratase family
RmlD_sub_bind        PF04321.12   287 seq1111_BIOID47097   -            373     8e-09   34.6   0.0   1   1   1.9e-12   1.3e-08   33.9   0.0     3   130     5   162     2   173 0.94 RmlD substrate binding domain
HOK_GEF              PF01848.11    43 seq1113_BIOID47097   -             50   1.6e-18   65.5   1.6   1   1   1.3e-22   1.8e-18   65.4   1.1     1    43     4    46     4    46 0.99 Hok/gef family
MFS_1                PF07690.11   354 seq1114_BIOID47097   -            459   3.9e-35  121.1  48.9   1   1   6.5e-37   4.5e-33  114.3  23.1     3   354    28   406    26   406 0.79 Major Facilitator Superfamily
Sugar_tr             PF00083.19   451 seq1114_BIOID47097   -            459     1e-31  109.8  29.6   1   1   1.9e-35   1.3e-31  109.6  20.5    35   448    55   452    24   455 0.81 Sugar (and other) transporter
HdeA                 PF06411.6     94 seq1115_BIOID47097   -            112   1.4e-28   98.5   0.5   1   1   1.2e-32   1.6e-28   98.3   0.3     4    93    13   101    10   102 0.90 HdeA/HdeB family
MazG                 PF03819.12    74 seq1117_BIOID47097   -            263   1.1e-37  127.7   3.7   1   2   1.3e-31   9.1e-28   95.9   0.0     1    74    27   100    27   100 0.99 MazG nucleotide pyrophosphohydrolase domain
MazG                 PF03819.12    74 seq1117_BIOID47097   -            263   1.1e-37  127.7   3.7   2   2   2.1e-11   1.5e-07   31.1   0.7    10    70   169   227   161   230 0.85 MazG nucleotide pyrophosphohydrolase domain
SBP_bac_1            PF01547.20   314 seq1118_BIOID47097   -            396   1.4e-42  146.4  14.3   1   1   4.1e-46   1.9e-42  146.0   9.9     9   312    45   315    37   317 0.90 Bacterial extracellular solute-binding protein
SBP_bac_8            PF13416.1    281 seq1118_BIOID47097   -            396   1.7e-41  142.7  10.6   1   1   4.7e-45   2.1e-41  142.3   6.9     2   280    49   344    48   345 0.84 Bacterial extracellular solute-binding protein
SBP_bac_6            PF13343.1    242 seq1118_BIOID47097   -            396     1e-06   28.1   3.0   1   1   8.7e-10   3.9e-06   26.2   2.1     4   215    83   325    80   345 0.71 Bacterial extracellular solute-binding protein
TPR_16               PF13432.1     65 seq1119_BIOID47097   -           1093     1e-18   67.3  35.0   1   1   3.4e-10   7.7e-07   29.5   5.2     1    56   499   561   499   562 0.96 Tetratricopeptide repeat
TPR_11               PF13414.1     69 seq1119_BIOID47097   -           1093   3.7e-14   51.9  27.5   1   1   4.3e-10   9.8e-07   28.2   1.5     8    69   749   810   745   810 0.95 TPR repeat
TPR_2                PF07719.12    34 seq1119_BIOID47097   -           1093   1.1e-10   40.4  34.2   1   1     8e-06     0.018   14.7   0.1     3    34   571   602   569   602 0.95 Tetratricopeptide repeat
TPR_1                PF00515.23    34 seq1119_BIOID47097   -           1093   4.9e-10   38.4  21.2   1   1   2.9e-06    0.0066   15.8   0.0     7    28   541   562   537   563 0.93 Tetratricopeptide repeat
Ribosomal_S16        PF00886.14    62 seq1123_BIOID47097   -             82     6e-26   89.8   0.1   1   1   5.2e-30   7.1e-26   89.5   0.0     1    62     8    68     8    68 0.96 Ribosomal protein S16
Peptidase_M24        PF00557.19   205 seq1124_BIOID47097   -            361   5.5e-62  208.9   0.1   1   1   1.1e-65   7.6e-62  208.4   0.0     1   205   134   342   134   342 0.94 Metallopeptidase family M24
Creatinase_N         PF01321.13   131 seq1124_BIOID47097   -            361   9.5e-15   55.1   0.1   1   1   2.7e-18   1.8e-14   54.2   0.1     2   130     4   126     4   127 0.94 Creatinase/Prolidase N-terminal domain
NusA_N               PF08529.6    122 seq1125_BIOID47097   -            495   1.2e-42  144.5   7.5   1   1   5.9e-46   2.7e-42  143.5   5.2     1   121     4   124     4   125 0.99 NusA N-terminal domain
KH_5                 PF13184.1     69 seq1125_BIOID47097   -            495   3.3e-28   97.1   1.4   1   1   1.8e-30   8.3e-27   92.6   0.1     1    67   230   296   230   298 0.98 NusA-like KH domain
S1                   PF00575.18    74 seq1125_BIOID47097   -            495     1e-11   44.6   0.4   1   1   8.9e-15     4e-11   42.7   0.0     2    72   132   196   131   198 0.96 S1 RNA binding domain
UTRA                 PF07702.8    141 seq1126_BIOID47097   -            241   1.5e-32  112.0   0.1   1   1   7.9e-36   2.7e-32  111.2   0.0     1   140    96   235    96   236 0.94 UTRA domain
GntR                 PF00392.16    64 seq1126_BIOID47097   -            241     4e-22   77.3   0.3   1   1   2.2e-25   7.5e-22   76.4   0.2     2    64    14    75    13    75 0.98 Bacterial regulatory proteins, gntR family
MarR                 PF01047.17    59 seq1126_BIOID47097   -            241   4.8e-06   26.0   0.0   1   1   4.1e-09   1.4e-05   24.5   0.0    21    51    39    69    35    71 0.95 MarR family
ABC_tran             PF00005.22   118 seq1130_BIOID47097   -            513   3.9e-35  120.6   0.2   1   2     6e-23   4.1e-19   68.9   0.1     1   118    44   171    44   171 0.89 ABC transporter
ABC_tran             PF00005.22   118 seq1130_BIOID47097   -            513   3.9e-35  120.6   0.2   2   2   6.3e-17   4.3e-13   49.5   0.0    15   117   316   433   302   434 0.79 ABC transporter
TPR_7                PF13176.1     36 seq1131_BIOID47097   -            389     1e-13   49.8  11.5   1   1   1.8e-05     0.025   14.2   0.0     1    27    71    97    71   106 0.82 Tetratricopeptide repeat
TPR_2                PF07719.12    34 seq1131_BIOID47097   -            389   1.8e-12   46.0   7.2   1   1   1.4e-05     0.019   14.7   0.0     5    32   218   245   214   247 0.88 Tetratricopeptide repeat
Apc3                 PF12895.2     84 seq1131_BIOID47097   -            389   7.3e-10   38.7   1.4   1   1   1.3e-09   1.8e-06   27.8   0.1     4    83   156   239   153   240 0.89 Anaphase-promoting complex, cyclosome, subunit 3
TPR_1                PF00515.23    34 seq1131_BIOID47097   -            389   4.6e-09   35.3   2.5   1   1   2.6e-05     0.035   13.5   0.0     7    32   220   245   214   247 0.89 Tetratricopeptide repeat
TPR_8                PF13181.1     34 seq1131_BIOID47097   -            389   1.4e-07   30.6   1.1   1   1   1.7e-05     0.024   14.3   0.0     5    29   218   242   214   246 0.89 Tetratricopeptide repeat
Sulfatase            PF00884.18   379 seq1134_BIOID47097   -            574   2.5e-51  174.7   0.0   1   1   4.9e-55   3.3e-51  174.3   0.0     3   314   261   560   259   569 0.86 Sulfatase
DUF1705              PF08019.7    156 seq1134_BIOID47097   -            574   8.5e-13   47.9   7.4   1   1   1.2e-16   8.5e-13   47.9   5.1     2   112    69   180    65   191 0.78 Domain of unknown function (DUF1705)
TPR_3                PF07720.7     36 seq1135_BIOID47097   -            165   1.4e-17   62.9  11.9   1   2   2.3e-13   1.5e-09   37.2   2.5     1    36    39    72    39    72 0.96 Tetratricopeptide repeat
TPR_3                PF07720.7     36 seq1135_BIOID47097   -            165   1.4e-17   62.9  11.9   2   2   2.7e-11   1.8e-07   30.6   0.8     2    25    74    97    73   106 0.91 Tetratricopeptide repeat
TetR_C_2             PF08361.6    121 seq1137_BIOID47097   -            220     1e-46  157.6   0.5   1   1   3.7e-50   1.7e-46  156.9   0.1     1   120    84   202    84   203 0.99 MAATS-type transcriptional repressor, C-terminal region
TetR_N               PF00440.18    47 seq1137_BIOID47097   -            220     2e-18   65.6   0.0   1   1   1.3e-21   5.9e-18   64.1   0.0     1    47    16    62    16    62 0.98 Bacterial regulatory proteins, tetR family
TetR_C_4             PF08359.6    133 seq1137_BIOID47097   -            220   2.6e-06   27.2   0.1   1   1   2.1e-09   9.8e-06   25.4   0.0    72   126   139   193   121   201 0.91 YsiA-like protein, C-terminal region
SirA                 PF01206.12    70 seq1142_BIOID47097   -             81   2.2e-26   91.1   0.0   1   1   1.9e-30   2.6e-26   90.8   0.0     1    70    10    79    10    79 0.98 SirA-like protein
Aconitase            PF00330.15   465 seq1145_BIOID47097   -            751   2.6e-47  161.2   0.1   1   1   5.4e-51   3.7e-47  160.7   0.1    91   450   113   456    38   471 0.87 Aconitase family (aconitate hydratase)
Aconitase_C          PF00694.14   131 seq1145_BIOID47097   -            751   5.7e-06   26.3   0.0   1   1   1.7e-09   1.2e-05   25.3   0.0    84   130   637   684   624   685 0.89 Aconitase C-terminal domain
NusG                 PF02357.14    92 seq1146_BIOID47097   -            162   3.6e-22   78.2   0.0   1   1   3.7e-26     5e-22   77.8   0.0     2    91     3    90     2    91 0.92 Transcription termination factor nusG
Sulfatase            PF00884.18   379 seq1147_BIOID47097   -            557   2.5e-56  191.2   0.3   1   1   4.7e-60   3.2e-56  190.8   0.2     3   310   248   539   246   554 0.94 Sulfatase
DUF1705              PF08019.7    156 seq1147_BIOID47097   -            557   3.4e-45  153.2   9.4   1   1     5e-49   3.4e-45  153.2   6.5     2   154    68   221    67   223 0.97 Domain of unknown function (DUF1705)
MFS_1                PF07690.11   354 seq1148_BIOID47097   -            442   2.7e-45  154.5  41.9   1   1   2.8e-49   3.9e-45  154.0  29.0     2   354    35   394    34   394 0.91 Major Facilitator Superfamily
DUF3313              PF11769.3    201 seq1150_BIOID47097   -            222   9.3e-66  220.9   0.1   1   1   7.7e-70   1.1e-65  220.7   0.1     1   199    16   214    16   216 0.99 Protein of unknown function (DUF3313)
RimM                 PF01782.13    84 seq1151_BIOID47097   -            183   8.8e-28   95.9   0.0   1   1     2e-31   1.3e-27   95.3   0.0     2    84    17    98    16    98 0.98 RimM N-terminal domain
PRC                  PF05239.11    79 seq1151_BIOID47097   -            183   8.9e-10   38.1   0.7   1   1   2.1e-13   1.4e-09   37.5   0.5     2    73   105   178   104   182 0.89 PRC-barrel domain
MgtC                 PF02308.11   135 seq1152_BIOID47097   -            215   7.6e-48  161.6   9.8   1   1   8.2e-52   1.1e-47  161.1   6.8     1   128     9   136     9   143 0.96 MgtC family
Resolvase            PF00239.16   141 seq1154_BIOID47097   -            196   2.2e-40  137.6   0.6   1   1   9.6e-44   4.4e-40  136.6   0.0     1   140     4   144     4   145 0.92 Resolvase, N terminal domain
HTH_7                PF02796.10    45 seq1154_BIOID47097   -            196   4.2e-12   45.6   0.1   1   1   2.7e-15   1.2e-11   44.1   0.0     1    45   147   191   147   191 0.98 Helix-turn-helix domain of resolvase
Ribosomal_L30        PF00327.15    52 seq1155_BIOID47097   -             59     2e-20   71.9   0.2   1   1   1.6e-24   2.2e-20   71.8   0.1     1    51     4    54     4    55 0.95 Ribosomal protein L30p/L7e
TK                   PF00265.13   176 seq1161_BIOID47097   -            205   2.6e-64  215.9   0.0   1   1   2.2e-68   2.9e-64  215.7   0.0     1   176     2   186     2   186 0.99 Thymidine kinase
PspB                 PF06667.7     75 seq1162_BIOID47097   -             74   7.7e-32  108.9   0.4   1   1   6.1e-36   8.4e-32  108.8   0.3     1    74     1    73     1    74 0.97 Phage shock protein B
Glyco_hydro_3        PF00933.16   299 seq1164_BIOID47097   -            341   6.6e-72  241.9   0.0   1   1   6.1e-76   8.3e-72  241.5   0.0     3   294     7   319     5   320 0.94 Glycosyl hydrolase family 3 N terminal domain
Ala_racemase_N       PF01168.15   217 seq1165_BIOID47097   -            356   2.4e-58  197.1   0.1   1   1   4.6e-62   3.2e-58  196.7   0.0     2   217    10   217     9   217 0.95 Alanine racemase, N-terminal domain
Ala_racemase_C       PF00842.16   129 seq1165_BIOID47097   -            356   2.5e-39  133.5   0.4   1   1   6.2e-43   4.2e-39  132.7   0.3     1   127   232   354   232   356 0.97 Alanine racemase, C-terminal domain
FAD_binding_3        PF01494.14   356 seq1168_BIOID47097   -            400   1.2e-31  109.9   0.2   1   1   1.1e-34   2.6e-31  108.8   0.1     2   351     4   345     3   349 0.78 FAD binding domain
OapA                 PF04225.7     85 seq1173_BIOID47097   -            224   5.9e-35  118.9   0.0   1   1   1.2e-38   8.1e-35  118.4   0.0     1    84   139   223   139   224 0.98 Opacity-associated protein A LysM-like domain
OapA_N               PF08525.6     30 seq1173_BIOID47097   -            224   8.9e-10   37.9   0.4   1   1   1.9e-13   1.3e-09   37.3   0.3     1    30    34    63    34    63 0.96 Opacity-associated protein A N-terminal motif
Ribosomal_L18e       PF00828.14   129 seq1174_BIOID47097   -            144   2.7e-23   82.6   2.7   1   1   2.7e-27   3.7e-23   82.2   1.9     3   127    27   143    26   144 0.88 Ribosomal protein L18e/L15
BPD_transp_1         PF00528.17   185 seq1177_BIOID47097   -            385   3.9e-21   75.2  23.4   1   1   2.9e-25   3.9e-21   75.2  16.3     1   179   195   375   191   381 0.91 Binding-protein-dependent transport system inner membrane component
FAD_binding_4        PF01565.18   139 seq1178_BIOID47097   -            484   3.2e-37  126.9   1.5   1   1   8.3e-41   5.7e-37  126.1   1.0     1   138    51   190    51   191 0.97 FAD binding domain
FAD-oxidase_C        PF02913.14   249 seq1178_BIOID47097   -            484   3.9e-21   75.3   0.1   1   1   3.1e-24   2.1e-20   72.9   0.0     2   247   228   477   227   479 0.79 FAD linked oxidases, C-terminal domain
Usher                PF00577.15   552 seq1180_BIOID47097   -            866  3.8e-211  702.4  28.6   1   1    1e-214  4.6e-211  702.2  19.8     1   552   200   777   200   777 0.99 Type VII secretion system (T7SS), usher protein
PapC_N               PF13954.1    146 seq1180_BIOID47097   -            866     7e-46  155.3   0.0   1   1   3.2e-49   1.4e-45  154.2   0.0     2   145    38   183    37   184 0.98 PapC N-terminal domain
PapC_C               PF13953.1     68 seq1180_BIOID47097   -            866   1.4e-19   69.3   0.4   1   1   1.5e-22   6.7e-19   67.1   0.0     5    67   790   853   787   854 0.92 PapC C-terminal domain
UTRA                 PF07702.8    141 seq1182_BIOID47097   -            291   6.7e-32  109.9   0.0   1   1   1.3e-34   4.3e-31  107.3   0.0     1   140   139   277   139   278 0.98 UTRA domain
GntR                 PF00392.16    64 seq1182_BIOID47097   -            291     2e-21   75.0   0.0   1   1   1.6e-24   5.4e-21   73.6   0.0     2    63    56   117    55   118 0.98 Bacterial regulatory proteins, gntR family
HTH_11               PF08279.7     55 seq1182_BIOID47097   -            291   3.1e-06   26.6   0.1   1   1   4.1e-09   1.4e-05   24.5   0.0    19    45    82   108    81   115 0.88 HTH domain
HTH_DeoR             PF08220.7     57 seq1182_BIOID47097   -            291   5.5e-06   25.7   0.4   1   1   7.5e-09   2.6e-05   23.5   0.0    18    50    82   114    82   121 0.92 DeoR-like helix-turn-helix domain
HpaB_N               PF11794.3    264 seq1184_BIOID47097   -            520    2e-100  335.4   0.0   1   1  3.9e-104  2.7e-100  335.0   0.0     1   264    15   281    15   281 0.98 4-hydroxyphenylacetate 3-hydroxylase N terminal
HpaB                 PF03241.8    205 seq1184_BIOID47097   -            520   7.4e-73  243.6   0.0   1   1   1.5e-76     1e-72  243.1   0.0     2   204   287   490   286   491 0.99 4-hydroxyphenylacetate 3-hydroxylase C terminal
Glyco_transf_9       PF01075.12   247 seq1187_BIOID47097   -            371   9.9e-08   31.3   0.0   1   1   1.5e-11     2e-07   30.3   0.0   106   221   228   340   187   363 0.75 Glycosyltransferase family 9 (heptosyltransferase)
Pirin                PF02678.11   107 seq1189_BIOID47097   -            231   2.1e-36  123.9   0.4   1   1   4.5e-40   3.1e-36  123.3   0.3     5   107     7   119     3   119 0.94 Pirin
Cupin_2              PF07883.6     71 seq1189_BIOID47097   -            231   2.2e-07   30.1   0.8   1   1   6.3e-11   4.3e-07   29.2   0.2     5    67    48   114    46   120 0.88 Cupin domain
ParBc                PF02195.13    90 seq1190_BIOID47097   -            214   3.6e-08   33.2   0.0   1   1     5e-12   6.8e-08   32.3   0.0     2    77    56   135    55   151 0.74 ParB-like nuclease domain
DUF1971              PF09313.6     82 seq1191_BIOID47097   -            119   2.3e-28   97.6   0.0   1   1   2.2e-32     3e-28   97.2   0.0     1    82    12    97    12    97 0.97 Domain of unknown function (DUF1971)
BPD_transp_2         PF02653.11   267 seq1192_BIOID47097   -            342   8.3e-46  155.9  43.3   1   1   8.5e-50   1.2e-45  155.5  30.0     5   267    40   301    36   301 0.97 Branched-chain amino acid transport system / permease component
Transgly             PF00912.17   178 seq1194_BIOID47097   -            770   2.5e-53  179.9   0.0   1   1   7.4e-57   3.4e-53  179.4   0.0    10   177    60   226    49   227 0.94 Transglycosylase
BiPBP_C              PF06832.7     90 seq1194_BIOID47097   -            770   6.9e-18   64.2   0.0   1   1   4.5e-21   2.1e-17   62.7   0.0     6    90   686   767   681   767 0.96 Penicillin-Binding Protein C-terminus Family
Transpeptidase       PF00905.17   304 seq1194_BIOID47097   -            770     1e-12   47.6   0.0   1   1   5.3e-16   2.4e-12   46.3   0.0    36   282   332   535   302   548 0.85 Penicillin binding protein transpeptidase domain
MR_MLE               PF01188.16    67 seq1195_BIOID47097   -            320     3e-10   40.3   0.2   1   1   5.5e-14   7.6e-10   39.0   0.1     2    67   146   213   145   213 0.86 Mandelate racemase / muconate lactonizing enzyme, C-terminal domain
Flavodoxin_2         PF02525.12   199 seq1196_BIOID47097   -            201   3.9e-48  163.4   0.0   1   1   6.5e-52   4.5e-48  163.3   0.0     2   195     3   195     2   199 0.91 Flavodoxin-like fold
FMN_red              PF03358.10   152 seq1196_BIOID47097   -            201   2.4e-12   46.5   0.0   1   1   4.5e-16   3.1e-12   46.1   0.0     2   148     3   174     2   178 0.77 NADPH-dependent FMN reductase
Metalloenzyme        PF01676.13   262 seq1200_BIOID47097   -            514  1.6e-101  338.8   0.5   1   1  4.2e-105  1.9e-101  338.6   0.3     1   261     6   507     6   508 0.99 Metalloenzyme superfamily
iPGM_N               PF06415.8    223 seq1200_BIOID47097   -            514   6.9e-89  296.9   0.6   1   1   2.2e-92     1e-88  296.3   0.4     2   223    85   308    84   308 0.99 BPG-independent PGAM N-terminus (iPGM_N)
Phosphodiest         PF01663.17   364 seq1200_BIOID47097   -            514   2.3e-05   23.7   0.0   1   1   7.6e-09   3.5e-05   23.2   0.0   104   246   303   449   259   491 0.73 Type I phosphodiesterase / nucleotide pyrophosphatase
Acylphosphatase      PF00708.13    91 seq1201_BIOID47097   -             92   2.9e-28   97.6   0.0   1   1   2.3e-32   3.1e-28   97.5   0.0     1    91     1    92     1    92 0.95 Acylphosphatase
CSD                  PF00313.17    66 seq1205_BIOID47097   -             70   2.6e-33  113.5   0.3   1   1   4.1e-37   2.8e-33  113.3   0.2     1    65     5    69     5    70 0.98 'Cold-shock' DNA-binding domain
OB_RNB               PF08206.6     58 seq1205_BIOID47097   -             70   1.5e-05   24.2   0.3   1   1   3.5e-09   2.4e-05   23.6   0.2     7    28    15    36    11    40 0.87 Ribonuclease B OB domain
PhnG                 PF06754.7    147 seq1208_BIOID47097   -            150   2.7e-60  202.1   3.7   1   1   2.2e-64   3.1e-60  201.9   2.5     2   147     4   149     3   149 0.99 Phosphonate metabolism protein PhnG
BCSC_C               PF05420.6    342 seq1210_BIOID47097   -           1157  2.9e-124  414.5  11.9   1   1  3.6e-127  5.5e-124  413.6   8.2     2   341   802  1139   801  1140 0.97 Cellulose synthase operon protein C C-terminus (BCSC_C)
TPR_16               PF13432.1     65 seq1210_BIOID47097   -           1157   1.6e-28   98.5  67.4   1   2     1e-11   1.6e-08   34.8   2.8     2    64   274   336   273   337 0.96 Tetratricopeptide repeat
TPR_16               PF13432.1     65 seq1210_BIOID47097   -           1157   1.6e-28   98.5  67.4   2   2   3.8e-12   5.7e-09   36.2   1.6     2    64   356   418   355   419 0.95 Tetratricopeptide repeat
TPR_11               PF13414.1     69 seq1210_BIOID47097   -           1157   2.8e-24   84.4  37.0   1   1   9.6e-14   1.5e-10   40.4   0.6     2    69   268   334   267   334 0.96 TPR repeat
TPR_2                PF07719.12    34 seq1210_BIOID47097   -           1157     2e-18   64.6  30.9   1   1   3.5e-08   5.3e-05   22.7   0.1     2    33   304   335   303   336 0.95 Tetratricopeptide repeat
TPR_7                PF13176.1     36 seq1210_BIOID47097   -           1157   6.4e-13   47.3  16.3   1   1   3.9e-07    0.0006   19.3   0.0     1    32   305   334   305   341 0.85 Tetratricopeptide repeat
TPR_8                PF13181.1     34 seq1210_BIOID47097   -           1157   3.3e-11   42.0  12.8   1   1   3.7e-08   5.6e-05   22.5   0.1     2    32   304   334   303   337 0.93 Tetratricopeptide repeat
TPR_1                PF00515.23    34 seq1210_BIOID47097   -           1157   9.7e-10   37.5  20.1   1   1   5.4e-08   8.3e-05   21.9   0.1     2    33   304   335   303   336 0.95 Tetratricopeptide repeat
DUF4153              PF13687.1    217 seq1211_BIOID47097   -            574   6.6e-38  130.2  27.3   1   1   4.8e-42   6.6e-38  130.2  18.9     1   216   150   389   150   390 0.90 Domain of unknown function (DUF4153)
FBPase_glpX          PF03320.8    309 seq1213_BIOID47097   -            379  8.4e-135  448.2   7.6   1   1  7.1e-139  9.8e-135  448.0   5.3     2   309    46   365    45   365 0.99 Bacterial fructose-1,6-bisphosphatase, glpX-encoded
tRNA_m1G_MT          PF01746.16   186 seq1215_BIOID47097   -            255   4.9e-60  202.2   0.0   1   1   4.3e-64   5.8e-60  201.9   0.0     2   186    23   221    22   221 0.98 tRNA (Guanine-1)-methyltransferase
HATPase_c            PF02518.21   111 seq1217_BIOID47097   -            543   3.1e-22   78.2   0.0   1   1   2.3e-25   7.7e-22   77.0   0.0     5   109   434   535   430   537 0.95 Histidine kinase-, DNA gyrase B-, and HSP90-like ATPase
PAS                  PF00989.19   113 seq1217_BIOID47097   -            543     1e-14   54.1   0.1   1   1     2e-17   6.8e-14   51.4   0.0     1   112   222   323   222   324 0.94 PAS fold
PAS_10               PF13596.1    106 seq1217_BIOID47097   -            543   2.1e-07   31.0   0.1   1   1   3.5e-10   1.2e-06   28.6   0.0     2   104   225   323   224   325 0.87 PAS domain
PAS_8                PF13188.1     64 seq1217_BIOID47097   -            543   1.9e-06   27.3   0.0   1   1   1.6e-09   5.5e-06   25.9   0.0     3    45   224   269   222   293 0.76 PAS domain
PdxA                 PF04166.7    299 seq1222_BIOID47097   -            328   9.4e-94  313.8   1.2   1   1   8.4e-98   1.1e-93  313.5   0.8    11   298    34   322    27   323 0.93 Pyridoxal phosphate biosynthetic protein PdxA
SecY                 PF00344.15   342 seq1224_BIOID47097   -            443  3.3e-121  404.2  21.3   1   1  3.3e-125  4.5e-121  403.8  14.7     1   341    76   417    76   418 0.96 SecY translocase
DUF3121              PF11319.3    183 seq1225_BIOID47097   -            247   4.9e-56  189.0   0.0   1   1   4.4e-60     6e-56  188.7   0.0     2   183    53   238    52   238 0.95 Protein of unknown function (DUF3121)
Phageshock_PspD      PF09584.5     66 seq1226_BIOID47097   -             77   2.4e-31  107.0   4.5   1   1   2.2e-35     3e-31  106.8   3.1     1    64    14    75    14    77 0.98 Phage shock protein PspD (Phageshock_PspD)
Epimerase            PF01370.16   236 seq1227_BIOID47097   -            321   1.3e-70  237.4   0.0   1   1   2.2e-74   1.5e-70  237.1   0.0     1   236     6   246     6   246 0.95 NAD dependent epimerase/dehydratase family
RmlD_sub_bind        PF04321.12   287 seq1227_BIOID47097   -            321   8.7e-08   31.2   0.1   1   1   2.3e-11   1.6e-07   30.4   0.0     2    62     5    66     4   155 0.79 RmlD substrate binding domain
DUF1869              PF08956.5     60 seq1229_BIOID47097   -             60   3.9e-37  125.5   2.8   1   1   3.1e-41   4.2e-37  125.4   2.0     1    60     1    60     1    60 0.99 Domain of unknown function (DUF1869)
DUF3296              PF11726.3    180 seq1230_BIOID47097   -            232     8e-38  129.6   0.0   1   1   7.8e-42   1.1e-37  129.2   0.0     5   180    37   223    33   223 0.88 Protein of unknown function (DUF3296)
Frataxin_Cyay        PF01491.11   109 seq1234_BIOID47097   -            106   3.6e-38  129.5   0.2   1   1   2.9e-42     4e-38  129.4   0.1     1   108     1   105     1   106 0.97 Frataxin-like domain
Methyltransf_26      PF13659.1    117 seq1235_BIOID47097   -            285   1.5e-16   60.3   0.0   1   1   2.1e-19   2.6e-16   59.5   0.0     3   116    87   210    85   211 0.87 Methyltransferase domain
MTS                  PF05175.9    170 seq1235_BIOID47097   -            285   8.6e-14   51.1   0.0   1   1     1e-16   1.3e-13   50.5   0.0    33   145    86   214    70   231 0.82 Methyltransferase small domain
Methyltransf_18      PF12847.2    112 seq1235_BIOID47097   -            285   1.5e-11   44.7   0.0   1   1   1.9e-14   2.4e-11   44.1   0.0     3    83    86   169    85   209 0.79 Methyltransferase domain
Methyltransf_31      PF13847.1    152 seq1235_BIOID47097   -            285   1.6e-08   34.1   0.0   1   1   1.7e-11   2.1e-08   33.7   0.0     6   108    87   207    84   244 0.77 Methyltransferase domain
Cons_hypoth95        PF03602.10   183 seq1235_BIOID47097   -            285   2.5e-07   30.1   0.0   1   1   2.8e-10   3.5e-07   29.6   0.0    43   129    85   170    75   196 0.84 Conserved hypothetical protein 95
Methyltransf_25      PF13649.1    101 seq1235_BIOID47097   -            285   3.1e-06   27.3   0.0   1   1   3.9e-09   4.8e-06   26.7   0.0     2    74    89   165    88   203 0.80 Methyltransferase domain
Methyltransf_3       PF01596.12   205 seq1235_BIOID47097   -            285     2e-06   26.9   0.0   1   1   2.3e-09   2.8e-06   26.4   0.0    26   112    66   151    53   162 0.87 O-methyltransferase
UPF0020              PF01170.13   180 seq1235_BIOID47097   -            285   3.6e-06   26.5   0.0   1   1   4.1e-09   5.1e-06   26.0   0.0    61   117   109   166    79   200 0.79 Putative RNA methylase family UPF0020
PrmA                 PF06325.8    295 seq1235_BIOID47097   -            285   5.9e-06   25.5   0.1   1   1   6.5e-09   8.1e-06   25.0   0.0   163   232    86   162    78   163 0.78 Ribosomal protein L11 methyltransferase (PrmA)
PCMT                 PF01135.14   210 seq1235_BIOID47097   -            285   3.9e-05   23.1   0.0   1   1   4.6e-08   5.7e-05   22.6   0.0    73   136    84   148    75   162 0.86 Protein-L-isoaspartate(D-aspartate) O-methyltransferase (PCMT)
PRMT5                PF05185.11   448 seq1235_BIOID47097   -            285   3.2e-05   22.9   0.1   1   1   3.5e-08   4.4e-05   22.4   0.1   193   264    91   161    85   162 0.90 PRMT5 arginine-N-methyltransferase
Peptidase_M42        PF05343.9    292 seq1236_BIOID47097   -            345   7.6e-84  280.8   0.0   1   1   2.4e-87   1.1e-83  280.2   0.0     1   292    43   325    43   325 0.97 M42 glutamyl aminopeptidase
Peptidase_M20        PF01546.23   171 seq1236_BIOID47097   -            345   4.8e-09   35.9   0.0   1   1   1.8e-12     8e-09   35.1   0.0    22   170   164   331   161   332 0.89 Peptidase family M20/M25/M40
Peptidase_M18        PF02127.10   432 seq1236_BIOID47097   -            345   2.8e-05   22.7   0.0   1   1   3.4e-08   0.00015   20.2   0.0   331   431   233   329   211   330 0.85 Aminopeptidase I zinc metalloprotease (M18)
Rsd_AlgQ             PF04353.8    153 seq1238_BIOID47097   -            158     5e-50  169.0   0.4   1   1   4.2e-54   5.7e-50  168.8   0.3     1   150     1   148     1   151 0.98 Regulator of RNA polymerase sigma(70) subunit, Rsd/AlgQ
Peripla_BP_3         PF13377.1    160 seq1239_BIOID47097   -            339   4.1e-32  111.2   0.0   1   1   2.4e-35   8.1e-32  110.3   0.0     2   159   175   333   174   334 0.91 Periplasmic binding protein-like domain
Peripla_BP_1         PF00532.16   279 seq1239_BIOID47097   -            339   1.5e-24   86.5   0.1   1   1   5.6e-28   1.9e-24   86.2   0.1     2   251    63   310    62   313 0.89 Periplasmic binding proteins and sugar binding domain of LacI family
LacI                 PF00356.16    46 seq1239_BIOID47097   -            339   1.3e-21   75.8   0.2   1   1   7.1e-25   2.4e-21   74.9   0.1     1    46     6    51     6    51 0.99 Bacterial regulatory proteins, lacI family
Peripla_BP_4         PF13407.1    258 seq1239_BIOID47097   -            339   1.9e-18   66.6   0.0   1   1   9.8e-22   3.4e-18   65.8   0.0     5   218    70   280    66   284 0.84 Periplasmic binding protein domain
PhnH                 PF05845.7    192 seq1240_BIOID47097   -            194   2.3e-66  222.8   0.4   1   1   1.9e-70   2.6e-66  222.6   0.2     1   192     3   193     3   193 0.99 Bacterial phosphonate metabolism protein (PhnH)
MFS_1                PF07690.11   354 seq1241_BIOID47097   -            382   8.2e-28   97.0  53.5   1   2   4.7e-18   3.2e-14   52.3  20.8     2   234    12   227    11   228 0.78 Major Facilitator Superfamily
MFS_1                PF07690.11   354 seq1241_BIOID47097   -            382   8.2e-28   97.0  53.5   2   2   9.2e-18   6.3e-14   51.3  13.4     6   174   210   371   206   381 0.89 Major Facilitator Superfamily
Sugar_tr             PF00083.19   451 seq1241_BIOID47097   -            382     2e-07   29.8  17.3   1   1   2.9e-11     2e-07   29.8  12.0    44   176    39   167    16   183 0.85 Sugar (and other) transporter
ADH_N                PF08240.7    109 seq1242_BIOID47097   -            347   5.6e-30  103.2   0.4   1   1   8.2e-34   5.6e-30  103.2   0.3     2   109    27   139    26   139 0.93 Alcohol dehydrogenase GroES-like domain
ADH_zinc_N           PF00107.21   130 seq1242_BIOID47097   -            347   5.7e-25   87.2   0.7   1   1   1.8e-28   1.3e-24   86.1   0.5     2   127   180   303   179   306 0.93 Zinc-binding dehydrogenase
Rhodanese            PF00581.15   113 seq1243_BIOID47097   -            104   1.2e-14   54.5   0.0   1   1   1.1e-18   1.5e-14   54.1   0.0    16   109    23    96    20    99 0.88 Rhodanese-like domain
BPD_transp_1         PF00528.17   185 seq1244_BIOID47097   -            519     5e-22   78.1  16.2   1   1   3.7e-26     5e-22   78.1  11.2     4   171   303   506   300   513 0.83 Binding-protein-dependent transport system inner membrane component
DeoRC                PF00455.17   162 seq1245_BIOID47097   -            269   7.7e-57  191.3   1.5   1   1   1.8e-60   8.3e-57  191.2   0.5     2   161    88   247    87   248 0.99 DeoR C terminal sensor domain
HTH_DeoR             PF08220.7     57 seq1245_BIOID47097   -            269   3.1e-21   74.5   0.2   1   1   1.2e-24   5.3e-21   73.7   0.1     1    57    18    74    18    74 0.98 DeoR-like helix-turn-helix domain
HTH_11               PF08279.7     55 seq1245_BIOID47097   -            269   1.5e-09   37.2   0.1   1   1   8.4e-13   3.8e-09   35.9   0.1     1    48    18    64    18    68 0.91 HTH domain
Transgly_assoc       PF04226.8     48 seq1247_BIOID47097   -             82   1.5e-16   60.0  12.4   1   1   1.1e-20   1.5e-16   60.0   8.6     1    47    33    81    33    82 0.97 Transglycosylase associated protein
GnsAB                PF08178.6     54 seq1251_BIOID47097   -             57   6.1e-33  112.1   4.2   1   1     5e-37   6.8e-33  111.9   2.9     1    54     1    54     1    54 1.00 GnsA/GnsB family
OMPdecase            PF00215.19   226 seq1255_BIOID47097   -            265     3e-54  183.6   0.0   1   1   2.6e-58   3.5e-54  183.4   0.0     1   226    35   257    35   257 0.96 Orotidine 5'-phosphate decarboxylase / HUMPS family
UPF0227              PF05728.7    187 seq1257_BIOID47097   -            180   4.7e-72  241.5   0.0   1   1   3.9e-76   5.3e-72  241.3   0.0     1   186     1   177     1   178 0.99 Uncharacterised protein family (UPF0227)
DUF1283              PF06932.6     85 seq1258_BIOID47097   -            113     1e-46  156.7   6.7   1   1   8.7e-51   1.2e-46  156.5   4.7     1    85    29   113    29   113 0.99 Protein of unknown function (DUF1283)
adh_short            PF00106.20   167 seq1259_BIOID47097   -            263   1.6e-26   93.0   3.3   1   1   3.3e-30   2.2e-26   92.6   2.3     1   165    33   189    33   191 0.85 short chain dehydrogenase
adh_short_C2         PF13561.1    243 seq1259_BIOID47097   -            263   8.5e-25   87.8   0.0   1   1   1.6e-28   1.1e-24   87.5   0.0     5   240    41   259    39   262 0.89 Enoyl-(Acyl carrier protein) reductase
Peripla_BP_1         PF00532.16   279 seq1260_BIOID47097   -            331   5.4e-31  107.7   0.0   1   1   2.1e-34     7e-31  107.3   0.0     2   259    64   309    63   319 0.93 Periplasmic binding proteins and sugar binding domain of LacI family
Peripla_BP_3         PF13377.1    160 seq1260_BIOID47097   -            331   3.4e-26   92.0   0.1   1   1   9.7e-29   3.3e-25   88.8   0.1     5   159   176   330   172   331 0.84 Periplasmic binding protein-like domain
LacI                 PF00356.16    46 seq1260_BIOID47097   -            331   5.1e-18   64.2   0.0   1   1   3.1e-21   1.1e-17   63.2   0.0     2    46     8    52     7    52 0.98 Bacterial regulatory proteins, lacI family
Peripla_BP_4         PF13407.1    258 seq1260_BIOID47097   -            331   5.7e-12   45.4   0.0   1   1   2.2e-15   7.4e-12   45.0   0.0     1   217    66   275    66   309 0.87 Periplasmic binding protein domain
GTP_EFTU             PF00009.22   188 seq1261_BIOID47097   -            890   3.7e-42  143.7   0.9   1   1   2.7e-45   3.7e-42  143.7   0.6     4   185   392   551   389   554 0.95 Elongation factor Tu GTP binding domain
IF-2                 PF11987.3    109 seq1261_BIOID47097   -            890   5.6e-41  138.7   3.0   1   1   1.8e-43   2.4e-40  136.6   2.1     2   109   673   780   672   780 0.99 Translation-initiation factor 2
IF2_N                PF04760.10    54 seq1261_BIOID47097   -            890   3.2e-22   77.8   5.4   1   2   1.6e-09   2.2e-06   27.0   0.1     1    54     1    52     1    52 0.95 Translation initiation factor IF-2, N-terminal region
IF2_N                PF04760.10    54 seq1261_BIOID47097   -            890   3.2e-22   77.8   5.4   2   2   2.6e-17   3.6e-14   52.0   0.8     2    54   314   364   313   364 0.97 Translation initiation factor IF-2, N-terminal region
IF2_assoc            PF08364.6     41 seq1261_BIOID47097   -            890   2.3e-17   62.6   3.8   1   1   3.9e-20   5.3e-17   61.4   2.6     1    41    55    95    55    95 0.97 Bacterial translation initiation factor IF-2 associated region
GTP_EFTU_D2          PF03144.20    74 seq1261_BIOID47097   -            890     1e-16   60.6   5.3   1   2   1.6e-10   2.2e-07   30.8   0.1     1    73   579   641   579   642 0.94 Elongation factor Tu domain 2
GTP_EFTU_D2          PF03144.20    74 seq1261_BIOID47097   -            890     1e-16   60.6   5.3   2   2   1.7e-10   2.3e-07   30.6   0.5     1    73   810   877   810   878 0.97 Elongation factor Tu domain 2
Miro                 PF08477.8    119 seq1261_BIOID47097   -            890   6.2e-08   33.0   1.0   1   1   4.2e-10   5.8e-07   29.9   0.1     2   119   394   501   393   501 0.89 Miro-like protein
MMR_HSR1             PF01926.18   114 seq1261_BIOID47097   -            890   1.6e-07   31.1   0.1   1   1   3.7e-10     5e-07   29.6   0.0     2   114   394   499   393   499 0.74 50S ribosome-binding GTPase
Arf                  PF00025.16   175 seq1261_BIOID47097   -            890   9.1e-06   24.9   0.0   1   1   2.6e-08   3.5e-05   22.9   0.0    19   171   396   548   387   552 0.83 ADP-ribosylation factor family
Ras                  PF00071.17   162 seq1261_BIOID47097   -            890   1.3e-05   24.5   0.0   1   1   9.2e-09   1.3e-05   24.5   0.0     3   158   395   550   393   554 0.82 Ras family
PduV-EutP            PF10662.4    143 seq1261_BIOID47097   -            890   1.6e-05   24.3   0.3   1   1   5.1e-08     7e-05   22.2   0.0     4   140   394   547   392   549 0.71 Ethanolamine utilisation - propanediol utilisation
FlhD                 PF05247.8    104 seq1262_BIOID47097   -            116   3.8e-45  152.0   4.6   1   1   3.2e-49   4.4e-45  151.8   3.2     1   102     1   102     1   104 0.98 Flagellar transcriptional activator (FlhD)
Y1_Tnp               PF01797.11   121 seq1263_BIOID47097   -            141     2e-39  134.0   0.0   1   1   1.7e-43   2.4e-39  133.8   0.0     1   121    18   137    18   137 0.97 Transposase IS200 like
Peptidase_M20        PF01546.23   171 seq1264_BIOID47097   -            396   5.9e-32  110.5   0.0   1   1   2.7e-35   1.9e-31  108.8   0.0     1   169    89   390    89   392 0.96 Peptidase family M20/M25/M40
M20_dimer            PF07687.9    109 seq1264_BIOID47097   -            396   5.8e-25   87.0   0.0   1   1   1.5e-28     1e-24   86.2   0.0     2   107   191   301   190   303 0.92 Peptidase dimerisation domain
BPD_transp_2         PF02653.11   267 seq1266_BIOID47097   -            393   1.9e-50  171.2  42.8   1   1   1.4e-54   1.9e-50  171.2  29.6     2   267    57   383    56   383 0.98 Branched-chain amino acid transport system / permease component
HpcH_HpaI            PF03328.9    221 seq1267_BIOID47097   -            267   1.7e-67  226.4   0.0   1   1   1.4e-71   1.9e-67  226.2   0.0     1   220    19   245    19   246 0.99 HpcH/HpaI aldolase/citrate lyase family
Phosphorylase        PF00343.15   713 seq1268_BIOID47097   -            797         0 1153.8   0.9   1   1         0         0 1153.7   0.2     1   712    91   796    91   797 0.99 Carbohydrate phosphorylase
BPD_transp_2         PF02653.11   267 seq1269_BIOID47097   -            330   3.4e-47  160.5  43.1   1   1   3.1e-51   4.2e-47  160.2  29.9     3   267    36   305    34   305 0.94 Branched-chain amino acid transport system / permease component
HAD_2                PF13419.1    176 seq1270_BIOID47097   -            221     2e-22   80.1   0.0   1   1   3.6e-26   2.4e-22   79.8   0.0     1   176     7   185     7   185 0.90 Haloacid dehalogenase-like hydrolase
ABC_tran             PF00005.22   118 seq1273_BIOID47097   -            308   8.4e-22   77.6   0.0   1   1   2.1e-25   1.4e-21   76.8   0.0     1   117    41   162    41   163 0.93 ABC transporter
Ribosomal_L19        PF01245.15   113 seq1274_BIOID47097   -            115   8.8e-51  170.3   2.5   1   1   7.2e-55   9.8e-51  170.1   1.8     2   112     3   113     2   114 0.99 Ribosomal protein L19
ImpA-rel_N           PF06812.7     62 seq1276_BIOID47097   -            470   6.6e-09   35.3   0.4   1   1   4.8e-13   6.6e-09   35.3   0.3     1    61    54   111    54   112 0.95 ImpA-related N-terminal
Alpha-amylase        PF00128.19   316 seq1281_BIOID47097   -            559   4.3e-19   68.9   0.0   1   1   1.9e-21   2.5e-17   63.1   0.0    21   271    84   338    73   343 0.76 Alpha amylase, catalytic domain
PhnI                 PF05861.7    359 seq1282_BIOID47097   -            354  1.4e-168  559.8   0.1   1   1  1.2e-172  1.6e-168  559.7   0.0     1   357     1   352     1   354 0.99 Bacterial phosphonate metabolism protein (PhnI)
DUF2686              PF10887.3    276 seq1283_BIOID47097   -            264  3.9e-138  458.6   0.0   1   1  3.1e-142  4.3e-138  458.5   0.0     1   276     1   264     1   264 0.99 Protein of unknown function (DUF2686)
T5orf172             PF10544.4    100 seq1284_BIOID47097   -             97   5.1e-13   49.1   0.0   1   1   8.8e-17     6e-13   48.9   0.0     1    93     4    85     4    90 0.92 T5orf172 domain
MUG113               PF13455.1     83 seq1284_BIOID47097   -             97   2.6e-06   27.7   0.0   1   1   4.4e-10     3e-06   27.4   0.0     1    78    18    86    18    91 0.91 Meiotically up-regulated gene 113
ThiC                 PF01964.13   421 seq1287_BIOID47097   -            631  5.9e-201  667.3   0.0   1   1  4.3e-204  2.9e-200  665.0   0.0     1   420   148   597   148   598 0.99 ThiC family
ThiC-associated      PF13667.1     80 seq1287_BIOID47097   -            631     2e-34  116.8   0.1   1   1   8.2e-38   5.6e-34  115.4   0.0     2    80    26   109    25   109 0.95 ThiC-associated domain
FlhC                 PF05280.6    176 seq1288_BIOID47097   -            192   2.4e-87  290.7   0.0   1   1     2e-91   2.8e-87  290.6   0.0     1   174     1   174     1   176 0.99 Flagellar transcriptional activator (FlhC)
DeoRC                PF00455.17   162 seq1289_BIOID47097   -            253   5.7e-48  162.4   0.5   1   1   1.8e-51     8e-48  162.0   0.1     3   161    75   232    73   233 0.98 DeoR C terminal sensor domain
HTH_DeoR             PF08220.7     57 seq1289_BIOID47097   -            253   1.4e-19   69.2   0.3   1   1   7.3e-23   3.3e-19   68.0   0.2     1    54     6    59     6    60 0.98 DeoR-like helix-turn-helix domain
HTH_11               PF08279.7     55 seq1289_BIOID47097   -            253   3.5e-05   23.2   0.0   1   1   1.6e-08   7.4e-05   22.2   0.0     1    44     6    48     6    56 0.90 HTH domain
DeoRC                PF00455.17   162 seq1290_BIOID47097   -            265   1.1e-51  174.5   0.5   1   1   5.9e-55     2e-51  173.7   0.4     3   161    85   242    83   243 0.98 DeoR C terminal sensor domain
HTH_DeoR             PF08220.7     57 seq1290_BIOID47097   -            265   7.9e-17   60.4   0.4   1   1   5.5e-20   1.9e-16   59.2   0.2     1    54    16    69    16    72 0.97 DeoR-like helix-turn-helix domain
HTH_11               PF08279.7     55 seq1290_BIOID47097   -            265   9.2e-10   37.9   0.2   1   1   5.9e-13     2e-09   36.8   0.2     1    46    16    60    15    67 0.81 HTH domain
GntR                 PF00392.16    64 seq1290_BIOID47097   -            265   4.1e-05   22.8   1.4   1   1   1.7e-08   5.9e-05   22.3   0.2    23    59    29    64    16    66 0.83 Bacterial regulatory proteins, gntR family
DUF3029              PF11230.3    487 seq1291_BIOID47097   -            516  1.6e-234  778.4   0.0   1   1  1.3e-238  1.8e-234  778.2   0.0     2   487    22   504    21   504 1.00 Protein of unknown function (DUF3029)
NUDIX                PF00293.23   135 seq1292_BIOID47097   -            160   7.3e-21   74.1   0.0   1   1   6.2e-25   8.5e-21   73.8   0.0     6   126    22   145    17   154 0.89 NUDIX domain
Response_reg         PF00072.19   112 seq1295_BIOID47097   -            222   5.1e-26   90.7   0.0   1   1     1e-29   6.9e-26   90.3   0.0     1   112     3   113     3   113 0.99 Response regulator receiver domain
Trans_reg_C          PF00486.23    77 seq1295_BIOID47097   -            222   3.2e-20   71.7   0.5   1   1   2.1e-23   1.4e-19   69.6   0.0     1    77   145   216   145   216 0.97 Transcriptional regulatory protein, C terminal
GCV_T                PF01571.16   211 seq1296_BIOID47097   -            405   7.1e-68  227.9   0.1   1   1   1.5e-71     1e-67  227.4   0.1     1   211    87   295    87   295 0.95 Aminomethyltransferase folate-binding domain
GCV_T_C              PF08669.6     95 seq1296_BIOID47097   -            405   2.8e-18   65.5   0.1   1   1   7.7e-22   5.3e-18   64.7   0.1     1    94   303   394   303   395 0.91 Glycine cleavage T-protein C-terminal barrel domain
Asparaginase_2       PF01112.13   319 seq1298_BIOID47097   -            321  1.8e-124  414.5   3.6   1   1  1.6e-128  2.2e-124  414.1   2.5     2   315     3   315     2   317 0.99 Asparaginase
DUF4128              PF13554.1    127 seq1299_BIOID47097   -            130   5.2e-08   32.5   0.0   1   1   5.7e-12   7.9e-08   31.9   0.0     3    89     7    95     5   110 0.81 Bacteriophage related domain of unknown function
NAD_binding_1        PF00175.16   109 seq1300_BIOID47097   -            248   4.9e-17   62.3   0.0   1   1     1e-20     7e-17   61.8   0.0     1   109   111   223   111   223 0.90 Oxidoreductase NAD-binding domain
FAD_binding_6        PF00970.19    99 seq1300_BIOID47097   -            248   2.8e-10   40.0   0.0   1   1     8e-14   5.5e-10   39.1   0.0     9    90    14    90     6    98 0.85 Oxidoreductase FAD-binding domain
SSB                  PF00436.20   104 seq1302_BIOID47097   -            149     3e-16   59.0   0.0   1   1   3.2e-20   4.4e-16   58.5   0.0     3   101     4    99     2   102 0.94 Single-strand binding protein family
Peptidase_S9_N       PF02897.10   414 seq1304_BIOID47097   -            686  5.2e-116  387.4   3.3   1   1  9.2e-120  6.3e-116  387.2   2.3     1   413     3   403     3   404 0.97 Prolyl oligopeptidase, N-terminal beta-propeller domain
Peptidase_S9         PF00326.16   213 seq1304_BIOID47097   -            686   5.9e-70  234.6   0.1   1   1   1.4e-73   9.4e-70  234.0   0.1     2   210   462   676   461   679 0.97 Prolyl oligopeptidase family
Response_reg         PF00072.19   112 seq1305_BIOID47097   -            227   7.3e-27   93.4   0.0   1   1   2.1e-30   1.5e-26   92.5   0.0     1   112     3   113     3   113 0.99 Response regulator receiver domain
Trans_reg_C          PF00486.23    77 seq1305_BIOID47097   -            227   6.8e-26   89.8   0.0   1   1   1.7e-29   1.2e-25   89.0   0.0     1    77   146   221   146   221 0.97 Transcriptional regulatory protein, C terminal
Flavin_Reduct        PF01613.13   154 seq1306_BIOID47097   -            170     5e-24   84.7   0.0   1   1   4.1e-28   5.6e-24   84.6   0.0     1   153    14   162    14   163 0.91 Flavin reductase like domain
PEP-utilizers_C      PF02896.13   294 seq1308_BIOID47097   -            542   2.5e-57  193.8   0.0   1   1   1.1e-60   3.7e-57  193.3   0.0     2   185   360   542   359   542 0.98 PEP-utilising enzyme, TIM barrel domain
PEP-utilisers_N      PF05524.8    123 seq1308_BIOID47097   -            542   7.6e-19   67.6   0.4   1   1   5.5e-22   1.9e-18   66.3   0.3     2   123   118   235   117   235 0.92 PEP-utilising enzyme, N-terminal
PEP-utilizers        PF00391.18    81 seq1308_BIOID47097   -            542   6.1e-18   64.0   0.0   1   1   3.5e-21   1.2e-17   63.1   0.0     8    81   260   334   254   334 0.94 PEP-utilising enzyme, mobile domain
PTS-HPr              PF00381.14    84 seq1308_BIOID47097   -            542   8.7e-17   60.6   0.0   1   1   4.7e-20   1.6e-16   59.8   0.0     1    82     1    84     1    86 0.96 PTS HPr component phosphorylation site
SUI1                 PF01253.17    83 seq1312_BIOID47097   -            108   1.6e-22   78.9   1.9   1   1   1.4e-26   1.9e-22   78.7   1.3     2    82    28   104    27   105 0.95 Translation initiation factor SUI1
Peptidase_M23        PF01551.17    96 seq1313_BIOID47097   -            427   2.2e-25   88.4   0.2   1   1   3.6e-29     5e-25   87.2   0.1     3    96   328   421   327   421 0.98 Peptidase family M23
HTH_3                PF01381.17    55 seq1315_BIOID47097   -            178   6.3e-17   61.0   0.0   1   1   3.7e-20   8.5e-17   60.6   0.0     1    53    12    64    12    66 0.97 Helix-turn-helix
HTH_31               PF13560.1     64 seq1315_BIOID47097   -            178   1.3e-10   41.2   0.0   1   1   8.8e-14     2e-10   40.5   0.0     4    57    10    62     8    74 0.94 Helix-turn-helix domain
HTH_19               PF12844.2     64 seq1315_BIOID47097   -            178     1e-09   38.1   0.0   1   1   6.5e-13   1.5e-09   37.6   0.0     3    59    11    67     9    71 0.95 Helix-turn-helix domain
Cupin_2              PF07883.6     71 seq1315_BIOID47097   -            178   1.1e-09   37.4   0.2   1   1   8.9e-13     2e-09   36.6   0.1     3    68   104   170   102   173 0.93 Cupin domain
HTH_26               PF13443.1     63 seq1315_BIOID47097   -            178   5.5e-06   26.3   0.0   1   1   3.5e-09     8e-06   25.8   0.0     2    59    12    68    11    72 0.93 Cro/C1-type HTH DNA-binding domain
HTH_25               PF13413.1     62 seq1315_BIOID47097   -            178     5e-06   25.9   0.0   1   1   3.4e-09   7.9e-06   25.3   0.0     2    35    12    45    11    49 0.94 Helix-turn-helix domain
Ribosomal_L36        PF00444.13    38 seq1316_BIOID47097   -             38   3.7e-21   74.7   9.2   1   1   2.9e-25   3.9e-21   74.6   6.4     1    38     1    38     1    38 1.00 Ribosomal protein L36
F_bP_aldolase        PF01116.15   287 seq1317_BIOID47097   -            278     6e-89  297.8   1.6   1   1   9.7e-93   6.7e-89  297.6   1.1     3   287     3   277     1   277 0.95 Fructose-bisphosphate aldolase class-II
Fer4_11              PF13247.1     99 seq1320_BIOID47097   -            175   1.7e-15   56.6  22.9   1   1   2.7e-14   3.3e-11   42.8   5.2     7    59    55   105    50   110 0.93 4Fe-4S dicluster domain
Fer4_9               PF13187.1     55 seq1320_BIOID47097   -            175   9.4e-13   48.1  29.8   1   1   1.4e-10   1.8e-07   31.2   7.7     1    54    88   151    88   152 0.88 4Fe-4S dicluster domain
Fer4                 PF00037.22    24 seq1320_BIOID47097   -            175   4.6e-13   48.0  42.8   1   1   3.9e-11   4.9e-08   32.1   2.2     2    23    83   104    82   105 0.91 4Fe-4S binding domain
Fer4_7               PF12838.2     52 seq1320_BIOID47097   -            175   1.4e-12   47.6  34.0   1   1     2e-11   2.5e-08   34.0   7.8     1    52    88   151    88   151 0.74 4Fe-4S dicluster domain
Fer4_6               PF12837.2     24 seq1320_BIOID47097   -            175   2.7e-12   45.8  41.1   1   1   2.7e-09   3.4e-06   26.5   2.0     2    23    82   103    81   104 0.92 4Fe-4S binding domain
Fer4_2               PF12797.2     22 seq1320_BIOID47097   -            175   1.3e-11   43.5  37.8   1   1   6.4e-10   7.9e-07   28.5   1.6     7    22    86   101    79   101 0.85 4Fe-4S binding domain
Fer4_10              PF13237.1     52 seq1320_BIOID47097   -            175   4.9e-10   38.9  35.7   1   1   1.4e-09   1.7e-06   27.5   8.8     6    52    55   100    50   100 0.91 4Fe-4S dicluster domain
Fer4_3               PF12798.2     15 seq1320_BIOID47097   -            175   6.3e-07   29.3  44.6   1   3   0.00058      0.72   10.4   2.1     1    15    58    74    58    74 0.91 4Fe-4S binding domain
Fer4_3               PF12798.2     15 seq1320_BIOID47097   -            175   6.3e-07   29.3  44.6   2   3   1.2e-05     0.015   15.6   4.8     1    15    89   103    89   103 0.98 4Fe-4S binding domain
Fer4_3               PF12798.2     15 seq1320_BIOID47097   -            175   6.3e-07   29.3  44.6   3   3   1.2e-05     0.015   15.6   3.3     1    15   131   151   131   151 0.97 4Fe-4S binding domain
Fer4_4               PF12800.2     17 seq1320_BIOID47097   -            175   2.3e-06   27.3  40.9   1   2   0.00025      0.32   11.3   3.5     2    14    10    22     9    24 0.93 4Fe-4S binding domain
Fer4_4               PF12800.2     17 seq1320_BIOID47097   -            175   2.3e-06   27.3  40.9   2   2   1.2e-07   0.00014   21.7   2.5     1    17    86   102    86   102 0.93 4Fe-4S binding domain
Pyr_redox_2          PF07992.9    200 seq1321_BIOID47097   -            434   1.8e-33  116.0   0.0   1   1   1.6e-36   4.3e-33  114.7   0.0     1   197     7   318     7   320 0.91 Pyridine nucleotide-disulphide oxidoreductase
Pyr_redox            PF00070.22    80 seq1321_BIOID47097   -            434   2.5e-19   69.3   3.8   1   2     5e-08   0.00014   22.0   0.1     1    36     7    48     7    93 0.86 Pyridine nucleotide-disulphide oxidoreductase
Pyr_redox            PF00070.22    80 seq1321_BIOID47097   -            434   2.5e-19   69.3   3.8   2   2     1e-15   2.8e-12   46.7   0.5     1    68   172   254   172   265 0.91 Pyridine nucleotide-disulphide oxidoreductase
DAO                  PF01266.19   358 seq1321_BIOID47097   -            434   2.7e-11   42.8  10.3   1   1   1.2e-09   3.4e-06   26.1   0.0   147   236   226   308   223   336 0.80 FAD dependent oxidoreductase
FAD-oxidase_C        PF02913.14   249 seq1322_BIOID47097   -            499   2.4e-65  220.2   0.0   1   1   4.7e-69   3.2e-65  219.7   0.0     1   248   230   470   230   471 0.99 FAD linked oxidases, C-terminal domain
FAD_binding_4        PF01565.18   139 seq1322_BIOID47097   -            499   2.9e-35  120.6   1.2   1   1   7.9e-39   5.4e-35  119.7   0.2     1   139    56   195    56   195 0.98 FAD binding domain
AA_permease_2        PF13520.1    426 seq1323_BIOID47097   -            540   1.9e-42  145.2  47.0   1   1   3.9e-46   2.7e-42  144.6  32.6     2   422    75   515    74   526 0.85 Amino acid permease
AA_permease          PF00324.16   479 seq1323_BIOID47097   -            540   1.7e-15   56.2  40.9   1   1   3.4e-19   2.4e-15   55.7  28.3    28   446    99   513    76   535 0.76 Amino acid permease
Glyco_trans_4_4      PF13579.1    160 seq1324_BIOID47097   -            407   1.6e-26   93.2   0.0   1   1   4.5e-30   3.1e-26   92.3   0.0     1   160    15   204    15   204 0.83 Glycosyl transferase 4-like domain
Glycos_transf_1      PF00534.15   172 seq1324_BIOID47097   -            407     3e-19   68.9   0.0   1   1   6.2e-23   4.3e-19   68.4   0.0     3   170   219   389   217   391 0.92 Glycosyl transferases group 1
Ribonuc_L-PSP        PF01042.16   121 seq1325_BIOID47097   -            131     7e-32  109.6   0.0   1   1   5.7e-36   7.8e-32  109.4   0.0     3   120    13   127    11   128 0.95 Endoribonuclease L-PSP
Response_reg         PF00072.19   112 seq1330_BIOID47097   -            239   2.5e-18   66.0   0.1   1   1   2.6e-22   3.5e-18   65.5   0.1     1   111     4   117     4   118 0.96 Response regulator receiver domain
Ribosomal_S13        PF00416.17   106 seq1331_BIOID47097   -            118   9.2e-40  135.2   0.4   1   1   7.6e-44     1e-39  135.1   0.3     1   106     3   108     3   108 0.99 Ribosomal protein S13/S18
PulS_OutS            PF09691.5    109 seq1333_BIOID47097   -            115   2.3e-08   33.8   0.0   1   1     2e-12   2.8e-08   33.6   0.0    21   102    26   106    14   113 0.89 Bacterial chaperone lipoprotein (PulS_OutS)
Phage_cap_E          PF03864.10   329 seq1335_BIOID47097   -            404   1.1e-62  211.8   0.0   1   1     9e-67   1.2e-62  211.6   0.0     3   328    65   402    63   403 0.93 Phage major capsid protein E
MotA_ExbB            PF01618.11   139 seq1337_BIOID47097   -            295   4.2e-06   26.3   0.4   1   1     3e-10   4.2e-06   26.3   0.3    30   135   137   239   123   242 0.89 MotA/TolQ/ExbB proton channel family
BPD_transp_1         PF00528.17   185 seq1338_BIOID47097   -            243   6.7e-23   81.0  14.6   1   1   4.9e-27   6.7e-23   81.0  10.1     1   183    68   238    68   240 0.96 Binding-protein-dependent transport system inner membrane component
Peripla_BP_4         PF13407.1    258 seq1344_BIOID47097   -            340   6.1e-54  182.9   4.4   1   1   1.1e-57   7.6e-54  182.6   3.1     1   256    30   285    30   287 0.95 Periplasmic binding protein domain
HTH_Tnp_1            PF01527.15    76 seq1345_BIOID47097   -             56   5.7e-08   32.4   0.0   1   1   4.3e-12   5.9e-08   32.4   0.0    17    57     3    41     1    54 0.83 Transposase
SKI                  PF01202.17   158 seq1346_BIOID47097   -            175   6.4e-13   48.7   0.0   1   1   1.7e-16   7.8e-13   48.4   0.0     1   156    17   170    17   172 0.79 Shikimate kinase
AAA_33               PF13671.1    143 seq1346_BIOID47097   -            175   5.7e-09   35.8   0.0   1   1   1.7e-12     8e-09   35.4   0.0     3   121    12   127    10   144 0.79 AAA domain
APS_kinase           PF01583.15   157 seq1346_BIOID47097   -            175   5.5e-06   26.0   0.0   1   1   1.5e-09   6.8e-06   25.7   0.0     6   116    12   120     7   148 0.80 Adenylylsulphate kinase
HOK_GEF              PF01848.11    43 seq1350_BIOID47097   -             69   4.2e-19   67.4   3.3   1   1   3.7e-23   5.1e-19   67.2   2.3     1    43    24    66    24    66 0.98 Hok/gef family
HATPase_c            PF02518.21   111 seq1354_BIOID47097   -            482   3.4e-25   87.7   0.0   1   1   1.4e-28   6.2e-25   86.9   0.0     1   110   371   480   371   481 0.97 Histidine kinase-, DNA gyrase B-, and HSP90-like ATPase
HisKA                PF00512.20    68 seq1354_BIOID47097   -            482   2.5e-12   46.4   0.9   1   1   1.7e-15   7.9e-12   44.8   0.6     2    67   262   326   261   327 0.96 His Kinase A (phospho-acceptor) domain
HAMP                 PF00672.20    70 seq1354_BIOID47097   -            482   4.2e-10   39.5   0.1   1   1   9.1e-14   4.2e-10   39.5   0.1     5    69   191   256   187   257 0.85 HAMP domain
Peptidase_U32        PF01136.14   233 seq1355_BIOID47097   -            667   1.3e-70  236.8   0.1   1   1   3.6e-71   2.4e-67  226.1   0.0     2   231    93   319    92   321 0.90 Peptidase family U32
DUF3656              PF12392.3    122 seq1355_BIOID47097   -            667   1.7e-26   92.5   0.0   1   1   4.9e-30   3.4e-26   91.5   0.0     2   122   405   522   404   522 0.96 Collagenase
BPD_transp_1         PF00528.17   185 seq1356_BIOID47097   -            296   1.2e-15   57.3  16.1   1   1     9e-20   1.2e-15   57.3  11.2    10   181   111   287    99   291 0.82 Binding-protein-dependent transport system inner membrane component
PhnJ                 PF06007.6    279 seq1358_BIOID47097   -            281  1.6e-155  515.7   0.1   1   1  1.3e-159  1.8e-155  515.6   0.0     3   278     5   280     3   281 0.99 Phosphonate metabolism protein PhnJ
Peripla_BP_3         PF13377.1    160 seq1360_BIOID47097   -            392   2.7e-38  131.3   0.7   1   1   6.8e-40   2.3e-36  125.0   0.1     3   160   113   277   111   277 0.95 Periplasmic binding protein-like domain
HTH_AraC             PF00165.18    42 seq1360_BIOID47097   -            392   3.3e-22   77.5   0.1   1   2   2.8e-11   9.7e-08   31.4   0.0     1    42   294   335   294   335 0.97 Bacterial regulatory helix-turn-helix proteins, AraC family
HTH_AraC             PF00165.18    42 seq1360_BIOID47097   -            392   3.3e-22   77.5   0.1   2   2   9.9e-15   3.4e-11   42.4   0.1     6    41   348   384   346   385 0.95 Bacterial regulatory helix-turn-helix proteins, AraC family
HTH_18               PF12833.2     81 seq1360_BIOID47097   -            392   8.3e-20   70.5   0.1   1   1   1.7e-22   5.8e-19   67.8   0.0     3    79   309   384   307   385 0.97 Helix-turn-helix domain
Peripla_BP_4         PF13407.1    258 seq1360_BIOID47097   -            392   5.4e-13   48.7   0.0   1   1   2.6e-16   8.8e-13   48.0   0.0    75   258    72   258    52   258 0.85 Periplasmic binding protein domain
tRNA-synt_1c         PF00749.16   314 seq1361_BIOID47097   -            554  1.6e-124  414.5   0.0   1   1  2.9e-128    2e-124  414.2   0.0     2   313    28   337    27   338 0.99 tRNA synthetases class I (E and Q), catalytic domain
tRNA-synt_1c_C       PF03950.13   174 seq1361_BIOID47097   -            554   1.9e-63  213.1   0.0   1   1   5.9e-67     4e-63  212.0   0.0     1   174   340   528   340   528 0.97 tRNA synthetases class I (E and Q), anti-codon binding domain
Ribosomal_S11        PF00411.14   110 seq1362_BIOID47097   -            129   5.6e-50  168.0   0.2   1   1   4.9e-54   6.7e-50  167.7   0.1     1   110    19   128    19   128 0.99 Ribosomal protein S11
ABC_tran             PF00005.22   118 seq1364_BIOID47097   -            623   4.9e-41  139.6   0.1   1   2   6.1e-21   8.4e-18   64.7   0.1    24   118    90   197    57   197 0.83 ABC transporter
ABC_tran             PF00005.22   118 seq1364_BIOID47097   -            623   4.9e-41  139.6   0.1   2   2   2.3e-23   3.1e-20   72.5   0.0     1   117   364   491   364   492 0.93 ABC transporter
oligo_HPY            PF08352.7     64 seq1364_BIOID47097   -            623   1.6e-20   73.1   0.5   1   2   1.4e-11   1.9e-08   34.4   0.1     1    33   248   280   248   303 0.88 Oligopeptide/dipeptide transporter, C-terminal region
oligo_HPY            PF08352.7     64 seq1364_BIOID47097   -            623   1.6e-20   73.1   0.5   2   2   2.8e-12   3.8e-09   36.6   0.0     1    33   543   575   543   594 0.85 Oligopeptide/dipeptide transporter, C-terminal region
YbhQ                 PF11076.3    135 seq1365_BIOID47097   -            136   4.3e-79  262.5  13.2   1   1   3.7e-83   5.1e-79  262.3   9.1     1   134     1   132     1   134 0.98 Putative inner membrane protein YbhQ
HTH_IclR             PF09339.5     52 seq1366_BIOID47097   -            315   2.7e-16   58.7   1.8   1   1   2.2e-19   7.6e-16   57.3   1.2     2    52    53   103    52   103 0.97 IclR helix-turn-helix domain
IclR                 PF01614.13   129 seq1366_BIOID47097   -            315   1.3e-13   50.6   0.0   1   1   1.2e-16   4.2e-13   48.9   0.1     6   127   172   295   167   297 0.90 Bacterial transcriptional regulator
PyrBI_leader         PF08052.6     44 seq1367_BIOID47097   -             63   1.1e-35  120.9   5.6   1   1     1e-39   1.4e-35  120.7   3.9     1    44    20    63    20    63 1.00 PyrBI operon leader peptide
DUF333               PF03891.10    50 seq1369_BIOID47097   -             84   9.5e-21   73.2   0.1   1   1   8.5e-25   1.2e-20   72.9   0.0     1    50    31    79    31    79 0.98 Domain of unknown function (DUF333)
CstA                 PF02554.9    376 seq1371_BIOID47097   -            721  3.8e-155  516.0  26.1   1   1  5.6e-159  3.8e-155  516.0  18.1     2   359    40   427    39   460 0.94 Carbon starvation protein CstA
DUF4161              PF13722.1    127 seq1371_BIOID47097   -            721     2e-45  154.0   4.4   1   1   2.9e-49     2e-45  154.0   3.0     3   127   490   619   488   619 0.98 C-terminal domain on CstA (DUF4161)
Sua5_yciO_yrdC       PF01300.13   179 seq1372_BIOID47097   -            746   1.1e-46  158.2   0.0   1   1   4.4e-50     2e-46  157.3   0.0     2   178   209   373   208   374 0.95 Telomere recombination
zf-HYPF              PF07503.7     35 seq1372_BIOID47097   -            746   6.6e-34  114.9  17.4   1   2   2.6e-20   1.2e-16   59.7   3.7     1    35   108   142   108   142 0.97 HypF finger
zf-HYPF              PF07503.7     35 seq1372_BIOID47097   -            746   6.6e-34  114.9  17.4   2   2   4.4e-21     2e-17   62.1   1.6     1    34   158   191   158   192 0.96 HypF finger
Acylphosphatase      PF00708.13    91 seq1372_BIOID47097   -            746   1.5e-17   63.3   0.0   1   1   6.3e-21   2.9e-17   62.4   0.0     6    91     9    91     1    91 0.89 Acylphosphatase
NDK                  PF00334.14   135 seq1373_BIOID47097   -            143   1.5e-54  183.3   0.0   1   1   1.2e-58   1.7e-54  183.1   0.0     1   134     4   137     4   138 0.99 Nucleoside diphosphate kinase
IcmF-related         PF06761.7    312 seq1374_BIOID47097   -           1174   2.6e-85  286.3  10.4   1   1   5.6e-89   2.6e-85  286.3   7.2     1   311   505   818   505   819 0.98 Intracellular multiplication and human macrophage-killing
ImcF-related_N       PF14331.1    266 seq1374_BIOID47097   -           1174   2.2e-62  210.2   4.1   1   1   1.4e-65   6.2e-62  208.7   2.8     7   259   205   453   200   462 0.91 ImcF-related N-terminal domain
DUF1215              PF06744.7    125 seq1374_BIOID47097   -           1174   2.1e-34  117.7   0.8   1   1   1.5e-37   6.9e-34  116.0   0.1     2   125   914  1033   913  1033 0.95 Protein of unknown function (DUF1215)
PfkB                 PF00294.19   301 seq1376_BIOID47097   -            322     2e-65  220.8   0.2   1   1   3.5e-69   2.4e-65  220.5   0.1     3   297    12   306    10   310 0.93 pfkB family carbohydrate kinase
Phos_pyr_kin         PF08543.7    246 seq1376_BIOID47097   -            322   7.6e-06   25.2   0.1   1   1   1.8e-09   1.2e-05   24.5   0.0   115   226   192   292   173   307 0.79 Phosphomethylpyrimidine kinase
Fimbrial             PF00419.15   145 seq1377_BIOID47097   -            356   1.1e-19   70.9   3.4   1   1   3.2e-23   4.4e-19   69.0   0.5     3   144   211   355   209   356 0.90 Fimbrial protein
Curlin_rpt           PF07012.7     34 seq1378_BIOID47097   -            160   8.3e-22   76.5  32.2   1   3   1.1e-15   1.5e-11   43.7   0.8     1    34    62    95    62    95 0.99 Curlin associated repeat
Curlin_rpt           PF07012.7     34 seq1378_BIOID47097   -            160   8.3e-22   76.5  32.2   2   3   2.3e-09   3.2e-05   23.4   2.1     9    32    92   115    91   116 0.95 Curlin associated repeat
Curlin_rpt           PF07012.7     34 seq1378_BIOID47097   -            160   8.3e-22   76.5  32.2   3   3   7.8e-12   1.1e-07   31.3   4.2     1    34   106   139   106   139 0.98 Curlin associated repeat
MFS_1                PF07690.11   354 seq1379_BIOID47097   -            416   1.6e-25   89.5  61.2   1   2   3.7e-20   2.5e-16   59.2  19.0     1   224    22   237    22   242 0.81 Major Facilitator Superfamily
MFS_1                PF07690.11   354 seq1379_BIOID47097   -            416   1.6e-25   89.5  61.2   2   2   7.4e-13     5e-09   35.2  19.8    10   179   237   409   232   415 0.80 Major Facilitator Superfamily
MFS_3                PF05977.8    524 seq1379_BIOID47097   -            416   4.8e-21   74.3  33.9   1   1   9.1e-25   6.2e-21   73.9  23.5     9   396    16   400    12   414 0.89 Transmembrane secretion effector
GntP_permease        PF02447.11   441 seq1382_BIOID47097   -            446  1.1e-166  554.6  44.7   1   1  2.7e-170  1.2e-166  554.4  31.0     2   438     5   441     4   445 0.98 GntP family permease
CitMHS               PF03600.11   349 seq1382_BIOID47097   -            446   2.5e-11   42.6  32.8   1   1   9.8e-15   4.5e-11   41.8  22.8     6   329    14   375     9   393 0.72 Citrate transporter
DUF401               PF04165.7    386 seq1382_BIOID47097   -            446   1.3e-07   30.9   4.7   1   1   2.8e-11   1.3e-07   30.9   3.3   223   367   270   422   267   444 0.78 Protein of unknown function (DUF401)
GCV_H                PF01597.14   122 seq1383_BIOID47097   -            129   2.3e-50  169.2   0.1   1   1   1.9e-54   2.6e-50  169.0   0.1     1   121     8   128     8   129 0.99 Glycine cleavage H-protein
PEPcase              PF00311.12   793 seq1384_BIOID47097   -            883  1.2e-292  972.4   0.0   1   1  1.1e-296  1.5e-292  972.1   0.0     2   793   129   883   128   883 0.98 Phosphoenolpyruvate carboxylase
HD                   PF01966.17   122 seq1385_BIOID47097   -            231   5.6e-15   55.3   0.7   1   1   9.1e-19   1.2e-14   54.1   0.5     4   121    29   131    27   132 0.90 HD domain
OTCace_N             PF02729.16   142 seq1387_BIOID47097   -            311   1.7e-43  147.5   0.1   1   1   4.3e-47   2.9e-43  146.8   0.0     1   141     8   148     8   149 0.95 Aspartate/ornithine carbamoyltransferase, carbamoyl-P binding domain
OTCace               PF00185.19   158 seq1387_BIOID47097   -            311   2.5e-36  124.8   0.1   1   1   6.6e-40   4.5e-36  123.9   0.1     1   157   154   303   154   304 0.93 Aspartate/ornithine carbamoyltransferase, Asp/Orn binding domain
rve                  PF00665.21   120 seq1388_BIOID47097   -            123   7.7e-18   64.6   0.0   1   1   1.4e-21   9.7e-18   64.3   0.0    28   120    14   104     8   104 0.97 Integrase core domain
rve_3                PF13683.1     67 seq1388_BIOID47097   -            123   1.3e-15   56.5   0.1   1   1   3.6e-19   2.5e-15   55.6   0.0     1    49    75   123    75   123 0.98 Integrase core domain
MFS_1                PF07690.11   354 seq1390_BIOID47097   -            417   5.8e-39  133.7  62.6   1   2   3.2e-31   2.2e-27   95.6  18.9     1   224    41   261    40   270 0.82 Major Facilitator Superfamily
MFS_1                PF07690.11   354 seq1390_BIOID47097   -            417   5.8e-39  133.7  62.6   2   2   9.1e-15   6.2e-11   41.5  23.0     7   168   249   407   247   415 0.82 Major Facilitator Superfamily
Sugar_tr             PF00083.19   451 seq1390_BIOID47097   -            417   2.8e-14   52.4  34.3   1   1   9.1e-18   6.2e-14   51.2   7.0    46   197    71   217    11   223 0.90 Sugar (and other) transporter
Peripla_BP_4         PF13407.1    258 seq1391_BIOID47097   -            327   2.5e-31  108.8  12.4   1   1   4.4e-35     3e-31  108.6   8.6    10   256    40   294    33   300 0.88 Periplasmic binding protein domain
Peripla_BP_1         PF00532.16   279 seq1391_BIOID47097   -            327   4.2e-15   55.5   2.0   1   1   8.3e-19   5.7e-15   55.1   1.4     3   279    32   312    30   312 0.82 Periplasmic binding proteins and sugar binding domain of LacI family
Ribosomal_S4         PF00163.14    94 seq1394_BIOID47097   -            206   4.1e-28   97.4   1.6   1   1     6e-32   4.1e-28   97.4   1.1     1    94     2    95     2    95 0.97 Ribosomal protein S4/S9 N-terminal domain
S4                   PF01479.20    48 seq1394_BIOID47097   -            206   6.7e-20   70.1   0.2   1   1   1.9e-23   1.3e-19   69.2   0.1     2    48    97   143    96   143 0.99 S4 domain
Radical_SAM          PF04055.16   166 seq1396_BIOID47097   -            287   1.9e-23   83.3   0.2   1   1   1.5e-26   6.8e-23   81.5   0.2     3   166    27   232    26   232 0.96 Radical SAM superfamily
Fer4_12              PF13353.1    139 seq1396_BIOID47097   -            287   7.6e-10   38.9   6.2   1   1   2.2e-12   9.9e-09   35.3   4.3     1   123    17   181    17   195 0.65 4Fe-4S single cluster domain
Fer4                 PF00037.22    24 seq1396_BIOID47097   -            287   4.6e-06   25.9  16.4   1   1   9.4e-09   4.3e-05   22.8   0.9     5    23    44    62    41    63 0.89 4Fe-4S binding domain
SBP_bac_1            PF01547.20   314 seq1402_BIOID47097   -            430   2.2e-36  126.0   3.7   1   1   4.4e-40     3e-36  125.6   2.6     7   310    43   325    36   329 0.88 Bacterial extracellular solute-binding protein
SBP_bac_8            PF13416.1    281 seq1402_BIOID47097   -            430     3e-29  102.5   9.5   1   1   5.8e-33     4e-29  102.1   6.6     1   276    48   355    48   360 0.77 Bacterial extracellular solute-binding protein
Polysacc_deac_2      PF04748.8    213 seq1406_BIOID47097   -            319   9.7e-81  269.7   0.4   1   1   8.6e-85   1.2e-80  269.4   0.3     1   212    28   238    28   239 0.99 Divergent polysaccharide deacetylase
DUF2500              PF10694.4    110 seq1414_BIOID47097   -            119   1.7e-36  124.4   0.1   1   1   1.4e-40     2e-36  124.2   0.0     1   108     5   115     5   117 0.98 Protein of unknown function (DUF2500)
NTP_transferase      PF00483.18   248 seq1415_BIOID47097   -            478   1.9e-84  282.7   0.0   1   1   1.2e-87   4.2e-84  281.6   0.0     2   247     8   295     7   296 0.97 Nucleotidyl transferase
MannoseP_isomer      PF01050.13   151 seq1415_BIOID47097   -            478   4.7e-76  253.4   2.0   1   1   2.7e-79   9.1e-76  252.4   1.4     1   151   323   473   323   473 0.99 Mannose-6-phosphate isomerase
Cupin_2              PF07883.6     71 seq1415_BIOID47097   -            478   4.5e-11   41.9   0.9   1   1   6.1e-14   2.1e-10   39.8   0.1     3    70   390   457   388   458 0.89 Cupin domain
NTP_transf_3         PF12804.2    179 seq1415_BIOID47097   -            478     2e-09   37.7   0.1   1   1   2.3e-12     8e-09   35.8   0.1     2   112     9   136     8   255 0.71 MobA-like NTP transferase domain
GDC-P                PF02347.11   429 seq1416_BIOID47097   -            985  1.7e-202  672.6   4.9   1   2  1.1e-192  5.2e-189  628.2   1.3     1   429    44   468    44   468 0.99 Glycine cleavage system P-protein
GDC-P                PF02347.11   429 seq1416_BIOID47097   -            985  1.7e-202  672.6   4.9   2   2   7.4e-14   3.4e-10   39.0   0.0    38   287   499   766   483   778 0.82 Glycine cleavage system P-protein
Beta_elim_lyase      PF01212.16   290 seq1416_BIOID47097   -            985     4e-08   32.6   1.6   1   1   2.9e-11   1.3e-07   30.9   0.1    27   166   573   711   568   744 0.79 Beta-eliminating lyase
Curlin_rpt           PF07012.7     34 seq1418_BIOID47097   -            151   2.3e-28   97.4  29.0   1   3   8.8e-16   1.2e-11   43.9   0.5     1    34    40    74    40    74 0.99 Curlin associated repeat
Curlin_rpt           PF07012.7     34 seq1418_BIOID47097   -            151   2.3e-28   97.4  29.0   2   3     8e-17   1.1e-12   47.3   0.3     2    34    86   119    85   119 0.98 Curlin associated repeat
Curlin_rpt           PF07012.7     34 seq1418_BIOID47097   -            151   2.3e-28   97.4  29.0   3   3   1.2e-09   1.7e-05   24.3   3.5     8    34   115   141   114   141 0.95 Curlin associated repeat
Radical_SAM          PF04055.16   166 seq1420_BIOID47097   -            384   4.6e-14   52.8   0.1   1   1   2.2e-17   1.5e-13   51.1   0.1     2   158   120   289   119   299 0.75 Radical SAM superfamily
ABC_tran             PF00005.22   118 seq1421_BIOID47097   -            252   4.3e-22   78.6   0.0   1   1   1.3e-25   6.1e-22   78.1   0.0     1   117    45   173    45   174 0.86 ABC transporter
oligo_HPY            PF08352.7     64 seq1421_BIOID47097   -            252   2.6e-06   27.5   0.0   1   1     1e-09   4.6e-06   26.7   0.0     1    26   225   250   225   252 0.94 Oligopeptide/dipeptide transporter, C-terminal region
DeoC                 PF01791.4    236 seq1423_BIOID47097   -            291   2.4e-16   59.6   0.1   1   1   2.2e-20     3e-16   59.3   0.0     1   235    51   258    51   259 0.90 DeoC/LacD family aldolase
TMP-TENI             PF02581.12   180 seq1427_BIOID47097   -            211   4.6e-55  185.4   0.2   1   1   3.9e-59   5.4e-55  185.1   0.1     3   180    17   189    15   189 0.98 Thiamine monophosphate synthase/TENI
FliE                 PF02049.13    97 seq1429_BIOID47097   -            106   2.6e-27   94.5   3.2   1   1   2.2e-31   3.1e-27   94.3   2.2     7    97    15   106     7   106 0.93 Flagellar hook-basal body complex protein FliE
HDPD                 PF02924.9    118 seq1430_BIOID47097   -            113   4.5e-15   55.3   1.4   1   1   3.8e-19   5.3e-15   55.1   0.9    22   112    17   102     3   106 0.85 Bacteriophage lambda head decoration protein D
DcuA_DcuB            PF03605.9    364 seq1431_BIOID47097   -            446    5e-164  545.3  20.1   1   1  4.3e-168  5.9e-164  545.0  13.9     1   364     6   376     6   376 0.98 Anaerobic c4-dicarboxylate membrane transporter
PEP-utilizers_C      PF02896.13   294 seq1432_BIOID47097   -            288   5.9e-39  133.5   0.0   1   1   1.4e-42   9.3e-39  132.9   0.0   189   293     3   107     1   108 0.98 PEP-utilising enzyme, TIM barrel domain
PTS_EIIA_2           PF00359.17   142 seq1432_BIOID47097   -            288   4.1e-33  113.9   0.1   1   1   1.1e-36   7.6e-33  113.1   0.0     3   141   144   284   142   285 0.96 Phosphoenolpyruvate-dependent sugar phosphotransferase system, EIIA 2
IpaD                 PF06511.6    337 seq1437_BIOID47097   -            449   5.4e-33  114.2   4.4   1   1   6.2e-37   8.4e-33  113.6   2.8    84   337   149   447    66   447 0.77 Invasion plasmid antigen IpaD
FAD_binding_4        PF01565.18   139 seq1440_BIOID47097   -            350   6.8e-18   64.3   0.0   1   1   9.4e-22   1.3e-17   63.4   0.0    16   138    14   136     4   137 0.91 FAD binding domain
AdoMet_dc            PF02675.10   106 seq1442_BIOID47097   -            264   1.8e-35  120.8   0.0   1   1   3.4e-39   4.7e-35  119.5   0.0    11   106    39   169    32   169 0.98 S-adenosylmethionine decarboxylase
Rick_17kDa_Anti      PF05433.10    42 seq1443_BIOID47097   -            179   1.7e-11   43.4  15.7   1   1   5.1e-15   1.7e-11   43.4  10.9     2    42    73   113    72   113 0.96 Glycine zipper 2TM domain
Gly-zipper_OmpA      PF13436.1    118 seq1443_BIOID47097   -            179   5.2e-09   35.6   3.0   1   1   1.5e-12   5.2e-09   35.6   2.1     5   112    28   134    24   136 0.78 Glycine-zipper containing OmpA-like membrane domain
Gly-zipper_YMGG      PF13441.1     45 seq1443_BIOID47097   -            179   3.6e-08   32.6  12.7   1   1     1e-11   3.6e-08   32.6   8.8     2    45    69   111    68   111 0.97 YMGG-like Gly-zipper
Gly-zipper_Omp       PF13488.1     46 seq1443_BIOID47097   -            179   1.8e-05   24.1  13.8   1   1   5.3e-09   1.8e-05   24.1   9.6     2    42    73   112    72   118 0.82 Glycine zipper
SgrR_N               PF12793.2    115 seq1445_BIOID47097   -            566   6.4e-38  129.1   1.7   1   1   1.6e-41   1.1e-37  128.4   1.2     2   115     6   119     5   119 0.98 Sugar transport-related sRNA regulator N-term
SBP_bac_5            PF00496.17   374 seq1445_BIOID47097   -            566   4.9e-18   64.9   0.0   1   1   1.5e-21     1e-17   63.9   0.0     2   158   165   303   164   306 0.89 Bacterial extracellular solute-binding proteins, family 5 Middle
Sigma70_r4_2         PF08281.7     54 seq1447_BIOID47097   -            191   1.3e-19   69.2   0.2   1   1   1.1e-22   3.7e-19   67.8   0.2     2    53   129   180   122   181 0.95 Sigma-70, region 4
Sigma70_r2           PF04542.9     71 seq1447_BIOID47097   -            191   6.3e-18   64.0   0.2   1   1   3.6e-21   1.2e-17   63.1   0.2     1    71    25    92    25    92 0.96 Sigma-70 region 2
Sigma70_r4           PF04545.11    50 seq1447_BIOID47097   -            191     2e-10   39.6   0.0   1   1   1.4e-13   4.9e-10   38.4   0.0     2    47   135   180   134   182 0.95 Sigma-70, region 4
Sigma70_ECF          PF07638.6    185 seq1447_BIOID47097   -            191   8.8e-09   35.1   0.1   1   1   8.3e-12   2.9e-08   33.5   0.1     7   181    10   183     3   186 0.71 ECF sigma factor
RNA_pol_A_CTD        PF03118.10    67 seq1449_BIOID47097   -            329   1.1e-25   88.7   0.1   1   1   4.3e-29     2e-25   87.8   0.1     2    66   244   308   243   309 0.95 Bacterial RNA polymerase, alpha chain C terminal domain
RNA_pol_L            PF01193.19    82 seq1449_BIOID47097   -            329   2.7e-24   84.2   0.0   1   1   9.1e-28   4.1e-24   83.6   0.0     1    81    28   228    28   229 0.99 RNA polymerase Rpb3/Rpb11 dimerisation domain
RNA_pol_A_bac        PF01000.21   111 seq1449_BIOID47097   -            329   1.5e-23   83.0   0.3   1   1   7.3e-27   3.3e-23   81.8   0.1     2   109    60   156    58   178 0.90 RNA polymerase Rpb3/RpoA insert domain
Glyco_hydro_77       PF02446.12   496 seq1452_BIOID47097   -            693  3.4e-162  540.3   0.0   1   1  2.9e-166    4e-162  540.1   0.0     1   495   148   683   148   684 0.97 4-alpha-glucanotransferase
Aldo_ket_red         PF00248.16   283 seq1454_BIOID47097   -            326   4.6e-68  228.9   0.0   1   1   3.9e-72   5.3e-68  228.7   0.0     1   281    15   320    15   322 0.95 Aldo/keto reductase family
Phage_AlpA           PF05930.7     51 seq1455_BIOID47097   -            127   1.5e-11   43.7   0.1   1   1   1.6e-15   2.2e-11   43.1   0.1     1    51    35    85    35    85 0.98 Prophage CP4-57 regulatory protein (AlpA)
PyrI                 PF01948.13    96 seq1459_BIOID47097   -            153   7.1e-37  125.2   0.0   1   1   1.5e-40     1e-36  124.6   0.0     2    94     5    97     4    99 0.97 Aspartate carbamoyltransferase regulatory chain, allosteric domain
PyrI_C               PF02748.10    52 seq1459_BIOID47097   -            153   7.8e-21   73.1   1.7   1   1   1.8e-24   1.2e-20   72.5   1.2     1    51   101   151   101   152 0.95 Aspartate carbamoyltransferase regulatory chain, metal binding domain
Tafi-CsgC            PF10610.4    106 seq1461_BIOID47097   -            110   9.4e-67  221.3   4.2   1   1   7.9e-71   1.1e-66  221.2   2.9     1   106     5   110     5   110 0.99 Thin aggregative fimbriae synthesis protein
Fimbrial             PF00419.15   145 seq1462_BIOID47097   -            180   4.2e-14   52.8   2.5   1   1   3.6e-18     5e-14   52.6   1.8     2   145    32   180    31   180 0.85 Fimbrial protein
ThiF                 PF00899.16   136 seq1467_BIOID47097   -            282   6.5e-44  148.9   0.1   1   1   1.4e-47   9.6e-44  148.3   0.1     2   134    59   190    58   192 0.98 ThiF family
MoeZ_MoeB            PF05237.8     84 seq1467_BIOID47097   -            282   4.4e-29   99.7   0.0   1   1   1.2e-32   8.2e-29   98.9   0.0     4    82   199   276   197   278 0.96 MoeZ/MoeB domain
THF_DHG_CYH_C        PF02882.14   161 seq1469_BIOID47097   -            288   1.5e-68  228.8   0.1   1   1   3.6e-72   2.5e-68  228.1   0.1     1   157   124   279   124   283 0.99 Tetrahydrofolate dehydrogenase/cyclohydrolase, NAD(P)-binding domain
THF_DHG_CYH          PF00763.18   117 seq1469_BIOID47097   -            288   1.2e-41  141.3   0.1   1   1   2.8e-45   1.9e-41  140.6   0.1     1   117     4   121     4   121 0.99 Tetrahydrofolate dehydrogenase/cyclohydrolase, catalytic domain
DUF1454              PF07305.7    200 seq1470_BIOID47097   -            199  1.4e-111  370.1   1.7   1   1  1.2e-115  1.6e-111  369.9   1.2     1   200     1   199     1   199 1.00 Protein of unknown function (DUF1454)
ABC_tran             PF00005.22   118 seq1471_BIOID47097   -            503   6.3e-36  123.1   0.0   1   2   1.1e-20   3.7e-17   62.6   0.0     1   118    50   178    50   178 0.89 ABC transporter
ABC_tran             PF00005.22   118 seq1471_BIOID47097   -            503   6.3e-36  123.1   0.0   2   2     2e-19   6.8e-16   58.5   0.0     1   117   302   432   302   433 0.90 ABC transporter
RBFA                 PF02033.13   104 seq1473_BIOID47097   -            143     1e-34  118.5   0.1   1   1   8.9e-39   1.2e-34  118.3   0.0     1   103    17   122    17   123 0.94 Ribosome-binding factor A
Porphobil_deam       PF01379.15   215 seq1474_BIOID47097   -            320   4.9e-92  306.5   0.0   1   1   8.8e-96     6e-92  306.2   0.0     2   214    13   223    12   224 0.99 Porphobilinogen deaminase, dipyromethane cofactor binding domain
Porphobil_deamC      PF03900.10    74 seq1474_BIOID47097   -            320   1.1e-25   89.3   0.1   1   1   3.2e-29   2.2e-25   88.4   0.1     1    74   232   303   232   303 0.97 Porphobilinogen deaminase, C-terminal domain
EAL                  PF00563.15   236 seq1475_BIOID47097   -            651   1.6e-55  188.0   1.2   1   1   2.4e-58   1.1e-54  185.3   0.0     3   236   404   637   402   637 0.91 EAL domain
GGDEF                PF00990.16   161 seq1475_BIOID47097   -            651   1.7e-11   43.8   0.0   1   1     2e-14   9.1e-11   41.4   0.0     6   161   236   383   231   383 0.94 GGDEF domain
HAMP                 PF00672.20    70 seq1475_BIOID47097   -            651   5.5e-11   42.3   0.3   1   1   1.2e-14   5.5e-11   42.3   0.2     3    69   151   221   149   222 0.84 HAMP domain
TMP_2                PF06791.8    210 seq1477_BIOID47097   -           1077   1.1e-87  293.0  11.8   1   1   1.6e-91   1.1e-87  293.0   8.2     3   210   264   472   262   472 0.99 Prophage tail length tape measure protein
Tape_meas_lam_C      PF09718.5     78 seq1477_BIOID47097   -           1077     2e-28   97.9   3.6   1   1   2.9e-32     2e-28   97.9   2.5     2    77   858   933   857   934 0.98 Lambda phage tail tape-measure protein (Tape_meas_lam_C)
CheW                 PF01584.14   138 seq1478_BIOID47097   -            654   1.4e-27   95.7   1.1   1   1     1e-30   2.8e-27   94.7   0.7     2   133   514   640   513   643 0.97 CheW-like domain
CheY-binding         PF09078.6     65 seq1478_BIOID47097   -            654     2e-26   91.6   2.1   1   1     1e-29   2.8e-26   91.1   0.6     2    65   161   224   160   224 0.98 CheY binding
Hpt                  PF01627.18    90 seq1478_BIOID47097   -            654   1.6e-22   79.1   1.2   1   1     6e-26   1.6e-22   79.1   0.9     2    89     8   107     7   108 0.96 Hpt domain
HATPase_c            PF02518.21   111 seq1478_BIOID47097   -            654   2.2e-22   78.7   0.6   1   1   2.1e-25   5.8e-22   77.4   0.2     3   110   371   507   369   508 0.98 Histidine kinase-, DNA gyrase B-, and HSP90-like ATPase
H-kinase_dim         PF02895.9     68 seq1478_BIOID47097   -            654   1.4e-18   66.9   2.7   1   1   4.9e-22   1.4e-18   66.9   1.9     1    68   261   324   261   324 0.97 Signal transducing histidine kinase, homodimeric domain
MarC                 PF01914.12   203 seq1479_BIOID47097   -            215   1.5e-74  249.3  11.2   1   1   1.3e-78   1.7e-74  249.2   7.7     2   203     9   210     8   210 0.99 MarC family integral membrane protein
5TM-5TMR_LYT         PF07694.7    169 seq1480_BIOID47097   -            499   8.8e-55  184.4  14.5   1   1   1.9e-58   1.3e-54  183.9  10.0     2   168    28   196    27   197 0.97 5TMR of 5TMR-LYT
His_kinase           PF06580.8     82 seq1480_BIOID47097   -            499     5e-28   96.7   2.1   1   1   1.4e-31   9.4e-28   95.8   1.5     1    82   371   452   371   452 0.98 Histidine kinase
ABC_tran             PF00005.22   118 seq1481_BIOID47097   -            264   7.7e-20   71.3   0.0   1   1   3.4e-23   1.5e-19   70.3   0.0     1   118    86   216    86   216 0.93 ABC transporter
AAA_16               PF13191.1    166 seq1481_BIOID47097   -            264   7.1e-07   29.6   0.1   1   1   2.3e-10   1.1e-06   29.0   0.1    19    60    69   109    61   255 0.74 AAA ATPase domain
DUF1471              PF07338.8     56 seq1482_BIOID47097   -             91   3.5e-20   71.2   0.1   1   1   3.6e-24   4.9e-20   70.8   0.1     2    56    35    91    34    91 0.98 Protein of unknown function (DUF1471)
DUF1375              PF07119.7     76 seq1485_BIOID47097   -            135     1e-21   76.4   0.9   1   1   1.2e-25   1.6e-21   75.7   0.6     6    75    40   102    31   103 0.92 Protein of unknown function (DUF1375)
RseA_N               PF03872.8     87 seq1486_BIOID47097   -            216   1.8e-32  111.3   0.6   1   1   2.6e-36   1.8e-32  111.3   0.4     1    87     1    89     1    89 0.98 Anti sigma-E protein RseA, N-terminal domain
RseA_C               PF03873.8     53 seq1486_BIOID47097   -            216   3.9e-27   93.7   3.7   1   1   5.7e-31   3.9e-27   93.7   2.6     1    53   131   186   131   186 0.98 Anti sigma-E protein RseA, C-terminal domain
ABM                  PF03992.11    78 seq1487_BIOID47097   -             96   7.9e-16   57.7   0.2   1   1   6.5e-20   8.9e-16   57.5   0.1     1    77     1    76     1    77 0.95 Antibiotic biosynthesis monooxygenase
Peptidase_M3         PF01432.15   458 seq1489_BIOID47097   -            680  3.2e-177  590.0   0.0   1   1  2.9e-181    4e-177  589.7   0.0     1   457   222   677   222   678 0.99 Peptidase family M3
Ribonuc_L-PSP        PF01042.16   121 seq1493_BIOID47097   -            141   3.6e-46  155.7   0.9   1   1     3e-50   4.1e-46  155.5   0.6     1   120    20   139    20   140 0.98 Endoribonuclease L-PSP
DEAD                 PF00270.24   173 seq1494_BIOID47097   -            699   1.5e-19   70.0   0.0   1   1   8.9e-23     4e-19   68.5   0.0     2   172    24   195    23   196 0.81 DEAD/DEAH box helicase
Helicase_C           PF00271.26    78 seq1494_BIOID47097   -            699   3.2e-14   52.4   0.0   1   1   2.6e-17   1.2e-13   50.5   0.0     2    77   259   341   258   342 0.95 Helicase conserved C-terminal domain
ResIII               PF04851.10   184 seq1494_BIOID47097   -            699   1.6e-08   34.4   0.0   1   1   2.4e-11   1.1e-07   31.7   0.0     3   182    21   188    19   190 0.76 Type III restriction enzyme, res subunit
TruB_N               PF01509.13   149 seq1497_BIOID47097   -            314   8.5e-58  194.6   0.0   1   1   1.7e-61   1.1e-57  194.2   0.0     1   149    33   180    33   180 0.99 TruB family pseudouridylate synthase (N terminal domain)
TruB-C_2             PF09157.6     58 seq1497_BIOID47097   -            314   1.7e-19   69.3   0.1   1   1   5.8e-23     4e-19   68.1   0.0     1    58   252   309   252   309 0.97 Pseudouridine synthase II TruB, C-terminal
Fimbrial             PF00419.15   145 seq1498_BIOID47097   -            171   2.8e-17   63.1   0.2   1   1   2.6e-21   3.5e-17   62.8   0.1     1   144    27   170    27   171 0.88 Fimbrial protein
BPD_transp_1         PF00528.17   185 seq1500_BIOID47097   -            293   7.9e-24   84.0  16.9   1   1   5.8e-28   7.9e-24   84.0  11.7     2   171    88   282    87   285 0.88 Binding-protein-dependent transport system inner membrane component
SBP_bac_5            PF00496.17   374 seq1504_BIOID47097   -            512   1.8e-96  323.1  11.3   1   1  1.7e-100   2.3e-96  322.7   7.8     1   372    70   429    70   431 0.95 Bacterial extracellular solute-binding proteins, family 5 Middle
Asr                  PF06392.6     19 seq1505_BIOID47097   -            111   6.7e-07   29.4  23.8   1   1   4.9e-11   6.7e-07   29.4  16.5     1    19    53    71    53    71 0.99 Acid shock protein repeat
Methyltransf_23      PF13489.1    162 seq1506_BIOID47097   -            252   4.2e-19   68.6   0.0   1   1   4.1e-22   6.2e-19   68.1   0.0     2   159    13   176     9   178 0.81 Methyltransferase domain
Methyltransf_31      PF13847.1    152 seq1506_BIOID47097   -            252   1.6e-16   60.1   0.0   1   1   1.4e-19   2.1e-16   59.7   0.0     5   117    33   145    29   201 0.83 Methyltransferase domain
Methyltransf_18      PF12847.2    112 seq1506_BIOID47097   -            252   3.3e-16   59.7   0.0   1   1   1.3e-18     2e-15   57.2   0.0     5   111    35   130    31   131 0.90 Methyltransferase domain
Methyltransf_11      PF08241.7     95 seq1506_BIOID47097   -            252   6.6e-16   58.4   0.0   1   1   3.6e-18   5.5e-15   55.5   0.0     2    94    37   127    36   128 0.97 Methyltransferase domain
Methyltransf_25      PF13649.1    101 seq1506_BIOID47097   -            252   1.6e-11   44.3   0.0   1   1   4.9e-14   7.4e-11   42.1   0.0     1   101    35   124    35   124 0.89 Methyltransferase domain
Methyltransf_12      PF08242.7     99 seq1506_BIOID47097   -            252   3.3e-11   43.4   0.0   1   1   3.6e-14   5.5e-11   42.6   0.0     2    99    37   126    36   126 0.92 Methyltransferase domain
Methyltransf_26      PF13659.1    117 seq1506_BIOID47097   -            252   1.3e-06   28.3   0.0   1   1   1.6e-09   2.4e-06   27.4   0.0     4   116    35   131    33   132 0.90 Methyltransferase domain
MTS                  PF05175.9    170 seq1506_BIOID47097   -            252   9.5e-06   24.9   0.0   1   1   9.4e-09   1.4e-05   24.4   0.0    19   106    20   101    11   137 0.82 Methyltransferase small domain
Methyltransf_2       PF00891.13   241 seq1506_BIOID47097   -            252   4.1e-05   22.7   0.0   1   1   4.1e-08   6.2e-05   22.1   0.0    91   163    22    98     9   110 0.87 O-methyltransferase
CCG                  PF02754.11    85 seq1507_BIOID47097   -            407   7.8e-29   99.4  10.1   1   2   2.8e-16   3.5e-13   49.2   0.0     1    84   170   255   170   256 0.93 Cysteine-rich domain
CCG                  PF02754.11    85 seq1507_BIOID47097   -            407   7.8e-29   99.4  10.1   2   2     2e-16   2.5e-13   49.6   0.1     2    84   303   385   302   386 0.85 Cysteine-rich domain
Fer4_8               PF13183.1     57 seq1507_BIOID47097   -            407   2.1e-12   46.7   4.7   1   1   3.9e-15   4.9e-12   45.5   3.3     2    57    22    89    21    89 0.84 4Fe-4S dicluster domain
Fer4_17              PF13534.1     61 seq1507_BIOID47097   -            407   6.2e-12   45.5   5.7   1   1   6.7e-15   8.3e-12   45.1   3.2     1    60    24    89    24    90 0.88 4Fe-4S dicluster domain
Fer4_7               PF12838.2     52 seq1507_BIOID47097   -            407   2.5e-11   43.6   5.1   1   1   5.2e-14   6.4e-11   42.3   3.5     1    52    24    89    24    89 0.79 4Fe-4S dicluster domain
Fer4_10              PF13237.1     52 seq1507_BIOID47097   -            407   5.7e-08   32.3   4.8   1   1   2.2e-10   2.7e-07   30.1   3.7     7    52    23    86    18    86 0.93 4Fe-4S dicluster domain
Fer4_4               PF12800.2     17 seq1507_BIOID47097   -            407   1.5e-05   24.8  13.2   1   2     1e-05     0.013   15.6   1.8     3    16    24    37    21    39 0.91 4Fe-4S binding domain
Fer4_4               PF12800.2     17 seq1507_BIOID47097   -            407   1.5e-05   24.8  13.2   2   2   5.3e-05     0.066   13.4   2.1     2    16    73    87    72    90 0.92 4Fe-4S binding domain
HTH_18               PF12833.2     81 seq1510_BIOID47097   -            273   5.3e-17   61.5   0.0   1   1   2.6e-20   8.7e-17   60.8   0.0     1    79   180   256   180   258 0.97 Helix-turn-helix domain
AraC_binding         PF02311.14   136 seq1510_BIOID47097   -            273   1.9e-05   24.2   0.1   1   1   1.2e-08     4e-05   23.1   0.1     5    80    22    97    19   154 0.75 AraC-like ligand binding domain
SRP54                PF00448.17   196 seq1511_BIOID47097   -            498   2.2e-80  268.6   2.2   1   1   1.1e-83   5.2e-80  267.4   1.5     1   195   294   494   294   495 0.99 SRP54-type protein, GTPase domain
SRP54_N              PF02881.14    75 seq1511_BIOID47097   -            498     1e-16   60.6   2.6   1   1   2.2e-20     1e-16   60.6   1.8     1    75   200   276   200   276 0.95 SRP54-type protein, helical bundle domain
Zeta_toxin           PF06414.7    201 seq1511_BIOID47097   -            498   2.1e-07   30.1   0.1   1   1   1.1e-10   5.1e-07   28.8   0.1    10   131   288   413   280   417 0.80 Zeta toxin
DAHP_synth_1         PF00793.15   272 seq1512_BIOID47097   -            379  2.6e-102  341.0   0.0   1   1  2.3e-106  3.2e-102  340.7   0.0     8   271    64   363    43   364 0.96 DAHP synthetase I family
OprD                 PF03573.8    391 seq1513_BIOID47097   -            468   1.8e-25   89.4  11.9   1   1   1.7e-29   2.3e-25   89.0   8.3     1   365    33   431    33   443 0.83 outer membrane porin, OprD family
TIM                  PF00121.13   244 seq1514_BIOID47097   -            255   6.9e-93  310.0   1.0   1   1   5.7e-97   7.8e-93  309.9   0.7     1   243     4   245     4   246 0.97 Triosephosphate isomerase
Ribosomal_L17        PF01196.14    97 seq1515_BIOID47097   -            127   6.3e-38  129.1   0.0   1   1   5.5e-42   7.5e-38  128.8   0.0     1    97    20   116    20   116 0.99 Ribosomal protein L17
MFS_1                PF07690.11   354 seq1517_BIOID47097   -            444     7e-53  179.5  48.8   1   1   1.8e-48   1.2e-44  152.3  19.9     1   274    23   315    23   323 0.83 Major Facilitator Superfamily
Sugar_tr             PF00083.19   451 seq1517_BIOID47097   -            444   2.9e-07   29.3  38.6   1   1   1.4e-10   9.6e-07   27.6  26.8    16   437    19   434    11   440 0.75 Sugar (and other) transporter
Macro                PF01661.16   118 seq1518_BIOID47097   -            177   4.9e-40  135.9   0.0   1   1   4.6e-44   6.2e-40  135.6   0.0     1   118    21   137    21   137 0.99 Macro domain
ThiS                 PF02597.15    78 seq1524_BIOID47097   -             66   1.2e-17   63.9   0.1   1   1   9.5e-22   1.3e-17   63.8   0.1     1    78     3    66     3    66 0.98 ThiS family
DUF4115              PF13464.1     77 seq1525_BIOID47097   -            337   6.3e-22   76.8   0.0   1   1   5.7e-25   1.5e-21   75.6   0.0     1    76   255   329   255   330 0.98 Domain of unknown function (DUF4115)
HTH_25               PF13413.1     62 seq1525_BIOID47097   -            337     5e-16   57.9   0.5   1   1   2.8e-19   7.5e-16   57.3   0.3     1    62    18    79    18    79 0.94 Helix-turn-helix domain
HTH_19               PF12844.2     64 seq1525_BIOID47097   -            337   1.5e-10   40.8   0.0   1   1   8.3e-14   2.3e-10   40.2   0.0     1    63    16    84    16    85 0.90 Helix-turn-helix domain
HTH_31               PF13560.1     64 seq1525_BIOID47097   -            337   2.7e-10   40.1   0.8   1   1   2.5e-13   6.8e-10   38.8   0.5     2    61    15    79    14    81 0.91 Helix-turn-helix domain
HTH_3                PF01381.17    55 seq1525_BIOID47097   -            337   7.7e-08   31.9   0.0   1   1   5.3e-11   1.5e-07   31.0   0.0     1    35    19    53    19    57 0.92 Helix-turn-helix
PGM_PMM_I            PF02878.11   138 seq1528_BIOID47097   -            456     1e-34  118.8   0.0   1   1   9.3e-38   3.2e-34  117.2   0.0     3   135     6   134     4   137 0.94 Phosphoglucomutase/phosphomannomutase, alpha/beta/alpha domain I
PGM_PMM_III          PF02880.11   111 seq1528_BIOID47097   -            456   3.1e-31  107.6   0.0   1   1   1.4e-34   4.9e-31  106.9   0.0     1   111   262   373   262   373 0.96 Phosphoglucomutase/phosphomannomutase, alpha/beta/alpha domain III
PGM_PMM_II           PF02879.11   104 seq1528_BIOID47097   -            456   3.1e-22   78.7   0.1   1   1   1.9e-25   6.6e-22   77.6   0.1     1   104   153   258   153   258 0.95 Phosphoglucomutase/phosphomannomutase, alpha/beta/alpha domain II
PGM_PMM_IV           PF00408.15    73 seq1528_BIOID47097   -            456   3.4e-10   39.6   0.1   1   1     2e-13   6.8e-10   38.7   0.0     1    64   378   446   378   455 0.85 Phosphoglucomutase/phosphomannomutase, C-terminal domain
S4_2                 PF13275.1     65 seq1529_BIOID47097   -             70   9.2e-25   85.9   0.0   1   1   7.1e-29   9.7e-25   85.8   0.0     5    65     9    69     4    69 0.95 S4 domain
DeoRC                PF00455.17   162 seq1531_BIOID47097   -            252   3.9e-49  166.2   2.6   1   1   1.3e-52     6e-49  165.6   1.8     3   161    76   233    74   234 0.98 DeoR C terminal sensor domain
HTH_DeoR             PF08220.7     57 seq1531_BIOID47097   -            252     8e-18   63.6   0.1   1   1   4.9e-21   2.2e-17   62.2   0.1     1    55     6    60     6    62 0.98 DeoR-like helix-turn-helix domain
HTH_11               PF08279.7     55 seq1531_BIOID47097   -            252   1.1e-05   24.8   1.2   1   1   5.3e-09   2.4e-05   23.7   0.1     3    44     8    48     6    52 0.86 HTH domain
MucB_RseB            PF03888.9    285 seq1532_BIOID47097   -            318  2.9e-123  410.3   0.0   1   1  2.5e-127  3.4e-123  410.1   0.0     1   284    31   314    31   315 0.99 MucB/RseB family
Amidohydro_4         PF13147.1    304 seq1533_BIOID47097   -            378   3.2e-29  102.7   5.9   1   1   1.4e-32   4.9e-29  102.1   4.1     1   304    41   356    41   356 0.86 Amidohydrolase
Amidohydro_3         PF07969.6    404 seq1533_BIOID47097   -            378     3e-11   43.0   2.4   1   1   1.5e-14   5.2e-11   42.2   0.4   266   404   245   357   189   357 0.73 Amidohydrolase family
Amidohydro_1         PF01979.15   333 seq1533_BIOID47097   -            378   2.8e-09   36.9   0.8   1   1   2.1e-10   7.3e-07   29.0   0.0   231   331   248   357   229   358 0.56 Amidohydrolase family
Amidohydro_5         PF13594.1     68 seq1533_BIOID47097   -            378   1.5e-06   27.8   0.2   1   1   1.3e-09   4.5e-06   26.2   0.0     4    68    22    92    21    92 0.71 Amidohydrolase
DUF466               PF04328.8     65 seq1534_BIOID47097   -             67   4.9e-30  103.0   0.5   1   1   3.9e-34   5.3e-30  102.9   0.3     1    65     1    67     1    67 0.97 Protein of unknown function (DUF466)
Pili_assembly_N      PF00345.15   122 seq1535_BIOID47097   -            245   1.5e-27   95.6   0.0   1   1   1.2e-30   8.1e-27   93.3   0.0     1   121    36   158    36   159 0.89 Gram-negative pili assembly chaperone, N-terminal domain
Pili_assembly_C      PF02753.12    68 seq1535_BIOID47097   -            245   1.3e-17   63.2   0.0   1   1     6e-21   4.1e-17   61.6   0.0     2    65   179   238   178   241 0.95 Gram-negative pili assembly chaperone, C-terminal domain
HEM4                 PF02602.10   231 seq1537_BIOID47097   -            246   1.4e-38  132.3   0.0   1   1   1.2e-42   1.6e-38  132.1   0.0     2   230    14   242    13   243 0.93 Uroporphyrinogen-III synthase HemD
Alpha-amylase        PF00128.19   316 seq1539_BIOID47097   -            676   3.2e-42  144.9   6.4   1   1     6e-46   8.2e-42  143.6   4.4     1   308   226   595   226   598 0.74 Alpha amylase, catalytic domain
ThiG                 PF05690.9    247 seq1541_BIOID47097   -            256  1.6e-109  364.6   1.0   1   1  2.6e-113  1.8e-109  364.4   0.7     2   247     4   247     3   247 0.99 Thiazole biosynthesis protein ThiG
YcfA                 PF07927.7     58 seq1546_BIOID47097   -             58   1.5e-12   47.1   0.0   1   1   1.2e-16   1.7e-12   46.9   0.0     2    58     4    57     3    57 0.93 YcfA-like protein
cobW                 PF02492.14   178 seq1548_BIOID47097   -            346   3.7e-48  163.1   0.2   1   1   7.9e-52   5.4e-48  162.6   0.1     2   177    34   211    33   212 0.94 CobW/HypB/UreG, nucleotide-binding domain
CobW_C               PF07683.9     94 seq1548_BIOID47097   -            346     2e-18   65.8   0.0   1   1   5.1e-22   3.5e-18   64.9   0.0     1    92   252   343   252   345 0.95 Cobalamin synthesis protein cobW C-terminal domain
DUF1471              PF07338.8     56 seq1549_BIOID47097   -             85   8.5e-20   70.0   0.1   1   1   8.2e-24   1.1e-19   69.6   0.0     2    56    33    85    32    85 0.98 Protein of unknown function (DUF1471)
Trans_reg_C          PF00486.23    77 seq1552_BIOID47097   -            565   4.9e-16   58.2   0.0   1   1   2.4e-19   1.1e-15   57.1   0.0     2    77    31   104    30   104 0.94 Transcriptional regulatory protein, C terminal
CobU                 PF02283.11   167 seq1553_BIOID47097   -            181   1.2e-62  210.0   0.2   1   1     1e-66   1.4e-62  209.8   0.1     1   167     3   180     3   180 0.97 Cobinamide kinase / cobinamide phosphate guanyltransferase
DUF457               PF04307.9    157 seq1556_BIOID47097   -            173   2.3e-29  101.6  11.9   1   1     2e-33   2.8e-29  101.3   8.2     2   141     5   157     4   172 0.85 Predicted membrane-bound metal-dependent hydrolase (DUF457)
Trypsin              PF00089.21   220 seq1557_BIOID47097   -            273   7.3e-12   45.2   0.0   1   1   3.7e-15   2.5e-11   43.4   0.0     9   198    50   244    44   266 0.72 Trypsin
Trypsin_2            PF13365.1    120 seq1557_BIOID47097   -            273   1.4e-07   31.4   0.0   1   1   3.3e-11   2.3e-07   30.7   0.0     1   120    69   240    69   240 0.65 Trypsin-like peptidase domain
DUF1992              PF09350.5     71 seq1559_BIOID47097   -            122   1.1e-23   82.6   0.0   1   1   9.7e-28   1.3e-23   82.4   0.0     1    69     7    74     7   100 0.96 Domain of unknown function (DUF1992)
PLDc_2               PF13091.1    126 seq1560_BIOID47097   -            493     2e-35  121.1   0.0   1   2   1.1e-13   7.8e-10   38.4   0.0     6   126    59   204    55   204 0.68 PLD-like domain
PLDc_2               PF13091.1    126 seq1560_BIOID47097   -            493     2e-35  121.1   0.0   2   2   9.5e-27   6.5e-23   80.7   0.0     5   123   295   437   291   440 0.92 PLD-like domain
Peripla_BP_1         PF00532.16   279 seq1561_BIOID47097   -            342   1.3e-94  316.4   0.0   1   1   2.2e-98   1.5e-94  316.2   0.0     1   279    44   337    44   337 0.98 Periplasmic binding proteins and sugar binding domain of LacI family
Peripla_BP_4         PF13407.1    258 seq1561_BIOID47097   -            342   1.2e-19   70.5   0.0   1   1   2.2e-23   1.5e-19   70.2   0.0     5   257    51   296    49   297 0.88 Periplasmic binding protein domain
Chorismate_bind      PF00425.13   257 seq1562_BIOID47097   -            391   1.9e-68  230.4   0.0   1   1   1.7e-72   2.3e-68  230.1   0.0     2   257   126   380   125   380 0.97 chorismate binding enzyme
UPF0150              PF03681.10    48 seq1563_BIOID47097   -            145   1.2e-12   47.0   0.1   1   1   2.8e-16   1.9e-12   46.4   0.1     1    45     9    53     9    56 0.95 Uncharacterised protein family (UPF0150)
HTH_3                PF01381.17    55 seq1563_BIOID47097   -            145   2.1e-07   30.5   0.1   1   1   4.7e-11   3.2e-07   29.9   0.1     7    53    95   141    89   143 0.93 Helix-turn-helix
BPD_transp_1         PF00528.17   185 seq1565_BIOID47097   -            280   2.2e-17   63.0  17.9   1   1   1.6e-21   2.2e-17   63.0  12.4     2   178    89   267    88   271 0.81 Binding-protein-dependent transport system inner membrane component
ExsB                 PF06508.8    137 seq1566_BIOID47097   -            231     5e-57  191.4   0.0   1   1   1.4e-60   6.4e-57  191.0   0.0     1   137     3   140     3   140 0.99 ExsB
Asn_synthase         PF00733.16   255 seq1566_BIOID47097   -            231   2.2e-05   23.9   0.0   1   1   8.3e-09   3.8e-05   23.1   0.0    21    80     5    64     2    77 0.90 Asparagine synthase
Arginosuc_synth      PF00764.14   388 seq1566_BIOID47097   -            231   2.3e-05   23.5   0.1   1   1   8.8e-09     4e-05   22.7   0.0     1    59     5    63     5    75 0.91 Arginosuccinate synthase
PTS_EIIC             PF02378.13   321 seq1567_BIOID47097   -            598     8e-83  277.8  29.3   1   1   1.2e-86     8e-83  277.8  20.3     1   321    87   429    87   429 0.94 Phosphotransferase system, EIIC
PTS_EIIB             PF00367.15    35 seq1567_BIOID47097   -            598   1.4e-16   59.2   0.1   1   1   4.6e-20   3.1e-16   58.1   0.1     3    35   522   554   520   554 0.97 phosphotransferase system, EIIB
SBP_bac_5            PF00496.17   374 seq1568_BIOID47097   -            567   2.6e-87  292.9  10.0   1   1   2.9e-91     4e-87  292.3   6.9     3   373   107   487   105   488 0.92 Bacterial extracellular solute-binding proteins, family 5 Middle
AMP-binding          PF00501.23   418 seq1569_BIOID47097   -            652  1.5e-112  375.8   0.0   1   1    4e-116  1.8e-112  375.6   0.0     1   418   109   547   109   547 0.97 AMP-binding enzyme
DUF3448              PF11930.3     82 seq1569_BIOID47097   -            652   1.4e-30  104.6   0.2   1   1     8e-34   3.7e-30  103.3   0.1     3    81    20   101    17   102 0.96 Domain of unknown function (DUF3448)
DUF4009              PF13193.1     41 seq1569_BIOID47097   -            652   8.6e-16   56.9   0.0   1   1   3.5e-19   1.6e-15   56.1   0.0     2    41   591   634   590   634 0.95 Domain of unknown function (DUF4009)
BPD_transp_2         PF02653.11   267 seq1572_BIOID47097   -            332   1.3e-43  148.8  44.0   1   1   9.2e-48   1.3e-43  148.8  30.5     3   267    54   317    52   317 0.93 Branched-chain amino acid transport system / permease component
Ribosomal_S15        PF00312.17    83 seq1573_BIOID47097   -             89   4.8e-35  119.0   0.9   1   1   3.9e-39   5.3e-35  118.9   0.6     2    83     7    88     6    88 0.98 Ribosomal protein S15
MerR-DNA-bind        PF09278.6     65 seq1574_BIOID47097   -            141   1.3e-20   73.4   6.9   1   1   4.3e-24     2e-20   72.8   4.8     1    65    45   110    45   110 0.97 MerR, DNA binding
MerR_1               PF13411.1     69 seq1574_BIOID47097   -            141   4.4e-20   71.1   0.5   1   1   1.6e-23   7.4e-20   70.3   0.3     1    67     2    69     2    70 0.95 MerR HTH family regulatory protein
MerR                 PF00376.18    38 seq1574_BIOID47097   -            141   1.8e-12   46.5   0.0   1   1   7.2e-16   3.3e-12   45.6   0.0     1    38     3    40     3    40 0.99 MerR family regulatory protein
BATS                 PF06968.8     92 seq1576_BIOID47097   -            346   1.7e-29  101.3   0.0   1   1   5.5e-33   3.7e-29  100.2   0.0     1    92   220   312   220   312 0.99 Biotin and Thiamin Synthesis associated domain
Radical_SAM          PF04055.16   166 seq1576_BIOID47097   -            346   3.9e-19   69.3   0.0   1   1   4.6e-22   3.2e-18   66.3   0.0     4   160    50   203    47   209 0.92 Radical SAM superfamily
CobS                 PF02654.10   235 seq1577_BIOID47097   -            247   3.2e-83  278.8  13.8   1   1   2.6e-87   3.6e-83  278.6   9.6     1   235     5   246     5   246 0.99 Cobalamin-5-phosphate synthase
CopC                 PF04234.7     97 seq1578_BIOID47097   -            124   2.6e-31  107.9   0.5   1   1   2.2e-35     3e-31  107.7   0.3     1    97    27   124    27   124 0.98 CopC domain
Sulfatase            PF00884.18   379 seq1581_BIOID47097   -            577   1.6e-48  165.4   6.6   1   1   3.7e-52   2.5e-48  164.8   4.6     2   308   238   535   237   565 0.93 Sulfatase
DUF1705              PF08019.7    156 seq1581_BIOID47097   -            577     5e-05   22.7   7.5   1   1   7.3e-09     5e-05   22.7   5.2    11   149    59   206    50   211 0.60 Domain of unknown function (DUF1705)
HemX                 PF04375.9    372 seq1582_BIOID47097   -            397  4.6e-152  505.8  33.6   1   1  4.1e-156  5.6e-152  505.5  23.3     1   370     8   370     8   375 0.98 HemX
Aminotran_1_2        PF00155.16   363 seq1583_BIOID47097   -            468   4.7e-31  107.9   0.0   1   1   1.1e-34   7.8e-31  107.2   0.0    44   348   145   445   119   458 0.88 Aminotransferase class I and II
GntR                 PF00392.16    64 seq1583_BIOID47097   -            468   1.9e-14   52.6   0.1   1   1   9.6e-18   6.5e-14   50.9   0.0     1    64     3    66     3    66 0.98 Bacterial regulatory proteins, gntR family
BATS                 PF06968.8     92 seq1584_BIOID47097   -            377   5.9e-22   77.1   0.0   1   1   4.1e-25   2.8e-21   75.0   0.0     1    92   256   361   256   361 0.98 Biotin and Thiamin Synthesis associated domain
Radical_SAM          PF04055.16   166 seq1584_BIOID47097   -            377   1.9e-08   34.5   0.0   1   1   4.8e-12   3.3e-08   33.7   0.0     4   144    82   220    79   236 0.84 Radical SAM superfamily
Response_reg         PF00072.19   112 seq1586_BIOID47097   -            244   1.7e-25   89.1   0.0   1   1   4.4e-29     3e-25   88.2   0.0     1   111     9   117     9   118 0.97 Response regulator receiver domain
LytTR                PF04397.10    98 seq1586_BIOID47097   -            244   3.6e-24   84.6   0.0   1   1   1.1e-27   7.7e-24   83.5   0.0     2    97   149   242   148   243 0.96 LytTr DNA-binding domain
DHO_dh               PF01180.16   293 seq1587_BIOID47097   -            336   7.7e-93  310.5   0.2   1   1   6.9e-97   9.4e-93  310.2   0.1     4   288    47   335    45   336 0.97 Dihydroorotate dehydrogenase
Sugar_tr             PF00083.19   451 seq1588_BIOID47097   -            452   1.4e-36  125.9  39.7   1   1   2.4e-40   1.7e-36  125.7  27.5    45   450    56   451    24   452 0.87 Sugar (and other) transporter
MFS_1                PF07690.11   354 seq1588_BIOID47097   -            452   1.9e-36  125.4  61.4   1   1   7.9e-39   5.4e-35  120.6  33.9     5   354    31   403    24   403 0.83 Major Facilitator Superfamily
PDH                  PF02153.12   258 seq1590_BIOID47097   -            373   4.6e-32  110.7   0.0   1   1   2.5e-35   1.1e-31  109.5   0.0    38   257   135   344   124   345 0.93 Prephenate dehydrogenase
CM_2                 PF01817.16    81 seq1590_BIOID47097   -            373   4.6e-24   84.2   0.2   1   1   2.2e-27     1e-23   83.1   0.1     1    80     9    88     9    89 0.98 Chorismate mutase type II
GcpE                 PF04551.9    359 seq1592_BIOID47097   -            372  1.3e-128  428.6   0.2   1   1  1.1e-132  1.5e-128  428.4   0.1     2   357    13   354    12   356 0.98 GcpE protein
DUF336               PF03928.9    132 seq1593_BIOID47097   -            134   1.4e-37  128.3   5.3   1   1   1.1e-41   1.5e-37  128.2   3.7     3   131     7   131     5   132 0.96 Domain of unknown function (DUF336)
FAD_binding_3        PF01494.14   356 seq1594_BIOID47097   -            360   1.1e-09   37.7   0.1   1   1   1.1e-09   1.5e-05   24.0   0.0   148   179   141   172   118   236 0.87 FAD binding domain
RseC_MucC            PF04246.7    135 seq1595_BIOID47097   -            159   1.3e-40  137.9   1.0   1   1   1.2e-44   1.6e-40  137.6   0.7     1   134     8   141     8   142 0.99 Positive regulator of sigma(E), RseC/MucC
BCCT                 PF02028.12   485 seq1597_BIOID47097   -            504    1e-123  413.0  44.0   1   1  8.4e-128  1.1e-123  412.9  30.5     1   484    14   500    14   501 0.98 BCCT family transporter
YgbA_NO              PF11756.3    114 seq1602_BIOID47097   -            114   4.2e-45  152.3   3.1   1   1   3.5e-49   4.8e-45  152.1   2.1     3   112     4   110     2   112 0.96 Nitrous oxide-stimulated promoter
AAA_18               PF13238.1    129 seq1603_BIOID47097   -            185   2.2e-08   34.3   0.0   1   1   7.3e-11   3.3e-07   30.5   0.0     1   118     6   138     6   147 0.65 AAA domain
AAA_33               PF13671.1    143 seq1603_BIOID47097   -            185   1.1e-07   31.7   0.5   1   1   7.1e-11   3.3e-07   30.1   0.3     1   136     5   150     5   153 0.77 AAA domain
Guanylate_kin        PF00625.16   183 seq1603_BIOID47097   -            185   5.1e-06   25.9   0.0   1   1   1.3e-09   5.8e-06   25.7   0.0     3   152     4   149     2   178 0.79 Guanylate kinase
CopD                 PF05425.8    105 seq1604_BIOID47097   -            290   8.6e-22   77.2  11.2   1   1   6.3e-26   8.6e-22   77.2   7.7     2   105   185   284   184   284 0.94 Copper resistance protein D
DUF331               PF03889.8     39 seq1605_BIOID47097   -             72   2.4e-21   74.5   0.4   1   1   2.3e-25   3.2e-21   74.2   0.3     1    37     9    45     9    47 0.97 Domain of unknown function
RNase_PH             PF01138.16   132 seq1606_BIOID47097   -            711   3.7e-41  140.4   0.0   1   2   1.3e-21     3e-18   66.3   0.0     5   132    16   144    13   144 0.90 3' exoribonuclease family, domain 1
RNase_PH             PF01138.16   132 seq1606_BIOID47097   -            711   3.7e-41  140.4   0.0   2   2   3.7e-23   8.5e-20   71.3   0.0     2   132   324   456   323   456 0.90 3' exoribonuclease family, domain 1
PNPase               PF03726.9     83 seq1606_BIOID47097   -            711   2.4e-26   91.6   2.1   1   1   1.1e-29   2.4e-26   91.6   1.5     2    83   242   320   241   320 0.98 Polyribonucleotide nucleotidyltransferase, RNA binding domain
RNase_PH_C           PF03725.10    68 seq1606_BIOID47097   -            711   1.4e-23   82.5   8.4   1   2   9.7e-19   2.2e-15   56.2   0.1     1    67   147   210   147   211 0.96 3' exoribonuclease family, domain 2
RNase_PH_C           PF03725.10    68 seq1606_BIOID47097   -            711   1.4e-23   82.5   8.4   2   2   2.4e-10   5.5e-07   29.3   0.5     1    66   459   527   459   529 0.92 3' exoribonuclease family, domain 2
S1                   PF00575.18    74 seq1606_BIOID47097   -            711   2.6e-22   78.5   2.9   1   1   1.1e-25   2.6e-22   78.5   2.0     3    74   620   690   618   690 0.97 S1 RNA binding domain
KH_1                 PF00013.24    58 seq1606_BIOID47097   -            711   3.1e-13   49.0   5.1   1   1   4.9e-16   1.1e-12   47.2   3.6     3    58   557   612   555   612 0.95 KH domain
KH_3                 PF13014.1     43 seq1606_BIOID47097   -            711     9e-07   28.3   0.2   1   1   1.2e-09   2.8e-06   26.7   0.2     2    28   565   591   564   605 0.86 KH domain
HpcH_HpaI            PF03328.9    221 seq1607_BIOID47097   -            256   1.6e-62  210.2   0.0   1   1   2.6e-66   1.8e-62  210.0   0.0     1   219    20   244    20   246 0.97 HpcH/HpaI aldolase/citrate lyase family
CheW                 PF01584.14   138 seq1608_BIOID47097   -            167   1.1e-35  121.9   2.0   1   1   9.8e-40   1.3e-35  121.7   1.4     1   138    18   155    18   155 0.96 CheW-like domain
Sdh_cyt              PF01127.17   121 seq1609_BIOID47097   -            134   5.1e-30  103.6   4.9   1   1   4.3e-34   5.9e-30  103.4   3.4     2   120    11   128    10   129 0.90 Succinate dehydrogenase/Fumarate reductase transmembrane subunit
BPD_transp_1         PF00528.17   185 seq1610_BIOID47097   -            306     4e-43  146.9  10.6   1   1   2.9e-47     4e-43  146.9   7.4     1   184   113   304   113   305 0.99 Binding-protein-dependent transport system inner membrane component
YbfN                 PF13982.1     89 seq1611_BIOID47097   -            108   5.1e-49  164.2   5.6   1   1   4.3e-53   5.9e-49  164.0   3.9     1    89    19   107    19   107 0.99 YbfN-like lipoprotein
ABC_tran             PF00005.22   118 seq1614_BIOID47097   -            222   1.2e-28   99.7   0.0   1   1     4e-32   2.8e-28   98.5   0.0     1   117    42   165    42   166 0.97 ABC transporter
AAA_21               PF13304.1    303 seq1614_BIOID47097   -            222   3.8e-11   43.3   0.0   1   1   1.6e-10   1.1e-06   28.7   0.0   181   302   101   200    58   201 0.76 AAA domain
SDF                  PF00375.13   390 seq1615_BIOID47097   -            428  1.3e-114  382.9  40.9   1   1    1e-118  1.4e-114  382.7  28.3     1   390     9   401     9   401 0.97 Sodium:dicarboxylate symporter family
SLT                  PF01464.15   121 seq1617_BIOID47097   -            219   1.7e-25   88.7   0.1   1   1   1.6e-29   2.2e-25   88.3   0.1     3   120    59   184    57   185 0.95 Transglycosylase SLT domain
ADH_zinc_N           PF00107.21   130 seq1618_BIOID47097   -            350   1.2e-25   89.4   0.0   1   1   1.4e-29   1.9e-25   88.7   0.0     1   101   168   269   168   297 0.89 Zinc-binding dehydrogenase
DUF2541              PF10807.3    134 seq1619_BIOID47097   -            134   4.3e-76  253.0   1.2   1   1   3.5e-80   4.8e-76  252.8   0.9     1   134     1   134     1   134 1.00 Protein of unknown function (DUF2541)
ParA                 PF10609.4     81 seq1621_BIOID47097   -            379     4e-36  122.6   0.4   1   1     3e-39   8.2e-36  121.6   0.3     1    81   226   306   226   306 0.99 ParA/MinD ATPase like
CbiA                 PF01656.18   195 seq1621_BIOID47097   -            379   4.6e-18   65.2   0.1   1   1   2.8e-21   7.5e-18   64.5   0.1     1   157   120   288   120   291 0.77 CobQ/CobB/MinD/ParA nucleotide binding domain
AAA_31               PF13614.1    157 seq1621_BIOID47097   -            379   1.1e-10   41.5   0.0   1   1   5.3e-13   1.4e-09   37.9   0.0     1    53   118   170   118   248 0.79 AAA domain
MipZ                 PF09140.6    261 seq1621_BIOID47097   -            379     2e-08   33.5   0.0   1   1   1.3e-11   3.7e-08   32.6   0.0     2   117   119   245   118   273 0.68 ATPase MipZ
Bac_transf           PF02397.11   187 seq1622_BIOID47097   -            464     4e-75  250.9   0.7   1   1   1.2e-78   8.1e-75  249.9   0.0     1   185   274   462   274   464 0.95 Bacterial sugar transferase
CoA_binding_3        PF13727.1    175 seq1622_BIOID47097   -            464     3e-42  144.2   0.0   1   1   4.4e-46     3e-42  144.2   0.0     2   175    65   238    64   238 0.92 CoA-binding domain
Malate_synthase      PF01274.17   523 seq1624_BIOID47097   -            723  4.9e-196  651.6   0.2   1   1  4.1e-200  5.6e-196  651.4   0.1     2   523    18   697    17   697 0.99 Malate synthase
DUF3702              PF12486.3    148 seq1625_BIOID47097   -            462     2e-43  147.5  10.4   1   1   2.9e-47     2e-43  147.5   7.2     1   148   304   448   304   448 0.99 ImpA domain protein
ImpA-rel_N           PF06812.7     62 seq1625_BIOID47097   -            462   8.6e-21   73.3   0.9   1   1   3.1e-24   2.2e-20   72.0   0.2     1    60    53   112    53   114 0.98 ImpA-related N-terminal
SAM_MT               PF04445.8    235 seq1627_BIOID47097   -            250  9.8e-115  381.5   0.0   1   1  8.1e-119  1.1e-114  381.3   0.0     3   234    16   247    14   248 0.99 Putative SAM-dependent methyltransferase
DUF2684              PF10885.3     89 seq1628_BIOID47097   -             83   6.2e-48  160.4   0.3   1   1   4.9e-52   6.7e-48  160.3   0.2     1    79     1    79     1    83 0.97 Protein of unknown function (DUF2684)
AMP-binding          PF00501.23   418 seq1632_BIOID47097   -            536   6.6e-86  288.1   0.0   1   1   1.2e-89   7.9e-86  287.8   0.0     1   417    50   461    50   462 0.95 AMP-binding enzyme
DUF4009              PF13193.1     41 seq1632_BIOID47097   -            536   8.1e-08   31.4   0.1   1   1   3.6e-11   2.4e-07   29.9   0.0     1    29   501   529   501   535 0.92 Domain of unknown function (DUF4009)
DNA_processg_A       PF02481.10   212 seq1633_BIOID47097   -            400   3.9e-44  149.9   0.1   1   1   3.8e-48   5.2e-44  149.5   0.0     2   209    89   292    88   295 0.93 DNA recombination-mediator protein A
Sdh_cyt              PF01127.17   121 seq1636_BIOID47097   -            115   8.9e-12   44.7  15.1   1   1   7.9e-16   1.1e-11   44.5  10.5    18   120    11   104     2   113 0.83 Succinate dehydrogenase/Fumarate reductase transmembrane subunit
GTP_EFTU             PF00009.22   188 seq1640_BIOID47097   -            599   7.5e-52  175.3   0.0   1   1   6.2e-55   1.7e-51  174.2   0.0     1   187     2   181     2   182 0.94 Elongation factor Tu GTP binding domain
LepA_C               PF06421.7    108 seq1640_BIOID47097   -            599   6.9e-52  173.7   3.3   1   1   4.3e-55   1.2e-51  173.0   2.3     1   107   487   593   487   594 0.99 GTP-binding protein LepA C-terminus
EFG_C                PF00679.19    89 seq1640_BIOID47097   -            599   3.3e-19   68.4   0.0   1   1   2.5e-22   6.9e-19   67.3   0.0     2    86   399   483   398   486 0.95 Elongation factor G C-terminus
GTP_EFTU_D2          PF03144.20    74 seq1640_BIOID47097   -            599   8.8e-10   38.4   0.3   1   1   7.1e-13   1.9e-09   37.3   0.2     1    74   205   275   205   275 0.86 Elongation factor Tu domain 2
Ras                  PF00071.17   162 seq1640_BIOID47097   -            599   8.7e-05   21.8   0.0   1   1   5.7e-08   0.00016   21.0   0.0    30   160    52   180    42   182 0.79 Ras family
DUF1456              PF07308.8     68 seq1642_BIOID47097   -            156   3.5e-52  174.1   0.4   1   2   3.8e-30   5.2e-26   90.3   0.0     2    68     4    70     3    70 0.99 Protein of unknown function (DUF1456)
DUF1456              PF07308.8     68 seq1642_BIOID47097   -            156   3.5e-52  174.1   0.4   2   2     1e-27   1.4e-23   82.5   0.1     1    66    86   151    86   153 0.97 Protein of unknown function (DUF1456)
ADH_N                PF08240.7    109 seq1643_BIOID47097   -            364   6.6e-30  102.9   0.7   1   1   1.9e-33   1.3e-29  102.0   0.5     2   107    39   153    38   155 0.92 Alcohol dehydrogenase GroES-like domain
ADH_zinc_N           PF00107.21   130 seq1643_BIOID47097   -            364   1.7e-26   92.2   0.2   1   1   3.7e-30   2.5e-26   91.6   0.1     1   129   196   324   196   325 0.95 Zinc-binding dehydrogenase
Acetyltransf_1       PF00583.19    83 seq1644_BIOID47097   -            144   1.1e-14   54.1   0.3   1   1   3.8e-18   1.8e-14   53.4   0.2     3    83    54   134    52   134 0.95 Acetyltransferase (GNAT) family
Acetyltransf_7       PF13508.1     79 seq1644_BIOID47097   -            144   1.2e-09   38.0   0.0   1   1   3.3e-13   1.5e-09   37.7   0.0    11    78    55   134    30   135 0.76 Acetyltransferase (GNAT) domain
Acetyltransf_10      PF13673.1    117 seq1644_BIOID47097   -            144   4.4e-09   36.3   0.1   1   1   1.1e-12   5.2e-09   36.1   0.0    38   117    41   133    13   133 0.79 Acetyltransferase (GNAT) domain
Sigma54_activat      PF00158.21   168 seq1646_BIOID47097   -            528   4.5e-65  218.0   0.1   1   1   1.8e-68   6.2e-65  217.6   0.0     1   167   218   393   218   394 0.96 Sigma-54 interaction domain
PrpR_N               PF06506.6    175 seq1646_BIOID47097   -            528   3.8e-58  195.6   0.1   1   1   1.7e-61   5.7e-58  195.0   0.1     2   171    29   197    28   202 0.98 Propionate catabolism activator
HTH_8                PF02954.14    42 seq1646_BIOID47097   -            528   1.1e-10   40.7   0.1   1   1   2.4e-13   8.2e-10   37.9   0.0    11    40   498   527   498   528 0.98 Bacterial regulatory protein, Fis family
Mg_chelatase         PF01078.16   207 seq1646_BIOID47097   -            528   3.2e-05   23.0   0.3   1   1   2.9e-08    0.0001   21.4   0.2     9   155   226   366   215   371 0.78 Magnesium chelatase, subunit ChlI
Ubiq_cyt_C_chap      PF03981.7    141 seq1647_BIOID47097   -            237     2e-23   82.6   0.2   1   1   4.5e-27   3.1e-23   82.0   0.1     1   139    58   220    58   225 0.96 Ubiquinol-cytochrome C chaperone
DUF3944              PF13099.1     35 seq1647_BIOID47097   -            237   8.3e-15   53.8   0.8   1   1   1.2e-18   8.3e-15   53.8   0.5     1    35     5    39     5    39 0.99 Domain of unknown function (DUF3944)
MCPsignal            PF00015.16   213 seq1649_BIOID47097   -            553   5.9e-74  248.0  41.9   1   1   2.8e-74   1.3e-70  237.1  19.5     1   212   322   515   315   516 0.97 Methyl-accepting chemotaxis protein (MCP) signalling domain
TarH                 PF02203.10   171 seq1649_BIOID47097   -            553   2.6e-45  154.2   5.4   1   1   5.7e-49   2.6e-45  154.2   3.7     1   165     1   169     1   175 0.97 Tar ligand binding domain homologue
HAMP                 PF00672.20    70 seq1649_BIOID47097   -            553   6.9e-15   54.8   2.2   1   1   1.5e-18   6.9e-15   54.8   1.5     2    69   195   262   194   263 0.96 HAMP domain
MMR_HSR1             PF01926.18   114 seq1650_BIOID47097   -            287   5.2e-15   55.3   0.0   1   1   1.2e-18   8.1e-15   54.7   0.0     2   110    39   150    38   157 0.73 50S ribosome-binding GTPase
Dynamin_N            PF00350.18   168 seq1650_BIOID47097   -            287   8.4e-11   41.8   0.0   1   1   1.3e-08   8.6e-05   22.2   0.0     1    42    39    81    39    86 0.89 Dynamin family
NUDIX                PF00293.23   135 seq1653_BIOID47097   -            186   1.2e-08   34.5   0.0   1   1   1.2e-12   1.6e-08   34.1   0.0     2    66    47   109    46   175 0.73 NUDIX domain
FtsX                 PF02687.16   121 seq1655_BIOID47097   -            357   3.2e-12   46.1  12.8   1   1     4e-16   5.5e-12   45.3   6.7     2   116   232   346   230   353 0.81 FtsX-like permease family
NAD_binding_2        PF03446.10   162 seq1658_BIOID47097   -            299   5.6e-52  175.7   2.9   1   1   2.6e-55     9e-52  175.1   2.0     2   162     6   167     5   167 0.98 NAD binding domain of 6-phosphogluconate dehydrogenase
F420_oxidored        PF03807.12    96 seq1658_BIOID47097   -            299     2e-08   34.4   2.7   1   1   2.2e-11   7.6e-08   32.5   0.3     1    93     7    98     7   100 0.75 NADP oxidoreductase coenzyme F420-dependent
2-Hacid_dh_C         PF02826.14   178 seq1658_BIOID47097   -            299   7.2e-07   28.4   0.3   1   1   6.5e-10   2.2e-06   26.8   0.1    37   158     6   130     4   140 0.86 D-isomer specific 2-hydroxyacid dehydrogenase, NAD binding domain
3HCDH_N              PF02737.13   180 seq1658_BIOID47097   -            299   0.00015   21.3   1.3   1   1   5.6e-08   0.00019   21.0   0.1     1    65     7    67     7    94 0.73 3-hydroxyacyl-CoA dehydrogenase, NAD binding domain
SbcD_C               PF12320.3    100 seq1662_BIOID47097   -            408   7.8e-29   99.5   5.2   1   1   3.2e-32   1.4e-28   98.6   3.6     1    99   282   383   282   384 0.93 Type 5 capsule protein repressor C-terminal domain
Metallophos          PF00149.23   201 seq1662_BIOID47097   -            408   1.9e-12   46.9   0.1   1   1   1.5e-15   6.8e-12   45.1   0.2     1   199     9   232     9   234 0.82 Calcineurin-like phosphoesterase
Metallophos_2        PF12850.2    156 seq1662_BIOID47097   -            408     3e-11   43.2   0.1   1   1   5.1e-14   2.3e-10   40.3   0.1     1   149     9   263     9   271 0.67 Calcineurin-like phosphoesterase superfamily domain
HemY_N               PF07219.8    108 seq1663_BIOID47097   -            398   1.4e-37  127.4   1.8   1   1     2e-41   1.4e-37  127.4   1.3     1   108    26   133    26   133 1.00 HemY protein N-terminus
TPR_2                PF07719.12    34 seq1663_BIOID47097   -            398   7.1e-07   28.5  16.9   1   1   2.2e-09   1.5e-05   24.4   0.0     2    33   329   360   328   361 0.94 Tetratricopeptide repeat
DUF2511              PF10709.4     87 seq1664_BIOID47097   -            113   2.1e-35  120.7   0.0   1   1   1.9e-39   2.6e-35  120.5   0.0     1    87    26   113    26   113 0.99 Protein of unknown function (DUF2511)
YqgB                 PF11036.3     43 seq1665_BIOID47097   -             48   3.2e-33  112.8   0.7   1   1   2.6e-37   3.6e-33  112.6   0.5     1    43     6    48     6    48 0.99 Virulence promoting factor
DUF1379              PF07126.7    154 seq1666_BIOID47097   -            180   1.9e-56  189.6   0.0   1   1   1.8e-60   2.5e-56  189.2   0.0     1   149    21   170    21   175 0.98 Protein of unknown function (DUF1379)
Lactamase_B_2        PF12706.2    194 seq1669_BIOID47097   -            265   3.4e-13   49.4   0.1   1   1     3e-17   4.2e-13   49.1   0.0    28   194    79   236    47   236 0.83 Beta-lactamase superfamily domain
Cytochrom_NNT        PF03264.9    174 seq1670_BIOID47097   -            390   4.5e-65  218.2   8.1   1   1   4.6e-68   3.1e-64  215.4   4.3     2   174    11   184    10   184 0.98 NapC/NirT cytochrome c family, N-terminal region
BPD_transp_1         PF00528.17   185 seq1673_BIOID47097   -            303     1e-30  106.5  13.3   1   1   1.5e-34     1e-30  106.5   9.2     1   184   119   302   119   303 0.99 Binding-protein-dependent transport system inner membrane component
OppC_N               PF12911.2     56 seq1673_BIOID47097   -            303   1.3e-17   62.7   0.2   1   1     2e-21   1.3e-17   62.7   0.2     2    56    24    79    23    79 0.86 N-terminal TM domain of oligopeptide transport permease C
tRNA-synt_His        PF13393.1    310 seq1675_BIOID47097   -            424   1.7e-48  165.1   0.0   1   1   6.4e-52   2.2e-48  164.7   0.0     1   310    10   312    10   312 0.89 Histidyl-tRNA synthetase
tRNA-synt_2b         PF00587.20   173 seq1675_BIOID47097   -            424   8.2e-29  100.2   0.0   1   1     4e-32   1.4e-28   99.5   0.0     1   168    21   183    21   188 0.94 tRNA synthetase class II core domain (G, H, P, S and T)
HGTP_anticodon       PF03129.15    94 seq1675_BIOID47097   -            424   2.8e-11   43.1   0.0   1   1     2e-14   6.9e-11   41.8   0.0     8    92   335   420   329   422 0.83 Anticodon binding domain
Orn_Arg_deC_N        PF02784.11   251 seq1678_BIOID47097   -            658   1.2e-71  240.7   0.1   1   1   2.3e-75   1.6e-71  240.3   0.1     2   251    99   368    98   368 0.98 Pyridoxal-dependent decarboxylase, pyridoxal binding domain
Orn_DAP_Arg_deC      PF00278.17   116 seq1678_BIOID47097   -            658   2.1e-30  104.7   0.0   1   1   5.6e-34   3.8e-30  103.8   0.0     1   115   371   586   371   587 0.87 Pyridoxal-dependent decarboxylase, C-terminal sheet domain
priB_priC            PF07445.7    173 seq1679_BIOID47097   -            175   5.2e-57  191.9  16.0   1   1   4.2e-61   5.8e-57  191.8  11.1     1   173     7   175     7   175 0.99 Primosomal replication protein priB and priC
BPD_transp_1         PF00528.17   185 seq1682_BIOID47097   -            306   1.1e-38  132.4  18.3   1   1   8.3e-43   1.1e-38  132.4  12.7     1   185   112   306   112   306 0.99 Binding-protein-dependent transport system inner membrane component
Aminotran_1_2        PF00155.16   363 seq1684_BIOID47097   -            390   1.2e-59  202.0   0.0   1   1   9.8e-64   1.3e-59  201.8   0.0     3   360    30   379    28   382 0.94 Aminotransferase class I and II
AP_endonuc_2         PF01261.19   211 seq1688_BIOID47097   -            262   2.2e-24   85.8   0.2   1   1   1.8e-28   2.5e-24   85.6   0.1     1   210    19   218    19   243 0.89 Xylose isomerase-like TIM barrel
Pro_isomerase        PF00160.16   155 seq1689_BIOID47097   -            164   3.2e-47  160.4   1.6   1   1   2.6e-51   3.6e-47  160.3   1.1     2   155     2   162     1   162 0.88 Cyclophilin type peptidyl-prolyl cis-trans isomerase/CLD
Phage_min_tail       PF05939.8    109 seq1690_BIOID47097   -            112   6.1e-37  125.7   0.1   1   1   4.9e-41   6.8e-37  125.6   0.1     2   108     5   111     4   112 0.99 Phage minor tail protein
DUF2732              PF10809.3     77 seq1691_BIOID47097   -             74   1.7e-11   43.3   1.1   1   1   1.4e-15   1.9e-11   43.2   0.7    20    72    14    66     2    70 0.93 Protein of unknown function (DUF2732)
SBP_bac_8            PF13416.1    281 seq1697_BIOID47097   -            381   1.9e-26   93.3   4.0   1   1   5.3e-30   2.4e-26   92.9   2.8     2   265    56   326    55   333 0.83 Bacterial extracellular solute-binding protein
SBP_bac_1            PF01547.20   314 seq1697_BIOID47097   -            381   1.9e-20   73.7   6.0   1   1   5.7e-24   2.6e-20   73.2   4.2    14   313    56   312    45   313 0.83 Bacterial extracellular solute-binding protein
SBP_bac_6            PF13343.1    242 seq1697_BIOID47097   -            381   7.6e-17   61.3   1.9   1   1   1.7e-15   7.8e-12   44.9   0.1   107   216   215   325   179   350 0.85 Bacterial extracellular solute-binding protein
Acyl-CoA_dh_1        PF00441.19   150 seq1699_BIOID47097   -            380   9.8e-47  158.6   1.3   1   1   3.9e-50   1.3e-46  158.2   0.9     1   150   227   376   227   376 0.99 Acyl-CoA dehydrogenase, C-terminal domain
Acyl-CoA_dh_N        PF02771.11   113 seq1699_BIOID47097   -            380   7.7e-17   61.7   0.1   1   1   4.7e-20   1.6e-16   60.7   0.0     1   106     6   110     6   116 0.92 Acyl-CoA dehydrogenase, N-terminal domain
Acyl-CoA_dh_M        PF02770.14    52 seq1699_BIOID47097   -            380   2.9e-16   58.5   0.1   1   1   2.7e-19   9.2e-16   56.9   0.0     3    51   123   171   121   172 0.97 Acyl-CoA dehydrogenase, middle domain
Acyl-CoA_dh_2        PF08028.6    134 seq1699_BIOID47097   -            380   1.4e-15   57.5   0.8   1   1   6.8e-19   2.3e-15   56.8   0.6     9   125   250   356   243   359 0.95 Acyl-CoA dehydrogenase, C-terminal domain
Grp1_Fun34_YaaH      PF01184.14   211 seq1700_BIOID47097   -            188   2.5e-59  199.9  21.7   1   1     2e-63   2.7e-59  199.8  15.0    15   207     4   184     1   188 0.95 GPR1/FUN34/yaaH family
HTH_18               PF12833.2     81 seq1705_BIOID47097   -            283   6.3e-21   74.1   1.7   1   1   1.7e-24   1.2e-20   73.2   0.1     1    81   191   270   191   270 0.97 Helix-turn-helix domain
HTH_AraC             PF00165.18    42 seq1705_BIOID47097   -            283   2.8e-17   61.8   0.4   1   1   6.6e-15   4.5e-11   42.0   0.0     8    42   234   269   230   269 0.95 Bacterial regulatory helix-turn-helix proteins, AraC family
DUF485               PF04341.7     91 seq1706_BIOID47097   -            104   1.9e-35  120.3   0.0   1   1   1.5e-39   2.1e-35  120.1   0.0     1    91     9   100     9   100 0.98 Protein of unknown function, DUF485
UxaC                 PF02614.9    469 seq1707_BIOID47097   -            491  4.7e-227  754.0   0.2   1   1  3.9e-231  5.3e-227  753.8   0.1     1   467    22   489    22   491 0.99 Glucuronate isomerase
DUF2574              PF10836.3     93 seq1708_BIOID47097   -             93     9e-51  169.4   0.2   1   1   7.3e-55   9.9e-51  169.3   0.1     1    93     1    93     1    93 1.00 Protein of unknown function (DUF2574)
Polysacc_synt        PF01943.12   273 seq1710_BIOID47097   -            492   7.3e-61  205.7  15.8   1   1   1.1e-64   7.3e-61  205.7  11.0     5   273    11   276     8   276 0.96 Polysaccharide biosynthesis protein
Polysacc_synt_3      PF13440.1    251 seq1710_BIOID47097   -            492   3.6e-16   59.2  15.1   1   1   5.3e-20   3.6e-16   59.2  10.4     3   250    24   274    22   275 0.88 Polysaccharide biosynthesis protein
Aldose_epim          PF01263.15   301 seq1712_BIOID47097   -            290   2.9e-47  161.1   0.0   1   1   2.4e-51   3.3e-47  160.9   0.0     2   300     3   285     2   286 0.92 Aldose 1-epimerase
Metallophos          PF00149.23   201 seq1713_BIOID47097   -            218   2.4e-15   56.3   1.5   1   1   4.3e-19   2.9e-15   56.1   1.1     2   170    18   155    17   205 0.86 Calcineurin-like phosphoesterase
[truncated: 1,268,073 more chars]
