# Supplementary material for: A domain sequence approach to pangenomics: applications to Escherichia coli
Source: F1000Res. 2013 May 29;1:19. Originally published 2012 Oct 1. [Version 2] doi: 10.12688/f1000research.1-19.v2 (PMC3901455; doi:10.12688/f1000research.1-19.v2)
Supplement: The 347 text files show the results from scanning each of the fasta-files against the Pfam-A database [file f1000research-1-1101-s0002.tgz › Escherichia_coli_KO11FL_BIOID162099.txt]

#                                                                            --- full sequence --- -------------- this domain -------------   hmm coord   ali coord   env coord
# target name        accession   tlen query name           accession   qlen   E-value  score  bias   #  of  c-Evalue  i-Evalue  score  bias  from    to  from    to  from    to  acc description of target
#------------------- ---------- ----- -------------------- ---------- ----- --------- ------ ----- --- --- --------- --------- ------ ----- ----- ----- ----- ----- ----- ----- ---- ---------------------
Leader_Thr           PF08254.6     22 seq1_BIOID162099     -             21   1.1e-09   37.3  14.8   1   1   8.3e-14   1.1e-09   37.2  10.3     1    22     1    21     1    21 0.99 Threonine leader peptide
Homoserine_dh        PF00742.14   179 seq2_BIOID162099     -            834   6.3e-52  175.7   0.0   1   1   6.1e-55   1.7e-51  174.3   0.0     1   179   628   825   628   825 0.98 Homoserine dehydrogenase
AA_kinase            PF00696.23   241 seq2_BIOID162099     -            834   6.2e-45  153.5   0.5   1   1   3.5e-47   9.5e-44  149.6   0.1     2   241    15   298    14   298 0.81 Amino acid kinase family
NAD_binding_3        PF03447.11   117 seq2_BIOID162099     -            834   3.5e-31  107.9   0.0   1   1     4e-34   1.1e-30  106.3   0.0     1   116   486   619   486   620 0.97 Homoserine dehydrogenase, NAD binding domain
ACT_7                PF13840.1     65 seq2_BIOID162099     -            834   2.3e-20   71.7   1.5   1   2   1.3e-11   3.6e-08   32.6   0.0     5    63   328   388   326   390 0.91 Family description
ACT_7                PF13840.1     65 seq2_BIOID162099     -            834   2.3e-20   71.7   1.5   2   2     5e-13   1.4e-09   37.2   0.3     3    62   407   468   405   471 0.93 Family description
ACT                  PF01842.20    66 seq2_BIOID162099     -            834   4.4e-17   61.0   0.3   1   2   5.1e-10   1.4e-06   27.5   0.0     6    63   338   390   334   393 0.86 ACT domain
ACT                  PF01842.20    66 seq2_BIOID162099     -            834   4.4e-17   61.0   0.3   2   2   8.1e-11   2.2e-07   30.0   0.4     2    53   415   461   414   471 0.79 ACT domain
MobC                 PF05713.6     48 seq3_BIOID162099     -            128   1.3e-17   63.3   1.5   1   1   1.3e-21   1.8e-17   62.8   1.1     1    48    70   117    70   117 0.97 Bacterial mobilisation protein (MobC)
Relaxase             PF03432.9    242 seq4_BIOID162099     -            517   1.4e-19   70.2   0.0   1   1   2.9e-23     4e-19   68.8   0.0    61   233    57   237    49   246 0.89 Relaxase/Mobilisation nuclease domain
GHMP_kinases_N       PF00288.21    67 seq6_BIOID162099     -            310   1.7e-17   63.1   0.3   1   1   5.7e-21   3.9e-17   61.9   0.2     2    67    84   150    83   150 0.95 GHMP kinases N terminal domain
GHMP_kinases_C       PF08544.8     85 seq6_BIOID162099     -            310     1e-11   44.7   1.8   1   1   1.9e-15   1.3e-11   44.3   0.0     2    83   211   287   210   289 0.92 GHMP kinases C terminal
PALP                 PF00291.20   307 seq7_BIOID162099     -            428   1.9e-33  115.8   0.0   1   1     2e-37   2.7e-33  115.3   0.0    30   289    96   366    94   374 0.81 Pyridoxal-phosphate dependent enzyme
DUF2502              PF10697.4     82 seq9_BIOID162099     -             98   8.4e-25   86.5  15.4   1   1   7.3e-29     1e-24   86.3  10.7     1    82    25    97    25    97 0.96 Protein of unknown function (DUF2502)
DEDD_Tnp_IS110       PF01548.12   144 seq10_BIOID162099    -            326   4.2e-44  149.5   0.2   1   1   2.4e-47   1.7e-43  147.6   0.1     1   144     7   151     7   151 0.99 Transposase
Transposase_20       PF02371.11    87 seq10_BIOID162099    -            326   1.1e-27   95.7   0.4   1   1     3e-31     2e-27   94.9   0.3     2    85   196   280   195   282 0.96 Transposase IS116/IS110/IS902 family
Transaldolase        PF00923.14   287 seq11_BIOID162099    -            338    5e-104  347.3   0.3   1   1  4.2e-108  5.7e-104  347.1   0.2     1   287    35   334    35   334 0.95 Transaldolase
MoCF_biosynth        PF00994.19   144 seq12_BIOID162099    -            195   9.4e-28   96.2   0.0   1   1   8.5e-32   1.2e-27   95.9   0.0     2   138     8   147     7   152 0.88 Probable molybdopterin binding domain
HSP70                PF00012.15   602 seq16_BIOID162099    -            638  4.8e-270  896.5  15.9   1   1  4.1e-274  5.7e-270  896.3  11.0     1   600     4   602     4   604 0.99 Hsp70 protein
DnaJ_C               PF01556.13    81 seq18_BIOID162099    -            376   7.3e-34  115.4   0.1   1   1   3.5e-24   1.6e-20   72.6   0.0     1    81   262   340   262   340 0.95 DnaJ C terminal domain
DnaJ                 PF00226.26    64 seq18_BIOID162099    -            376   6.5e-29   99.3   4.4   1   1   2.3e-32     1e-28   98.6   3.1     1    64     5    67     5    67 0.99 DnaJ domain
DnaJ_CXXCXGXG        PF00684.14    66 seq18_BIOID162099    -            376   8.4e-16   57.6  16.9   1   1   3.3e-19   1.5e-15   56.8  11.7     1    66   144   204   144   204 0.97 DnaJ central domain
Na_H_antiport_1      PF06965.7    378 seq20_BIOID162099    -            388  6.7e-166  551.6  29.2   1   1  5.6e-170  7.6e-166  551.4  20.2     2   378     5   380     4   380 0.99 Na+/H+ antiporter 1
HTH_1                PF00126.22    60 seq21_BIOID162099    -            301     5e-16   58.0   0.0   1   1   1.5e-19     1e-15   57.0   0.0     2    60     9    67     8    67 0.97 Bacterial regulatory helix-turn-helix protein, lysR family
LysR_substrate       PF03466.15   209 seq21_BIOID162099    -            301   4.8e-11   42.0   0.0   1   1   9.5e-15   6.5e-11   41.6   0.0     9   200    98   287    92   290 0.94 LysR substrate binding domain
FAD_syn              PF06574.7    158 seq27_BIOID162099    -            313   2.2e-57  193.0   0.0   1   1   4.4e-61     3e-57  192.5   0.0     2   158    12   168    11   168 0.98 FAD synthetase
Flavokinase          PF01687.12   125 seq27_BIOID162099    -            313   6.1e-40  135.8   0.0   1   1   1.4e-43   9.4e-40  135.2   0.0     1   124   184   307   184   308 0.97 Riboflavin kinase
tRNA-synt_1          PF00133.17   601 seq28_BIOID162099    -            938  9.3e-233  773.4   0.0   1   1  5.8e-236  1.1e-232  773.2   0.0     2   601    28   641    27   641 0.98 tRNA synthetases class I (I, L, M and V)
Anticodon_1          PF08264.8    153 seq28_BIOID162099    -            938   4.3e-29  101.1   0.0   1   1   4.2e-32   8.2e-29  100.2   0.0     1   152   685   841   685   842 0.89 Anticodon-binding domain of tRNA
tRNA-synt_1g         PF09334.6    391 seq28_BIOID162099    -            938   4.7e-21   74.7   0.2   1   2     7e-14   1.4e-10   40.3   0.0     8    69    58   119    56   246 0.63 tRNA synthetases class I (M)
tRNA-synt_1g         PF09334.6    391 seq28_BIOID162099    -            938   4.7e-21   74.7   0.2   2   2   2.4e-08   4.8e-05   22.0   0.0   310   356   584   631   566   650 0.81 tRNA synthetases class I (M)
zf-FPG_IleRS         PF06827.9     30 seq28_BIOID162099    -            938   1.1e-09   37.6   3.5   1   1   5.4e-13   1.1e-09   37.6   2.4     1    29   898   926   898   927 0.96 Zinc finger found in FPG and IleRS
tRNA-synt_1e         PF01406.14   301 seq28_BIOID162099    -            938     3e-08   33.0   0.0   1   1   2.2e-09   4.2e-06   25.9   0.0   227   299   575   648   548   650 0.83 tRNA synthetases class I (C) catalytic domain
tRNA-synt_1_2        PF13603.1    185 seq28_BIOID162099    -            938   8.1e-07   28.3   0.0   1   1   7.7e-10   1.5e-06   27.5   0.0    12   141   224   358   219   368 0.78 Leucyl-tRNA synthetase, Domain 2
tRNA-synt_1f         PF01921.13   360 seq28_BIOID162099    -            938   2.9e-06   26.1   0.0   1   1     6e-09   1.2e-05   24.1   0.0   241   340   562   659   545   675 0.81 tRNA synthetases class I (K)
Peptidase_A8         PF01252.13   150 seq29_BIOID162099    -            164   1.8e-44  150.8   6.9   1   1   1.6e-48   2.2e-44  150.6   4.8     2   147    15   160    13   164 0.92 Signal peptidase (SPase) II
FKBP_C               PF00254.23    94 seq31_BIOID162099    -            149   1.2e-16   60.3   0.0   1   1   1.3e-20   1.7e-16   59.8   0.0     4    94     4   141     2   141 0.87 FKBP-type peptidyl-prolyl cis-trans isomerase
LYTB                 PF02401.13   281 seq32_BIOID162099    -            344  7.2e-120  399.0   0.2   1   1    6e-124  8.2e-120  398.8   0.1     1   280    31   312    31   313 0.99 LytB protein
IU_nuc_hydro         PF01156.14   314 seq34_BIOID162099    -            304   1.4e-92  310.1   0.0   1   1   1.2e-96   1.6e-92  309.9   0.0     3   312     4   302     2   304 0.96 Inosine-uridine preferring nucleoside hydrolase
DapB_C               PF05173.9    132 seq35_BIOID162099    -            273   7.7e-47  158.2   0.3   1   1   1.6e-50   1.1e-46  157.7   0.2     1   132   132   268   132   268 0.98 Dihydrodipicolinate reductase, C-terminus
DapB_N               PF01113.15   124 seq35_BIOID162099    -            273   5.1e-42  142.5   0.6   1   1   3.3e-45   2.2e-41  140.5   0.1     1   124     6   129     6   129 0.99 Dihydrodipicolinate reductase, N-terminus
CPSase_sm_chain      PF00988.17   131 seq37_BIOID162099    -            391   1.7e-56  189.1   0.1   1   1   6.1e-60   2.8e-56  188.5   0.0     2   131    13   142    12   142 0.99 Carbamoyl-phosphate synthase small chain, CPSase domain
GATase               PF00117.23   192 seq37_BIOID162099    -            391   1.3e-49  168.1   0.0   1   1   5.8e-53   2.6e-49  167.1   0.0     3   191   206   381   203   382 0.95 Glutamine amidotransferase class-I
Peptidase_C26        PF07722.8    217 seq37_BIOID162099    -            391   1.2e-08   34.5   0.1   1   1     1e-10   4.8e-07   29.3   0.1    93   217   258   364   247   364 0.80 Peptidase C26
CPSase_L_D2          PF02786.12   211 seq38_BIOID162099    -           1073  9.6e-118  390.8   2.5   1   2     1e-80   1.6e-77  259.4   0.0     1   210   128   334   128   335 0.99 Carbamoyl-phosphate synthase L chain, ATP binding domain
CPSase_L_D2          PF02786.12   211 seq38_BIOID162099    -           1073  9.6e-118  390.8   2.5   2   2   2.1e-41   3.2e-38  131.0   0.4     1   210   674   876   674   877 0.95 Carbamoyl-phosphate synthase L chain, ATP binding domain
CPSase_L_chain       PF00289.17   110 seq38_BIOID162099    -           1073   5.3e-47  158.3   0.0   1   2   7.6e-26   1.1e-22   80.0   0.0     1   110     6   123     6   123 0.97 Carbamoyl-phosphate synthase L chain, N-terminal domain
CPSase_L_chain       PF00289.17   110 seq38_BIOID162099    -           1073   5.3e-47  158.3   0.0   2   2     2e-24     3e-21   75.4   0.0     3   110   560   669   558   669 0.97 Carbamoyl-phosphate synthase L chain, N-terminal domain
CPSase_L_D3          PF02787.14   121 seq38_BIOID162099    -           1073   2.6e-42  143.2   0.1   1   1   5.8e-45   8.8e-42  141.5   0.0     2   121   425   547   424   547 0.98 Carbamoyl-phosphate synthetase large chain, oligomerisation domain
ATP-grasp_4          PF13535.1    184 seq38_BIOID162099    -           1073   7.4e-42  143.0   0.3   1   2   6.7e-22     1e-18   67.6   0.0     4   182   128   307   125   309 0.91 ATP-grasp domain
ATP-grasp_4          PF13535.1    184 seq38_BIOID162099    -           1073   7.4e-42  143.0   0.3   2   2     2e-23   3.1e-20   72.5   0.1     2   180   672   847   671   849 0.91 ATP-grasp domain
MGS                  PF02142.17    95 seq38_BIOID162099    -           1073     3e-19   68.6   0.1   1   1   1.4e-21   2.2e-18   65.8   0.0     2    94   957  1041   956  1042 0.97 MGS-like domain
ATP-grasp            PF02222.17   172 seq38_BIOID162099    -           1073   1.2e-14   53.8   0.4   1   2   1.6e-08   2.5e-05   23.5   0.0     2   161   137   304   136   312 0.82 ATP-grasp domain
ATP-grasp            PF02222.17   172 seq38_BIOID162099    -           1073   1.2e-14   53.8   0.4   2   2   7.2e-10   1.1e-06   28.0   0.1     3   161   684   846   682   849 0.86 ATP-grasp domain
ATP-grasp_3          PF02655.9    161 seq38_BIOID162099    -           1073   5.4e-11   42.4   0.9   1   1   2.7e-10   4.1e-07   29.8   0.0     8   158   679   846   672   849 0.79 ATP-grasp domain
Dala_Dala_lig_C      PF07478.8    203 seq38_BIOID162099    -           1073   7.3e-11   41.7   0.3   1   1   1.8e-09   2.8e-06   26.7   0.1    14   173   694   844   681   864 0.78 D-ala D-ala ligase C-terminus
DUF1401              PF07180.6    146 seq39_BIOID162099    -            131   8.9e-07   28.6   0.1   1   1   8.2e-11   1.1e-06   28.3   0.1    19    75     5    61     2    97 0.90 Protein of unknown function (DUF1401)
ETF                  PF01012.16   164 seq40_BIOID162099    -            277   6.2e-33  113.7   3.0   1   1   6.5e-37   8.8e-33  113.2   2.1     9   164    51   208    45   208 0.91 Electron transfer flavoprotein domain
ETF_alpha            PF00766.14    86 seq41_BIOID162099    -            313   6.6e-32  108.8   0.1   1   1   2.2e-35   1.5e-31  107.7   0.1     2    86   190   275   189   275 0.97 Electron transfer flavoprotein FAD-binding domain
ETF                  PF01012.16   164 seq41_BIOID162099    -            313   1.9e-19   69.8   0.6   1   1   4.6e-23   3.2e-19   69.1   0.1    19   163    19   153     6   154 0.91 Electron transfer flavoprotein domain
DAO                  PF01266.19   358 seq42_BIOID162099    -            428     1e-22   80.4   4.1   1   2   1.1e-09   1.1e-06   27.6   0.5     1    36     7    42     7    74 0.90 FAD dependent oxidoreductase
DAO                  PF01266.19   358 seq42_BIOID162099    -            428     1e-22   80.4   4.1   2   2   1.2e-17   1.2e-14   53.8   0.1   146   356   107   328    99   330 0.74 FAD dependent oxidoreductase
FAD_binding_3        PF01494.14   356 seq42_BIOID162099    -            428   4.8e-12   45.4   6.3   1   1   4.8e-14   4.7e-11   42.2   4.4     3   197     7   189     6   311 0.65 FAD binding domain
NAD_binding_8        PF13450.1     68 seq42_BIOID162099    -            428   3.5e-09   36.4   0.9   1   1   3.5e-11   3.4e-08   33.2   0.3     1    38    10    47    10    73 0.80 NAD(P)-binding Rossmann-like domain
FAD_oxidored         PF12831.2    428 seq42_BIOID162099    -            428   7.1e-09   35.1   0.9   1   1   7.3e-12   7.1e-09   35.1   0.6     1   143     7   157     7   172 0.76 FAD dependent oxidoreductase
FAD_binding_2        PF00890.19   421 seq42_BIOID162099    -            428   6.6e-09   35.0   8.1   1   1   7.2e-09     7e-06   25.0   3.2     1    35     7    41     7    46 0.93 FAD binding domain
HI0933_like          PF03486.9    409 seq42_BIOID162099    -            428   3.2e-08   32.3   5.1   1   1   2.4e-10   2.4e-07   29.4   3.6     2   167     7   165     6   185 0.78 HI0933-like protein
Thi4                 PF01946.12   230 seq42_BIOID162099    -            428   4.5e-08   32.3   1.2   1   1   4.4e-08   4.3e-05   22.6   0.2    18    62     6    50     2    55 0.88 Thi4 family
GIDA                 PF01134.17   392 seq42_BIOID162099    -            428   6.8e-08   31.6   0.7   1   1     7e-11   6.8e-08   31.6   0.5     1   150     7   162     7   194 0.83 Glucose inhibited division protein A
Trp_halogenase       PF04820.9    454 seq42_BIOID162099    -            428   6.9e-08   31.4   3.3   1   1   9.3e-08     9e-05   21.1   0.0   140   216    90   169    58   186 0.84 Tryptophan halogenase
Pyr_redox_2          PF07992.9    200 seq42_BIOID162099    -            428   3.7e-06   26.8   1.5   1   1   1.3e-08   1.2e-05   25.1   1.0     1   124     7   167     7   196 0.78 Pyridine nucleotide-disulphide oxidoreductase
Sugar_tr             PF00083.19   451 seq44_BIOID162099    -            443   6.2e-52  176.5  26.6   1   1   1.1e-55   7.9e-52  176.2  18.4     9   449    26   434    21   436 0.92 Sugar (and other) transporter
MFS_1                PF07690.11   354 seq44_BIOID162099    -            443   4.1e-37  127.6  63.2   1   1   1.6e-38   1.1e-34  119.6  23.5     6   353    28   386    25   387 0.83 Major Facilitator Superfamily
Flavodoxin_2         PF02525.12   199 seq45_BIOID162099    -            176   2.7e-41  141.1   0.0   1   1   4.8e-45   3.3e-41  140.8   0.0     3   199     2   167     1   167 0.90 Flavodoxin-like fold
FMN_red              PF03358.10   152 seq45_BIOID162099    -            176   5.3e-08   32.3   0.0   1   1   1.1e-11   7.4e-08   31.9   0.0    58   125    43   117     2   135 0.76 NADPH-dependent FMN reductase
Na_H_Exchanger       PF00999.16   384 seq47_BIOID162099    -            644   7.1e-64  215.5  46.4   1   1   1.5e-67     1e-63  215.0  32.1     2   378    35   399    34   403 0.93 Sodium/hydrogen exchanger family
TrkA_N               PF02254.13   116 seq47_BIOID162099    -            644   1.5e-26   92.5   0.0   1   1   5.8e-30     4e-26   91.1   0.0     1   111   426   536   426   538 0.97 TrkA-N domain
DHFR_1               PF00186.14   161 seq48_BIOID162099    -            196   1.2e-58  197.0   0.0   1   1   1.1e-62   1.5e-58  196.8   0.0     1   161    38   195    38   195 0.97 Dihydrofolate reductase
DnaJ                 PF00226.26    64 seq50_BIOID162099    -            271   2.8e-14   52.4   0.2   1   1   7.4e-18     5e-14   51.6   0.1     4    56   208   266   205   269 0.94 DnaJ domain
TerB                 PF05099.8    140 seq50_BIOID162099    -            271   2.5e-09   36.8   0.7   1   1   3.7e-13   2.5e-09   36.8   0.5    14   137    44   170    32   173 0.89 Tellurite resistance protein TerB
AraC_binding         PF02311.14   136 seq52_BIOID162099    -            309   7.8e-27   93.4   0.6   1   1   2.3e-30   7.8e-27   93.4   0.4     4   136    40   177    37   177 0.91 AraC-like ligand binding domain
HTH_AraC             PF00165.18    42 seq52_BIOID162099    -            309   3.2e-22   77.5   0.0   1   2   1.6e-12   5.6e-09   35.4   0.0     2    41   204   244   203   245 0.91 Bacterial regulatory helix-turn-helix proteins, AraC family
HTH_AraC             PF00165.18    42 seq52_BIOID162099    -            309   3.2e-22   77.5   0.0   2   2   1.9e-13   6.5e-10   38.4   0.0     1    41   256   294   256   295 0.96 Bacterial regulatory helix-turn-helix proteins, AraC family
HTH_18               PF12833.2     81 seq52_BIOID162099    -            309   2.9e-19   68.8   0.5   1   1   2.3e-22   7.9e-19   67.4   0.0     1    80   217   295   217   296 0.97 Helix-turn-helix domain
SNARE_assoc          PF09335.6    123 seq53_BIOID162099    -            254   1.9e-19   69.9   2.2   1   1   1.4e-23   1.9e-19   69.9   1.5     1   121    36   159    36   161 0.92 SNARE associated Golgi protein
MFS_1                PF07690.11   354 seq55_BIOID162099    -            392   4.6e-40  137.3  82.2   1   2   2.8e-31   3.8e-27   94.8  30.7     2   343    19   345    18   347 0.89 Major Facilitator Superfamily
MFS_1                PF07690.11   354 seq55_BIOID162099    -            392   4.6e-40  137.3  82.2   2   2   1.5e-19     2e-15   56.2  20.7     1   168   220   385   220   391 0.93 Major Facilitator Superfamily
HTH_1                PF00126.22    60 seq57_BIOID162099    -            373   2.8e-18   65.2   0.0   1   1   7.7e-22   5.3e-18   64.3   0.0     1    58    83   140    83   141 0.97 Bacterial regulatory helix-turn-helix protein, lysR family
LysR_substrate       PF03466.15   209 seq57_BIOID162099    -            373   3.4e-16   58.8   0.0   1   1   8.1e-20   5.6e-16   58.1   0.0    32   205   197   368   175   372 0.89 LysR substrate binding domain
TPP_enzyme_N         PF02776.13   172 seq58_BIOID162099    -            602   9.2e-63  210.6   0.7   1   1     1e-62   4.7e-59  198.6   0.2     2   167    33   197    32   202 0.98 Thiamine pyrophosphate enzyme, N-terminal TPP binding domain
TPP_enzyme_C         PF02775.16   153 seq58_BIOID162099    -            602     2e-51  173.4   0.1   1   1   4.7e-53   2.1e-49  166.8   0.0     1   153   422   573   422   573 0.95 Thiamine pyrophosphate enzyme, C-terminal TPP binding domain
TPP_enzyme_M         PF00205.17   137 seq58_BIOID162099    -            602     2e-45  153.7   0.2   1   1   9.7e-49   4.4e-45  152.6   0.1     1   137   224   359   224   359 0.99 Thiamine pyrophosphate enzyme, central domain
ALS_ss_C             PF10369.4     75 seq59_BIOID162099    -            163   9.9e-29   98.7   0.6   1   1   3.4e-30   1.5e-26   91.7   0.1     1    75    83   158    83   158 0.99 Small subunit of acetolactate synthase
ACT_5                PF13710.1     63 seq59_BIOID162099    -            163   2.6e-17   62.2   0.1   1   1   1.3e-20   5.9e-17   61.1   0.0     1    63    11    73    11    73 0.98 ACT domain
ACT                  PF01842.20    66 seq59_BIOID162099    -            163     2e-14   52.5   0.0   1   1   7.9e-18   3.6e-14   51.7   0.0     2    65     4    68     3    69 0.97 ACT domain
LacI                 PF00356.16    46 seq60_BIOID162099    -            334   2.5e-18   65.3   0.9   1   1   7.2e-22   2.5e-18   65.3   0.6     2    46     3    50     2    50 0.96 Bacterial regulatory proteins, lacI family
Peripla_BP_3         PF13377.1    160 seq60_BIOID162099    -            334   6.6e-17   61.8   0.4   1   1     4e-18   1.4e-14   54.3   0.1    10   155   180   326   171   329 0.82 Periplasmic binding protein-like domain
Peripla_BP_1         PF00532.16   279 seq60_BIOID162099    -            334     3e-14   52.8   0.0   1   1   1.1e-17   3.9e-14   52.4   0.0     2   267    62   312    61   327 0.84 Periplasmic binding proteins and sugar binding domain of LacI family
Peripla_BP_4         PF13407.1    258 seq60_BIOID162099    -            334     4e-10   39.3   0.0   1   1   1.5e-13   5.1e-10   39.0   0.0     1   208    64   264    64   309 0.84 Periplasmic binding protein domain
MraZ                 PF02381.13    72 seq62_BIOID162099    -            152   2.5e-47  158.3   0.0   1   2   1.5e-28     2e-24   84.9   0.0     1    71     1    75     1    76 0.98 MraZ protein
MraZ                 PF02381.13    72 seq62_BIOID162099    -            152   2.5e-47  158.3   0.0   2   2     2e-24   2.7e-20   71.7   0.0     1    59    77   135    77   146 0.92 MraZ protein
Methyltransf_5       PF01795.14   310 seq63_BIOID162099    -            346  2.1e-124  414.6   0.0   1   1  1.8e-128  2.5e-124  414.4   0.0     2   309    38   343    37   344 0.97 MraW methylase family
FtsL                 PF04999.8     97 seq64_BIOID162099    -            121   1.3e-33  114.4   0.1   1   1   1.1e-37   1.5e-33  114.2   0.1     3    96    26   119    24   120 0.97 Cell division protein FtsL
Transpeptidase       PF00905.17   304 seq65_BIOID162099    -            588   4.1e-82  275.4   0.0   1   1   8.2e-86   5.6e-82  275.0   0.0     1   303   260   554   260   555 0.99 Penicillin binding protein transpeptidase domain
PBP_dimer            PF03717.10   190 seq65_BIOID162099    -            588     2e-34  119.1   0.0   1   1   4.2e-38   2.8e-34  118.6   0.0     4   188    69   220    66   222 0.93 Penicillin-binding Protein dimerisation domain
Mur_ligase_M         PF08245.7    189 seq66_BIOID162099    -            495   1.4e-45  155.5   0.2   1   1     5e-49   2.3e-45  154.8   0.1     1   188   114   318   114   319 0.90 Mur ligase middle domain
Mur_ligase_C         PF02875.16    91 seq66_BIOID162099    -            495   2.2e-26   91.5   0.0   1   1   2.8e-29   1.3e-25   89.1   0.0     1    91   339   425   339   425 0.96 Mur ligase family, glutamate ligase domain
Mur_ligase           PF01225.20    83 seq66_BIOID162099    -            495   8.4e-13   48.0   0.5   1   1   9.1e-16   4.1e-12   45.8   0.1     5    83    25   102    22   102 0.88 Mur ligase family, catalytic domain
Mur_ligase_M         PF08245.7    189 seq67_BIOID162099    -            452     4e-50  170.3   0.1   1   1   1.7e-53   7.6e-50  169.4   0.0     2   188   106   292   105   293 0.97 Mur ligase middle domain
Mur_ligase_C         PF02875.16    91 seq67_BIOID162099    -            452     3e-16   59.1   0.0   1   1   3.2e-19   1.5e-15   56.8   0.0     1    82   313   394   313   403 0.93 Mur ligase family, glutamate ligase domain
Mur_ligase           PF01225.20    83 seq67_BIOID162099    -            452     3e-15   55.9   0.0   1   1   2.1e-18   9.6e-15   54.3   0.0     3    82    25    94    23    95 0.96 Mur ligase family, catalytic domain
Glycos_transf_4      PF00953.16   159 seq68_BIOID162099    -            360   5.2e-34  117.2  16.1   1   1   7.7e-38   5.2e-34  117.2  11.2     2   158    99   284    98   285 0.91 Glycosyl transferase family 4
MraY_sig1            PF10555.4     13 seq68_BIOID162099    -            360   0.00011   21.0   3.6   1   1   1.7e-08   0.00011   21.0   2.5     1    13    68    80    68    80 0.95 Phospho-N-acetylmuramoyl-pentapeptide-transferase signature 1
Mur_ligase_M         PF08245.7    189 seq69_BIOID162099    -            438   4.7e-43  147.3   0.1   1   1     1e-46   7.2e-43  146.7   0.1     1   189   110   280   110   280 0.90 Mur ligase middle domain
Mur_ligase_C         PF02875.16    91 seq69_BIOID162099    -            438   3.1e-11   43.0   0.0   1   1   2.7e-14   1.8e-10   40.5   0.0     2    81   301   373   300   379 0.88 Mur ligase family, glutamate ligase domain
FTSW_RODA_SPOVE      PF01098.14   359 seq70_BIOID162099    -            414  2.4e-130  434.3  23.9   1   1  2.2e-134  3.1e-130  434.0  16.5     2   358    47   402    46   403 0.98 Cell cycle protein
Glyco_transf_28      PF03033.15   139 seq71_BIOID162099    -            355   8.3e-38  129.1   1.3   1   1   7.3e-41   2.5e-37  127.6   0.3     2   138     9   145     8   146 0.98 Glycosyltransferase family 28 N-terminal domain
Glyco_tran_28_C      PF04101.11   167 seq71_BIOID162099    -            355   5.7e-35  120.3   0.0   1   1   2.4e-38   8.1e-35  119.8   0.0     2   166   185   344   184   345 0.92 Glycosyltransferase family 28 C-terminal domain
Glyco_trans_1_3      PF13528.1    318 seq71_BIOID162099    -            355   1.9e-11   43.6   0.0   1   1   8.6e-15   2.9e-11   43.0   0.0     6   315    10   319     6   321 0.80 Glycosyl transferase family 1
Mur_ligase_M         PF08245.7    189 seq72_BIOID162099    -            491     3e-28   99.0   0.0   1   1     1e-31   4.6e-28   98.4   0.0     1   189   124   304   124   304 0.89 Mur ligase middle domain
Mur_ligase           PF01225.20    83 seq72_BIOID162099    -            491   6.4e-25   86.9   0.1   1   1   3.3e-28   1.5e-24   85.7   0.1     1    82    21   119    21   120 0.97 Mur ligase family, catalytic domain
Mur_ligase_C         PF02875.16    91 seq72_BIOID162099    -            491   4.3e-20   71.4   0.0   1   1   3.1e-23   1.4e-19   69.7   0.0     4    89   327   418   324   420 0.85 Mur ligase family, glutamate ligase domain
Dala_Dala_lig_C      PF07478.8    203 seq73_BIOID162099    -            306   3.2e-70  235.5   0.0   1   1   1.2e-73     4e-70  235.2   0.0     1   203   103   303   103   303 0.97 D-ala D-ala ligase C-terminus
Dala_Dala_lig_N      PF01820.16   117 seq73_BIOID162099    -            306   1.3e-23   83.4   0.8   1   2   1.1e-12   3.8e-09   36.7   0.0     2    42     4    44     3    54 0.90 D-ala D-ala ligase N-terminus
Dala_Dala_lig_N      PF01820.16   117 seq73_BIOID162099    -            306   1.3e-23   83.4   0.8   2   2   2.3e-15   7.8e-12   45.4   0.2    83   117    52    86    43    86 0.89 D-ala D-ala ligase N-terminus
ATP-grasp_4          PF13535.1    184 seq73_BIOID162099    -            306   4.1e-16   59.1   0.0   1   1   1.9e-19   6.4e-16   58.5   0.0     3   176    95   272    93   276 0.81 ATP-grasp domain
CPSase_L_D2          PF02786.12   211 seq73_BIOID162099    -            306   1.2e-07   31.1   0.0   1   1   1.8e-10   6.2e-07   28.7   0.0    27   179   127   274    96   301 0.82 Carbamoyl-phosphate synthase L chain, ATP binding domain
FtsQ                 PF03799.10   117 seq74_BIOID162099    -            276     6e-34  116.6   0.2   1   1   1.4e-37   9.5e-34  115.9   0.1     1   117   129   247   129   247 0.93 Cell division protein FtsQ
POTRA_1              PF08478.5     69 seq74_BIOID162099    -            276   6.2e-20   70.8   0.1   1   1   2.3e-23   1.6e-19   69.5   0.1     2    69    56   126    55   126 0.97 POTRA domain, FtsQ-type
FtsA                 PF14450.1    120 seq75_BIOID162099    -            420   1.6e-50  169.8   3.7   1   2   2.1e-23   1.4e-19   69.9   0.7     1   119    10   195    10   196 0.97 Cell division protein FtsA
FtsA                 PF14450.1    120 seq75_BIOID162099    -            420   1.6e-50  169.8   3.7   2   2   6.5e-33   4.5e-29  100.6   0.0     1   120   206   382   206   382 0.99 Cell division protein FtsA
SHS2_FTSA            PF02491.15    80 seq75_BIOID162099    -            420   2.4e-32  110.5   1.4   1   1   6.8e-36   4.6e-32  109.6   1.0     1    80    84   163    84   163 0.99 SHS2 domain inserted in FTSA
FtsZ_C               PF12327.3     95 seq76_BIOID162099    -            383   8.6e-38  128.2   1.2   1   1   3.5e-41   2.4e-37  126.7   0.8     1    94   221   315   221   316 0.99 FtsZ family, C-terminal domain
Tubulin              PF00091.20   216 seq76_BIOID162099    -            383   4.4e-37  127.8   1.7   1   1     2e-40   1.4e-36  126.2   1.2     2   212    13   180    12   184 0.96 Tubulin/FtsZ family, GTPase domain
LpxC                 PF03331.8    277 seq78_BIOID162099    -            305  5.8e-125  415.6   0.0   1   1  5.1e-129    7e-125  415.4   0.0     1   277     2   280     2   280 0.99 UDP-3-O-acyl N-acetylglycosamine deacetylase
SecM                 PF06558.7    148 seq79_BIOID162099    -            195   1.5e-67  225.8   2.0   1   1   1.3e-71   1.7e-67  225.5   1.4     1   147    49   194    49   195 0.99 Secretion monitor precursor protein (SecM)
SecA_DEAD            PF07517.9    266 seq80_BIOID162099    -            901  7.2e-122  405.6   0.2   1   1  5.6e-125  1.5e-121  404.6   0.1     2   265     7   401     6   402 1.00 SecA DEAD-like domain
SecA_SW              PF07516.8    214 seq80_BIOID162099    -            901   1.4e-76  256.8   5.6   1   1   1.5e-79     4e-76  255.4   3.9     1   213   617   830   617   831 0.98 SecA Wing and Scaffold domain
SecA_PP_bind         PF01043.15   113 seq80_BIOID162099    -            901   1.7e-40  137.7   0.2   1   1   1.8e-43   4.9e-40  136.2   0.1     2   113   229   358   228   358 0.94 SecA preprotein cross-linking domain
SEC-C                PF02810.10    21 seq80_BIOID162099    -            901   9.2e-12   44.1   7.5   1   1   5.4e-15   1.5e-11   43.4   5.2     1    20   881   900   881   901 0.95 SEC-C motif
NUDIX                PF00293.23   135 seq81_BIOID162099    -            129   8.5e-22   77.1   0.1   1   1   7.2e-26   9.8e-22   76.9   0.1     4   132     7   126     4   129 0.85 NUDIX domain
IMPDH                PF00478.20   351 seq83_BIOID162099    -            347  2.7e-113  378.3   0.2   1   1  2.4e-117  3.3e-113  378.0   0.2     3   346     9   342     7   346 0.94 IMP dehydrogenase / GMP reductase domain
Amidase_2            PF01510.20   132 seq84_BIOID162099    -            183   8.6e-28   96.8   0.0   1   1   8.5e-32   1.2e-27   96.4   0.0     3   132    22   168    20   168 0.85 N-acetylmuramoyl-L-alanine amidase
GntR                 PF00392.16    64 seq88_BIOID162099    -            254   5.4e-26   89.6   0.4   1   1   1.8e-29   1.2e-25   88.5   0.3     2    64    12    74    11    74 0.97 Bacterial regulatory proteins, gntR family
FCD                  PF07729.7    125 seq88_BIOID162099    -            254   1.2e-16   60.9  11.2   1   1   3.5e-20   2.4e-16   60.0   7.8     1   124    99   226    99   227 0.90 FCD domain
Transketolase_N      PF00456.16   333 seq89_BIOID162099    -            887   1.4e-22   79.8   0.1   1   2   3.1e-18   4.2e-14   51.9   0.0     7   217    84   297    78   306 0.76 Transketolase, thiamine diphosphate binding domain
Transketolase_N      PF00456.16   333 seq89_BIOID162099    -            887   1.4e-22   79.8   0.1   2   2   3.4e-10   4.6e-06   25.5   0.1   213   281   361   431   351   475 0.79 Transketolase, thiamine diphosphate binding domain
2-oxoacid_dh         PF00198.18   231 seq90_BIOID162099    -            630   3.4e-78  261.9   0.0   1   1   3.2e-81   4.8e-78  261.4   0.0     3   230   399   629   397   630 0.98 2-oxoacid dehydrogenases acyltransferase (catalytic domain)
Biotin_lipoyl        PF00364.17    74 seq90_BIOID162099    -            630     1e-66  220.3  35.1   1   3   1.3e-24     2e-21   75.3   4.6     2    73     4    73     3    74 0.97 Biotin-requiring enzyme
Biotin_lipoyl        PF00364.17    74 seq90_BIOID162099    -            630     1e-66  220.3  35.1   2   3   2.8e-26   4.3e-23   80.6   3.8     2    73   107   176   106   177 0.96 Biotin-requiring enzyme
Biotin_lipoyl        PF00364.17    74 seq90_BIOID162099    -            630     1e-66  220.3  35.1   3   3   4.5e-25   6.9e-22   76.7   4.9     1    73   207   277   207   278 0.97 Biotin-requiring enzyme
E3_binding           PF02817.12    39 seq90_BIOID162099    -            630   3.6e-16   58.4   0.1   1   1   2.3e-19   3.6e-16   58.4   0.1     3    39   327   363   325   363 0.97 e3 binding domain
Pyr_redox_2          PF07992.9    200 seq91_BIOID162099    -            485   1.6e-44  152.1   1.7   1   1   1.9e-47   2.5e-44  151.4   1.2     1   198    19   328    19   330 0.94 Pyridine nucleotide-disulphide oxidoreductase
Pyr_redox_dim        PF02852.17   110 seq91_BIOID162099    -            485   9.1e-35  118.9   0.0   1   1   1.6e-37   2.2e-34  117.6   0.0     1   109   358   466   358   467 0.98 Pyridine nucleotide-disulphide oxidoreductase, dimerisation domain
Pyr_redox            PF00070.22    80 seq91_BIOID162099    -            485   2.7e-15   56.4   0.8   1   1   1.9e-18   2.7e-15   56.4   0.5     1    78   188   264   188   267 0.94 Pyridine nucleotide-disulphide oxidoreductase
GIDA                 PF01134.17   392 seq91_BIOID162099    -            485   1.9e-08   33.4   1.1   1   1   9.3e-11   1.3e-07   30.7   0.4     1    60    19    81    19    94 0.91 Glucose inhibited division protein A
FAD_oxidored         PF12831.2    428 seq91_BIOID162099    -            485   2.9e-08   33.0   0.9   1   1   4.5e-11   6.2e-08   32.0   0.6     1    38    19    56    19    74 0.94 FAD dependent oxidoreductase
FAD_binding_2        PF00890.19   421 seq91_BIOID162099    -            485   1.5e-06   27.2   0.7   1   1   3.4e-08   4.6e-05   22.3   0.2     2    35    20    53    19    58 0.90 FAD binding domain
Thi4                 PF01946.12   230 seq91_BIOID162099    -            485   1.5e-05   24.1   0.1   1   1   2.7e-08   3.7e-05   22.8   0.1    11    63    11    63     4    95 0.79 Thi4 family
Aconitase_2_N        PF06434.8    204 seq92_BIOID162099    -            916   1.5e-95  318.2   0.0   1   1   5.4e-99   2.4e-95  317.6   0.0     1   204   219   433   219   433 0.99 Aconitate hydratase 2 N-terminus
Aconitase_B_N        PF11791.3    154 seq92_BIOID162099    -            916   6.4e-68  227.3   0.1   1   1   2.5e-71   1.1e-67  226.5   0.1     1   154    55   207    55   207 1.00 Aconitate B N-terminal domain
Aconitase            PF00330.15   465 seq92_BIOID162099    -            916   2.7e-25   88.6   0.1   1   2   1.1e-12   5.2e-09   34.9   0.0   102   305   524   749   515   752 0.75 Aconitase family (aconitate hydratase)
Aconitase            PF00330.15   465 seq92_BIOID162099    -            916   2.7e-25   88.6   0.1   2   2   2.1e-17   9.6e-14   50.5   0.0   337   465   750   869   746   869 0.90 Aconitase family (aconitate hydratase)
UPF0231              PF06062.6    121 seq93_BIOID162099    -            136   2.9e-41  140.0   2.4   1   1   2.4e-45   3.3e-41  139.8   1.6     1   121    17   134    17   134 0.99 Uncharacterised protein family (UPF0231)
Cu-oxidase_3         PF07732.10   120 seq94_BIOID162099    -            516   8.8e-33  112.4   0.2   1   1   4.8e-36   2.2e-32  111.1   0.1     5   119    55   166    51   167 0.93 Multicopper oxidase
Cu-oxidase_2         PF07731.9    138 seq94_BIOID162099    -            516   4.9e-20   71.3  11.8   1   1     1e-22   4.7e-19   68.1   6.6    16   134   396   516   373   516 0.75 Multicopper oxidase
Cu-oxidase           PF00394.17   159 seq94_BIOID162099    -            516   1.9e-09   37.5   0.0   1   1   3.5e-09   1.6e-05   24.7   0.0    66   130   227   292   182   312 0.85 Multicopper oxidase
Pribosyltran         PF00156.22   125 seq95_BIOID162099    -            178   3.8e-18   65.3   0.1   1   1   3.5e-22   4.8e-18   64.9   0.1     9   124    17   128     7   129 0.91 Phosphoribosyl transferase domain
ABC_tran             PF00005.22   118 seq96_BIOID162099    -            308   2.2e-21   76.3   0.0   1   1   6.2e-25   4.2e-21   75.3   0.0     1   118    45   165    45   165 0.86 ABC transporter
AAA_21               PF13304.1    303 seq96_BIOID162099    -            308   2.4e-15   57.1   0.3   1   1     5e-17   3.4e-13   50.0   0.2     2   298    34   195    33   198 0.69 AAA domain
ABC2_membrane        PF01061.19   209 seq97_BIOID162099    -            256   5.5e-36  123.5  24.8   1   1     4e-40   5.5e-36  123.5  17.2     3   209     9   219     7   219 0.93 ABC-2 type transporter
EIIA-man             PF03610.11   116 seq98_BIOID162099    -            146   1.8e-28   98.8   0.0   1   1   1.5e-32     2e-28   98.6   0.0     1   115     3   116     3   117 0.98 PTS system fructose IIA component
Polysacc_deac_1      PF01522.16   124 seq99_BIOID162099    -            409   2.6e-20   72.1   0.0   1   1     3e-24   4.1e-20   71.5   0.0     3   122   228   366   226   368 0.93 Polysaccharide deacetylase
Transposase_31       PF04754.7    205 seq101_BIOID162099   -            319   1.8e-80  269.0   0.3   1   1   1.8e-84   2.4e-80  268.5   0.2     1   203    26   226    26   228 0.98 Putative transposase, YhgA-like
HrpB_C               PF08482.5    133 seq105_BIOID162099   -            824   7.2e-56  187.8   0.1   1   1   5.1e-59   1.8e-55  186.6   0.1     1   133   679   811   679   811 1.00 ATP-dependent helicase C-terminal
DEAD                 PF00270.24   173 seq105_BIOID162099   -            824   4.7e-11   42.3   0.0   1   1   3.3e-14   1.1e-10   41.0   0.0    16   168    37   177    22   182 0.77 DEAD/DEAH box helicase
Helicase_C           PF00271.26    78 seq105_BIOID162099   -            824   4.2e-10   39.2   0.0   1   1   2.3e-13   7.9e-10   38.3   0.0    10    77   257   342   252   343 0.96 Helicase conserved C-terminal domain
HA2                  PF04408.18   102 seq105_BIOID162099   -            824   1.8e-09   37.4   0.1   1   1   1.4e-12   4.7e-09   36.0   0.1     2    62   404   463   403   519 0.85 Helicase associated domain (HA2)
Transgly             PF00912.17   178 seq106_BIOID162099   -            844   2.6e-56  189.6   0.0   1   1     6e-60   4.1e-56  188.9   0.0    10   177   209   380   198   381 0.95 Transglycosylase
Transpeptidase       PF00905.17   304 seq106_BIOID162099   -            844   1.2e-25   90.0   0.3   1   1   1.6e-28   1.1e-24   86.9   0.2     2   284   473   725   472   744 0.86 Penicillin binding protein transpeptidase domain
TonB_dep_Rec         PF00593.19   276 seq107_BIOID162099   -            747   7.1e-28   98.1  10.2   1   1     1e-31   7.1e-28   98.1   7.1     1   276   510   746   510   746 0.98 TonB dependent receptor
Plug                 PF07715.10   108 seq107_BIOID162099   -            747     2e-21   76.2   0.1   1   1   6.6e-25   4.5e-21   75.0   0.1     2   107    76   180    75   181 0.94 TonB-dependent Receptor Plug Domain
ABC_tran             PF00005.22   118 seq108_BIOID162099   -            265     1e-20   74.1   0.0   1   1   2.3e-24   1.6e-20   73.5   0.0     1   118    51   176    51   176 0.94 ABC transporter
Peripla_BP_2         PF01497.13   238 seq109_BIOID162099   -            296     1e-26   93.4   0.0   1   1   8.5e-31   1.2e-26   93.2   0.0     1   235    38   270    38   273 0.94 Periplasmic binding protein
FecCD                PF01032.13   311 seq110_BIOID162099   -            660  6.9e-145  481.5  85.6   1   2   3.4e-73   4.6e-69  232.5  27.5     7   310    13   324     7   325 0.93 FecCD transport family
FecCD                PF01032.13   311 seq110_BIOID162099   -            660  6.9e-145  481.5  85.6   2   2   6.3e-80   8.6e-76  254.6  26.4     2   311   358   657   347   657 0.94 FecCD transport family
Voltage_CLC          PF00654.15   355 seq112_BIOID162099   -            473   1.4e-90  303.8  35.9   1   1   1.1e-92   1.5e-88  297.1  20.9     2   354    89   437    88   438 0.94 Voltage gated chloride channel
Fe-S_biosyn          PF01521.15    91 seq113_BIOID162099   -            114   4.3e-29   99.9   0.0   1   1   3.7e-33     5e-29   99.7   0.0     1    91     9   100     9   100 0.99 Iron-sulphur cluster biosynthesis
HD                   PF01966.17   122 seq116_BIOID162099   -            505   5.3e-11   42.4   0.1   1   1   2.4e-14   1.7e-10   40.8   0.0     1    64    66   146    66   183 0.88 HD domain
PDZ                  PF00595.19    81 seq117_BIOID162099   -            474   3.1e-29  100.8   8.2   1   2   2.7e-19   9.1e-16   57.6   0.1     7    80   285   367   279   368 0.90 PDZ domain (Also known as DHR or GLGF)
PDZ                  PF00595.19    81 seq117_BIOID162099   -            474   3.1e-29  100.8   8.2   2   2   3.7e-15   1.3e-11   44.4   2.2    11    81   394   463   385   463 0.89 PDZ domain (Also known as DHR or GLGF)
PDZ_2                PF13180.1     82 seq117_BIOID162099   -            474     2e-26   91.5   2.4   1   2   1.2e-18   4.1e-15   55.3   0.0    12    82   300   380   285   380 0.88 PDZ domain
PDZ_2                PF13180.1     82 seq117_BIOID162099   -            474     2e-26   91.5   2.4   2   2   2.5e-12   8.6e-09   35.0   0.4     4    59   399   454   396   471 0.87 PDZ domain
Trypsin_2            PF13365.1    120 seq117_BIOID162099   -            474   8.2e-21   74.0   0.6   1   1   5.5e-24   1.9e-20   72.9   0.4     1   120   114   250   114   250 0.79 Trypsin-like peptidase domain
Trypsin              PF00089.21   220 seq117_BIOID162099   -            474   1.4e-20   73.7   0.3   1   1   6.5e-24   2.2e-20   73.0   0.2    21   218   114   275    87   277 0.83 Trypsin
Diacid_rec           PF05651.8    135 seq118_BIOID162099   -            385   1.9e-52  176.1   0.9   1   1   4.7e-56   3.2e-52  175.4   0.6     1   135     6   140     6   140 0.99 Putative sugar diacid recognition
HTH_30               PF13556.1     59 seq118_BIOID162099   -            385     3e-23   81.0   2.8   1   1     6e-26   4.1e-22   77.3   1.7     1    59   323   381   323   381 0.98 PucR C-terminal helix-turn-helix domain
Ribosomal_S2         PF00318.15   211 seq120_BIOID162099   -            304   3.3e-85  284.5   0.0   1   1   2.9e-89   3.9e-85  284.2   0.0     1   211    72   288    72   288 0.99 Ribosomal protein S2
EF_TS                PF00889.14   221 seq121_BIOID162099   -            283   2.3e-71  239.5   5.7   1   1   3.3e-75   2.3e-71  239.5   4.0     1   221    57   263    57   263 0.98 Elongation factor TS
UBA                  PF00627.26    37 seq121_BIOID162099   -            283   3.5e-11   42.4   0.1   1   1   3.4e-14   2.3e-10   39.8   0.1     1    35     4    39     4    40 0.96 UBA/TS-N domain
AA_kinase            PF00696.23   241 seq122_BIOID162099   -            241   1.7e-27   96.3   0.2   1   1   1.9e-31   2.7e-27   95.7   0.2     1   241    10   219    10   219 0.77 Amino acid kinase family
RRF                  PF01765.14   165 seq124_BIOID162099   -            185   3.9e-68  227.9   1.7   1   1   3.7e-72     5e-68  227.6   1.2     1   165    19   183    19   183 0.99 Ribosome recycling factor
DXP_reductoisom      PF02670.11   129 seq125_BIOID162099   -            398     6e-49  165.7   0.7   1   1   1.3e-52     6e-49  165.7   0.5     1   129     4   132     4   132 0.99 1-deoxy-D-xylulose 5-phosphate reductoisomerase
DXPR_C               PF13288.1    121 seq125_BIOID162099   -            398   2.4e-45  153.3   0.3   1   1   1.1e-48   5.2e-45  152.2   0.2     1   121   271   389   271   389 0.99 DXP reductoisomerase C-terminal domain
DXP_redisom_C        PF08436.7     84 seq125_BIOID162099   -            398   7.5e-34  115.3   0.0   1   1   4.4e-37     2e-33  113.9   0.0     1    84   146   239   146   239 0.96 1-deoxy-D-xylulose 5-phosphate reductoisomerase C-terminal
Prenyltransf         PF01255.14   223 seq126_BIOID162099   -            252   6.7e-82  273.8   0.0   1   1   5.6e-86   7.7e-82  273.6   0.0     1   222    23   243    23   244 0.99 Putative undecaprenyl diphosphate synthase
CTP_transf_1         PF01148.15   259 seq128_BIOID162099   -            285   1.3e-63  214.9  19.9   1   1   1.1e-67   1.5e-63  214.7  13.8     2   257     4   279     3   281 0.88 Cytidylyltransferase family
Peptidase_M50        PF02163.17   192 seq129_BIOID162099   -            450   1.9e-69  232.3   0.2   1   1   4.8e-73   2.2e-69  232.1   0.2     2   192    11   446    10   446 0.99 Peptidase family M50
PDZ                  PF00595.19    81 seq129_BIOID162099   -            450   8.1e-13   48.2   0.3   1   1     1e-13   4.6e-10   39.4   0.0     8    81   209   277   203   277 0.91 PDZ domain (Also known as DHR or GLGF)
PDZ_2                PF13180.1     82 seq129_BIOID162099   -            450   7.3e-11   41.7   0.0   1   1   1.1e-11   5.1e-08   32.5   0.0    19    78   227   285   211   287 0.84 PDZ domain
Bac_surface_Ag       PF01103.18   323 seq130_BIOID162099   -            810  1.7e-100  336.4  16.0   1   1  1.1e-103  3.7e-100  335.4  11.1     1   323   448   810   448   810 0.96 Surface antigen
Surf_Ag_VNR          PF07244.10    78 seq130_BIOID162099   -            810   3.1e-65  216.4  10.4   1   5   6.3e-10   2.2e-06   27.8   0.0     1    78    24    91    24    91 0.87 Surface antigen variable number repeat
Surf_Ag_VNR          PF07244.10    78 seq130_BIOID162099   -            810   3.1e-65  216.4  10.4   2   5   5.9e-15     2e-11   44.0   0.0     1    78    92   172    92   172 0.93 Surface antigen variable number repeat
Surf_Ag_VNR          PF07244.10    78 seq130_BIOID162099   -            810   3.1e-65  216.4  10.4   3   5   3.5e-17   1.2e-13   51.1   0.1     2    78   176   263   175   263 0.86 Surface antigen variable number repeat
Surf_Ag_VNR          PF07244.10    78 seq130_BIOID162099   -            810   3.1e-65  216.4  10.4   4   5   5.8e-14     2e-10   40.8   0.0     1    78   266   344   266   344 0.92 Surface antigen variable number repeat
Surf_Ag_VNR          PF07244.10    78 seq130_BIOID162099   -            810   3.1e-65  216.4  10.4   5   5     1e-18   3.5e-15   56.0   0.1     1    78   347   421   347   421 0.91 Surface antigen variable number repeat
OmpH                 PF03938.9    158 seq131_BIOID162099   -            161   6.2e-23   81.3  16.0   1   1   5.4e-27   7.4e-23   81.1  11.1     3   157    10   160     6   161 0.93 Outer membrane protein (OmpH-like)
Hexapep              PF00132.19    36 seq132_BIOID162099   -            341   4.3e-32  108.0  41.1   1   3   1.2e-14   8.4e-11   40.7   2.6     2    36   110   144   109   144 0.95 Bacterial transferase hexapeptide (six repeats)
Hexapep              PF00132.19    36 seq132_BIOID162099   -            341   4.3e-32  108.0  41.1   2   3   1.7e-12   1.2e-08   33.9   0.3     1    35   145   179   145   180 0.96 Bacterial transferase hexapeptide (six repeats)
Hexapep              PF00132.19    36 seq132_BIOID162099   -            341   4.3e-32  108.0  41.1   3   3   4.2e-11   2.9e-07   29.5   6.4     1    35   222   256   222   257 0.94 Bacterial transferase hexapeptide (six repeats)
LpxD                 PF04613.9     72 seq132_BIOID162099   -            341   1.9e-23   81.6   0.0   1   1   4.7e-27   3.2e-23   80.9   0.0     1    72    21    90    21    90 0.97 UDP-3-O-[3-hydroxymyristoyl] glucosamine N-acyltransferase, LpxD
FabA                 PF07977.8    138 seq133_BIOID162099   -            151   8.4e-43  145.0   0.0   1   1   7.2e-47   9.8e-43  144.8   0.0     1   137    17   141    17   142 0.97 FabA-like domain
Acetyltransf_11      PF13720.1     83 seq134_BIOID162099   -            262   2.4e-30  104.4   0.0   1   1   5.6e-34   3.8e-30  103.8   0.0     1    83   180   262   180   262 0.98 Udp N-acetylglucosamine O-acyltransferase; Domain 2
Hexapep              PF00132.19    36 seq134_BIOID162099   -            262     5e-30  101.5  21.3   1   5   3.6e-09   2.5e-05   23.4   0.3     4    35     2    33     1    34 0.91 Bacterial transferase hexapeptide (six repeats)
Hexapep              PF00132.19    36 seq134_BIOID162099   -            262     5e-30  101.5  21.3   2   5   5.4e-13   3.7e-09   35.5   3.3     1    36    17    52    17    52 0.96 Bacterial transferase hexapeptide (six repeats)
Hexapep              PF00132.19    36 seq134_BIOID162099   -            262     5e-30  101.5  21.3   3   5   1.5e-07     0.001   18.3   1.1     1    35    35    69    35    69 0.92 Bacterial transferase hexapeptide (six repeats)
Hexapep              PF00132.19    36 seq134_BIOID162099   -            262     5e-30  101.5  21.3   4   5   3.1e-07    0.0021   17.3   0.0     2    35    66    99    65   100 0.95 Bacterial transferase hexapeptide (six repeats)
Hexapep              PF00132.19    36 seq134_BIOID162099   -            262     5e-30  101.5  21.3   5   5   1.9e-13   1.3e-09   37.0   0.1     2    36   109   143   108   143 0.96 Bacterial transferase hexapeptide (six repeats)
LpxB                 PF02684.10   373 seq135_BIOID162099   -            382  1.3e-153  510.9   0.0   1   1  1.1e-157  1.5e-153  510.7   0.0     1   373     9   377     9   377 1.00 Lipid-A-disaccharide synthetase
RNase_HII            PF01351.13   198 seq136_BIOID162099   -            198   6.2e-58  195.5   0.0   1   1   5.2e-62   7.1e-58  195.4   0.0     1   197    13   189    13   190 0.99 Ribonuclease HII
DNA_pol3_alpha       PF07733.7    426 seq137_BIOID162099   -           1160    2e-177  589.7   0.0   1   1  5.8e-181  2.6e-177  589.4   0.0     2   426   291   735   290   735 0.96 Bacterial DNA polymerase III alpha subunit
PHP                  PF02811.14   175 seq137_BIOID162099   -           1160   3.9e-30  104.7   0.0   1   1   2.4e-33   1.1e-29  103.3   0.0     1   170     7   178     7   192 0.96 PHP domain
tRNA_anti            PF01336.20    76 seq137_BIOID162099   -           1160   1.2e-08   34.4   0.1   1   1   5.4e-12   2.5e-08   33.5   0.1     2    75  1000  1072   994  1073 0.88 OB-fold nucleic acid binding domain
ACCA                 PF03255.9    145 seq138_BIOID162099   -            319     6e-65  217.1   0.2   1   1   1.9e-68   8.7e-65  216.5   0.1     2   145     5   151     4   151 0.97 Acetyl co-enzyme A carboxylase carboxyltransferase alpha subunit
Carboxyl_trans       PF01039.17   493 seq138_BIOID162099   -            319   1.5e-18   66.3   0.1   1   1   4.1e-22   1.9e-18   66.0   0.0   272   473    85   288    58   300 0.84 Carboxyl transferase domain
MdcE                 PF06833.6    234 seq138_BIOID162099   -            319   6.6e-06   25.3   0.0   1   1     2e-09   9.1e-06   24.9   0.0     5   176    88   262    84   313 0.81 Malonate decarboxylase gamma subunit (MdcE)
OKR_DC_1             PF01276.15   417 seq139_BIOID162099   -            713    2e-194  645.8   0.0   1   1  5.3e-198  2.4e-194  645.5   0.0     1   417   130   545   130   545 1.00 Orn/Lys/Arg decarboxylase, major domain
OKR_DC_1_C           PF03711.10   137 seq139_BIOID162099   -            713   8.5e-53  177.9   0.0   1   1   4.3e-56   1.9e-52  176.8   0.0     1   135   570   702   570   704 0.99 Orn/Lys/Arg decarboxylase, C-terminal domain
OKR_DC_1_N           PF03709.10   115 seq139_BIOID162099   -            713   2.3e-26   92.0   0.0   1   1     1e-29   4.6e-26   91.0   0.0     1   115    14   124    14   124 0.99 Orn/Lys/Arg decarboxylase, N-terminal domain
Glyoxalase           PF00903.20   128 seq140_BIOID162099   -            129   7.8e-23   80.7   0.0   1   1   1.9e-26   8.7e-23   80.5   0.0     2   128     7   126     6   126 0.97 Glyoxalase/Bleomycin resistance protein/Dioxygenase superfamily
Glyoxalase_2         PF12681.2    108 seq140_BIOID162099   -            129   3.8e-18   65.9   0.0   1   1   9.7e-22   4.4e-18   65.7   0.0     1   108    12   127    12   127 0.79 Glyoxalase-like domain
Glyoxalase_4         PF13669.1    110 seq140_BIOID162099   -            129   2.6e-13   49.8   0.0   1   1   6.9e-17   3.2e-13   49.5   0.0     1    96     8   102     8   115 0.85 Glyoxalase/Bleomycin resistance protein/Dioxygenase superfamily
ATP_bind_3           PF01171.15   182 seq141_BIOID162099   -            432   6.3e-59  198.4   0.0   1   1   1.9e-62   8.6e-59  197.9   0.0     1   180    14   191    14   193 0.97 PP-loop family
TilS_C               PF11734.3     74 seq141_BIOID162099   -            432   3.1e-26   90.2   0.0   1   1   2.4e-29   1.1e-25   88.5   0.0     1    74   356   427   356   427 0.91 TilS substrate C-terminal domain
TilS                 PF09179.6     69 seq141_BIOID162099   -            432   2.6e-23   81.6   5.2   1   1   2.2e-26     1e-22   79.8   3.6     1    69   241   309   241   309 0.99 TilS substrate binding domain
YaeQ                 PF07152.7    175 seq142_BIOID162099   -            181   4.4e-72  240.9   1.2   1   1   3.7e-76     5e-72  240.7   0.8     1   174     1   175     1   176 0.99 YaeQ protein
RF-1                 PF00472.15   114 seq144_BIOID162099   -            140   5.7e-29  100.1   0.6   1   1   4.9e-33   6.7e-29   99.8   0.4     4   114     4   132     1   138 0.91 RF-1 domain
NlpE                 PF04170.7     87 seq146_BIOID162099   -            236   1.6e-35  121.2   0.0   1   1   1.9e-39   2.6e-35  120.5   0.0     1    86    45   130    45   131 0.99 NlpE N-terminal domain
Hydrolase_like       PF13242.1     75 seq149_BIOID162099   -            191   6.7e-14   51.2   0.1   1   1     3e-17     1e-13   50.6   0.1     1    75   108   179   108   179 0.90 HAD-hyrolase-like
Hydrolase            PF00702.21   204 seq149_BIOID162099   -            191   3.2e-08   34.2   0.0   1   1   2.2e-11   7.4e-08   33.0   0.0   122   204    32   148    12   148 0.86 haloacid dehalogenase-like hydrolase
PNK3P                PF08645.6    158 seq149_BIOID162099   -            191   4.4e-08   32.6   0.0   1   1   2.7e-11   9.4e-08   31.5   0.0    21   126    23   137     7   148 0.80 Polynucleotide kinase 3 phosphatase
Aldo_ket_red         PF00248.16   283 seq153_BIOID162099   -            267   5.6e-58  195.8   0.6   1   1   5.2e-62   7.1e-58  195.5   0.4     2   281     6   250     5   251 0.95 Aldo/keto reductase family
Exo_endo_phos        PF03372.18   251 seq154_BIOID162099   -            259   5.8e-12   45.9   0.4   1   1   7.6e-16     1e-11   45.1   0.3     2   251    41   245    40   245 0.65 Endonuclease/Exonuclease/phosphatase family
Methyltransf_11      PF08241.7     95 seq155_BIOID162099   -            256   9.5e-25   86.8   0.0   1   1   1.7e-27   1.7e-24   86.0   0.0     1    95    49   145    49   145 0.97 Methyltransferase domain
Methyltransf_31      PF13847.1    152 seq155_BIOID162099   -            256     1e-20   73.7   0.0   1   1   1.4e-23   1.4e-20   73.3   0.0     4   113    45   155    43   233 0.86 Methyltransferase domain
Methyltransf_23      PF13489.1    162 seq155_BIOID162099   -            256     6e-20   71.4   0.0   1   1   8.5e-23   8.3e-20   70.9   0.0     7   159    31   191    26   194 0.85 Methyltransferase domain
Ubie_methyltran      PF01209.13   233 seq155_BIOID162099   -            256     3e-18   65.6   0.0   1   1   4.1e-21     4e-18   65.2   0.0    40   158    37   152     3   162 0.87 ubiE/COQ5 methyltransferase family
Methyltransf_18      PF12847.2    112 seq155_BIOID162099   -            256   4.7e-17   62.4   0.0   1   1   9.9e-20   9.7e-17   61.4   0.0     1   109    44   145    44   148 0.92 Methyltransferase domain
Methyltransf_12      PF08242.7     99 seq155_BIOID162099   -            256   1.1e-13   51.4   0.0   1   1   1.8e-16   1.8e-13   50.7   0.0     1    99    49   143    49   143 0.88 Methyltransferase domain
Methyltransf_25      PF13649.1    101 seq155_BIOID162099   -            256   7.4e-13   48.6   0.4   1   1   1.8e-15   1.7e-12   47.4   0.0     1   101    48   141    48   141 0.91 Methyltransferase domain
Methyltransf_26      PF13659.1    117 seq155_BIOID162099   -            256   4.6e-11   42.6   1.1   1   1   9.4e-14   9.2e-11   41.6   0.3     2   113    46   145    45   147 0.93 Methyltransferase domain
MTS                  PF05175.9    170 seq155_BIOID162099   -            256   6.3e-09   35.3   0.0   1   1   1.1e-11   1.1e-08   34.5   0.0    25   145    38   151    32   175 0.79 Methyltransferase small domain
Methyltransf_8       PF05148.10   219 seq155_BIOID162099   -            256   5.5e-08   32.5   0.0   1   1   3.8e-10   3.7e-07   29.8   0.0    74   164    46   153     9   177 0.71 Hypothetical methyltransferase
Methyltransf_29      PF03141.11   506 seq155_BIOID162099   -            256   1.5e-07   30.0   0.1   1   1   1.9e-10   1.9e-07   29.7   0.0   119   217    46   145    10   169 0.78 Putative S-adenosyl-L-methionine-dependent methyltransferase
Methyltransf_9       PF08003.6    315 seq155_BIOID162099   -            256   6.6e-06   24.9   0.0   1   1   9.6e-09   9.4e-06   24.4   0.0   100   224    29   152    23   162 0.84 Protein of unknown function (DUF1698)
TehB                 PF03848.9    192 seq155_BIOID162099   -            256   2.3e-05   23.5   0.0   1   1   3.9e-08   3.8e-05   22.8   0.0    32   135    46   149    17   186 0.81 Tellurite resistance protein TehB
PrmA                 PF06325.8    295 seq155_BIOID162099   -            256   7.6e-05   21.8   0.0   1   1   1.1e-07    0.0001   21.4   0.0   161   262    44   150    29   188 0.75 Ribosomal protein L11 methyltransferase (PrmA)
Methyltransf_11      PF08241.7     95 seq157_BIOID162099   -            240   2.3e-12   47.1   0.0   1   1   2.6e-16   3.6e-12   46.4   0.0    45    95    67   125    50   125 0.83 Methyltransferase domain
RNase_T              PF00929.19   164 seq159_BIOID162099   -            246     5e-40  137.3   0.4   1   1   9.7e-44   1.3e-39  135.9   0.1     1   164    12   178    12   178 0.93 Exonuclease
DUF796               PF05638.7    134 seq167_BIOID162099   -            172   9.9e-35  119.3   0.0   1   1   8.3e-39   1.1e-34  119.1   0.0     1   133     6   155     6   156 0.94 Protein of unknown function (DUF796)
Phage_GPD            PF05954.6    292 seq169_BIOID162099   -            713   2.2e-62  210.7   0.0   1   1   4.6e-66   3.1e-62  210.2   0.0     2   291    28   328    27   329 0.92 Phage late control gene D protein (GPD)
Phage_base_V         PF04717.7     79 seq169_BIOID162099   -            713   5.6e-27   93.3   0.1   1   1   1.6e-30   1.1e-26   92.4   0.1     1    77   366   458   366   460 0.91 Phage-related baseplate assembly protein
RHS_repeat           PF05593.9     38 seq170_BIOID162099   -           1349   1.9e-64  212.6 119.3   1   9   1.8e-12   1.2e-08   34.7   1.8     1    38   434   472   434   472 0.97 RHS Repeat
RHS_repeat           PF05593.9     38 seq170_BIOID162099   -           1349   1.9e-64  212.6 119.3   2   9     7e-11   4.8e-07   29.6   2.1     4    37   459   492   457   493 0.94 RHS Repeat
RHS_repeat           PF05593.9     38 seq170_BIOID162099   -           1349   1.9e-64  212.6 119.3   3   9   3.1e-10   2.1e-06   27.6   3.1     1    38   498   537   498   537 0.89 RHS Repeat
RHS_repeat           PF05593.9     38 seq170_BIOID162099   -           1349   1.9e-64  212.6 119.3   4   9   5.6e-08   0.00038   20.4   0.3     1    36   542   577   542   578 0.91 RHS Repeat
RHS_repeat           PF05593.9     38 seq170_BIOID162099   -           1349   1.9e-64  212.6 119.3   5   9   4.5e-13   3.1e-09   36.6   0.2     1    37   584   620   584   621 0.98 RHS Repeat
RHS_repeat           PF05593.9     38 seq170_BIOID162099   -           1349   1.9e-64  212.6 119.3   6   9   9.7e-10   6.6e-06   26.0   0.5     1    37   626   661   626   662 0.97 RHS Repeat
RHS_repeat           PF05593.9     38 seq170_BIOID162099   -           1349   1.9e-64  212.6 119.3   7   9   3.3e-08   0.00022   21.1   1.1     1    31   667   697   667   701 0.93 RHS Repeat
RHS_repeat           PF05593.9     38 seq170_BIOID162099   -           1349   1.9e-64  212.6 119.3   8   9   1.3e-08   8.6e-05   22.4   0.3     1    31   729   762   729   770 0.90 RHS Repeat
RHS_repeat           PF05593.9     38 seq170_BIOID162099   -           1349   1.9e-64  212.6 119.3   9   9   2.2e-10   1.5e-06   28.0   0.7     1    29   955   992   955  1003 0.89 RHS Repeat
RHS                  PF03527.9     41 seq170_BIOID162099   -           1349   3.6e-20   71.3   8.2   1   1   3.2e-23   2.2e-19   68.8   0.7     1    41  1154  1194  1154  1194 0.97 RHS protein
DDE_Tnp_1_assoc      PF13808.1     90 seq173_BIOID162099   -            137   4.2e-33  112.7   0.0   1   1   3.9e-37   5.3e-33  112.4   0.0     1    90     6    95     6    95 0.99 DDE_Tnp_1-associated
DDE_Tnp_1_assoc      PF13808.1     90 seq175_BIOID162099   -            378   3.2e-33  113.1   0.0   1   1     1e-36   7.1e-33  112.0   0.0     1    90     6    95     6    95 0.99 DDE_Tnp_1-associated
DDE_Tnp_1            PF01609.16   211 seq175_BIOID162099   -            378   3.4e-31  108.3   0.3   1   1     8e-35   5.5e-31  107.6   0.2     3   211   102   343   100   343 0.93 Transposase DDE domain
Ivy                  PF08816.6    118 seq176_BIOID162099   -            149   5.8e-35  119.7   0.1   1   1   5.1e-39     7e-35  119.4   0.1     1   118    29   144    29   144 0.98 Inhibitor of vertebrate lysozyme (Ivy)
SIS_2                PF13580.1    138 seq177_BIOID162099   -            246   3.1e-31  107.7   0.3   1   1   9.4e-35   6.4e-31  106.7   0.2    15   138    78   200    56   200 0.92 SIS domain
SIS                  PF01380.17   131 seq177_BIOID162099   -            246   5.9e-08   32.2   0.0   1   1   2.3e-11   1.6e-07   30.9   0.0    51   104   163   216   152   229 0.91 SIS domain
GATase_4             PF13230.1    272 seq178_BIOID162099   -            255  3.2e-107  357.1   0.0   1   1  7.7e-111  3.5e-107  357.0   0.0     1   252     1   252     1   255 0.99 Glutamine amidotransferases class-II
GATase_2             PF00310.16   361 seq178_BIOID162099   -            255   3.3e-17   62.1   0.1   1   1   2.1e-15   9.7e-12   44.1   0.1   189   359    65   215    60   217 0.87 Glutamine amidotransferases class-II
NLPC_P60             PF00877.14   105 seq179_BIOID162099   -            231   4.1e-31  106.7   0.0   1   1   1.1e-34   7.5e-31  105.9   0.0     1   105   113   223   113   223 0.98 NlpC/P60 family
Sigma54_activat      PF00158.21   168 seq181_BIOID162099   -            328   3.2e-63  212.0   0.1   1   1   9.3e-67   4.2e-63  211.6   0.0     3   168     6   173     4   173 0.96 Sigma-54 interaction domain
HTH_8                PF02954.14    42 seq181_BIOID162099   -            328   1.6e-08   33.8   0.5   1   1   3.5e-12   1.6e-08   33.8   0.3     7    40   284   317   280   319 0.92 Bacterial regulatory protein, Fis family
FliE                 PF02049.13    97 seq182_BIOID162099   -            113   1.4e-23   82.6   5.3   1   1   1.9e-27   2.5e-23   81.7   3.7     5    97    21   113    10   113 0.93 Flagellar hook-basal body complex protein FliE
YscJ_FliF            PF01514.12   207 seq183_BIOID162099   -            548   1.7e-47  161.1   1.3   1   1   3.4e-51   2.4e-47  160.6   0.3     9   201    32   225    21   232 0.91 Secretory protein of YscJ/FliF family
YscJ_FliF_C          PF08345.6    160 seq183_BIOID162099   -            548   3.8e-38  130.8   0.2   1   1     1e-41     7e-38  129.9   0.1     1   160   259   418   259   418 0.88 Flagellar M-ring protein C-terminal
FliG_C               PF01706.11   110 seq184_BIOID162099   -            336   1.4e-30  105.4  14.0   1   1   2.3e-33   1.5e-29  102.0   2.3     1   110   219   328   219   328 0.99 FliG C-terminal domain
FliH                 PF02108.11   128 seq185_BIOID162099   -            236     1e-30  106.1   0.1   1   1     2e-34   1.3e-30  105.7   0.1     2   128    97   221    96   221 0.97 Flagellar assembly protein FliH
ATP-synt_ab          PF00006.20   215 seq186_BIOID162099   -            445   2.4e-63  213.3   0.0   1   1   2.4e-67   3.3e-63  212.9   0.0     2   215   147   357   146   357 0.99 ATP synthase alpha/beta family, nucleotide-binding domain
FliJ                 PF02050.11   123 seq187_BIOID162099   -            144   4.7e-09   36.2   2.7   1   1   3.5e-13   4.7e-09   36.2   1.9    37   122    51   136    41   137 0.92 Flagellar FliJ protein
CTP_transf_2         PF01467.21   157 seq188_BIOID162099   -            131   3.6e-12   46.4   0.0   1   1   7.3e-16     5e-12   46.0   0.0     1   117     5   115     5   126 0.81 Cytidylyltransferase
Caudo_TAP            PF02413.12   130 seq191_BIOID162099   -            177   1.6e-34  118.7   1.8   1   1   1.8e-38   2.5e-34  118.1   1.2     1   130    39   177    39   177 0.99 Caudovirales tail fibre assembly protein
HTH_Tnp_Mu_1         PF02316.11   144 seq204_BIOID162099   -            196   2.4e-63  212.0   0.3   1   1   4.8e-67   3.3e-63  211.5   0.2     1   144    23   165    23   182 0.99 Mu DNA-binding domain
DUF1323              PF07037.6    122 seq204_BIOID162099   -            196     7e-07   29.3   0.5   1   1   2.6e-10   1.8e-06   28.0   0.1    23   114    41   133    19   139 0.84 Putative transcription regulator (DUF1323)
FAD_binding_2        PF00890.19   421 seq205_BIOID162099   -            520   7.3e-89  298.4   1.7   1   1   1.9e-92   1.3e-88  297.6   0.1    83   421     2   315     1   315 0.99 FAD binding domain
Succ_DH_flav_C       PF02910.15   129 seq205_BIOID162099   -            520   6.5e-40  135.8   0.1   1   1   1.5e-43   1.1e-39  135.1   0.0     1   129   371   499   371   499 0.98 Fumarate reductase flavoprotein C-term
Fer2_3               PF13085.1    110 seq206_BIOID162099   -            244   7.9e-31  106.0   0.0   1   1   6.3e-34   1.4e-30  105.1   0.0     1   110     8   112     8   112 0.96 2Fe-2S iron-sulfur cluster binding domain
Fer4_8               PF13183.1     57 seq206_BIOID162099   -            244   1.1e-12   47.6   4.8   1   1   7.4e-16   1.7e-12   47.0   1.5     2    57   146   219   145   219 0.72 4Fe-4S dicluster domain
Fer4_17              PF13534.1     61 seq206_BIOID162099   -            244   6.9e-10   39.0  13.3   1   1     6e-11   1.4e-07   31.6   3.5     2    61   149   220   148   220 0.72 4Fe-4S dicluster domain
Fer4_10              PF13237.1     52 seq206_BIOID162099   -            244   7.2e-10   38.4   1.9   1   1   3.2e-13   7.2e-10   38.4   1.3     8    52   148   216   141   216 0.95 4Fe-4S dicluster domain
Fer4_7               PF12838.2     52 seq206_BIOID162099   -            244   2.2e-06   27.8   2.7   1   1   9.8e-10   2.2e-06   27.8   1.9     2    51   149   218   148   219 0.55 4Fe-4S dicluster domain
Fumarate_red_C       PF02300.12   129 seq207_BIOID162099   -            131   6.5e-59  197.2   3.5   1   1   5.4e-63   7.4e-59  197.1   2.4     1   128     2   129     2   130 0.99 Fumarate reductase subunit C
Fumarate_red_D       PF02313.12   118 seq208_BIOID162099   -            119   5.9e-53  177.6   5.6   1   1   4.8e-57   6.6e-53  177.4   3.9     2   117     3   117     2   118 0.98 Fumarate reductase subunit D
Beta-lactamase       PF00144.19   330 seq209_BIOID162099   -            442   1.6e-89  300.0   1.1   1   1   1.4e-93   1.9e-89  299.8   0.8     3   329    95   441    93   442 0.98 Beta-lactamase
Lipocalin_2          PF08212.7    143 seq210_BIOID162099   -            177   5.8e-51  171.9   0.0   1   1   9.9e-55   6.8e-51  171.7   0.0     1   143    34   174    34   174 0.98 Lipocalin-like domain
Lipocalin            PF00061.18   144 seq210_BIOID162099   -            177   3.9e-09   36.5   0.0   1   1   7.6e-13   5.2e-09   36.1   0.0     2   139    41   171    40   175 0.85 Lipocalin / cytosolic fatty-acid binding protein family
Radical_SAM          PF04055.16   166 seq213_BIOID162099   -            342   4.3e-08   33.3   0.0   1   1   2.4e-11   1.1e-07   32.0   0.0     5    74   118   201   115   270 0.69 Radical SAM superfamily
Fer4_14              PF13394.1    117 seq213_BIOID162099   -            342   2.1e-06   27.6   0.0   1   1   1.3e-09     6e-06   26.2   0.0     6    92   118   201   114   226 0.68 4Fe-4S single cluster domain
Fer4_12              PF13353.1    139 seq213_BIOID162099   -            342   1.5e-05   25.0   0.0   1   1   9.9e-09   4.5e-05   23.4   0.0     8    68   112   172   104   190 0.72 4Fe-4S single cluster domain
AA_permease_2        PF13520.1    426 seq217_BIOID162099   -            438   7.6e-33  113.5  38.0   1   1   1.3e-36     9e-33  113.3  26.3     1   404    28   423    28   438 0.78 Amino acid permease
AA_permease          PF00324.16   479 seq217_BIOID162099   -            438   3.8e-11   41.8  34.0   1   1   7.3e-15     5e-11   41.5  23.5    11   443    42   434    30   438 0.71 Amino acid permease
Lyase_1              PF00206.15   312 seq218_BIOID162099   -            478  9.7e-118  392.7   0.0   1   1  1.7e-121  1.2e-117  392.5   0.0     1   312    13   345    13   345 0.99 Lyase
FumaraseC_C          PF10415.4     55 seq218_BIOID162099   -            478   4.4e-21   74.5   0.0   1   1   1.7e-24   1.2e-20   73.2   0.0     1    55   411   465   411   465 0.99 Fumarase C C-terminus
DcuA_DcuB            PF03605.9    364 seq219_BIOID162099   -            433  3.1e-155  516.3  24.6   1   1  8.3e-159  3.8e-155  516.1  17.0     1   364     5   365     5   365 0.99 Anaerobic c4-dicarboxylate membrane transporter
Na_H_antiporter      PF03553.9    303 seq219_BIOID162099   -            433     4e-08   32.5  12.6   1   1   8.7e-12     4e-08   32.5   8.7   162   301    48   187    43   189 0.92 Na+/H+ antiporter family
CitMHS               PF03600.11   349 seq219_BIOID162099   -            433   4.4e-08   31.9  13.8   1   1   9.7e-12   4.4e-08   31.9   9.5    48   217    44   279     1   350 0.74 Citrate transporter
CutA1                PF03091.10   102 seq220_BIOID162099   -            112   1.2e-37  127.5   0.1   1   1   9.8e-42   1.3e-37  127.3   0.0     2   101    12   111    11   112 0.98 CutA1 divalent ion tolerance protein
DsbC                 PF11412.3    117 seq221_BIOID162099   -            592   3.5e-36  123.4   0.3   1   1   2.6e-39   5.9e-36  122.7   0.2     2   115    55   165    54   167 0.97 Disulphide bond corrector protein DsbC
DsbD                 PF02683.10   211 seq221_BIOID162099   -            592   6.3e-20   71.5  19.7   1   1   4.5e-23     1e-19   70.8  13.7     2   209   198   403   197   405 0.83 Cytochrome C biogenesis protein transmembrane region
Thioredoxin_7        PF13899.1     82 seq221_BIOID162099   -            592   2.8e-13   49.5   0.1   1   1   2.1e-16   4.8e-13   48.8   0.1     7    81   487   563   481   564 0.81 Thioredoxin-like
Thioredoxin_2        PF13098.1    112 seq221_BIOID162099   -            592   6.1e-13   48.8   0.0   1   1   5.8e-16   1.3e-12   47.7   0.0     2   112   492   587   491   587 0.87 Thioredoxin-like domain
DsbD_2               PF13386.1    199 seq221_BIOID162099   -            592   2.6e-10   40.2  25.8   1   1   1.1e-13   2.6e-10   40.2  17.9     2   182   197   382   196   402 0.75 Family description
Thioredoxin          PF00085.15   104 seq221_BIOID162099   -            592   1.4e-08   34.1   0.0   1   1   1.1e-11   2.4e-08   33.4   0.0     9   101   485   587   478   590 0.66 Thioredoxin
TetR_N               PF00440.18    47 seq222_BIOID162099   -            199   7.9e-06   25.3   0.0   1   1     1e-09   1.4e-05   24.5   0.0     3    44    16    57    14    60 0.94 Bacterial regulatory proteins, tetR family
Trans_reg_C          PF00486.23    77 seq224_BIOID162099   -            512     8e-18   64.0   0.0   1   1   1.1e-21   1.5e-17   63.1   0.0     1    77    24   100    24   100 0.96 Transcriptional regulatory protein, C terminal
AA_permease_2        PF13520.1    426 seq226_BIOID162099   -            444     2e-40  138.5  55.6   1   1   4.6e-44   3.1e-40  137.8  38.5     1   423     7   420     7   424 0.85 Amino acid permease
AA_permease          PF00324.16   479 seq226_BIOID162099   -            444   3.8e-22   78.1  47.2   1   1   1.1e-25   7.8e-22   77.1  32.7     8   391    18   377     8   435 0.81 Amino acid permease
OKR_DC_1             PF01276.15   417 seq227_BIOID162099   -            728    3e-199  661.7   0.2   1   1  9.5e-203  4.3e-199  661.1   0.1     1   417   143   558   143   558 1.00 Orn/Lys/Arg decarboxylase, major domain
OKR_DC_1_C           PF03711.10   137 seq227_BIOID162099   -            728   3.3e-54  182.5   1.0   1   1   1.5e-57   6.8e-54  181.5   0.7     1   136   583   716   583   717 0.99 Orn/Lys/Arg decarboxylase, C-terminal domain
OKR_DC_1_N           PF03709.10   115 seq227_BIOID162099   -            728   4.9e-29  100.6   0.1   1   1   2.1e-32   9.5e-29   99.6   0.1     1   115    27   137    27   137 0.99 Orn/Lys/Arg decarboxylase, N-terminal domain
PTR2                 PF00854.16   373 seq228_BIOID162099   -            485   1.5e-69  234.4  17.4   1   1   3.9e-73   2.7e-69  233.6  12.1     3   370    77   417    75   420 0.95 POT family
MFS_1                PF07690.11   354 seq228_BIOID162099   -            485   2.7e-19   69.0  46.8   1   1     4e-23   2.7e-19   69.0  32.4     9   348    21   418    13   425 0.76 Major Facilitator Superfamily
tRNA-synt_2          PF00152.15   335 seq229_BIOID162099   -            505   1.5e-98  329.5   1.0   1   1  4.3e-102     2e-98  329.1   0.7     1   334   162   502   162   503 0.90 tRNA synthetases class II (D, K and N)
tRNA_anti            PF01336.20    76 seq229_BIOID162099   -            505   1.2e-15   56.9   0.0   1   1   4.7e-19   2.1e-15   56.1   0.0     1    76    68   146    68   146 0.98 OB-fold nucleic acid binding domain
HATPase_c            PF02518.21   111 seq230_BIOID162099   -            543   3.1e-22   78.2   0.0   1   1   2.3e-25   7.7e-22   77.0   0.0     5   109   434   535   430   537 0.95 Histidine kinase-, DNA gyrase B-, and HSP90-like ATPase
PAS                  PF00989.19   113 seq230_BIOID162099   -            543   6.4e-15   54.7   0.1   1   1   1.2e-17   4.2e-14   52.1   0.0     1   112   222   323   222   324 0.95 PAS fold
PAS_10               PF13596.1    106 seq230_BIOID162099   -            543   1.7e-07   31.3   0.1   1   1   2.7e-10   9.2e-07   28.9   0.0     2   104   225   323   224   325 0.86 PAS domain
PAS_8                PF13188.1     64 seq230_BIOID162099   -            543     2e-06   27.3   0.0   1   1   1.6e-09   5.4e-06   25.9   0.0     3    45   224   269   222   294 0.76 PAS domain
Response_reg         PF00072.19   112 seq231_BIOID162099   -            239   2.5e-18   66.0   0.1   1   1   2.6e-22   3.5e-18   65.5   0.1     1   111     4   117     4   118 0.96 Response regulator receiver domain
DcuA_DcuB            PF03605.9    364 seq232_BIOID162099   -            446    5e-164  545.3  20.1   1   1  4.3e-168  5.9e-164  545.0  13.9     1   364     6   376     6   376 0.98 Anaerobic c4-dicarboxylate membrane transporter
Fumerase             PF05681.9    271 seq233_BIOID162099   -            548     4e-91  304.7   0.0   1   1   7.3e-95     5e-91  304.4   0.0     2   271    48   328    47   328 0.98 Fumarate hydratase (Fumerase)
Fumerase_C           PF05683.7    206 seq233_BIOID162099   -            548   7.4e-83  276.6   0.0   1   1     2e-86   1.4e-82  275.7   0.0     1   204   332   539   332   541 0.98 Fumarase C-terminus
DUF2238              PF09997.4    143 seq234_BIOID162099   -            209   5.7e-59  197.4   1.8   1   1   6.1e-63   8.4e-59  196.9   1.2     1   143    41   182    41   182 0.99 Predicted membrane protein (DUF2238)
HTH_AraC             PF00165.18    42 seq235_BIOID162099   -            302   6.1e-21   73.4   0.2   1   2   8.7e-11   5.9e-07   28.9   0.0     1    42   200   241   200   241 0.97 Bacterial regulatory helix-turn-helix proteins, AraC family
HTH_AraC             PF00165.18    42 seq235_BIOID162099   -            302   6.1e-21   73.4   0.2   2   2   6.7e-15   4.6e-11   42.0   0.1     6    42   254   291   252   291 0.94 Bacterial regulatory helix-turn-helix proteins, AraC family
HTH_18               PF12833.2     81 seq235_BIOID162099   -            302   3.1e-19   68.7   0.2   1   1   9.3e-23   6.4e-19   67.7   0.1     2    80   214   291   213   292 0.95 Helix-turn-helix domain
OKR_DC_1             PF01276.15   417 seq236_BIOID162099   -            756  8.1e-191  633.9   0.0   1   1  2.2e-194    1e-190  633.6   0.0     1   416   141   590   141   591 0.99 Orn/Lys/Arg decarboxylase, major domain
OKR_DC_1_C           PF03711.10   137 seq236_BIOID162099   -            756   3.3e-43  146.9   0.0   1   1   1.5e-46   6.9e-43  145.8   0.0     1   131   616   744   616   748 0.99 Orn/Lys/Arg decarboxylase, C-terminal domain
OKR_DC_1_N           PF03709.10   115 seq236_BIOID162099   -            756   2.7e-27   94.9   0.1   1   1   1.1e-30     5e-27   94.1   0.0     3   115    19   135    17   135 0.98 Orn/Lys/Arg decarboxylase, N-terminal domain
HTH_AraC             PF00165.18    42 seq237_BIOID162099   -            253   3.7e-18   64.6   0.7   1   2   5.9e-11     4e-07   29.5   0.0     1    42   155   195   155   195 0.97 Bacterial regulatory helix-turn-helix proteins, AraC family
HTH_AraC             PF00165.18    42 seq237_BIOID162099   -            253   3.7e-18   64.6   0.7   2   2   3.3e-12   2.2e-08   33.5   0.1     8    39   210   242   207   245 0.91 Bacterial regulatory helix-turn-helix proteins, AraC family
HTH_18               PF12833.2     81 seq237_BIOID162099   -            253   1.6e-13   50.4   0.0   1   1   3.9e-17   2.7e-13   49.7   0.0     2    80   169   245   168   246 0.95 Helix-turn-helix domain
AA_permease_2        PF13520.1    426 seq238_BIOID162099   -            445   1.4e-52  178.5  55.6   1   1   2.7e-56   1.8e-52  178.1  38.6     2   401    11   403    10   428 0.89 Amino acid permease
AA_permease          PF00324.16   479 seq238_BIOID162099   -            445     7e-35  120.1  50.8   1   1   1.7e-38   1.1e-34  119.4  35.2     2   421    15   405    14   429 0.88 Amino acid permease
Sulfatase            PF00884.18   379 seq239_BIOID162099   -            557   2.1e-56  191.4   0.5   1   1   4.1e-60   2.8e-56  191.0   0.3     3   310   248   539   246   554 0.93 Sulfatase
DUF1705              PF08019.7    156 seq239_BIOID162099   -            557   3.4e-45  153.2   9.4   1   1     5e-49   3.4e-45  153.2   6.5     2   154    68   221    67   223 0.97 Domain of unknown function (DUF1705)
Response_reg         PF00072.19   112 seq240_BIOID162099   -            222   1.5e-26   92.4   0.1   1   1   3.1e-30   2.1e-26   92.0   0.0     1   112     3   113     3   113 0.99 Response regulator receiver domain
Trans_reg_C          PF00486.23    77 seq240_BIOID162099   -            222   3.1e-20   71.7   0.5   1   1   2.1e-23   1.4e-19   69.6   0.0     1    77   145   216   145   216 0.97 Transcriptional regulatory protein, C terminal
HATPase_c            PF02518.21   111 seq241_BIOID162099   -            366   1.1e-18   66.9   0.0   1   1   3.6e-22   1.6e-18   66.2   0.0     1   110   252   358   252   359 0.95 Histidine kinase-, DNA gyrase B-, and HSP90-like ATPase
HisKA                PF00512.20    68 seq241_BIOID162099   -            366   2.5e-08   33.6   1.8   1   1   5.4e-12   2.5e-08   33.6   1.3     3    66   147   203   145   205 0.76 His Kinase A (phospho-acceptor) domain
HAMP                 PF00672.20    70 seq241_BIOID162099   -            366   4.3e-08   33.1   5.1   1   1   4.1e-11   1.8e-07   31.0   0.2     2    69    73   140    72   141 0.91 HAMP domain
PhnA                 PF03831.9     56 seq242_BIOID162099   -            137   3.1e-29  100.0   6.8   1   1   5.8e-33     4e-29   99.6   4.7     1    56    69   123    69   123 0.98 PhnA protein
PhnA_Zn_Ribbon       PF08274.7     30 seq242_BIOID162099   -            137     1e-15   57.1   7.4   1   1   2.4e-19   1.7e-15   56.3   5.1     1    30    28    57    28    57 0.97 PhnA Zinc-Ribbon
3-dmu-9_3-mt         PF06983.8    116 seq243_BIOID162099   -            147   1.5e-07   31.6   0.6   1   1   1.8e-10   1.2e-06   28.6   0.4     4   115     4   138     2   139 0.74 3-demethylubiquinone-9 3-methyltransferase
Glyoxalase           PF00903.20   128 seq243_BIOID162099   -            147   2.9e-05   23.9   0.0   1   1   6.2e-09   4.2e-05   23.3   0.0     7   128     8   138     3   138 0.86 Glyoxalase/Bleomycin resistance protein/Dioxygenase superfamily
ABC_tran             PF00005.22   118 seq245_BIOID162099   -            262   1.8e-24   86.2   0.0   1   1   4.6e-28   3.1e-24   85.4   0.0     1   117    44   180    44   181 0.89 ABC transporter
Phosphonate-bd       PF12974.2    243 seq246_BIOID162099   -            338   2.1e-73  246.5   0.0   1   1     2e-77   2.8e-73  246.1   0.0     1   240    35   277    35   280 0.97 ABC transporter, phosphonate, periplasmic substrate-binding protein
BPD_transp_1         PF00528.17   185 seq248_BIOID162099   -            122   5.5e-15   55.2   1.3   1   1   4.3e-19   5.9e-15   55.1   0.9    59   179     3   121     1   122 0.95 Binding-protein-dependent transport system inner membrane component
UTRA                 PF07702.8    141 seq249_BIOID162099   -            241   1.5e-32  112.0   0.1   1   1   7.9e-36   2.7e-32  111.2   0.0     1   140    96   235    96   236 0.94 UTRA domain
GntR                 PF00392.16    64 seq249_BIOID162099   -            241     4e-22   77.3   0.3   1   1   2.2e-25   7.5e-22   76.4   0.2     2    64    14    75    13    75 0.98 Bacterial regulatory proteins, gntR family
MarR                 PF01047.17    59 seq249_BIOID162099   -            241   4.8e-06   26.0   0.0   1   1   4.1e-09   1.4e-05   24.5   0.0    21    51    39    69    35    71 0.95 MarR family
PhnG                 PF06754.7    147 seq250_BIOID162099   -            150   1.6e-60  202.8   3.9   1   1   1.3e-64   1.8e-60  202.7   2.7     2   147     4   149     3   149 0.99 Phosphonate metabolism protein PhnG
PhnH                 PF05845.7    192 seq251_BIOID162099   -            194   1.3e-67  226.8   0.7   1   1   1.1e-71   1.5e-67  226.6   0.5     1   192     3   193     3   193 0.99 Bacterial phosphonate metabolism protein (PhnH)
PhnI                 PF05861.7    359 seq252_BIOID162099   -            394  9.4e-168  557.1   0.0   1   1  7.7e-172  1.1e-167  557.0   0.0     1   357    41   392    41   394 0.99 Bacterial phosphonate metabolism protein (PhnI)
PhnJ                 PF06007.6    279 seq253_BIOID162099   -            281  1.5e-155  515.8   0.1   1   1  1.3e-159  1.7e-155  515.6   0.1     3   278     5   280     3   281 0.99 Phosphonate metabolism protein PhnJ
ABC_tran             PF00005.22   118 seq254_BIOID162099   -            252   7.6e-22   77.7   0.0   1   1   2.4e-25   1.1e-21   77.2   0.0     1   117    45   173    45   174 0.86 ABC transporter
oligo_HPY            PF08352.7     64 seq254_BIOID162099   -            252   2.6e-06   27.5   0.0   1   1     1e-09   4.6e-06   26.7   0.0     1    26   225   250   225   252 0.94 Oligopeptide/dipeptide transporter, C-terminal region
ABC_tran             PF00005.22   118 seq255_BIOID162099   -            259   8.1e-20   71.2   0.0   1   1   3.2e-23   1.5e-19   70.4   0.0     1   118    81   211    81   211 0.93 ABC transporter
AAA_16               PF13191.1    166 seq255_BIOID162099   -            259     7e-07   29.6   0.1   1   1   2.3e-10     1e-06   29.1   0.1    19    60    64   104    56   250 0.74 AAA ATPase domain
Amidohydro_4         PF13147.1    304 seq256_BIOID162099   -            378   1.4e-29  103.9   4.9   1   1   6.1e-33   2.1e-29  103.3   3.4     1   304    41   356    41   356 0.85 Amidohydrolase
Amidohydro_3         PF07969.6    404 seq256_BIOID162099   -            378   2.5e-11   43.3   1.3   1   1   2.3e-14   7.9e-11   41.6   0.1   284   404   243   357   200   357 0.74 Amidohydrolase family
Amidohydro_1         PF01979.15   333 seq256_BIOID162099   -            378   2.8e-09   36.9   0.6   1   1     2e-10   6.9e-07   29.1   0.0   227   331   244   357   226   358 0.56 Amidohydrolase family
Amidohydro_5         PF13594.1     68 seq256_BIOID162099   -            378   3.9e-07   29.6   0.1   1   1   4.3e-10   1.5e-06   27.8   0.0     3    68    21    92    20    92 0.72 Amidohydrolase
AAA_18               PF13238.1    129 seq257_BIOID162099   -            185   2.7e-08   34.0   0.0   1   1   4.9e-11   2.2e-07   31.1   0.0     1   118     6   138     6   148 0.67 AAA domain
AAA_33               PF13671.1    143 seq257_BIOID162099   -            185   1.5e-07   31.3   0.2   1   1     1e-10   4.5e-07   29.7   0.1     1   136     5   150     5   153 0.71 AAA domain
Guanylate_kin        PF00625.16   183 seq257_BIOID162099   -            185   8.7e-06   25.1   0.0   1   1   2.4e-09   1.1e-05   24.8   0.0     2   152     3   149     2   177 0.81 Guanylate kinase
Acetyltransf_1       PF00583.19    83 seq259_BIOID162099   -            144     1e-14   54.2   0.3   1   1   3.8e-18   1.8e-14   53.4   0.2     3    83    54   134    52   134 0.95 Acetyltransferase (GNAT) family
Acetyltransf_7       PF13508.1     79 seq259_BIOID162099   -            144   1.2e-09   38.0   0.0   1   1   3.3e-13   1.5e-09   37.7   0.0    11    78    55   134    30   135 0.76 Acetyltransferase (GNAT) domain
Acetyltransf_10      PF13673.1    117 seq259_BIOID162099   -            144   5.3e-09   36.0   0.1   1   1   1.4e-12   6.2e-09   35.8   0.0    39   117    42   133    13   133 0.82 Acetyltransferase (GNAT) domain
Lactamase_B_2        PF12706.2    194 seq260_BIOID162099   -            252   3.8e-14   52.5   0.0   1   1   6.6e-18   4.5e-14   52.3   0.0    28   194    66   223    30   223 0.84 Beta-lactamase superfamily domain
Lactamase_B          PF00753.22   194 seq260_BIOID162099   -            252   3.7e-05   23.3   1.1   1   1   8.9e-09   6.1e-05   22.6   0.8    11   128    44   144    41   161 0.88 Metallo-beta-lactamase superfamily
SIS                  PF01380.17   131 seq261_BIOID162099   -            307   1.7e-30  105.1   0.1   1   1   5.1e-34   2.3e-30  104.7   0.0     2   130   149   277   148   278 0.98 SIS domain
HTH_6                PF01418.12    77 seq261_BIOID162099   -            307   3.9e-26   90.4   0.0   1   1   2.1e-29   9.7e-26   89.2   0.0     2    77    26   101    25   101 0.97 Helix-turn-helix domain, rpiR family
Peripla_BP_4         PF13407.1    258 seq262_BIOID162099   -            311   2.5e-58  197.3  12.0   1   1   7.2e-62   3.3e-58  196.9   8.3     2   255    28   288    27   291 0.96 Periplasmic binding protein domain
Peripla_BP_1         PF00532.16   279 seq262_BIOID162099   -            311     2e-19   69.7   0.8   1   1   5.1e-23   2.3e-19   69.5   0.5     5   207    28   241    24   288 0.82 Periplasmic binding proteins and sugar binding domain of LacI family
Peripla_BP_3         PF13377.1    160 seq262_BIOID162099   -            311   2.9e-12   46.7   0.0   1   1   1.5e-15   6.7e-12   45.5   0.0    12   140   159   289   157   305 0.87 Periplasmic binding protein-like domain
ABC_tran             PF00005.22   118 seq264_BIOID162099   -            510   9.6e-36  122.6   0.1   1   2     3e-24   1.4e-20   73.7   0.2     1   118    45   174    45   174 0.96 ABC transporter
ABC_tran             PF00005.22   118 seq264_BIOID162099   -            510   9.6e-36  122.6   0.1   2   2   7.9e-16   3.6e-12   46.5   0.0     3   117   305   437   303   438 0.84 ABC transporter
BPD_transp_2         PF02653.11   267 seq265_BIOID162099   -            326   9.4e-48  162.3  45.6   1   1   6.9e-52   9.4e-48  162.3  31.6     1   267    52   318    52   318 0.91 Branched-chain amino acid transport system / permease component
Ribul_P_3_epim       PF00834.14   201 seq266_BIOID162099   -            231     4e-61  205.5   0.0   1   1   3.5e-65   4.8e-61  205.2   0.0     1   195     2   196     2   203 0.96 Ribulose-phosphate 3 epimerase family
ROK                  PF00480.15   179 seq267_BIOID162099   -            309     8e-56  188.5   0.0   1   1   7.8e-60   1.1e-55  188.1   0.0     1   179    10   193    10   193 0.99 ROK family
Lactamase_B          PF00753.22   194 seq269_BIOID162099   -            619   2.5e-37  128.3   0.2   1   1   2.7e-41   3.7e-37  127.7   0.1     2   194    88   313    87   313 0.99 Metallo-beta-lactamase superfamily
HlyD                 PF00529.15   306 seq273_BIOID162099   -            343   3.2e-54  184.1   5.7   1   1   1.1e-57   3.6e-54  184.0   4.0     2   305    48   337    47   338 0.94 HlyD family secretion protein
HlyD_3               PF13437.1    105 seq273_BIOID162099   -            343   6.3e-20   71.3   0.1   1   1   6.3e-17   2.2e-13   50.3   0.0     1    85   210   293   210   333 0.91 HlyD family secretion protein
Biotin_lipoyl_2      PF13533.1     50 seq273_BIOID162099   -            343     1e-19   69.8   0.0   1   1   2.3e-19   7.9e-16   57.3   0.1     4    49    50    95    47    96 0.93 Biotin-lipoyl like
HlyD_2               PF12700.2    328 seq273_BIOID162099   -            343   9.2e-19   67.6   0.0   1   1   3.7e-22   1.3e-18   67.1   0.0    19   239    46   287    39   298 0.73 HlyD family secretion protein
FUSC                 PF04632.7    650 seq274_BIOID162099   -            683   8.6e-57  192.8  21.3   1   1   1.9e-60   8.6e-57  192.8  14.8     8   529    36   540    30   561 0.87 Fusaric acid resistance protein family
FUSC_2               PF13515.1    128 seq274_BIOID162099   -            683   5.8e-09   35.8   9.9   1   1   1.3e-12   5.8e-09   35.8   6.8     2   127   364   495   359   496 0.75 Fusaric acid resistance protein-like
ALMT                 PF11744.3    406 seq274_BIOID162099   -            683   1.6e-05   23.6  10.9   1   1   6.6e-09     3e-05   22.7   1.9    27   194   362   525   348   582 0.82 Aluminium activated malate transporter
OEP                  PF02321.13   188 seq275_BIOID162099   -            488   6.7e-21   74.6  13.4   1   2     2e-14   2.8e-10   39.9   2.3     1   188    69   268    69   268 0.89 Outer membrane efflux protein
OEP                  PF02321.13   188 seq275_BIOID162099   -            488   6.7e-21   74.6  13.4   2   2   1.7e-14   2.4e-10   40.2   1.7     6   188   295   476   290   476 0.88 Outer membrane efflux protein
Molybdopterin        PF00384.17   432 seq276_BIOID162099   -            139   9.1e-20   70.6   0.0   1   1   1.6e-23   1.1e-19   70.4   0.0     1    82    61   138    61   139 0.94 Molybdopterin oxidoreductase
Molybdop_Fe4S4       PF04879.11    55 seq276_BIOID162099   -            139   6.7e-17   60.9   0.8   1   1   1.6e-20   1.1e-16   60.2   0.6     1    54     1    53     1    54 0.95 Molybdopterin oxidoreductase Fe4S4 domain
Molybdopterin        PF00384.17   432 seq277_BIOID162099   -            559   5.2e-89  298.8   0.1   1   1   1.2e-92     8e-89  298.2   0.1   102   431     1   331     1   332 0.96 Molybdopterin oxidoreductase
Molydop_binding      PF01568.16   109 seq277_BIOID162099   -            559   1.6e-26   92.1   0.0   1   1   4.8e-30   3.3e-26   91.1   0.0     2   109   420   526   419   526 0.96 Molydopterin dinucleotide binding domain
Sel1                 PF08238.7     39 seq278_BIOID162099   -            229     3e-18   65.7  15.4   1   4     2e-07    0.0027   18.1   0.4     2    39    36    66    35    66 0.82 Sel1 repeat
Sel1                 PF08238.7     39 seq278_BIOID162099   -            229     3e-18   65.7  15.4   2   4    0.0012        17    6.1   0.0     3    39    69   101    67   101 0.69 Sel1 repeat
Sel1                 PF08238.7     39 seq278_BIOID162099   -            229     3e-18   65.7  15.4   3   4   9.1e-10   1.2e-05   25.6   0.0     2    34   143   172   142   174 0.92 Sel1 repeat
Sel1                 PF08238.7     39 seq278_BIOID162099   -            229     3e-18   65.7  15.4   4   4   4.8e-08   0.00066   20.1   0.1     4    38   182   215   179   216 0.85 Sel1 repeat
AMP-binding          PF00501.23   418 seq282_BIOID162099   -            652  1.8e-112  375.6   0.0   1   1  4.8e-116  2.2e-112  375.3   0.0     1   418   109   547   109   547 0.97 AMP-binding enzyme
DUF3448              PF11930.3     82 seq282_BIOID162099   -            652   3.2e-30  103.5   0.1   1   1   1.8e-33   8.4e-30  102.1   0.1     3    81    20   101    17   102 0.96 Domain of unknown function (DUF3448)
DUF4009              PF13193.1     41 seq282_BIOID162099   -            652   8.6e-16   56.9   0.0   1   1   3.5e-19   1.6e-15   56.1   0.0     2    41   591   634   590   634 0.95 Domain of unknown function (DUF4009)
DUF485               PF04341.7     91 seq283_BIOID162099   -            104   1.9e-35  120.3   0.0   1   1   1.5e-39   2.1e-35  120.1   0.0     1    91     9   100     9   100 0.98 Protein of unknown function, DUF485
SSF                  PF00474.12   406 seq284_BIOID162099   -            549  1.2e-140  468.7  38.7   1   1  1.2e-144  1.6e-140  468.2  26.8     1   406    63   468    63   468 1.00 Sodium:solute symporter family
Pentapeptide         PF00805.17    40 seq285_BIOID162099   -            430   1.3e-24   84.7  28.7   1   3     5e-10   2.3e-06   26.5   0.4     2    39   163   200   162   201 0.93 Pentapeptide repeats (8 copies)
Pentapeptide         PF00805.17    40 seq285_BIOID162099   -            430   1.3e-24   84.7  28.7   2   3   4.6e-12   2.1e-08   33.0   1.8     1    38   267   304   267   306 0.96 Pentapeptide repeats (8 copies)
Pentapeptide         PF00805.17    40 seq285_BIOID162099   -            430   1.3e-24   84.7  28.7   3   3   4.8e-11   2.2e-07   29.8   2.8     2    39   308   345   307   346 0.94 Pentapeptide repeats (8 copies)
Pentapeptide_4       PF13599.1     78 seq285_BIOID162099   -            430   7.3e-20   70.4  29.1   1   1   4.1e-10   1.8e-06   27.5   1.2    16    70   147   200   137   201 0.87 Pentapeptide repeats (9 copies)
HTH_18               PF12833.2     81 seq287_BIOID162099   -            107   5.2e-24   84.0   1.3   1   1     9e-28   6.1e-24   83.8   0.9     1    81    27   106    27   106 0.97 Helix-turn-helix domain
HTH_AraC             PF00165.18    42 seq287_BIOID162099   -            107   5.1e-17   60.9   0.1   1   1   3.4e-16   2.3e-12   46.1   0.0     1    42    66   105    66   105 0.96 Bacterial regulatory helix-turn-helix proteins, AraC family
ABC_tran             PF00005.22   118 seq290_BIOID162099   -            940   1.3e-25   89.9   0.0   1   1   2.1e-20   4.8e-17   62.3   0.0     1   118   647   861   647   861 0.95 ABC transporter
ADH_zinc_N           PF00107.21   130 seq295_BIOID162099   -            354   3.2e-30  104.2   0.0   1   1   1.2e-33   5.5e-30  103.4   0.0     1   108   179   285   179   312 0.90 Zinc-binding dehydrogenase
ADH_zinc_N_2         PF13602.1    127 seq295_BIOID162099   -            354   1.3e-15   58.3   0.0   1   1   4.9e-19   2.2e-15   57.5   0.0     2   123   212   348   211   352 0.81 Zinc-binding dehydrogenase
ADH_N                PF08240.7    109 seq295_BIOID162099   -            354   1.2e-13   50.6   0.1   1   1   1.7e-16   7.8e-13   48.0   0.0     2    62    56   115    55   131 0.94 Alcohol dehydrogenase GroES-like domain
FUR                  PF01475.14   120 seq299_BIOID162099   -            171   2.5e-15   56.3   0.1   1   1   4.2e-19   5.7e-15   55.1   0.0     2   118    20   138    19   140 0.90 Ferric uptake regulator family
Acyltransferase      PF01553.16   132 seq301_BIOID162099   -            827   3.8e-25   87.7   0.0   1   1   5.1e-29   6.9e-25   86.8   0.0     2   131   302   444   301   445 0.95 Acyltransferase
SBP_bac_1            PF01547.20   314 seq304_BIOID162099   -            396   2.8e-42  145.4  15.1   1   1   8.5e-46   3.9e-42  144.9  10.5     9   312    45   315    37   317 0.90 Bacterial extracellular solute-binding protein
SBP_bac_8            PF13416.1    281 seq304_BIOID162099   -            396   2.3e-41  142.2  11.4   1   1   6.2e-45   2.8e-41  141.9   7.4     2   280    49   344    48   345 0.84 Bacterial extracellular solute-binding protein
SBP_bac_6            PF13343.1    242 seq304_BIOID162099   -            396   1.3e-06   27.7   3.5   1   1   1.1e-09     5e-06   25.8   2.4     4   215    83   325    80   345 0.71 Bacterial extracellular solute-binding protein
BPD_transp_1         PF00528.17   185 seq305_BIOID162099   -            514     5e-22   78.1  16.2   1   1   3.7e-26     5e-22   78.1  11.2     4   171   298   501   295   508 0.83 Binding-protein-dependent transport system inner membrane component
BPD_transp_1         PF00528.17   185 seq306_BIOID162099   -            296   1.6e-15   56.9  16.5   1   1   1.2e-19   1.6e-15   56.9  11.5    10   181   111   287    97   291 0.82 Binding-protein-dependent transport system inner membrane component
Sugar_tr             PF00083.19   451 seq307_BIOID162099   -            491  1.4e-145  485.2  30.9   1   1  2.3e-149  1.6e-145  485.0  21.4     2   451    14   478    13   478 0.97 Sugar (and other) transporter
MFS_1                PF07690.11   354 seq307_BIOID162099   -            491   1.2e-29  103.0  66.1   1   2   1.2e-26     8e-23   80.6  25.9     5   342    29   411    17   414 0.77 Major Facilitator Superfamily
MFS_1                PF07690.11   354 seq307_BIOID162099   -            491   1.2e-29  103.0  66.1   2   2     3e-13   2.1e-09   36.5  14.4     2   188   283   476   278   489 0.79 Major Facilitator Superfamily
AA_kinase            PF00696.23   241 seq309_BIOID162099   -            449   1.5e-47  162.1   0.1   1   1   4.7e-51   2.2e-47  161.5   0.1     2   240     4   277     3   278 0.80 Amino acid kinase family
ACT                  PF01842.20    66 seq309_BIOID162099   -            449   1.7e-07   30.4   0.0   1   1   2.6e-09   1.2e-05   24.5   0.0    11    42   322   355   316   379 0.74 ACT domain
Zeta_toxin           PF06414.7    201 seq310_BIOID162099   -            308   1.3e-54  184.2   0.1   1   1   2.9e-58     2e-54  183.6   0.1     5   195    97   284    94   291 0.95 Zeta toxin
KAP_NTPase           PF07693.9    325 seq310_BIOID162099   -            308   2.9e-05   23.1   0.0   1   1   5.9e-09   4.1e-05   22.6   0.0     9   115    98   225    90   278 0.84 KAP family P-loop domain
DUF3811              PF11656.3     87 seq311_BIOID162099   -             90   4.5e-41  138.7   6.3   1   1   3.7e-45     5e-41  138.5   4.4     1    87     3    90     3    90 0.99 YjbD family (DUF3811)
Peptidase_S51        PF03575.12   153 seq312_BIOID162099   -            229   2.8e-44  150.4   0.0   1   1   2.4e-48   3.3e-44  150.1   0.0     1   151    49   200    49   202 0.98 Peptidase family S51
IclR                 PF01614.13   129 seq314_BIOID162099   -            287   7.8e-41  138.6   0.0   1   1   3.4e-44   1.6e-40  137.6   0.0     2   127   158   280   156   282 0.97 Bacterial transcriptional regulator
HTH_IclR             PF09339.5     52 seq314_BIOID162099   -            287   3.2e-19   68.1   0.8   1   1   1.5e-22   6.9e-19   67.0   0.3     1    52    39    90    39    90 0.98 IclR helix-turn-helix domain
Toxin_15             PF07906.8    284 seq315_BIOID162099   -            524     3e-97  325.3   1.1   1   1  3.7e-101   5.1e-97  324.6   0.8     7   284   116   379   106   379 0.96 ShET2 enterotoxin, N-terminal region
Acetyltransf_10      PF13673.1    117 seq316_BIOID162099   -            147   2.1e-12   47.0   0.0   1   1   7.6e-16   2.6e-12   46.7   0.0     5   117    16   122    13   122 0.80 Acetyltransferase (GNAT) domain
Acetyltransf_1       PF00583.19    83 seq316_BIOID162099   -            147   4.2e-11   42.6   0.0   1   1   3.5e-14   1.2e-10   41.1   0.0    27    83    72   123    56   123 0.89 Acetyltransferase (GNAT) family
Acetyltransf_7       PF13508.1     79 seq316_BIOID162099   -            147   2.2e-10   40.4   0.0   1   1   1.1e-13   3.9e-10   39.6   0.0     6    79    54   124    49   124 0.89 Acetyltransferase (GNAT) domain
Acetyltransf_6       PF13480.1    142 seq316_BIOID162099   -            147   4.7e-05   23.2   0.1   1   1   1.9e-08   6.6e-05   22.7   0.0    29   125    11   101     3   105 0.83 Acetyltransferase (GNAT) domain
AICARFT_IMPCHas      PF01808.13   315 seq318_BIOID162099   -            529  1.4e-146  487.4   5.0   1   1  2.5e-150  1.7e-146  487.1   3.5     1   315   137   461   137   461 0.99 AICARFT/IMPCHase bienzyme
MGS                  PF02142.17    95 seq318_BIOID162099   -            529   5.7e-32  109.4   0.0   1   1   1.9e-35   1.3e-31  108.2   0.0     1    95    19   132    19   132 0.99 MGS-like domain
GARS_A               PF01071.14   194 seq319_BIOID162099   -            429   6.6e-87  289.9   0.1   1   1   4.7e-90   9.1e-87  289.5   0.1     1   194   103   296   103   296 0.99 Phosphoribosylglycinamide synthetase, ATP-grasp (A) domain
GARS_N               PF02844.10   100 seq319_BIOID162099   -            429     4e-38  129.7   0.1   1   1   3.9e-41   7.7e-38  128.8   0.1     1   100     1   102     1   102 0.95 Phosphoribosylglycinamide synthetase, N domain
GARS_C               PF02843.11    93 seq319_BIOID162099   -            429     4e-30  103.7   0.1   1   1   1.3e-32   2.5e-29  101.1   0.0     1    92   330   423   330   424 0.94 Phosphoribosylglycinamide synthetase, C domain
ATP-grasp_4          PF13535.1    184 seq319_BIOID162099   -            429   6.4e-15   55.2   0.0   1   1   6.9e-18   1.4e-14   54.2   0.0     5   180   105   292   103   293 0.78 ATP-grasp domain
ATP-grasp_3          PF02655.9    161 seq319_BIOID162099   -            429   1.6e-07   31.2   0.0   1   1   1.3e-10   2.6e-07   30.5   0.0     3   158   104   291   103   294 0.77 ATP-grasp domain
CPSase_L_D2          PF02786.12   211 seq319_BIOID162099   -            429   8.5e-06   25.0   0.0   1   1   9.8e-09   1.9e-05   23.9   0.0     6   179   109   290   104   294 0.69 Carbamoyl-phosphate synthase L chain, ATP binding domain
ATP-grasp            PF02222.17   172 seq319_BIOID162099   -            429   8.3e-05   21.8   0.0   1   1   6.7e-08   0.00013   21.2   0.0     2    83   113   200   112   223 0.84 ATP-grasp domain
Metal_resist         PF13801.1    125 seq322_BIOID162099   -            141   9.4e-20   70.7   1.7   1   1     1e-23   1.4e-19   70.2   1.2     7   122    11   120     5   123 0.84 Heavy-metal resistance
Rsd_AlgQ             PF04353.8    153 seq323_BIOID162099   -            158     5e-50  169.0   0.4   1   1   4.2e-54   5.7e-50  168.8   0.3     1   150     1   148     1   151 0.98 Regulator of RNA polymerase sigma(70) subunit, Rsd/AlgQ
ThiC                 PF01964.13   421 seq325_BIOID162099   -            631  3.8e-201  667.9   0.0   1   1  2.8e-204  1.9e-200  665.6   0.0     1   420   148   597   148   598 0.99 ThiC family
ThiC-associated      PF13667.1     80 seq325_BIOID162099   -            631   7.6e-34  115.0   0.1   1   1     3e-37   2.1e-33  113.6   0.0     2    80    26   109    25   109 0.94 ThiC-associated domain
TMP-TENI             PF02581.12   180 seq326_BIOID162099   -            211     6e-57  191.5   0.4   1   1   5.2e-61     7e-57  191.3   0.3     3   180    17   189    15   189 0.98 Thiamine monophosphate synthase/TENI
ThiF                 PF00899.16   136 seq328_BIOID162099   -            282     1e-43  148.2   0.1   1   1   2.2e-47   1.5e-43  147.7   0.1     2   134    59   190    58   192 0.98 ThiF family
MoeZ_MoeB            PF05237.8     84 seq328_BIOID162099   -            282   4.4e-29   99.7   0.0   1   1   1.2e-32   8.2e-29   98.9   0.0     4    82   199   276   197   278 0.96 MoeZ/MoeB domain
ThiG                 PF05690.9    247 seq329_BIOID162099   -            328  1.7e-109  364.5   1.2   1   1  2.8e-113  1.9e-109  364.3   0.9     2   247    76   319    75   319 0.99 Thiazole biosynthesis protein ThiG
ThiS                 PF02597.15    78 seq330_BIOID162099   -             66   1.2e-17   63.9   0.1   1   1   9.5e-22   1.3e-17   63.8   0.1     1    78     3    66     3    66 0.98 ThiS family
BATS                 PF06968.8     92 seq331_BIOID162099   -            377   5.9e-22   77.1   0.0   1   1   4.1e-25   2.8e-21   75.0   0.0     1    92   256   361   256   361 0.98 Biotin and Thiamin Synthesis associated domain
Radical_SAM          PF04055.16   166 seq331_BIOID162099   -            377   1.4e-08   35.0   0.0   1   1   3.5e-12   2.4e-08   34.2   0.0     4   151    82   227    79   235 0.85 Radical SAM superfamily
PRK                  PF00485.13   194 seq340_BIOID162099   -            368   3.8e-13   49.3   0.0   1   1   5.3e-17   7.2e-13   48.4   0.0     1   148   142   296   142   306 0.87 Phosphoribulokinase / Uridine kinase family
tRNA_U5-meth_tr      PF05958.6    352 seq342_BIOID162099   -            366  9.6e-187  619.7   1.2   1   1    4e-190  1.1e-186  619.5   0.8     1   351    10   365    10   366 0.99 tRNA (Uracil-5-)-methyltransferase
Methyltransf_4       PF02390.12   197 seq342_BIOID162099   -            366   5.4e-07   28.7   0.1   1   1   3.8e-10     1e-06   27.8   0.1    21    86   211   275   178   286 0.81 Putative methyltransferase
MTS                  PF05175.9    170 seq342_BIOID162099   -            366   8.1e-06   25.2   0.0   1   1   5.7e-09   1.6e-05   24.2   0.0    31    87   210   264   188   282 0.85 Methyltransferase small domain
Cons_hypoth95        PF03602.10   183 seq342_BIOID162099   -            366   1.6e-05   24.2   0.2   1   1   2.2e-08   6.1e-05   22.3   0.2    41   123   209   301   198   351 0.73 Conserved hypothetical protein 95
Pyr_redox_2          PF07992.9    200 seq343_BIOID162099   -            466   5.3e-32  111.2   0.0   1   1   5.4e-35   1.1e-31  110.2   0.0     1   198     8   315     8   317 0.89 Pyridine nucleotide-disulphide oxidoreductase
Pyr_redox_dim        PF02852.17   110 seq343_BIOID162099   -            466   4.1e-30  103.9   0.8   1   1   5.4e-33   1.1e-29  102.5   0.5     1   109   346   457   346   458 0.97 Pyridine nucleotide-disulphide oxidoreductase, dimerisation domain
Pyr_redox            PF00070.22    80 seq343_BIOID162099   -            466   1.7e-18   66.6   1.7   1   1   4.2e-19   8.3e-16   58.0   0.0     1    76   178   251   178   258 0.94 Pyridine nucleotide-disulphide oxidoreductase
Pyr_redox_3          PF13738.1    203 seq343_BIOID162099   -            466   3.4e-08   33.6   0.0   1   1   1.7e-10   3.2e-07   30.4   0.0     1   176    10   185    10   212 0.71 Pyridine nucleotide-disulphide oxidoreductase
FAD_binding_2        PF00890.19   421 seq343_BIOID162099   -            466   6.7e-06   25.0   3.4   1   1   3.2e-08   6.2e-05   21.9   1.5     1    40     8    48     8    51 0.96 FAD binding domain
Thi4                 PF01946.12   230 seq343_BIOID162099   -            466   1.5e-05   24.1   0.4   1   1   3.4e-08   6.6e-05   21.9   0.2    17    61     6    50     2    64 0.89 Thi4 family
Peptidase_M20        PF01546.23   171 seq344_BIOID162099   -            396   9.6e-32  109.7   0.0   1   1   5.1e-35   3.5e-31  107.9   0.0     1   169    89   390    89   392 0.96 Peptidase family M20/M25/M40
M20_dimer            PF07687.9    109 seq344_BIOID162099   -            396   5.9e-25   87.0   0.0   1   1   1.5e-28     1e-24   86.2   0.0     2   107   191   301   190   303 0.92 Peptidase dimerisation domain
PEPcase              PF00311.12   793 seq345_BIOID162099   -            883  1.2e-292  972.5   0.0   1   1  1.1e-296  1.5e-292  972.1   0.0     2   793   129   883   128   883 0.98 Phosphoenolpyruvate carboxylase
Sulfatase            PF00884.18   379 seq346_BIOID162099   -            577   1.9e-48  165.2   6.9   1   1   4.2e-52   2.8e-48  164.7   4.8     2   308   238   535   237   565 0.93 Sulfatase
DUF1705              PF08019.7    156 seq346_BIOID162099   -            577   5.4e-05   22.6   7.7   1   1   7.9e-09   5.4e-05   22.6   5.4    11   149    59   206    50   211 0.61 Domain of unknown function (DUF1705)
HTH_18               PF12833.2     81 seq347_BIOID162099   -            283     6e-21   74.2   1.7   1   1   1.7e-24   1.2e-20   73.2   0.1     1    81   191   270   191   270 0.97 Helix-turn-helix domain
HTH_AraC             PF00165.18    42 seq347_BIOID162099   -            283   2.7e-17   61.8   0.4   1   1   6.6e-15   4.5e-11   42.0   0.0     8    42   234   269   230   269 0.95 Bacterial regulatory helix-turn-helix proteins, AraC family
PEP-utilizers_C      PF02896.13   294 seq349_BIOID162099   -            833    4e-111  370.4   0.0   1   1  1.9e-114  5.3e-111  370.0   0.0     2   293   363   653   362   654 0.99 PEP-utilising enzyme, TIM barrel domain
PTS_EIIA_2           PF00359.17   142 seq349_BIOID162099   -            833   4.5e-32  110.6   0.0   1   1   3.2e-35   8.8e-32  109.6   0.0     2   141   689   829   688   830 0.97 Phosphoenolpyruvate-dependent sugar phosphotransferase system, EIIA 2
PEP-utilizers        PF00391.18    81 seq349_BIOID162099   -            833   3.9e-19   67.8   0.0   1   1   4.2e-22   1.2e-18   66.3   0.0     7    81   262   337   259   337 0.93 PEP-utilising enzyme, mobile domain
PTS-HPr              PF00381.14    84 seq349_BIOID162099   -            833     3e-17   62.1   0.0   1   1   2.8e-20   7.6e-17   60.8   0.0     5    83     6    86     2    87 0.94 PTS HPr component phosphorylation site
PEP-utilisers_N      PF05524.8    123 seq349_BIOID162099   -            833     8e-14   51.3   1.1   1   1   4.8e-17   1.3e-13   50.6   0.0     2   123   119   238   118   238 0.87 PEP-utilising enzyme, N-terminal
Transaldolase        PF00923.14   287 seq350_BIOID162099   -            220   5.3e-48  163.4   0.1   1   1   8.2e-52   1.1e-47  162.4   0.0     1   244     3   206     3   218 0.94 Transaldolase
Fe-ADH               PF00465.14   366 seq351_BIOID162099   -            380   9.1e-64  215.2   5.9   1   1   1.6e-67   1.1e-63  214.9   4.1     1   366    21   361    21   361 0.92 Iron-containing alcohol dehydrogenase
Fe-ADH_2             PF13685.1    250 seq351_BIOID162099   -            380   1.5e-33  116.0   0.1   1   1   2.8e-37   1.9e-33  115.6   0.0     3   250    27   289    25   289 0.82 Iron-containing alcohol dehydrogenase
DUF1287              PF06940.6    164 seq352_BIOID162099   -            205   9.7e-78  259.1   0.0   1   1   1.7e-81   1.1e-77  258.8   0.0     1   164    39   202    39   202 0.99 Domain of unknown function (DUF1287)
Amidase_6            PF12671.2    157 seq352_BIOID162099   -            205   0.00011   22.1   0.0   1   1   2.1e-08   0.00014   21.7   0.0    18   123    53   168    33   189 0.82 Putative amidase domain
MetJ                 PF01340.15   104 seq354_BIOID162099   -            105   9.5e-70  230.8   0.1   1   1   7.7e-74     1e-69  230.6   0.1     1   104     2   105     2   105 1.00 Met Apo-repressor, MetJ
DEDD_Tnp_IS110       PF01548.12   144 seq355_BIOID162099   -            326   4.2e-44  149.5   0.2   1   1   2.4e-47   1.7e-43  147.6   0.1     1   144     7   151     7   151 0.99 Transposase
Transposase_20       PF02371.11    87 seq355_BIOID162099   -            326   1.1e-27   95.7   0.4   1   1     3e-31     2e-27   94.9   0.3     2    85   196   280   195   282 0.96 Transposase IS116/IS110/IS902 family
DUF830               PF05708.7    158 seq356_BIOID162099   -            202   2.5e-45  154.1   0.0   1   1     2e-49   2.8e-45  154.0   0.0     2   157    21   193    20   194 0.97 Orthopoxvirus protein of unknown function (DUF830)
HTH_Tnp_IS1          PF12759.2     50 seq358_BIOID162099   -             90   6.8e-29   98.9   0.0   1   1   1.3e-32   8.6e-29   98.6   0.0     1    50    38    87    38    87 0.99 InsA C-terminal domain
Zn_Tnp_IS1           PF03811.8     36 seq358_BIOID162099   -             90   1.1e-16   59.8   7.3   1   1   2.7e-20   1.8e-16   59.1   5.0     1    36     1    35     1    35 0.99 InsA N-terminal domain
DDE_Tnp_IS1          PF03400.8    131 seq360_BIOID162099   -            104   4.9e-32  110.6   0.1   1   1   4.6e-36   6.2e-32  110.3   0.1    61   127     1    67     1    70 0.98 IS1 transposase
DEAD                 PF00270.24   173 seq362_BIOID162099   -            756   7.7e-19   67.6   0.0   1   1   5.3e-22   2.4e-18   66.0   0.0     4   168   227   386   224   391 0.83 DEAD/DEAH box helicase
Helicase_C           PF00271.26    78 seq362_BIOID162099   -            756   1.2e-10   41.0   0.0   1   1   3.2e-11   1.5e-07   31.1   0.0    22    78   545   613   527   613 0.84 Helicase conserved C-terminal domain
ResIII               PF04851.10   184 seq362_BIOID162099   -            756   3.6e-10   39.8   0.0   1   1   2.1e-13   9.7e-10   38.4   0.0     3   182   222   383   220   385 0.79 Type III restriction enzyme, res subunit
Peripla_BP_3         PF13377.1    160 seq363_BIOID162099   -            343   2.5e-44  150.9   0.0   1   1   1.4e-47   4.9e-44  150.0   0.0     1   160   178   339   178   339 0.95 Periplasmic binding protein-like domain
Peripla_BP_1         PF00532.16   279 seq363_BIOID162099   -            343   2.1e-36  125.4   0.0   1   1   8.3e-40   2.8e-36  125.0   0.0     2   259    70   317    69   335 0.91 Periplasmic binding proteins and sugar binding domain of LacI family
LacI                 PF00356.16    46 seq363_BIOID162099   -            343   1.6e-19   69.0   0.9   1   1     8e-23   2.7e-19   68.3   0.6     1    46    13    58    13    58 0.98 Bacterial regulatory proteins, lacI family
Peripla_BP_4         PF13407.1    258 seq363_BIOID162099   -            343   3.5e-14   52.6   0.0   1   1   5.9e-17     2e-13   50.1   0.0     1   257    72   320    72   321 0.86 Periplasmic binding protein domain
SPOR                 PF05036.8     76 seq364_BIOID162099   -            319   3.8e-17   62.1   0.4   1   1   1.3e-20   1.8e-16   59.9   0.0     3    72   246   312   244   315 0.91 Sporulation related domain
Proteasome           PF00227.21   190 seq365_BIOID162099   -            176   1.5e-25   89.4   0.2   1   1     2e-29   2.8e-25   88.6   0.1     5   186     2   168     2   172 0.94 Proteasome subunit
AAA_2                PF07724.9    171 seq367_BIOID162099   -            443   5.2e-52  176.0   0.7   1   2   6.4e-10   1.5e-06   28.1   0.0     5    66    52   113    49   115 0.92 AAA domain (Cdc48 subfamily)
AAA_2                PF07724.9    171 seq367_BIOID162099   -            443   5.2e-52  176.0   0.7   2   2   3.9e-46   8.9e-43  146.0   0.1    10   171   188   329   170   329 0.89 AAA domain (Cdc48 subfamily)
AAA                  PF00004.24   132 seq367_BIOID162099   -            443   1.8e-16   60.4   0.1   1   2   2.2e-10   5.1e-07   29.8   0.0     1    57    53   107    53   142 0.72 ATPase family associated with various cellular activities (AAA)
AAA                  PF00004.24   132 seq367_BIOID162099   -            443   1.8e-16   60.4   0.1   2   2   9.6e-10   2.2e-06   27.7   0.0    39   130   226   332   188   334 0.73 ATPase family associated with various cellular activities (AAA)
AAA_5                PF07728.9    139 seq367_BIOID162099   -            443   7.4e-08   32.1   0.3   1   1   1.4e-09   3.3e-06   26.7   0.0     1    99    52   149    52   206 0.77 AAA domain (dynein-related subfamily)
ClpB_D2-small        PF10431.4     81 seq367_BIOID162099   -            443   2.3e-06   27.2   0.8   1   1     7e-09   1.6e-05   24.6   0.0     1    62   335   405   335   411 0.90 C-terminal, D2-small domain, of ClpB protein
UbiA                 PF01040.13   257 seq368_BIOID162099   -            308   7.6e-37  126.7  21.2   1   1   7.3e-41     1e-36  126.4  14.7     1   225    21   273    21   306 0.76 UbiA prenyltransferase family
Methyltransf_6       PF03737.10   154 seq369_BIOID162099   -            161   4.3e-55  185.6   0.4   1   1   3.5e-59   4.8e-55  185.5   0.2     1   153     1   152     1   153 0.99 Demethylmenaquinone methyltransferase
MIP                  PF00230.15   227 seq372_BIOID162099   -            281   1.8e-76  256.4  12.9   1   1   1.5e-80     2e-76  256.2   9.0     2   227     2   251     1   251 0.97 Major intrinsic protein
FGGY_N               PF00370.16   245 seq373_BIOID162099   -            509   6.6e-93  310.4   0.2   1   1   1.4e-96   9.2e-93  309.9   0.1     1   245    13   260    13   260 0.99 FGGY family of carbohydrate kinases, N-terminal domain
FGGY_C               PF02782.11   197 seq373_BIOID162099   -            509   9.6e-63  211.2   0.5   1   1     4e-66   2.8e-62  209.7   0.7     1   197   269   459   269   459 0.96 FGGY family of carbohydrate kinases, C-terminal domain
FBPase_glpX          PF03320.8    309 seq374_BIOID162099   -            336  5.5e-135  448.8   7.6   1   1  4.6e-139  6.2e-135  448.6   5.3     2   309     3   322     2   322 0.99 Bacterial fructose-1,6-bisphosphatase, glpX-encoded
NAD_binding_1        PF00175.16   109 seq375_BIOID162099   -            248   5.7e-17   62.1   0.0   1   1   1.2e-20   8.1e-17   61.6   0.0     1   109   111   223   111   223 0.89 Oxidoreductase NAD-binding domain
FAD_binding_6        PF00970.19    99 seq375_BIOID162099   -            248   2.8e-10   40.0   0.0   1   1     8e-14   5.5e-10   39.1   0.0     9    90    14    90     6    98 0.85 Oxidoreductase FAD-binding domain
DUF1454              PF07305.7    200 seq376_BIOID162099   -            199  1.4e-111  370.1   1.7   1   1  1.2e-115  1.6e-111  369.9   1.2     1   200     1   199     1   199 1.00 Protein of unknown function (DUF1454)
TIM                  PF00121.13   244 seq377_BIOID162099   -            255   3.2e-93  311.1   1.0   1   1   2.6e-97   3.6e-93  311.0   0.7     1   243     4   245     4   246 0.97 Triosephosphate isomerase
Terminase_6          PF03237.10   384 seq385_BIOID162099   -            590     2e-99  332.8   0.0   1   1  7.3e-103   2.5e-99  332.5   0.0     2   384   164   572   163   572 0.98 Terminase-like family
Terminase_5          PF06056.7     58 seq385_BIOID162099   -            590   3.8e-26   90.2   0.8   1   1   2.2e-29   7.6e-26   89.3   0.1     1    58    12    69    12    69 0.98 Putative ATPase subunit of terminase (gpP-like)
HTH_23               PF13384.1     50 seq385_BIOID162099   -            590   2.1e-06   27.0   0.0   1   1   1.7e-09     6e-06   25.6   0.0     7    45    14    49     9    54 0.86 Homeodomain-like domain
HTH_28               PF13518.1     52 seq385_BIOID162099   -            590   1.7e-05   24.5   0.1   1   1     3e-08    0.0001   22.0   0.0     2    48    14    57    14    59 0.90 Helix-turn-helix domain
Phage_portal         PF04860.7    347 seq386_BIOID162099   -            344   1.1e-61  208.2   0.0   1   1   1.1e-65   1.5e-61  207.9   0.0     8   316    46   339    39   343 0.92 Phage portal protein
ParBc                PF02195.13    90 seq387_BIOID162099   -            401   1.9e-06   27.7   0.0   1   1   4.9e-10   6.8e-06   26.0   0.0    19    66    84   155    50   174 0.80 ParB-like nuclease domain
HTH_3                PF01381.17    55 seq390_BIOID162099   -             97   2.4e-08   33.5   0.0   1   1   5.4e-12   3.7e-08   32.9   0.0     1    43     7    49     7    53 0.94 Helix-turn-helix
HTH_19               PF12844.2     64 seq390_BIOID162099   -             97   1.5e-07   31.2   0.0   1   1   2.8e-11   1.9e-07   30.9   0.0     2    46     5    49     4    61 0.93 Helix-turn-helix domain
Phage_integrase      PF00589.17   173 seq391_BIOID162099   -            336   7.1e-26   90.8   0.3   1   1   2.4e-29   3.3e-25   88.6   0.1     2   171   174   318   173   320 0.94 Phage integrase family
Response_reg         PF00072.19   112 seq392_BIOID162099   -            232   5.1e-29  100.4   0.4   1   1   1.2e-32     8e-29   99.8   0.3     1   112     4   112     4   112 0.98 Response regulator receiver domain
Trans_reg_C          PF00486.23    77 seq392_BIOID162099   -            232   1.4e-21   76.0   0.0   1   1   5.1e-25   3.5e-21   74.7   0.0     1    77   152   228   152   228 0.95 Transcriptional regulatory protein, C terminal
HATPase_c            PF02518.21   111 seq394_BIOID162099   -            457     1e-25   89.4   0.0   1   1   2.3e-28   7.9e-25   86.6   0.0     2   110   346   453   345   454 0.97 Histidine kinase-, DNA gyrase B-, and HSP90-like ATPase
HisKA                PF00512.20    68 seq394_BIOID162099   -            457   9.8e-15   54.1   3.5   1   1   2.9e-18   9.8e-15   54.1   2.4     1    67   238   299   238   300 0.95 His Kinase A (phospho-acceptor) domain
HAMP                 PF00672.20    70 seq394_BIOID162099   -            457   8.2e-13   48.2   0.1   1   1   2.4e-16   8.2e-13   48.2   0.1     2    70   165   234   164   234 0.96 HAMP domain
HATPase_c_3          PF13589.1    137 seq394_BIOID162099   -            457   5.7e-07   29.1   0.0   1   1   3.4e-10   1.2e-06   28.1   0.0     3    82   350   424   348   430 0.88 Histidine kinase-, DNA gyrase B-, and HSP90-like ATPase
RhaT                 PF06379.7    344 seq396_BIOID162099   -            344  2.6e-217  720.3  32.7   1   1  2.1e-221  2.9e-217  720.1  22.7     1   343     1   343     1   344 1.00 L-rhamnose-proton symport protein (RhaT)
FGGY_N               PF00370.16   245 seq398_BIOID162099   -            489   2.1e-29  102.4   0.0   1   1   4.3e-33     3e-29  101.9   0.0     3   242     7   241     5   244 0.86 FGGY family of carbohydrate kinases, N-terminal domain
FGGY_C               PF02782.11   197 seq398_BIOID162099   -            489   1.2e-25   90.2   0.1   1   1   3.1e-29   2.1e-25   89.4   0.0     1   195   253   439   253   441 0.89 FGGY family of carbohydrate kinases, C-terminal domain
RhaA                 PF06134.6    417 seq399_BIOID162099   -            419  7.4e-238  789.2   0.0   1   1  6.2e-242  8.5e-238  789.0   0.0     1   417     3   418     3   418 1.00 L-rhamnose isomerase (RhaA)
Aldolase_II          PF00596.16   183 seq400_BIOID162099   -            274   7.2e-30  103.8   0.0   1   1   7.2e-34   9.9e-30  103.4   0.0     2   182    12   238    11   239 0.88 Class II Aldolase and Adducin N-terminal domain
DUF718               PF05336.8    106 seq401_BIOID162099   -            104   4.9e-37  125.8   0.4   1   1     4e-41   5.4e-37  125.7   0.3     2   105     3   103     2   104 0.99 Domain of unknown function (DUF718)
PTS_EIIA_2           PF00359.17   142 seq402_BIOID162099   -            148   3.8e-30  104.3   0.0   1   1   3.1e-34   4.2e-30  104.2   0.0     3   141     4   144     2   145 0.97 Phosphoenolpyruvate-dependent sugar phosphotransferase system, EIIA 2
PTS_EIIC             PF02378.13   321 seq404_BIOID162099   -            483   3.8e-29  101.4  32.4   1   1   5.6e-33   3.8e-29  101.4  22.5     2   318   134   406   133   410 0.90 Phosphotransferase system, EIIC
PTS_IIB              PF02302.12    90 seq404_BIOID162099   -            483   2.5e-17   62.9   0.1   1   1   6.5e-21   4.5e-17   62.1   0.1     2    89     9   101     8   102 0.95 PTS system, Lactose/Cellobiose specific IIB subunit
Peptidase_M42        PF05343.9    292 seq405_BIOID162099   -            356  3.5e-103  344.2   0.0   1   1    3e-107  4.1e-103  344.0   0.0     1   292    43   333    43   333 0.98 M42 glutamyl aminopeptidase
PTS_EIIA_2           PF00359.17   142 seq406_BIOID162099   -            582   1.1e-16   60.6   0.6   1   1   3.4e-20   2.3e-16   59.6   0.0    11   120   455   561   447   581 0.89 Phosphoenolpyruvate-dependent sugar phosphotransferase system, EIIA 2
HTH_11               PF08279.7     55 seq406_BIOID162099   -            582   1.9e-09   36.8   0.0   1   1   1.2e-12   8.3e-09   34.8   0.0     1    55     5    60     5    60 0.93 HTH domain
Molybdop_Fe4S4       PF04879.11    55 seq407_BIOID162099   -            195   8.1e-20   70.2   0.3   1   1   2.3e-23   1.6e-19   69.3   0.1     2    55    44   104    43   104 0.91 Molybdopterin oxidoreductase Fe4S4 domain
Molybdopterin        PF00384.17   432 seq407_BIOID162099   -            195   1.8e-06   26.8   0.0   1   1   3.2e-10   2.2e-06   26.6   0.0     1    56   107   155   107   191 0.75 Molybdopterin oxidoreductase
Molybdopterin        PF00384.17   432 seq408_BIOID162099   -            804   6.4e-22   77.7   0.0   1   1   1.4e-24   9.4e-21   73.9   0.0   103   380     2   378     1   380 0.82 Molybdopterin oxidoreductase
Molydop_binding      PF01568.16   109 seq408_BIOID162099   -            804   2.1e-16   59.5   0.0   1   1   9.2e-20   6.3e-16   58.0   0.0     4   108   682   797   679   798 0.95 Molydopterin dinucleotide binding domain
Fer4_11              PF13247.1     99 seq409_BIOID162099   -            300   1.4e-28   98.5  12.8   1   1   1.6e-31   1.8e-28   98.1   5.3     2    98    92   188    91   189 0.94 4Fe-4S dicluster domain
Form-deh_trans       PF09163.6     44 seq409_BIOID162099   -            300   4.8e-21   73.8   0.1   1   1   8.7e-24   9.9e-21   72.8   0.1     1    43   246   288   246   289 0.98 Formate dehydrogenase N, transmembrane
Fer4_7               PF12838.2     52 seq409_BIOID162099   -            300     5e-15   55.5  22.2   1   1   7.4e-11   8.4e-08   32.3   3.7     1    50    38   114    38   117 0.90 4Fe-4S dicluster domain
Fer4_9               PF13187.1     55 seq409_BIOID162099   -            300   4.7e-14   52.2  24.0   1   1     1e-10   1.2e-07   31.7   7.7     2    55   133   184   132   184 0.97 4Fe-4S dicluster domain
Fer4_10              PF13237.1     52 seq409_BIOID162099   -            300   1.8e-12   46.7  26.0   1   1   1.2e-10   1.4e-07   31.0   7.4     2    52    93   144    92   144 0.91 4Fe-4S dicluster domain
Fer4_3               PF12798.2     15 seq409_BIOID162099   -            300   2.6e-07   30.6  41.4   1   3    0.0005      0.57   10.7   3.8     1    14   100   116   100   117 0.87 4Fe-4S binding domain
Fer4_3               PF12798.2     15 seq409_BIOID162099   -            300   2.6e-07   30.6  41.4   2   3   7.2e-05     0.082   13.3   2.8     1    14   133   146   133   147 0.94 4Fe-4S binding domain
Fer4_3               PF12798.2     15 seq409_BIOID162099   -            300   2.6e-07   30.6  41.4   3   3   5.6e-06    0.0063   16.8   2.9     1    15   160   183   160   183 0.98 4Fe-4S binding domain
Fer4_4               PF12800.2     17 seq409_BIOID162099   -            300   8.1e-07   28.7  31.6   1   2     5e-05     0.057   13.6   1.7     3    15    38    50    36    56 0.91 4Fe-4S binding domain
Fer4_4               PF12800.2     17 seq409_BIOID162099   -            300   8.1e-07   28.7  31.6   2   2   4.7e-07   0.00053   19.9   2.0     1    17   130   146   130   146 0.90 4Fe-4S binding domain
Fer4                 PF00037.22    24 seq409_BIOID162099   -            300   1.5e-06   27.3  37.4   1   1     7e-08   7.9e-05   21.9   1.8     5    22   130   147   126   149 0.87 4Fe-4S binding domain
Cytochrom_B_N        PF00033.14   188 seq410_BIOID162099   -            211   1.7e-23   82.8  20.0   1   1   3.3e-27   2.3e-23   82.4  13.8     2   188     8   184     7   184 0.88 Cytochrome b(N-terminal)/b6/petB
Ni_hydr_CYTB         PF01292.15   182 seq410_BIOID162099   -            211   3.2e-22   78.6  18.2   1   1   5.9e-26     4e-22   78.3  12.6     1   182     9   184     9   184 0.88 Prokaryotic cytochrome b561
FdhE                 PF04216.7    293 seq411_BIOID162099   -            309  1.4e-113  379.3   1.0   1   1  1.2e-117  1.7e-113  379.1   0.7     5   293    19   304     9   304 0.98 Protein involved in formate dehydrogenase formation
Abhydrolase_3        PF07859.8    211 seq413_BIOID162099   -            327   1.1e-66  224.3   0.1   1   1     3e-70   1.3e-66  224.0   0.1     1   210   100   305   100   306 0.97 alpha/beta hydrolase fold
COesterase           PF00135.23   538 seq413_BIOID162099   -            327   3.6e-08   32.4   0.1   1   1   2.3e-11     1e-07   30.9   0.0   110   225    84   187    71   200 0.88 Carboxylesterase family
DUF2424              PF10340.4    374 seq413_BIOID162099   -            327   5.8e-05   21.7   0.0   1   1     2e-08   9.1e-05   21.1   0.0   114   240    90   214    67   248 0.77 Protein of unknown function (DUF2424)
NAD_binding_2        PF03446.10   162 seq415_BIOID162099   -            298   5.3e-47  159.6   1.4   1   1   2.1e-50   7.3e-47  159.1   1.0     1   160     1   162     1   164 0.98 NAD binding domain of 6-phosphogluconate dehydrogenase
F420_oxidored        PF03807.12    96 seq415_BIOID162099   -            298   9.6e-09   35.4   0.0   1   1   6.1e-12   2.1e-08   34.3   0.0     2    74     4    70     3    96 0.81 NADP oxidoreductase coenzyme F420-dependent
DeoC                 PF01791.4    236 seq417_BIOID162099   -            292   2.1e-45  154.7   0.0   1   1   1.8e-49   2.4e-45  154.5   0.0     2   235    17   257    16   258 0.97 DeoC/LacD family aldolase
GlcNAc_2-epim        PF07221.6    346 seq418_BIOID162099   -            418  2.8e-123  411.2  12.1   1   1  2.4e-127  3.3e-123  411.0   8.4     2   346    37   392    36   392 0.99 N-acylglucosamine 2-epimerase (GlcNAc 2-epimerase)
Aldose_epim          PF01263.15   301 seq419_BIOID162099   -            308   1.4e-54  185.1   0.0   1   1   1.1e-58   1.5e-54  185.0   0.0     2   296    20   299    19   304 0.92 Aldose 1-epimerase
Glyco_hydro_31       PF01055.21   451 seq420_BIOID162099   -            678   3.7e-95  319.0   3.2   1   1   3.6e-99   4.9e-95  318.6   2.2     5   449   229   666   225   668 0.93 Glycosyl hydrolases family 31
MFS_2                PF13347.1    427 seq421_BIOID162099   -            468  2.5e-102  342.3  27.0   1   1  4.1e-106  2.8e-102  342.1  18.7     2   427    25   451    24   451 0.97 MFS/sugar transport protein
MFS_1                PF07690.11   354 seq421_BIOID162099   -            468   2.2e-11   43.0  48.4   1   1   3.6e-14   2.5e-10   39.5  21.3    70   352   108   396   105   398 0.76 Major Facilitator Superfamily
MFS_2                PF13347.1    427 seq422_BIOID162099   -            467  2.8e-103  345.4  36.8   1   1  4.6e-107  3.2e-103  345.3  25.5     2   426    16   437    14   438 0.97 MFS/sugar transport protein
KdgM                 PF06178.8    218 seq423_BIOID162099   -            189   1.4e-76  256.7  11.2   1   1   2.3e-80   1.5e-76  256.5   7.7    26   216     1   189     1   189 0.99 Oligogalacturonate-specific porin protein (KdgM)
DUF1597              PF07642.6    344 seq423_BIOID162099   -            189   2.9e-07   29.7   7.7   1   1   7.3e-11     5e-07   28.9   5.4   152   326     9   180     2   187 0.76 Outer membrane protein family (DUF1597)
DDE_Tnp_1            PF01609.16   211 seq424_BIOID162099   -            402     8e-25   87.5   0.0   1   1   9.1e-29   1.2e-24   86.9   0.0     4   208    91   328    88   331 0.93 Transposase DDE domain
DUF932               PF06067.6    239 seq431_BIOID162099   -            273   6.9e-65  218.5   0.0   1   1   5.8e-69     8e-65  218.3   0.0     1   239    37   262    37   262 0.99 Domain of unknown function (DUF932)
RadC                 PF04002.10   123 seq432_BIOID162099   -            156   9.8e-43  144.6   0.5   1   1   9.1e-47   1.2e-42  144.3   0.4     2   123    36   156    35   156 0.96 RadC-like JAB domain
DUF987               PF06174.6     66 seq433_BIOID162099   -             73     3e-33  113.0   1.4   1   1   2.5e-37   3.4e-33  112.8   0.9     1    64     1    64     1    66 0.99 Protein of unknown function (DUF987)
YagB_YeeU_YfjZ       PF06154.6    105 seq434_BIOID162099   -            121   2.4e-52  175.4   0.0   1   1   2.1e-56   2.9e-52  175.2   0.0     5   104    18   117    14   118 0.98 YagB/YeeU/YfjZ family
DUF1219              PF06755.7    117 seq435_BIOID162099   -            106   1.4e-43  147.0   0.0   1   1   1.1e-47   1.5e-43  146.9   0.0     2   103     2   103     1   106 0.92 Protein of unknown function (DUF1219)
MFS_1                PF07690.11   354 seq438_BIOID162099   -            394   5.2e-37  127.2  48.1   1   1   7.7e-39     1e-34  119.7  20.8     2   353    20   357    19   358 0.90 Major Facilitator Superfamily
EamA                 PF00892.15   126 seq439_BIOID162099   -            307   8.4e-36  122.6  40.2   1   2   5.3e-20   7.3e-16   58.2   9.5     1   126    16   145    16   145 0.85 EamA-like transporter family
EamA                 PF00892.15   126 seq439_BIOID162099   -            307   8.4e-36  122.6  40.2   2   2   7.7e-24   1.1e-19   70.6  12.8     1   126   167   291   167   291 0.96 EamA-like transporter family
Adenine_deam_C       PF13382.1    171 seq443_BIOID162099   -            588   1.9e-57  193.0   0.0   1   1   1.1e-60   2.9e-57  192.4   0.0    24   171   434   581   416   581 0.95 Adenine deaminase C-terminal domain
Amidohydro_1         PF01979.15   333 seq443_BIOID162099   -            588   3.3e-38  132.0   0.0   1   1   4.8e-41   1.3e-37  130.0   0.0     2   333    82   347    81   347 0.95 Amidohydrolase family
Amidohydro_5         PF13594.1     68 seq443_BIOID162099   -            588   2.1e-12   46.5   0.2   1   1   2.9e-15   7.9e-12   44.7   0.1     1    68    52   115    52   115 0.85 Amidohydrolase
Amidohydro_4         PF13147.1    304 seq443_BIOID162099   -            588   3.1e-11   43.7   0.2   1   1   8.7e-12   2.4e-08   34.2   0.1     1   304    76   344    76   344 0.77 Amidohydrolase
TisB_toxin           PF13939.1     28 seq445_BIOID162099   -             29   4.8e-16   57.9  11.3   1   1   3.7e-20   5.1e-16   57.8   7.8     1    28     1    28     1    28 0.99 Toxin TisB, type I toxin-antitoxin system
MFS_1                PF07690.11   354 seq446_BIOID162099   -            394   7.2e-39  133.4  45.5   1   1   1.6e-42   7.2e-39  133.4  31.6     2   352    14   349    13   351 0.83 Major Facilitator Superfamily
MFS_3                PF05977.8    524 seq446_BIOID162099   -            394   6.8e-08   30.9   6.3   1   1   1.5e-11   6.8e-08   30.9   4.3    32   206    30   199     3   205 0.84 Transmembrane secretion effector
TRI12                PF06609.8    599 seq446_BIOID162099   -            394   2.4e-06   25.9   4.2   1   1   5.2e-10   2.4e-06   25.9   2.9    87   212    52   177    13   188 0.80 Fungal trichothecene efflux pump (TRI12)
HTH_AraC             PF00165.18    42 seq450_BIOID162099   -            307   1.1e-21   75.8   0.1   1   2   2.4e-14   1.1e-10   40.8   0.0     1    41   203   243   203   244 0.96 Bacterial regulatory helix-turn-helix proteins, AraC family
HTH_AraC             PF00165.18    42 seq450_BIOID162099   -            307   1.1e-21   75.8   0.1   2   2   7.6e-12   3.5e-08   32.9   0.0     1    41   255   293   255   294 0.93 Bacterial regulatory helix-turn-helix proteins, AraC family
HTH_18               PF12833.2     81 seq450_BIOID162099   -            307   8.5e-17   60.9   0.1   1   1   2.8e-20   1.3e-16   60.3   0.0     2    80   217   294   216   295 0.94 Helix-turn-helix domain
AraC_binding         PF02311.14   136 seq450_BIOID162099   -            307   5.8e-07   29.1   0.2   1   1     3e-10   1.4e-06   27.9   0.1    27    90    75   138    65   214 0.87 AraC-like ligand binding domain
UTRA                 PF07702.8    141 seq451_BIOID162099   -            291   8.6e-32  109.5   0.0   1   1   1.2e-34   4.2e-31  107.3   0.0     1   140   139   277   139   278 0.98 UTRA domain
GntR                 PF00392.16    64 seq451_BIOID162099   -            291   1.5e-21   75.5   0.3   1   1   1.6e-24   5.4e-21   73.6   0.0     2    63    56   117    55   118 0.98 Bacterial regulatory proteins, gntR family
HTH_11               PF08279.7     55 seq451_BIOID162099   -            291   3.3e-06   26.5   0.1   1   1   4.1e-09   1.4e-05   24.5   0.0    19    45    82   108    81   115 0.88 HTH domain
HTH_DeoR             PF08220.7     57 seq451_BIOID162099   -            291   4.3e-06   26.0   0.3   1   1   7.5e-09   2.6e-05   23.5   0.0    18    50    82   114    82   121 0.92 DeoR-like helix-turn-helix domain
DUF1375              PF07119.7     76 seq453_BIOID162099   -            135     1e-21   76.4   0.9   1   1   1.2e-25   1.6e-21   75.7   0.6     6    75    40   102    31   103 0.92 Protein of unknown function (DUF1375)
FAD_binding_3        PF01494.14   356 seq454_BIOID162099   -            360   9.4e-10   37.9   0.1   1   1   9.5e-10   1.3e-05   24.3   0.0   148   179   141   172   115   241 0.83 FAD binding domain
Ribosomal_L34        PF00468.12    44 seq458_BIOID162099   -             46   5.1e-25   86.7  10.1   1   1   4.1e-29   5.5e-25   86.6   7.0     1    44     1    44     1    44 0.99 Ribosomal protein L34
Ribonuclease_P       PF00825.13   111 seq459_BIOID162099   -            108   2.9e-29  101.0   0.3   1   1   2.3e-33   3.2e-29  100.9   0.2     9   109     3   100     1   102 0.97 Ribonuclease P
60KD_IMP             PF02096.15   196 seq460_BIOID162099   -            548   3.4e-67  225.7  14.3   1   1   2.5e-71   3.4e-67  225.7   9.9     1   193   352   533   352   536 0.94 60Kd inner membrane protein
TrmE_N               PF10396.4    114 seq461_BIOID162099   -            454   2.5e-43  146.5   0.0   1   1   3.9e-46   7.6e-43  144.9   0.0     1   114     6   120     6   120 0.99 GTP-binding protein TrmE N-terminus
GTPase_Cys_C         PF12631.2     73 seq461_BIOID162099   -            454   1.5e-22   79.6   2.9   1   1   1.5e-25     3e-22   78.6   0.2     3    73   381   451   379   451 0.98 Catalytic cysteine-containing C-terminus of GTPase, MnmE
MMR_HSR1             PF01926.18   114 seq461_BIOID162099   -            454   3.9e-22   78.2   0.0   1   1   4.7e-25   9.1e-22   77.1   0.0     1   114   218   336   218   336 0.77 50S ribosome-binding GTPase
Miro                 PF08477.8    119 seq461_BIOID162099   -            454   3.6e-11   43.4   0.0   1   1   5.6e-14   1.1e-10   41.9   0.0     1   119   218   338   218   338 0.85 Miro-like protein
FeoB_N               PF02421.13   189 seq461_BIOID162099   -            454   5.9e-09   35.2   0.0   1   1   2.4e-10   4.7e-07   29.0   0.0     2    89   218   306   217   311 0.84 Ferrous iron transport protein B
Beta_elim_lyase      PF01212.16   290 seq462_BIOID162099   -            476   1.8e-97  325.8   0.0   1   1  3.1e-101   2.1e-97  325.6   0.0     1   289    54   442    54   443 0.99 Beta-eliminating lyase
Trp_Tyr_perm         PF03222.8    394 seq463_BIOID162099   -            415  1.7e-149  497.8  35.6   1   1  1.4e-153  1.9e-149  497.6  24.7     1   394     7   403     7   403 0.99 Tryptophan/tyrosine permease family
MFS_1                PF07690.11   354 seq465_BIOID162099   -            198   2.2e-36  125.2  11.4   1   1   7.6e-40   2.6e-36  125.0   7.9     3   180    10   185     8   195 0.92 Major Facilitator Superfamily
Sugar_tr             PF00083.19   451 seq465_BIOID162099   -            198     4e-13   48.6   9.1   1   1     2e-16   6.7e-13   47.8   6.3    42   191    34   177    22   182 0.88 Sugar (and other) transporter
TRI12                PF06609.8    599 seq465_BIOID162099   -            198   1.8e-08   32.9   2.1   1   1   6.3e-12   2.2e-08   32.6   1.5    66   215    25   175     3   187 0.77 Fungal trichothecene efflux pump (TRI12)
MFS_2                PF13347.1    427 seq465_BIOID162099   -            198   6.2e-07   28.0   0.6   1   1   1.8e-10   6.2e-07   28.0   0.4   255   345    33   122    21   127 0.88 MFS/sugar transport protein
LysR_substrate       PF03466.15   209 seq468_BIOID162099   -            319     1e-15   57.3   0.2   1   1   2.1e-19   1.5e-15   56.7   0.1    21   206   112   313    92   316 0.89 LysR substrate binding domain
HTH_1                PF00126.22    60 seq468_BIOID162099   -            319   1.7e-14   53.1   0.0   1   1   4.8e-18   3.2e-14   52.2   0.0     1    57    10    66    10    67 0.96 Bacterial regulatory helix-turn-helix protein, lysR family
FMN_red              PF03358.10   152 seq470_BIOID162099   -            188   2.4e-39  134.1   0.0   1   1   4.4e-43     3e-39  133.8   0.0     2   147     6   149     5   153 0.94 NADPH-dependent FMN reductase
Flavodoxin_2         PF02525.12   199 seq470_BIOID162099   -            188   7.2e-09   35.3   0.0   1   1   1.5e-12     1e-08   34.8   0.0     9   136    13   118     6   144 0.69 Flavodoxin-like fold
HAD_2                PF13419.1    176 seq472_BIOID162099   -            221   7.9e-22   78.2   0.0   1   1   1.4e-25   9.3e-22   78.0   0.0     1   176     7   185     7   185 0.89 Haloacid dehalogenase-like hydrolase
UPF0167              PF03691.9    176 seq475_BIOID162099   -            195     1e-78  262.6   7.8   1   1   9.1e-83   1.3e-78  262.3   5.4     3   176     6   195     4   195 0.98 Uncharacterised protein family (UPF0167)
AsnA                 PF03590.10   244 seq490_BIOID162099   -            330  1.9e-129  430.2   0.0   1   1  3.4e-133  2.4e-129  429.8   0.0     2   244     4   246     3   246 0.99 Aspartate-ammonia ligase
K_trans              PF02705.11   534 seq492_BIOID162099   -            622  8.9e-207  687.5  25.4   1   1  7.5e-211    1e-206  687.3  17.6     2   534    14   544    13   544 0.99 K+ potassium transporter
RbsD_FucU            PF05025.8    142 seq494_BIOID162099   -            143   1.4e-50  171.1   0.4   1   1   1.2e-54   1.6e-50  171.0   0.2     1   142     5   143     5   143 0.99 RbsD / FucU transport protein family
ABC_tran             PF00005.22   118 seq496_BIOID162099   -            501   1.6e-34  118.6   0.0   1   2   2.1e-21   9.6e-18   64.5   0.0     1   117    44   169    44   170 0.91 ABC transporter
ABC_tran             PF00005.22   118 seq496_BIOID162099   -            501   1.6e-34  118.6   0.0   2   2   1.7e-17   7.8e-14   51.9   0.0     3   117   294   423   292   424 0.77 ABC transporter
BPD_transp_2         PF02653.11   267 seq497_BIOID162099   -            111   9.7e-07   27.8   6.7   1   1   7.1e-11   9.7e-07   27.8   4.7     1    47    45    91    45   104 0.82 Branched-chain amino acid transport system / permease component
Peripla_BP_3         PF13377.1    160 seq498_BIOID162099   -            215   3.5e-42  144.0   0.0   1   1   9.4e-46   4.3e-42  143.7   0.0     2   159    55   214    54   215 0.92 Periplasmic binding protein-like domain
Peripla_BP_1         PF00532.16   279 seq498_BIOID162099   -            215   6.3e-22   77.9   0.0   1   1   2.2e-25     1e-21   77.2   0.0    61   272     6   206     5   212 0.87 Periplasmic binding proteins and sugar binding domain of LacI family
Peripla_BP_4         PF13407.1    258 seq498_BIOID162099   -            215   5.1e-12   45.5   0.0   1   1   1.4e-15   6.4e-12   45.2   0.0   101   251    43   190    25   195 0.84 Periplasmic binding protein domain
DUF413               PF04219.7     94 seq503_BIOID162099   -            112   1.5e-38  130.2   0.1   1   1   1.4e-42   1.9e-38  129.9   0.1     1    90    10    99    10   102 0.97 Protein of unknown function, DUF
TPP_enzyme_N         PF02776.13   172 seq506_BIOID162099   -            548   1.6e-58  196.8   4.4   1   1   3.8e-62   1.7e-58  196.7   0.2     1   169     1   167     1   170 0.98 Thiamine pyrophosphate enzyme, N-terminal TPP binding domain
TPP_enzyme_C         PF02775.16   153 seq506_BIOID162099   -            548   6.8e-52  174.9   0.4   1   1   5.3e-54   2.4e-50  169.9   0.0     1   153   374   522   374   522 0.98 Thiamine pyrophosphate enzyme, C-terminal TPP binding domain
TPP_enzyme_M         PF00205.17   137 seq506_BIOID162099   -            548     2e-41  140.8   0.1   1   1   1.1e-44   4.9e-41  139.5   0.1     1   137   186   321   186   321 0.98 Thiamine pyrophosphate enzyme, central domain
ACT_5                PF13710.1     63 seq507_BIOID162099   -             87   2.1e-26   91.4   0.1   1   1   1.9e-30   2.6e-26   91.0   0.1     2    63    13    73    12    73 0.98 ACT domain
Aminotran_4          PF01063.14   231 seq508_BIOID162099   -            331   1.3e-46  158.8   0.0   1   1   1.2e-50   1.6e-46  158.5   0.0     3   231    76   311    74   311 0.96 Aminotransferase class IV
ILVD_EDD             PF00920.16   521 seq509_BIOID162099   -            616  5.1e-195  648.6   1.9   1   1  4.3e-199  5.9e-195  648.5   1.3     1   521    34   607    34   607 0.95 Dehydratase family
PALP                 PF00291.20   307 seq510_BIOID162099   -            514   9.6e-70  235.0   2.1   1   1   1.9e-73   1.3e-69  234.6   1.5     5   307    29   316    25   316 0.91 Pyridoxal-phosphate dependent enzyme
Thr_dehydrat_C       PF00585.13    91 seq510_BIOID162099   -            514   3.8e-64  212.2   0.0   1   2   3.6e-35   2.4e-31  107.0   0.0     1    91   329   419   329   419 0.98 C-terminal regulatory domain of Threonine dehydratase
Thr_dehydrat_C       PF00585.13    91 seq510_BIOID162099   -            514   3.8e-64  212.2   0.0   2   2   6.7e-34   4.6e-30  102.9   0.0     2    91   425   512   424   512 0.96 C-terminal regulatory domain of Threonine dehydratase
IlvN                 PF07991.7    165 seq511_BIOID162099   -            491   6.6e-61  204.3   0.2   1   1   1.6e-64   1.1e-60  203.6   0.1     2   165    35   204    34   204 0.98 Acetohydroxy acid isomeroreductase, catalytic domain
IlvC                 PF01450.14   145 seq511_BIOID162099   -            491   3.9e-55  185.6   0.1   1   2   3.2e-20   2.2e-16   59.9   0.0     1   128   210   337   210   345 0.91 Acetohydroxy acid isomeroreductase, catalytic domain
IlvC                 PF01450.14   145 seq511_BIOID162099   -            491   3.9e-55  185.6   0.1   2   2   7.7e-40   5.3e-36  123.6   0.0    15   145   359   485   349   485 0.93 Acetohydroxy acid isomeroreductase, catalytic domain
UvrD_C               PF13361.1    319 seq513_BIOID162099   -            690   8.6e-93  311.1   0.0   1   1   3.7e-95   8.4e-92  307.9   0.0     1   318   288   630   288   631 0.97 UvrD-like helicase C-terminal domain
UvrD-helicase        PF00580.16   315 seq513_BIOID162099   -            690   1.4e-73  247.8   0.3   1   1   8.9e-76     2e-72  244.0   0.2     1   314    20   282    20   283 0.94 UvrD/REP helicase N-terminal domain
AAA_19               PF13245.1     76 seq513_BIOID162099   -            690     2e-13   49.7   0.6   1   1   2.1e-16   4.9e-13   48.5   0.4     8    75    32   104    25   105 0.82 Part of AAA domain
UvrD_C_2             PF13538.1    104 seq513_BIOID162099   -            690   2.2e-10   40.4   0.0   1   1   5.8e-13   1.3e-09   37.9   0.0    54   103   563   626   513   627 0.80 Family description
Thioredoxin          PF00085.15   104 seq514_BIOID162099   -            109   1.7e-34  117.5   0.0   1   1   4.1e-38   1.9e-34  117.3   0.0     2   103     5   106     4   107 0.98 Thioredoxin
Thioredoxin_2        PF13098.1    112 seq514_BIOID162099   -            109   7.8e-11   42.0   0.1   1   1   8.1e-14   3.7e-10   39.8   0.0     7   112    23   104    17   104 0.91 Thioredoxin-like domain
ATP-synt_ab          PF00006.20   215 seq515_BIOID162099   -            443   5.9e-42  143.4   0.0   1   1   2.9e-45   7.9e-42  143.0   0.0     3   214   183   388   181   389 0.95 ATP synthase alpha/beta family, nucleotide-binding domain
Rho_RNA_bind         PF07497.7     78 seq515_BIOID162099   -            443   6.5e-42  140.9   0.1   1   1   4.2e-45   1.1e-41  140.1   0.0     1    78    73   150    73   150 0.98 Rho termination factor, RNA-binding domain
Rho_N                PF07498.7     43 seq515_BIOID162099   -            443   8.2e-18   63.7   0.8   1   1   1.7e-20   4.8e-17   61.3   0.2     1    43    29    71    29    71 0.98 Rho termination factor, N-terminal domain
NACHT                PF05729.7    167 seq515_BIOID162099   -            443   8.9e-05   22.0   0.0   1   1   6.2e-08   0.00017   21.1   0.0    12    96   207   297   203   311 0.80 NACHT domain
Glycos_transf_4      PF00953.16   159 seq517_BIOID162099   -            367   3.5e-28   98.2  22.6   1   1   2.6e-32   3.5e-28   98.2  15.7     3   157    75   233    73   235 0.93 Glycosyl transferase family 4
Wzz                  PF02706.10   152 seq518_BIOID162099   -            348   5.8e-15   55.3   1.8   1   1   9.6e-19   1.3e-14   54.1   1.3     1   113    15   188    15   246 0.66 Chain length determinant protein
Epimerase_2          PF02350.14   346 seq519_BIOID162099   -            390  1.4e-126  421.8   0.0   1   1  1.2e-130  1.7e-126  421.5   0.0     2   346    36   384    35   384 0.97 UDP-N-acetylglucosamine 2-epimerase
UDPG_MGDP_dh_N       PF03721.9    185 seq520_BIOID162099   -            420   2.5e-61  206.1   0.2   1   1   7.1e-63   2.4e-59  199.7   0.0     2   183     5   189     4   191 0.96 UDP-glucose/GDP-mannose dehydrogenase family, NAD binding domain
UDPG_MGDP_dh         PF00984.14    96 seq520_BIOID162099   -            420     4e-30  103.7   0.0   1   1   2.3e-33     8e-30  102.7   0.0     2    93   206   292   205   296 0.88 UDP-glucose/GDP-mannose dehydrogenase family, central domain
UDPG_MGDP_dh_C       PF03720.10   106 seq520_BIOID162099   -            420   7.5e-19   67.7   0.0   1   1   5.7e-22   1.9e-18   66.4   0.0     1   104   324   419   324   420 0.91 UDP-glucose/GDP-mannose dehydrogenase family, UDP binding domain
NAD_binding_2        PF03446.10   162 seq520_BIOID162099   -            420     7e-07   29.1   0.1   1   1   2.1e-09   7.1e-06   25.8   0.0     2   110     4   136     3   141 0.76 NAD binding domain of 6-phosphogluconate dehydrogenase
Epimerase            PF01370.16   236 seq521_BIOID162099   -            355   4.6e-79  265.0   0.0   1   1   2.5e-82   5.6e-79  264.7   0.0     1   236     4   252     4   252 0.97 NAD dependent epimerase/dehydratase family
RmlD_sub_bind        PF04321.12   287 seq521_BIOID162099   -            355   2.1e-17   62.8   0.0   1   1   1.3e-20     3e-17   62.3   0.0     2   254     3   296     1   333 0.79 RmlD substrate binding domain
Polysacc_synt_2      PF02719.10   294 seq521_BIOID162099   -            355     2e-16   59.6   0.0   1   1   1.3e-19   2.9e-16   59.0   0.0     1   117     4   114     4   135 0.93 Polysaccharide biosynthesis protein
3Beta_HSD            PF01073.14   280 seq521_BIOID162099   -            355   9.7e-16   57.1   0.0   1   1   6.7e-19   1.5e-15   56.5   0.0     1   229     5   240     5   250 0.82 3-beta hydroxysteroid dehydrogenase/isomerase family
NAD_binding_4        PF07993.7    249 seq521_BIOID162099   -            355   2.6e-15   55.9   0.1   1   1   2.5e-14   5.6e-11   41.7   0.0    87   199    74   191    56   250 0.83 Male sterility protein
adh_short            PF00106.20   167 seq521_BIOID162099   -            355   4.4e-08   33.1   0.4   1   1   3.1e-10     7e-07   29.1   0.1     3    96     4    91     2   126 0.79 short chain dehydrogenase
NTP_transferase      PF00483.18   248 seq522_BIOID162099   -            293   1.3e-72  243.9   0.0   1   1   2.2e-76   1.5e-72  243.7   0.0     1   246     2   238     2   240 0.98 Nucleotidyl transferase
NTP_transf_3         PF12804.2    179 seq522_BIOID162099   -            293   1.8e-08   34.6   0.0   1   1   3.4e-12   2.3e-08   34.3   0.0     1   118     3   131     3   184 0.83 MobA-like NTP transferase domain
Acetyltransf_1       PF00583.19    83 seq524_BIOID162099   -            224   6.6e-06   25.9   0.4   1   1   3.1e-09   2.1e-05   24.3   0.3    39    78   170   209   144   214 0.93 Acetyltransferase (GNAT) family
Acetyltransf_10      PF13673.1    117 seq524_BIOID162099   -            224   1.8e-05   24.7   0.4   1   1   4.3e-09   2.9e-05   24.0   0.3     1   114    92   207    92   212 0.80 Acetyltransferase (GNAT) domain
DegT_DnrJ_EryC1      PF01041.12   363 seq525_BIOID162099   -            376   3.7e-87  292.6   0.0   1   1   9.7e-91   4.4e-87  292.3   0.0     7   361    13   370     9   372 0.93 DegT/DnrJ/EryC1/StrS aminotransferase family
Aminotran_1_2        PF00155.16   363 seq525_BIOID162099   -            376   7.6e-11   41.4   0.1   1   1   3.7e-14   1.7e-10   40.3   0.0    67   189    46   154     9   187 0.88 Aminotransferase class I and II
Aminotran_5          PF00266.14   371 seq525_BIOID162099   -            376   4.7e-08   32.0   0.1   1   1   1.6e-11   7.5e-08   31.3   0.0    62   182    47   159    33   204 0.90 Aminotransferase class-V
Polysacc_synt        PF01943.12   273 seq526_BIOID162099   -            416     1e-13   51.0  19.1   1   1   7.7e-18     1e-13   51.0  13.3     1   272     3   283     3   284 0.84 Polysaccharide biosynthesis protein
Glyco_transf_56      PF07429.6    361 seq527_BIOID162099   -            359  1.7e-193  642.3   0.0   1   1  2.8e-197  1.9e-193  642.1   0.0     1   360     1   358     1   359 0.99 4-alpha-L-fucosyltransferase glycosyl transferase group 56
WzyE                 PF06899.6    449 seq528_BIOID162099   -            450  1.2e-277  920.6  45.5   1   1  9.8e-282  1.3e-277  920.4  31.5     1   448     1   449     1   450 1.00 WzyE protein
Glyco_tran_WecB      PF03808.8    172 seq529_BIOID162099   -            246   3.1e-56  189.3   0.1   1   1   3.1e-60   4.2e-56  188.9   0.1     2   172    61   231    60   231 0.96 Glycosyl transferase WecB/TagA/CpsF family
AA_permease          PF00324.16   479 seq532_BIOID162099   -            461   4.9e-99  331.7  55.9   1   1  9.1e-103   6.2e-99  331.3  38.8     1   435    16   427    16   455 0.94 Amino acid permease
AA_permease_2        PF13520.1    426 seq532_BIOID162099   -            461   1.6e-43  148.7  59.1   1   1   3.1e-47   2.1e-43  148.3  41.0     9   425    20   440    15   441 0.88 Amino acid permease
Radical_SAM          PF04055.16   166 seq533_BIOID162099   -            411   6.2e-13   49.1   0.0   1   1     3e-16     1e-12   48.4   0.0     6   160    20   182    16   208 0.84 Radical SAM superfamily
DUF4008              PF13186.1     64 seq533_BIOID162099   -            411     2e-12   47.1   0.6   1   1   1.3e-15   4.3e-12   46.0   0.4     4    64   282   343   276   343 0.90 Domain of unknown function (DUF4008)
Fer4_12              PF13353.1    139 seq533_BIOID162099   -            411   4.8e-07   29.8   0.0   1   1   2.7e-10   9.1e-07   28.9   0.0    13   115    19   126    17   150 0.60 4Fe-4S single cluster domain
Adenylate_cycl       PF01295.13   605 seq536_BIOID162099   -            848    9e-275  912.5   0.0   1   1  1.6e-278  1.1e-274  912.3   0.0     1   601   228   826   228   830 0.98 Adenylate cyclase, class-I
Adenyl_cycl_N        PF12633.2    204 seq536_BIOID162099   -            848   3.3e-87  291.1   0.0   1   1   2.2e-86   1.5e-82  275.9   0.0     1   203     1   200     1   201 0.96 Adenylate cyclase NT domain
LPAM_2               PF13627.1     24 seq537_BIOID162099   -             67   1.6e-08   33.8   3.3   1   1   1.6e-12   2.1e-08   33.4   2.3     1    24     6    29     6    29 0.94 Prokaryotic lipoprotein-attachment site
DAP_epimerase        PF01678.14   121 seq538_BIOID162099   -            275   1.3e-77  257.4   0.7   1   2   1.8e-43   1.2e-39  134.8   0.0     1   120     4   124     4   125 0.98 Diaminopimelate epimerase
DAP_epimerase        PF01678.14   121 seq538_BIOID162099   -            275   1.3e-77  257.4   0.7   2   2   2.5e-39   1.7e-35  121.4   0.1     2   121   153   268   152   268 0.97 Diaminopimelate epimerase
PhzC-PhzF            PF02567.11   282 seq538_BIOID162099   -            275   3.6e-05   23.0   0.0   1   1   7.7e-09   5.2e-05   22.5   0.0    45   224    51   224    46   229 0.86 Phenazine biosynthesis-like protein
DUF484               PF04340.7    225 seq540_BIOID162099   -            235   1.1e-89  299.6   0.4   1   1   9.5e-94   1.3e-89  299.4   0.3     1   224    10   232    10   233 0.99 Protein of unknown function, DUF484
Phage_integrase      PF00589.17   173 seq541_BIOID162099   -            298   4.6e-50  169.5   0.0   1   1   1.1e-53   7.7e-50  168.8   0.0     3   172   114   281   112   282 0.97 Phage integrase family
Phage_integr_N       PF02899.12    84 seq541_BIOID162099   -            298   7.9e-27   93.1   0.7   1   1   2.9e-30     2e-26   91.8   0.5     1    83     8    90     8    91 0.98 Phage integrase, N-terminal SAM-like domain
HAD_2                PF13419.1    176 seq542_BIOID162099   -            238   8.5e-20   71.6   0.1   1   1   2.4e-23   1.1e-19   71.2   0.0     1   176    13   207    13   207 0.76 Haloacid dehalogenase-like hydrolase
Hydrolase_like       PF13242.1     75 seq542_BIOID162099   -            238   4.5e-09   35.7   0.0   1   1   2.2e-12   9.9e-09   34.6   0.0     2    50   161   209   160   223 0.93 HAD-hyrolase-like
Hydrolase            PF00702.21   204 seq542_BIOID162099   -            238   1.3e-08   35.4   0.0   1   1   4.1e-12   1.9e-08   34.9   0.0     1   202    10   199    10   201 0.71 haloacid dehalogenase-like hydrolase
UvrD_C               PF13361.1    319 seq543_BIOID162099   -            738   1.3e-99  333.6   0.0   1   1  7.6e-103   1.7e-99  333.1   0.0     1   318   295   634   295   635 0.98 UvrD-like helicase C-terminal domain
UvrD-helicase        PF00580.16   315 seq543_BIOID162099   -            738   2.2e-76  257.0   0.0   1   1   2.7e-79   6.1e-76  255.6   0.0     1   314    28   289    28   290 0.98 UvrD/REP helicase N-terminal domain
AAA_19               PF13245.1     76 seq543_BIOID162099   -            738   5.5e-14   51.5   0.2   1   1   8.5e-17   1.9e-13   49.8   0.1     1    75    34   111    34   112 0.85 Part of AAA domain
UvrD_C_2             PF13538.1    104 seq543_BIOID162099   -            738   1.1e-10   41.4   0.0   1   1   1.1e-13   2.6e-10   40.2   0.0    54   103   561   630   509   631 0.77 Family description
CorA                 PF01544.13   292 seq545_BIOID162099   -            316   4.9e-56  189.7   0.4   1   1   4.4e-60     6e-56  189.5   0.2     4   292    26   312    24   312 0.95 CorA-like Mg2+ transporter protein
CorA                 PF01544.13   292 seq547_BIOID162099   -             39   1.9e-08   33.6   1.2   1   1   1.5e-12   2.1e-08   33.4   0.9   256   292     1    35     1    35 0.98 CorA-like Mg2+ transporter protein
PLA1                 PF02253.10   260 seq551_BIOID162099   -            289   1.6e-93  312.8   5.0   1   1   1.4e-97   1.9e-93  312.5   3.4     8   260    39   286    33   286 0.98 Phospholipase A1
RQC                  PF09382.5    106 seq552_BIOID162099   -            611   4.3e-28   96.9   0.0   1   1   3.5e-31   1.2e-27   95.6   0.0     1   104   413   514   413   516 0.97 RQC domain
Helicase_C           PF00271.26    78 seq552_BIOID162099   -            611   4.5e-24   83.9   0.0   1   1   2.6e-24   8.9e-21   73.4   0.1     3    78   258   333   256   333 0.98 Helicase conserved C-terminal domain
HRDC                 PF00570.18    68 seq552_BIOID162099   -            611   8.1e-24   83.0   0.1   1   1   6.4e-27   2.2e-23   81.6   0.0     2    68   535   601   534   601 0.97 HRDC domain
DEAD                 PF00270.24   173 seq552_BIOID162099   -            611   2.6e-21   75.7   0.0   1   1   8.5e-24   2.9e-20   72.3   0.0     2   168    30   189    29   194 0.85 DEAD/DEAH box helicase
LysE                 PF01810.13   191 seq553_BIOID162099   -            206   5.7e-54  182.1  12.2   1   1   4.9e-58   6.7e-54  181.9   8.5     2   190    14   205    13   206 0.98 LysE type translocator
Abhydrolase_1        PF00561.15   230 seq556_BIOID162099   -            340   2.3e-31  109.0   0.0   1   1   8.6e-35     3e-31  108.6   0.0     1   228    82   319    82   321 0.97 alpha/beta hydrolase fold
Hydrolase_4          PF12146.3     79 seq556_BIOID162099   -            340     4e-24   84.1   0.5   1   1   1.9e-27   6.4e-24   83.4   0.3     3    79    42   122    40   122 0.90 Putative lysophospholipase
Abhydrolase_6        PF12697.2    228 seq556_BIOID162099   -            340   3.5e-20   72.7   3.3   1   1   1.5e-23   5.2e-20   72.2   2.3     2   220    58   310    57   316 0.72 Alpha/beta hydrolase family
Abhydrolase_5        PF12695.2    142 seq556_BIOID162099   -            340     3e-12   46.3   0.0   1   1   1.5e-15     5e-12   45.6   0.0     1   141    56   305    56   306 0.79 Alpha/beta hydrolase family
Hydrolase_3          PF08282.7    254 seq557_BIOID162099   -            266   2.7e-61  207.2   0.0   1   1   6.7e-65     3e-61  207.0   0.0     1   254     5   260     5   260 0.96 haloacid dehalogenase-like hydrolase
S6PP                 PF05116.8    247 seq557_BIOID162099   -            266     4e-16   58.9   0.0   1   2     4e-09   1.8e-05   24.0   0.0     4    75     4    73     1    91 0.89 Sucrose-6F-phosphate phosphohydrolase
S6PP                 PF05116.8    247 seq557_BIOID162099   -            266     4e-16   58.9   0.0   2   2   7.2e-12   3.3e-08   33.0   0.0   135   218   159   242   141   251 0.83 Sucrose-6F-phosphate phosphohydrolase
Hydrolase            PF00702.21   204 seq557_BIOID162099   -            266   2.6e-11   44.3   0.1   1   1     2e-13   9.2e-10   39.2   0.1     2   204     3   226     2   226 0.59 haloacid dehalogenase-like hydrolase
EamA                 PF00892.15   126 seq558_BIOID162099   -            299   3.3e-18   65.8  28.8   1   2   5.4e-10   7.4e-06   25.9   9.3     1   124     9   128     9   130 0.91 EamA-like transporter family
EamA                 PF00892.15   126 seq558_BIOID162099   -            299   3.3e-18   65.8  28.8   2   2   2.7e-16   3.8e-12   46.2   5.2     1   123   149   274   149   277 0.89 EamA-like transporter family
Meth_synt_2          PF01717.13   324 seq561_BIOID162099   -            753  3.8e-162  538.6   0.0   1   2   1.7e-10   1.2e-06   27.6   0.0   119   186   153   221   113   237 0.83 Cobalamin-independent synthase, Catalytic domain
Meth_synt_2          PF01717.13   324 seq561_BIOID162099   -            753  3.8e-162  538.6   0.0   2   2  7.8e-157  5.3e-153  508.5   0.0     1   324   426   749   426   749 1.00 Cobalamin-independent synthase, Catalytic domain
Meth_synt_1          PF08267.7    311 seq561_BIOID162099   -            753    1e-140  468.3   0.0   1   2  2.6e-129  1.8e-125  418.2   0.0     2   308     5   313     4   316 0.98 Cobalamin-independent synthase, N-terminal domain
Meth_synt_1          PF08267.7    311 seq561_BIOID162099   -            753    1e-140  468.3   0.0   2   2   3.6e-14   2.5e-10   40.0   0.0   141   285   538   690   528   715 0.80 Cobalamin-independent synthase, N-terminal domain
PNP_UDP_1            PF01048.15   234 seq562_BIOID162099   -            253   1.2e-41  142.1   1.5   1   1   9.9e-46   1.3e-41  141.9   1.0     2   227    21   247    20   253 0.85 Phosphorylase superfamily
RmuC                 PF02646.11   305 seq564_BIOID162099   -            475  7.2e-112  373.0   2.2   1   1  5.3e-116  7.2e-112  373.0   1.5     1   304   135   437   135   438 0.99 RmuC family
Ubie_methyltran      PF01209.13   233 seq565_BIOID162099   -            251  5.9e-114  378.8   0.0   1   1  5.4e-117  6.7e-114  378.6   0.0     2   233    15   250    14   250 0.99 ubiE/COQ5 methyltransferase family
Methyltransf_31      PF13847.1    152 seq565_BIOID162099   -            251   3.9e-23   81.5   0.0   1   1   4.7e-26   5.8e-23   81.0   0.0     3   113    63   179    61   229 0.81 Methyltransferase domain
Methyltransf_11      PF08241.7     95 seq565_BIOID162099   -            251   1.5e-21   76.5   0.1   1   1   3.2e-24   3.9e-21   75.2   0.0     1    94    68   167    68   168 0.97 Methyltransferase domain
Methyltransf_23      PF13489.1    162 seq565_BIOID162099   -            251   5.1e-19   68.4   0.0   1   1   5.9e-22   7.3e-19   67.9   0.0    20   160    61   233    43   235 0.85 Methyltransferase domain
Methyltransf_25      PF13649.1    101 seq565_BIOID162099   -            251   9.4e-17   61.1   0.0   1   1     2e-19   2.5e-16   59.7   0.0     1   101    67   164    67   164 0.93 Methyltransferase domain
Methyltransf_12      PF08242.7     99 seq565_BIOID162099   -            251     4e-14   52.7   0.0   1   1   6.8e-17   8.4e-14   51.7   0.0     1    99    68   166    68   166 0.93 Methyltransferase domain
Methyltransf_18      PF12847.2    112 seq565_BIOID162099   -            251   2.3e-13   50.5   0.0   1   1   3.3e-16   4.1e-13   49.7   0.0     2   109    64   168    63   171 0.88 Methyltransferase domain
Methyltransf_26      PF13659.1    117 seq565_BIOID162099   -            251   5.2e-09   36.0   0.0   1   1   8.1e-12     1e-08   35.1   0.0     1   114    64   169    64   171 0.91 Methyltransferase domain
PCMT                 PF01135.14   210 seq565_BIOID162099   -            251   4.5e-07   29.5   0.0   1   1   5.7e-10   7.1e-07   28.8   0.0    71   171    61   168    51   179 0.86 Protein-L-isoaspartate(D-aspartate) O-methyltransferase (PCMT)
MTS                  PF05175.9    170 seq565_BIOID162099   -            251   5.3e-06   25.8   0.0   1   1   7.6e-09   9.5e-06   24.9   0.0    31   140    63   169    53   188 0.85 Methyltransferase small domain
SCP2                 PF02036.12   101 seq566_BIOID162099   -            201     2e-20   72.8   0.0   1   1   2.2e-24     3e-20   72.2   0.0     1   100    15   112    15   113 0.97 SCP-2 sterol transfer family
ABC1                 PF03109.11   119 seq568_BIOID162099   -            546   1.9e-35  121.3   0.0   1   1   2.7e-39   3.7e-35  120.3   0.0     4   119   115   232   112   232 0.97 ABC1 family
MttA_Hcf106          PF02416.11    53 seq569_BIOID162099   -             89   6.9e-16   56.9   0.6   1   1   8.2e-20   1.1e-15   56.3   0.4     1    52     4    55     4    83 0.90 mttA/Hcf106 family
TatC                 PF00902.13   215 seq572_BIOID162099   -            258     3e-68  229.3  21.2   1   1   3.1e-72   4.2e-68  228.8  14.7     2   215    11   221    10   221 0.99 Sec-independent protein translocase protein (TatC)
TatD_DNase           PF01026.16   255 seq573_BIOID162099   -             74   1.6e-12   47.1   0.0   1   1   1.2e-16   1.6e-12   47.0   0.0     1    70     2    70     2    74 0.95 TatD related DNase
TatD_DNase           PF01026.16   255 seq575_BIOID162099   -            175   5.5e-50  169.8   0.0   1   1   4.5e-54   6.1e-50  169.6   0.0    89   255     2   172     1   172 0.97 TatD related DNase
UbiD                 PF01977.11   407 seq577_BIOID162099   -            497  2.5e-165  549.7   0.0   1   1  2.1e-169  2.8e-165  549.6   0.0     2   407    14   437    13   437 0.95 3-octaprenyl-4-hydroxybenzoate carboxy-lyase
NAD_binding_1        PF00175.16   109 seq578_BIOID162099   -            233   9.6e-21   74.2   0.0   1   1   2.3e-24   1.6e-20   73.6   0.0     1   108   108   211   108   212 0.97 Oxidoreductase NAD-binding domain
FAD_binding_6        PF00970.19    99 seq578_BIOID162099   -            233   7.9e-09   35.4   0.0   1   1   1.8e-12   1.2e-08   34.8   0.0     1    76     5    74     5    97 0.77 Oxidoreductase FAD-binding domain
Peptidase_M24        PF00557.19   205 seq581_BIOID162099   -            443     3e-43  147.7   0.1   1   1   2.7e-47   3.7e-43  147.4   0.1     1   205   168   430   168   430 0.82 Metallopeptidase family M24
UPF0029              PF01205.14   110 seq582_BIOID162099   -            204   4.9e-37  125.8   0.0   1   1   9.3e-41   6.4e-37  125.4   0.0     1   109    17   125    17   126 0.98 Uncharacterized protein family UPF0029
DUF1949              PF09186.6     56 seq582_BIOID162099   -            204   6.1e-16   57.6   0.0   1   1   1.8e-19   1.2e-15   56.6   0.0     1    55   141   195   141   196 0.98 Domain of unknown function (DUF1949)
TrkH                 PF02386.11   339 seq584_BIOID162099   -            483     4e-78  262.2  24.7   1   1   8.1e-82   1.1e-77  260.8  11.1     2   339   153   481   152   481 0.99 Cation transport protein
Flavodoxin_5         PF12724.2    143 seq585_BIOID162099   -            181   1.8e-51  173.8   0.0   1   1   2.4e-55   3.3e-51  172.9   0.0     1   142     4   152     4   153 0.95 Flavodoxin domain
DUF1040              PF06288.8     86 seq589_BIOID162099   -             89   1.6e-46  156.3   0.5   1   1   1.3e-50   1.8e-46  156.2   0.3     1    86     1    86     1    86 1.00 Protein of unknown function (DUF1040)
APH                  PF01636.18   239 seq591_BIOID162099   -            328   1.6e-41  142.5   1.8   1   1   3.7e-45   2.5e-41  141.8   1.2     2   232    31   259    30   269 0.84 Phosphotransferase enzyme family
EcKinase             PF02958.15   293 seq591_BIOID162099   -            328   0.00012   21.2   0.0   1   1   3.1e-08   0.00021   20.4   0.0   197   280   176   252   149   257 0.79 Ecdysteroid kinase
DSBA                 PF01323.15   193 seq592_BIOID162099   -            208   6.8e-32  110.4   3.3   1   1   7.9e-35   5.4e-31  107.5   2.3     1   192    40   197    40   198 0.95 DSBA-like thioredoxin domain
Thioredoxin_4        PF13462.1    163 seq592_BIOID162099   -            208   4.4e-10   39.7   0.0   1   1   9.2e-14   6.3e-10   39.1   0.0    16   149    40   180    33   191 0.69 Thioredoxin
DUF945               PF06097.6    459 seq594_BIOID162099   -             97   1.4e-22   80.0   0.0   1   1   1.2e-26   1.6e-22   79.8   0.0     3    92     4    97     2    97 0.98 Bacterial protein of unknown function (DUF945)
DDE_Tnp_1            PF01609.16   211 seq595_BIOID162099   -            402     8e-25   87.5   0.0   1   1   9.1e-29   1.2e-24   86.9   0.0     4   208    91   328    88   331 0.93 Transposase DDE domain
DUF945               PF06097.6    459 seq596_BIOID162099   -            388     6e-79  265.8  12.0   1   1   5.3e-83   7.3e-79  265.5   8.4    90   459     7   379     4   379 0.97 Bacterial protein of unknown function (DUF945)
DNA_pol_A            PF00476.15   383 seq600_BIOID162099   -            928  2.7e-160  533.0   0.0   1   1  1.1e-163  3.7e-160  532.6   0.0     2   383   548   927   547   927 0.99 DNA polymerase family A
5_3_exonuc_N         PF02739.11   169 seq600_BIOID162099   -            928   1.7e-59  199.8   0.0   1   1   1.1e-62   3.9e-59  198.7   0.0     2   169     8   169     7   169 0.99 5'-3' exonuclease, N-terminal resolvase-like domain
DNA_pol_A_exo1       PF01612.15   174 seq600_BIOID162099   -            928   7.3e-45  152.4   0.1   1   1   4.2e-48   1.4e-44  151.4   0.1     1   174   330   517   330   517 0.97 3'-5' exonuclease
5_3_exonuc           PF01367.15   101 seq600_BIOID162099   -            928     3e-31  107.5   0.0   1   1   2.2e-34   7.5e-31  106.2   0.0     1    99   171   275   171   277 0.97 5'-3' exonuclease, C-terminal SAM fold
YihI                 PF04220.7    169 seq603_BIOID162099   -            169   7.8e-56  187.9  15.0   1   1   6.4e-60   8.8e-56  187.7  10.4     3   167     5   165     2   167 0.94 Der GTPase activator (YihI)
Radical_SAM          PF04055.16   166 seq606_BIOID162099   -            457   3.7e-15   56.3   0.0   1   1     8e-19   5.4e-15   55.8   0.0     2   164    57   227    56   229 0.79 Radical SAM superfamily
HemN_C               PF06969.11    66 seq606_BIOID162099   -            457     4e-12   45.8   0.3   1   1   2.7e-15   1.8e-11   43.7   0.0     1    66   363   431   363   431 0.94 HemN C-terminal domain
GTP_EFTU             PF00009.22   188 seq608_BIOID162099   -            607     1e-56  191.2   0.0   1   1   7.2e-60     2e-56  190.3   0.0     2   187     4   195     3   196 0.96 Elongation factor Tu GTP binding domain
EFG_C                PF00679.19    89 seq608_BIOID162099   -            607   1.9e-21   75.6   0.0   1   1   1.6e-24   4.3e-21   74.4   0.0     3    83   397   477   395   483 0.96 Elongation factor G C-terminus
GTP_EFTU_D2          PF03144.20    74 seq608_BIOID162099   -            607   7.4e-10   38.6   3.2   1   1   8.1e-13   2.2e-09   37.1   2.2     1    74   219   289   219   289 0.94 Elongation factor Tu domain 2
MMR_HSR1             PF01926.18   114 seq608_BIOID162099   -            607   1.3e-05   25.0   0.2   1   1   1.5e-08   4.1e-05   23.4   0.0     2   113     8   128     7   129 0.55 50S ribosome-binding GTPase
UTRA                 PF07702.8    141 seq609_BIOID162099   -            236   2.4e-20   72.5   0.0   1   1   6.1e-24   4.2e-20   71.7   0.0     1   140    91   230    91   231 0.97 UTRA domain
GntR                 PF00392.16    64 seq609_BIOID162099   -            236   6.3e-20   70.2   0.0   1   1   1.4e-23   9.4e-20   69.7   0.0     2    64     8    70     7    70 0.97 Bacterial regulatory proteins, gntR family
AP_endonuc_2         PF01261.19   211 seq610_BIOID162099   -            326   3.1e-14   52.6   0.1   1   1   3.4e-18   4.7e-14   52.0   0.1     1   204    41   222    41   229 0.91 Xylose isomerase-like TIM barrel
MFS_1                PF07690.11   354 seq611_BIOID162099   -            421   6.7e-23   80.8  39.7   1   1   7.1e-27   9.7e-23   80.3  23.1    21   351    32   365    13   368 0.78 Major Facilitator Superfamily
DUF3296              PF11726.3    180 seq612_BIOID162099   -            166   6.9e-15   54.9   0.1   1   1   5.7e-19   7.9e-15   54.7   0.1    19   166     1   135     1   152 0.77 Protein of unknown function (DUF3296)
AAA_21               PF13304.1    303 seq615_BIOID162099   -            583   2.1e-16   60.6  17.8   1   1     6e-20   2.1e-16   60.6  12.3     2   301    42   337    41   340 0.75 AAA domain
AAA_15               PF13175.1    415 seq615_BIOID162099   -            583   6.8e-16   58.2  32.3   1   1   7.1e-14   2.4e-10   39.9  14.4   170   415    77   338    61   338 0.74 AAA ATPase domain
DUF2813              PF11398.3    373 seq615_BIOID162099   -            583   1.2e-11   44.2   3.5   1   1   8.5e-10   2.9e-06   26.5   0.3     5    84    22   100    18   107 0.82 Protein of unknown function (DUF2813)
AAA_23               PF13476.1    202 seq615_BIOID162099   -            583   2.7e-10   40.8  14.8   1   1   7.8e-14   2.7e-10   40.8  10.3     1   201    22   227    22   241 0.62 AAA domain
UvrD-helicase        PF00580.16   315 seq616_BIOID162099   -            541   1.4e-29  103.2   2.1   1   2   7.1e-14   1.9e-10   40.4   0.0     2   101     7    87     6    93 0.81 UvrD/REP helicase N-terminal domain
UvrD-helicase        PF00580.16   315 seq616_BIOID162099   -            541   1.4e-29  103.2   2.1   2   2   1.9e-20   5.3e-17   61.9   0.0   234   311   153   230   140   234 0.91 UvrD/REP helicase N-terminal domain
UvrD_C               PF13361.1    319 seq616_BIOID162099   -            541   1.7e-17   63.7   0.4   1   1   6.5e-19   1.8e-15   57.1   0.0   210   317   400   512   346   514 0.63 UvrD-like helicase C-terminal domain
AAA_19               PF13245.1     76 seq616_BIOID162099   -            541   1.1e-08   34.6   0.0   1   1   7.5e-12     2e-08   33.7   0.0     9    74    17    85    10    87 0.78 Part of AAA domain
UvrD_C_2             PF13538.1    104 seq616_BIOID162099   -            541   2.6e-08   33.8   0.0   1   1   1.8e-11   4.8e-08   32.9   0.0    23   104   405   510   375   510 0.71 Family description
MFS_2                PF13347.1    427 seq617_BIOID162099   -            479  3.8e-128  427.4  39.0   1   1  3.1e-132  4.3e-128  427.2  27.0     1   426    29   450    28   451 0.97 MFS/sugar transport protein
Glyco_hydro_31       PF01055.21   451 seq618_BIOID162099   -            772  6.3e-124  413.9   3.8   1   1  1.4e-127  9.4e-124  413.3   2.7     1   450   239   668   239   669 0.95 Glycosyl hydrolases family 31
Gal_mutarotas_2      PF13802.1     68 seq618_BIOID162099   -            772   1.5e-18   66.2   1.1   1   1   8.4e-22   5.7e-18   64.4   0.1     1    67   159   218   159   219 0.94 Galactose mutarotase-like
Glt_symporter        PF03616.9    368 seq619_BIOID162099   -            401  3.1e-163  542.3  24.6   1   1  2.3e-167  3.1e-163  542.3  17.0     1   368     2   366     2   366 0.98 Sodium/glutamate symporter
DNA_ligase_aden      PF01653.13   315 seq621_BIOID162099   -            560   2.4e-82  276.2   0.0   1   1   4.6e-86   3.2e-82  275.8   0.0     2   314    29   307    28   308 0.98 NAD-dependent DNA ligase adenylation domain
DNA_ligase_OB        PF03120.11    82 seq621_BIOID162099   -            560   1.2e-26   92.0   0.2   1   1   3.4e-30   2.3e-26   91.1   0.2     2    80   311   391   310   393 0.95 NAD-dependent DNA ligase OB-fold domain
RNase_PH             PF01138.16   132 seq622_BIOID162099   -            238   2.8e-27   95.5   0.0   1   1   6.9e-31   4.7e-27   94.7   0.0     1   129    10   140    10   142 0.93 3' exoribonuclease family, domain 1
RNase_PH_C           PF03725.10    68 seq622_BIOID162099   -            238   8.9e-13   47.8   0.7   1   1   2.4e-16   1.6e-12   47.0   0.5     1    66   157   222   157   224 0.96 3' exoribonuclease family, domain 2
Pribosyltran         PF00156.22   125 seq623_BIOID162099   -            213   3.8e-17   62.0   0.0   1   1   2.2e-20   3.1e-16   59.1   0.0     3   123    39   152    37   154 0.94 Phosphoribosyl transferase domain
RadC                 PF04002.10   123 seq626_BIOID162099   -            224   7.9e-47  157.8   0.0   1   1   7.8e-51   1.1e-46  157.4   0.0     2   123   103   224   102   224 0.98 RadC-like JAB domain
Ribosomal_L28        PF00830.14    61 seq627_BIOID162099   -             78   1.1e-29  101.9   1.4   1   1   8.9e-34   1.2e-29  101.7   1.0     1    61     3    63     3    63 0.99 Ribosomal L28 family
Ribosomal_L33        PF00471.15    48 seq628_BIOID162099   -             55     9e-24   83.3   1.5   1   1   7.4e-28     1e-23   83.2   1.0     1    48     6    53     6    53 0.99 Ribosomal protein L33
Fapy_DNA_glyco       PF01149.19   116 seq629_BIOID162099   -            269     9e-31  106.5   0.0   1   1   3.2e-34   1.4e-30  105.8   0.0     1   115     2   114     2   115 0.96 Formamidopyrimidine-DNA glycosylase N-terminal domain
H2TH                 PF06831.9     93 seq629_BIOID162099   -            269     1e-29  101.9   0.0   1   1   3.7e-33   1.7e-29  101.2   0.0     1    89   129   217   129   220 0.97 Formamidopyrimidine-DNA glycosylase H2TH domain
zf-FPG_IleRS         PF06827.9     30 seq629_BIOID162099   -            269   7.1e-09   34.9   4.0   1   1     3e-12   1.4e-08   34.0   2.8     1    29   241   269   241   269 0.98 Zinc finger found in FPG and IleRS
Glyco_transf_9       PF01075.12   247 seq630_BIOID162099   -            352   3.2e-63  213.1   0.0   1   1   5.6e-67   3.8e-63  212.8   0.0     3   246    78   326    76   327 0.98 Glycosyltransferase family 9 (heptosyltransferase)
Glycos_transf_1      PF00534.15   172 seq631_BIOID162099   -            374   1.4e-35  122.1   0.0   1   1   4.2e-39   1.9e-35  121.6   0.0     2   171   183   350   182   351 0.98 Glycosyl transferases group 1
Glyco_trans_1_4      PF13692.1    135 seq631_BIOID162099   -            374   6.6e-13   48.8   0.0   1   1   2.7e-16   1.2e-12   47.9   0.0     7   118   201   318   196   337 0.79 Glycosyl transferases group 1
Glyco_trans_4_4      PF13579.1    160 seq631_BIOID162099   -            374     5e-07   29.8   1.1   1   1   3.3e-10   1.5e-06   28.3   0.1     1   160    14   168    14   168 0.79 Glycosyl transferase 4-like domain
Kdo                  PF06293.9    206 seq632_BIOID162099   -            265   2.5e-69  232.3   0.1   1   1   2.2e-73   2.9e-69  232.1   0.0     1   206    19   230    19   230 0.99 Lipopolysaccharide kinase (Kdo/WaaP) family
Glyco_transf_8       PF01501.15   250 seq633_BIOID162099   -            338   3.2e-59  200.1   2.6   1   1   6.3e-63   4.3e-59  199.7   1.8     1   250    31   277    31   277 0.97 Glycosyl transferase family 8
Glyco_transf_8C      PF08437.5     57 seq633_BIOID162099   -            338   1.4e-24   85.6   6.2   1   1   4.9e-28   3.3e-24   84.5   4.3     1    57   279   335   279   335 0.99 Glycosyl transferase family 8 C-terminal
Glyco_transf_8       PF01501.15   250 seq635_BIOID162099   -            331   2.7e-50  170.9   5.9   1   1     4e-54   2.7e-50  170.9   4.1     2   250    25   273    24   273 0.97 Glycosyl transferase family 8
Glyco_transf_8C      PF08437.5     57 seq635_BIOID162099   -            331   1.3e-24   85.8   4.9   1   1   4.8e-28   3.3e-24   84.5   3.4     1    57   275   331   275   331 1.00 Glycosyl transferase family 8 C-terminal
WaaY                 PF06176.6    229 seq636_BIOID162099   -            230  2.5e-123  409.5  11.2   1   1    2e-127  2.8e-123  409.4   7.8     1   229     1   229     1   229 1.00 Lipopolysaccharide core biosynthesis protein (WaaY)
Glyco_transf_8       PF01501.15   250 seq638_BIOID162099   -            342   1.2e-54  185.1   2.7   1   1   2.5e-58   1.7e-54  184.6   1.9     1   250    25   276    25   276 0.96 Glycosyl transferase family 8
Glyco_transf_8C      PF08437.5     57 seq638_BIOID162099   -            342   1.5e-23   82.4   6.1   1   1   5.1e-27   3.5e-23   81.2   4.2     1    57   278   334   278   334 0.99 Glycosyl transferase family 8 C-terminal
Glycos_transf_2      PF00535.21   169 seq639_BIOID162099   -            327   1.4e-40  138.6   0.3   1   1   8.4e-44   3.8e-40  137.2   0.2     1   163     9   166     9   172 0.86 Glycosyl transferase family 2
Glyco_tranf_2_3      PF13641.1    230 seq639_BIOID162099   -            327   2.5e-19   69.9   0.0   1   1   7.2e-23   3.3e-19   69.5   0.0     3   195     8   192     5   234 0.85 Glycosyltransferase like family 2
Glyco_tranf_2_2      PF10111.4    281 seq639_BIOID162099   -            327   2.1e-18   66.2   4.8   1   1   9.9e-22   4.5e-18   65.1   3.4     1   256     9   244     9   266 0.82 Glycosyltransferase like family 2
O-antigen_lig        PF13425.1    137 seq640_BIOID162099   -            417   7.8e-13   48.5   0.0   1   1   1.1e-16   7.8e-13   48.5   0.0     4   135   194   351   191   353 0.86 O-antigen ligase like membrane protein
Wzy_C                PF04932.10   163 seq640_BIOID162099   -            417   4.8e-11   42.6   0.0   1   1     7e-15   4.8e-11   42.6   0.0     3   162   198   349   196   350 0.79 O-Antigen ligase
Aminotran_1_2        PF00155.16   363 seq642_BIOID162099   -            398   1.2e-79  267.7   0.0   1   1   2.1e-83   1.4e-79  267.5   0.0     2   363    43   387    42   387 0.98 Aminotransferase class I and II
Aminotran_5          PF00266.14   371 seq642_BIOID162099   -            398   1.1e-05   24.2   0.0   1   1   1.2e-08     8e-05   21.4   0.0    43   181    87   216    75   219 0.79 Aminotransferase class-V
ADH_N                PF08240.7    109 seq643_BIOID162099   -            341   9.4e-32  108.9   2.5   1   1   1.4e-35   9.4e-32  108.9   1.7     2   109    26   135    25   135 0.96 Alcohol dehydrogenase GroES-like domain
ADH_zinc_N           PF00107.21   130 seq643_BIOID162099   -            341   3.4e-27   94.4   0.1   1   1   7.1e-31   4.9e-27   93.9   0.1     1   128   174   301   174   304 0.95 Zinc-binding dehydrogenase
Glycos_transf_2      PF00535.21   169 seq644_BIOID162099   -            344   1.1e-35  122.7   0.2   1   1   4.4e-39     2e-35  121.8   0.1     1   130     9   137     9   224 0.92 Glycosyl transferase family 2
Glyco_tranf_2_3      PF13641.1    230 seq644_BIOID162099   -            344     1e-17   64.6   0.1   1   1   3.3e-21   1.5e-17   64.1   0.1     3   137     8   137     5   207 0.86 Glycosyltransferase like family 2
Glyco_tranf_2_2      PF10111.4    281 seq644_BIOID162099   -            344   7.8e-12   44.7   0.5   1   1   2.9e-15   1.3e-11   44.0   0.0     1   111     9   108     9   119 0.84 Glycosyltransferase like family 2
Rhodanese            PF00581.15   113 seq647_BIOID162099   -            143   1.6e-17   63.7   0.0   1   1   1.5e-21     2e-17   63.4   0.0     2   112    42   134    41   135 0.92 Rhodanese-like domain
Glutaredoxin         PF00462.19    60 seq649_BIOID162099   -             83   9.9e-25   86.1   0.0   1   1   1.7e-28   1.2e-24   85.9   0.0     1    60     4    63     4    63 0.99 Glutaredoxin
GST_N_3              PF13417.1     75 seq649_BIOID162099   -             83   6.8e-09   35.7   0.0   1   1   1.1e-12   7.8e-09   35.5   0.0     2    57     7    63     6    72 0.88 Glutathione S-transferase, N-terminal domain
SecB                 PF02556.9    149 seq650_BIOID162099   -            155   1.6e-58  196.4   0.1   1   1   1.3e-62   1.8e-58  196.2   0.0     1   148     1   145     1   146 0.97 Preprotein translocase subunit SecB
NAD_Gly3P_dh_C       PF07479.9    149 seq651_BIOID162099   -            339     4e-54  182.2   0.6   1   1   2.8e-57   6.3e-54  181.6   0.4     2   147   184   325   183   327 0.98 NAD-dependent glycerol-3-phosphate dehydrogenase C-terminus
NAD_Gly3P_dh_N       PF01210.18   157 seq651_BIOID162099   -            339   6.1e-51  172.1   0.0   1   1   3.8e-54   8.6e-51  171.6   0.0     2   156     8   163     7   164 0.99 NAD-dependent glycerol-3-phosphate dehydrogenase N-terminus
ApbA                 PF02558.11   151 seq651_BIOID162099   -            339   8.9e-12   44.5   0.0   1   1   6.5e-15   1.5e-11   43.8   0.0     2   107     9   115     8   140 0.92 Ketopantoate reductase PanE/ApbA
F420_oxidored        PF03807.12    96 seq651_BIOID162099   -            339   5.2e-07   29.8   0.0   1   1   3.1e-09   7.1e-06   26.2   0.0     3    83     9    97     7   106 0.88 NADP oxidoreductase coenzyme F420-dependent
NAD_binding_2        PF03446.10   162 seq651_BIOID162099   -            339   2.7e-05   24.0   0.0   1   1     3e-08   6.7e-05   22.7   0.0     3   108     7   124     5   145 0.86 NAD binding domain of 6-phosphogluconate dehydrogenase
SATase_N             PF06426.9    105 seq652_BIOID162099   -            273   3.4e-40  136.4   0.2   1   1   7.3e-44     5e-40  135.8   0.1     1   105     9   113     9   113 1.00 Serine acetyltransferase, N-terminal
Hexapep              PF00132.19    36 seq652_BIOID162099   -            273   2.5e-11   42.4   7.5   1   1   1.3e-13   9.1e-10   37.4   0.7     1    34   193   226   193   228 0.96 Bacterial transferase hexapeptide (six repeats)
DUF3302              PF11742.3     78 seq659_BIOID162099   -            120   1.7e-44  149.4   7.5   1   1   1.5e-48   2.1e-44  149.1   5.2     1    77     3    79     3    80 0.98 Protein of unknown function (DUF3302)
HlyD                 PF00529.15   306 seq660_BIOID162099   -            378   5.1e-60  203.2  14.4   1   1   1.7e-63   5.8e-60  203.0  10.0     3   306    64   349    62   349 0.99 HlyD family secretion protein
HlyD_3               PF13437.1    105 seq660_BIOID162099   -            378     2e-14   53.6   0.6   1   1   6.9e-12   2.3e-08   34.1   0.0     1    80   221   301   221   333 0.89 HlyD family secretion protein
Biotin_lipoyl_2      PF13533.1     50 seq660_BIOID162099   -            378   2.1e-10   40.0   8.6   1   1   7.9e-13   2.7e-09   36.4   0.3     3    49    64   110    60   111 0.96 Biotin-lipoyl like
HlyD_2               PF12700.2    328 seq660_BIOID162099   -            378   2.7e-10   39.8   0.3   1   1   1.2e-13   4.2e-10   39.1   0.2    24   240    66   301    64   313 0.85 HlyD family secretion protein
GST_N_3              PF13417.1     75 seq665_BIOID162099   -            202   5.7e-16   58.4   0.0   1   1   2.7e-19   9.2e-16   57.7   0.0     1    68     3    71     3    78 0.95 Glutathione S-transferase, N-terminal domain
GST_N_2              PF13409.1     70 seq665_BIOID162099   -            202   2.2e-10   40.2   0.0   1   1   1.1e-13   3.8e-10   39.5   0.0     2    68     9    71     8    72 0.92 Glutathione S-transferase, N-terminal domain
GST_C                PF00043.20    95 seq665_BIOID162099   -            202   1.3e-09   37.8   0.0   1   1   5.1e-13   1.7e-09   37.3   0.0     2    95    97   192    96   192 0.96 Glutathione S-transferase, C-terminal domain
GST_N                PF02798.15    76 seq665_BIOID162099   -            202   1.4e-06   28.3   0.0   1   1     1e-09   3.5e-06   26.9   0.0    11    75    11    71     2    71 0.87 Glutathione S-transferase, N-terminal domain
SelA                 PF03841.8    367 seq667_BIOID162099   -            463  1.4e-175  583.3   0.0   1   1  2.4e-179  1.6e-175  583.0   0.0     1   366    83   451    83   452 0.99 L-seryl-tRNA selenium transferase
Se-cys_synth_N       PF12390.3     40 seq667_BIOID162099   -            463   2.8e-10   40.0   0.5   1   1   4.1e-14   2.8e-10   40.0   0.4     1    40     9    48     9    48 0.99 Selenocysteine synthase N terminal
GTP_EFTU             PF00009.22   188 seq668_BIOID162099   -            614   2.4e-37  128.0   0.0   1   1   1.5e-40   4.2e-37  127.2   0.0     5   184     2   163     1   166 0.95 Elongation factor Tu GTP binding domain
SelB-wing_3          PF09107.6     50 seq668_BIOID162099   -            614   9.1e-20   69.6   0.6   1   1   9.4e-23   2.6e-19   68.2   0.4     1    50   557   606   557   606 0.96 Elongation factor SelB, winged helix
SelB-wing_2          PF09106.6     59 seq668_BIOID162099   -            614   3.3e-19   68.4   1.1   1   1   4.4e-22   1.2e-18   66.6   0.8     1    59   423   480   423   480 0.99 Elongation factor SelB, winged helix
GTP_EFTU_D2          PF03144.20    74 seq668_BIOID162099   -            614   5.7e-09   35.8   0.0   1   1   6.6e-12   1.8e-08   34.2   0.0     1    73   189   256   189   257 0.94 Elongation factor Tu domain 2
MMR_HSR1             PF01926.18   114 seq668_BIOID162099   -            614   2.2e-05   24.3   0.0   1   1   2.6e-08     7e-05   22.6   0.0     2   109     3   107     2   115 0.70 50S ribosome-binding GTPase
Fe-ADH               PF00465.14   366 seq669_BIOID162099   -            383  3.5e-121  404.1   9.5   1   1  5.8e-125    4e-121  403.9   6.6     2   366    10   375     9   375 0.97 Iron-containing alcohol dehydrogenase
Fe-ADH_2             PF13685.1    250 seq669_BIOID162099   -            383     2e-19   69.7   5.2   1   1   1.2e-20   8.4e-17   61.1   3.6     2   246    14   278    13   280 0.91 Iron-containing alcohol dehydrogenase
Aldedh               PF00171.17   462 seq670_BIOID162099   -            558  7.4e-163  542.0   0.0   1   1  6.2e-167  8.4e-163  541.8   0.0     1   460    79   544    79   546 0.96 Aldehyde dehydrogenase family
DUF3302              PF11742.3     78 seq671_BIOID162099   -            107   1.7e-45  152.6   8.2   1   1   1.5e-49     2e-45  152.4   5.7     1    78     3    80     3    80 0.99 Protein of unknown function (DUF3302)
HlyD                 PF00529.15   306 seq672_BIOID162099   -            378   1.9e-59  201.3  13.0   1   1   6.2e-63   2.1e-59  201.2   9.0     3   306    64   349    62   349 0.98 HlyD family secretion protein
HlyD_3               PF13437.1    105 seq672_BIOID162099   -            378   3.8e-11   43.1   0.6   1   1   9.5e-12   3.3e-08   33.7   0.0     2    80   222   301   221   335 0.87 HlyD family secretion protein
Biotin_lipoyl_2      PF13533.1     50 seq672_BIOID162099   -            378   2.6e-09   36.4   1.0   1   1   1.3e-09   4.4e-06   26.1   0.2     4    49    65   110    61   113 0.93 Biotin-lipoyl like
HlyD_2               PF12700.2    328 seq672_BIOID162099   -            378   8.1e-09   34.9   0.2   1   1   4.3e-12   1.5e-08   34.1   0.2    26   240    68   301    63   319 0.74 HlyD family secretion protein
MipA                 PF06629.7    226 seq674_BIOID162099   -            246   3.2e-73  245.7   1.7   1   1   2.6e-77   3.6e-73  245.5   1.2     2   226    24   246    23   246 0.99 MltA-interacting protein MipA
IclR                 PF01614.13   129 seq679_BIOID162099   -            282     3e-44  149.7   0.0   1   1   6.5e-48   4.5e-44  149.1   0.0     2   128   143   268   142   269 0.97 Bacterial transcriptional regulator
HTH_IclR             PF09339.5     52 seq679_BIOID162099   -            282   1.8e-14   52.9   0.0   1   1   5.2e-18   3.5e-14   51.9   0.0     1    50    25    74    25    76 0.96 IclR helix-turn-helix domain
Fer4_11              PF13247.1     99 seq680_BIOID162099   -            157     2e-17   62.7  23.6   1   1   3.6e-20   4.9e-17   61.5  12.1     7    98    55   143    50   144 0.88 4Fe-4S dicluster domain
Fer4                 PF00037.22    24 seq680_BIOID162099   -            157   8.7e-14   50.3  40.2   1   1   2.5e-10   3.4e-07   29.4   0.9     3    23    84   104    82   105 0.89 4Fe-4S binding domain
Fer4_9               PF13187.1     55 seq680_BIOID162099   -            157     4e-13   49.2  29.2   1   1   6.7e-11   9.2e-08   32.1   6.3     1    54    88   138    88   139 0.88 4Fe-4S dicluster domain
Fer4_7               PF12838.2     52 seq680_BIOID162099   -            157   3.2e-11   43.3  36.3   1   1   2.5e-10   3.5e-07   30.3   7.9     1    52    88   138    88   138 0.85 4Fe-4S dicluster domain
Fer4_10              PF13237.1     52 seq680_BIOID162099   -            157   4.9e-10   38.9  32.1   1   1     3e-10   4.1e-07   29.5   7.2     2    52    82   135    81   135 0.83 4Fe-4S dicluster domain
Fer4_2               PF12797.2     22 seq680_BIOID162099   -            157   1.3e-09   37.2  40.9   1   1   2.2e-09     3e-06   26.7   1.0     2    21    81   100    80   101 0.93 4Fe-4S binding domain
Fer4_3               PF12798.2     15 seq680_BIOID162099   -            157   1.8e-08   34.2  48.1   1   2   2.2e-06     0.003   17.8   2.9     1    15    89   103    89   103 0.98 4Fe-4S binding domain
Fer4_3               PF12798.2     15 seq680_BIOID162099   -            157   1.8e-08   34.2  48.1   2   2   2.2e-07    0.0003   21.0   2.7     1    15   118   138   118   138 0.98 4Fe-4S binding domain
Fer4_4               PF12800.2     17 seq680_BIOID162099   -            157   1.7e-05   24.6  42.5   1   2   0.00011      0.15   12.3   3.1     2    14    10    22     9    25 0.91 4Fe-4S binding domain
Fer4_4               PF12800.2     17 seq680_BIOID162099   -            157   1.7e-05   24.6  42.5   2   2   1.7e-07   0.00023   21.1   1.9     1    17    86   102    86   102 0.92 4Fe-4S binding domain
Glucosaminidase      PF01832.15   134 seq682_BIOID162099   -            274   1.9e-24   86.2   1.6   1   1   1.4e-28   1.9e-24   86.2   1.1     8   133   142   267   136   268 0.82 Mannosyl-glycoprotein endo-beta-N-acetylglucosaminidase
AP_endonuc_2         PF01261.19   211 seq683_BIOID162099   -            444   5.5e-20   71.4   0.3   1   1   8.2e-23   1.1e-18   67.1   0.1    25   200   107   312    90   318 0.79 Xylose isomerase-like TIM barrel
FGGY_N               PF00370.16   245 seq684_BIOID162099   -            484     2e-90  302.2   0.0   1   1   4.1e-94   2.8e-90  301.8   0.0     1   245     1   240     1   240 0.99 FGGY family of carbohydrate kinases, N-terminal domain
FGGY_C               PF02782.11   197 seq684_BIOID162099   -            484   4.3e-34  117.7   1.3   1   1   9.4e-38   6.4e-34  117.2   0.9     1   196   249   435   249   436 0.92 FGGY family of carbohydrate kinases, C-terminal domain
YiaAB                PF05360.9     53 seq685_BIOID162099   -            117   6.5e-18   63.9  13.5   1   1   5.4e-20   7.4e-16   57.3   3.9     2    51     9    58     8    60 0.95 yiaA/B two helix domain
YiaAB                PF05360.9     53 seq686_BIOID162099   -            145   1.3e-45  152.5  15.1   1   2   8.4e-28   1.1e-23   82.3   1.5     1    53    12    64    12    64 0.99 yiaA/B two helix domain
YiaAB                PF05360.9     53 seq686_BIOID162099   -            145   1.3e-45  152.5  15.1   2   2   6.5e-26   8.9e-22   76.2   3.7     1    53    75   127    75   127 0.99 yiaA/B two helix domain
YsaB                 PF13983.1     77 seq687_BIOID162099   -             99   5.4e-49  164.1   0.5   1   1   4.6e-53   6.2e-49  163.9   0.3     1    77    23    99    23    99 1.00 YsaB-like lipoprotein
tRNA-synt_2e         PF02091.10   284 seq689_BIOID162099   -            303  2.2e-160  532.1   0.0   1   1  1.8e-164  2.5e-160  532.0   0.0     1   284     9   298     9   298 0.99 Glycyl-tRNA synthetase alpha subunit
tRNA_synt_2f         PF02092.12   549 seq690_BIOID162099   -            689  1.5e-228  759.7   0.0   1   1  2.8e-232  1.9e-228  759.3   0.0     1   548     6   552     6   553 1.00 Glycyl-tRNA synthetase beta subunit
DALR_1               PF05746.10   119 seq690_BIOID162099   -            689   7.3e-09   35.5   0.9   1   1   3.5e-12   2.4e-08   33.8   0.6     4   104   582   679   579   685 0.90 DALR anticodon binding domain
HTH_28               PF13518.1     52 seq691_BIOID162099   -            173   5.9e-23   80.3   0.3   1   2   2.2e-13   5.9e-10   38.8   0.0     1    49    10    59    10    61 0.93 Helix-turn-helix domain
HTH_28               PF13518.1     52 seq691_BIOID162099   -            173   5.9e-23   80.3   0.3   2   2   1.3e-13   3.7e-10   39.4   0.1     2    47    68   115    67   121 0.93 Helix-turn-helix domain
HTH_23               PF13384.1     50 seq691_BIOID162099   -            173   4.8e-11   41.8   0.6   1   1   1.4e-09   3.9e-06   26.2   0.0     5    49     9    54     6    55 0.88 Homeodomain-like domain
rve                  PF00665.21   120 seq693_BIOID162099   -            283   3.1e-28   98.1   0.0   1   1   1.8e-31   4.8e-28   97.5   0.0     2   120   118   234   117   234 0.97 Integrase core domain
rve_2                PF13333.1     52 seq693_BIOID162099   -            283   2.5e-21   75.3   1.1   1   1   2.3e-24   6.2e-21   74.1   0.8     1    51   224   278   224   279 0.96 Integrase core domain
rve_3                PF13683.1     67 seq693_BIOID162099   -            283   5.6e-16   57.7   0.0   1   1   7.2e-19     2e-15   55.9   0.0     1    67   205   271   205   271 0.98 Integrase core domain
HTH_21               PF13276.1     60 seq693_BIOID162099   -            283   5.9e-15   54.9   4.2   1   1   2.1e-18   5.9e-15   54.9   2.9     6    60    43    96    38    97 0.90 HTH-like domain
DDE_Tnp_IS240        PF13610.1    140 seq693_BIOID162099   -            283   7.5e-10   38.8   0.0   1   1   4.9e-13   1.3e-09   37.9   0.0     2   137   123   261   122   264 0.92 DDE domain
HOK_GEF              PF01848.11    43 seq694_BIOID162099   -             98   2.5e-23   80.9   2.1   1   1   2.4e-27   3.3e-23   80.5   1.5     1    43    24    66    24    66 0.99 Hok/gef family
DUF3053              PF11254.3    229 seq697_BIOID162099   -            276   9.1e-98  325.9   2.4   1   1  7.7e-102   1.1e-97  325.7   1.7     1   228    48   274    48   275 0.99 Protein of unknown function (DUF3053)
Molybdopterin        PF00384.17   432 seq699_BIOID162099   -            777  1.4e-112  376.5   0.0   1   1  2.5e-116  1.7e-112  376.2   0.0     1   432    56   517    56   517 0.98 Molybdopterin oxidoreductase
Molydop_binding      PF01568.16   109 seq699_BIOID162099   -            777   1.9e-23   82.2   0.0   1   1   7.8e-27   5.3e-23   80.7   0.0     2    95   637   740   636   754 0.92 Molydopterin dinucleotide binding domain
Autotransporter      PF03797.14   265 seq700_BIOID162099   -            232   1.8e-08   33.9   3.4   1   1   2.1e-12   2.9e-08   33.2   2.4   125   259    89   215    86   223 0.86 Autotransporter beta-domain
MFS_1                PF07690.11   354 seq701_BIOID162099   -            400   2.1e-34  118.7  45.3   1   2   6.3e-24   8.6e-20   70.6  10.8    14   227    28   232    13   253 0.79 Major Facilitator Superfamily
MFS_1                PF07690.11   354 seq701_BIOID162099   -            400   2.1e-34  118.7  45.3   2   2   9.4e-19   1.3e-14   53.6  19.1     4   172   221   384   218   399 0.81 Major Facilitator Superfamily
Fimbrial             PF00419.15   145 seq702_BIOID162099   -            174   4.4e-17   62.5   9.4   1   1   3.9e-21   5.3e-17   62.2   6.5     1   145    28   174    28   174 0.86 Fimbrial protein
Pili_assembly_N      PF00345.15   122 seq703_BIOID162099   -            228   1.2e-46  157.3   1.1   1   1   3.8e-50   2.6e-46  156.2   0.1     1   121    22   140    22   141 0.95 Gram-negative pili assembly chaperone, N-terminal domain
Pili_assembly_C      PF02753.12    68 seq703_BIOID162099   -            228   2.8e-14   52.5   0.7   1   1   1.1e-17   7.2e-14   51.2   0.1     1    64   160   220   160   224 0.95 Gram-negative pili assembly chaperone, C-terminal domain
Usher                PF00577.15   552 seq705_BIOID162099   -            843  2.1e-199  663.6  21.4   1   1  5.6e-203  2.6e-199  663.4  14.8     1   552   208   751   208   751 0.98 Type VII secretion system (T7SS), usher protein
PapC_N               PF13954.1    146 seq705_BIOID162099   -            843   6.3e-44  148.9   0.0   1   1   2.5e-47   1.1e-43  148.1   0.0     2   146    34   189    33   189 0.98 PapC N-terminal domain
PapC_C               PF13953.1     68 seq705_BIOID162099   -            843   1.4e-23   82.2   0.0   1   1     3e-27   1.4e-23   82.2   0.0     1    67   761   829   761   830 0.95 PapC C-terminal domain
Fimbrial             PF00419.15   145 seq706_BIOID162099   -            351   6.2e-16   58.8   2.7   1   1   5.3e-20   7.2e-16   58.5   0.3     1   143   197   349   197   351 0.88 Fimbrial protein
Fimbrial             PF00419.15   145 seq707_BIOID162099   -            174     1e-13   51.6   0.6   1   1   9.2e-18   1.3e-13   51.3   0.4     2   145    31   174    29   174 0.81 Fimbrial protein
Sulfatase            PF00884.18   379 seq708_BIOID162099   -            574   4.1e-52  177.3   0.1   1   1   7.9e-56   5.4e-52  176.9   0.0     3   314   261   560   259   571 0.86 Sulfatase
DUF1705              PF08019.7    156 seq708_BIOID162099   -            574   8.5e-13   47.9   7.4   1   1   1.2e-16   8.5e-13   47.9   5.1     2   112    69   180    65   191 0.78 Domain of unknown function (DUF1705)
SBP_bac_5            PF00496.17   374 seq710_BIOID162099   -            535    2e-107  359.1   7.1   1   1  1.8e-111  2.5e-107  358.8   4.9     1   372    73   453    73   455 0.94 Bacterial extracellular solute-binding proteins, family 5 Middle
BPD_transp_1         PF00528.17   185 seq711_BIOID162099   -            339     2e-46  157.7  14.5   1   1   1.4e-50     2e-46  157.7  10.0     1   184   114   336   114   337 0.99 Binding-protein-dependent transport system inner membrane component
BPD_transp_1         PF00528.17   185 seq712_BIOID162099   -            300   4.7e-31  107.6  17.3   1   1   1.6e-34   1.1e-30  106.4   8.9     1   184   116   299   116   300 0.98 Binding-protein-dependent transport system inner membrane component
OppC_N               PF12911.2     56 seq712_BIOID162099   -            300   8.2e-17   60.2   0.9   1   1   1.2e-20   8.2e-17   60.2   0.6     2    55    16    69    15    70 0.90 N-terminal TM domain of oligopeptide transport permease C
oligo_HPY            PF08352.7     64 seq713_BIOID162099   -            327   3.6e-19   68.7   0.4   1   1   1.4e-22   6.2e-19   67.9   0.3     1    64   233   297   233   297 0.99 Oligopeptide/dipeptide transporter, C-terminal region
ABC_tran             PF00005.22   118 seq713_BIOID162099   -            327   1.6e-18   67.0   0.0   1   1   6.2e-22   2.8e-18   66.2   0.0    17   118    67   182    52   182 0.87 ABC transporter
AAA_21               PF13304.1    303 seq713_BIOID162099   -            327   8.7e-10   38.9   0.3   1   1   2.8e-12   1.3e-08   35.0   0.0   231   302   148   217   121   218 0.93 AAA domain
ABC_tran             PF00005.22   118 seq714_BIOID162099   -            334   5.4e-20   71.8   0.0   1   1   2.1e-23   9.4e-20   71.0   0.0     1   117    62   189    62   190 0.86 ABC transporter
oligo_HPY            PF08352.7     64 seq714_BIOID162099   -            334     5e-20   71.4   0.7   1   1   2.2e-23   9.8e-20   70.5   0.5     1    64   241   306   241   306 0.97 Oligopeptide/dipeptide transporter, C-terminal region
Ldr_toxin            PF13940.1     35 seq715_BIOID162099   -             35   3.3e-25   87.4   1.7   1   1   2.6e-29   3.5e-25   87.3   1.2     1    35     1    35     1    35 1.00 Toxin Ldr, type I toxin-antitoxin system
Ldr_toxin            PF13940.1     35 seq716_BIOID162099   -             35   3.3e-25   87.4   1.7   1   1   2.6e-29   3.5e-25   87.3   1.2     1    35     1    35     1    35 1.00 Toxin Ldr, type I toxin-antitoxin system
Ldr_toxin            PF13940.1     35 seq717_BIOID162099   -             35   3.3e-25   87.4   1.7   1   1   2.6e-29   3.5e-25   87.3   1.2     1    35     1    35     1    35 1.00 Toxin Ldr, type I toxin-antitoxin system
DUF2629              PF10945.3     44 seq718_BIOID162099   -             62   3.3e-27   93.4   1.3   1   1     3e-31   4.2e-27   93.1   0.9     2    44    18    60    17    60 0.98 Protein of unknown function (DUF2629)
YhjQ                 PF06564.7    244 seq719_BIOID162099   -            250  1.1e-126  421.0   4.8   1   1  3.9e-130  1.3e-126  420.7   3.4     1   241     1   241     1   244 0.99 YhjQ protein
AAA_31               PF13614.1    157 seq719_BIOID162099   -            250     4e-08   33.2   0.0   1   1   5.5e-11   1.9e-07   31.0   0.0     2   149     3   148     2   152 0.74 AAA domain
CbiA                 PF01656.18   195 seq719_BIOID162099   -            250   1.9e-07   30.5   0.0   1   1   7.2e-11   2.5e-07   30.2   0.0     5   161     8   176     4   207 0.66 CobQ/CobB/MinD/ParA nucleotide binding domain
ArsA_ATPase          PF02374.10   305 seq719_BIOID162099   -            250   6.3e-06   25.3   0.0   1   1   3.3e-09   1.1e-05   24.5   0.0     9    54    10    55     2    61 0.93 Anion-transporting ATPase
Glyco_tranf_2_3      PF13641.1    230 seq720_BIOID162099   -            872   1.7e-32  113.0   0.0   1   1   1.3e-35   2.5e-32  112.4   0.0     1   230   273   500   273   500 0.87 Glycosyltransferase like family 2
Glycos_transf_2      PF00535.21   169 seq720_BIOID162099   -            872   3.9e-30  104.6   0.0   1   1   3.2e-33   6.2e-30  103.9   0.0     1   169   276   447   276   447 0.98 Glycosyl transferase family 2
Glyco_trans_2_3      PF13632.1    192 seq720_BIOID162099   -            872   4.7e-19   68.7   1.1   1   1   2.4e-22   4.7e-19   68.7   0.7     2   187   356   555   355   570 0.70 Glycosyl transferase family group 2
Cellulose_synt       PF03552.9    722 seq720_BIOID162099   -            872     1e-16   60.3   6.6   1   1   3.3e-16   6.5e-13   47.7   1.8   414   651   445   662   434   684 0.76 Cellulose synthase
PilZ                 PF07238.9    102 seq720_BIOID162099   -            872   5.2e-15   55.2   0.1   1   1   4.9e-18   9.5e-15   54.3   0.0     1   101   694   790   694   791 0.95 PilZ domain
Glyco_transf_21      PF13506.1    174 seq720_BIOID162099   -            872   1.2e-13   50.6   0.0   1   1   1.1e-16   2.1e-13   49.8   0.0    12   174   334   499   325   499 0.87 Glycosyl transferase family 21
Glyco_tranf_2_2      PF10111.4    281 seq720_BIOID162099   -            872   2.5e-06   26.6   0.0   1   1   1.9e-09   3.7e-06   26.1   0.0    32   185   303   448   277   474 0.84 Glycosyltransferase like family 2
BcsB                 PF03170.8    605 seq721_BIOID162099   -            779    4e-225  748.3   1.7   1   1  3.5e-229  4.8e-225  748.0   1.1     4   605    68   681    65   681 0.99 Bacterial cellulose synthase subunit
Glyco_hydro_8        PF01270.12   342 seq722_BIOID162099   -            368  1.7e-120  401.7   2.7   1   1  1.4e-124    2e-120  401.5   1.9     1   342     1   346     1   346 0.98 Glycosyl hydrolases family 8
BCSC_C               PF05420.6    342 seq723_BIOID162099   -           1157    7e-125  416.5  11.7   1   1    9e-128  1.4e-124  415.6   8.1     2   341   802  1139   801  1140 0.97 Cellulose synthase operon protein C C-terminus (BCSC_C)
TPR_16               PF13432.1     65 seq723_BIOID162099   -           1157   3.7e-29  100.6  67.2   1   2   5.3e-12   8.1e-09   35.8   1.7     2    64   274   336   273   337 0.96 Tetratricopeptide repeat
TPR_16               PF13432.1     65 seq723_BIOID162099   -           1157   3.7e-29  100.6  67.2   2   2   3.8e-12   5.7e-09   36.2   1.6     2    64   356   418   355   419 0.95 Tetratricopeptide repeat
TPR_11               PF13414.1     69 seq723_BIOID162099   -           1157   1.3e-25   88.6  36.4   1   1   1.3e-13     2e-10   40.0   0.2     2    69   268   334   267   334 0.96 TPR repeat
TPR_2                PF07719.12    34 seq723_BIOID162099   -           1157   3.2e-20   70.2  29.9   1   1   6.5e-08   9.9e-05   21.8   0.0     2    33   304   335   303   336 0.95 Tetratricopeptide repeat
TPR_7                PF13176.1     36 seq723_BIOID162099   -           1157   6.5e-13   47.3  15.9   1   1   7.8e-07    0.0012   18.3   0.0     1    32   305   334   305   341 0.85 Tetratricopeptide repeat
TPR_8                PF13181.1     34 seq723_BIOID162099   -           1157   6.7e-13   47.2  11.4   1   1   2.7e-08   4.2e-05   22.9   0.0     2    32   304   334   303   337 0.93 Tetratricopeptide repeat
TPR_1                PF00515.23    34 seq723_BIOID162099   -           1157   1.7e-10   39.9  20.8   1   1   1.1e-07   0.00017   20.9   0.0     2    33   304   335   303   336 0.95 Tetratricopeptide repeat
EAL                  PF00563.15   236 seq724_BIOID162099   -            651   1.6e-55  188.0   1.2   1   1   2.4e-58   1.1e-54  185.3   0.0     3   236   404   637   402   637 0.91 EAL domain
GGDEF                PF00990.16   161 seq724_BIOID162099   -            651   1.8e-11   43.7   0.0   1   1     2e-14   9.1e-11   41.4   0.0     6   161   236   383   231   383 0.94 GGDEF domain
HAMP                 PF00672.20    70 seq724_BIOID162099   -            651   5.5e-11   42.3   0.3   1   1   1.2e-14   5.5e-11   42.3   0.2     3    69   151   221   149   222 0.84 HAMP domain
SDF                  PF00375.13   390 seq725_BIOID162099   -            428  1.3e-114  382.9  40.9   1   1    1e-118  1.4e-114  382.7  28.3     1   390     9   401     9   401 0.97 Sodium:dicarboxylate symporter family
Peptidase_M16_C      PF05193.16   184 seq726_BIOID162099   -            498   6.4e-19   68.2   0.0   1   1   2.8e-22   1.9e-18   66.6   0.0     3   183   201   377   199   378 0.84 Peptidase M16 inactive domain
Peptidase_M16        PF00675.15   149 seq726_BIOID162099   -            498   7.1e-07   28.9   0.0   1   1   2.6e-10   1.8e-06   27.6   0.0     2   123    46   169    45   190 0.86 Insulinase (Peptidase family M16)
EAL                  PF00563.15   236 seq727_BIOID162099   -            270   1.7e-28   99.6   0.0   1   1   1.5e-32   2.1e-28   99.2   0.0    12   236    44   257    31   257 0.82 EAL domain
AsmA                 PF05170.9    604 seq728_BIOID162099   -            691  8.4e-173  576.1   0.0   1   1  1.4e-176  9.8e-173  575.9   0.0     1   603     6   587     6   588 0.99 AsmA family
AsmA_2               PF13502.1    220 seq728_BIOID162099   -            691   5.5e-28   97.7   3.4   1   1   5.3e-30   3.6e-26   91.7   1.0     2   220   438   640   437   640 0.89 AsmA-like C-terminal region
GerE                 PF00196.14    58 seq730_BIOID162099   -            200   3.7e-22   77.2   1.9   1   1   2.1e-25   5.7e-22   76.6   1.3     2    57   140   195   139   196 0.97 Bacterial regulatory proteins, luxR family
Sigma70_r4_2         PF08281.7     54 seq730_BIOID162099   -            200   1.7e-09   36.8   0.3   1   1   1.2e-12   3.3e-09   35.9   0.2     8    47   139   177   139   184 0.93 Sigma-70, region 4
Sigma70_r4           PF04545.11    50 seq730_BIOID162099   -            200   8.5e-06   24.8   0.4   1   1     6e-09   1.7e-05   23.9   0.3     2    48   139   184   139   186 0.91 Sigma-70, region 4
CCP_MauG             PF03150.9    159 seq731_BIOID162099   -            465   6.2e-52  175.9   0.0   1   1     2e-52   9.1e-49  165.6   0.0     2   159   184   335   183   335 0.97 Di-haem cytochrome c peroxidase
Haem_bd              PF14376.1    137 seq731_BIOID162099   -            465   9.4e-42  141.8   0.0   1   1   2.1e-45   9.4e-42  141.8   0.0     2   137    17   155    16   155 0.99 Haem-binding domain
Cytochrom_C          PF00034.16    91 seq731_BIOID162099   -            465   5.1e-15   55.9   0.1   1   1   4.1e-11   1.9e-07   31.7   0.0     2    90   340   453   339   454 0.86 Cytochrome c
Pyridoxal_deC        PF00282.14   373 seq732_BIOID162099   -            487  1.4e-108  362.6   0.0   1   1  2.4e-112  1.7e-108  362.3   0.0     1   373    54   404    54   404 0.98 Pyridoxal-dependent decarboxylase conserved domain
HTH_AraC             PF00165.18    42 seq734_BIOID162099   -            274   9.5e-20   69.6   0.7   1   2   1.1e-09   7.5e-06   25.4   0.0     1    41   151   190   151   191 0.93 Bacterial regulatory helix-turn-helix proteins, AraC family
HTH_AraC             PF00165.18    42 seq734_BIOID162099   -            274   9.5e-20   69.6   0.7   2   2   4.8e-15   3.3e-11   42.5   0.1     7    41   205   240   204   241 0.95 Bacterial regulatory helix-turn-helix proteins, AraC family
HTH_18               PF12833.2     81 seq734_BIOID162099   -            274   2.8e-16   59.2   0.1   1   1   7.3e-20     5e-16   58.4   0.1     1    81   164   242   164   242 0.96 Helix-turn-helix domain
HTH_AraC             PF00165.18    42 seq735_BIOID162099   -            242   4.2e-19   67.6   0.9   1   2     1e-08   6.8e-05   22.4   0.0     1    37   145   181   145   186 0.88 Bacterial regulatory helix-turn-helix proteins, AraC family
HTH_AraC             PF00165.18    42 seq735_BIOID162099   -            242   4.2e-19   67.6   0.9   2   2   2.8e-15   1.9e-11   43.2   0.1     6    40   198   233   196   235 0.91 Bacterial regulatory helix-turn-helix proteins, AraC family
HTH_18               PF12833.2     81 seq735_BIOID162099   -            242   3.4e-12   46.1   0.3   1   1   8.5e-16   5.8e-12   45.4   0.2     1    80   158   235   158   236 0.93 Helix-turn-helix domain
HdeA                 PF06411.6     94 seq742_BIOID162099   -            110   2.6e-26   91.3   0.2   1   1   2.2e-30     3e-26   91.0   0.2     4    94     6    98     3    98 0.91 HdeA/HdeB family
HdeA                 PF06411.6     94 seq744_BIOID162099   -            112   1.4e-28   98.5   0.5   1   1   1.2e-32   1.6e-28   98.3   0.3     4    93    13   101    10   102 0.90 HdeA/HdeB family
MgtC                 PF02308.11   135 seq745_BIOID162099   -            215   7.6e-48  161.6   9.8   1   1   8.2e-52   1.1e-47  161.1   6.8     1   128     9   136     9   143 0.96 MgtC family
DDE_Tnp_1            PF01609.16   211 seq746_BIOID162099   -            402   8.8e-25   87.3   0.0   1   1     1e-28   1.4e-24   86.7   0.0     4   208    91   328    88   331 0.93 Transposase DDE domain
HTH_20               PF12840.2     61 seq750_BIOID162099   -             98   2.4e-16   59.1   0.0   1   1   7.5e-20   3.4e-16   58.6   0.0     3    61     6    69     4    69 0.93 Helix-turn-helix domain
HTH_5                PF01022.15    47 seq750_BIOID162099   -             98   1.4e-07   30.9   1.2   1   1   7.3e-11   3.3e-07   29.7   0.0     1    46    15    63    15    64 0.94 Bacterial regulatory protein, arsR family
HTH_IclR             PF09339.5     52 seq750_BIOID162099   -             98   8.5e-07   28.3   0.2   1   1   3.7e-10   1.7e-06   27.4   0.0    13    51    27    65    23    66 0.93 IclR helix-turn-helix domain
Peptidase_M3         PF01432.15   458 seq754_BIOID162099   -            680  2.9e-177  590.1   0.0   1   1  2.7e-181  3.6e-177  589.8   0.0     1   457   222   677   222   678 0.99 Peptidase family M3
SAM_MT               PF04445.8    235 seq755_BIOID162099   -            250  9.8e-115  381.5   0.0   1   1  8.1e-119  1.1e-114  381.3   0.0     3   234    16   247    14   248 0.99 Putative SAM-dependent methyltransferase
UspB                 PF10625.4    107 seq758_BIOID162099   -            111   2.6e-52  174.9   0.8   1   1   2.2e-56     3e-52  174.7   0.6     1   107     1   107     1   107 0.99 Universal stress protein B (UspB)
HI0933_like          PF03486.9    409 seq761_BIOID162099   -            400  3.9e-156  519.5   0.0   1   1  2.3e-159  4.4e-156  519.3   0.0     2   408     5   392     4   393 0.98 HI0933-like protein
Pyr_redox_3          PF13738.1    203 seq761_BIOID162099   -            400     2e-11   44.2   0.0   1   1   2.5e-14   4.8e-11   42.9   0.0     1   141     7   166     7   189 0.71 Pyridine nucleotide-disulphide oxidoreductase
FAD_binding_2        PF00890.19   421 seq761_BIOID162099   -            400     1e-10   40.9   2.5   1   1   6.2e-10   1.2e-06   27.5   0.2     1    45     5    49     5    56 0.94 FAD binding domain
Pyr_redox_2          PF07992.9    200 seq761_BIOID162099   -            400   1.3e-09   38.1   0.0   1   1   4.7e-12   9.1e-09   35.3   0.0     1   197     5   370     5   373 0.72 Pyridine nucleotide-disulphide oxidoreductase
NAD_binding_8        PF13450.1     68 seq761_BIOID162099   -            400   2.2e-05   24.2   1.1   1   1   2.5e-08   4.8e-05   23.1   0.8     1    32     8    39     8    50 0.95 NAD(P)-binding Rossmann-like domain
DUF4049              PF13258.1    318 seq764_BIOID162099   -            529  1.9e-192  638.0   6.0   1   1  2.4e-196  3.3e-192  637.2   4.2     1   318   209   526   209   526 1.00 Domain of unknown function (DUF4049)
DUF4049              PF13258.1    318 seq765_BIOID162099   -            540  5.3e-157  521.6   3.2   1   1  5.8e-161  7.9e-157  521.0   2.2     1   318   194   503   194   503 0.99 Domain of unknown function (DUF4049)
HlyD                 PF00529.15   306 seq767_BIOID162099   -            355     3e-40  138.3  24.8   1   1   1.2e-43   3.4e-40  138.1  17.2     2   306    47   339    46   339 0.97 HlyD family secretion protein
HlyD_2               PF12700.2    328 seq767_BIOID162099   -            355   2.8e-19   69.3   1.3   1   1   1.4e-22   3.9e-19   68.8   0.9    13   239    39   290    37   309 0.78 HlyD family secretion protein
HlyD_3               PF13437.1    105 seq767_BIOID162099   -            355   4.9e-18   65.2   0.1   1   1   1.6e-16   4.5e-13   49.3   0.0     2    97   214   319   213   326 0.86 HlyD family secretion protein
Biotin_lipoyl_2      PF13533.1     50 seq767_BIOID162099   -            355     4e-10   39.0   2.9   1   1   1.5e-13     4e-10   39.0   2.0     2    46    47    95    44   110 0.83 Biotin-lipoyl like
ABC2_membrane_3      PF12698.2    344 seq768_BIOID162099   -            911   1.6e-41  142.3   6.2   1   1   1.1e-44   2.5e-41  141.7   4.3    12   343   569   903   560   904 0.88 ABC-2 family transporter protein
ABC_tran             PF00005.22   118 seq768_BIOID162099   -            911   4.6e-37  126.8   0.0   1   2   5.1e-21   1.2e-17   64.2   0.0     1   118    52   176    52   176 0.89 ABC transporter
ABC_tran             PF00005.22   118 seq768_BIOID162099   -            911   4.6e-37  126.8   0.0   2   2   1.1e-19   2.6e-16   59.9   0.0     1   118   316   436   316   436 0.90 ABC transporter
AAA_21               PF13304.1    303 seq768_BIOID162099   -            911   7.7e-22   78.4   1.5   1   1   7.7e-10   1.8e-06   28.0   0.0   220   297   391   466   341   466 0.79 AAA domain
ABC2_membrane_2      PF12679.2    277 seq768_BIOID162099   -            911   6.8e-20   70.9   5.0   1   1   5.7e-23   1.3e-19   70.0   3.5    72   275   675   909   544   910 0.77 ABC-2 family transporter protein
ABC2_membrane        PF01061.19   209 seq768_BIOID162099   -            911   3.4e-17   62.2  12.9   1   1     3e-20   6.8e-17   61.2   7.2    52   207   711   874   680   876 0.85 ABC-2 type transporter
ABC2_membrane_4      PF12730.2    232 seq768_BIOID162099   -            911   1.8e-08   33.6  15.8   1   1   1.4e-11   3.2e-08   32.8  11.0    50   227   718   898   550   906 0.63 ABC-2 family transporter protein
ABC2_membrane_3      PF12698.2    344 seq769_BIOID162099   -            375   1.7e-33  115.9  13.1   1   1   6.2e-37   2.1e-33  115.6   9.1    12   343    28   365    24   366 0.81 ABC-2 family transporter protein
ABC2_membrane        PF01061.19   209 seq769_BIOID162099   -            375   6.5e-28   97.2  13.4   1   1   1.9e-31   6.5e-28   97.2   9.3    25   209   139   337   118   337 0.83 ABC-2 type transporter
ABC2_membrane_2      PF12679.2    277 seq769_BIOID162099   -            375   1.8e-16   59.7   9.4   1   1     7e-20   2.4e-16   59.3   6.5     5   274    13   369     9   370 0.78 ABC-2 family transporter protein
ABC2_membrane_4      PF12730.2    232 seq769_BIOID162099   -            375   8.4e-11   41.3  10.3   1   1   3.5e-14   1.2e-10   40.8   7.1     4   231    16   361    13   365 0.65 ABC-2 family transporter protein
HicB                 PF05534.7     51 seq770_BIOID162099   -            119   1.3e-19   69.3   0.0   1   1   1.6e-23   2.2e-19   68.6   0.0     1    51    60   112    60   112 0.99 HicB family
MFS_1                PF07690.11   354 seq772_BIOID162099   -            419     3e-27   95.2  65.5   1   2   7.7e-19   1.1e-14   53.9  30.0     3   271    38   291    33   294 0.82 Major Facilitator Superfamily
MFS_1                PF07690.11   354 seq772_BIOID162099   -            419     3e-27   95.2  65.5   2   2   1.9e-16   2.6e-12   46.0  14.1    35   184   268   414   266   418 0.90 Major Facilitator Superfamily
SirA                 PF01206.12    70 seq774_BIOID162099   -             81   2.3e-26   91.0   0.0   1   1   1.9e-30   2.6e-26   90.8   0.0     1    70    10    79    10    79 0.98 SirA-like protein
DUF2500              PF10694.4    110 seq775_BIOID162099   -            119   2.1e-36  124.1   0.1   1   1   1.7e-40   2.3e-36  123.9   0.0     1   108     5   115     5   117 0.98 Protein of unknown function (DUF2500)
SRP54                PF00448.17   196 seq778_BIOID162099   -            497   2.1e-80  268.7   2.2   1   1   1.1e-83   5.2e-80  267.4   1.5     1   195   293   493   293   494 0.99 SRP54-type protein, GTPase domain
SRP54_N              PF02881.14    75 seq778_BIOID162099   -            497     1e-16   60.6   2.6   1   1   2.2e-20     1e-16   60.6   1.8     1    75   199   275   199   275 0.95 SRP54-type protein, helical bundle domain
Zeta_toxin           PF06414.7    201 seq778_BIOID162099   -            497   2.1e-07   30.1   0.1   1   1   1.1e-10   5.1e-07   28.8   0.1    10   131   287   412   279   416 0.80 Zeta toxin
ABC_tran             PF00005.22   118 seq779_BIOID162099   -            222   1.2e-28   99.7   0.0   1   1     4e-32   2.8e-28   98.5   0.0     1   117    42   165    42   166 0.97 ABC transporter
AAA_21               PF13304.1    303 seq779_BIOID162099   -            222   3.8e-11   43.3   0.0   1   1   1.6e-10   1.1e-06   28.7   0.0   181   302   101   200    58   201 0.76 AAA domain
FtsX                 PF02687.16   121 seq781_BIOID162099   -            361   6.3e-12   45.2  13.7   1   1   8.2e-16   1.1e-11   44.3   7.3     2   116   236   350   234   356 0.81 FtsX-like permease family
Sigma70_r2           PF04542.9     71 seq782_BIOID162099   -            284   4.6e-19   67.6   0.0   1   1   1.3e-22   9.1e-19   66.7   0.0     1    70    53   122    53   123 0.97 Sigma-70 region 2
Sigma70_r4           PF04545.11    50 seq782_BIOID162099   -            284   3.6e-18   64.4   1.1   1   1   1.3e-20   9.1e-17   59.9   0.2     1    50   228   280   228   280 0.97 Sigma-70, region 4
Peripla_BP_6         PF13458.1    343 seq783_BIOID162099   -            367   5.6e-57  193.5   6.3   1   1   1.5e-60   6.7e-57  193.2   4.4     2   325    26   344    25   361 0.94 Periplasmic binding protein
ANF_receptor         PF01094.23   349 seq783_BIOID162099   -            367   2.5e-47  161.3   0.0   1   1   6.4e-51   2.9e-47  161.1   0.0     4   348    47   357    44   358 0.92 Receptor family ligand binding region
Peripla_BP_5         PF13433.1    364 seq783_BIOID162099   -            367   1.4e-20   73.2   0.0   1   1     4e-24   1.8e-20   72.8   0.0     1   323    26   343    26   350 0.91 Periplasmic binding protein domain
DUF1778              PF08681.6     80 seq784_BIOID162099   -             88     2e-29  101.1   0.4   1   1   1.6e-33   2.2e-29  100.9   0.3     1    79     8    86     8    87 0.98 Protein of unknown function (DUF1778)
Acetyltransf_7       PF13508.1     79 seq785_BIOID162099   -            175   4.9e-09   36.1   0.0   1   1   1.1e-12   7.3e-09   35.5   0.0    11    78    55   150    30   151 0.84 Acetyltransferase (GNAT) domain
Acetyltransf_1       PF00583.19    83 seq785_BIOID162099   -            175   1.2e-05   25.1   0.1   1   1   2.9e-09     2e-05   24.4   0.0    26    82    91   149    39   150 0.84 Acetyltransferase (GNAT) family
Peripla_BP_6         PF13458.1    343 seq788_BIOID162099   -            369   2.1e-63  214.6   4.3   1   1   5.2e-67   2.4e-63  214.4   3.0     2   342    26   363    25   364 0.94 Periplasmic binding protein
ANF_receptor         PF01094.23   349 seq788_BIOID162099   -            369     2e-51  174.8   0.0   1   1   5.2e-55   2.3e-51  174.5   0.0     4   349    47   360    44   360 0.94 Receptor family ligand binding region
Peripla_BP_5         PF13433.1    364 seq788_BIOID162099   -            369   1.8e-22   79.4   0.0   1   1   4.7e-26   2.1e-22   79.2   0.0     1   323    26   345    26   365 0.92 Periplasmic binding protein domain
BPD_transp_2         PF02653.11   267 seq789_BIOID162099   -            308   1.1e-68  231.0  41.7   1   1   8.8e-73   1.2e-68  230.8  28.9     1   267    11   292    11   292 0.98 Branched-chain amino acid transport system / permease component
BPD_transp_2         PF02653.11   267 seq790_BIOID162099   -            425   4.9e-58  196.0  28.1   1   1   7.1e-62   4.9e-58  196.0  19.5     3   267   112   398   110   398 0.99 Branched-chain amino acid transport system / permease component
DUF3382              PF11862.3    101 seq790_BIOID162099   -            425   1.2e-23   82.7   6.4   1   1   1.8e-27   1.2e-23   82.7   4.4     4   101     5   103     2   103 0.98 Domain of unknown function (DUF3382)
ABC_tran             PF00005.22   118 seq791_BIOID162099   -            255   5.2e-24   84.7   0.0   1   1   1.9e-27   8.8e-24   84.0   0.0     1   117    45   181    45   182 0.95 ABC transporter
BCA_ABC_TP_C         PF12399.3     23 seq791_BIOID162099   -            255   3.8e-11   42.2   0.1   1   1     2e-14   9.3e-11   41.0   0.0     3    23   233   253   231   253 0.95 Branched-chain amino acid ATP-binding cassette transporter
ABC_tran             PF00005.22   118 seq792_BIOID162099   -            237   1.2e-20   73.8   0.0   1   1   3.1e-24   2.1e-20   73.1   0.0     1   116    45   164    45   166 0.90 ABC transporter
DUF3521              PF12035.3     35 seq794_BIOID162099   -             38   4.9e-15   54.9   1.7   1   1     4e-19   5.5e-15   54.8   1.2     1    35     1    33     1    33 0.98 Protein of unknown function (DUF3521)
SBP_bac_8            PF13416.1    281 seq795_BIOID162099   -            438   1.7e-45  155.7  14.1   1   1     3e-49   2.1e-45  155.5   9.8     2   278    44   368    43   371 0.79 Bacterial extracellular solute-binding protein
SBP_bac_1            PF01547.20   314 seq795_BIOID162099   -            438   4.7e-39  134.8  13.1   1   1   9.1e-43   6.2e-39  134.4   9.1    10   313    41   337    34   338 0.87 Bacterial extracellular solute-binding protein
BPD_transp_1         PF00528.17   185 seq796_BIOID162099   -            295   4.4e-20   71.8  20.9   1   1   3.2e-24   4.4e-20   71.8  14.5     3   184    88   293    86   294 0.90 Binding-protein-dependent transport system inner membrane component
BPD_transp_1         PF00528.17   185 seq797_BIOID162099   -            281   1.6e-22   79.8  18.0   1   1   1.1e-26   1.6e-22   79.8  12.5     3   183    93   276    91   278 0.94 Binding-protein-dependent transport system inner membrane component
ABC_tran             PF00005.22   118 seq798_BIOID162099   -            356     2e-22   79.6   0.0   1   1   1.7e-25     6e-22   78.1   0.0     1   117    44   162    44   163 0.91 ABC transporter
TOBE_2               PF08402.5     75 seq798_BIOID162099   -            356   4.5e-09   36.0   0.1   1   1   5.5e-12   1.9e-08   34.0   0.0     1    75   278   348   278   348 0.92 TOBE domain
GDPD                 PF03009.12   255 seq799_BIOID162099   -            247   2.9e-45  154.6   0.0   1   1   2.5e-49   3.4e-45  154.4   0.0     1   254    12   238    12   239 0.95 Glycerophosphoryl diester phosphodiesterase family
G_glu_transpept      PF01019.16   510 seq801_BIOID162099   -            580  1.8e-187  623.7   0.6   1   1  1.5e-191  2.1e-187  623.5   0.4     2   508    64   572    63   574 0.99 Gamma-glutamyltranspeptidase
GFO_IDH_MocA         PF01408.17   120 seq802_BIOID162099   -            345   3.5e-27   95.2   0.0   1   1   1.2e-30   5.7e-27   94.5   0.0     1   117     3   120     3   123 0.96 Oxidoreductase family, NAD-binding Rossmann fold
GFO_IDH_MocA_C       PF02894.12   115 seq802_BIOID162099   -            345   6.7e-14   51.5   0.0   1   1   2.5e-17   1.1e-13   50.7   0.0     1   113   135   237   135   239 0.92 Oxidoreductase family, C-terminal alpha/beta domain
NAD_binding_3        PF03447.11   117 seq802_BIOID162099   -            345   5.9e-07   29.7   0.0   1   1   2.8e-10   1.3e-06   28.6   0.0    26   114    33   119    19   120 0.83 Homoserine dehydrogenase, NAD binding domain
Pirin                PF02678.11   107 seq803_BIOID162099   -            231     3e-36  123.4   0.4   1   1   6.6e-40   4.5e-36  122.8   0.3     5   107     7   119     3   119 0.94 Pirin
Cupin_2              PF07883.6     71 seq803_BIOID162099   -            231   4.6e-07   29.1   0.9   1   1   1.6e-10   1.1e-06   27.9   0.2     5    67    48   114    46   120 0.84 Cupin domain
Peripla_BP_1         PF00532.16   279 seq804_BIOID162099   -            331   3.3e-30  105.1   0.0   1   1   1.2e-33   4.3e-30  104.7   0.0     2   259    64   309    63   319 0.93 Periplasmic binding proteins and sugar binding domain of LacI family
Peripla_BP_3         PF13377.1    160 seq804_BIOID162099   -            331   1.9e-24   86.3   0.0   1   1   5.5e-27   1.9e-23   83.1   0.0     5   159   176   330   172   331 0.84 Periplasmic binding protein-like domain
LacI                 PF00356.16    46 seq804_BIOID162099   -            331   5.1e-18   64.2   0.0   1   1   3.1e-21   1.1e-17   63.2   0.0     2    46     8    52     7    52 0.98 Bacterial regulatory proteins, lacI family
Peripla_BP_4         PF13407.1    258 seq804_BIOID162099   -            331   3.4e-12   46.1   0.0   1   1   1.3e-15   4.4e-12   45.7   0.0     1   217    66   275    66   309 0.88 Periplasmic binding protein domain
SKI                  PF01202.17   158 seq805_BIOID162099   -            175   1.3e-13   51.0   0.0   1   1   4.5e-17   1.5e-13   50.7   0.0     1   156    17   170    17   172 0.80 Shikimate kinase
AAA_33               PF13671.1    143 seq805_BIOID162099   -            175   6.5e-09   35.7   0.0   1   1   2.7e-12   9.4e-09   35.1   0.0     3   121    12   127    10   144 0.79 AAA domain
APS_kinase           PF01583.15   157 seq805_BIOID162099   -            175   2.5e-06   27.1   0.0   1   1     9e-10   3.1e-06   26.8   0.0     6   116    12   120     7   148 0.80 Adenylylsulphate kinase
GntP_permease        PF02447.11   441 seq807_BIOID162099   -            446  1.1e-166  554.6  44.7   1   1  2.7e-170  1.2e-166  554.4  31.0     2   438     5   441     4   445 0.98 GntP family permease
CitMHS               PF03600.11   349 seq807_BIOID162099   -            446   2.5e-11   42.6  32.8   1   1   9.8e-15   4.5e-11   41.8  22.8     6   329    14   375     9   393 0.72 Citrate transporter
DUF401               PF04165.7    386 seq807_BIOID162099   -            446   1.3e-07   30.9   4.7   1   1   2.8e-11   1.3e-07   30.9   3.3   223   367   270   422   267   444 0.78 Protein of unknown function (DUF401)
Semialdhyde_dhC      PF02774.13   184 seq808_BIOID162099   -            387   5.3e-61  205.5   0.0   1   1   9.7e-65   6.6e-61  205.2   0.0     1   184   164   373   164   373 0.97 Semialdehyde dehydrogenase, dimerisation domain
Semialdhyde_dh       PF01118.19   121 seq808_BIOID162099   -            387     2e-23   82.8   0.0   1   1   5.3e-27   3.6e-23   82.0   0.0     1   119    23   140    23   142 0.90 Semialdehyde dehydrogenase, NAD binding domain
CBM_48               PF02922.13    85 seq809_BIOID162099   -            728   1.8e-29  101.4   0.0   1   1   5.3e-30   2.4e-26   91.4   0.0     2    85   125   207   124   207 0.95 Carbohydrate-binding module 48 (Isoamylase N-terminal domain)
Alpha-amylase_C      PF02806.13    96 seq809_BIOID162099   -            728   3.4e-22   78.2   0.0   1   1   1.5e-25   6.8e-22   77.2   0.0     1    92   628   724   628   728 0.92 Alpha amylase, C-terminal all-beta domain
Alpha-amylase        PF00128.19   316 seq809_BIOID162099   -            728   9.4e-15   54.6   0.0   1   1   2.5e-15   1.1e-11   44.5   0.0    10    82   273   346   267   371 0.88 Alpha amylase, catalytic domain
CBM_48               PF02922.13    85 seq810_BIOID162099   -            657   3.9e-21   74.7   0.0   1   1   1.1e-24   7.8e-21   73.8   0.0     1    85    11    97    11    97 0.89 Carbohydrate-binding module 48 (Isoamylase N-terminal domain)
Alpha-amylase        PF00128.19   316 seq810_BIOID162099   -            657   5.3e-19   68.6   0.0   1   1   6.3e-20   4.3e-16   59.0   0.0    10   312   185   522   183   527 0.73 Alpha amylase, catalytic domain
NTP_transferase      PF00483.18   248 seq811_BIOID162099   -            438   2.2e-70  236.6   0.0   1   1   3.9e-74   2.6e-70  236.4   0.0     2   246    29   298    28   300 0.97 Nucleotidyl transferase
NTP_transf_3         PF12804.2    179 seq811_BIOID162099   -            438   5.3e-07   29.8   0.0   1   1   1.3e-10   8.6e-07   29.1   0.0     1   121    29   173    29   241 0.79 MobA-like NTP transferase domain
Glyco_transf_5       PF08323.6    245 seq812_BIOID162099   -            477   1.1e-72  244.3   0.2   1   1   1.4e-75   6.3e-72  241.8   0.0     1   244     2   233     2   234 0.92 Starch synthase catalytic domain
Glycos_transf_1      PF00534.15   172 seq812_BIOID162099   -            477   2.2e-16   59.6   0.0   1   1   7.9e-20   3.6e-16   58.9   0.0    12   155   289   438   283   448 0.93 Glycosyl transferases group 1
Glyco_trans_4_4      PF13579.1    160 seq812_BIOID162099   -            477   1.3e-10   41.5   7.7   1   1   1.1e-12   5.2e-09   36.3   3.4     1   144    17   219    17   225 0.58 Glycosyl transferase 4-like domain
Phosphorylase        PF00343.15   713 seq813_BIOID162099   -            815         0 1230.9   0.5   1   1         0         0 1230.7   0.3     1   713   101   812   101   812 1.00 Carbohydrate phosphorylase
PBP_like_2           PF12849.2    281 seq814_BIOID162099   -            501   3.6e-32  111.8   2.0   1   1   3.8e-36   5.2e-32  111.3   1.4     8   279   238   481   232   483 0.82 PBP superfamily domain
Rhodanese            PF00581.15   113 seq820_BIOID162099   -            108     1e-15   57.9   0.0   1   1   8.8e-20   1.2e-15   57.7   0.0     4   112    11    98     8    99 0.93 Rhodanese-like domain
DUF3582              PF12122.3    101 seq821_BIOID162099   -            276   3.6e-33  113.4   0.0   1   1     1e-36   7.1e-33  112.5   0.0     1   101     1    99     1    99 0.97 Protein of unknown function (DUF3582)
Rhomboid             PF01694.17   146 seq821_BIOID162099   -            276   3.2e-27   95.2  14.7   1   1   4.7e-31   3.2e-27   95.2  10.2     3   142   131   269   129   273 0.88 Rhomboid family
DeoRC                PF00455.17   162 seq822_BIOID162099   -            252   1.2e-57  193.9   0.1   1   1   4.6e-61   1.6e-57  193.5   0.1     2   161    73   232    72   233 0.99 DeoR C terminal sensor domain
HTH_DeoR             PF08220.7     57 seq822_BIOID162099   -            252   2.9e-26   90.6   0.0   1   1   1.5e-29   5.2e-26   89.8   0.0     1    56     6    61     6    62 0.98 DeoR-like helix-turn-helix domain
HTH_11               PF08279.7     55 seq822_BIOID162099   -            252   7.2e-08   31.8   0.0   1   1   3.6e-11   1.2e-07   31.1   0.0     1    43     6    47     6    55 0.88 HTH domain
GntR                 PF00392.16    64 seq822_BIOID162099   -            252   7.4e-06   25.1   0.0   1   1   5.5e-09   1.9e-05   23.8   0.0    26    61    21    56    13    58 0.93 Bacterial regulatory proteins, gntR family
UPF0027              PF01139.12   420 seq823_BIOID162099   -            408  8.9e-135  449.7   0.3   1   1  7.4e-139    1e-134  449.6   0.2     2   420    10   408     9   408 0.92 Uncharacterized protein family UPF0027
RTC                  PF01137.16   228 seq824_BIOID162099   -            339   3.1e-85  284.4   0.1   1   1   5.4e-89   3.7e-85  284.2   0.0     1   225     8   326     8   329 0.99 RNA 3'-terminal phosphate cyclase
RTC_insert           PF05189.8    103 seq824_BIOID162099   -            339   4.2e-13   49.0   0.1   1   1   1.3e-16     9e-13   48.0   0.1     2   102   185   277   184   278 0.96 RNA 3'-terminal phosphate cyclase (RTC), insert domain
Phosphorylase        PF00343.15   713 seq827_BIOID162099   -            731         0 1154.6   0.3   1   1         0         0 1154.4   0.2     1   712    25   730    25   731 0.99 Carbohydrate phosphorylase
Glyco_hydro_77       PF02446.12   496 seq828_BIOID162099   -            694  3.6e-162  540.3   0.0   1   1  3.1e-166  4.2e-162  540.0   0.0     1   495   148   683   148   684 0.97 4-alpha-glucanotransferase
Abhydrolase_6        PF12697.2    228 seq830_BIOID162099   -            256   3.7e-33  115.2   2.1   1   1   9.2e-37   4.2e-33  115.0   1.4     1   227    16   247    16   248 0.93 Alpha/beta hydrolase family
Abhydrolase_1        PF00561.15   230 seq830_BIOID162099   -            256   2.2e-26   92.7   0.0   1   1   5.8e-30   2.6e-26   92.4   0.0     1   229    40   250    40   251 0.93 alpha/beta hydrolase fold
Abhydrolase_5        PF12695.2    142 seq830_BIOID162099   -            256   3.9e-16   58.9   0.0   1   1   2.5e-18   1.1e-14   54.2   0.0     2   141    16   235    15   236 0.84 Alpha/beta hydrolase family
Response_reg         PF00072.19   112 seq832_BIOID162099   -            239   2.6e-29  101.3   0.0   1   1   5.4e-33   3.7e-29  100.8   0.0     1   111     7   116     7   117 0.99 Response regulator receiver domain
Trans_reg_C          PF00486.23    77 seq832_BIOID162099   -            239   5.2e-23   80.6   0.0   1   1   2.1e-26   1.4e-22   79.2   0.0     2    77   157   232   156   232 0.98 Transcriptional regulatory protein, C terminal
HATPase_c            PF02518.21   111 seq833_BIOID162099   -            450     2e-23   82.0   0.0   1   1   1.3e-26   5.7e-23   80.6   0.0     4   110   335   438   332   439 0.96 Histidine kinase-, DNA gyrase B-, and HSP90-like ATPase
HAMP                 PF00672.20    70 seq833_BIOID162099   -            450   1.4e-11   44.2   5.5   1   1   1.9e-14   8.8e-11   41.7   0.0     4    67   163   226   160   229 0.93 HAMP domain
HisKA                PF00512.20    68 seq833_BIOID162099   -            450   6.9e-11   41.8   0.1   1   1   3.4e-14   1.6e-10   40.7   0.1     2    66   234   291   233   293 0.89 His Kinase A (phospho-acceptor) domain
DUF4153              PF13687.1    217 seq837_BIOID162099   -            574   3.2e-38  131.3  28.7   1   1   2.4e-42   3.2e-38  131.3  19.9     1   216   150   389   150   390 0.90 Domain of unknown function (DUF4153)
NUDIX                PF00293.23   135 seq840_BIOID162099   -            186   3.6e-09   36.2   0.0   1   1   3.4e-13   4.7e-09   35.8   0.0     2    66    47   109    46   175 0.73 NUDIX domain
PilN                 PF05137.8     78 seq842_BIOID162099   -            179   5.1e-11   42.1   0.1   1   1   8.4e-15   1.1e-10   41.0   0.1     3    77    99   170    97   172 0.83 Fimbrial assembly protein (PilN)
DUF2531              PF10748.4    133 seq844_BIOID162099   -            134     6e-64  213.0   2.1   1   1   4.9e-68   6.6e-64  212.9   1.5     2   133     3   134     2   134 0.99 Protein of unknown function (DUF2531)
Secretin             PF00263.16   165 seq845_BIOID162099   -            412   2.4e-45  153.7   0.2   1   1   1.1e-48   5.1e-45  152.6   0.2     1   164   250   409   250   410 0.93 Bacterial type II and III secretion system protein
Secretin_N           PF03958.12    82 seq845_BIOID162099   -            412   4.7e-11   42.5   0.3   1   1   5.3e-14   2.4e-10   40.3   0.0     2    81   120   179   119   180 0.96 Bacterial type II/III secretion system short domain
STN                  PF07660.9     52 seq845_BIOID162099   -            412   8.7e-08   31.4   0.2   1   1   3.7e-09   1.7e-05   24.1   0.0     2    47    47    89    46    91 0.88 Secretin and TonB N terminus short domain
SKI                  PF01202.17   158 seq847_BIOID162099   -            225   1.2e-55  187.5   0.5   1   1   5.5e-59   1.5e-55  187.2   0.3     1   157    65   222    65   223 0.99 Shikimate kinase
AAA_17               PF13207.1    121 seq847_BIOID162099   -            225   4.8e-10   40.1   0.1   1   1   2.7e-13   7.5e-10   39.5   0.0     2   110    59   168    58   208 0.68 AAA domain
AAA_18               PF13238.1    129 seq847_BIOID162099   -            225     3e-08   33.9   0.1   1   1   1.6e-11   4.5e-08   33.3   0.0     1   106    59   186    59   209 0.71 AAA domain
AAA_33               PF13671.1    143 seq847_BIOID162099   -            225   1.3e-07   31.4   0.1   1   1     4e-10   1.1e-06   28.4   0.1     2   115    59   166    59   216 0.67 AAA domain
DHQ_synthase         PF01761.15   261 seq849_BIOID162099   -            362  2.3e-107  357.6   0.0   1   1    6e-111  2.7e-107  357.4   0.0     2   260    67   325    66   326 0.99 3-dehydroquinate synthase
Fe-ADH_2             PF13685.1    250 seq849_BIOID162099   -            362   6.4e-17   61.5   0.1   1   1   2.4e-18   1.1e-14   54.2   0.0     2   165    17   188    16   246 0.74 Iron-containing alcohol dehydrogenase
Fe-ADH               PF00465.14   366 seq849_BIOID162099   -            362   1.7e-09   36.6   1.8   1   1   5.3e-10   2.4e-06   26.3   0.1    22   185    34   184    15   188 0.80 Iron-containing alcohol dehydrogenase
SPOR                 PF05036.8     76 seq850_BIOID162099   -            428   6.8e-13   48.4   0.1   1   1     1e-16   1.4e-12   47.4   0.0     2    74   345   417   344   419 0.96 Sporulation related domain
MethyltransfD12      PF02086.10   260 seq852_BIOID162099   -            278   1.2e-75  254.2   0.2   1   1   9.6e-80   1.3e-75  254.1   0.1     1   260    10   251    10   251 0.97 D12 class N6 adenine-specific DNA methyltransferase
Ribul_P_3_epim       PF00834.14   201 seq853_BIOID162099   -            225   1.6e-93  311.2   0.0   1   1   2.8e-97   1.9e-93  311.0   0.0     2   200     6   205     5   206 0.99 Ribulose-phosphate 3 epimerase family
HAD_2                PF13419.1    176 seq854_BIOID162099   -            252   2.5e-30  105.9   0.0   1   1   1.3e-33   3.5e-30  105.4   0.0     1   175    10   209    10   210 0.75 Haloacid dehalogenase-like hydrolase
Hydrolase            PF00702.21   204 seq854_BIOID162099   -            252   6.5e-21   75.6   0.1   1   1     3e-24   8.2e-21   75.3   0.1     1   204     7   204     7   204 0.78 haloacid dehalogenase-like hydrolase
HAD                  PF12710.2    191 seq854_BIOID162099   -            252   5.4e-12   46.1   0.0   1   1   2.7e-15   7.5e-12   45.7   0.0     1   191    10   201    10   201 0.59 haloacid dehalogenase-like hydrolase
Hydrolase_like       PF13242.1     75 seq854_BIOID162099   -            252   6.5e-12   44.8   0.0   1   1   5.2e-15   1.4e-11   43.7   0.0     3    74   166   234   164   235 0.89 HAD-hyrolase-like
tRNA-synt_1b         PF00579.20   292 seq855_BIOID162099   -            334   2.4e-88  295.9   0.0   1   1   2.1e-92   2.8e-88  295.6   0.0     5   291     3   285     1   286 0.98 tRNA synthetases class I (W and Y)
PRD                  PF00874.15    90 seq857_BIOID162099   -            120   0.00012   22.0   0.0   1   1   1.1e-08   0.00014   21.7   0.0     2    83    24   105    23   111 0.92 PRD domain
Ala_racemase_N       PF01168.15   217 seq858_BIOID162099   -            387   3.8e-23   82.0   0.1   1   1   3.4e-27   4.6e-23   81.7   0.0     1   216    33   263    33   264 0.87 Alanine racemase, N-terminal domain
Metalloenzyme        PF01676.13   262 seq859_BIOID162099   -            408   1.8e-55  187.9   0.0   1   1   3.3e-59   2.2e-55  187.6   0.0     2   261     3   396     2   397 0.94 Metalloenzyme superfamily
Phosphodiest         PF01663.17   364 seq859_BIOID162099   -            408   4.8e-06   26.0   0.0   1   1     9e-10   6.2e-06   25.6   0.0   161   248   269   350   185   384 0.70 Type I phosphodiesterase / nucleotide pyrophosphatase
PTE                  PF02126.13   308 seq860_BIOID162099   -            292  3.3e-128  426.9   0.3   1   1  2.7e-132  3.7e-128  426.7   0.2     1   308     1   292     1   292 0.99 Phosphotriesterase family
DUF2620              PF10941.3    117 seq861_BIOID162099   -            117   2.1e-52  176.0   3.2   1   1   1.7e-56   2.3e-52  175.8   2.2     1   117     2   117     2   117 0.99 Protein of unknown function DUF2620
YhfT                 PF10797.4    420 seq862_BIOID162099   -            434    1e-181  604.2  32.0   1   1  8.5e-186  1.2e-181  604.1  22.2     1   420     5   431     5   431 0.99 Protein of unknown function
Aminotran_1_2        PF00155.16   363 seq863_BIOID162099   -            361     2e-09   36.7   0.1   1   1   9.5e-13   4.3e-09   35.6   0.1    46   259    52   232    39   236 0.85 Aminotransferase class I and II
Cys_Met_Meta_PP      PF01053.15   386 seq863_BIOID162099   -            361   3.3e-06   25.5   0.1   1   1   9.9e-10   4.5e-06   25.0   0.1    58   250    53   239    47   251 0.77 Cys/Met metabolism PLP-dependent enzyme
Aminotran_5          PF00266.14   371 seq863_BIOID162099   -            361   1.7e-05   23.6   0.1   1   1   5.4e-09   2.5e-05   23.0   0.1    46   229    53   224    45   236 0.80 Aminotransferase class-V
Pro_isomerase        PF00160.16   155 seq867_BIOID162099   -            190   6.1e-48  162.8   0.6   1   1   5.2e-52   7.1e-48  162.6   0.4     4   155    33   188    30   188 0.89 Cyclophilin type peptidyl-prolyl cis-trans isomerase/CLD
DUF2559              PF10832.3     54 seq868_BIOID162099   -             55   5.3e-38  128.4   4.1   1   1   4.2e-42   5.8e-38  128.3   2.9     1    54     2    55     2    55 0.99 Protein of unknown function (DUF2559)
Fic                  PF02661.13    97 seq869_BIOID162099   -            200     1e-14   54.8   0.1   1   1   1.5e-18     2e-14   53.9   0.0     6    96    58   152    55   153 0.96 Fic/DOC family
GATase               PF00117.23   192 seq872_BIOID162099   -            187   1.8e-61  206.8   0.0   1   1   2.9e-65     2e-61  206.7   0.0     1   190     3   186     3   187 0.96 Glutamine amidotransferase class-I
Peptidase_C26        PF07722.8    217 seq872_BIOID162099   -            187   6.9e-10   38.6   0.0   1   1   1.4e-13   9.6e-10   38.1   0.0   104   217    70   170    49   170 0.87 Peptidase C26
Aminotran_3          PF00202.16   339 seq875_BIOID162099   -            406  5.9e-125  416.4   0.0   1   1    1e-128    7e-125  416.2   0.0     3   338    29   347    27   348 0.99 Aminotransferase class-III
Aminotran_1_2        PF00155.16   363 seq875_BIOID162099   -            406   4.7e-06   25.6   0.0   1   1   1.2e-09   8.3e-06   24.8   0.0   104   301   155   333    75   351 0.82 Aminotransferase class I and II
OsmC                 PF02566.14   100 seq876_BIOID162099   -            134     3e-19   68.9   0.1   1   1   2.8e-23   3.8e-19   68.6   0.1     2    99    30   127    28   128 0.92 OsmC-like protein
Flavodoxin_2         PF02525.12   199 seq877_BIOID162099   -            184   2.2e-39  134.9   0.0   1   1   1.9e-43   2.6e-39  134.7   0.0     2   196     7   172     6   175 0.91 Flavodoxin-like fold
Na_H_Exchanger       PF00999.16   384 seq878_BIOID162099   -            601   4.6e-70  235.9  47.2   1   1     9e-74   6.2e-70  235.5  32.7     3   383    11   373     9   376 0.95 Sodium/hydrogen exchanger family
TrkA_N               PF02254.13   116 seq878_BIOID162099   -            601     1e-24   86.6   0.1   1   1   2.9e-28     2e-24   85.7   0.0     1   112   403   514   403   517 0.98 TrkA-N domain
DUF2387              PF09526.5     71 seq879_BIOID162099   -             66   1.3e-22   79.3   3.2   1   1   1.2e-26   1.6e-22   79.0   2.2     2    71     4    63     3    63 0.88 Probable metal-binding protein (DUF2387)
FKBP_C               PF00254.23    94 seq881_BIOID162099   -            196   6.5e-11   41.9   0.0   1   1   7.3e-15     1e-10   41.4   0.0     7    94     5   137     1   137 0.83 FKBP-type peptidyl-prolyl cis-trans isomerase
FKBP_N               PF01346.13   124 seq884_BIOID162099   -            270     6e-33  113.4  12.4   1   1   1.3e-36   9.1e-33  112.8   8.6     5   124    27   152    23   152 0.93 Domain amino terminal to FKBP-type peptidyl-prolyl isomerase
FKBP_C               PF00254.23    94 seq884_BIOID162099   -            270   1.2e-30  105.2   0.1   1   1   1.5e-32     1e-28   99.0   0.0     4    94   160   246   157   246 0.96 FKBP-type peptidyl-prolyl cis-trans isomerase
PAS_6                PF08348.6    118 seq885_BIOID162099   -            240   2.1e-39  133.6   0.1   1   1   5.8e-43   3.9e-39  132.7   0.1     1   114    28   140    28   144 0.96 YheO-like PAS domain
HTH_22               PF13309.1     64 seq885_BIOID162099   -            240   1.4e-21   75.8   0.4   1   1   3.3e-25   2.2e-21   75.2   0.3     1    64   165   228   165   228 0.98 HTH domain
DrsE                 PF02635.10   117 seq886_BIOID162099   -            128   3.6e-26   91.4   0.0   1   1     3e-30   4.1e-26   91.2   0.0     1   117     1   128     1   128 0.96 DsrE/DsrF-like family
DrsE                 PF02635.10   117 seq887_BIOID162099   -            119   8.7e-21   74.0   0.0   1   1     7e-25   9.6e-21   73.9   0.0     1   117     2   119     2   119 0.96 DsrE/DsrF-like family
DsrH                 PF04077.7     88 seq889_BIOID162099   -             95   1.4e-29  101.4   0.0   1   1   1.1e-33   1.5e-29  101.3   0.0     1    88     7    93     7    93 0.98 DsrH like protein
Ribosomal_S12        PF00164.20   122 seq890_BIOID162099   -            124   3.1e-56  187.9   2.1   1   1   2.5e-60   3.5e-56  187.7   1.5     2   122     3   123     2   123 0.99 Ribosomal protein S12
Ribosomal_S7         PF00177.16   148 seq891_BIOID162099   -            156     3e-62  208.4   1.6   1   1   2.4e-66   3.3e-62  208.3   1.1     1   148     1   149     1   149 0.99 Ribosomal protein S7p/S5e
GTP_EFTU             PF00009.22   188 seq892_BIOID162099   -            704   2.8e-64  215.9   0.1   1   1   1.4e-67   4.7e-64  215.1   0.1     2   188     9   288     8   288 0.94 Elongation factor Tu GTP binding domain
EFG_IV               PF03764.13   120 seq892_BIOID162099   -            704   5.2e-44  148.5   0.0   1   1   3.1e-47   1.1e-43  147.5   0.0     1   120   486   609   486   609 0.99 Elongation factor G, domain IV
EFG_C                PF00679.19    89 seq892_BIOID162099   -            704   4.7e-29   99.9   0.1   1   1   3.8e-32   1.3e-28   98.5   0.0     1    87   611   696   611   698 0.97 Elongation factor G C-terminus
GTP_EFTU_D2          PF03144.20    74 seq892_BIOID162099   -            704   2.5e-15   56.2   0.2   1   1   2.1e-18   7.1e-15   54.7   0.1     1    74   331   398   331   398 0.94 Elongation factor Tu domain 2
GTP_EFTU             PF00009.22   188 seq893_BIOID162099   -            409   1.2e-60  204.0   0.0   1   1   3.8e-64   1.7e-60  203.5   0.0     1   187    25   216    25   217 0.93 Elongation factor Tu GTP binding domain
GTP_EFTU_D3          PF03143.12    97 seq893_BIOID162099   -            409   2.5e-34  117.2   0.1   1   1   1.5e-37     7e-34  115.8   0.0     1    96   313   407   313   408 0.98 Elongation factor Tu C-terminal domain
GTP_EFTU_D2          PF03144.20    74 seq893_BIOID162099   -            409   5.9e-18   64.6   5.7   1   1   1.3e-21   5.9e-18   64.6   3.9     1    74   240   309   240   309 0.96 Elongation factor Tu domain 2
Fer2_BFD             PF04324.10    55 seq894_BIOID162099   -             64   7.6e-14   51.3   0.2   1   1   6.7e-18   9.1e-14   51.1   0.1     1    53     1    52     1    54 0.94 BFD-like [2Fe-2S] binding domain
Ferritin             PF00210.19   142 seq895_BIOID162099   -            158   1.7e-35  121.7   2.9   1   1   1.5e-39     2e-35  121.4   2.0     1   141     8   143     8   144 0.96 Ferritin-like domain
Ribosomal_S10        PF00338.17    97 seq896_BIOID162099   -            103   4.1e-38  129.0   0.1   1   1   3.3e-42   4.5e-38  128.8   0.0     1    96     6   101     6   102 0.99 Ribosomal protein S10p/S20e
Ribosomal_L3         PF00297.17   263 seq897_BIOID162099   -            209     5e-50  170.2  10.0   1   1   1.6e-52   2.2e-48  164.8   6.9     1   263     8   204     8   204 0.99 Ribosomal protein L3
Ribosomal_L4         PF00573.17   192 seq898_BIOID162099   -            201   9.2e-66  220.7   1.1   1   1   7.6e-70     1e-65  220.6   0.7     2   191    13   198    12   199 0.99 Ribosomal protein L4/L1 family
Ribosomal_L23        PF00276.15    92 seq899_BIOID162099   -            100   1.1e-32  111.6   1.2   1   1   8.9e-37   1.2e-32  111.5   0.8     2    89     9    96     8    99 0.97 Ribosomal protein L23
Ribosomal_L2_C       PF03947.13   130 seq900_BIOID162099   -            273   2.4e-55  185.7   1.9   1   1   5.5e-59   3.8e-55  185.1   1.3     1   129   124   250   124   251 0.98 Ribosomal Proteins L2, C-terminal domain
Ribosomal_L2         PF00181.18    77 seq900_BIOID162099   -            273     7e-37  125.1   0.8   1   1   8.2e-40   5.6e-36  122.2   0.8     1    76    42   117    42   118 0.99 Ribosomal Proteins L2, RNA binding domain
Ribosomal_S19        PF00203.16    81 seq901_BIOID162099   -             92   2.2e-38  129.6   0.1   1   1   1.9e-42   2.6e-38  129.3   0.0     1    81     3    83     3    83 0.99 Ribosomal protein S19
Ribosomal_L22        PF00237.14   105 seq902_BIOID162099   -            110   1.6e-41  140.4   2.4   1   1   1.3e-45   1.7e-41  140.2   1.6     1   104     5   108     5   109 0.99 Ribosomal protein L22p/L17e
Ribosomal_S3_C       PF00189.15    85 seq903_BIOID162099   -            233   3.5e-35  119.9   0.3   1   1   1.8e-38   1.2e-34  118.2   0.1     1    85   119   202   119   202 0.96 Ribosomal protein S3, C-terminal domain
KH_2                 PF07650.12    78 seq903_BIOID162099   -            233   6.9e-20   70.2   3.4   1   1   2.1e-23   1.4e-19   69.2   2.4     1    78    38   111    38   111 0.97 KH domain
Ribosomal_L16        PF00252.13   133 seq904_BIOID162099   -            136   1.2e-50  170.5   0.8   1   1     1e-54   1.4e-50  170.4   0.6     1   132     4   131     4   132 0.97 Ribosomal protein L16p/L10e
Ribosomal_L29        PF00831.18    58 seq905_BIOID162099   -             63     5e-25   86.8   6.8   1   1     4e-29   5.5e-25   86.7   4.7     1    58     3    60     3    60 0.99 Ribosomal L29 protein
Ribosomal_S17        PF00366.15    69 seq906_BIOID162099   -             84   1.1e-32  111.7   1.3   1   1   9.4e-37   1.3e-32  111.5   0.9     1    69    10    78    10    78 0.99 Ribosomal protein S17
Ribosomal_L14        PF00238.14   122 seq907_BIOID162099   -            123   3.4e-54  181.7   0.4   1   1   2.7e-58   3.7e-54  181.5   0.3     1   122     1   123     1   123 0.98 Ribosomal protein L14p/L23e
KOW                  PF00467.24    32 seq908_BIOID162099   -            104   4.4e-06   25.9   3.9   1   1   7.1e-10   9.8e-06   24.8   2.7     2    32     8    37     7    37 0.93 KOW motif
Ribosomal_L5_C       PF00673.16    95 seq909_BIOID162099   -            179   3.2e-42  142.0   0.0   1   1   7.3e-46     5e-42  141.4   0.0     1    94    84   177    84   178 0.99 ribosomal L5P family C-terminus
Ribosomal_L5         PF00281.14    56 seq909_BIOID162099   -            179   2.8e-25   87.7   0.1   1   1   7.4e-29     5e-25   86.9   0.0     1    56    24    80    23    80 0.98 Ribosomal protein L5
Ribosomal_S14        PF00253.16    55 seq910_BIOID162099   -            101   9.1e-25   85.7   0.7   1   1     9e-29   1.2e-24   85.2   0.5     1    55    46   100    46   100 0.98 Ribosomal protein S14p/S29e
Ribosomal_S8         PF00410.14   129 seq911_BIOID162099   -            130   2.3e-48  163.1   0.0   1   1   1.8e-52   2.5e-48  163.0   0.0     1   128     5   129     5   130 0.97 Ribosomal protein S8
Ribosomal_L6         PF00347.18    77 seq912_BIOID162099   -            177   4.8e-40  135.8   0.1   1   2     4e-21   5.5e-17   61.9   0.0     1    77    11    82    11    82 0.98 Ribosomal protein L6
Ribosomal_L6         PF00347.18    77 seq912_BIOID162099   -            177   4.8e-40  135.8   0.1   2   2   2.3e-24   3.2e-20   72.3   0.0     1    76    90   164    90   165 0.98 Ribosomal protein L6
Ribosomal_L18p       PF00861.17   119 seq913_BIOID162099   -            117   1.1e-37  128.6   4.6   1   1   9.2e-42   1.3e-37  128.5   3.2     2   119     2   117     1   117 0.95 Ribosomal L18p/L5e family
Ribosomal_S5         PF00333.15    67 seq914_BIOID162099   -            167   6.6e-32  108.9   1.8   1   1   1.8e-35   1.3e-31  108.0   1.3     1    66    10    75    10    76 0.98 Ribosomal protein S5, N-terminal domain
Ribosomal_S5_C       PF03719.10    74 seq914_BIOID162099   -            167     5e-32  108.8   1.4   1   1   1.3e-35   8.7e-32  108.1   0.9     1    74    85   158    85   158 0.98 Ribosomal protein S5, C-terminal domain
Ribosomal_L30        PF00327.15    52 seq917_BIOID162099   -             59     2e-20   71.9   0.2   1   1   1.6e-24   2.2e-20   71.8   0.1     1    51     4    54     4    55 0.95 Ribosomal protein L30p/L7e
Ribosomal_L18e       PF00828.14   129 seq918_BIOID162099   -            144   2.7e-23   82.6   2.7   1   1   2.7e-27   3.7e-23   82.2   1.9     3   127    27   143    26   144 0.88 Ribosomal protein L18e/L15
SecY                 PF00344.15   342 seq919_BIOID162099   -            443  3.3e-121  404.2  21.3   1   1  3.3e-125  4.5e-121  403.8  14.7     1   341    76   417    76   418 0.96 SecY translocase
Ribosomal_L36        PF00444.13    38 seq921_BIOID162099   -             38   3.7e-21   74.7   9.2   1   1   2.9e-25   3.9e-21   74.6   6.4     1    38     1    38     1    38 1.00 Ribosomal protein L36
Ribosomal_S13        PF00416.17   106 seq922_BIOID162099   -            118   9.2e-40  135.2   0.4   1   1   7.6e-44     1e-39  135.1   0.3     1   106     3   108     3   108 0.99 Ribosomal protein S13/S18
Ribosomal_S11        PF00411.14   110 seq924_BIOID162099   -            129   5.6e-50  168.0   0.2   1   1   4.9e-54   6.7e-50  167.7   0.1     1   110    19   128    19   128 0.99 Ribosomal protein S11
Ribosomal_S4         PF00163.14    94 seq925_BIOID162099   -            206   4.1e-28   97.4   1.6   1   1     6e-32   4.1e-28   97.4   1.1     1    94     2    95     2    95 0.97 Ribosomal protein S4/S9 N-terminal domain
S4                   PF01479.20    48 seq925_BIOID162099   -            206   6.7e-20   70.1   0.2   1   1   1.9e-23   1.3e-19   69.2   0.1     2    48    97   143    96   143 0.99 S4 domain
RNA_pol_A_CTD        PF03118.10    67 seq926_BIOID162099   -            329   1.1e-25   88.7   0.1   1   1   4.3e-29     2e-25   87.8   0.1     2    66   244   308   243   309 0.95 Bacterial RNA polymerase, alpha chain C terminal domain
RNA_pol_L            PF01193.19    82 seq926_BIOID162099   -            329   2.7e-24   84.2   0.0   1   1   9.1e-28   4.1e-24   83.6   0.0     1    81    28   228    28   229 0.99 RNA polymerase Rpb3/Rpb11 dimerisation domain
RNA_pol_A_bac        PF01000.21   111 seq926_BIOID162099   -            329   1.5e-23   83.0   0.3   1   1   7.3e-27   3.3e-23   81.8   0.1     2   109    60   156    58   178 0.90 RNA polymerase Rpb3/RpoA insert domain
Ribosomal_L17        PF01196.14    97 seq927_BIOID162099   -            127   6.3e-38  129.1   0.0   1   1   5.5e-42   7.5e-38  128.8   0.0     1    97    20   116    20   116 0.99 Ribosomal protein L17
DUF1992              PF09350.5     71 seq928_BIOID162099   -            122     3e-23   81.3   0.1   1   1   2.7e-27   3.7e-23   81.0   0.1     1    69     7    74     7    99 0.96 Domain of unknown function (DUF1992)
MerR_1               PF13411.1     69 seq929_BIOID162099   -            141   5.8e-21   73.9   0.5   1   1   2.1e-24   9.7e-21   73.2   0.3     1    67     2    69     2    70 0.95 MerR HTH family regulatory protein
MerR-DNA-bind        PF09278.6     65 seq929_BIOID162099   -            141   1.3e-20   73.4   6.9   1   1   4.3e-24     2e-20   72.8   4.8     1    65    45   110    45   110 0.97 MerR, DNA binding
MerR                 PF00376.18    38 seq929_BIOID162099   -            141   1.8e-12   46.4   0.0   1   1   7.2e-16   3.3e-12   45.6   0.0     1    38     3    40     3    40 0.99 MerR family regulatory protein
DUF331               PF03889.8     39 seq931_BIOID162099   -             72   3.2e-21   74.1   0.6   1   1   3.1e-25   4.2e-21   73.8   0.4     1    37     9    45     9    47 0.97 Domain of unknown function
DNA_processg_A       PF02481.10   212 seq932_BIOID162099   -            374   2.3e-72  242.2   0.0   1   1   2.1e-76   2.9e-72  241.9   0.0     2   211    67   274    66   275 0.98 DNA recombination-mediator protein A
DUF494               PF04361.8    155 seq933_BIOID162099   -            157   3.1e-64  215.2   4.2   1   1   2.5e-68   3.4e-64  215.0   2.9     1   155     1   157     1   157 0.98 Protein of unknown function (DUF494)
zf-C4_Topoisom       PF01396.14    39 seq935_BIOID162099   -            180   3.7e-53  176.6  21.2   1   3     1e-19   6.9e-16   57.3   1.0     2    38    13    49    12    50 0.95 Topoisomerase DNA binding C4 zinc finger
zf-C4_Topoisom       PF01396.14    39 seq935_BIOID162099   -            180   3.7e-53  176.6  21.2   2   3   3.8e-22   2.6e-18   65.0   0.4     2    38    62    98    61    99 0.93 Topoisomerase DNA binding C4 zinc finger
zf-C4_Topoisom       PF01396.14    39 seq935_BIOID162099   -            180   3.7e-53  176.6  21.2   3   3   3.5e-19   2.4e-15   55.6   0.8     2    38   104   142   103   143 0.95 Topoisomerase DNA binding C4 zinc finger
Sua5_yciO_yrdC       PF01300.13   179 seq936_BIOID162099   -            190   1.2e-42  145.0   0.0   1   1   9.6e-47   1.3e-42  144.9   0.0     2   178    16   189    15   190 0.92 Telomere recombination
Shikimate_dh_N       PF08501.6     83 seq937_BIOID162099   -            281   7.5e-24   83.4   0.0   1   1   1.7e-27   1.2e-23   82.8   0.0     1    83    15    97    15    97 0.99 Shikimate dehydrogenase substrate binding domain
Shikimate_DH         PF01488.15   135 seq937_BIOID162099   -            281   1.2e-14   54.4   0.0   1   1     3e-18     2e-14   53.6   0.0    12    86   128   200   120   222 0.90 Shikimate / quinate 5-dehydrogenase
DUF1488              PF07369.6     83 seq938_BIOID162099   -             85   3.9e-31  106.6   0.0   1   1   3.1e-35   4.3e-31  106.4   0.0     1    82     4    84     4    85 0.99 Protein of unknown function (DUF1488)
TetR_C_2             PF08361.6    121 seq947_BIOID162099   -            220   1.4e-46  157.2   0.6   1   1   5.2e-50   2.4e-46  156.4   0.1     1   120    84   202    84   203 0.99 MAATS-type transcriptional repressor, C-terminal region
TetR_N               PF00440.18    47 seq947_BIOID162099   -            220     2e-18   65.6   0.0   1   1   1.3e-21   5.9e-18   64.1   0.0     1    47    16    62    16    62 0.98 Bacterial regulatory proteins, tetR family
TetR_C_4             PF08359.6    133 seq947_BIOID162099   -            220   2.3e-06   27.4   0.2   1   1   1.9e-09   8.6e-06   25.5   0.0    72   126   139   193   120   201 0.91 YsiA-like protein, C-terminal region
EAL                  PF00563.15   236 seq950_BIOID162099   -            646   1.9e-32  112.5   0.1   1   1   6.3e-36   4.3e-32  111.3   0.0     8   234   407   628   400   630 0.92 EAL domain
GGDEF                PF00990.16   161 seq950_BIOID162099   -            646   5.2e-32  110.5   0.1   1   1   1.4e-35   9.9e-32  109.6   0.1     1   160   224   380   224   381 0.96 GGDEF domain
MreB_Mbl             PF06723.8    327 seq951_BIOID162099   -            367  1.1e-150  500.5   3.4   1   1  4.2e-154  1.4e-150  500.2   2.4     2   324    31   358    30   360 0.99 MreB/Mbl protein
HSP70                PF00012.15   602 seq951_BIOID162099   -            367   3.5e-13   48.2   0.2   1   1   2.2e-16   7.4e-13   47.1   0.0   136   241   128   227   104   241 0.86 Hsp70 protein
Actin                PF00022.14   393 seq951_BIOID162099   -            367   9.3e-11   40.6   0.0   1   1   1.8e-10   6.1e-07   28.0   0.0    45   211    72   246    31   258 0.79 Actin
FtsA                 PF14450.1    120 seq951_BIOID162099   -            367   1.3e-08   34.6   0.2   1   1   1.4e-11   4.7e-08   32.7   0.0     2    98   182   339   181   348 0.92 Cell division protein FtsA
MreC                 PF04085.9    152 seq952_BIOID162099   -            367     1e-47  161.2   0.3   1   1   1.1e-51   1.4e-47  160.7   0.2     1   150   122   270   122   272 0.99 rod shape-determining protein MreC
MreD                 PF04093.7    160 seq953_BIOID162099   -            162   1.2e-46  158.3  22.1   1   1     1e-50   1.4e-46  158.1  15.3     2   160     5   155     4   155 0.99 rod shape-determining protein MreD
Maf                  PF02545.9    195 seq954_BIOID162099   -            197   1.2e-71  239.7   0.0   1   1     1e-75   1.4e-71  239.5   0.0     2   194     3   191     2   192 0.98 Maf-like protein
RNase_E_G            PF10150.4    271 seq956_BIOID162099   -            489  3.6e-113  377.1   2.0   1   1  6.1e-117  4.2e-113  376.9   0.8     1   271   124   394   124   394 0.99 Ribonuclease E/G family
S1                   PF00575.18    74 seq956_BIOID162099   -            489   4.1e-17   61.9   0.3   1   1   3.8e-20   2.6e-16   59.3   0.0     3    73    37   121    35   122 0.97 S1 RNA binding domain
DUF3971              PF13116.1    289 seq957_BIOID162099   -           1266     4e-94  315.1   2.8   1   1   6.8e-97   4.7e-93  311.6   1.5     2   288   505   788   504   829 0.98 Protein of unknown function
AsmA_2               PF13502.1    220 seq957_BIOID162099   -           1266   1.7e-60  204.0  12.0   1   1   3.9e-62   2.7e-58  196.8   0.4     1   220  1009  1252  1009  1252 0.95 AsmA-like C-terminal region
PmbA_TldD            PF01523.11   293 seq958_BIOID162099   -            481   4.8e-75  252.4   1.1   1   1   5.3e-79   7.2e-75  251.8   0.8     1   293    34   332    34   332 0.92 Putative modulator of DNA gyrase
DUF1656              PF07869.7     58 seq960_BIOID162099   -             90   1.5e-20   72.6  10.5   1   1   1.5e-24     2e-20   72.1   7.3     2    58    29    85    28    85 0.97 Protein of unknown function (DUF1656)
HlyD                 PF00529.15   306 seq961_BIOID162099   -            310   8.4e-47  159.8  13.4   1   2   3.9e-19   1.3e-15   57.3   1.8     2    68    47   113    46   115 0.93 HlyD family secretion protein
HlyD                 PF00529.15   306 seq961_BIOID162099   -            310   8.4e-47  159.8  13.4   2   2   1.2e-34   3.9e-31  108.3   4.8   103   306   101   285   100   285 0.97 HlyD family secretion protein
Biotin_lipoyl_2      PF13533.1     50 seq961_BIOID162099   -            310   5.5e-19   67.4   7.7   1   1     6e-22   2.1e-18   65.6   1.4     2    50    47    95    46    95 0.97 Biotin-lipoyl like
HlyD_2               PF12700.2    328 seq961_BIOID162099   -            310   6.6e-18   64.8   0.5   1   1   2.6e-21   8.9e-18   64.3   0.4    22   272    48   272    43   275 0.84 HlyD family secretion protein
HlyD_3               PF13437.1    105 seq961_BIOID162099   -            310   3.4e-16   59.3   1.1   1   1   1.4e-14   4.7e-11   42.8   0.0     1    94   156   249   156   278 0.83 HlyD family secretion protein
FUSC                 PF04632.7    650 seq962_BIOID162099   -            655  2.1e-149  498.8  20.0   1   1  5.4e-153  2.5e-149  498.6  13.9     2   649    11   651    10   654 0.97 Fusaric acid resistance protein family
FUSC_2               PF13515.1    128 seq962_BIOID162099   -            655     7e-17   61.4  38.1   1   1   2.7e-18   1.2e-14   54.1  11.4     1   127    23   162    21   163 0.87 Fusaric acid resistance protein-like
ALMT                 PF11744.3    406 seq962_BIOID162099   -            655   0.00013   20.6   3.0   1   1   2.8e-08   0.00013   20.6   2.1    10   189    10   183     3   230 0.70 Aluminium activated malate transporter
Barstar              PF01337.13    90 seq964_BIOID162099   -             90   1.7e-19   69.3   0.4   1   1   1.4e-23   1.9e-19   69.1   0.3     1    84     4    82     4    87 0.96 Barstar (barnase inhibitor)
Ldh_1_N              PF00056.18   142 seq967_BIOID162099   -            334   5.9e-48  162.0   0.8   1   1   1.2e-51   8.5e-48  161.5   0.5     1   141    23   166    23   167 0.97 lactate/malate dehydrogenase, NAD binding domain
Ldh_1_C              PF02866.13   174 seq967_BIOID162099   -            334   1.9e-47  161.1   0.0   1   1   3.9e-51   2.7e-47  160.6   0.0     1   174   169   332   169   332 0.99 lactate/malate dehydrogenase, alpha/beta C-terminal domain
AFG1_ATPase          PF03969.11   362 seq969_BIOID162099   -            375  1.6e-165  550.1   0.1   1   1  1.3e-169  1.8e-165  550.0   0.1     2   362     5   371     4   371 0.99 AFG1-like ATPase
Ribosomal_L13        PF00572.13   128 seq970_BIOID162099   -            142   4.3e-55  185.0   0.3   1   1   3.6e-59   4.9e-55  184.9   0.2     1   127    15   141    15   142 0.99 Ribosomal protein L13
Ribosomal_S9         PF00380.14   121 seq971_BIOID162099   -            130   1.4e-47  160.8   2.1   1   1   1.1e-51   1.5e-47  160.6   1.5     1   121    10   130    10   130 1.00 Ribosomal protein S9/S16
GST_N_3              PF13417.1     75 seq972_BIOID162099   -            212     2e-20   72.6   0.1   1   1   1.4e-23   3.8e-20   71.7   0.0     1    75    13    87    13    87 0.98 Glutathione S-transferase, N-terminal domain
GST_N                PF02798.15    76 seq972_BIOID162099   -            212     2e-17   62.9   0.0   1   1   4.2e-20   1.1e-16   60.5   0.0     2    76    10    81     9    81 0.95 Glutathione S-transferase, N-terminal domain
GST_N_2              PF13409.1     70 seq972_BIOID162099   -            212   4.3e-14   52.1   0.1   1   1   3.6e-17   9.8e-14   51.0   0.0     4    69    21    81    19    82 0.93 Glutathione S-transferase, N-terminal domain
GST_C                PF00043.20    95 seq972_BIOID162099   -            212     6e-11   42.0   0.0   1   1   3.3e-14     9e-11   41.5   0.0     2    95   102   194   101   194 0.93 Glutathione S-transferase, C-terminal domain
GST_C_2              PF13410.1     69 seq972_BIOID162099   -            212   3.1e-09   36.4   0.0   1   1   2.4e-12   6.6e-09   35.4   0.0     3    53   124   174   109   189 0.85 Glutathione S-transferase, C-terminal domain
SspB                 PF04386.8    155 seq973_BIOID162099   -            165   3.4e-47  159.8   0.0   1   1     3e-51   4.2e-47  159.5   0.0     5   155     8   165     5   165 0.90 Stringent starvation protein B
FCD                  PF07729.7    125 seq976_BIOID162099   -            263   3.3e-22   79.0   7.4   1   1   4.8e-26   3.3e-22   79.0   5.1     3   124   125   246   123   247 0.94 FCD domain
GntR                 PF00392.16    64 seq976_BIOID162099   -            263   4.7e-21   73.8   0.9   1   1   1.2e-24     8e-21   73.1   0.6     1    64    32    95    32    95 0.97 Bacterial regulatory proteins, gntR family
DHDPS                PF00701.17   289 seq977_BIOID162099   -            297  2.5e-107  357.6   0.0   1   1    2e-111  2.8e-107  357.5   0.0     2   289     5   293     4   293 0.99 Dihydrodipicolinate synthetase family
MFS_1                PF07690.11   354 seq978_BIOID162099   -            506   3.5e-38  131.1  60.4   1   2   5.3e-29   3.6e-25   88.3  23.8     2   286    36   298    35   306 0.70 Major Facilitator Superfamily
MFS_1                PF07690.11   354 seq978_BIOID162099   -            506   3.5e-38  131.1  60.4   2   2   1.3e-15   8.8e-12   44.3  16.6     2   175   291   462   289   500 0.80 Major Facilitator Superfamily
Sugar_tr             PF00083.19   451 seq978_BIOID162099   -            506   1.1e-26   93.3  11.4   1   1   1.6e-30   1.1e-26   93.3   7.9     2   197    31   210    30   221 0.91 Sugar (and other) transporter
NanE                 PF04131.9    192 seq979_BIOID162099   -            229   8.2e-93  308.5   0.5   1   1   7.1e-97   9.7e-93  308.3   0.4     1   192    35   226    35   226 0.99 Putative N-acetylmannosamine-6-phosphate epimerase
ROK                  PF00480.15   179 seq980_BIOID162099   -            291   7.6e-55  185.3   0.1   1   1   8.4e-59   1.1e-54  184.8   0.1     1   179     5   183     5   183 0.98 ROK family
DUF386               PF04074.7    153 seq981_BIOID162099   -            154   3.3e-54  182.4   0.0   1   1   2.7e-58   3.6e-54  182.3   0.0     1   152     1   150     1   151 0.99 Domain of unknown function (DUF386)
Radical_SAM          PF04055.16   166 seq983_BIOID162099   -            317     4e-15   56.2   0.0   1   1   4.6e-19   6.3e-15   55.6   0.0     9   165    54   213    43   214 0.90 Radical SAM superfamily
HATPase_c            PF02518.21   111 seq985_BIOID162099   -            778     5e-31  106.5   0.1   1   1     1e-33   1.7e-30  104.8   0.1     2   109   395   504   394   506 0.96 Histidine kinase-, DNA gyrase B-, and HSP90-like ATPase
Response_reg         PF00072.19   112 seq985_BIOID162099   -            778   5.1e-22   77.8   0.1   1   1   8.6e-25   1.5e-21   76.4   0.1     1   111   528   639   528   640 0.93 Response regulator receiver domain
PAS                  PF00989.19   113 seq985_BIOID162099   -            778   2.9e-18   65.5   0.0   1   1   5.7e-21   9.8e-18   63.8   0.0     2   113   156   266   155   266 0.91 PAS fold
HisKA                PF00512.20    68 seq985_BIOID162099   -            778   6.2e-17   61.2   1.5   1   1   2.2e-19   3.7e-16   58.7   0.1     2    67   283   346   282   347 0.97 His Kinase A (phospho-acceptor) domain
PAS_4                PF08448.5    110 seq985_BIOID162099   -            778   2.5e-15   56.3   0.0   1   1   7.7e-18   1.3e-14   54.0   0.0     1   110   161   271   161   271 0.99 PAS fold
Hpt                  PF01627.18    90 seq985_BIOID162099   -            778   5.7e-13   48.5   2.1   1   1   4.4e-15   7.6e-12   44.9   0.0     3    90   686   771   684   771 0.96 Hpt domain
PAS_9                PF13426.1    104 seq985_BIOID162099   -            778   8.8e-11   42.0   0.0   1   1   6.1e-13     1e-09   38.5   0.0     1   104   165   268   165   268 0.98 PAS domain
HATPase_c_3          PF13589.1    137 seq985_BIOID162099   -            778   2.9e-07   30.1   0.0   1   1   3.9e-10   6.7e-07   28.9   0.0     6   114   402   514   397   525 0.79 Histidine kinase-, DNA gyrase B-, and HSP90-like ATPase
DJ-1_PfpI            PF01965.19   147 seq987_BIOID162099   -            220   5.9e-23   80.8   0.2   1   1   5.9e-27     8e-23   80.4   0.1     1   145    48   204    48   206 0.85 DJ-1/PfpI family
Transgly             PF00912.17   178 seq989_BIOID162099   -            242   2.9e-54  182.9   0.0   1   1   2.7e-58   3.7e-54  182.6   0.0     9   178    59   228    50   228 0.96 Transglycosylase
ABC_tran             PF00005.22   118 seq995_BIOID162099   -            269   7.1e-19   68.1   0.0   1   1   1.4e-22   9.9e-19   67.7   0.0     1   117    48   172    48   173 0.94 ABC transporter
AAA_21               PF13304.1    303 seq995_BIOID162099   -            269   3.2e-12   46.9   0.0   1   1   5.5e-11   3.8e-07   30.2   0.0   234   302   142   209   136   210 0.93 AAA domain
Permease             PF02405.11   215 seq996_BIOID162099   -            260   1.8e-73  246.4  16.5   1   1   1.6e-77   2.2e-73  246.1  11.4     3   215    44   257    42   257 0.99 Permease
MCE                  PF02470.15    81 seq997_BIOID162099   -            183   1.1e-21   76.5   0.0   1   1   1.1e-25   1.5e-21   76.0   0.0     2    80    39   116    38   117 0.97 mce related protein
Tol_Tol_Ttg2         PF05494.7    170 seq999_BIOID162099   -            211   7.1e-48  162.2   0.0   1   1   6.1e-52   8.4e-48  162.0   0.0     2   168    32   199    31   201 0.96 Toluene tolerance, Ttg2
STAS_2               PF13466.1     80 seq1000_BIOID162099  -             97   4.9e-18   64.8   0.1   1   1   8.3e-22   5.6e-18   64.6   0.1     1    79    14    90    14    91 0.98 STAS domain
STAS                 PF01740.16   117 seq1000_BIOID162099  -             97   1.7e-05   24.0   0.0   1   1   3.2e-09   2.2e-05   23.7   0.0    53   103    42    92    32    95 0.92 STAS domain
BolA                 PF01722.13    75 seq1001_BIOID162099  -             89   1.1e-20   73.1   0.0   1   1     1e-24   1.4e-20   72.8   0.0     3    75    16    80    12    80 0.92 BolA-like protein
EPSP_synthase        PF00275.15   419 seq1002_BIOID162099  -            419  8.9e-129  429.4   0.9   1   1  7.5e-133    1e-128  429.2   0.6     1   419     6   406     6   406 0.97 EPSP synthase (3-phosphoshikimate 1-carboxyvinyltransferase)
Ribosomal_L21p       PF00829.16    96 seq1003_BIOID162099  -            111   8.7e-38  128.2   2.3   1   1   7.2e-42   9.8e-38  128.0   1.6     1    96     9   104     9   104 0.99 Ribosomal prokaryotic L21 protein
Ribosomal_L27        PF01016.14    81 seq1004_BIOID162099  -             85   1.6e-39  133.3   2.9   1   1   1.3e-43   1.8e-39  133.2   2.0     1    80     2    82     2    83 0.98 Ribosomal L27 protein
EamA                 PF00892.15   126 seq1005_BIOID162099  -            321   5.4e-42  142.7  28.5   1   2   1.9e-29   1.3e-25   89.7   5.9     1   124    17   142    17   144 0.98 EamA-like transporter family
EamA                 PF00892.15   126 seq1005_BIOID162099  -            321   5.4e-42  142.7  28.5   2   2   5.9e-20     4e-16   59.0   8.3     2   125   170   291   169   292 0.97 EamA-like transporter family
EmrE                 PF13536.1    113 seq1005_BIOID162099  -            321     1e-09   38.4   7.7   1   1   1.5e-13     1e-09   38.4   5.4     3   103    41   141    39   150 0.93 Multidrug resistance efflux transporter
GTP1_OBG             PF01018.17   156 seq1006_BIOID162099  -            390   1.1e-71  239.4   5.5   1   1   3.5e-75   1.6e-71  238.9   3.8     1   156     3   158     3   158 0.99 GTP1/OBG
MMR_HSR1             PF01926.18   114 seq1006_BIOID162099  -            390   1.3e-21   76.5   0.0   1   1   4.7e-25   2.1e-21   75.9   0.0     1   114   161   284   161   284 0.82 50S ribosome-binding GTPase
FeoB_N               PF02421.13   189 seq1006_BIOID162099  -            390   3.2e-09   36.1   0.0   1   1   2.2e-10     1e-06   28.0   0.0     3    57   162   217   160   224 0.94 Ferrous iron transport protein B
GreA_GreB_N          PF03449.10    74 seq1007_BIOID162099  -            158   1.8e-32  111.0   1.1   1   1   3.6e-36   2.4e-32  110.6   0.8     4    74     3    74     1    74 0.97 Transcription elongation factor, N-terminal
GreA_GreB            PF01272.14    77 seq1007_BIOID162099  -            158     8e-29   99.0   0.5   1   1   1.6e-32   1.1e-28   98.6   0.3     3    77    83   157    80   157 0.97 Transcription elongation factor, GreA/GreB, C-term
FtsJ                 PF01728.14   181 seq1009_BIOID162099  -            209     7e-57  192.2   0.0   1   1   6.1e-61   8.3e-57  191.9   0.0     1   181    31   207    31   207 0.98 FtsJ-like methyltransferase
Peptidase_M41        PF01434.13   213 seq1011_BIOID162099  -            644   7.9e-84  280.2   0.7   1   1   4.6e-87   1.3e-83  279.6   0.5     2   212   382   591   381   592 0.98 Peptidase family M41
AAA                  PF00004.24   132 seq1011_BIOID162099  -            644   1.6e-46  157.6   0.0   1   1   1.7e-49   4.7e-46  156.1   0.0     1   131   188   320   188   321 0.97 ATPase family associated with various cellular activities (AAA)
FtsH_ext             PF06480.10   110 seq1011_BIOID162099  -            644   1.4e-16   60.5   0.2   1   1     5e-20   1.4e-16   60.5   0.1     1   110     5    93     5    93 0.95 FtsH Extracellular
AAA_5                PF07728.9    139 seq1011_BIOID162099  -            644   7.9e-07   28.7   0.0   1   1   1.5e-09     4e-06   26.4   0.0     1   137   187   309   187   310 0.82 AAA domain (dynein-related subfamily)
Pterin_bind          PF00809.17   210 seq1012_BIOID162099  -            297   1.5e-76  256.2   0.0   1   1   1.7e-80   2.3e-76  255.7   0.0     1   210    35   240    35   240 0.99 Pterin binding enzyme
PGM_PMM_I            PF02878.11   138 seq1013_BIOID162099  -            445   2.6e-45  153.1   0.0   1   1   1.8e-48   6.1e-45  151.9   0.0     1   134     4   136     4   138 0.98 Phosphoglucomutase/phosphomannomutase, alpha/beta/alpha domain I
PGM_PMM_III          PF02880.11   111 seq1013_BIOID162099  -            445   1.8e-31  108.3   0.2   1   1   1.3e-34   4.3e-31  107.1   0.1     1   109   258   367   258   369 0.93 Phosphoglucomutase/phosphomannomutase, alpha/beta/alpha domain III
PGM_PMM_II           PF02879.11   104 seq1013_BIOID162099  -            445   3.9e-21   75.2   0.1   1   1   2.5e-24   8.5e-21   74.1   0.0     2   104   157   254   156   254 0.91 Phosphoglucomutase/phosphomannomutase, alpha/beta/alpha domain II
PGM_PMM_IV           PF00408.15    73 seq1013_BIOID162099  -            445   9.8e-16   57.4   0.3   1   1   1.2e-18     4e-15   55.4   0.2     1    73   373   443   373   443 0.96 Phosphoglucomutase/phosphomannomutase, C-terminal domain
SecG                 PF03840.9     74 seq1014_BIOID162099  -            110   8.9e-27   92.5   9.6   1   1   7.6e-31     1e-26   92.3   6.7     2    74     3    75     2    75 0.97 Preprotein translocase SecG subunit
Sulfatase            PF00884.18   379 seq1015_BIOID162099  -            541   2.9e-45  154.7   2.4   1   1   2.8e-49   3.8e-45  154.4   1.7     2   293   224   474   223   525 0.89 Sulfatase
DUF150               PF02576.12   141 seq1017_BIOID162099  -            150     3e-47  159.6   0.0   1   1   2.5e-51   3.4e-47  159.4   0.0     2   141    12   146    11   146 0.96 Uncharacterised BCR, YhbC family COG0779
NusA_N               PF08529.6    122 seq1019_BIOID162099  -            495   1.2e-42  144.5   7.5   1   1   5.9e-46   2.7e-42  143.5   5.2     1   121     4   124     4   125 0.99 NusA N-terminal domain
KH_5                 PF13184.1     69 seq1019_BIOID162099  -            495   3.3e-28   97.1   1.4   1   1   1.8e-30   8.3e-27   92.6   0.1     1    67   230   296   230   298 0.98 NusA-like KH domain
S1                   PF00575.18    74 seq1019_BIOID162099  -            495     1e-11   44.6   0.4   1   1   8.9e-15     4e-11   42.7   0.0     2    72   132   196   131   198 0.96 S1 RNA binding domain
GTP_EFTU             PF00009.22   188 seq1020_BIOID162099  -            890   3.7e-42  143.7   0.9   1   1   2.7e-45   3.7e-42  143.7   0.6     4   185   392   551   389   554 0.95 Elongation factor Tu GTP binding domain
IF-2                 PF11987.3    109 seq1020_BIOID162099  -            890   5.6e-41  138.7   3.0   1   1   1.8e-43   2.4e-40  136.6   2.1     2   109   673   780   672   780 0.99 Translation-initiation factor 2
IF2_N                PF04760.10    54 seq1020_BIOID162099  -            890   3.2e-22   77.8   5.4   1   2   1.6e-09   2.2e-06   27.0   0.1     1    54     1    52     1    52 0.95 Translation initiation factor IF-2, N-terminal region
IF2_N                PF04760.10    54 seq1020_BIOID162099  -            890   3.2e-22   77.8   5.4   2   2   2.6e-17   3.6e-14   52.0   0.8     2    54   314   364   313   364 0.97 Translation initiation factor IF-2, N-terminal region
IF2_assoc            PF08364.6     41 seq1020_BIOID162099  -            890   2.3e-17   62.6   3.8   1   1   3.9e-20   5.3e-17   61.4   2.6     1    41    55    95    55    95 0.97 Bacterial translation initiation factor IF-2 associated region
GTP_EFTU_D2          PF03144.20    74 seq1020_BIOID162099  -            890     1e-16   60.6   5.3   1   2   1.6e-10   2.2e-07   30.8   0.1     1    73   579   641   579   642 0.94 Elongation factor Tu domain 2
GTP_EFTU_D2          PF03144.20    74 seq1020_BIOID162099  -            890     1e-16   60.6   5.3   2   2   1.7e-10   2.3e-07   30.6   0.5     1    73   810   877   810   878 0.97 Elongation factor Tu domain 2
Miro                 PF08477.8    119 seq1020_BIOID162099  -            890   6.2e-08   33.0   1.0   1   1   4.2e-10   5.8e-07   29.9   0.1     2   119   394   501   393   501 0.89 Miro-like protein
MMR_HSR1             PF01926.18   114 seq1020_BIOID162099  -            890   1.6e-07   31.1   0.1   1   1   3.7e-10     5e-07   29.6   0.0     2   114   394   499   393   499 0.74 50S ribosome-binding GTPase
Arf                  PF00025.16   175 seq1020_BIOID162099  -            890   9.1e-06   24.9   0.0   1   1   2.6e-08   3.5e-05   22.9   0.0    19   171   396   548   387   552 0.83 ADP-ribosylation factor family
Ras                  PF00071.17   162 seq1020_BIOID162099  -            890   1.3e-05   24.5   0.0   1   1   9.2e-09   1.3e-05   24.5   0.0     3   158   395   550   393   554 0.82 Ras family
PduV-EutP            PF10662.4    143 seq1020_BIOID162099  -            890   1.6e-05   24.3   0.3   1   1   5.1e-08     7e-05   22.2   0.0     4   140   394   547   392   549 0.71 Ethanolamine utilisation - propanediol utilisation
RBFA                 PF02033.13   104 seq1021_BIOID162099  -            133   8.1e-35  118.8   0.1   1   1     7e-39   9.5e-35  118.6   0.0     1   103     7   112     7   113 0.94 Ribosome-binding factor A
TruB_N               PF01509.13   149 seq1022_BIOID162099  -            314   8.5e-58  194.6   0.0   1   1   1.7e-61   1.1e-57  194.2   0.0     1   149    33   180    33   180 0.99 TruB family pseudouridylate synthase (N terminal domain)
TruB-C_2             PF09157.6     58 seq1022_BIOID162099  -            314   1.7e-19   69.3   0.1   1   1   5.8e-23     4e-19   68.1   0.0     1    58   252   309   252   309 0.97 Pseudouridine synthase II TruB, C-terminal
Ribosomal_S15        PF00312.17    83 seq1024_BIOID162099  -             89   4.8e-35  119.0   0.9   1   1   3.9e-39   5.3e-35  118.9   0.6     2    83     7    88     6    88 0.98 Ribosomal protein S15
RNase_PH             PF01138.16   132 seq1025_BIOID162099  -            711   3.5e-41  140.4   0.0   1   2   1.3e-21     3e-18   66.3   0.0     5   132    16   144    13   144 0.90 3' exoribonuclease family, domain 1
RNase_PH             PF01138.16   132 seq1025_BIOID162099  -            711   3.5e-41  140.4   0.0   2   2   3.7e-23   8.5e-20   71.3   0.0     2   132   324   456   323   456 0.90 3' exoribonuclease family, domain 1
PNPase               PF03726.9     83 seq1025_BIOID162099  -            711   2.4e-26   91.6   2.1   1   1   1.1e-29   2.4e-26   91.6   1.5     2    83   242   320   241   320 0.98 Polyribonucleotide nucleotidyltransferase, RNA binding domain
RNase_PH_C           PF03725.10    68 seq1025_BIOID162099  -            711   1.4e-23   82.5   8.4   1   2   9.7e-19   2.2e-15   56.2   0.1     1    67   147   210   147   211 0.96 3' exoribonuclease family, domain 2
RNase_PH_C           PF03725.10    68 seq1025_BIOID162099  -            711   1.4e-23   82.5   8.4   2   2   2.4e-10   5.5e-07   29.3   0.5     1    66   459   527   459   529 0.92 3' exoribonuclease family, domain 2
S1                   PF00575.18    74 seq1025_BIOID162099  -            711   6.3e-23   80.5   2.7   1   1   2.8e-26   6.3e-23   80.5   1.9     3    74   620   690   618   690 0.97 S1 RNA binding domain
KH_1                 PF00013.24    58 seq1025_BIOID162099  -            711   3.1e-13   49.0   5.1   1   1   4.9e-16   1.1e-12   47.2   3.6     3    58   557   612   555   612 0.95 KH domain
KH_3                 PF13014.1     43 seq1025_BIOID162099  -            711     9e-07   28.3   0.2   1   1   1.2e-09   2.8e-06   26.7   0.2     2    28   565   591   564   605 0.86 KH domain
TPR_2                PF07719.12    34 seq1028_BIOID162099  -            294   6.5e-17   59.9   8.6   1   3   3.4e-06    0.0059   16.3   0.1     1    33    62    94    62    95 0.96 Tetratricopeptide repeat
TPR_2                PF07719.12    34 seq1028_BIOID162099  -            294   6.5e-17   59.9   8.6   2   3   3.3e-08   5.6e-05   22.6   0.0     1    34    96   129    96   129 0.95 Tetratricopeptide repeat
TPR_2                PF07719.12    34 seq1028_BIOID162099  -            294   6.5e-17   59.9   8.6   3   3   1.1e-05     0.019   14.7   0.0     2    30   235   263   234   267 0.91 Tetratricopeptide repeat
TPR_1                PF00515.23    34 seq1028_BIOID162099  -            294   6.8e-15   53.8   6.9   1   2   6.5e-07    0.0011   18.3   0.0     1    33    62    94    62    95 0.96 Tetratricopeptide repeat
TPR_1                PF00515.23    34 seq1028_BIOID162099  -            294   6.8e-15   53.8   6.9   2   2   6.7e-09   1.1e-05   24.6   0.0     2    34    97   129    96   129 0.95 Tetratricopeptide repeat
TPR_11               PF13414.1     69 seq1028_BIOID162099  -            294   2.4e-14   52.5  10.8   1   1   3.7e-12   6.4e-09   35.2   0.7     3    69    96   161    94   161 0.89 TPR repeat
TPR_8                PF13181.1     34 seq1028_BIOID162099  -            294     2e-11   42.6   2.0   1   3   5.9e-05       0.1   12.3   0.0     1    33    62    94    62    95 0.94 Tetratricopeptide repeat
TPR_8                PF13181.1     34 seq1028_BIOID162099  -            294     2e-11   42.6   2.0   2   3   1.3e-05     0.021   14.4   0.0     9    34   104   129    97   130 0.83 Tetratricopeptide repeat
TPR_8                PF13181.1     34 seq1028_BIOID162099  -            294     2e-11   42.6   2.0   3   3   3.8e-05     0.064   12.9   0.1     3    28   236   261   234   264 0.90 Tetratricopeptide repeat
TPR_9                PF13371.1     73 seq1028_BIOID162099  -            294   3.2e-10   39.6   7.1   1   2   4.7e-07   0.00081   19.0   1.1    11    64    44    97    35    98 0.92 Tetratricopeptide repeat
TPR_9                PF13371.1     73 seq1028_BIOID162099  -            294   3.2e-10   39.6   7.1   2   2   2.5e-08   4.2e-05   23.2   0.2     6    63   107   164   102   174 0.93 Tetratricopeptide repeat
DEAD                 PF00270.24   173 seq1029_BIOID162099  -            646     2e-50  170.5   0.0   1   1   1.1e-52   3.7e-49  166.4   0.0     2   171    48   212    47   214 0.96 DEAD/DEAH box helicase
Helicase_C           PF00271.26    78 seq1029_BIOID162099  -            646   2.4e-26   91.2   0.1   1   1   3.1e-29     1e-25   89.2   0.0     2    78   281   357   280   357 0.98 Helicase conserved C-terminal domain
DbpA                 PF03880.10    74 seq1029_BIOID162099  -            646   9.8e-23   79.5   0.0   1   1   6.7e-26   2.3e-22   78.3   0.0     3    73   506   576   504   577 0.97 DbpA RNA binding domain
DEADboxA             PF12343.3     63 seq1029_BIOID162099  -            646   2.6e-13   49.8  41.0   1   1   7.6e-17   2.6e-13   49.8  28.4     1    63   585   646   585   646 0.94 Cold shock protein DEAD box A
Trp_Tyr_perm         PF03222.8    394 seq1030_BIOID162099  -            414  5.5e-154  512.6  28.4   1   1  4.6e-158  6.3e-154  512.4  19.7     2   394    10   402     9   402 0.99 Tryptophan/tyrosine permease family
SCP2                 PF02036.12   101 seq1031_BIOID162099  -            174   3.3e-19   68.8   0.1   1   1   3.5e-23   4.8e-19   68.3   0.1    11   101    45   133    33   133 0.93 SCP-2 sterol transfer family
Acetyltransf_9       PF13527.1    128 seq1032_BIOID162099  -            167   9.1e-11   41.6   0.0   1   1   3.6e-14   1.2e-10   41.1   0.0     9   128    10   125     3   125 0.86 Acetyltransferase (GNAT) domain
Acetyltransf_1       PF00583.19    83 seq1032_BIOID162099  -            167     1e-10   41.3   0.0   1   1   4.7e-14   1.6e-10   40.7   0.0     3    83    49   123    47   123 0.93 Acetyltransferase (GNAT) family
Acetyltransf_7       PF13508.1     79 seq1032_BIOID162099  -            167   9.7e-07   28.7   0.0   1   1   5.1e-10   1.8e-06   27.9   0.0     6    78    45   123    43   124 0.74 Acetyltransferase (GNAT) domain
Acetyltransf_10      PF13673.1    117 seq1032_BIOID162099  -            167   4.9e-05   23.3   0.0   1   1   2.3e-08   7.8e-05   22.6   0.0     1   117    10   122    10   122 0.71 Acetyltransferase (GNAT) domain
NAD_binding_10       PF13460.1    183 seq1037_BIOID162099  -            211   3.1e-16   59.7   0.0   1   1   1.1e-19   3.7e-16   59.5   0.0     1   182     4   191     4   192 0.83 NADH(P)-binding
Semialdhyde_dh       PF01118.19   121 seq1037_BIOID162099  -            211   9.1e-08   32.3   0.0   1   1   1.8e-10   6.1e-07   29.6   0.0     2    84     4    80     3   100 0.77 Semialdehyde dehydrogenase, NAD binding domain
Epimerase            PF01370.16   236 seq1037_BIOID162099  -            211   1.6e-05   24.3   0.0   1   1   1.2e-08   4.1e-05   23.0   0.0     1   115     4   110     4   172 0.87 NAD dependent epimerase/dehydratase family
DUF318               PF03773.8    307 seq1038_BIOID162099  -            346     4e-82  275.5  24.8   1   1   3.9e-86   5.3e-82  275.1  17.2     2   305    62   343    61   345 0.98 Predicted permease
TP_methylase         PF00590.15   210 seq1040_BIOID162099  -            286   6.6e-32  110.8   0.3   1   1   8.1e-36   1.1e-31  110.0   0.2     1   209    13   213    13   214 0.85 Tetrapyrrole (Corrin/Porphyrin) Methylases
DeoRC                PF00455.17   162 seq1045_BIOID162099  -            269   7.6e-57  191.3   1.5   1   1   1.8e-60   8.3e-57  191.2   0.5     2   161    88   247    87   248 0.99 DeoR C terminal sensor domain
HTH_DeoR             PF08220.7     57 seq1045_BIOID162099  -            269   3.1e-21   74.5   0.2   1   1   1.2e-24   5.3e-21   73.7   0.1     1    57    18    74    18    74 0.98 DeoR-like helix-turn-helix domain
HTH_11               PF08279.7     55 seq1045_BIOID162099  -            269   1.4e-09   37.2   0.1   1   1   8.4e-13   3.8e-09   35.9   0.1     1    48    18    64    18    68 0.91 HTH domain
MFS_1                PF07690.11   354 seq1046_BIOID162099  -            444   5.9e-53  179.7  48.9   1   1   1.4e-50   9.8e-47  159.2  26.8     1   318    23   366    23   369 0.80 Major Facilitator Superfamily
Sugar_tr             PF00083.19   451 seq1046_BIOID162099  -            444   9.4e-08   30.9  37.5   1   1     4e-11   2.7e-07   29.4  26.1    16   437    19   434     9   441 0.75 Sugar (and other) transporter
HpcH_HpaI            PF03328.9    221 seq1047_BIOID162099  -            256   1.6e-62  210.2   0.0   1   1   2.6e-66   1.8e-62  210.0   0.0     1   219    20   244    20   246 0.97 HpcH/HpaI aldolase/citrate lyase family
NAD_binding_2        PF03446.10   162 seq1049_BIOID162099  -            299   5.2e-53  179.1   2.5   1   1   2.5e-56   8.4e-53  178.4   1.7     2   162     6   167     5   167 0.98 NAD binding domain of 6-phosphogluconate dehydrogenase
F420_oxidored        PF03807.12    96 seq1049_BIOID162099  -            299   9.5e-10   38.6   2.4   1   1   1.2e-12   4.2e-09   36.5   0.2     1    93     7    98     7   100 0.79 NADP oxidoreductase coenzyme F420-dependent
2-Hacid_dh_C         PF02826.14   178 seq1049_BIOID162099  -            299   2.2e-08   33.3   0.3   1   1     2e-11   6.9e-08   31.7   0.1    37   158     6   130     4   140 0.86 D-isomer specific 2-hydroxyacid dehydrogenase, NAD binding domain
3HCDH_N              PF02737.13   180 seq1049_BIOID162099  -            299   6.5e-05   22.5   1.3   1   1   2.9e-08   9.9e-05   21.9   0.1     1    84     7    87     7    95 0.78 3-hydroxyacyl-CoA dehydrogenase, NAD binding domain
Gly_kinase           PF02595.10   378 seq1050_BIOID162099  -            408  9.7e-190  630.0  13.8   1   1  8.1e-194  1.1e-189  629.8   9.5     1   377    28   404    28   405 1.00 Glycerate kinase family
LysR_substrate       PF03466.15   209 seq1057_BIOID162099  -            312     9e-33  113.0   0.0   1   1   1.7e-36   1.2e-32  112.6   0.0     7   207    98   297    92   299 0.95 LysR substrate binding domain
HTH_1                PF00126.22    60 seq1057_BIOID162099  -            312   4.1e-19   67.9   0.0   1   1   1.1e-22   7.2e-19   67.1   0.0     2    60    10    68     9    68 0.98 Bacterial regulatory helix-turn-helix protein, lysR family
PALP                 PF00291.20   307 seq1058_BIOID162099  -            329   1.6e-71  240.9   0.3   1   1   1.4e-75   1.9e-71  240.7   0.2    12   307    32   312    21   312 0.91 Pyridoxal-phosphate dependent enzyme
Trp_Tyr_perm         PF03222.8    394 seq1059_BIOID162099  -            443   1.8e-08   33.5  29.3   1   1   1.8e-12   2.5e-08   33.0  20.3    13   391    29   438    22   441 0.76 Tryptophan/tyrosine permease family
Acetate_kinase       PF00871.12   388 seq1060_BIOID162099  -            406  1.3e-163  543.9   0.1   1   1  1.1e-167  1.5e-163  543.7   0.1     2   387    11   390    10   391 0.98 Acetokinase family
PFL                  PF02901.10   648 seq1061_BIOID162099  -            764  7.3e-196  652.3   0.0   1   1  1.6e-199  1.1e-195  651.8   0.0     4   648    27   618    22   618 0.97 Pyruvate formate lyase
Gly_radical          PF01228.16   106 seq1061_BIOID162099  -            764   5.7e-43  145.4   0.0   1   1   1.8e-46   1.2e-42  144.4   0.0     1   106   634   745   634   745 0.98 Glycine radical
Ribonuc_L-PSP        PF01042.16   121 seq1065_BIOID162099  -            129   2.5e-45  153.0   0.1   1   1   2.1e-49   2.8e-45  152.8   0.1     1   120     7   126     7   127 0.98 Endoribonuclease L-PSP
SDH_alpha            PF03313.10   283 seq1066_BIOID162099  -            454    4e-106  354.0   5.2   1   1  7.6e-110  5.2e-106  353.7   3.6     3   282   184   449   182   450 0.97 Serine dehydratase alpha chain
SDH_beta             PF03315.10   158 seq1066_BIOID162099  -            454   1.4e-53  181.0   0.0   1   1   3.4e-57   2.3e-53  180.3   0.0     1   156     3   157     3   159 0.96 Serine dehydratase beta chain
SDH_alpha            PF03313.10   283 seq1068_BIOID162099  -            436   5.1e-73  245.4  15.7   1   1   3.7e-77   5.1e-73  245.4  10.9     4   281    52   429    48   433 0.97 Serine dehydratase alpha chain
DUF3521              PF12035.3     35 seq1069_BIOID162099  -             53   3.7e-16   58.5   3.5   1   1   2.7e-20   3.7e-16   58.5   2.5     1    35    11    49    11    49 0.97 Protein of unknown function (DUF3521)
LysR_substrate       PF03466.15   209 seq1070_BIOID162099  -            298   6.9e-18   64.3   0.5   1   1   1.6e-21   1.1e-17   63.7   0.3     5   191    96   279    92   293 0.78 LysR substrate binding domain
HTH_1                PF00126.22    60 seq1070_BIOID162099  -            298   1.8e-16   59.4   0.1   1   1   6.9e-20   4.7e-16   58.1   0.0     1    60     9    68     9    68 0.97 Bacterial regulatory helix-turn-helix protein, lysR family
DDE_Tnp_1            PF01609.16   211 seq1073_BIOID162099  -            411   8.5e-25   87.4   0.0   1   1   9.7e-29   1.3e-24   86.8   0.0     4   208    91   328    88   331 0.93 Transposase DDE domain
Pili_assembly_N      PF00345.15   122 seq1075_BIOID162099  -            238   1.6e-11   43.9   3.0   1   1   1.5e-15   2.1e-11   43.5   0.5    14   116    38   145    27   147 0.81 Gram-negative pili assembly chaperone, N-terminal domain
Fimbrial_CS1         PF04449.7    143 seq1078_BIOID162099  -            166     1e-53  181.1   4.2   1   1   8.6e-58   1.2e-53  180.9   2.9     1   143    24   165    24   165 0.98 CS1 type fimbrial major subunit
CblD                 PF07434.6    360 seq1080_BIOID162099  -            362     1e-49  169.0   0.0   1   1   9.7e-54   1.3e-49  168.7   0.0    90   357    70   358    57   361 0.82 CblD like pilus biogenesis initiator
UxaC                 PF02614.9    469 seq1081_BIOID162099  -            491  6.8e-227  753.4   0.1   1   1  5.6e-231  7.7e-227  753.3   0.1     1   467    22   489    22   491 0.99 Glucuronate isomerase
GD_AH_C              PF04295.8    397 seq1082_BIOID162099  -            495  2.8e-154  513.4   0.0   1   1    5e-158  3.4e-154  513.1   0.0     3   397   106   495   104   495 0.99 D-galactarate dehydratase / Altronate hydrolase, C terminus
SAF                  PF08666.7     63 seq1082_BIOID162099  -            495     1e-16   60.9   0.6   1   1   3.2e-20   2.2e-16   59.9   0.4     1    62    10    80    10    81 0.98 SAF domain
Imp-YgjV             PF10688.4    164 seq1083_BIOID162099  -            183   5.4e-60  201.4  10.9   1   1   4.4e-64     6e-60  201.2   7.6     1   163     3   165     3   166 0.99 Bacterial inner membrane protein
MTS                  PF05175.9    170 seq1086_BIOID162099  -            378   1.4e-59  200.1   0.0   1   1   4.8e-60   6.6e-57  191.4   0.0     2   170   199   370   198   370 0.98 Methyltransferase small domain
Methyltransf_31      PF13847.1    152 seq1086_BIOID162099  -            378     2e-14   53.3   0.0   1   1   6.1e-17   8.3e-14   51.3   0.0     6   117   231   347   227   372 0.84 Methyltransferase domain
Methyltransf_26      PF13659.1    117 seq1086_BIOID162099  -            378   5.2e-12   45.7   0.0   1   1     1e-14   1.4e-11   44.3   0.0     3   115   231   340   229   342 0.89 Methyltransferase domain
Methyltransf_18      PF12847.2    112 seq1086_BIOID162099  -            378   1.9e-11   44.4   0.0   1   1   4.1e-14   5.6e-11   42.8   0.0     3   110   230   339   229   341 0.82 Methyltransferase domain
Methyltransf_12      PF08242.7     99 seq1086_BIOID162099  -            378   4.9e-08   33.2   0.0   1   1   2.2e-10     3e-07   30.7   0.0     1    99   233   336   233   336 0.91 Methyltransferase domain
Methyltransf_25      PF13649.1    101 seq1086_BIOID162099  -            378   3.1e-06   27.3   0.0   1   1   5.7e-09   7.9e-06   26.0   0.0     1   101   232   334   232   334 0.80 Methyltransferase domain
PrmA                 PF06325.8    295 seq1086_BIOID162099  -            378   5.1e-06   25.6   0.0   1   1   1.7e-08   2.3e-05   23.5   0.0   163   232   230   305   219   326 0.74 Ribosomal protein L11 methyltransferase (PrmA)
Cons_hypoth95        PF03602.10   183 seq1086_BIOID162099  -            378   0.00011   21.5   0.0   1   1   1.5e-07   0.00021   20.6   0.0    41   152   228   339   217   362 0.72 Conserved hypothetical protein 95
HTH_19               PF12844.2     64 seq1088_BIOID162099  -            138   4.8e-08   32.8   0.0   1   1   3.2e-11   2.2e-07   30.6   0.0     4    56    84   134    82   138 0.92 Helix-turn-helix domain
HTH_3                PF01381.17    55 seq1088_BIOID162099  -            138   1.8e-07   30.7   0.0   1   1   5.3e-11   3.6e-07   29.7   0.0     1    54    84   135    84   136 0.94 Helix-turn-helix
tRNA_bind            PF01588.15    95 seq1090_BIOID162099  -            110   7.6e-32  108.9   0.6   1   1   6.3e-36   8.6e-32  108.7   0.4     1    94    14   107    14   108 0.98 Putative tRNA binding domain
MCPsignal            PF00015.16   213 seq1092_BIOID162099  -            506   5.5e-51  173.0  37.2   1   1   3.7e-53     1e-49  168.8  17.2     5   208   314   503   310   506 0.95 Methyl-accepting chemotaxis protein (MCP) signalling domain
PAS_3                PF08447.6     91 seq1092_BIOID162099  -            506   2.5e-14   53.0   0.0   1   1   1.7e-17   4.6e-14   52.1   0.0     2    89    31   113    30   115 0.95 PAS fold
PAS_9                PF13426.1    104 seq1092_BIOID162099  -            506   2.8e-13   50.0   0.0   1   1   3.7e-16     1e-12   48.2   0.0     6    98    23   114    18   120 0.93 PAS domain
HAMP                 PF00672.20    70 seq1092_BIOID162099  -            506   3.4e-08   33.4  11.7   1   1     2e-10   5.5e-07   29.5   0.0     3    61   188   246   186   250 0.91 HAMP domain
PAS                  PF00989.19   113 seq1092_BIOID162099  -            506   3.3e-06   26.7   0.0   1   1   2.9e-09   7.8e-06   25.5   0.0    14   106    21   111    14   114 0.92 PAS fold
FAD_binding_9        PF08021.6    117 seq1096_BIOID162099  -            254   9.3e-34  115.7   0.0   1   1   3.7e-37   2.6e-33  114.3   0.0     1   116    21   132    21   133 0.96 Siderophore-interacting FAD-binding domain
SIP                  PF04954.8    119 seq1096_BIOID162099  -            254   4.7e-21   75.2   0.4   1   1   9.2e-25   6.3e-21   74.8   0.3     4   118   142   253   139   254 0.95 Siderophore-interacting protein
UDG                  PF03167.14   152 seq1097_BIOID162099  -            168   6.4e-26   90.5   0.0   1   1   5.2e-30   7.1e-26   90.3   0.0     5   151     7   159     3   163 0.91 Uracil DNA glycosylase superfamily
Peptidase_M22        PF00814.20   268 seq1100_BIOID162099  -            337  4.2e-102  341.1   0.0   1   1  3.5e-106  4.7e-102  340.9   0.0     2   268    24   307    23   307 0.98 Glycoprotease family
LysR_substrate       PF03466.15   209 seq1102_BIOID162099  -            310   2.9e-34  117.8   0.0   1   1   5.6e-38   3.8e-34  117.5   0.0     2   208    92   296    91   297 0.95 LysR substrate binding domain
HTH_1                PF00126.22    60 seq1102_BIOID162099  -            310   1.2e-15   56.8   1.2   1   1   1.7e-19   1.2e-15   56.8   0.9     2    60     9    67     8    67 0.98 Bacterial regulatory helix-turn-helix protein, lysR family
FolB                 PF02152.13   113 seq1103_BIOID162099  -            122   2.1e-32  111.4   0.2   1   1   1.7e-36   2.4e-32  111.3   0.1     1   113     4   114     4   114 0.99 Dihydroneopterin aldolase
BacA                 PF02673.13   259 seq1105_BIOID162099  -            273   2.1e-91  305.5  14.3   1   1   1.8e-95   2.5e-91  305.3   9.9     2   258    10   267     9   268 0.96 Bacitracin resistance protein BacA
CYTH                 PF01928.16   185 seq1106_BIOID162099  -            433   1.6e-40  138.6   0.0   1   1   2.3e-44   3.1e-40  137.6   0.0     2   183     3   200     2   202 0.92 CYTH domain
GlnE                 PF03710.10   248 seq1107_BIOID162099  -            970  1.8e-188  623.4   2.7   1   2   6.4e-94   4.4e-90  301.1   0.0     4   247    56   300    53   301 0.98 Glutamate-ammonia ligase adenylyltransferase
GlnE                 PF03710.10   248 seq1107_BIOID162099  -            970  1.8e-188  623.4   2.7   2   2  3.6e-100   2.5e-96  321.6   0.2     2   246   577   828   576   830 0.98 Glutamate-ammonia ligase adenylyltransferase
GlnD_UR_UTase        PF08335.6    142 seq1107_BIOID162099  -            970   5.5e-52  175.2   7.0   1   2   3.8e-44   2.6e-40  137.4   0.4     1   142   321   460   321   460 0.99 GlnD PII-uridylyltransferase
GlnD_UR_UTase        PF08335.6    142 seq1107_BIOID162099  -            970   5.5e-52  175.2   7.0   2   2   3.8e-14   2.6e-10   40.1   0.7     1    91   849   940   846   946 0.91 GlnD PII-uridylyltransferase
PfkB                 PF00294.19   301 seq1108_BIOID162099  -            477   3.1e-55  187.3   0.5   1   1   1.4e-58   4.8e-55  186.6   0.1     2   299    11   305    10   307 0.87 pfkB family carbohydrate kinase
CTP_transf_2         PF01467.21   157 seq1108_BIOID162099  -            477   1.6e-11   44.3   0.0   1   1   1.9e-14   6.5e-11   42.4   0.0     1   156   344   469   344   470 0.90 Cytidylyltransferase
Phos_pyr_kin         PF08543.7    246 seq1108_BIOID162099  -            477   1.3e-08   34.3   0.0   1   1   8.5e-12   2.9e-08   33.1   0.0   118   224   187   287   166   293 0.89 Phosphomethylpyrimidine kinase
Carb_kinase          PF01256.12   242 seq1108_BIOID162099  -            477     4e-06   26.1   0.1   1   1   1.9e-09   6.4e-06   25.5   0.0    61   212   137   287    82   310 0.74 Carbohydrate kinase
GlgS                 PF08971.6     66 seq1110_BIOID162099  -             66   8.9e-42  140.7   0.7   1   1   7.1e-46   9.7e-42  140.6   0.5     1    66     1    66     1    66 0.99 Glycogen synthesis protein
DHBP_synthase        PF00926.14   194 seq1114_BIOID162099  -            217     6e-80  266.9   0.8   1   1   4.9e-84   6.7e-80  266.7   0.6     1   194    16   209    16   209 0.99 3,4-dihydroxy-2-butanone 4-phosphate synthase
DUF4051              PF13260.1     54 seq1115_BIOID162099  -             64   2.3e-36  122.8   1.8   1   1   1.9e-40   2.6e-36  122.6   1.2     1    54     9    62     9    62 0.98 Protein of unknown function (DUF4051)
LigB                 PF02900.13   272 seq1116_BIOID162099  -            271   2.3e-57  193.9   0.2   1   1   1.9e-61   2.6e-57  193.7   0.2     1   271    16   270    16   271 0.92 Catalytic LigB subunit of aromatic ring-opening dioxygenase
NUDIX                PF00293.23   135 seq1117_BIOID162099  -            209   3.2e-14   52.6   0.2   1   1   3.5e-18   4.7e-14   52.0   0.1     4   127    59   187    56   198 0.87 NUDIX domain
DUF1249              PF06853.7    121 seq1118_BIOID162099  -            140   6.9e-46  154.6   0.2   1   1   5.8e-50     8e-46  154.4   0.1     2   118    21   136    20   139 0.97 Protein of unknown function (DUF1249)
Metallophos          PF00149.23   201 seq1120_BIOID162099  -            275     1e-14   54.3   1.3   1   1   2.7e-18   1.8e-14   53.5   0.9     2   200    16   206    15   207 0.88 Calcineurin-like phosphoesterase
Metallophos_2        PF12850.2    156 seq1120_BIOID162099  -            275   3.2e-12   46.4   0.0   1   1   7.3e-16     5e-12   45.8   0.0     2   139    16   225    15   239 0.69 Calcineurin-like phosphoesterase superfamily domain
UPF0227              PF05728.7    187 seq1121_BIOID162099  -            193   9.7e-75  250.2   0.0   1   1   1.6e-78   1.1e-74  250.1   0.0     2   186     4   188     3   189 0.99 Uncharacterised protein family (UPF0227)
Abhydrolase_5        PF12695.2    142 seq1121_BIOID162099  -            193   1.1e-06   28.3   0.0   1   1   2.6e-10   1.8e-06   27.6   0.0     1   141     3   172     3   173 0.67 Alpha/beta hydrolase family
DNA_gyraseB          PF00204.20   173 seq1122_BIOID162099  -            630   3.7e-40  136.8   0.0   1   1     2e-43   6.8e-40  135.9   0.0     1   169   218   384   218   388 0.90 DNA gyrase B
DNA_gyraseB_C        PF00986.16    65 seq1122_BIOID162099  -            630   6.4e-25   86.5   2.7   1   1   3.6e-28   1.2e-24   85.6   1.9     2    65   554   620   553   620 0.92 DNA gyrase B subunit, carboxyl terminus
Toprim               PF01751.17    88 seq1122_BIOID162099  -            630   4.4e-16   58.4   0.0   1   1   2.5e-19   8.7e-16   57.4   0.0     1    86   413   522   413   524 0.93 Toprim domain
HATPase_c            PF02518.21   111 seq1122_BIOID162099  -            630   4.7e-13   48.7   0.1   1   1   2.4e-16   8.2e-13   47.9   0.1     2   109    28   170    27   172 0.93 Histidine kinase-, DNA gyrase B-, and HSP90-like ATPase
BOF                  PF04076.8    103 seq1125_BIOID162099  -            130   5.9e-46  154.4   1.4   1   1   5.5e-50   7.5e-46  154.0   1.0     1   103    25   127    24   127 0.99 Bacterial OB fold (BOF) protein
GyrI-like            PF06445.10   155 seq1126_BIOID162099  -            160     1e-30  106.6   0.0   1   1   8.5e-35   1.2e-30  106.5   0.0     2   154     7   159     6   160 0.98 GyrI-like small molecule binding domain
DNA_topoisoIV        PF00521.15   426 seq1130_BIOID162099  -            752  1.3e-132  442.5   0.0   1   1  2.3e-136  1.6e-132  442.3   0.0     1   426    29   466    29   466 0.97 DNA gyrase/topoisomerase IV, subunit A
DNA_gyraseA_C        PF03989.8     48 seq1130_BIOID162099  -            752   8.5e-11   40.8   0.0   1   2     3e-07     0.002   17.2   0.0     2    41   593   630   592   636 0.91 DNA gyrase C-terminal domain, beta-propeller
DNA_gyraseA_C        PF03989.8     48 seq1130_BIOID162099  -            752   8.5e-11   40.8   0.0   2   2   5.1e-08   0.00035   19.7   0.0     1    36   641   675   641   685 0.95 DNA gyrase C-terminal domain, beta-propeller
Acyltransferase      PF01553.16   132 seq1131_BIOID162099  -            245   3.6e-33  113.6   0.0   1   1   3.9e-37   5.3e-33  113.1   0.0     4   132    55   180    52   180 0.95 Acyltransferase
Cu-oxidase_3         PF07732.10   120 seq1132_BIOID162099  -            470   9.7e-27   92.9   0.4   1   1   6.5e-30     3e-26   91.4   0.1     1   118    51   166    51   168 0.96 Multicopper oxidase
Cu-oxidase_2         PF07731.9    138 seq1132_BIOID162099  -            470   4.3e-10   39.1   0.0   1   1   1.9e-13   8.6e-10   38.1   0.0    17   136   367   468   339   470 0.83 Multicopper oxidase
Cu-oxidase           PF00394.17   159 seq1132_BIOID162099  -            470   0.00011   21.9   0.0   1   1   6.6e-08    0.0003   20.6   0.0    63   126   223   287   187   302 0.82 Multicopper oxidase
Radical_SAM_N        PF08497.5    302 seq1133_BIOID162099  -            739  1.1e-153  510.3   0.0   1   1  6.3e-157  2.9e-153  509.0   0.0     1   302    29   379    29   379 0.99 Radical SAM N-terminal
DUF3362              PF11842.3    151 seq1133_BIOID162099  -            739   3.3e-43  147.0   1.8   1   1   1.2e-46   5.5e-43  146.3   1.3     1   129   594   720   594   735 0.81 Domain of unknown function (DUF3362)
Radical_SAM          PF04055.16   166 seq1133_BIOID162099  -            739     1e-20   74.4   0.0   1   1   1.7e-23   7.7e-20   71.5   0.1     1   165   380   585   380   586 0.93 Radical SAM superfamily
AraC_N               PF06719.8    155 seq1134_BIOID162099  -            355   1.9e-46  157.0   0.0   1   1   6.8e-50   3.1e-46  156.3   0.0     3   155    84   236    82   236 0.97 AraC-type transcriptional regulator N-terminus
HTH_18               PF12833.2     81 seq1134_BIOID162099  -            355   2.8e-21   75.3   1.1   1   1   2.1e-24   9.7e-21   73.5   0.4     1    77   269   344   269   348 0.97 Helix-turn-helix domain
HTH_AraC             PF00165.18    42 seq1134_BIOID162099  -            355   2.1e-18   65.3   0.2   1   2   7.7e-12   3.5e-08   32.8   0.0     1    42   256   297   256   297 0.97 Bacterial regulatory helix-turn-helix proteins, AraC family
HTH_AraC             PF00165.18    42 seq1134_BIOID162099  -            355   2.1e-18   65.3   0.2   2   2   6.9e-11   3.1e-07   29.8   0.0    15    39   319   344   311   345 0.94 Bacterial regulatory helix-turn-helix proteins, AraC family
MotA_ExbB            PF01618.11   139 seq1138_BIOID162099  -            244   4.1e-42  142.9   0.7   1   1   6.8e-46   9.3e-42  141.8   0.5     5   137    80   212    76   214 0.93 MotA/TolQ/ExbB proton channel family
ExbD                 PF02472.11   130 seq1139_BIOID162099  -            141   1.5e-29  102.4   0.5   1   1   1.2e-33   1.7e-29  102.3   0.4     3   127    13   134    11   137 0.96 Biopolymer transport protein ExbD/TolR
UPF0114              PF03350.11   124 seq1140_BIOID162099  -            164     4e-39  133.2   6.1   1   1   4.5e-43   6.2e-39  132.6   4.2     2   124     9   126     8   126 0.99 Uncharacterized protein family, UPF0114
DLH                  PF01738.13   218 seq1141_BIOID162099  -            308   1.7e-50  171.2   0.2   1   1     9e-54   2.1e-50  170.9   0.1     2   218    98   307    97   307 0.93 Dienelactone hydrolase family
Abhydrolase_5        PF12695.2    142 seq1141_BIOID162099  -            308   5.5e-11   42.2   0.1   1   1   3.8e-14   8.7e-11   41.6   0.1     1   141   113   277   113   278 0.77 Alpha/beta hydrolase family
BAAT_C               PF08840.6    213 seq1141_BIOID162099  -            308   3.6e-06   26.7   0.8   1   1     4e-08     9e-05   22.1   0.0     6    68   176   237   173   272 0.82 BAAT / Acyl-CoA thioester hydrolase C terminal
Peptidase_S15        PF02129.13   272 seq1141_BIOID162099  -            308   2.3e-05   23.8   0.0   1   1   1.4e-08   3.2e-05   23.3   0.0    83   134   173   223   102   289 0.87 X-Pro dipeptidyl-peptidase (S15 family)
DUF2623              PF11115.3     95 seq1142_BIOID162099  -             95     2e-54  181.4   1.9   1   1   1.6e-58   2.1e-54  181.3   1.3     1    95     1    95     1    95 0.99 Protein of unknown function (DUF2623)
Oxidored_q6          PF01058.17   131 seq1143_BIOID162099  -            372   1.6e-32  111.7   1.4   1   1   1.7e-36   2.3e-32  111.2   0.5     1   130    59   204    59   205 0.96 NADH ubiquinone oxidoreductase, 20 Kd subunit
Fer4_11              PF13247.1     99 seq1144_BIOID162099  -            328   6.6e-29   99.6  14.6   1   1   4.2e-32   7.2e-29   99.4   7.0     3    99   105   207   103   207 0.91 4Fe-4S dicluster domain
Fer4_7               PF12838.2     52 seq1144_BIOID162099  -            328   2.9e-15   56.2  19.8   1   2   1.2e-10     2e-07   31.1   2.6     2    52    47   128    46   128 0.63 4Fe-4S dicluster domain
Fer4_7               PF12838.2     52 seq1144_BIOID162099  -            328   2.9e-15   56.2  19.8   2   2   3.2e-10   5.4e-07   29.7   5.9     2    52   145   201   144   201 0.86 4Fe-4S dicluster domain
Fer4_9               PF13187.1     55 seq1144_BIOID162099  -            328   4.9e-14   52.2  26.4   1   1   1.3e-11   2.3e-08   34.0   6.3     2    54   145   201   144   202 0.94 4Fe-4S dicluster domain
Fer4                 PF00037.22    24 seq1144_BIOID162099  -            328   1.3e-09   37.1  37.7   1   1   3.6e-09   6.1e-06   25.5   2.4     2    23   139   160   138   161 0.91 4Fe-4S binding domain
Fer4_3               PF12798.2     15 seq1144_BIOID162099  -            328   9.9e-07   28.7  43.7   1   3    0.0004      0.68   10.5   4.5     1    15   112   128   112   128 0.95 4Fe-4S binding domain
Fer4_3               PF12798.2     15 seq1144_BIOID162099  -            328   9.9e-07   28.7  43.7   2   3     9e-05      0.15   12.5   3.6     1    14   145   158   145   159 0.95 4Fe-4S binding domain
Fer4_3               PF12798.2     15 seq1144_BIOID162099  -            328   9.9e-07   28.7  43.7   3   3     3e-06    0.0052   17.1   1.7     1    15   174   201   174   201 0.96 4Fe-4S binding domain
NrfD                 PF03916.9    313 seq1145_BIOID162099  -            392   7.8e-19   68.1  21.9   1   1   1.1e-22   1.5e-18   67.1  15.2     5   302    45   330    41   337 0.80 Polysulphide reductase, NrfD
NiFeSe_Hases         PF00374.14   507 seq1146_BIOID162099  -            567  2.6e-222  738.9   0.0   1   1  2.2e-226  2.9e-222  738.8   0.0     1   507    39   552    39   552 0.98 Nickel-dependent hydrogenase
HycI                 PF01750.13   130 seq1147_BIOID162099  -            164   1.8e-35  121.2   0.1   1   1   1.5e-39   2.1e-35  120.9   0.0     1   129    20   147    20   148 0.97 Hydrogenase maturation protease
DUF3457              PF11939.3    156 seq1148_BIOID162099  -            162   1.3e-43  148.0   0.0   1   1   1.1e-47   1.5e-43  147.8   0.0     3   155    10   157     8   158 0.98 Protein of unknown function (DUF3457)
HypA                 PF01155.14   113 seq1149_BIOID162099  -            113   1.9e-35  120.8   6.1   1   1   1.6e-39   2.1e-35  120.6   4.3     1   113     1   113     1   113 0.99 Hydrogenase expression/synthesis hypA family
HupF_HypC            PF01455.13    68 seq1151_BIOID162099  -             82   2.6e-26   91.2   0.8   1   1   2.2e-30     3e-26   91.0   0.5     1    68     1    73     1    73 0.98 HupF/HypC family
GSP_synth            PF03738.9     97 seq1152_BIOID162099  -            619   1.5e-27   95.5   0.1   1   1     6e-31   4.1e-27   94.1   0.1     2    96   382   495   381   496 0.94 Glutathionylspermidine synthase preATP-grasp
CHAP                 PF05257.11   125 seq1152_BIOID162099  -            619   1.8e-23   82.4   0.0   1   1   5.5e-27   3.8e-23   81.3   0.0     7   124    45   175    39   176 0.94 CHAP domain
PHO4                 PF01384.15   326 seq1153_BIOID162099  -            499  4.2e-102  341.0  17.2   1   1  3.6e-106    5e-102  340.7  11.9     1   326    30   488    30   488 0.89 Phosphate transporter family
Polysacc_synt_3      PF13440.1    251 seq1157_BIOID162099  -            449   4.5e-20   72.0  11.9   1   1   6.6e-24   4.5e-20   72.0   8.2    49   250    86   302    68   303 0.86 Polysaccharide biosynthesis protein
Polysacc_synt        PF01943.12   273 seq1157_BIOID162099  -            449   7.3e-15   54.8  28.3   1   1   1.4e-17   9.3e-14   51.2   6.6     1   267    18   298    18   303 0.93 Polysaccharide biosynthesis protein
YtfJ_HI0045          PF09695.5    160 seq1159_BIOID162099  -            187   4.1e-65  217.8   0.1   1   1   3.4e-69   4.7e-65  217.6   0.1     2   159    25   183    24   184 0.98 Bacterial protein of unknown function (YtfJ_HI0045)
YjgP_YjgQ            PF03739.9    354 seq1161_BIOID162099  -            356   9.6e-61  205.3   3.0   1   1   9.4e-65   1.3e-60  204.9   2.1     2   352     7   344     6   346 0.93 Predicted permease YjgP/YjgQ family
YjgP_YjgQ            PF03739.9    354 seq1162_BIOID162099  -            359   7.8e-65  218.8   4.7   1   1     7e-69   9.6e-65  218.5   3.2     1   352     6   352     6   354 0.97 Predicted permease YjgP/YjgQ family
FAD-oxidase_C        PF02913.14   249 seq1166_BIOID162099  -            499   2.4e-65  220.2   0.0   1   1   4.7e-69   3.2e-65  219.7   0.0     1   248   230   470   230   471 0.99 FAD linked oxidases, C-terminal domain
FAD_binding_4        PF01565.18   139 seq1166_BIOID162099  -            499   1.2e-35  121.9   1.1   1   1   3.3e-39   2.3e-35  120.9   0.2     1   139    56   195    56   195 0.98 FAD binding domain
FAD_binding_4        PF01565.18   139 seq1167_BIOID162099  -            350   3.2e-17   62.2   0.0   1   1   4.3e-21   5.9e-17   61.3   0.0    16   138    14   136     4   137 0.91 FAD binding domain
CCG                  PF02754.11    85 seq1168_BIOID162099  -            407   1.2e-28   98.7  11.0   1   2   2.8e-16   4.3e-13   48.9   0.0     1    84   170   255   170   256 0.94 Cysteine-rich domain
CCG                  PF02754.11    85 seq1168_BIOID162099  -            407   1.2e-28   98.7  11.0   2   2   1.7e-16   2.5e-13   49.6   0.1     2    84   303   385   302   386 0.85 Cysteine-rich domain
Fer4_8               PF13183.1     57 seq1168_BIOID162099  -            407   2.1e-12   46.7   4.7   1   1   3.2e-15   4.9e-12   45.5   3.3     2    57    22    89    21    89 0.84 4Fe-4S dicluster domain
Fer4_17              PF13534.1     61 seq1168_BIOID162099  -            407   3.4e-12   46.4   4.6   1   1   5.5e-15   8.3e-12   45.1   3.2     1    60    24    89    24    90 0.88 4Fe-4S dicluster domain
Fer4_7               PF12838.2     52 seq1168_BIOID162099  -            407   2.5e-11   43.6   5.1   1   1   4.2e-14   6.4e-11   42.3   3.5     1    52    24    89    24    89 0.79 4Fe-4S dicluster domain
Fer4_10              PF13237.1     52 seq1168_BIOID162099  -            407   5.6e-08   32.3   4.8   1   1   1.8e-10   2.7e-07   30.1   3.7     7    52    23    86    18    86 0.93 4Fe-4S dicluster domain
Fer4_4               PF12800.2     17 seq1168_BIOID162099  -            407   2.2e-05   24.2  13.8   1   2   1.2e-05     0.018   15.2   2.1     3    16    24    37    22    39 0.91 4Fe-4S binding domain
Fer4_4               PF12800.2     17 seq1168_BIOID162099  -            407   2.2e-05   24.2  13.8   2   2   4.3e-05     0.066   13.4   2.1     2    16    73    87    72    90 0.92 4Fe-4S binding domain
DUF336               PF03928.9    132 seq1169_BIOID162099  -            134   1.4e-37  128.3   5.3   1   1   1.1e-41   1.5e-37  128.2   3.7     3   131     7   131     5   132 0.96 Domain of unknown function (DUF336)
Malate_synthase      PF01274.17   523 seq1170_BIOID162099  -            723  2.8e-196  652.4   0.2   1   1  2.4e-200  3.3e-196  652.2   0.1     2   523    18   697    17   697 0.99 Malate synthase
Lactate_perm         PF02652.9    522 seq1172_BIOID162099  -            560  2.9e-206  685.8  45.2   1   1  2.5e-210  3.4e-206  685.6  31.3     1   521    16   549    16   550 0.98 L-lactate permease
M60-like             PF13402.1    307 seq1176_BIOID162099  -           1520   2.2e-83  279.5   0.2   1   1   6.2e-87   4.2e-83  278.6   0.1     2   307  1083  1382  1082  1382 0.96 Peptidase M60-like family
DUF4092              PF13322.1    172 seq1176_BIOID162099  -           1520   1.8e-75  252.3   0.2   1   1   5.1e-79   3.5e-75  251.3   0.1     2   172   419   587   418   587 0.99 Domain of unknown function (DUF4092)
DiS_P_DiS            PF06750.8     92 seq1177_BIOID162099  -            269   8.5e-37  124.7   0.3   1   1   2.3e-40   1.6e-36  123.8   0.2     2    89    20   119    19   122 0.95 Bacterial Peptidase A24 N-terminal domain
Peptidase_A24        PF01478.13   106 seq1177_BIOID162099  -            269   6.2e-23   80.8  10.7   1   1     9e-27   6.2e-23   80.8   7.4     1   105   130   239   130   240 0.95 Type IV leader peptidase family
Pilus_PilP           PF11356.3     87 seq1179_BIOID162099  -            276   2.3e-18   66.1   1.0   1   1   2.5e-22   3.4e-18   65.5   0.0     1    87    58   140    58   140 0.94 Type IV pilus biogenesis
Secretin             PF00263.16   165 seq1180_BIOID162099  -            686   2.9e-50  169.7   3.2   1   1   7.6e-54   5.2e-50  168.9   2.2     1   165   465   626   465   626 0.92 Bacterial type II and III secretion system protein
Secretin_N           PF03958.12    82 seq1180_BIOID162099  -            686   1.9e-44  149.6  16.3   1   3   2.1e-14   1.5e-10   41.0   0.3     1    80   145   206   145   208 0.95 Bacterial type II/III secretion system short domain
Secretin_N           PF03958.12    82 seq1180_BIOID162099  -            686   1.9e-44  149.6  16.3   2   3   4.3e-20   2.9e-16   59.2   0.3     2    79   211   277   210   280 0.95 Bacterial type II/III secretion system short domain
Secretin_N           PF03958.12    82 seq1180_BIOID162099  -            686   1.9e-44  149.6  16.3   3   3   8.7e-20     6e-16   58.2   0.3     2    82   285   362   284   362 0.88 Bacterial type II/III secretion system short domain
T2SE                 PF00437.15   272 seq1181_BIOID162099  -            497     1e-87  293.3   3.0   1   1   1.1e-91   1.5e-87  292.8   2.1     3   271   124   389   122   390 0.98 Type II/IV secretion system protein
T2SF                 PF00482.18   124 seq1182_BIOID162099  -            407   1.6e-56  189.4  12.1   1   2   9.1e-36   1.2e-31  109.0   0.4     1   124    72   195    72   195 0.99 Type II secretion system (T2SS), protein F
T2SF                 PF00482.18   124 seq1182_BIOID162099  -            407   1.6e-56  189.4  12.1   2   2   3.7e-28   5.1e-24   84.4   3.7     1   122   275   395   275   397 0.98 Type II secretion system (T2SS), protein F
T2SG                 PF08334.6    108 seq1183_BIOID162099  -            151   6.2e-40  135.1   0.4   1   1   2.1e-43   7.3e-40  134.9   0.3     1   108    36   145    36   145 0.97 Type II secretion system (T2SS), protein G
N_methyl_2           PF13544.1     31 seq1183_BIOID162099  -            151     9e-09   34.3   0.6   1   1   4.6e-12   1.6e-08   33.5   0.4     4    31     2    29     1    29 0.91 Type IV pilin N-term methylation site GFxxxE
N_methyl             PF07963.7     20 seq1183_BIOID162099  -            151   1.9e-06   27.1   5.9   1   1   8.6e-10   2.9e-06   26.5   4.1     2    20    13    31    12    31 0.95 Prokaryotic N-terminal methylation motif
N_methyl_3           PF13633.1     22 seq1183_BIOID162099  -            151   2.6e-05   23.6   6.8   1   1   1.3e-08   4.3e-05   22.9   4.7     1    22    14    35    14    35 0.97 Prokaryotic N-terminal methylation site
GspH                 PF12019.3    114 seq1186_BIOID162099  -            187   1.1e-07   31.8   0.0   1   1   2.2e-11   1.5e-07   31.4   0.0     1   110    40   169    40   175 0.83 Type II transport protein GspH
N_methyl             PF07963.7     20 seq1186_BIOID162099  -            187   3.7e-05   23.0   2.9   1   1   9.7e-09   6.6e-05   22.3   2.0     1    19     4    22     4    23 0.94 Prokaryotic N-terminal methylation motif
T2SI                 PF02501.12    81 seq1187_BIOID162099  -            123     7e-21   73.8   2.0   1   1     2e-24     9e-21   73.5   1.4     2    79    38   116    37   118 0.96 Type II secretion system (T2SS), protein I
N_methyl             PF07963.7     20 seq1187_BIOID162099  -            123   7.4e-07   28.4   1.6   1   1   2.8e-10   1.3e-06   27.6   1.1     1    20     3    22     3    22 0.94 Prokaryotic N-terminal methylation motif
N_methyl_3           PF13633.1     22 seq1187_BIOID162099  -            123     2e-05   23.9   6.0   1   1   8.4e-09   3.8e-05   23.0   4.1     1    22     5    26     5    26 0.97 Prokaryotic N-terminal methylation site
T2SJ                 PF11612.3    169 seq1188_BIOID162099  -            201   1.4e-39  135.3   0.2   1   1   3.7e-43   1.7e-39  135.1   0.1     3   167    40   197    38   199 0.93 Type II secretion system (T2SS), protein J
N_methyl_2           PF13544.1     31 seq1188_BIOID162099  -            201   5.8e-07   28.5   1.1   1   1   2.8e-10   1.3e-06   27.5   0.8    10    29     2    21     1    23 0.91 Type IV pilin N-term methylation site GFxxxE
N_methyl             PF07963.7     20 seq1188_BIOID162099  -            201   9.9e-06   24.8   4.1   1   1   3.7e-09   1.7e-05   24.1   2.8     2    19     7    24     6    25 0.93 Prokaryotic N-terminal methylation motif
T2SK                 PF03934.8    280 seq1189_BIOID162099  -            325   3.9e-85  285.2   7.3   1   1   3.2e-89   4.4e-85  285.1   5.0     1   275    32   312    32   317 0.97 Type II secretion system (T2SS), protein K
T2SL                 PF05134.8    230 seq1190_BIOID162099  -            392   1.4e-53  181.2   6.3   1   1   3.6e-57   2.4e-53  180.5   4.4     1   230     5   230     5   230 0.97 Type II secretion system (T2SS), protein L
GspL_C               PF12693.2    158 seq1190_BIOID162099  -            392   3.3e-41  140.5   8.7   1   1     1e-44     7e-41  139.5   6.0     1   156   234   391   234   392 0.99 GspL periplasmic domain
T2SM                 PF04612.7    160 seq1191_BIOID162099  -            178   5.8e-37  126.8   3.4   1   1   5.1e-41   6.9e-37  126.5   2.4     3   159    24   177    22   178 0.95 Type II secretion system (T2SS), protein M
OKR_DC_1             PF01276.15   417 seq1192_BIOID162099  -            731  8.8e-202  670.0   0.0   1   1  2.3e-205  1.1e-201  669.7   0.0     1   417   121   563   121   563 1.00 Orn/Lys/Arg decarboxylase, major domain
OKR_DC_1_C           PF03711.10   137 seq1192_BIOID162099  -            731   6.3e-52  175.1   0.0   1   1   5.3e-55   2.4e-51  173.2   0.0     1   135   588   719   588   721 0.98 Orn/Lys/Arg decarboxylase, C-terminal domain
OKR_DC_1_N           PF03709.10   115 seq1192_BIOID162099  -            731     1e-13   51.2   0.0   1   1   4.7e-17   2.2e-13   50.1   0.0     1   114    24   114    24   115 0.89 Orn/Lys/Arg decarboxylase, N-terminal domain
Methyltransf_4       PF02390.12   197 seq1195_BIOID162099  -            239   1.8e-65  219.5   0.0   1   1   1.6e-69   2.2e-65  219.3   0.0     5   197    49   238    42   238 0.97 Putative methyltransferase
DUF469               PF04320.9    101 seq1197_BIOID162099  -            108   6.5e-42  142.2   0.5   1   1   5.4e-46   7.3e-42  142.1   0.4     1   101     7   107     7   107 1.00 Protein with unknown function (DUF469)
DUF3521              PF12035.3     35 seq1198_BIOID162099  -             46   6.8e-10   38.5   0.5   1   1   6.9e-14   9.4e-10   38.0   0.3     1    35     1    28     1    28 0.99 Protein of unknown function (DUF3521)
DUF2884              PF11101.3    229 seq1199_BIOID162099  -            239   1.7e-59  200.8   2.3   1   1   1.4e-63     2e-59  200.6   1.6     1   215    24   234    24   239 0.98 Protein of unknown function (DUF2884)
Asparaginase         PF00710.15   313 seq1201_BIOID162099  -            348   3.6e-89  298.6   4.1   1   1     3e-93   4.2e-89  298.4   2.9     1   313    25   342    25   342 0.96 Asparaginase
DUF1202              PF06717.6    308 seq1202_BIOID162099  -            335    5e-175  580.9  15.7   1   1  4.2e-179  5.7e-175  580.7  10.9     1   307    13   322    13   323 0.99 Protein of unknown function (DUF1202)
T2SE                 PF00437.15   272 seq1204_BIOID162099  -            326     3e-41  141.0   0.0   1   1   3.6e-45     5e-41  140.2   0.0    74   265    73   260    12   266 0.83 Type II/IV secretion system protein
DUF2684              PF10885.3     89 seq1206_BIOID162099  -             83   6.2e-48  160.4   0.3   1   1   4.9e-52   6.7e-48  160.3   0.2     1    79     1    79     1    83 0.97 Protein of unknown function (DUF2684)
YqgB                 PF11036.3     43 seq1207_BIOID162099  -             48   3.2e-33  112.8   0.7   1   1   2.6e-37   3.6e-33  112.6   0.5     1    43     6    48     6    48 0.99 Virulence promoting factor
Orn_Arg_deC_N        PF02784.11   251 seq1208_BIOID162099  -            658   1.2e-71  240.7   0.1   1   1   2.3e-75   1.6e-71  240.3   0.1     2   251    99   368    98   368 0.98 Pyridoxal-dependent decarboxylase, pyridoxal binding domain
Orn_DAP_Arg_deC      PF00278.17   116 seq1208_BIOID162099  -            658   2.1e-30  104.7   0.0   1   1   5.6e-34   3.8e-30  103.8   0.0     1   115   371   586   371   587 0.87 Pyridoxal-dependent decarboxylase, C-terminal sheet domain
Arginase             PF00491.16   275 seq1210_BIOID162099  -            306   6.9e-83  278.0   0.6   1   1     6e-87   8.2e-83  277.7   0.4     1   274    33   297    33   298 0.91 Arginase family
Transketolase_N      PF00456.16   333 seq1211_BIOID162099  -            663  6.4e-171  567.4   0.2   1   1  2.7e-174  9.1e-171  566.9   0.1     2   333     4   334     3   334 1.00 Transketolase, thiamine diphosphate binding domain
Transket_pyr         PF02779.19   178 seq1211_BIOID162099  -            663   1.5e-44  151.5   0.5   1   1   9.7e-48   3.3e-44  150.3   0.0     2   176   354   524   353   526 0.96 Transketolase, pyrimidine binding domain
Transketolase_C      PF02780.15   124 seq1211_BIOID162099  -            663   2.9e-17   62.6   0.1   1   1   1.8e-20   6.2e-17   61.5   0.1     1   124   540   655   540   655 0.94 Transketolase, C-terminal domain
DXP_synthase_N       PF13292.1    270 seq1211_BIOID162099  -            663   5.4e-09   35.2   0.0   1   1   8.6e-09   2.9e-05   23.0   0.0    18   179     4   193     1   199 0.80 1-deoxy-D-xylulose-5-phosphate synthase
PTS_EIIA_2           PF00359.17   142 seq1213_BIOID162099  -            147   4.5e-28   97.6   0.0   1   1   3.7e-32   5.1e-28   97.4   0.0     2   141     6   146     5   147 0.92 Phosphoenolpyruvate-dependent sugar phosphotransferase system, EIIA 2
PTS_EIIC             PF02378.13   321 seq1214_BIOID162099  -            462   8.4e-22   77.3  31.8   1   1   1.2e-25   8.4e-22   77.3  22.1     2   321    19   277    18   278 0.93 Phosphotransferase system, EIIC
PTS_IIB              PF02302.12    90 seq1214_BIOID162099  -            462   1.1e-12   48.0   0.2   1   1   4.4e-16     3e-12   46.6   0.0     1    90   372   455   372   455 0.94 PTS system, Lactose/Cellobiose specific IIB subunit
ADH_zinc_N           PF00107.21   130 seq1215_BIOID162099  -            425   1.4e-18   66.6   0.1   1   1   4.7e-22   3.2e-18   65.4   0.0     1   128   186   329   186   331 0.95 Zinc-binding dehydrogenase
ADH_N                PF08240.7    109 seq1215_BIOID162099  -            425     9e-08   31.7   0.1   1   1   3.8e-11   2.6e-07   30.2   0.0     2    66    27    98    26   108 0.79 Alcohol dehydrogenase GroES-like domain
FBPase_glpX          PF03320.8    309 seq1216_BIOID162099  -            321  4.8e-124  412.8   1.4   1   1  3.9e-128  5.4e-124  412.7   0.9     3   309     3   321     1   321 0.99 Bacterial fructose-1,6-bisphosphatase, glpX-encoded
MtlR                 PF05068.7    170 seq1217_BIOID162099  -            169   3.3e-71  238.1   0.2   1   1   2.6e-75   3.6e-71  237.9   0.1     1   169     1   168     1   169 0.99 Mannitol repressor
Gp_dh_C              PF02800.15   157 seq1221_BIOID162099  -            339   3.8e-53  179.0   0.2   1   1   7.8e-57   5.3e-53  178.5   0.1     1   157   160   316   160   316 0.99 Glyceraldehyde 3-phosphate dehydrogenase, C-terminal domain
Gp_dh_N              PF00044.19   151 seq1221_BIOID162099  -            339   8.1e-53  178.3   0.1   1   1   3.3e-56   2.3e-52  176.8   0.0     1   151     3   155     3   155 0.99 Glyceraldehyde 3-phosphate dehydrogenase, NAD binding domain
PGK                  PF00162.14   384 seq1224_BIOID162099  -            387  8.1e-142  472.2   0.3   1   1  6.7e-146  9.2e-142  472.0   0.2     2   384     6   373     5   373 0.99 Phosphoglycerate kinase
F_bP_aldolase        PF01116.15   287 seq1225_BIOID162099  -            359   1.2e-97  326.3   0.0   1   1    1e-101   1.4e-97  326.1   0.0     2   284    15   356    14   359 0.95 Fructose-bisphosphate aldolase class-II
MS_channel           PF00924.13   206 seq1226_BIOID162099  -            286   4.3e-59  199.2   3.1   1   1   6.3e-63   4.3e-59  199.2   2.1     3   206    72   268    70   268 0.99 Mechanosensitive ion channel
TM_helix             PF05552.7     53 seq1226_BIOID162099  -            286   1.4e-14   53.3   6.9   1   1     2e-18   1.4e-14   53.3   4.8     2    53    15    66    14    66 0.97 Conserved TM helix
LysE                 PF01810.13   191 seq1227_BIOID162099  -            211   9.9e-60  200.9  15.7   1   1   8.2e-64   1.1e-59  200.7  10.9     2   190    14   201    13   202 0.96 LysE type translocator
SIMPL                PF04402.9    210 seq1229_BIOID162099  -            246   2.4e-48  164.6   7.2   1   1   2.1e-52   2.9e-48  164.4   5.0     1   210    30   232    30   232 0.93 Protein of unknown function (DUF541)
HTH_1                PF00126.22    60 seq1230_BIOID162099  -            298   1.1e-14   53.7   0.1   1   1   1.3e-16   8.9e-13   47.6   0.0     2    60     7    65     6    65 0.96 Bacterial regulatory helix-turn-helix protein, lysR family
LysR_substrate       PF03466.15   209 seq1230_BIOID162099  -            298   4.1e-11   42.2   0.0   1   1   7.5e-15   5.1e-11   41.9   0.0     2   194    89   282    88   292 0.86 LysR substrate binding domain
LysR_substrate       PF03466.15   209 seq1232_BIOID162099  -             76   3.8e-06   26.0   0.3   1   1   3.1e-10   4.2e-06   25.8   0.2   151   208    15    72     6    73 0.94 LysR substrate binding domain
Rib_5-P_isom_A       PF06026.9    173 seq1234_BIOID162099  -            231   2.7e-63  212.2   0.5   1   1   2.6e-67   3.5e-63  211.9   0.3     3   173    61   227    59   227 0.98 Ribose 5-phosphate isomerase A (phosphoriboisomerase A)
2-Hacid_dh_C         PF02826.14   178 seq1236_BIOID162099  -            410   1.5e-50  170.7   0.0   1   1   8.2e-54   2.8e-50  169.8   0.0     2   178   118   294   117   294 0.93 D-isomer specific 2-hydroxyacid dehydrogenase, NAD binding domain
2-Hacid_dh           PF00389.25   133 seq1236_BIOID162099  -            410   7.1e-38  128.9   0.0   1   1   3.3e-41   1.1e-37  128.3   0.0     2   133    14   326    13   326 0.99 D-isomer specific 2-hydroxyacid dehydrogenase, catalytic domain
ACT                  PF01842.20    66 seq1236_BIOID162099  -            410   1.7e-10   40.0   0.1   1   1   2.1e-13   7.2e-10   38.0   0.0     7    66   344   402   339   402 0.95 ACT domain
NAD_binding_2        PF03446.10   162 seq1236_BIOID162099  -            410   2.2e-06   27.5   0.7   1   1   7.7e-09   2.6e-05   24.0   0.0     2   112   152   258   151   265 0.92 NAD binding domain of 6-phosphogluconate dehydrogenase
UPF0149              PF03695.8    178 seq1238_BIOID162099  -            192   4.7e-42  143.7   1.4   1   1   3.9e-46   5.4e-42  143.5   1.0     1   175    10   177    10   180 0.94 Uncharacterised protein family (UPF0149)
Peptidase_M24        PF00557.19   205 seq1240_BIOID162099  -            512   1.9e-63  213.6   0.1   1   1   4.1e-67   2.8e-63  213.1   0.1     3   205   256   485   254   485 0.91 Metallopeptidase family M24
AMP_N                PF05195.11   134 seq1240_BIOID162099  -            512   3.9e-41  139.4   0.1   1   1   1.2e-44   8.3e-41  138.4   0.1     1   128    75   204    75   210 0.93 Aminopeptidase P, N-terminal domain
FAD_binding_3        PF01494.14   356 seq1241_BIOID162099  -            392   1.3e-24   86.8   3.6   1   1   4.7e-28   1.6e-24   86.5   2.5     3   346     2   337     1   345 0.78 FAD binding domain
FAD_binding_3        PF01494.14   356 seq1242_BIOID162099  -            400   5.5e-32  111.0   0.2   1   1   5.3e-35   1.2e-31  109.9   0.1     2   352     4   346     3   349 0.77 FAD binding domain
Trp_halogenase       PF04820.9    454 seq1242_BIOID162099  -            400   3.2e-06   25.9   1.7   1   1   3.5e-08   7.9e-05   21.3   0.0   186   352   143   318   108   344 0.77 Tryptophan halogenase
SE                   PF08491.5    276 seq1242_BIOID162099  -            400   4.5e-05   22.3   0.0   1   1   3.6e-08   8.3e-05   21.4   0.0   125   216   277   368   263   392 0.84 Squalene epoxidase
GCV_T                PF01571.16   211 seq1243_BIOID162099  -            417   1.1e-67  227.3   0.1   1   1   2.3e-71   1.5e-67  226.8   0.1     1   211    99   307    99   307 0.93 Aminomethyltransferase folate-binding domain
GCV_T_C              PF08669.6     95 seq1243_BIOID162099  -            417     3e-18   65.5   0.1   1   1   8.1e-22   5.6e-18   64.6   0.1     1    94   315   406   315   407 0.91 Glycine cleavage T-protein C-terminal barrel domain
GCV_H                PF01597.14   122 seq1244_BIOID162099  -            129   2.3e-50  169.2   0.1   1   1   1.9e-54   2.6e-50  169.0   0.1     1   121     8   128     8   129 0.99 Glycine cleavage H-protein
GDC-P                PF02347.11   429 seq1245_BIOID162099  -            957  1.8e-202  672.6   4.8   1   2  9.9e-193  6.8e-189  627.8   1.4     1   429    16   440    16   440 0.99 Glycine cleavage system P-protein
GDC-P                PF02347.11   429 seq1245_BIOID162099  -            957  1.8e-202  672.6   4.8   2   2   3.4e-14   2.3e-10   39.6   0.0    43   288   479   739   456   808 0.81 Glycine cleavage system P-protein
Beta_elim_lyase      PF01212.16   290 seq1245_BIOID162099  -            957   4.3e-08   32.5   1.7   1   1   1.8e-11   1.3e-07   31.0   0.1    27   166   545   683   540   716 0.79 Beta-eliminating lyase
adh_short            PF00106.20   167 seq1246_BIOID162099  -            247   7.6e-36  123.4   4.6   1   1   2.8e-39   9.5e-36  123.1   3.2     2   165     3   173     2   175 0.93 short chain dehydrogenase
adh_short_C2         PF13561.1    243 seq1246_BIOID162099  -            247   4.9e-29  101.7   0.1   1   1   1.7e-32   5.8e-29  101.4   0.1     5   241    10   246     8   247 0.94 Enoyl-(Acyl carrier protein) reductase
KR                   PF08659.5    181 seq1246_BIOID162099  -            247   2.9e-18   66.0   2.7   1   1   1.3e-21   4.3e-18   65.4   1.8     2   161     3   168     2   185 0.86 KR domain
Epimerase            PF01370.16   236 seq1246_BIOID162099  -            247   2.8e-06   26.8   0.8   1   1   1.8e-09   6.2e-06   25.6   0.3     1   171     4   190     4   210 0.71 NAD dependent epimerase/dehydratase family
ASCH                 PF04266.9    104 seq1248_BIOID162099  -            103   1.6e-16   60.4   0.1   1   1   1.3e-20   1.8e-16   60.2   0.1     1   101     6   101     6   103 0.92 ASCH domain
HlyIII               PF03006.15   222 seq1249_BIOID162099  -            219     4e-49  166.9  22.4   1   1   3.3e-53   4.5e-49  166.7  15.6     1   222    11   209    11   209 0.95 Haemolysin-III related
Sdh5                 PF03937.11    51 seq1252_BIOID162099  -             88   3.7e-22   77.8   2.9   1   1   3.1e-26   4.2e-22   77.7   1.3     1    51    11    60    11    60 0.99 Flavinator of succinate dehydrogenase
DUF1434              PF07254.7    132 seq1253_BIOID162099  -            135   1.2e-63  212.6  14.9   1   1     1e-67   1.4e-63  212.4  10.3     1   132     1   131     1   131 0.98 Protein of unknown function (DUF1434)
Phage_integrase      PF00589.17   173 seq1254_BIOID162099  -            298   1.7e-53  180.7   0.1   1   1   3.9e-57   2.7e-53  180.0   0.0     3   172   113   285   111   286 0.97 Phage integrase family
Phage_integr_N       PF02899.12    84 seq1254_BIOID162099  -            298   1.1e-24   86.2   3.3   1   1   1.6e-28   1.1e-24   86.2   2.3     1    84     8    90     8    90 0.99 Phage integrase, N-terminal SAM-like domain
Thioredoxin_2        PF13098.1    112 seq1255_BIOID162099  -            236   1.2e-24   86.5   0.0   1   1   6.1e-28   2.1e-24   85.7   0.0     3   112   104   226   101   226 0.75 Thioredoxin-like domain
DsbC_N               PF10411.4     57 seq1255_BIOID162099  -            236   7.5e-17   60.2   0.1   1   1   5.4e-20   1.8e-16   58.9   0.0     1    56    25    77    25    78 0.96 Disulfide bond isomerase protein N-terminus
DHH                  PF01368.15   137 seq1257_BIOID162099  -            577   3.1e-19   68.8   0.0   1   1   6.6e-23   4.5e-19   68.3   0.0     3   137    69   234    67   234 0.89 DHH family
DHHA1                PF02272.14    68 seq1257_BIOID162099  -            577   1.1e-15   57.0   0.0   1   1     3e-19   2.1e-15   56.0   0.0     1    66   382   449   382   451 0.94 DHHA1 domain
RF-1                 PF00472.15   114 seq1258_BIOID162099  -            293   5.1e-40  135.6   1.0   1   1   1.2e-43     8e-40  135.0   0.7     2   114   154   265   153   265 0.98 RF-1 domain
PCRF                 PF03462.13   116 seq1258_BIOID162099  -            293   1.2e-34  118.4   1.8   1   1   1.7e-38   1.2e-34  118.4   1.2     5   116    16   123    13   123 0.96 PCRF domain
tRNA-synt_2          PF00152.15   335 seq1259_BIOID162099  -            505   2.1e-98  329.0   0.5   1   1    6e-102   2.7e-98  328.7   0.4     2   334   163   502   162   503 0.91 tRNA synthetases class II (D, K and N)
tRNA_anti            PF01336.20    76 seq1259_BIOID162099  -            505   4.9e-15   55.0   0.0   1   1     2e-18   9.2e-15   54.1   0.0     1    76    68   146    68   146 0.98 OB-fold nucleic acid binding domain
Fer4_11              PF13247.1     99 seq1260_BIOID162099  -            644   4.4e-16   58.4  15.0   1   1   4.2e-19   4.4e-16   58.4  10.4     6    97    57   142    53   144 0.90 4Fe-4S dicluster domain
Pyr_redox_2          PF07992.9    200 seq1260_BIOID162099  -            644   7.9e-11   42.0   0.0   1   1   3.3e-13   3.4e-10   40.0   0.0     1   198   317   617   317   619 0.87 Pyridine nucleotide-disulphide oxidoreductase
Fer4_9               PF13187.1     55 seq1260_BIOID162099  -            644   2.6e-10   40.3  43.0   1   1   2.2e-09   2.3e-06   27.6   8.3     1    54    91   138    91   139 0.94 4Fe-4S dicluster domain
Pyr_redox            PF00070.22    80 seq1260_BIOID162099  -            644     3e-10   40.2   1.3   1   1   4.8e-08     5e-05   23.4   0.1     1    63   317   388   317   393 0.81 Pyridine nucleotide-disulphide oxidoreductase
NAD_binding_8        PF13450.1     68 seq1260_BIOID162099  -            644   7.9e-09   35.3   0.1   1   1   1.9e-11     2e-08   34.0   0.0     1    35   320   354   320   362 0.96 NAD(P)-binding Rossmann-like domain
Fer4_6               PF12837.2     24 seq1260_BIOID162099  -            644   2.4e-08   33.3  55.3   1   1   3.9e-09   4.1e-06   26.3   1.4     2    23    85   106    84   107 0.91 4Fe-4S binding domain
Fer4_10              PF13237.1     52 seq1260_BIOID162099  -            644   1.6e-07   30.8  46.1   1   1   1.7e-09   1.8e-06   27.4   7.2     3    52    86   135    84   135 0.86 4Fe-4S dicluster domain
Fer4                 PF00037.22    24 seq1260_BIOID162099  -            644     1e-06   27.9   3.0   1   1   9.8e-10     1e-06   27.9   2.1     2    23    86   107    85   108 0.90 4Fe-4S binding domain
FAD_binding_3        PF01494.14   356 seq1260_BIOID162099  -            644   6.1e-06   25.3   0.1   1   1   1.4e-08   1.5e-05   24.1   0.0     3    34   317   348   315   350 0.94 FAD binding domain
Thi4                 PF01946.12   230 seq1260_BIOID162099  -            644     1e-05   24.6   0.0   1   1   1.9e-08     2e-05   23.7   0.0    19    63   317   361   307   386 0.79 Thi4 family
HI0933_like          PF03486.9    409 seq1260_BIOID162099  -            644   8.3e-06   24.3   0.3   1   1   1.5e-08   1.6e-05   23.4   0.2     2    36   317   351   316   356 0.94 HI0933-like protein
Fer4_11              PF13247.1     99 seq1261_BIOID162099  -            162   6.6e-17   61.1  13.4   1   1   5.3e-20   6.6e-17   61.1   9.3     6    96    51   140    46   143 0.88 4Fe-4S dicluster domain
Fer4_9               PF13187.1     55 seq1261_BIOID162099  -            162   2.4e-14   53.1  25.5   1   1     2e-12   2.4e-09   37.1   6.4     1    54    85   137    85   138 0.96 4Fe-4S dicluster domain
Fer4_7               PF12838.2     52 seq1261_BIOID162099  -            162   4.2e-14   52.5  28.8   1   1   2.9e-11   3.6e-08   33.5   6.9     1    52    85   137    85   137 0.87 4Fe-4S dicluster domain
Fer4_10              PF13237.1     52 seq1261_BIOID162099  -            162   1.1e-13   50.6  39.2   1   2   2.2e-10   2.8e-07   30.1   8.4     8    52    54    97    48    97 0.95 4Fe-4S dicluster domain
Fer4_10              PF13237.1     52 seq1261_BIOID162099  -            162   1.1e-13   50.6  39.2   2   2   3.8e-09   4.7e-06   26.1   9.2     4    52    81   134    78   134 0.90 4Fe-4S dicluster domain
Fer4                 PF00037.22    24 seq1261_BIOID162099  -            162   1.9e-13   49.3  37.1   1   1   1.9e-10   2.4e-07   29.9   0.9     3    24    81   102    79   102 0.90 4Fe-4S binding domain
Fer4_2               PF12797.2     22 seq1261_BIOID162099  -            162   3.6e-08   32.7  39.4   1   1   8.1e-09     1e-05   25.0   1.9     5    21    81    97    78    98 0.87 4Fe-4S binding domain
Fer4_3               PF12798.2     15 seq1261_BIOID162099  -            162   1.6e-07   31.2  46.5   1   2     4e-06     0.005   17.1   3.2     1    14    86    99    86   100 0.96 4Fe-4S binding domain
Fer4_3               PF12798.2     15 seq1261_BIOID162099  -            162   1.6e-07   31.2  46.5   2   2   1.6e-06     0.002   18.4   2.3     1    15   117   137   117   137 0.97 4Fe-4S binding domain
Fer4_4               PF12800.2     17 seq1261_BIOID162099  -            162   4.8e-06   26.3  39.3   1   2   0.00033       0.4   11.0   3.0     2    14    10    22     9    24 0.91 4Fe-4S binding domain
Fer4_4               PF12800.2     17 seq1261_BIOID162099  -            162   4.8e-06   26.3  39.3   2   2   6.4e-08   7.9e-05   22.5   2.9     1    17    83    99    83    99 0.92 4Fe-4S binding domain
XdhC_C               PF13478.1    136 seq1263_BIOID162099  -            541   6.4e-34  117.0   0.8   1   1   1.6e-35   7.3e-32  110.4   0.1     1   136   106   247   106   247 0.86 XdhC Rossmann domain
XdhC_CoxI            PF02625.11    71 seq1263_BIOID162099  -            541   5.8e-21   73.7   2.3   1   1   6.1e-24   2.8e-20   71.6   0.1     2    68     9    74     8    77 0.95 XdhC and CoxI family
Sigma54_activat      PF00158.21   168 seq1265_BIOID162099  -            592   2.4e-69  231.9   0.1   1   1   3.6e-72     7e-69  230.4   0.0     1   168   272   440   272   440 0.98 Sigma-54 interaction domain
HTH_8                PF02954.14    42 seq1265_BIOID162099  -            592   1.5e-13   49.9   1.1   1   1   1.6e-16   3.2e-13   48.8   0.8     2    42   548   587   547   587 0.98 Bacterial regulatory protein, Fis family
AAA_5                PF07728.9    139 seq1265_BIOID162099  -            592   1.8e-06   27.6   0.0   1   1   2.4e-09   4.7e-06   26.2   0.0     2   123   296   415   295   425 0.83 AAA domain (dynein-related subfamily)
PAS_8                PF13188.1     64 seq1265_BIOID162099  -            592   1.7e-06   27.5   0.0   1   1   2.8e-09   5.4e-06   25.9   0.0     3    42   162   205   160   223 0.76 PAS domain
AAA                  PF00004.24   132 seq1265_BIOID162099  -            592   4.2e-05   23.6   0.2   1   1     8e-08   0.00016   21.7   0.0     1   111   296   415   296   433 0.83 ATPase family associated with various cellular activities (AAA)
Peptidase_M23        PF01551.17    96 seq1267_BIOID162099  -            259   1.9e-30  104.6   1.7   1   1   4.7e-34   3.2e-30  103.8   0.4     3    96   153   246   151   246 0.95 Peptidase family M23
LysM                 PF01476.15    44 seq1267_BIOID162099  -            259   7.1e-15   54.5   0.1   1   1   6.6e-18   4.5e-14   51.9   0.0     1    43    50    92    50    93 0.98 LysM domain
Glyco_hydro_15       PF00723.16   448 seq1268_BIOID162099  -            550     8e-08   31.1   0.0   1   1   2.5e-11   3.4e-07   29.0   0.0    18   256   110   436    94   490 0.74 Glycosyl hydrolases family 15
SpoA                 PF01052.15    77 seq1270_BIOID162099  -            173   1.8e-17   62.6   0.0   1   1   9.9e-20   1.4e-15   56.5   0.0     3    75    95   167    93   169 0.96 Surface presentation of antigens (SPOA)
FliP                 PF00813.15   194 seq1271_BIOID162099  -            221   2.1e-66  223.2  11.0   1   1   1.8e-70   2.4e-66  223.0   7.7     2   194    11   211    10   211 0.93 FliP family
Bac_export_3         PF01313.14    76 seq1273_BIOID162099  -             44   1.5e-16   59.7   3.2   1   1   1.1e-20   1.5e-16   59.6   2.2    17    60     1    44     1    44 0.96 Bacterial export proteins, family 3
Bac_export_1         PF01311.15   249 seq1274_BIOID162099  -            255   2.7e-61  206.8  14.1   1   1   2.2e-65     3e-61  206.7   9.7     2   241     8   242     7   250 0.96 Bacterial export proteins, family 1
Bac_export_2         PF01312.14   343 seq1275_BIOID162099  -            243   1.6e-66  224.4   6.5   1   1   1.4e-70   1.9e-66  224.1   4.5     1   245     1   238     1   242 0.96 FlhB HrpN YscU SpaS Family
Bac_export_2         PF01312.14   343 seq1277_BIOID162099  -            120   7.6e-25   87.3   0.1   1   1   6.3e-29   8.6e-25   87.2   0.1   262   342     2    82     1    83 0.98 FlhB HrpN YscU SpaS Family
PrgH                 PF09480.5    375 seq1280_BIOID162099  -            393  8.9e-139  462.3   4.4   1   1  7.4e-143    1e-138  462.2   3.0     1   375    16   391    16   391 1.00 Type III secretion system protein PrgH-EprH (PrgH)
YscJ_FliF            PF01514.12   207 seq1283_BIOID162099  -             48   1.5e-10   40.4   0.6   1   1   1.1e-14   1.5e-10   40.4   0.4    13    57     4    47     1    48 0.92 Secretory protein of YscJ/FliF family
YscJ_FliF            PF01514.12   207 seq1284_BIOID162099  -            178   1.6e-31  108.9   0.2   1   1   1.5e-35     2e-31  108.6   0.1    77   200     2   126     1   133 0.96 Secretory protein of YscJ/FliF family
OrgA_MxiK            PF09482.5    183 seq1287_BIOID162099  -            104   4.7e-30  104.4   0.0   1   1   3.6e-34     5e-30  104.3   0.0    29   128     2   100     1   104 0.97 Bacterial type III secretion apparatus protein (OrgA_MxiK)
GerE                 PF00196.14    58 seq1291_BIOID162099  -            148   5.3e-23   79.9   0.6   1   1   1.2e-26   8.1e-23   79.3   0.4     2    57    84   139    83   140 0.96 Bacterial regulatory proteins, luxR family
Sigma70_r4_2         PF08281.7     54 seq1291_BIOID162099  -            148   9.1e-07   28.1   0.0   1   1   2.3e-10   1.6e-06   27.3   0.0     9    54    84   128    84   128 0.95 Sigma-70, region 4
Thiolase_N           PF00108.18   264 seq1301_BIOID162099  -            393  6.4e-110  366.1   1.9   1   1  1.8e-113    8e-110  365.8   1.3     1   263     1   261     1   262 0.99 Thiolase, N-terminal domain
Thiolase_C           PF02803.13   123 seq1301_BIOID162099  -            393   5.5e-53  177.4   0.3   1   1   2.5e-56   1.1e-52  176.4   0.2     2   123   270   391   269   391 0.98 Thiolase, C-terminal domain
ketoacyl-synt        PF00109.21   255 seq1301_BIOID162099  -            393   2.2e-06   27.2   2.2   1   1   6.2e-10   2.8e-06   26.8   0.3   170   209    81   120    79   136 0.87 Beta-ketoacyl synthase, N-terminal domain
KduI                 PF04962.7    262 seq1303_BIOID162099  -            278   5.8e-42  143.4   0.3   1   1   5.1e-46     7e-42  143.2   0.2     9   261    32   273    24   274 0.89 KduI/IolB family
adh_short            PF00106.20   167 seq1305_BIOID162099  -            253   5.5e-28   97.8   0.2   1   1   1.7e-31   7.6e-28   97.4   0.1     1   166    11   176    11   177 0.93 short chain dehydrogenase
adh_short_C2         PF13561.1    243 seq1305_BIOID162099  -            253   1.8e-20   73.6   0.0   1   1   5.4e-24   2.4e-20   73.2   0.0     5   241    19   249    17   250 0.91 Enoyl-(Acyl carrier protein) reductase
KR                   PF08659.5    181 seq1305_BIOID162099  -            253   3.5e-06   26.6   0.1   1   1   1.2e-09   5.7e-06   25.9   0.1     3   125    13   129    12   192 0.84 KR domain
Sugar_tr             PF00083.19   451 seq1307_BIOID162099  -            507  6.5e-130  433.5  32.8   1   1  2.2e-133  7.7e-130  433.3  22.7     2   449    61   494    60   496 0.96 Sugar (and other) transporter
MFS_1                PF07690.11   354 seq1307_BIOID162099  -            507   5.4e-38  130.5  40.4   1   1   4.6e-41   1.6e-37  129.0  23.0     2   328    65   410    64   422 0.80 Major Facilitator Superfamily
MFS_2                PF13347.1    427 seq1307_BIOID162099  -            507   5.2e-10   38.1  34.2   1   1   3.7e-11   1.3e-07   30.3   5.0   191   343    25   176    20   181 0.85 MFS/sugar transport protein
TRI12                PF06609.8    599 seq1307_BIOID162099  -            507   1.3e-09   36.7   6.5   1   1   3.7e-13   1.3e-09   36.7   4.5    38   229    51   246    35   257 0.75 Fungal trichothecene efflux pump (TRI12)
Asp_Glu_race         PF01177.17   217 seq1308_BIOID162099  -            230     2e-36  125.8   0.1   1   1   1.7e-40   2.3e-36  125.6   0.1     1   216     7   224     7   225 0.93 Asp/Glu/Hydantoin racemase
Orn_Arg_deC_N        PF02784.11   251 seq1310_BIOID162099  -            420   1.1e-66  224.4   0.0   1   1   2.1e-70   1.4e-66  224.1   0.0     1   251    32   276    32   276 0.97 Pyridoxal-dependent decarboxylase, pyridoxal binding domain
Orn_DAP_Arg_deC      PF00278.17   116 seq1310_BIOID162099  -            420   5.8e-22   77.4   0.0   1   1   1.4e-25   9.4e-22   76.8   0.0     1   115   279   396   279   397 0.95 Pyridoxal-dependent decarboxylase, C-terminal sheet domain
AMP-binding          PF00501.23   418 seq1312_BIOID162099  -            719   4.3e-73  245.9   0.0   1   1   9.9e-77   6.7e-73  245.2   0.0     1   409   233   635   233   642 0.91 AMP-binding enzyme
Acyltransferase      PF01553.16   132 seq1312_BIOID162099  -            719   3.5e-19   68.4   0.0   1   1   1.1e-22   7.3e-19   67.4   0.0     1   131    15   137    15   138 0.96 Acyltransferase
MFS_1                PF07690.11   354 seq1313_BIOID162099  -            397   9.2e-14   50.8  42.0   1   1   6.7e-18   9.2e-14   50.8  29.1     2   345    20   350    19   359 0.72 Major Facilitator Superfamily
NUDIX                PF00293.23   135 seq1315_BIOID162099  -            176   2.7e-25   88.4   0.1   1   1   2.4e-29   3.3e-25   88.1   0.0     1   134     7   149     7   150 0.96 NUDIX domain
PEP-utilizers_C      PF02896.13   294 seq1316_BIOID162099  -            748  3.2e-107  357.6   0.0   1   1    2e-110  4.7e-107  357.1   0.0     5   293   420   707   416   708 0.98 PEP-utilising enzyme, TIM barrel domain
PEP-utilisers_N      PF05524.8    123 seq1316_BIOID162099  -            748     6e-25   87.3   1.8   1   1     7e-28   1.6e-24   85.9   1.3     2   123   172   295   171   295 0.96 PEP-utilising enzyme, N-terminal
PEP-utilizers        PF00391.18    81 seq1316_BIOID162099  -            748   1.6e-18   65.8   0.1   1   1   1.7e-21   3.9e-18   64.6   0.1     6    81   316   391   311   391 0.94 PEP-utilising enzyme, mobile domain
GAF                  PF01590.21   154 seq1316_BIOID162099  -            748   2.2e-17   63.4   0.4   1   1   2.9e-20   6.5e-17   61.9   0.1     2   152    18   152    17   154 0.97 GAF domain
GAF_2                PF13185.1    148 seq1316_BIOID162099  -            748   3.9e-14   53.2   0.0   1   1     4e-17     9e-14   52.0   0.0     4   147    18   154    15   155 0.82 GAF domain
GAF_3                PF13492.1    129 seq1316_BIOID162099  -            748   5.4e-10   39.3   0.1   1   1   5.4e-13   1.2e-09   38.1   0.0     3   125    19   152    17   156 0.78 GAF domain
LGT                  PF01790.13   249 seq1317_BIOID162099  -            291   1.3e-87  292.9  15.2   1   1   1.1e-91   1.5e-87  292.7  10.6     1   248    11   281    11   282 0.95 Prolipoprotein diacylglyceryl transferase
Thymidylat_synt      PF00303.14   266 seq1318_BIOID162099  -            264  4.5e-124  412.6   0.0   1   1  3.7e-128    5e-124  412.5   0.0     2   266     2   264     1   264 0.99 Thymidylate synthase
N_methyl             PF07963.7     20 seq1319_BIOID162099  -            156    0.0001   21.7   1.2   1   1   1.2e-08   0.00017   21.0   0.8     1    19     5    23     5    24 0.93 Prokaryotic N-terminal methylation motif
N_methyl_2           PF13544.1     31 seq1320_BIOID162099  -            267   7.6e-08   31.3   0.2   1   1   3.6e-11   1.7e-07   30.3   0.1     4    31    76   103    73   103 0.89 Type IV pilin N-term methylation site GFxxxE
N_methyl             PF07963.7     20 seq1320_BIOID162099  -            267   8.3e-06   25.1   1.8   1   1   3.8e-09   1.7e-05   24.1   1.3     1    20    86   105    86   105 0.95 Prokaryotic N-terminal methylation motif
N_methyl_3           PF13633.1     22 seq1320_BIOID162099  -            267     2e-05   23.9   2.4   1   1   8.5e-09   3.9e-05   23.0   1.7     1    21    88   108    88   109 0.96 Prokaryotic N-terminal methylation site
DUF2509              PF10713.4    131 seq1321_BIOID162099  -            135   3.5e-44  149.6   1.4   1   1   2.9e-48     4e-44  149.4   1.0     1   131    15   135    15   135 0.99 Protein of unknown function (DUF2509)
DUF3728              PF12528.3     88 seq1323_BIOID162099  -            107   2.4e-25   88.6   2.5   1   1   4.4e-29     3e-25   88.3   1.7     1    88    29   106    29   106 0.98 Prepilin peptidase dependent protein C term (DUF3728)
N_methyl_2           PF13544.1     31 seq1323_BIOID162099  -            107   3.8e-08   32.3   1.1   1   1   1.9e-11   1.3e-07   30.6   0.2     7    31     2    26     1    26 0.90 Type IV pilin N-term methylation site GFxxxE
Exonuc_V_gamma       PF04257.9    805 seq1324_BIOID162099  -           1122  8.9e-315 1045.8   1.4   1   1  6.5e-319  8.9e-315 1045.8   0.9     1   794     1   825     1   840 0.97 Exodeoxyribonuclease V, gamma subunit
Peptidase_M16        PF00675.15   149 seq1325_BIOID162099  -            962     3e-38  130.7   0.0   1   1   1.1e-41   7.5e-38  129.5   0.0     2   148    55   191    54   192 0.98 Insulinase (Peptidase family M16)
Peptidase_M16_C      PF05193.16   184 seq1325_BIOID162099  -            962   9.7e-37  126.3   0.6   1   2   8.6e-26   5.9e-22   78.1   0.0     5   182   216   394   214   396 0.88 Peptidase M16 inactive domain
Peptidase_M16_C      PF05193.16   184 seq1325_BIOID162099  -            962   9.7e-37  126.3   0.6   2   2   1.8e-15   1.2e-11   44.4   0.0     1   182   681   856   681   858 0.88 Peptidase M16 inactive domain
UvrD-helicase        PF00580.16   315 seq1326_BIOID162099  -           1180   3.9e-70  236.5   0.0   1   1   1.9e-73   6.4e-70  235.8   0.0     8   314    10   437     4   438 0.89 UvrD/REP helicase N-terminal domain
UvrD_C               PF13361.1    319 seq1326_BIOID162099  -           1180   9.2e-60  202.6   0.0   1   1   4.6e-63   1.6e-59  201.8   0.0     1   315   441   816   441   819 0.93 UvrD-like helicase C-terminal domain
PDDEXK_1             PF12705.2    257 seq1326_BIOID162099  -           1180   1.2e-07   31.2   3.0   1   1   5.5e-11   1.9e-07   30.6   0.0    39   200   951  1148   936  1175 0.69 PD-(D/E)XK nuclease superfamily
AAA_30               PF13604.1    196 seq1327_BIOID162099  -            608   3.2e-28   98.5   0.3   1   1     6e-31   8.2e-28   97.2   0.2     8   150   156   318   152   325 0.81 AAA domain
Helicase_RecD        PF05127.9    177 seq1327_BIOID162099  -            608   3.5e-23   82.0   0.0   1   1     5e-26   6.9e-23   81.0   0.0     1   176   168   354   168   355 0.91 Helicase
UvrD_C_2             PF13538.1    104 seq1327_BIOID162099  -            608     1e-16   60.8   0.0   1   1     2e-19   2.8e-16   59.4   0.0     3   103   478   579   476   580 0.78 Family description
AAA_19               PF13245.1     76 seq1327_BIOID162099  -            608   8.2e-17   60.6   2.8   1   1     6e-20   8.2e-17   60.6   1.9     2    76   158   244   155   244 0.85 Part of AAA domain
Viral_helicase1      PF01443.13   226 seq1327_BIOID162099  -            608   1.5e-10   40.9   4.3   1   1   3.9e-09   5.4e-06   26.0   0.1   174   225   530   580   517   581 0.83 Viral (Superfamily 1) RNA helicase
AAA_22               PF13401.1    131 seq1327_BIOID162099  -            608   3.7e-07   30.1   0.0   1   1   7.1e-10   9.7e-07   28.8   0.0     3   122   163   295   159   303 0.65 AAA domain
UvrD-helicase        PF00580.16   315 seq1327_BIOID162099  -            608   2.7e-07   30.0   0.3   1   1   5.1e-10     7e-07   28.7   0.2     7    89   158   240   153   247 0.85 UvrD/REP helicase N-terminal domain
DUF2075              PF09848.4    352 seq1327_BIOID162099  -            608   1.4e-06   27.4   0.0   1   1   3.6e-08   4.9e-05   22.3   0.0     2    93   165   272   164   410 0.77 Uncharacterized conserved protein (DUF2075)
Amidase_3            PF01520.13   175 seq1328_BIOID162099  -            447   1.4e-52  177.8   0.3   1   1   3.4e-56   2.3e-52  177.1   0.2     1   174   220   434   220   435 0.99 N-acetylmuramoyl-L-alanine amidase
AMIN                 PF11741.3     95 seq1328_BIOID162099  -            447   5.2e-25   87.1   0.1   1   1   1.4e-28   9.3e-25   86.3   0.1     1    95    69   172    69   172 0.98 AMIN domain
HTH_Tnp_1            PF01527.15    76 seq1330_BIOID162099  -            103   2.8e-09   36.6   0.5   1   1   7.7e-13   3.5e-09   36.3   0.3     2    76     4    79     3    85 0.89 Transposase
HTH_28               PF13518.1     52 seq1330_BIOID162099  -            103   2.5e-07   30.4   0.1   1   1     1e-10   4.7e-07   29.5   0.0     1    40    13    53    13    60 0.88 Helix-turn-helix domain
rve                  PF00665.21   120 seq1331_BIOID162099  -            248   6.5e-28   97.1   0.0   1   1   4.3e-31   1.2e-27   96.3   0.0     2   120    76   192    75   192 0.98 Integrase core domain
rve_3                PF13683.1     67 seq1331_BIOID162099  -            248   7.4e-15   54.1   0.3   1   1   5.9e-18   1.6e-14   53.0   0.2     2    67   164   230   163   230 0.96 Integrase core domain
DDE_Tnp_IS240        PF13610.1    140 seq1331_BIOID162099  -            248   1.4e-12   47.6   0.0   1   1   7.5e-16   2.1e-12   47.1   0.0     2   139    81   222    80   223 0.90 DDE domain
rve_2                PF13333.1     52 seq1331_BIOID162099  -            248   4.3e-10   39.3   0.2   1   1     3e-13   8.3e-10   38.4   0.1     1    50   182   236   182   237 0.90 Integrase core domain
HTH_21               PF13276.1     60 seq1331_BIOID162099  -            248   7.2e-09   35.4   0.1   1   1     6e-12   1.6e-08   34.2   0.0     9    58     4    52     2    56 0.90 HTH-like domain
MltA                 PF03562.12   158 seq1337_BIOID162099  -            365   3.5e-44  150.1   0.7   1   1   4.1e-46   2.8e-42  144.0   0.5     1   158   125   257   125   257 0.96 MltA specific insert domain
3D                   PF06725.6     75 seq1337_BIOID162099  -            365   1.2e-25   89.1   0.0   1   1   4.2e-29   2.9e-25   87.9   0.0     2    75   277   354   276   354 0.93 3D domain
ThiF                 PF00899.16   136 seq1339_BIOID162099  -            268     5e-41  139.5   0.5   1   1   5.7e-45   7.8e-41  138.9   0.3     2   128    30   157    29   164 0.96 ThiF family
DUF903               PF06004.7     50 seq1341_BIOID162099  -             76     8e-26   89.2   3.9   1   1   6.9e-30   9.4e-26   88.9   2.7     1    50    25    74    25    74 0.98 Bacterial protein of unknown function (DUF903)
LysR_substrate       PF03466.15   209 seq1342_BIOID162099  -            305   6.7e-42  142.8   0.2   1   1   1.5e-45     1e-41  142.2   0.1     3   208    91   292    89   293 0.95 LysR substrate binding domain
HTH_1                PF00126.22    60 seq1342_BIOID162099  -            305   7.8e-23   79.8   2.6   1   1   2.7e-26   1.9e-22   78.6   1.8     1    60     8    67     8    67 0.98 Bacterial regulatory helix-turn-helix protein, lysR family
DUF423               PF04241.10    89 seq1343_BIOID162099  -            131   4.2e-27   93.7   7.2   1   1   5.3e-31   7.2e-27   93.0   5.0     1    89    19   107    19   107 0.99 Protein of unknown function (DUF423)
FtsJ                 PF01728.14   181 seq1344_BIOID162099  -            366   1.8e-08   34.4   0.0   1   1   7.2e-12   9.8e-08   32.0   0.0     3    62   186   247   184   301 0.70 FtsJ-like methyltransferase
Aldolase_II          PF00596.16   183 seq1348_BIOID162099  -            215   4.9e-49  166.3   0.9   1   1   4.3e-53   5.8e-49  166.1   0.6     1   183     8   182     8   182 0.94 Class II Aldolase and Adducin N-terminal domain
Fe-ADH               PF00465.14   366 seq1350_BIOID162099  -            383  6.4e-115  383.5   1.5   1   1  1.1e-118  7.2e-115  383.3   1.0     4   366    12   375     9   375 0.95 Iron-containing alcohol dehydrogenase
Fe-ADH_2             PF13685.1    250 seq1350_BIOID162099  -            383   4.1e-19   68.7   0.4   1   1     5e-15   3.4e-11   42.7   0.0     2    97    14   110    13   117 0.94 Iron-containing alcohol dehydrogenase
Syd                  PF07348.7    176 seq1352_BIOID162099  -            181   7.1e-66  220.7   0.0   1   1   5.8e-70   7.9e-66  220.5   0.0     2   176     6   179     5   179 0.99 Syd protein (SUKH-2)
DUF446               PF04287.7    100 seq1354_BIOID162099  -            109   4.3e-34  116.1   2.7   1   1   3.7e-38     5e-34  115.9   1.9     2   100     5   104     4   104 0.96 tRNA pseudouridine synthase C
PseudoU_synth_2      PF00849.17   164 seq1356_BIOID162099  -            260   1.4e-30  106.1   0.0   1   1   1.3e-34   1.8e-30  105.8   0.0     2   164    11   170    10   170 0.96 RNA pseudouridylate synthase
Flavodoxin_1         PF00258.20   143 seq1357_BIOID162099  -            149   1.7e-25   89.5   0.0   1   1   1.4e-29     2e-25   89.3   0.0     1   141     6   138     6   140 0.89 Flavodoxin
MFS_1                PF07690.11   354 seq1359_BIOID162099  -            450   1.5e-54  185.0  52.6   1   1   3.4e-51   1.5e-47  161.9  19.6     1   275    25   318    25   325 0.87 Major Facilitator Superfamily
Sugar_tr             PF00083.19   451 seq1359_BIOID162099  -            450   5.2e-08   31.7  47.9   1   1   1.3e-10     6e-07   28.2  33.2    16   435    21   434    13   439 0.77 Sugar (and other) transporter
MFS_2                PF13347.1    427 seq1359_BIOID162099  -            450   1.1e-07   30.5  12.3   1   1   2.4e-11   1.1e-07   30.5   8.5   150   343   156   377   145   381 0.89 MFS/sugar transport protein
MR_MLE_C             PF13378.1    111 seq1360_BIOID162099  -            446   1.7e-26   92.2   0.2   1   1   7.8e-30   3.5e-26   91.2   0.1     1   111   288   400   288   400 0.84 Enolase C-terminal domain-like
MR_MLE               PF01188.16    67 seq1360_BIOID162099  -            446   2.7e-14   53.3   0.3   1   1   8.1e-17   3.7e-13   49.6   0.0     2    66   219   287   218   288 0.92 Mandelate racemase / muconate lactonizing enzyme, C-terminal domain
MR_MLE_N             PF02746.11   117 seq1360_BIOID162099  -            446   6.9e-08   32.3   0.2   1   1   2.9e-11   1.3e-07   31.4   0.1    30   117    39   136    20   136 0.84 Mandelate racemase / muconate lactonizing enzyme, N-terminal domain
MR_MLE_C             PF13378.1    111 seq1361_BIOID162099  -            446   3.6e-27   94.4   0.1   1   1   2.1e-30   1.4e-26   92.4   0.1     1   111   289   401   289   401 0.84 Enolase C-terminal domain-like
MR_MLE               PF01188.16    67 seq1361_BIOID162099  -            446   2.7e-10   40.5   0.0   1   1   1.3e-13   8.9e-10   38.8   0.0     4    66   222   288   219   289 0.89 Mandelate racemase / muconate lactonizing enzyme, C-terminal domain
tRNA_U5-meth_tr      PF05958.6    352 seq1362_BIOID162099  -            433   1.6e-29  102.6   0.0   1   1   1.7e-31   2.1e-28   98.9   0.0    27   351   119   431    96   432 0.69 tRNA (Uracil-5-)-methyltransferase
Methyltransf_31      PF13847.1    152 seq1362_BIOID162099  -            433   5.4e-14   51.9   0.0   1   1   6.8e-17   8.5e-14   51.2   0.0     4   111   287   391   284   424 0.79 Methyltransferase domain
TRAM                 PF01938.15    61 seq1362_BIOID162099  -            433   2.4e-13   49.5   0.1   1   1   3.2e-16     4e-13   48.8   0.1     2    61    11    67    10    67 0.96 TRAM domain
Methyltransf_26      PF13659.1    117 seq1362_BIOID162099  -            433   1.6e-10   40.9   0.1   1   1   4.3e-12   5.3e-09   36.0   0.0     2    81   288   367   287   423 0.87 Methyltransferase domain
Methyltransf_18      PF12847.2    112 seq1362_BIOID162099  -            433   2.6e-08   34.3   0.0   1   1   4.7e-11   5.8e-08   33.1   0.0     1    78   286   364   286   406 0.84 Methyltransferase domain
PCMT                 PF01135.14   210 seq1362_BIOID162099  -            433     7e-08   32.1   0.0   1   1   1.1e-10   1.4e-07   31.1   0.0    59   130   272   340   258   351 0.89 Protein-L-isoaspartate(D-aspartate) O-methyltransferase (PCMT)
RrnaAD               PF00398.15   262 seq1362_BIOID162099  -            433   1.6e-06   27.2   0.0   1   1   2.2e-09   2.7e-06   26.4   0.0    14    84   270   342   259   350 0.91 Ribosomal RNA adenine dimethylase
Met_10               PF02475.11   200 seq1362_BIOID162099  -            433   2.6e-06   27.0   0.0   1   1   3.2e-09     4e-06   26.4   0.0    99   173   284   360   269   385 0.79 Met-10+ like-protein
MTS                  PF05175.9    170 seq1362_BIOID162099  -            433   1.4e-05   24.4   0.0   1   1   2.6e-08   3.2e-05   23.2   0.0    24    97   279   350   275   378 0.87 Methyltransferase small domain
Cons_hypoth95        PF03602.10   183 seq1362_BIOID162099  -            433   2.2e-05   23.8   0.0   1   1   3.6e-08   4.5e-05   22.8   0.0    42   122   286   364   274   384 0.89 Conserved hypothetical protein 95
RelA_SpoT            PF04607.12   116 seq1363_BIOID162099  -            744   1.1e-37  128.4   0.2   1   1   1.3e-40   3.5e-37  126.8   0.0     1   114   251   360   251   362 0.98 Region found in RelA / SpoT proteins
HD_4                 PF13328.1    153 seq1363_BIOID162099  -            744   1.6e-34  118.7   0.8   1   1   1.4e-37   3.9e-34  117.4   0.5    15   152    50   191    35   192 0.91 HD domain
TGS                  PF02824.16    60 seq1363_BIOID162099  -            744     4e-23   80.9   0.1   1   1   5.8e-26   1.6e-22   79.0   0.0     1    60   406   465   406   465 0.99 TGS domain
ACT_4                PF13291.1     80 seq1363_BIOID162099  -            744   1.7e-17   63.3   1.2   1   1   1.5e-20   4.2e-17   62.1   0.8     4    80   664   740   662   740 0.97 ACT domain
ACT                  PF01842.20    66 seq1363_BIOID162099  -            744   1.4e-07   30.7   0.3   1   1   5.1e-11   1.4e-07   30.7   0.2     2    61   668   729   667   730 0.93 ACT domain
Antitoxin-MazE       PF04014.13    47 seq1364_BIOID162099  -             82   1.8e-11   43.3   0.3   1   1   2.2e-15     3e-11   42.6   0.2     1    46     7    51     7    52 0.95 Antidote-toxin recognition MazE
PemK                 PF02452.12   110 seq1365_BIOID162099  -            111   2.6e-24   85.4   0.0   1   1   2.1e-28   2.9e-24   85.2   0.0     3   109    10   109     8   110 0.92 PemK-like protein
MazG                 PF03819.12    74 seq1366_BIOID162099  -            263   1.1e-37  127.7   3.7   1   2   1.3e-31   9.1e-28   95.9   0.0     1    74    27   100    27   100 0.99 MazG nucleotide pyrophosphohydrolase domain
MazG                 PF03819.12    74 seq1366_BIOID162099  -            263   1.1e-37  127.7   3.7   2   2   2.1e-11   1.5e-07   31.1   0.7    10    70   169   227   161   230 0.85 MazG nucleotide pyrophosphohydrolase domain
CTP_synth_N          PF06418.9    276 seq1369_BIOID162099  -            545  1.9e-130  433.8   0.0   1   1  8.6e-134    3e-130  433.1   0.0     1   276     3   276     3   276 0.98 CTP synthase N-terminus
GATase               PF00117.23   192 seq1369_BIOID162099  -            545   5.3e-52  175.9   0.0   1   1   2.7e-55   9.2e-52  175.1   0.0     2   192   301   535   300   535 0.90 Glutamine amidotransferase class-I
Peptidase_C26        PF07722.8    217 seq1369_BIOID162099  -            545   1.1e-10   41.2   0.7   1   1   1.8e-13   6.1e-10   38.7   0.1    99   217   365   517   359   517 0.80 Peptidase C26
CbiA                 PF01656.18   195 seq1369_BIOID162099  -            545   1.4e-05   24.4   0.0   1   1   9.4e-09   3.2e-05   23.3   0.0     8   109    14   148     7   178 0.73 CobQ/CobB/MinD/ParA nucleotide binding domain
Enolase_C            PF00113.17   296 seq1370_BIOID162099  -            432  1.4e-140  467.2   3.9   1   1  2.7e-144  1.8e-140  466.9   2.7     2   294   144   429   143   431 0.98 Enolase, C-terminal TIM barrel domain
Enolase_N            PF03952.11   132 seq1370_BIOID162099  -            432   4.3e-60  201.3   0.8   1   1   1.5e-63     1e-59  200.1   0.6     1   132     3   134     3   134 0.99 Enolase, N-terminal domain
Fer4_14              PF13394.1    117 seq1371_BIOID162099  -            223   7.8e-18   64.5   0.1   1   1   3.1e-21   1.4e-17   63.7   0.1     1   112    24   139    24   147 0.83 4Fe-4S single cluster domain
Radical_SAM          PF04055.16   166 seq1371_BIOID162099  -            223   1.7e-10   41.2   0.1   1   1   5.5e-14   2.5e-10   40.6   0.1     2   139    26   181    25   196 0.83 Radical SAM superfamily
Fer4_12              PF13353.1    139 seq1371_BIOID162099  -            223   4.7e-07   29.8   0.1   1   1   1.5e-10   6.7e-07   29.3   0.1     2    98    13   126    12   141 0.76 4Fe-4S single cluster domain
adh_short            PF00106.20   167 seq1373_BIOID162099  -            286     4e-30  104.8   0.0   1   1   1.2e-33   5.7e-30  104.3   0.0     1   165    44   208    44   210 0.94 short chain dehydrogenase
adh_short_C2         PF13561.1    243 seq1373_BIOID162099  -            286   5.2e-23   82.0   0.0   1   1   1.4e-26   6.5e-23   81.6   0.0     6   242    53   283    50   284 0.90 Enoyl-(Acyl carrier protein) reductase
KR                   PF08659.5    181 seq1373_BIOID162099  -            286   6.7e-12   45.3   0.0   1   1   2.5e-15   1.1e-11   44.5   0.0     2   162    45   204    44   217 0.88 KR domain
FAD_binding_4        PF01565.18   139 seq1374_BIOID162099  -            484   3.2e-37  126.9   1.5   1   1   8.3e-41   5.7e-37  126.1   1.0     1   138    51   190    51   191 0.97 FAD binding domain
FAD-oxidase_C        PF02913.14   249 seq1374_BIOID162099  -            484   4.7e-21   75.1   0.1   1   1   3.8e-24   2.6e-20   72.7   0.1     2   247   228   477   227   479 0.79 FAD linked oxidases, C-terminal domain
Sugar_tr             PF00083.19   451 seq1375_BIOID162099  -            469   9.6e-50  169.3  24.9   1   1   1.8e-53   1.3e-49  168.9  17.2     7   445    49   454    44   459 0.88 Sugar (and other) transporter
MFS_1                PF07690.11   354 seq1375_BIOID162099  -            469   8.9e-36  123.2  53.3   1   2     3e-33     2e-29  102.3  26.8     5   317    52   374    45   382 0.79 Major Facilitator Superfamily
MFS_1                PF07690.11   354 seq1375_BIOID162099  -            469   8.9e-36  123.2  53.3   2   2   1.2e-12   7.9e-09   34.6  13.2    60   180   332   450   327   460 0.88 Major Facilitator Superfamily
ETF                  PF01012.16   164 seq1376_BIOID162099  -            259   1.5e-31  109.2   0.0   1   1     2e-35   2.7e-31  108.3   0.0    16   159    42   185    37   191 0.95 Electron transfer flavoprotein domain
ETF_alpha            PF00766.14    86 seq1378_BIOID162099  -            297   3.6e-21   74.4   1.5   1   1   9.5e-25   6.5e-21   73.6   1.0     3    86   175   256   173   256 0.92 Electron transfer flavoprotein FAD-binding domain
ETF                  PF01012.16   164 seq1378_BIOID162099  -            297   1.2e-07   31.5   0.4   1   1   5.3e-11   3.6e-07   29.9   0.0    78   159    52   134    23   139 0.85 Electron transfer flavoprotein domain
FAD_binding_1        PF00667.15   219 seq1380_BIOID162099  -            599   1.2e-52  178.4   0.0   1   1   4.4e-56     2e-52  177.7   0.0     2   219   230   424   229   424 0.98 FAD binding domain
Flavodoxin_1         PF00258.20   143 seq1380_BIOID162099  -            599     1e-32  112.9   0.2   1   1   5.6e-36   2.6e-32  111.6   0.1     1   136    66   195    66   200 0.90 Flavodoxin
NAD_binding_1        PF00175.16   109 seq1380_BIOID162099  -            599   8.8e-22   77.6   0.0   1   1     4e-25   1.8e-21   76.5   0.0     1   109   457   564   457   564 0.88 Oxidoreductase NAD-binding domain
NIR_SIR              PF01077.17   157 seq1381_BIOID162099  -            570   2.2e-49  166.7   0.0   1   1   1.9e-47   1.3e-43  147.9   0.0     2   157   173   331   172   331 0.98 Nitrite and sulphite reductase 4Fe-4S domain
NIR_SIR_ferr         PF03460.12    69 seq1381_BIOID162099  -            570   6.7e-31  105.6   0.0   1   2   2.1e-16   1.4e-12   46.8   0.0    11    67    81   138    73   140 0.92 Nitrite/Sulfite reductase ferredoxin-like half domain
NIR_SIR_ferr         PF03460.12    69 seq1381_BIOID162099  -            570   6.7e-31  105.6   0.0   2   2   8.9e-19   6.1e-15   54.4   0.0     7    68   355   417   350   418 0.94 Nitrite/Sulfite reductase ferredoxin-like half domain
PAPS_reduct          PF01507.14   174 seq1382_BIOID162099  -            257   7.9e-52  175.4   0.0   1   1   7.6e-56     1e-51  175.0   0.0     2   173    61   232    60   233 0.99 Phosphoadenosine phosphosulfate reductase family
HOK_GEF              PF01848.11    43 seq1384_BIOID162099  -             50   6.9e-19   66.7   0.7   1   1   5.6e-23   7.6e-19   66.6   0.5     1    43     4    46     4    46 0.99 Hok/gef family
DEAD                 PF00270.24   173 seq1385_BIOID162099  -            899   1.5e-06   27.6   0.2   1   1   5.1e-09   3.5e-05   23.2   0.0     1   170   287   494   287   497 0.62 DEAD/DEAH box helicase
Helicase_C           PF00271.26    78 seq1385_BIOID162099  -            899   0.00012   21.7   0.1   1   1   1.5e-06      0.01   15.5   0.0    20    77   610   671   595   671 0.76 Helicase conserved C-terminal domain
CRISPR_Cse1          PF09481.5    477 seq1386_BIOID162099  -            543  2.8e-126  421.9   1.9   1   1  2.4e-130  3.3e-126  421.7   1.3     2   477    29   499    28   499 0.97 CRISPR-associated protein Cse1 (CRISPR_cse1)
CRISPR_Cse2          PF09485.5    146 seq1387_BIOID162099  -            179   2.7e-29  101.9   4.4   1   1   2.7e-33   3.7e-29  101.5   3.1     1   146    24   168    24   168 0.98 CRISPR-associated protein Cse2 (CRISPR_cse2)
Cas_CT1975           PF09344.5    354 seq1388_BIOID162099  -            351    9e-127  423.1   1.4   1   1    8e-131  1.1e-126  422.8   1.0     1   335     5   342     5   348 0.96 CT1975-like protein
Cas_Cas5d            PF09704.5    218 seq1392_BIOID162099  -            248   2.3e-47  161.3   0.2   1   1   1.9e-51   2.6e-47  161.1   0.2     1   217     4   232     4   233 0.90 CRISPR-associated protein (Cas_Cas5)
CRISPR_assoc         PF08798.6    214 seq1393_BIOID162099  -            223   7.5e-62  208.7   1.0   1   1   6.2e-66   8.5e-62  208.5   0.7     1   214     8   219     8   219 0.99 CRISPR associated protein
Cas_Cas1             PF01867.11   282 seq1394_BIOID162099  -            306   4.9e-20   71.6   0.0   1   2   3.7e-10     5e-06   25.6   0.0     7   109    22   123    16   127 0.89 CRISPR associated protein Cas1
Cas_Cas1             PF01867.11   282 seq1394_BIOID162099  -            306   4.9e-20   71.6   0.0   2   2   8.1e-16   1.1e-11   44.2   0.0   144   246   132   231   123   252 0.86 CRISPR associated protein Cas1
Cas_Cas2CT1978       PF09707.5     86 seq1395_BIOID162099  -             97   4.1e-40  135.5   0.3   1   1   3.4e-44   4.6e-40  135.3   0.2     1    86     3    88     3    88 0.99 CRISPR-associated protein (Cas_Cas2CT1978)
PAPS_reduct          PF01507.14   174 seq1397_BIOID162099  -            302   2.5e-66  222.7   0.0   1   1   2.2e-70   2.9e-66  222.4   0.0     1   174    29   257    29   257 0.99 Phosphoadenosine phosphosulfate reductase family
GTP_EFTU             PF00009.22   188 seq1398_BIOID162099  -            475   4.4e-43  146.8   0.0   1   1   1.2e-46   5.3e-43  146.5   0.0     3   182    27   232    25   314 0.90 Elongation factor Tu GTP binding domain
MMR_HSR1             PF01926.18   114 seq1398_BIOID162099  -            475   4.2e-06   26.6   0.0   1   1   2.4e-09   1.1e-05   25.2   0.0     5   114    33   169    29   170 0.76 50S ribosome-binding GTPase
GTP_EFTU_D2          PF03144.20    74 seq1398_BIOID162099  -            475   2.6e-05   24.1   0.2   1   1   1.2e-08   5.4e-05   23.1   0.1     6    73   265   324   261   325 0.83 Elongation factor Tu domain 2
APS_kinase           PF01583.15   157 seq1399_BIOID162099  -            201   4.6e-73  243.9   0.0   1   1   8.6e-77   5.9e-73  243.5   0.0     1   153    27   179    27   182 0.98 Adenylylsulphate kinase
AAA_33               PF13671.1    143 seq1399_BIOID162099  -            201   4.7e-08   32.9   0.0   1   1     1e-11   6.8e-08   32.3   0.0     1   115    30   143    30   170 0.81 AAA domain
DUF3561              PF12084.3    107 seq1400_BIOID162099  -            107   1.1e-51  173.0   8.8   1   1   8.8e-56   1.2e-51  172.8   6.1     1   107     1   107     1   107 0.99 Protein of unknown function (DUF3561)
DivIC                PF04977.10    80 seq1401_BIOID162099  -            103   5.7e-30  102.5   0.0   1   1   4.9e-34   6.7e-30  102.2   0.0     1    79    11    89    11    90 0.98 Septum formation initiator
IspD                 PF01128.14   221 seq1403_BIOID162099  -            236   6.5e-96  319.9   0.0   1   1   1.1e-99   7.4e-96  319.8   0.0     1   221     8   229     8   229 0.98 Uncharacterized protein family UPF0007
NTP_transf_3         PF12804.2    179 seq1403_BIOID162099  -            236     5e-17   62.5   1.4   1   1   1.1e-20   7.3e-17   61.9   1.0     1   145    10   181    10   208 0.77 MobA-like NTP transferase domain
YgbB                 PF02542.11   157 seq1404_BIOID162099  -            159   1.7e-68  229.2   0.0   1   1   1.4e-72   1.9e-68  229.1   0.0     1   156     1   156     1   157 0.99 YgbB family
TruD                 PF01142.13   378 seq1407_BIOID162099  -            349  3.7e-105  351.5   0.2   1   1  1.9e-108  2.6e-104  348.8   0.1     5   378     3   337     1   337 0.96 tRNA pseudouridine synthase D (TruD)
SurE                 PF01975.12   197 seq1408_BIOID162099  -            253   6.6e-63  211.4   0.0   1   1   5.9e-67   8.1e-63  211.1   0.0     1   195     1   182     1   184 0.93 Survival protein SurE
PCMT                 PF01135.14   210 seq1410_BIOID162099  -            208   2.1e-82  275.6   0.0   1   1   9.1e-86   2.5e-82  275.3   0.0     2   209     5   206     4   207 0.98 Protein-L-isoaspartate(D-aspartate) O-methyltransferase (PCMT)
Methyltransf_18      PF12847.2    112 seq1410_BIOID162099  -            208     3e-08   34.1   0.0   1   1   1.8e-11     5e-08   33.3   0.0     2   108    76   169    75   193 0.82 Methyltransferase domain
Methyltransf_26      PF13659.1    117 seq1410_BIOID162099  -            208   6.9e-07   29.1   0.0   1   1   4.2e-10   1.1e-06   28.4   0.0     2    76    77   147    76   189 0.84 Methyltransferase domain
RrnaAD               PF00398.15   262 seq1410_BIOID162099  -            208     5e-07   28.8   0.0   1   1   2.4e-10   6.6e-07   28.4   0.0    16   116    61   161    54   182 0.81 Ribosomal RNA adenine dimethylase
Methyltransf_31      PF13847.1    152 seq1410_BIOID162099  -            208   1.3e-06   27.9   0.0   1   1   6.9e-10   1.9e-06   27.4   0.0     3    84    75   157    73   201 0.76 Methyltransferase domain
Peptidase_M23        PF01551.17    96 seq1412_BIOID162099  -            379   1.2e-30  105.2   0.9   1   1   1.8e-34   1.2e-30  105.2   0.6     3    96   279   372   277   372 0.96 Peptidase family M23
LysM                 PF01476.15    44 seq1412_BIOID162099  -            379   8.6e-11   41.4   0.4   1   1   2.9e-14     2e-10   40.2   0.0     1    43   123   165   123   166 0.98 LysM domain
Sigma70_r2           PF04542.9     71 seq1413_BIOID162099  -            342   4.5e-23   80.5   0.1   1   1   2.9e-26   9.8e-23   79.4   0.1     1    71   106   176   106   176 0.97 Sigma-70 region 2
Sigma70_r3           PF04539.11    78 seq1413_BIOID162099  -            342   3.2e-21   74.8  10.1   1   1   1.1e-23   3.7e-20   71.4   1.4     2    77   186   261   185   262 0.97 Sigma-70 region 3
Sigma70_r4           PF04545.11    50 seq1413_BIOID162099  -            342   4.7e-17   60.9   3.7   1   1   5.5e-19   1.9e-15   55.7   2.0     1    50   274   327   274   327 0.97 Sigma-70, region 4
Sigma70_r1_2         PF00140.15    37 seq1413_BIOID162099  -            342   2.6e-12   46.0   0.1   1   1   2.3e-15   7.9e-12   44.5   0.1     2    35    68   101    67   103 0.95 Sigma-70 factor, region 1.2
Flavoprotein         PF02441.14   129 seq1414_BIOID162099  -            197   9.8e-26   89.8   0.0   1   1   1.1e-29   1.6e-25   89.1   0.0     1   128     1   129     1   130 0.91 Flavoprotein
UbiD                 PF01977.11   407 seq1415_BIOID162099  -            475  1.2e-114  382.9   0.0   1   1  9.9e-119  1.3e-114  382.6   0.0     1   405    10   418    10   420 0.98 3-octaprenyl-4-hydroxybenzoate carboxy-lyase
DeoRC                PF00455.17   162 seq1418_BIOID162099  -            265   6.7e-52  175.2   0.6   1   1   3.4e-55   1.2e-51  174.4   0.4     3   161    85   242    83   243 0.98 DeoR C terminal sensor domain
HTH_DeoR             PF08220.7     57 seq1418_BIOID162099  -            265     8e-17   60.4   0.4   1   1   5.5e-20   1.9e-16   59.2   0.2     1    54    16    69    16    72 0.97 DeoR-like helix-turn-helix domain
HTH_11               PF08279.7     55 seq1418_BIOID162099  -            265   9.2e-10   37.9   0.2   1   1   5.9e-13     2e-09   36.8   0.2     1    46    16    60    15    67 0.81 HTH domain
GntR                 PF00392.16    64 seq1418_BIOID162099  -            265   4.1e-05   22.8   1.4   1   1   1.7e-08   5.9e-05   22.3   0.2    23    59    29    64    16    66 0.83 Bacterial regulatory proteins, gntR family
YgbA_NO              PF11756.3    114 seq1420_BIOID162099  -            117   8.3e-45  151.3   2.9   1   1     7e-49   9.6e-45  151.1   2.0     3   112     4   110     2   112 0.96 Nitrous oxide-stimulated promoter
HycA_repressor       PF11046.3    149 seq1422_BIOID162099  -            153   2.1e-90  300.2   1.0   1   1   1.7e-94   2.3e-90  300.1   0.7     1   148     1   148     1   149 0.99 Transcriptional repressor of hyc and hyp operons
Fer4_11              PF13247.1     99 seq1424_BIOID162099  -            203     2e-14   53.1  15.1   1   1   4.3e-14   5.9e-11   42.0   2.8     5    60    46    99    42   104 0.92 4Fe-4S dicluster domain
Fer4_9               PF13187.1     55 seq1424_BIOID162099  -            203   1.1e-13   51.0  17.7   1   2   1.1e-09   1.5e-06   28.2   5.3     2    55    12    68    11    68 0.85 4Fe-4S dicluster domain
Fer4_9               PF13187.1     55 seq1424_BIOID162099  -            203   1.1e-13   51.0  17.7   2   2   9.5e-10   1.3e-06   28.4   1.6     2    54    82   163    81   164 0.96 4Fe-4S dicluster domain
Fer4                 PF00037.22    24 seq1424_BIOID162099  -            203   8.7e-12   44.0  36.1   1   1   3.9e-10   5.4e-07   28.8   0.9     2    24    76    98    75    98 0.93 4Fe-4S binding domain
Oxidored_q1          PF00361.15   270 seq1425_BIOID162099  -            608   7.4e-37  126.9  16.9   1   1   5.4e-41   7.4e-37  126.9  11.7     1   267   124   395   124   398 0.93 NADH-Ubiquinone/plastoquinone (complex I), various chains
NADHdh               PF00146.16   311 seq1426_BIOID162099  -            307   5.3e-20   71.5   9.8   1   1   4.3e-24   5.8e-20   71.4   6.8    12   296    11   295     1   307 0.81 NADH dehydrogenase
Complex1_30kDa       PF00329.14   103 seq1427_BIOID162099  -            569   2.1e-28   98.4   0.0   1   1   9.8e-32   4.5e-28   97.3   0.0     1   103    44   150    44   150 0.94 Respiratory-chain NADH dehydrogenase, 30 Kd subunit
Complex1_49kDa       PF00346.14   272 seq1427_BIOID162099  -            569   2.7e-26   92.0   0.0   1   2   1.4e-21   6.5e-18   64.5   0.0     6   172   299   464   295   471 0.95 Respiratory-chain NADH dehydrogenase, 49 Kd subunit
Complex1_49kDa       PF00346.14   272 seq1427_BIOID162099  -            569   2.7e-26   92.0   0.0   2   2   9.7e-10   4.4e-06   25.7   0.0   209   272   474   537   463   537 0.90 Respiratory-chain NADH dehydrogenase, 49 Kd subunit
NiFeSe_Hases         PF00374.14   507 seq1427_BIOID162099  -            569   1.2e-14   53.8   0.1   1   1   4.6e-16   2.1e-12   46.4   0.0     1    68   218   286   218   294 0.91 Nickel-dependent hydrogenase
Fer4_7               PF12838.2     52 seq1428_BIOID162099  -            180   8.4e-14   51.5   9.3   1   1   5.6e-17   8.4e-14   51.5   6.5     1    52    39    89    39    89 0.94 4Fe-4S dicluster domain
Fer4                 PF00037.22    24 seq1428_BIOID162099  -            180   3.9e-14   51.4  11.8   1   2   3.5e-10   5.4e-07   28.8   2.0     4    24    36    56    33    56 0.90 4Fe-4S binding domain
Fer4                 PF00037.22    24 seq1428_BIOID162099  -            180   3.9e-14   51.4  11.8   2   2   5.6e-12   8.5e-09   34.5   1.2     3    24    70    91    68    91 0.92 4Fe-4S binding domain
Fer4_6               PF12837.2     24 seq1428_BIOID162099  -            180   7.2e-11   41.3  11.7   1   2   1.6e-09   2.4e-06   27.0   2.2     4    24    35    55    32    55 0.89 4Fe-4S binding domain
Fer4_6               PF12837.2     24 seq1428_BIOID162099  -            180   7.2e-11   41.3  11.7   2   2     3e-09   4.6e-06   26.1   1.0     3    24    69    90    67    90 0.91 4Fe-4S binding domain
Fer4_9               PF13187.1     55 seq1428_BIOID162099  -            180   1.2e-10   41.3   8.7   1   1     8e-14   1.2e-10   41.3   6.1     2    55    40    90    39    90 0.94 4Fe-4S dicluster domain
Fer4_10              PF13237.1     52 seq1428_BIOID162099  -            180   9.3e-10   38.0  11.7   1   1   6.1e-13   9.3e-10   38.0   8.1     4    52    35    86    32    86 0.92 4Fe-4S dicluster domain
Fer4_8               PF13183.1     57 seq1428_BIOID162099  -            180   1.7e-07   31.0  22.7   1   1   4.6e-10   6.9e-07   29.0   7.7     3    55    38    87    36    91 0.75 4Fe-4S dicluster domain
Oxidored_q6          PF01058.17   131 seq1430_BIOID162099  -            255   1.5e-23   82.7   0.1   1   1   1.6e-27   2.2e-23   82.1   0.0     1   129    48   157    48   159 0.94 NADH ubiquinone oxidoreductase, 20 Kd subunit
HycH                 PF07450.6    131 seq1431_BIOID162099  -            136   8.8e-58  193.9   0.1   1   1   7.3e-62     1e-57  193.7   0.0     1   130     3   133     3   134 0.99 Formate hydrogenlyase maturation protein HycH
HycI                 PF01750.13   130 seq1433_BIOID162099  -            156   2.9e-27   94.6   0.0   1   1   2.4e-31   3.3e-27   94.4   0.0     7   127    26   139    20   142 0.92 Hydrogenase maturation protease
DEDD_Tnp_IS110       PF01548.12   144 seq1434_BIOID162099  -            152     5e-39  133.1   0.0   1   1   4.4e-43   6.1e-39  132.8   0.0     1   130     7   137     7   138 0.98 Transposase
Transposase_20       PF02371.11    87 seq1435_BIOID162099  -            183   3.8e-28   97.3   0.4   1   1   4.4e-32   5.9e-28   96.6   0.3     2    85    53   137    52   139 0.96 Transposase IS116/IS110/IS902 family
Peripla_BP_3         PF13377.1    160 seq1436_BIOID162099  -            350   6.8e-34  117.0   0.0   1   1   4.1e-37   1.4e-33  116.0   0.0     2   160   186   345   185   345 0.92 Periplasmic binding protein-like domain
Peripla_BP_1         PF00532.16   279 seq1436_BIOID162099  -            350   1.7e-26   92.9   0.1   1   1   6.4e-30   2.2e-26   92.6   0.1     2   252    74   322    73   324 0.91 Periplasmic binding proteins and sugar binding domain of LacI family
LacI                 PF00356.16    46 seq1436_BIOID162099  -            350   1.3e-21   75.7   0.2   1   1   7.5e-25   2.6e-21   74.8   0.1     1    46    17    62    17    62 0.99 Bacterial regulatory proteins, lacI family
Peripla_BP_4         PF13407.1    258 seq1436_BIOID162099  -            350   7.5e-18   64.6   0.0   1   1   4.7e-21   1.6e-17   63.6   0.0     5   218    81   291    77   295 0.84 Periplasmic binding protein domain
Fer4_11              PF13247.1     99 seq1438_BIOID162099  -            126   2.2e-16   59.4  16.3   1   1   1.3e-14   1.8e-11   43.6   5.3     7    59     6    56     2    61 0.93 4Fe-4S dicluster domain
Fer4_9               PF13187.1     55 seq1438_BIOID162099  -            126   9.6e-12   44.8  33.2   1   1   6.5e-11   8.9e-08   32.1   7.8     1    54    39   102    39   103 0.88 4Fe-4S dicluster domain
Fer4_7               PF12838.2     52 seq1438_BIOID162099  -            126   1.5e-11   44.3  20.4   1   1   8.5e-12   1.2e-08   35.1   7.8     1    52    39   102    39   102 0.74 4Fe-4S dicluster domain
Fer4                 PF00037.22    24 seq1438_BIOID162099  -            126   7.3e-11   41.0  29.5   1   1   2.2e-11     3e-08   32.8   2.2     2    23    34    55    33    56 0.91 4Fe-4S binding domain
Fer4_10              PF13237.1     52 seq1438_BIOID162099  -            126   3.3e-10   39.4  35.0   1   1     1e-09   1.4e-06   27.9   9.2     6    52     6    51     1    51 0.91 4Fe-4S dicluster domain
Fer4_6               PF12837.2     24 seq1438_BIOID162099  -            126   1.8e-09   36.9  29.5   1   1   1.5e-09     2e-06   27.2   2.0     2    23    33    54    32    55 0.92 4Fe-4S binding domain
Fer4_3               PF12798.2     15 seq1438_BIOID162099  -            126   1.7e-07   31.2  31.4   1   3   0.00056      0.77   10.3   2.7     1    15     9    25     8    25 0.92 4Fe-4S binding domain
Fer4_3               PF12798.2     15 seq1438_BIOID162099  -            126   1.7e-07   31.2  31.4   2   3     7e-06    0.0096   16.3   4.8     1    15    40    54    40    54 0.98 4Fe-4S binding domain
Fer4_3               PF12798.2     15 seq1438_BIOID162099  -            126   1.7e-07   31.2  31.4   3   3   6.7e-06    0.0092   16.3   3.3     1    15    82   102    82   102 0.97 4Fe-4S binding domain
Fer4_2               PF12797.2     22 seq1438_BIOID162099  -            126   4.9e-07   29.1   2.2   1   1   3.6e-10   4.9e-07   29.1   1.6     7    22    37    52    30    52 0.85 4Fe-4S binding domain
Fer4_4               PF12800.2     17 seq1438_BIOID162099  -            126   1.4e-05   24.8  27.5   1   1   6.6e-08     9e-05   22.3   2.5     1    17    37    53    37    53 0.93 4Fe-4S binding domain
Sua5_yciO_yrdC       PF01300.13   179 seq1439_BIOID162099  -            766   4.2e-46  156.3   0.0   1   1   1.7e-49   7.6e-46  155.4   0.0     2   178   225   389   224   390 0.95 Telomere recombination
zf-HYPF              PF07503.7     35 seq1439_BIOID162099  -            766   7.9e-34  114.6  18.6   1   2   2.7e-20   1.2e-16   59.6   3.7     1    35   124   158   124   158 0.97 HypF finger
zf-HYPF              PF07503.7     35 seq1439_BIOID162099  -            766   7.9e-34  114.6  18.6   2   2   4.6e-21   2.1e-17   62.1   1.6     1    34   174   207   174   208 0.96 HypF finger
Acylphosphatase      PF00708.13    91 seq1439_BIOID162099  -            766   6.5e-18   64.5   0.0   1   1     3e-21   1.3e-17   63.4   0.0     6    91    25   107    17   107 0.90 Acylphosphatase
Sigma54_activat      PF00158.21   168 seq1440_BIOID162099  -            529     1e-67  226.6   0.0   1   1   1.3e-70   2.5e-67  225.4   0.0     1   167   212   378   212   379 0.99 Sigma-54 interaction domain
GAF_2                PF13185.1    148 seq1440_BIOID162099  -            529   4.4e-10   40.1   1.7   1   1   2.8e-12   5.4e-09   36.5   0.2     9   143    51   181    47   183 0.80 GAF domain
GAF                  PF01590.21   154 seq1440_BIOID162099  -            529   9.5e-10   38.7   0.2   1   1   1.3e-12   2.5e-09   37.3   0.1     4   148    48   179    46   182 0.83 GAF domain
GAF_3                PF13492.1    129 seq1440_BIOID162099  -            529   7.7e-09   35.6   0.4   1   1   1.1e-10   2.2e-07   30.8   0.1     6   121    50   179    46   184 0.81 GAF domain
AAA                  PF00004.24   132 seq1440_BIOID162099  -            529   4.1e-06   26.9   0.0   1   1   6.5e-09   1.3e-05   25.3   0.0     1   126   236   367   236   373 0.75 ATPase family associated with various cellular activities (AAA)
AAA_5                PF07728.9    139 seq1440_BIOID162099  -            529   6.8e-06   25.7   0.0   1   1   8.1e-09   1.6e-05   24.5   0.0     1   123   235   354   235   365 0.78 AAA domain (dynein-related subfamily)
SLT_2                PF13406.1    262 seq1442_BIOID162099  -            396   4.4e-86  287.8   0.1   1   1   3.9e-90   5.3e-86  287.6   0.0     3   261    92   387    90   388 0.90 Transglycosylase SLT domain
CinA                 PF02464.12   155 seq1443_BIOID162099  -            165   3.7e-61  205.0   2.3   1   1     3e-65   4.2e-61  204.8   1.6     3   153     8   159     6   161 0.98 Competence-damaged protein
RecA                 PF00154.16   323 seq1445_BIOID162099  -            358    1e-173  576.7   2.4   1   1  3.5e-177  1.2e-173  576.5   1.7     1   320    14   332    14   335 0.99 recA bacterial DNA recombination protein
KaiC                 PF06745.8    226 seq1445_BIOID162099  -            358     3e-10   39.4   0.2   1   1   3.4e-12   1.2e-08   34.2   0.2     2   173    47   223    46   280 0.68 KaiC
Rad51                PF08423.6    261 seq1445_BIOID162099  -            358   1.3e-09   37.2   0.2   1   1   7.1e-13   2.4e-09   36.3   0.1    19   227    40   233    24   274 0.76 Rad51
AAA_25               PF13481.1    194 seq1445_BIOID162099  -            358   3.3e-08   33.0   0.3   1   1   2.6e-11     9e-08   31.6   0.2    13   174    44   183    33   195 0.74 AAA domain
RecX                 PF02631.11   122 seq1447_BIOID162099  -            166   3.6e-32  111.0   0.3   1   1   6.2e-36   8.4e-32  109.8   0.0     6   117    51   162    46   166 0.94 RecX family
tRNA-synt_2c         PF01411.14   552 seq1450_BIOID162099  -            876  1.4e-242  805.8   0.0   1   1  4.9e-246  2.3e-242  805.1   0.0     1   552     7   556     7   556 0.99 tRNA synthetases class II (A)
tRNA_SAD             PF07973.9     44 seq1450_BIOID162099  -            876   9.7e-19   66.8   0.3   1   1   1.1e-21   5.2e-18   64.5   0.1     1    44   653   696   653   696 0.99 Threonyl and Alanyl tRNA synthetase second additional domain
[truncated: 1,386,043 more chars]
