# Supplementary material for: A domain sequence approach to pangenomics: applications to Escherichia coli
Source: F1000Res. 2013 May 29;1:19. Originally published 2012 Oct 1. [Version 2] doi: 10.12688/f1000research.1-19.v2 (PMC3901455; doi:10.12688/f1000research.1-19.v2)
Supplement: The 347 text files show the results from scanning each of the fasta-files against the Pfam-A database [file f1000research-1-1101-s0002.tgz › Escherichia_coli_KO11FL_BIOID52593.txt]

#                                                                            --- full sequence --- -------------- this domain -------------   hmm coord   ali coord   env coord
# target name        accession   tlen query name           accession   qlen   E-value  score  bias   #  of  c-Evalue  i-Evalue  score  bias  from    to  from    to  from    to  acc description of target
#------------------- ---------- ----- -------------------- ---------- ----- --------- ------ ----- --- --- --------- --------- ------ ----- ----- ----- ----- ----- ----- ----- ---- ---------------------
Bac_DnaA             PF00308.13   219 seq1_BIOID52593      -            471  2.1e-100  334.7   0.2   1   1  1.1e-103  3.1e-100  334.1   0.1     2   218   137   353   136   354 0.99 Bacterial dnaA  protein
Bac_DnaA_C           PF08299.6     70 seq1_BIOID52593      -            471   3.7e-35  119.5   0.1   1   1   3.6e-38   9.9e-35  118.1   0.1     1    70   379   448   379   448 0.99 Bacterial dnaA protein helix-turn-helix
DnaA_N               PF11638.3     65 seq1_BIOID52593      -            471   1.3e-20   72.5   0.1   1   1   1.3e-23   3.5e-20   71.2   0.1     2    63     8    67     7    69 0.92 DnaA N-terminal domain
IstB_IS21            PF01695.12   178 seq1_BIOID52593      -            471   7.1e-13   48.2   0.0   1   1   4.7e-16   1.3e-12   47.3   0.0    50   151   172   276   151   284 0.89 IstB-like ATP binding protein
AAA                  PF00004.24   132 seq1_BIOID52593      -            471     2e-06   27.9   0.0   1   1   4.1e-09   1.1e-05   25.4   0.0     2   111   173   274   172   294 0.78 ATPase family associated with various cellular activities (AAA)
Relaxase             PF03432.9    242 seq3_BIOID52593      -            517   1.2e-19   70.5   0.0   1   1   2.9e-23   3.9e-19   68.8   0.0    61   233    57   237    49   246 0.89 Relaxase/Mobilisation nuclease domain
TnpB_IS66            PF05717.8    108 seq5_BIOID52593      -            133   2.9e-38  129.5   0.3   1   1   2.5e-42   3.4e-38  129.2   0.2     3   106    12   113    10   115 0.95 IS66 Orf2 like protein
DDE_Tnp_IS66         PF03050.9    271 seq6_BIOID52593      -            527   2.4e-89  299.0   0.0   1   1   1.4e-92   4.8e-89  298.0   0.0     1   269   191   475   191   477 0.96 Transposase IS66 family
HTH_Tnp_IS66         PF13005.2     59 seq6_BIOID52593      -            527   1.4e-19   69.5   3.7   1   1     4e-23   1.4e-19   69.5   2.5     1    59   129   185   129   189 0.92 putative Helix-turn-helix domain of transposase IS66
LZ_Tnp_IS66          PF13007.2     78 seq6_BIOID52593      -            527   6.6e-18   65.0   2.2   1   1   4.7e-21   1.6e-17   63.7   1.6     3    77    54   126    52   127 0.95 Transposase C of IS166 homeodomain
DDE_Tnp_IS66_C       PF13817.1     39 seq6_BIOID52593      -            527   2.2e-17   62.6   1.6   1   1   6.5e-21   2.2e-17   62.6   1.1     1    38   483   520   483   521 0.97 IS66 C-terminal element
MbeB_N               PF04837.7     52 seq7_BIOID52593      -            172   7.1e-20   70.7   6.0   1   1   2.2e-23     3e-19   68.7   1.4     1    52     1    52     1    52 0.99 MbeB-like, N-term conserved region
DNA_pol3_beta        PF00712.14   120 seq8_BIOID52593      -            366     5e-48  161.8   0.0   1   1   4.8e-46   2.2e-42  143.6   0.0     1   120     1   120     1   120 0.99 DNA polymerase III beta subunit, N-terminal domain
DNA_pol3_beta_2      PF02767.11   116 seq8_BIOID52593      -            366   1.2e-47  160.6   0.0   1   1     6e-46   2.7e-42  143.3   0.0     1   116   129   243   129   243 0.99 DNA polymerase III beta subunit, central domain
DNA_pol3_beta_3      PF02768.10   121 seq8_BIOID52593      -            366   1.2e-44  150.6   0.3   1   1     6e-48   2.7e-44  149.4   0.1     1   121   245   365   245   365 0.99 DNA polymerase III beta subunit, C-terminal domain
MbeD_MobD            PF04899.7     70 seq9_BIOID52593      -             77   5.2e-33  112.6  14.2   1   1   4.4e-37     6e-33  112.4   9.8     1    70     1    70     1    70 0.99 MbeD/MobD like
SMC_N                PF02463.14   220 seq11_BIOID52593     -            357   3.3e-41  140.8   0.0   1   1   8.7e-45     4e-41  140.5   0.0     2   218     3   354     2   356 0.97 RecF/RecN/SMC N terminal domain
AAA_23               PF13476.1    202 seq11_BIOID52593     -            357   1.7e-09   38.2   0.0   1   1   6.4e-13   2.9e-09   37.4   0.0     1    88     5   143     5   247 0.64 AAA domain
AAA_21               PF13304.1    303 seq11_BIOID52593     -            357   1.8e-07   31.3   0.0   1   1   4.3e-10     2e-06   27.8   0.0     1    33    25    59    25   100 0.70 AAA domain
DUF4238              PF14022.1    267 seq12_BIOID52593     -            352   5.8e-51  173.1   0.0   1   1   5.2e-55   7.1e-51  172.8   0.0     1   264    32   332    32   335 0.96 Protein of unknown function (DUF4238)
DNA_gyraseB          PF00204.20   173 seq13_BIOID52593     -            804   1.6e-62  209.6   0.0   1   1   9.9e-66   3.4e-62  208.5   0.0     1   173   221   391   221   391 0.99 DNA gyrase B
DNA_gyraseB_C        PF00986.16    65 seq13_BIOID52593     -            804   1.2e-30  104.9   0.2   1   1   9.3e-34   3.2e-30  103.5   0.1     3    65   731   793   729   793 0.96 DNA gyrase B subunit, carboxyl terminus
Toprim               PF01751.17    88 seq13_BIOID52593     -            804   1.9e-23   82.0   0.0   1   1   1.7e-26   5.9e-23   80.4   0.0     1    88   419   532   419   532 0.96 Toprim domain
HATPase_c            PF02518.21   111 seq13_BIOID52593     -            804   1.3e-20   73.0   0.2   1   1   7.7e-24   2.6e-20   72.0   0.1     2   110    32   173    31   174 0.95 Histidine kinase-, DNA gyrase B-, and HSP90-like ATPase
DUF937               PF06078.6    137 seq14_BIOID52593     -            132   7.2e-19   68.2   6.3   1   1   6.6e-23   9.1e-19   67.9   4.3    41   137     6   107     1   107 0.84 Bacterial protein of unknown function (DUF937)
Hydrolase_3          PF08282.7    254 seq17_BIOID52593     -            270   3.9e-68  229.6   0.0   1   1   9.6e-72   4.4e-68  229.5   0.0     1   254     6   264     6   264 0.95 haloacid dehalogenase-like hydrolase
S6PP                 PF05116.8    247 seq17_BIOID52593     -            270   5.4e-16   58.5   0.0   1   2   4.5e-09     2e-05   23.8   0.0     3    79     4    82     2   144 0.79 Sucrose-6F-phosphate phosphohydrolase
S6PP                 PF05116.8    247 seq17_BIOID52593     -            270   5.4e-16   58.5   0.0   2   2     8e-12   3.6e-08   32.8   0.0   144   214   175   244   155   268 0.80 Sucrose-6F-phosphate phosphohydrolase
Hydrolase            PF00702.21   204 seq17_BIOID52593     -            270   9.2e-09   36.0   1.3   1   1     1e-11   4.6e-08   33.7   0.9     1   204     3   232     3   232 0.60 haloacid dehalogenase-like hydrolase
Phage_integrase      PF00589.17   173 seq20_BIOID52593     -            259   8.5e-37  126.3   0.1   1   1   9.1e-41   1.2e-36  125.8   0.1     1   171    41   233    41   235 0.88 Phage integrase family
FCD                  PF07729.7    125 seq21_BIOID52593     -            229   7.4e-24   84.3   9.5   1   1   1.7e-27   1.1e-23   83.7   6.6     3   123    99   218    97   220 0.94 FCD domain
GntR                 PF00392.16    64 seq21_BIOID52593     -            229   1.6e-14   52.9   0.1   1   1   5.7e-18   3.9e-14   51.7   0.0     3    64     7    68     5    68 0.95 Bacterial regulatory proteins, gntR family
CbiA                 PF01656.18   195 seq22_BIOID52593     -            251   2.9e-07   29.9   0.1   1   1   6.2e-11   4.2e-07   29.4   0.1     1   145    41   161    41   210 0.79 CobQ/CobB/MinD/ParA nucleotide binding domain
DGOK                 PF05035.7    287 seq24_BIOID52593     -            292   1.8e-98  328.7   0.3   1   1  1.5e-102     2e-98  328.5   0.2     1   286     9   287     9   288 0.98 2-keto-3-deoxy-galactonokinase
Aldolase             PF01081.14   196 seq28_BIOID52593     -            205   7.3e-30  103.4   0.4   1   1   1.3e-33   9.1e-30  103.1   0.3     6   183     5   183     2   194 0.92 KDPG and KHG aldolase
StbA                 PF06406.6    318 seq29_BIOID52593     -            344    2e-154  513.1   1.2   1   1  3.4e-158  2.3e-154  512.9   0.8     1   318    19   337    19   337 1.00 StbA protein
MR_MLE_N             PF02746.11   117 seq30_BIOID52593     -            382   3.7e-31  107.4   0.0   1   1   1.5e-34   6.9e-31  106.5   0.0    28   117    15   107     4   107 0.97 Mandelate racemase / muconate lactonizing enzyme, N-terminal domain
MR_MLE_C             PF13378.1    111 seq30_BIOID52593     -            382   1.8e-29  101.8   0.0   1   1   7.8e-33   3.6e-29  100.8   0.0     1   111   234   351   234   351 0.88 Enolase C-terminal domain-like
MR_MLE               PF01188.16    67 seq30_BIOID52593     -            382   3.8e-11   43.2   0.0   1   1   1.7e-14   7.7e-11   42.2   0.0     2    67   167   234   166   234 0.96 Mandelate racemase / muconate lactonizing enzyme, C-terminal domain
Plasmid_stab_B       PF10784.4     72 seq31_BIOID52593     -            138   4.2e-28   96.6   0.1   1   1   4.3e-32   5.9e-28   96.1   0.1     1    72     8    79     8    79 0.99 Plasmid stability protein
MFS_1                PF07690.11   354 seq32_BIOID52593     -            445   2.4e-64  217.2  76.6   1   2   2.3e-59   1.6e-55  188.2  26.1     1   354    36   404    36   404 0.86 Major Facilitator Superfamily
MFS_1                PF07690.11   354 seq32_BIOID52593     -            445   2.4e-64  217.2  76.6   2   2   3.3e-15   2.3e-11   42.9  21.5     2   172   261   437   260   444 0.87 Major Facilitator Superfamily
Sugar_tr             PF00083.19   451 seq32_BIOID52593     -            445   5.1e-11   41.7  28.9   1   1   1.1e-14   7.8e-11   41.0  20.0    43   430    59   431    26   442 0.76 Sugar (and other) transporter
DUF1281              PF06924.6    134 seq35_BIOID52593     -            318   1.3e-60  202.5   0.0   1   1   1.4e-64   1.9e-60  202.0   0.0     1   134    19   152    19   152 0.99 Protein of unknown function (DUF1281)
DUF3748              PF12566.3    122 seq36_BIOID52593     -            416   9.6e-64  212.6   2.5   1   1   2.6e-66   1.8e-62  208.5   1.9     1   122    74   191    74   191 0.99 Protein of unknown function (DUF3748)
N6_N4_Mtase          PF01555.13   231 seq37_BIOID52593     -            227   5.8e-34  117.4   0.0   1   2   1.4e-14   9.5e-11   41.4   0.0     1   114    21   124    21   138 0.89 DNA methylase
N6_N4_Mtase          PF01555.13   231 seq37_BIOID52593     -            227   5.8e-34  117.4   0.0   2   2   1.2e-24   8.3e-21   74.3   0.0   169   228   141   200   127   203 0.90 DNA methylase
DUF1380              PF07128.7    139 seq41_BIOID52593     -            144   6.9e-77  255.8   1.0   1   1   5.7e-81   7.8e-77  255.6   0.7     1   139     1   138     1   138 1.00 Protein of unknown function (DUF1380)
HSP20                PF00011.16   102 seq42_BIOID52593     -            137   1.4e-21   76.1   0.1   1   1   1.2e-25   1.7e-21   75.9   0.1     4   102    42   137    39   137 0.94 Hsp20/alpha crystallin family
HSP20                PF00011.16   102 seq44_BIOID52593     -            142   4.3e-19   68.1   0.0   1   1   3.8e-23   5.1e-19   67.9   0.0     3   102    39   135    37   135 0.94 Hsp20/alpha crystallin family
Asp-Al_Ex            PF06826.7    169 seq46_BIOID52593     -            561   5.3e-92  305.7  44.8   1   2   9.2e-50   6.3e-46  155.8  15.3     2   168    19   187    18   188 0.99 Predicted Permease Membrane Region
Asp-Al_Ex            PF06826.7    169 seq46_BIOID52593     -            561   5.3e-92  305.7  44.8   2   2   7.6e-50   5.2e-46  156.1  10.2     2   168   382   554   381   555 0.98 Predicted Permease Membrane Region
TrkA_C               PF02080.16    71 seq46_BIOID52593     -            561   5.4e-20   70.6   4.0   1   2   1.3e-10     9e-07   28.2   0.1     8    68   220   280   214   283 0.85 TrkA-C domain
TrkA_C               PF02080.16    71 seq46_BIOID52593     -            561   5.4e-20   70.6   4.0   2   2   3.5e-15   2.4e-11   42.9   0.5     2    71   299   368   298   368 0.95 TrkA-C domain
DUF1472              PF07339.7    101 seq47_BIOID52593     -            278   2.4e-46  156.0   9.4   1   1   6.5e-50   4.5e-46  155.1   6.5     1    83    32   114    32   120 0.98 Protein of unknown function (DUF1472)
Antirestrict         PF03230.8     94 seq47_BIOID52593     -            278   9.9e-30  102.2   0.0   1   1   2.1e-33   1.4e-29  101.7   0.0     1    94   179   278   179   278 0.93 Antirestriction protein
DUF1380              PF07128.7    139 seq49_BIOID52593     -            140   3.1e-07   30.1   0.3   1   1   2.5e-11   3.4e-07   30.0   0.2     1   103     1   100     1   131 0.83 Protein of unknown function (DUF1380)
SSB                  PF00436.20   104 seq53_BIOID52593     -            175   8.7e-39  131.4   0.4   1   1   8.4e-43   1.2e-38  131.0   0.3     1   101     6   109     6   112 0.96 Single-strand binding protein family
PTS_EIIC             PF02378.13   321 seq54_BIOID52593     -            597   1.2e-69  234.5  32.8   1   1   1.7e-73   1.2e-69  234.5  22.7     2   320    69   405    68   406 0.94 Phosphotransferase system, EIIC
PTS_EIIB             PF00367.15    35 seq54_BIOID52593     -            597   7.5e-13   47.3   0.1   1   1     2e-16   1.4e-12   46.5   0.1     1    33   509   541   509   542 0.95 phosphotransferase system, EIIB
DUF905               PF06006.7     71 seq56_BIOID52593     -             78   1.1e-36  123.8   0.2   1   1   9.2e-41   1.3e-36  123.6   0.1     4    71    12    78     9    78 0.98 Bacterial protein of unknown function (DUF905)
ParBc                PF02195.13    90 seq58_BIOID52593     -            652   3.2e-20   71.9   0.0   1   1   5.3e-24   7.2e-20   70.7   0.0     1    89    36   131    36   132 0.95 ParB-like nuclease domain
Glyco_hydro_4        PF02056.11   183 seq59_BIOID52593     -            212   7.4e-74  246.9   0.0   1   1   6.2e-78   8.5e-74  246.7   0.0     1   182     5   184     5   185 0.99 Family 4 glycosyl hydrolase
PsiB                 PF06290.6    143 seq63_BIOID52593     -            144     1e-74  248.6   0.0   1   1   8.2e-79   1.1e-74  248.4   0.0     1   143     1   143     1   143 0.99 Plasmid SOS inhibition protein (PsiB)
PsiA                 PF06952.6    238 seq65_BIOID52593     -            239  2.4e-111  370.3   1.9   1   1    2e-115  2.7e-111  370.2   1.3     1   238     1   237     1   237 1.00 PsiA protein
SSF                  PF00474.12   406 seq66_BIOID52593     -            571   1.2e-50  172.2  22.8   1   1   8.5e-55   1.2e-50  172.2  15.8     1   405    35   442    35   443 0.86 Sodium:solute symporter family
ArdA                 PF07275.6    169 seq69_BIOID52593     -            301   4.4e-37  127.8   3.0   1   1   3.8e-41   5.2e-37  127.5   2.1     1   167   142   299   142   301 0.93 Antirestriction protein (ArdA)
Sulfatase            PF00884.18   379 seq70_BIOID52593     -            497   2.3e-85  286.7   0.4   1   1   2.2e-89     3e-85  286.4   0.3     1   379     4   413     4   413 0.92 Sulfatase
DUF202               PF02656.10    73 seq71_BIOID52593     -            115   3.3e-16   59.1   8.8   1   1   2.4e-20   3.3e-16   59.1   1.0     1    72    13    79    13    80 0.94 Domain of unknown function (DUF202)
DUF202               PF02656.10    73 seq73_BIOID52593     -            120   2.5e-09   37.0   9.0   1   1     3e-12   4.1e-08   33.1   6.2     1    66    12    71    12   115 0.89 Domain of unknown function (DUF202)
Transposase_31       PF04754.7    205 seq77_BIOID52593     -            315   2.1e-80  268.8   0.4   1   1   2.4e-84   3.3e-80  268.1   0.3     1   200    30   227    30   231 0.97 Putative transposase, YhgA-like
Methyltransf_27      PF13708.1    194 seq81_BIOID52593     -            282   4.4e-65  218.7   0.0   1   1   4.3e-69   5.9e-65  218.3   0.0     2   194    85   278    84   278 0.96 Methyltransferase domain
IlvB_leader          PF08049.6     32 seq83_BIOID52593     -             32   9.5e-20   69.9  12.1   1   1   7.4e-24     1e-19   69.8   8.4     1    32     1    32     1    32 1.00 IlvB leader peptide
TPP_enzyme_N         PF02776.13   172 seq84_BIOID52593     -            562   1.5e-59  200.1   0.2   1   1   2.1e-62   9.8e-59  197.5   0.0     2   168    14   179    13   183 0.98 Thiamine pyrophosphate enzyme, N-terminal TPP binding domain
TPP_enzyme_C         PF02775.16   153 seq84_BIOID52593     -            562   3.6e-49  166.1   0.1   1   1   2.2e-52   9.9e-49  164.7   0.1     1   153   390   538   390   538 0.97 Thiamine pyrophosphate enzyme, C-terminal TPP binding domain
TPP_enzyme_M         PF00205.17   137 seq84_BIOID52593     -            562   2.8e-43  146.8   1.4   1   1   2.8e-46   1.3e-42  144.6   0.3     1   137   201   334   201   334 0.98 Thiamine pyrophosphate enzyme, central domain
RHH_1                PF01402.16    39 seq86_BIOID52593     -            110   6.5e-08   32.0   0.0   1   1   1.2e-11   1.6e-07   30.7   0.0     2    38    19    55    18    56 0.94 Ribbon-helix-helix protein, copG family
Relaxase             PF03432.9    242 seq87_BIOID52593     -            899   2.2e-71  239.9   0.0   1   1   4.5e-68   6.2e-64  215.5   0.0     2   241    62   314    47   315 0.96 Relaxase/Mobilisation nuclease domain
ACT_5                PF13710.1     63 seq88_BIOID52593     -             96   1.4e-10   40.6   0.1   1   1   5.9e-14   2.7e-10   39.7   0.0     1    63    17    78    17    78 0.97 ACT domain
ACT                  PF01842.20    66 seq88_BIOID52593     -             96   1.1e-08   34.2   0.0   1   1   3.2e-12   1.5e-08   33.8   0.0     2    65    10    73     9    74 0.97 ACT domain
Response_reg         PF00072.19   112 seq90_BIOID52593     -            217     1e-23   83.3   0.0   1   1   3.3e-27   1.5e-23   82.8   0.0     1   111    25   133    25   134 0.97 Response regulator receiver domain
GerE                 PF00196.14    58 seq90_BIOID52593     -            217   5.2e-24   83.2   0.1   1   1     2e-27     9e-24   82.4   0.1     2    56   157   211   156   213 0.97 Bacterial regulatory proteins, luxR family
MASE1                PF05231.9    299 seq91_BIOID52593     -            500   4.1e-54  183.5  45.5   1   1   1.1e-57     5e-54  183.2  31.5     2   299    11   277    10   277 0.98 MASE1
HisKA_3              PF07730.8     68 seq91_BIOID52593     -            500   1.9e-14   53.6   2.9   1   1   4.2e-18   1.9e-14   53.6   2.0     2    68   305   370   304   370 0.95 Histidine kinase
HATPase_c            PF02518.21   111 seq91_BIOID52593     -            500     1e-12   47.6   0.0   1   1   3.7e-16   1.7e-12   46.9   0.0     5   110   413   497   409   498 0.95 Histidine kinase-, DNA gyrase B-, and HSP90-like ATPase
MFS_1                PF07690.11   354 seq92_BIOID52593     -            440   5.3e-50  170.0  43.9   1   1   1.2e-53   5.3e-50  170.0  30.4     1   353    36   397    36   398 0.91 Major Facilitator Superfamily
DUF1228              PF06779.9     85 seq92_BIOID52593     -            440   2.4e-05   24.1   1.5   1   1   5.3e-09   2.4e-05   24.1   1.0     7    84    46   123    39   124 0.94 Protein of unknown function (DUF1228)
MFS_1                PF07690.11   354 seq93_BIOID52593     -            463   7.3e-34  116.9  29.7   1   1   5.3e-38   7.3e-34  116.9  20.6     1   348    35   397    35   403 0.84 Major Facilitator Superfamily
Xan_ur_permease      PF00860.15   389 seq96_BIOID52593     -            448   3.5e-45  154.0  48.3   1   1   3.2e-49   4.4e-45  153.7  33.5     3   387    36   409    34   411 0.94 Permease family
DUF1198              PF06711.6    148 seq98_BIOID52593     -            159     5e-72  240.4   0.5   1   1   4.1e-76   5.6e-72  240.2   0.3     1   148    10   157    10   157 1.00 Protein of unknown function (DUF1198)
MFS_1                PF07690.11   354 seq102_BIOID52593    -            451   5.6e-35  120.6  57.6   1   1   1.6e-37   2.2e-33  115.3  34.5     2   337    81   398    77   403 0.85 Major Facilitator Superfamily
Lipoprotein_9        PF03180.9    237 seq104_BIOID52593    -            272   5.4e-92  306.8   0.2   1   1   4.4e-96   6.1e-92  306.7   0.1     1   237    34   272    34   272 1.00 NLPA lipoprotein
HTH_Tnp_1            PF01527.15    76 seq109_BIOID52593    -             99   7.6e-09   35.2   2.9   1   1   7.1e-13   9.7e-09   34.9   2.0     3    76    11    79     9    79 0.90 Transposase
rve                  PF00665.21   120 seq110_BIOID52593    -            288   8.9e-30  103.1   0.0   1   1   6.7e-33   1.8e-29  102.1   0.0     3   119   126   240   124   241 0.96 Integrase core domain
rve_2                PF13333.1     52 seq110_BIOID52593    -            288   3.8e-20   71.5   1.6   1   1     4e-22   1.1e-18   66.9   0.1     1    52   231   287   231   287 0.98 Integrase core domain
rve_3                PF13683.1     67 seq110_BIOID52593    -            288   1.9e-15   55.9   0.0   1   1   1.4e-18   3.8e-15   55.0   0.0     4    67   215   279   212   279 0.96 Integrase core domain
HTH_21               PF13276.1     60 seq110_BIOID52593    -            288     2e-10   40.4   0.1   1   1   3.2e-13   8.8e-10   38.3   0.0     4    59    47   101    44   102 0.90 HTH-like domain
DDE_Tnp_IS240        PF13610.1    140 seq110_BIOID52593    -            288   3.6e-10   39.8   0.0   1   1   2.3e-13   6.3e-10   39.0   0.0     2   129   130   260   129   272 0.88 DDE domain
Phage_AlpA           PF05930.7     51 seq112_BIOID52593    -             67   2.2e-17   62.3   0.5   1   1     4e-21   2.7e-17   62.0   0.3     2    51    10    58     9    58 0.97 Prophage CP4-57 regulatory protein (AlpA)
HTH_17               PF12728.2     51 seq112_BIOID52593    -             67   2.2e-06   27.7   0.1   1   1   3.5e-10   2.4e-06   27.5   0.1     5    50    15    61    11    62 0.90 Helix-turn-helix domain
DUF3296              PF11726.3    180 seq114_BIOID52593    -            343   1.3e-19   70.3   0.3   1   1   1.4e-23   1.9e-19   69.8   0.2     4   165   163   311   160   329 0.80 Protein of unknown function (DUF3296)
AAA_21               PF13304.1    303 seq118_BIOID52593    -            583   2.1e-16   60.6  17.8   1   1     6e-20   2.1e-16   60.6  12.3     2   301    42   337    41   340 0.75 AAA domain
AAA_15               PF13175.1    415 seq118_BIOID52593    -            583   6.8e-16   58.2  32.3   1   1   7.1e-14   2.4e-10   39.9  14.4   170   415    77   338    61   338 0.74 AAA ATPase domain
DUF2813              PF11398.3    373 seq118_BIOID52593    -            583   1.2e-11   44.2   3.5   1   1   8.5e-10   2.9e-06   26.5   0.3     5    84    22   100    18   107 0.82 Protein of unknown function (DUF2813)
AAA_23               PF13476.1    202 seq118_BIOID52593    -            583   2.7e-10   40.8  14.8   1   1   7.8e-14   2.7e-10   40.8  10.3     1   201    22   227    22   241 0.62 AAA domain
UvrD-helicase        PF00580.16   315 seq119_BIOID52593    -            541   1.4e-29  103.2   2.1   1   2   7.1e-14   1.9e-10   40.4   0.0     2   101     7    87     6    93 0.81 UvrD/REP helicase N-terminal domain
UvrD-helicase        PF00580.16   315 seq119_BIOID52593    -            541   1.4e-29  103.2   2.1   2   2   1.9e-20   5.3e-17   61.9   0.0   234   311   153   230   140   234 0.91 UvrD/REP helicase N-terminal domain
UvrD_C               PF13361.1    319 seq119_BIOID52593    -            541   1.7e-17   63.7   0.4   1   1   6.5e-19   1.8e-15   57.1   0.0   210   317   400   512   346   514 0.63 UvrD-like helicase C-terminal domain
AAA_19               PF13245.1     76 seq119_BIOID52593    -            541   1.1e-08   34.6   0.0   1   1   7.5e-12     2e-08   33.7   0.0     9    74    17    85    10    87 0.78 Part of AAA domain
UvrD_C_2             PF13538.1    104 seq119_BIOID52593    -            541   2.6e-08   33.8   0.0   1   1   1.8e-11   4.8e-08   32.9   0.0    23   104   405   510   375   510 0.71 Family description
MFS_2                PF13347.1    427 seq123_BIOID52593    -            479  3.8e-128  427.4  39.0   1   1  3.1e-132  4.3e-128  427.2  27.0     1   426    29   450    28   451 0.97 MFS/sugar transport protein
Glyco_hydro_31       PF01055.21   451 seq124_BIOID52593    -            772  6.3e-124  413.9   3.8   1   1  1.4e-127  9.4e-124  413.3   2.7     1   450   239   668   239   669 0.95 Glycosyl hydrolases family 31
Gal_mutarotas_2      PF13802.1     68 seq124_BIOID52593    -            772   1.5e-18   66.2   1.1   1   1   8.4e-22   5.7e-18   64.4   0.1     1    67   159   218   159   219 0.94 Galactose mutarotase-like
Glt_symporter        PF03616.9    368 seq132_BIOID52593    -            401  3.1e-163  542.3  24.6   1   1  2.3e-167  3.1e-163  542.3  17.0     1   368     2   366     2   366 0.98 Sodium/glutamate symporter
DNA_ligase_aden      PF01653.13   315 seq136_BIOID52593    -            560   2.4e-82  276.2   0.0   1   1   4.6e-86   3.2e-82  275.8   0.0     2   314    29   307    28   308 0.98 NAD-dependent DNA ligase adenylation domain
DNA_ligase_OB        PF03120.11    82 seq136_BIOID52593    -            560   1.2e-26   92.0   0.2   1   1   3.4e-30   2.3e-26   91.1   0.2     2    80   311   391   310   393 0.95 NAD-dependent DNA ligase OB-fold domain
RNase_PH             PF01138.16   132 seq142_BIOID52593    -            238   2.8e-27   95.5   0.0   1   1   6.9e-31   4.7e-27   94.7   0.0     1   129    10   140    10   142 0.93 3' exoribonuclease family, domain 1
RNase_PH_C           PF03725.10    68 seq142_BIOID52593    -            238   8.9e-13   47.8   0.7   1   1   2.4e-16   1.6e-12   47.0   0.5     1    66   157   222   157   224 0.96 3' exoribonuclease family, domain 2
IncFII_repA          PF02387.10   281 seq144_BIOID52593    -            433   7.7e-12   44.8   0.1   1   1   8.4e-16   1.1e-11   44.2   0.1    48   270   189   419   143   426 0.76 IncFII RepA protein family
Pribosyltran         PF00156.22   125 seq145_BIOID52593    -            213   3.8e-17   62.0   0.0   1   1   2.2e-20   3.1e-16   59.1   0.0     3   123    39   152    37   154 0.94 Phosphoribosyl transferase domain
RHH_1                PF01402.16    39 seq150_BIOID52593    -             94   1.4e-08   34.1   0.0   1   1   1.9e-12   2.6e-08   33.2   0.0     2    39    14    51    13    51 0.96 Ribbon-helix-helix protein, copG family
Plasmid_stabil       PF05016.9     90 seq151_BIOID52593    -             91   6.8e-16   58.3   0.1   1   1   5.5e-20   7.5e-16   58.1   0.1     1    89     3    90     3    91 0.92 Plasmid stabilisation system protein
RadC                 PF04002.10   123 seq154_BIOID52593    -            224   7.9e-47  157.8   0.0   1   1   7.8e-51   1.1e-46  157.4   0.0     2   123   103   224   102   224 0.98 RadC-like JAB domain
Ribosomal_L28        PF00830.14    61 seq157_BIOID52593    -             78   1.1e-29  101.9   1.4   1   1   8.9e-34   1.2e-29  101.7   1.0     1    61     3    63     3    63 0.99 Ribosomal L28 family
Ribosomal_L33        PF00471.15    48 seq158_BIOID52593    -             55     9e-24   83.3   1.5   1   1   7.4e-28     1e-23   83.2   1.0     1    48     6    53     6    53 0.99 Ribosomal protein L33
Fapy_DNA_glyco       PF01149.19   116 seq160_BIOID52593    -            269     9e-31  106.5   0.0   1   1   3.2e-34   1.4e-30  105.8   0.0     1   115     2   114     2   115 0.96 Formamidopyrimidine-DNA glycosylase N-terminal domain
H2TH                 PF06831.9     93 seq160_BIOID52593    -            269     1e-29  101.9   0.0   1   1   3.7e-33   1.7e-29  101.2   0.0     1    89   129   217   129   220 0.97 Formamidopyrimidine-DNA glycosylase H2TH domain
zf-FPG_IleRS         PF06827.9     30 seq160_BIOID52593    -            269   7.1e-09   34.9   4.0   1   1     3e-12   1.4e-08   34.0   2.8     1    29   241   269   241   269 0.98 Zinc finger found in FPG and IleRS
Glyco_transf_9       PF01075.12   247 seq164_BIOID52593    -            352   3.2e-63  213.1   0.0   1   1   5.6e-67   3.8e-63  212.8   0.0     3   246    78   326    76   327 0.98 Glycosyltransferase family 9 (heptosyltransferase)
Glycos_transf_1      PF00534.15   172 seq165_BIOID52593    -            374   1.4e-35  122.1   0.0   1   1   4.2e-39   1.9e-35  121.6   0.0     2   171   183   350   182   351 0.98 Glycosyl transferases group 1
Glyco_trans_1_4      PF13692.1    135 seq165_BIOID52593    -            374   6.6e-13   48.8   0.0   1   1   2.7e-16   1.2e-12   47.9   0.0     7   118   201   318   196   337 0.79 Glycosyl transferases group 1
Glyco_trans_4_4      PF13579.1    160 seq165_BIOID52593    -            374     5e-07   29.8   1.1   1   1   3.3e-10   1.5e-06   28.3   0.1     1   160    14   168    14   168 0.79 Glycosyl transferase 4-like domain
PapB                 PF03333.8     91 seq167_BIOID52593    -            103   5.9e-29   99.6   0.0   1   1     5e-33   6.8e-29   99.4   0.0     9    89    19    99    10   101 0.95 Adhesin biosynthesis transcription regulatory protein
Fimbrial             PF00419.15   145 seq169_BIOID52593    -            180   4.3e-08   33.3   0.4   1   1   3.8e-12   5.2e-08   33.1   0.3     3   145    27   180    25   180 0.81 Fimbrial protein
Kdo                  PF06293.9    206 seq170_BIOID52593    -            265   2.5e-69  232.3   0.1   1   1   2.2e-73   2.9e-69  232.1   0.0     1   206    19   230    19   230 0.99 Lipopolysaccharide kinase (Kdo/WaaP) family
Usher                PF00577.15   552 seq172_BIOID52593    -            814  1.4e-152  509.1  21.1   1   1  2.6e-156  1.8e-152  508.8  14.6     2   552   188   736   187   736 0.96 Type VII secretion system (T7SS), usher protein
PapC_N               PF13954.1    146 seq172_BIOID52593    -            814   1.7e-32  111.8   0.0   1   1   5.9e-36     4e-32  110.6   0.0     2   146    40   178    39   178 0.94 PapC N-terminal domain
Glyco_transf_8       PF01501.15   250 seq174_BIOID52593    -            338   3.2e-59  200.1   2.6   1   1   6.3e-63   4.3e-59  199.7   1.8     1   250    31   277    31   277 0.97 Glycosyl transferase family 8
Glyco_transf_8C      PF08437.5     57 seq174_BIOID52593    -            338   1.4e-24   85.6   6.2   1   1   4.9e-28   3.3e-24   84.5   4.3     1    57   279   335   279   335 0.99 Glycosyl transferase family 8 C-terminal
Glyco_transf_8       PF01501.15   250 seq176_BIOID52593    -            331   2.7e-50  170.9   5.9   1   1     4e-54   2.7e-50  170.9   4.1     2   250    25   273    24   273 0.97 Glycosyl transferase family 8
Glyco_transf_8C      PF08437.5     57 seq176_BIOID52593    -            331   1.3e-24   85.8   4.9   1   1   4.8e-28   3.3e-24   84.5   3.4     1    57   275   331   275   331 1.00 Glycosyl transferase family 8 C-terminal
WaaY                 PF06176.6    229 seq177_BIOID52593    -            230  2.5e-123  409.5  11.2   1   1    2e-127  2.8e-123  409.4   7.8     1   229     1   229     1   229 1.00 Lipopolysaccharide core biosynthesis protein (WaaY)
Pili_assembly_N      PF00345.15   122 seq178_BIOID52593    -            258   5.4e-34  116.4   0.0   1   1   2.5e-37   1.7e-33  114.8   0.0     2   121    36   150    35   151 0.91 Gram-negative pili assembly chaperone, N-terminal domain
Pili_assembly_C      PF02753.12    68 seq178_BIOID52593    -            258   9.1e-17   60.5   0.4   1   1   2.7e-20   1.8e-16   59.5   0.3     1    64   171   232   171   240 0.94 Gram-negative pili assembly chaperone, C-terminal domain
Glyco_transf_8       PF01501.15   250 seq180_BIOID52593    -            342   1.2e-54  185.1   2.7   1   1   2.5e-58   1.7e-54  184.6   1.9     1   250    25   276    25   276 0.96 Glycosyl transferase family 8
Glyco_transf_8C      PF08437.5     57 seq180_BIOID52593    -            342   1.5e-23   82.4   6.1   1   1   5.1e-27   3.5e-23   81.2   4.2     1    57   278   334   278   334 0.99 Glycosyl transferase family 8 C-terminal
Fimbrial_K88         PF02432.10   241 seq182_BIOID52593    -            293     2e-72  243.3   5.2   1   1   1.7e-76   2.3e-72  243.1   3.6     1   241    35   293    35   293 0.95 Fimbrial, major and minor subunit
Glycos_transf_2      PF00535.21   169 seq183_BIOID52593    -            327   1.4e-40  138.6   0.3   1   1   8.4e-44   3.8e-40  137.2   0.2     1   163     9   166     9   172 0.86 Glycosyl transferase family 2
Glyco_tranf_2_3      PF13641.1    230 seq183_BIOID52593    -            327   2.5e-19   69.9   0.0   1   1   7.2e-23   3.3e-19   69.5   0.0     3   195     8   192     5   234 0.85 Glycosyltransferase like family 2
Glyco_tranf_2_2      PF10111.4    281 seq183_BIOID52593    -            327   2.1e-18   66.2   4.8   1   1   9.9e-22   4.5e-18   65.1   3.4     1   256     9   244     9   266 0.82 Glycosyltransferase like family 2
O-antigen_lig        PF13425.1    137 seq185_BIOID52593    -            417   7.8e-13   48.5   0.0   1   1   1.1e-16   7.8e-13   48.5   0.0     4   135   194   351   191   353 0.86 O-antigen ligase like membrane protein
Wzy_C                PF04932.10   163 seq185_BIOID52593    -            417   4.8e-11   42.6   0.0   1   1     7e-15   4.8e-11   42.6   0.0     3   162   198   349   196   350 0.79 O-Antigen ligase
DUF4238              PF14022.1    267 seq189_BIOID52593    -            374   5.2e-11   42.1   1.1   1   1     2e-12   2.8e-08   33.2   0.1     1   102     6   127     6   189 0.81 Protein of unknown function (DUF4238)
Aminotran_1_2        PF00155.16   363 seq192_BIOID52593    -            398   1.2e-79  267.7   0.0   1   1   2.1e-83   1.4e-79  267.5   0.0     2   363    43   387    42   387 0.98 Aminotransferase class I and II
Aminotran_5          PF00266.14   371 seq192_BIOID52593    -            398   1.1e-05   24.2   0.0   1   1   1.2e-08     8e-05   21.4   0.0    43   181    87   216    75   219 0.79 Aminotransferase class-V
ADH_N                PF08240.7    109 seq193_BIOID52593    -            341   9.4e-32  108.9   2.5   1   1   1.4e-35   9.4e-32  108.9   1.7     2   109    26   135    25   135 0.96 Alcohol dehydrogenase GroES-like domain
ADH_zinc_N           PF00107.21   130 seq193_BIOID52593    -            341   3.4e-27   94.4   0.1   1   1   7.1e-31   4.9e-27   93.9   0.1     1   128   174   301   174   304 0.95 Zinc-binding dehydrogenase
Glycos_transf_2      PF00535.21   169 seq194_BIOID52593    -            344   1.1e-35  122.7   0.2   1   1   4.4e-39     2e-35  121.8   0.1     1   130     9   137     9   224 0.92 Glycosyl transferase family 2
Glyco_tranf_2_3      PF13641.1    230 seq194_BIOID52593    -            344     1e-17   64.6   0.1   1   1   3.3e-21   1.5e-17   64.1   0.1     3   137     8   137     5   207 0.86 Glycosyltransferase like family 2
Glyco_tranf_2_2      PF10111.4    281 seq194_BIOID52593    -            344   7.8e-12   44.7   0.5   1   1   2.9e-15   1.3e-11   44.0   0.0     1   111     9   108     9   119 0.84 Glycosyltransferase like family 2
Rhodanese            PF00581.15   113 seq197_BIOID52593    -            143   1.6e-17   63.7   0.0   1   1   1.5e-21     2e-17   63.4   0.0     2   112    42   134    41   135 0.92 Rhodanese-like domain
Glutaredoxin         PF00462.19    60 seq200_BIOID52593    -             83   9.9e-25   86.1   0.0   1   1   1.7e-28   1.2e-24   85.9   0.0     1    60     4    63     4    63 0.99 Glutaredoxin
GST_N_3              PF13417.1     75 seq200_BIOID52593    -             83   6.8e-09   35.7   0.0   1   1   1.1e-12   7.8e-09   35.5   0.0     2    57     7    63     6    72 0.88 Glutathione S-transferase, N-terminal domain
SecB                 PF02556.9    149 seq201_BIOID52593    -            155   1.6e-58  196.4   0.1   1   1   1.3e-62   1.8e-58  196.2   0.0     1   148     1   145     1   146 0.97 Preprotein translocase subunit SecB
NAD_Gly3P_dh_C       PF07479.9    149 seq202_BIOID52593    -            339     4e-54  182.2   0.6   1   1   2.8e-57   6.3e-54  181.6   0.4     2   147   184   325   183   327 0.98 NAD-dependent glycerol-3-phosphate dehydrogenase C-terminus
NAD_Gly3P_dh_N       PF01210.18   157 seq202_BIOID52593    -            339   6.1e-51  172.1   0.0   1   1   3.8e-54   8.6e-51  171.6   0.0     2   156     8   163     7   164 0.99 NAD-dependent glycerol-3-phosphate dehydrogenase N-terminus
ApbA                 PF02558.11   151 seq202_BIOID52593    -            339   8.9e-12   44.5   0.0   1   1   6.5e-15   1.5e-11   43.8   0.0     2   107     9   115     8   140 0.92 Ketopantoate reductase PanE/ApbA
F420_oxidored        PF03807.12    96 seq202_BIOID52593    -            339   5.2e-07   29.8   0.0   1   1   3.1e-09   7.1e-06   26.2   0.0     3    83     9    97     7   106 0.88 NADP oxidoreductase coenzyme F420-dependent
NAD_binding_2        PF03446.10   162 seq202_BIOID52593    -            339   2.7e-05   24.0   0.0   1   1     3e-08   6.7e-05   22.7   0.0     3   108     7   124     5   145 0.86 NAD binding domain of 6-phosphogluconate dehydrogenase
SATase_N             PF06426.9    105 seq203_BIOID52593    -            273   3.4e-40  136.4   0.2   1   1   7.3e-44     5e-40  135.8   0.1     1   105     9   113     9   113 1.00 Serine acetyltransferase, N-terminal
Hexapep              PF00132.19    36 seq203_BIOID52593    -            273   2.5e-11   42.4   7.5   1   1   1.3e-13   9.1e-10   37.4   0.7     1    34   193   226   193   228 0.96 Bacterial transferase hexapeptide (six repeats)
DUF3302              PF11742.3     78 seq212_BIOID52593    -            120   1.7e-44  149.4   7.5   1   1   1.5e-48   2.1e-44  149.1   5.2     1    77     3    79     3    80 0.98 Protein of unknown function (DUF3302)
HlyD                 PF00529.15   306 seq213_BIOID52593    -            378   5.1e-60  203.2  14.4   1   1   1.7e-63   5.8e-60  203.0  10.0     3   306    64   349    62   349 0.99 HlyD family secretion protein
HlyD_3               PF13437.1    105 seq213_BIOID52593    -            378     2e-14   53.6   0.6   1   1   6.9e-12   2.3e-08   34.1   0.0     1    80   221   301   221   333 0.89 HlyD family secretion protein
Biotin_lipoyl_2      PF13533.1     50 seq213_BIOID52593    -            378   2.1e-10   40.0   8.6   1   1   7.9e-13   2.7e-09   36.4   0.3     3    49    64   110    60   111 0.96 Biotin-lipoyl like
HlyD_2               PF12700.2    328 seq213_BIOID52593    -            378   2.7e-10   39.8   0.3   1   1   1.2e-13   4.2e-10   39.1   0.2    24   240    66   301    64   313 0.85 HlyD family secretion protein
GST_N_3              PF13417.1     75 seq219_BIOID52593    -            202   5.7e-16   58.4   0.0   1   1   2.7e-19   9.2e-16   57.7   0.0     1    68     3    71     3    78 0.95 Glutathione S-transferase, N-terminal domain
GST_N_2              PF13409.1     70 seq219_BIOID52593    -            202   2.2e-10   40.2   0.0   1   1   1.1e-13   3.8e-10   39.5   0.0     2    68     9    71     8    72 0.92 Glutathione S-transferase, N-terminal domain
GST_C                PF00043.20    95 seq219_BIOID52593    -            202   1.3e-09   37.8   0.0   1   1   5.1e-13   1.7e-09   37.3   0.0     2    95    97   192    96   192 0.96 Glutathione S-transferase, C-terminal domain
GST_N                PF02798.15    76 seq219_BIOID52593    -            202   1.4e-06   28.3   0.0   1   1     1e-09   3.5e-06   26.9   0.0    11    75    11    71     2    71 0.87 Glutathione S-transferase, N-terminal domain
SelA                 PF03841.8    367 seq221_BIOID52593    -            463  1.4e-175  583.3   0.0   1   1  2.4e-179  1.6e-175  583.0   0.0     1   366    83   451    83   452 0.99 L-seryl-tRNA selenium transferase
Se-cys_synth_N       PF12390.3     40 seq221_BIOID52593    -            463   2.8e-10   40.0   0.5   1   1   4.1e-14   2.8e-10   40.0   0.4     1    40     9    48     9    48 0.99 Selenocysteine synthase N terminal
GTP_EFTU             PF00009.22   188 seq222_BIOID52593    -            614   2.4e-37  128.0   0.0   1   1   1.5e-40   4.2e-37  127.2   0.0     5   184     2   163     1   166 0.95 Elongation factor Tu GTP binding domain
SelB-wing_3          PF09107.6     50 seq222_BIOID52593    -            614   9.1e-20   69.6   0.6   1   1   9.4e-23   2.6e-19   68.2   0.4     1    50   557   606   557   606 0.96 Elongation factor SelB, winged helix
SelB-wing_2          PF09106.6     59 seq222_BIOID52593    -            614   3.3e-19   68.4   1.1   1   1   4.4e-22   1.2e-18   66.6   0.8     1    59   423   480   423   480 0.99 Elongation factor SelB, winged helix
GTP_EFTU_D2          PF03144.20    74 seq222_BIOID52593    -            614   5.7e-09   35.8   0.0   1   1   6.6e-12   1.8e-08   34.2   0.0     1    73   189   256   189   257 0.94 Elongation factor Tu domain 2
MMR_HSR1             PF01926.18   114 seq222_BIOID52593    -            614   2.2e-05   24.3   0.0   1   1   2.6e-08     7e-05   22.6   0.0     2   109     3   107     2   115 0.70 50S ribosome-binding GTPase
Fe-ADH               PF00465.14   366 seq223_BIOID52593    -            383  3.5e-121  404.1   9.5   1   1  5.8e-125    4e-121  403.9   6.6     2   366    10   375     9   375 0.97 Iron-containing alcohol dehydrogenase
Fe-ADH_2             PF13685.1    250 seq223_BIOID52593    -            383     2e-19   69.7   5.2   1   1   1.2e-20   8.4e-17   61.1   3.6     2   246    14   278    13   280 0.91 Iron-containing alcohol dehydrogenase
Aldedh               PF00171.17   462 seq224_BIOID52593    -            558  7.4e-163  542.0   0.0   1   1  6.2e-167  8.4e-163  541.8   0.0     1   460    79   544    79   546 0.96 Aldehyde dehydrogenase family
DUF3302              PF11742.3     78 seq225_BIOID52593    -            107   1.7e-45  152.6   8.2   1   1   1.5e-49     2e-45  152.4   5.7     1    78     3    80     3    80 0.99 Protein of unknown function (DUF3302)
HlyD                 PF00529.15   306 seq226_BIOID52593    -            378   1.9e-59  201.3  13.0   1   1   6.2e-63   2.1e-59  201.2   9.0     3   306    64   349    62   349 0.98 HlyD family secretion protein
HlyD_3               PF13437.1    105 seq226_BIOID52593    -            378   3.8e-11   43.1   0.6   1   1   9.5e-12   3.3e-08   33.7   0.0     2    80   222   301   221   335 0.87 HlyD family secretion protein
Biotin_lipoyl_2      PF13533.1     50 seq226_BIOID52593    -            378   2.6e-09   36.4   1.0   1   1   1.3e-09   4.4e-06   26.1   0.2     4    49    65   110    61   113 0.93 Biotin-lipoyl like
HlyD_2               PF12700.2    328 seq226_BIOID52593    -            378   8.1e-09   34.9   0.2   1   1   4.3e-12   1.5e-08   34.1   0.2    26   240    68   301    63   319 0.74 HlyD family secretion protein
MipA                 PF06629.7    226 seq228_BIOID52593    -            246   3.2e-73  245.7   1.7   1   1   2.6e-77   3.6e-73  245.5   1.2     2   226    24   246    23   246 0.99 MltA-interacting protein MipA
IclR                 PF01614.13   129 seq231_BIOID52593    -            282     3e-44  149.7   0.0   1   1   6.5e-48   4.5e-44  149.1   0.0     2   128   143   268   142   269 0.97 Bacterial transcriptional regulator
HTH_IclR             PF09339.5     52 seq231_BIOID52593    -            282   1.8e-14   52.9   0.0   1   1   5.2e-18   3.5e-14   51.9   0.0     1    50    25    74    25    76 0.96 IclR helix-turn-helix domain
Fer4_11              PF13247.1     99 seq232_BIOID52593    -            157     2e-17   62.7  23.6   1   1   3.6e-20   4.9e-17   61.5  12.1     7    98    55   143    50   144 0.88 4Fe-4S dicluster domain
Fer4                 PF00037.22    24 seq232_BIOID52593    -            157   8.7e-14   50.3  40.2   1   1   2.5e-10   3.4e-07   29.4   0.9     3    23    84   104    82   105 0.89 4Fe-4S binding domain
Fer4_9               PF13187.1     55 seq232_BIOID52593    -            157     4e-13   49.2  29.2   1   1   6.7e-11   9.2e-08   32.1   6.3     1    54    88   138    88   139 0.88 4Fe-4S dicluster domain
Fer4_7               PF12838.2     52 seq232_BIOID52593    -            157   3.2e-11   43.3  36.3   1   1   2.5e-10   3.5e-07   30.3   7.9     1    52    88   138    88   138 0.85 4Fe-4S dicluster domain
Fer4_10              PF13237.1     52 seq232_BIOID52593    -            157   4.9e-10   38.9  32.1   1   1     3e-10   4.1e-07   29.5   7.2     2    52    82   135    81   135 0.83 4Fe-4S dicluster domain
Fer4_2               PF12797.2     22 seq232_BIOID52593    -            157   1.3e-09   37.2  40.9   1   1   2.2e-09     3e-06   26.7   1.0     2    21    81   100    80   101 0.93 4Fe-4S binding domain
Fer4_3               PF12798.2     15 seq232_BIOID52593    -            157   1.8e-08   34.2  48.1   1   2   2.2e-06     0.003   17.8   2.9     1    15    89   103    89   103 0.98 4Fe-4S binding domain
Fer4_3               PF12798.2     15 seq232_BIOID52593    -            157   1.8e-08   34.2  48.1   2   2   2.2e-07    0.0003   21.0   2.7     1    15   118   138   118   138 0.98 4Fe-4S binding domain
Fer4_4               PF12800.2     17 seq232_BIOID52593    -            157   1.7e-05   24.6  42.5   1   2   0.00011      0.15   12.3   3.1     2    14    10    22     9    25 0.91 4Fe-4S binding domain
Fer4_4               PF12800.2     17 seq232_BIOID52593    -            157   1.7e-05   24.6  42.5   2   2   1.7e-07   0.00023   21.1   1.9     1    17    86   102    86   102 0.92 4Fe-4S binding domain
Glucosaminidase      PF01832.15   134 seq234_BIOID52593    -            274   1.9e-24   86.2   1.6   1   1   1.4e-28   1.9e-24   86.2   1.1     8   133   142   267   136   268 0.82 Mannosyl-glycoprotein endo-beta-N-acetylglucosaminidase
AP_endonuc_2         PF01261.19   211 seq237_BIOID52593    -            444   5.5e-20   71.4   0.3   1   1   8.2e-23   1.1e-18   67.1   0.1    25   200   107   312    90   318 0.79 Xylose isomerase-like TIM barrel
FGGY_N               PF00370.16   245 seq238_BIOID52593    -            484     2e-90  302.2   0.0   1   1   4.1e-94   2.8e-90  301.8   0.0     1   245     1   240     1   240 0.99 FGGY family of carbohydrate kinases, N-terminal domain
FGGY_C               PF02782.11   197 seq238_BIOID52593    -            484   4.3e-34  117.7   1.3   1   1   9.4e-38   6.4e-34  117.2   0.9     1   196   249   435   249   436 0.92 FGGY family of carbohydrate kinases, C-terminal domain
YiaAB                PF05360.9     53 seq239_BIOID52593    -            117   6.5e-18   63.9  13.5   1   1   5.4e-20   7.4e-16   57.3   3.9     2    51     9    58     8    60 0.95 yiaA/B two helix domain
YiaAB                PF05360.9     53 seq240_BIOID52593    -            145   1.3e-45  152.5  15.1   1   2   8.4e-28   1.1e-23   82.3   1.5     1    53    12    64    12    64 0.99 yiaA/B two helix domain
YiaAB                PF05360.9     53 seq240_BIOID52593    -            145   1.3e-45  152.5  15.1   2   2   6.5e-26   8.9e-22   76.2   3.7     1    53    75   127    75   127 0.99 yiaA/B two helix domain
YsaB                 PF13983.1     77 seq241_BIOID52593    -             99   5.4e-49  164.1   0.5   1   1   4.6e-53   6.2e-49  163.9   0.3     1    77    23    99    23    99 1.00 YsaB-like lipoprotein
tRNA-synt_2e         PF02091.10   284 seq242_BIOID52593    -            303  2.2e-160  532.1   0.0   1   1  1.8e-164  2.5e-160  532.0   0.0     1   284     9   298     9   298 0.99 Glycyl-tRNA synthetase alpha subunit
tRNA_synt_2f         PF02092.12   549 seq243_BIOID52593    -            689  1.5e-228  759.7   0.0   1   1  2.8e-232  1.9e-228  759.3   0.0     1   548     6   552     6   553 1.00 Glycyl-tRNA synthetase beta subunit
DALR_1               PF05746.10   119 seq243_BIOID52593    -            689   7.3e-09   35.5   0.9   1   1   3.5e-12   2.4e-08   33.8   0.6     4   104   582   679   579   685 0.90 DALR anticodon binding domain
HTH_28               PF13518.1     52 seq244_BIOID52593    -            173   5.9e-23   80.3   0.3   1   2   2.2e-13   5.9e-10   38.8   0.0     1    49    10    59    10    61 0.93 Helix-turn-helix domain
HTH_28               PF13518.1     52 seq244_BIOID52593    -            173   5.9e-23   80.3   0.3   2   2   1.3e-13   3.7e-10   39.4   0.1     2    47    68   115    67   121 0.93 Helix-turn-helix domain
HTH_23               PF13384.1     50 seq244_BIOID52593    -            173   4.8e-11   41.8   0.6   1   1   1.4e-09   3.9e-06   26.2   0.0     5    49     9    54     6    55 0.88 Homeodomain-like domain
rve                  PF00665.21   120 seq246_BIOID52593    -            283   3.1e-28   98.1   0.0   1   1   1.8e-31   4.8e-28   97.5   0.0     2   120   118   234   117   234 0.97 Integrase core domain
rve_2                PF13333.1     52 seq246_BIOID52593    -            283   2.5e-21   75.3   1.1   1   1   2.3e-24   6.2e-21   74.1   0.8     1    51   224   278   224   279 0.96 Integrase core domain
rve_3                PF13683.1     67 seq246_BIOID52593    -            283   5.6e-16   57.7   0.0   1   1   7.2e-19     2e-15   55.9   0.0     1    67   205   271   205   271 0.98 Integrase core domain
HTH_21               PF13276.1     60 seq246_BIOID52593    -            283   5.9e-15   54.9   4.2   1   1   2.1e-18   5.9e-15   54.9   2.9     6    60    43    96    38    97 0.90 HTH-like domain
DDE_Tnp_IS240        PF13610.1    140 seq246_BIOID52593    -            283   7.5e-10   38.8   0.0   1   1   4.9e-13   1.3e-09   37.9   0.0     2   137   123   261   122   264 0.92 DDE domain
HOK_GEF              PF01848.11    43 seq247_BIOID52593    -             98   2.5e-23   80.9   2.1   1   1   2.4e-27   3.3e-23   80.5   1.5     1    43    24    66    24    66 0.99 Hok/gef family
DUF3053              PF11254.3    229 seq250_BIOID52593    -            276   9.1e-98  325.9   2.4   1   1  7.7e-102   1.1e-97  325.7   1.7     1   228    48   274    48   275 0.99 Protein of unknown function (DUF3053)
Molybdopterin        PF00384.17   432 seq252_BIOID52593    -            777  1.4e-112  376.5   0.0   1   1  2.5e-116  1.7e-112  376.2   0.0     1   432    56   517    56   517 0.98 Molybdopterin oxidoreductase
Molydop_binding      PF01568.16   109 seq252_BIOID52593    -            777   1.9e-23   82.2   0.0   1   1   7.8e-27   5.3e-23   80.7   0.0     2    95   637   740   636   754 0.92 Molydopterin dinucleotide binding domain
Autotransporter      PF03797.14   265 seq253_BIOID52593    -            232   1.8e-08   33.9   3.4   1   1   2.1e-12   2.9e-08   33.2   2.4   125   259    89   215    86   223 0.86 Autotransporter beta-domain
MFS_1                PF07690.11   354 seq254_BIOID52593    -            400   2.1e-34  118.7  45.3   1   2   6.3e-24   8.6e-20   70.6  10.8    14   227    28   232    13   253 0.79 Major Facilitator Superfamily
MFS_1                PF07690.11   354 seq254_BIOID52593    -            400   2.1e-34  118.7  45.3   2   2   9.4e-19   1.3e-14   53.6  19.1     4   172   221   384   218   399 0.81 Major Facilitator Superfamily
Fimbrial             PF00419.15   145 seq255_BIOID52593    -            174   4.4e-17   62.5   9.4   1   1   3.9e-21   5.3e-17   62.2   6.5     1   145    28   174    28   174 0.86 Fimbrial protein
Pili_assembly_N      PF00345.15   122 seq256_BIOID52593    -            228   1.2e-46  157.3   1.1   1   1   3.8e-50   2.6e-46  156.2   0.1     1   121    22   140    22   141 0.95 Gram-negative pili assembly chaperone, N-terminal domain
Pili_assembly_C      PF02753.12    68 seq256_BIOID52593    -            228   2.8e-14   52.5   0.7   1   1   1.1e-17   7.2e-14   51.2   0.1     1    64   160   220   160   224 0.95 Gram-negative pili assembly chaperone, C-terminal domain
Usher                PF00577.15   552 seq258_BIOID52593    -            843  2.1e-199  663.6  21.4   1   1  5.6e-203  2.6e-199  663.4  14.8     1   552   208   751   208   751 0.98 Type VII secretion system (T7SS), usher protein
PapC_N               PF13954.1    146 seq258_BIOID52593    -            843   6.3e-44  148.9   0.0   1   1   2.5e-47   1.1e-43  148.1   0.0     2   146    34   189    33   189 0.98 PapC N-terminal domain
PapC_C               PF13953.1     68 seq258_BIOID52593    -            843   1.4e-23   82.2   0.0   1   1     3e-27   1.4e-23   82.2   0.0     1    67   761   829   761   830 0.95 PapC C-terminal domain
Fimbrial             PF00419.15   145 seq259_BIOID52593    -            351   6.2e-16   58.8   2.7   1   1   5.3e-20   7.2e-16   58.5   0.3     1   143   197   349   197   351 0.88 Fimbrial protein
Fimbrial             PF00419.15   145 seq260_BIOID52593    -            174     1e-13   51.6   0.6   1   1   9.2e-18   1.3e-13   51.3   0.4     2   145    31   174    29   174 0.81 Fimbrial protein
Sulfatase            PF00884.18   379 seq261_BIOID52593    -            574   4.1e-52  177.3   0.1   1   1   7.9e-56   5.4e-52  176.9   0.0     3   314   261   560   259   571 0.86 Sulfatase
DUF1705              PF08019.7    156 seq261_BIOID52593    -            574   8.5e-13   47.9   7.4   1   1   1.2e-16   8.5e-13   47.9   5.1     2   112    69   180    65   191 0.78 Domain of unknown function (DUF1705)
SBP_bac_5            PF00496.17   374 seq263_BIOID52593    -            535    2e-107  359.1   7.1   1   1  1.8e-111  2.5e-107  358.8   4.9     1   372    73   453    73   455 0.94 Bacterial extracellular solute-binding proteins, family 5 Middle
BPD_transp_1         PF00528.17   185 seq264_BIOID52593    -            339     2e-46  157.7  14.5   1   1   1.4e-50     2e-46  157.7  10.0     1   184   114   336   114   337 0.99 Binding-protein-dependent transport system inner membrane component
BPD_transp_1         PF00528.17   185 seq265_BIOID52593    -            300   4.7e-31  107.6  17.3   1   1   1.6e-34   1.1e-30  106.4   8.9     1   184   116   299   116   300 0.98 Binding-protein-dependent transport system inner membrane component
OppC_N               PF12911.2     56 seq265_BIOID52593    -            300   8.2e-17   60.2   0.9   1   1   1.2e-20   8.2e-17   60.2   0.6     2    55    16    69    15    70 0.90 N-terminal TM domain of oligopeptide transport permease C
oligo_HPY            PF08352.7     64 seq266_BIOID52593    -            327   3.6e-19   68.7   0.4   1   1   1.4e-22   6.2e-19   67.9   0.3     1    64   233   297   233   297 0.99 Oligopeptide/dipeptide transporter, C-terminal region
ABC_tran             PF00005.22   118 seq266_BIOID52593    -            327   1.6e-18   67.0   0.0   1   1   6.2e-22   2.8e-18   66.2   0.0    17   118    67   182    52   182 0.87 ABC transporter
AAA_21               PF13304.1    303 seq266_BIOID52593    -            327   8.7e-10   38.9   0.3   1   1   2.8e-12   1.3e-08   35.0   0.0   231   302   148   217   121   218 0.93 AAA domain
ABC_tran             PF00005.22   118 seq267_BIOID52593    -            334   5.4e-20   71.8   0.0   1   1   2.1e-23   9.4e-20   71.0   0.0     1   117    62   189    62   190 0.86 ABC transporter
oligo_HPY            PF08352.7     64 seq267_BIOID52593    -            334     5e-20   71.4   0.7   1   1   2.2e-23   9.8e-20   70.5   0.5     1    64   241   306   241   306 0.97 Oligopeptide/dipeptide transporter, C-terminal region
Ldr_toxin            PF13940.1     35 seq268_BIOID52593    -             35   3.3e-25   87.4   1.7   1   1   2.6e-29   3.5e-25   87.3   1.2     1    35     1    35     1    35 1.00 Toxin Ldr, type I toxin-antitoxin system
Ldr_toxin            PF13940.1     35 seq269_BIOID52593    -             35   3.3e-25   87.4   1.7   1   1   2.6e-29   3.5e-25   87.3   1.2     1    35     1    35     1    35 1.00 Toxin Ldr, type I toxin-antitoxin system
Ldr_toxin            PF13940.1     35 seq270_BIOID52593    -             35   3.3e-25   87.4   1.7   1   1   2.6e-29   3.5e-25   87.3   1.2     1    35     1    35     1    35 1.00 Toxin Ldr, type I toxin-antitoxin system
DUF2629              PF10945.3     44 seq271_BIOID52593    -             62   3.3e-27   93.4   1.3   1   1     3e-31   4.2e-27   93.1   0.9     2    44    18    60    17    60 0.98 Protein of unknown function (DUF2629)
YhjQ                 PF06564.7    244 seq272_BIOID52593    -            250  1.1e-126  421.0   4.8   1   1  3.9e-130  1.3e-126  420.7   3.4     1   241     1   241     1   244 0.99 YhjQ protein
AAA_31               PF13614.1    157 seq272_BIOID52593    -            250     4e-08   33.2   0.0   1   1   5.5e-11   1.9e-07   31.0   0.0     2   149     3   148     2   152 0.74 AAA domain
CbiA                 PF01656.18   195 seq272_BIOID52593    -            250   1.9e-07   30.5   0.0   1   1   7.2e-11   2.5e-07   30.2   0.0     5   161     8   176     4   207 0.66 CobQ/CobB/MinD/ParA nucleotide binding domain
ArsA_ATPase          PF02374.10   305 seq272_BIOID52593    -            250   6.3e-06   25.3   0.0   1   1   3.3e-09   1.1e-05   24.5   0.0     9    54    10    55     2    61 0.93 Anion-transporting ATPase
Glyco_tranf_2_3      PF13641.1    230 seq274_BIOID52593    -            872   1.7e-32  113.0   0.0   1   1   1.3e-35   2.5e-32  112.4   0.0     1   230   273   500   273   500 0.87 Glycosyltransferase like family 2
Glycos_transf_2      PF00535.21   169 seq274_BIOID52593    -            872   3.9e-30  104.6   0.0   1   1   3.2e-33   6.2e-30  103.9   0.0     1   169   276   447   276   447 0.98 Glycosyl transferase family 2
Glyco_trans_2_3      PF13632.1    192 seq274_BIOID52593    -            872   4.7e-19   68.7   1.1   1   1   2.4e-22   4.7e-19   68.7   0.7     2   187   356   555   355   570 0.70 Glycosyl transferase family group 2
Cellulose_synt       PF03552.9    722 seq274_BIOID52593    -            872     1e-16   60.3   6.6   1   1   3.3e-16   6.5e-13   47.7   1.8   414   651   445   662   434   684 0.76 Cellulose synthase
PilZ                 PF07238.9    102 seq274_BIOID52593    -            872   5.2e-15   55.2   0.1   1   1   4.9e-18   9.5e-15   54.3   0.0     1   101   694   790   694   791 0.95 PilZ domain
Glyco_transf_21      PF13506.1    174 seq274_BIOID52593    -            872   1.2e-13   50.6   0.0   1   1   1.1e-16   2.1e-13   49.8   0.0    12   174   334   499   325   499 0.87 Glycosyl transferase family 21
Glyco_tranf_2_2      PF10111.4    281 seq274_BIOID52593    -            872   2.5e-06   26.6   0.0   1   1   1.9e-09   3.7e-06   26.1   0.0    32   185   303   448   277   474 0.84 Glycosyltransferase like family 2
BcsB                 PF03170.8    605 seq275_BIOID52593    -            779    4e-225  748.3   1.7   1   1  3.5e-229  4.8e-225  748.0   1.1     4   605    68   681    65   681 0.99 Bacterial cellulose synthase subunit
Glyco_hydro_8        PF01270.12   342 seq276_BIOID52593    -            368  1.7e-120  401.7   2.7   1   1  1.4e-124    2e-120  401.5   1.9     1   342     1   346     1   346 0.98 Glycosyl hydrolases family 8
BCSC_C               PF05420.6    342 seq277_BIOID52593    -           1157    7e-125  416.5  11.7   1   1    9e-128  1.4e-124  415.6   8.1     2   341   802  1139   801  1140 0.97 Cellulose synthase operon protein C C-terminus (BCSC_C)
TPR_16               PF13432.1     65 seq277_BIOID52593    -           1157   3.7e-29  100.6  67.2   1   2   5.3e-12   8.1e-09   35.8   1.7     2    64   274   336   273   337 0.96 Tetratricopeptide repeat
TPR_16               PF13432.1     65 seq277_BIOID52593    -           1157   3.7e-29  100.6  67.2   2   2   3.8e-12   5.7e-09   36.2   1.6     2    64   356   418   355   419 0.95 Tetratricopeptide repeat
TPR_11               PF13414.1     69 seq277_BIOID52593    -           1157   1.3e-25   88.6  36.4   1   1   1.3e-13     2e-10   40.0   0.2     2    69   268   334   267   334 0.96 TPR repeat
TPR_2                PF07719.12    34 seq277_BIOID52593    -           1157   3.2e-20   70.2  29.9   1   1   6.5e-08   9.9e-05   21.8   0.0     2    33   304   335   303   336 0.95 Tetratricopeptide repeat
TPR_7                PF13176.1     36 seq277_BIOID52593    -           1157   6.5e-13   47.3  15.9   1   1   7.8e-07    0.0012   18.3   0.0     1    32   305   334   305   341 0.85 Tetratricopeptide repeat
TPR_8                PF13181.1     34 seq277_BIOID52593    -           1157   6.7e-13   47.2  11.4   1   1   2.7e-08   4.2e-05   22.9   0.0     2    32   304   334   303   337 0.93 Tetratricopeptide repeat
TPR_1                PF00515.23    34 seq277_BIOID52593    -           1157   1.7e-10   39.9  20.8   1   1   1.1e-07   0.00017   20.9   0.0     2    33   304   335   303   336 0.95 Tetratricopeptide repeat
EAL                  PF00563.15   236 seq278_BIOID52593    -            651   1.6e-55  188.0   1.2   1   1   2.4e-58   1.1e-54  185.3   0.0     3   236   404   637   402   637 0.91 EAL domain
GGDEF                PF00990.16   161 seq278_BIOID52593    -            651   1.8e-11   43.7   0.0   1   1     2e-14   9.1e-11   41.4   0.0     6   161   236   383   231   383 0.94 GGDEF domain
HAMP                 PF00672.20    70 seq278_BIOID52593    -            651   5.5e-11   42.3   0.3   1   1   1.2e-14   5.5e-11   42.3   0.2     3    69   151   221   149   222 0.84 HAMP domain
SDF                  PF00375.13   390 seq279_BIOID52593    -            428  1.3e-114  382.9  40.9   1   1    1e-118  1.4e-114  382.7  28.3     1   390     9   401     9   401 0.97 Sodium:dicarboxylate symporter family
Peptidase_M16_C      PF05193.16   184 seq280_BIOID52593    -            498   6.4e-19   68.2   0.0   1   1   2.8e-22   1.9e-18   66.6   0.0     3   183   201   377   199   378 0.84 Peptidase M16 inactive domain
Peptidase_M16        PF00675.15   149 seq280_BIOID52593    -            498   6.9e-07   29.0   0.0   1   1   2.6e-10   1.8e-06   27.6   0.0     2   123    46   169    45   190 0.86 Insulinase (Peptidase family M16)
EAL                  PF00563.15   236 seq282_BIOID52593    -            255   1.4e-28   99.8   0.0   1   1   1.3e-32   1.8e-28   99.5   0.0    13   236    30   242    17   242 0.82 EAL domain
AsmA                 PF05170.9    604 seq283_BIOID52593    -            691  8.4e-173  576.1   0.0   1   1  1.4e-176  9.8e-173  575.9   0.0     1   603     6   587     6   588 0.99 AsmA family
AsmA_2               PF13502.1    220 seq283_BIOID52593    -            691   5.5e-28   97.7   3.4   1   1   5.3e-30   3.6e-26   91.7   1.0     2   220   438   640   437   640 0.89 AsmA-like C-terminal region
GerE                 PF00196.14    58 seq285_BIOID52593    -            200   3.7e-22   77.2   1.9   1   1   2.1e-25   5.7e-22   76.6   1.3     2    57   140   195   139   196 0.97 Bacterial regulatory proteins, luxR family
Sigma70_r4_2         PF08281.7     54 seq285_BIOID52593    -            200   1.7e-09   36.8   0.3   1   1   1.2e-12   3.3e-09   35.9   0.2     8    47   139   177   139   184 0.93 Sigma-70, region 4
Sigma70_r4           PF04545.11    50 seq285_BIOID52593    -            200   8.5e-06   24.8   0.4   1   1     6e-09   1.7e-05   23.9   0.3     2    48   139   184   139   186 0.91 Sigma-70, region 4
CCP_MauG             PF03150.9    159 seq286_BIOID52593    -            465   6.2e-52  175.9   0.0   1   1     2e-52   9.1e-49  165.6   0.0     2   159   184   335   183   335 0.97 Di-haem cytochrome c peroxidase
Haem_bd              PF14376.1    137 seq286_BIOID52593    -            465   9.4e-42  141.8   0.0   1   1   2.1e-45   9.4e-42  141.8   0.0     2   137    17   155    16   155 0.99 Haem-binding domain
Cytochrom_C          PF00034.16    91 seq286_BIOID52593    -            465   5.1e-15   55.9   0.1   1   1   4.1e-11   1.9e-07   31.7   0.0     2    90   340   453   339   454 0.86 Cytochrome c
Pyridoxal_deC        PF00282.14   373 seq287_BIOID52593    -            487  1.4e-108  362.6   0.0   1   1  2.4e-112  1.7e-108  362.3   0.0     1   373    54   404    54   404 0.98 Pyridoxal-dependent decarboxylase conserved domain
HTH_AraC             PF00165.18    42 seq289_BIOID52593    -            274   9.5e-20   69.6   0.7   1   2   1.1e-09   7.5e-06   25.4   0.0     1    41   151   190   151   191 0.93 Bacterial regulatory helix-turn-helix proteins, AraC family
HTH_AraC             PF00165.18    42 seq289_BIOID52593    -            274   9.5e-20   69.6   0.7   2   2   4.8e-15   3.3e-11   42.5   0.1     7    41   205   240   204   241 0.95 Bacterial regulatory helix-turn-helix proteins, AraC family
HTH_18               PF12833.2     81 seq289_BIOID52593    -            274   2.8e-16   59.2   0.1   1   1   7.3e-20     5e-16   58.4   0.1     1    81   164   242   164   242 0.96 Helix-turn-helix domain
HTH_AraC             PF00165.18    42 seq290_BIOID52593    -            242   4.2e-19   67.6   0.9   1   2     1e-08   6.8e-05   22.4   0.0     1    37   145   181   145   186 0.88 Bacterial regulatory helix-turn-helix proteins, AraC family
HTH_AraC             PF00165.18    42 seq290_BIOID52593    -            242   4.2e-19   67.6   0.9   2   2   2.8e-15   1.9e-11   43.2   0.1     6    40   198   233   196   235 0.91 Bacterial regulatory helix-turn-helix proteins, AraC family
HTH_18               PF12833.2     81 seq290_BIOID52593    -            242   3.4e-12   46.1   0.3   1   1   8.5e-16   5.8e-12   45.4   0.2     1    80   158   235   158   236 0.93 Helix-turn-helix domain
HdeA                 PF06411.6     94 seq295_BIOID52593    -            110   2.6e-26   91.3   0.2   1   1   2.2e-30     3e-26   91.0   0.2     4    94     6    98     3    98 0.91 HdeA/HdeB family
HdeA                 PF06411.6     94 seq297_BIOID52593    -            112   1.4e-28   98.5   0.5   1   1   1.2e-32   1.6e-28   98.3   0.3     4    93    13   101    10   102 0.90 HdeA/HdeB family
MgtC                 PF02308.11   135 seq298_BIOID52593    -            215   7.6e-48  161.6   9.8   1   1   8.2e-52   1.1e-47  161.1   6.8     1   128     9   136     9   143 0.96 MgtC family
HTH_20               PF12840.2     61 seq300_BIOID52593    -             98   2.4e-16   59.1   0.0   1   1   7.5e-20   3.4e-16   58.6   0.0     3    61     6    69     4    69 0.93 Helix-turn-helix domain
HTH_5                PF01022.15    47 seq300_BIOID52593    -             98   1.4e-07   30.9   1.2   1   1   7.3e-11   3.3e-07   29.7   0.0     1    46    15    63    15    64 0.94 Bacterial regulatory protein, arsR family
HTH_IclR             PF09339.5     52 seq300_BIOID52593    -             98   8.5e-07   28.3   0.2   1   1   3.7e-10   1.7e-06   27.4   0.0    13    51    27    65    23    66 0.93 IclR helix-turn-helix domain
Peptidase_M3         PF01432.15   458 seq304_BIOID52593    -            680  2.9e-177  590.1   0.0   1   1  2.7e-181  3.6e-177  589.8   0.0     1   457   222   677   222   678 0.99 Peptidase family M3
SAM_MT               PF04445.8    235 seq305_BIOID52593    -            250  9.8e-115  381.5   0.0   1   1  8.1e-119  1.1e-114  381.3   0.0     3   234    16   247    14   248 0.99 Putative SAM-dependent methyltransferase
UspB                 PF10625.4    107 seq309_BIOID52593    -            111   2.6e-52  174.9   0.8   1   1   2.2e-56     3e-52  174.7   0.6     1   107     1   107     1   107 0.99 Universal stress protein B (UspB)
HI0933_like          PF03486.9    409 seq311_BIOID52593    -            400  3.9e-156  519.5   0.0   1   1  2.3e-159  4.4e-156  519.3   0.0     2   408     5   392     4   393 0.98 HI0933-like protein
Pyr_redox_3          PF13738.1    203 seq311_BIOID52593    -            400     2e-11   44.2   0.0   1   1   2.5e-14   4.8e-11   42.9   0.0     1   141     7   166     7   189 0.71 Pyridine nucleotide-disulphide oxidoreductase
FAD_binding_2        PF00890.19   421 seq311_BIOID52593    -            400     1e-10   40.9   2.5   1   1   6.2e-10   1.2e-06   27.5   0.2     1    45     5    49     5    56 0.94 FAD binding domain
Pyr_redox_2          PF07992.9    200 seq311_BIOID52593    -            400   1.3e-09   38.1   0.0   1   1   4.7e-12   9.1e-09   35.3   0.0     1   197     5   370     5   373 0.72 Pyridine nucleotide-disulphide oxidoreductase
NAD_binding_8        PF13450.1     68 seq311_BIOID52593    -            400   2.2e-05   24.2   1.1   1   1   2.5e-08   4.8e-05   23.1   0.8     1    32     8    39     8    50 0.95 NAD(P)-binding Rossmann-like domain
DUF4049              PF13258.1    318 seq314_BIOID52593    -            529  1.9e-192  638.0   6.0   1   1  2.4e-196  3.3e-192  637.2   4.2     1   318   209   526   209   526 1.00 Domain of unknown function (DUF4049)
DUF4049              PF13258.1    318 seq315_BIOID52593    -            540  5.3e-157  521.6   3.2   1   1  5.8e-161  7.9e-157  521.0   2.2     1   318   194   503   194   503 0.99 Domain of unknown function (DUF4049)
HlyD                 PF00529.15   306 seq318_BIOID52593    -            355     3e-40  138.3  24.8   1   1   1.2e-43   3.4e-40  138.1  17.2     2   306    47   339    46   339 0.97 HlyD family secretion protein
HlyD_2               PF12700.2    328 seq318_BIOID52593    -            355   2.8e-19   69.3   1.3   1   1   1.4e-22   3.9e-19   68.8   0.9    13   239    39   290    37   309 0.78 HlyD family secretion protein
HlyD_3               PF13437.1    105 seq318_BIOID52593    -            355   4.9e-18   65.2   0.1   1   1   1.6e-16   4.5e-13   49.3   0.0     2    97   214   319   213   326 0.86 HlyD family secretion protein
Biotin_lipoyl_2      PF13533.1     50 seq318_BIOID52593    -            355     4e-10   39.0   2.9   1   1   1.5e-13     4e-10   39.0   2.0     2    46    47    95    44   110 0.83 Biotin-lipoyl like
ABC2_membrane_3      PF12698.2    344 seq319_BIOID52593    -            911   1.6e-41  142.3   6.2   1   1   1.1e-44   2.5e-41  141.7   4.3    12   343   569   903   560   904 0.88 ABC-2 family transporter protein
ABC_tran             PF00005.22   118 seq319_BIOID52593    -            911   4.6e-37  126.8   0.0   1   2   5.1e-21   1.2e-17   64.2   0.0     1   118    52   176    52   176 0.89 ABC transporter
ABC_tran             PF00005.22   118 seq319_BIOID52593    -            911   4.6e-37  126.8   0.0   2   2   1.1e-19   2.6e-16   59.9   0.0     1   118   316   436   316   436 0.90 ABC transporter
AAA_21               PF13304.1    303 seq319_BIOID52593    -            911   7.7e-22   78.4   1.5   1   1   7.7e-10   1.8e-06   28.0   0.0   220   297   391   466   341   466 0.79 AAA domain
ABC2_membrane_2      PF12679.2    277 seq319_BIOID52593    -            911   6.8e-20   70.9   5.0   1   1   5.7e-23   1.3e-19   70.0   3.5    72   275   675   909   544   910 0.77 ABC-2 family transporter protein
ABC2_membrane        PF01061.19   209 seq319_BIOID52593    -            911   3.4e-17   62.2  12.9   1   1     3e-20   6.8e-17   61.2   7.2    52   207   711   874   680   876 0.85 ABC-2 type transporter
ABC2_membrane_4      PF12730.2    232 seq319_BIOID52593    -            911   1.8e-08   33.6  15.8   1   1   1.4e-11   3.2e-08   32.8  11.0    50   227   718   898   550   906 0.63 ABC-2 family transporter protein
ABC2_membrane_3      PF12698.2    344 seq320_BIOID52593    -            375   1.7e-33  115.9  13.1   1   1   6.2e-37   2.1e-33  115.6   9.1    12   343    28   365    24   366 0.81 ABC-2 family transporter protein
ABC2_membrane        PF01061.19   209 seq320_BIOID52593    -            375   6.5e-28   97.2  13.4   1   1   1.9e-31   6.5e-28   97.2   9.3    25   209   139   337   118   337 0.83 ABC-2 type transporter
ABC2_membrane_2      PF12679.2    277 seq320_BIOID52593    -            375   1.8e-16   59.7   9.4   1   1     7e-20   2.4e-16   59.3   6.5     5   274    13   369     9   370 0.78 ABC-2 family transporter protein
ABC2_membrane_4      PF12730.2    232 seq320_BIOID52593    -            375   8.4e-11   41.3  10.3   1   1   3.5e-14   1.2e-10   40.8   7.1     4   231    16   361    13   365 0.65 ABC-2 family transporter protein
HicB                 PF05534.7     51 seq321_BIOID52593    -            119   1.3e-19   69.3   0.0   1   1   1.6e-23   2.2e-19   68.6   0.0     1    51    60   112    60   112 0.99 HicB family
MFS_1                PF07690.11   354 seq324_BIOID52593    -            419     3e-27   95.2  65.5   1   2   7.7e-19   1.1e-14   53.9  30.0     3   271    38   291    33   294 0.82 Major Facilitator Superfamily
MFS_1                PF07690.11   354 seq324_BIOID52593    -            419     3e-27   95.2  65.5   2   2   1.9e-16   2.6e-12   46.0  14.1    35   184   268   414   266   418 0.90 Major Facilitator Superfamily
SirA                 PF01206.12    70 seq325_BIOID52593    -             81   2.3e-26   91.0   0.0   1   1   1.9e-30   2.6e-26   90.8   0.0     1    70    10    79    10    79 0.98 SirA-like protein
DUF2500              PF10694.4    110 seq326_BIOID52593    -            119   2.1e-36  124.1   0.1   1   1   1.7e-40   2.3e-36  123.9   0.0     1   108     5   115     5   117 0.98 Protein of unknown function (DUF2500)
SRP54                PF00448.17   196 seq329_BIOID52593    -            497   2.1e-80  268.7   2.2   1   1   1.1e-83   5.2e-80  267.4   1.5     1   195   293   493   293   494 0.99 SRP54-type protein, GTPase domain
SRP54_N              PF02881.14    75 seq329_BIOID52593    -            497     1e-16   60.6   2.6   1   1   2.2e-20     1e-16   60.6   1.8     1    75   199   275   199   275 0.95 SRP54-type protein, helical bundle domain
Zeta_toxin           PF06414.7    201 seq329_BIOID52593    -            497   2.1e-07   30.1   0.1   1   1   1.1e-10   5.1e-07   28.8   0.1    10   131   287   412   279   416 0.80 Zeta toxin
ABC_tran             PF00005.22   118 seq330_BIOID52593    -            222   1.2e-28   99.7   0.0   1   1     4e-32   2.8e-28   98.5   0.0     1   117    42   165    42   166 0.97 ABC transporter
AAA_21               PF13304.1    303 seq330_BIOID52593    -            222   3.8e-11   43.3   0.0   1   1   1.6e-10   1.1e-06   28.7   0.0   181   302   101   200    58   201 0.76 AAA domain
FtsX                 PF02687.16   121 seq332_BIOID52593    -            361   6.3e-12   45.2  13.7   1   1   8.2e-16   1.1e-11   44.3   7.3     2   116   236   350   234   356 0.81 FtsX-like permease family
Sigma70_r2           PF04542.9     71 seq333_BIOID52593    -            284   4.6e-19   67.6   0.0   1   1   1.3e-22   9.1e-19   66.7   0.0     1    70    53   122    53   123 0.97 Sigma-70 region 2
Sigma70_r4           PF04545.11    50 seq333_BIOID52593    -            284   3.6e-18   64.4   1.1   1   1   1.3e-20   9.1e-17   59.9   0.2     1    50   228   280   228   280 0.97 Sigma-70, region 4
Peripla_BP_6         PF13458.1    343 seq334_BIOID52593    -            386   6.7e-57  193.2   6.3   1   1   1.8e-60     8e-57  193.0   4.4     2   325    45   363    44   380 0.94 Periplasmic binding protein
ANF_receptor         PF01094.23   349 seq334_BIOID52593    -            386   2.9e-47  161.1   0.0   1   1   7.6e-51   3.5e-47  160.8   0.0     4   348    66   376    63   377 0.92 Receptor family ligand binding region
Peripla_BP_5         PF13433.1    364 seq334_BIOID52593    -            386   1.7e-20   73.0   0.0   1   1   4.8e-24   2.2e-20   72.6   0.0     1   323    45   362    45   369 0.91 Periplasmic binding protein domain
DUF1778              PF08681.6     80 seq335_BIOID52593    -             88     2e-29  101.1   0.4   1   1   1.6e-33   2.2e-29  100.9   0.3     1    79     8    86     8    87 0.98 Protein of unknown function (DUF1778)
Acetyltransf_7       PF13508.1     79 seq336_BIOID52593    -            175   4.9e-09   36.1   0.0   1   1   1.1e-12   7.3e-09   35.5   0.0    11    78    55   150    30   151 0.84 Acetyltransferase (GNAT) domain
Acetyltransf_1       PF00583.19    83 seq336_BIOID52593    -            175   1.2e-05   25.1   0.1   1   1   2.9e-09     2e-05   24.4   0.0    26    82    91   149    39   150 0.84 Acetyltransferase (GNAT) family
Peripla_BP_6         PF13458.1    343 seq339_BIOID52593    -            369   2.1e-63  214.6   4.3   1   1   5.2e-67   2.4e-63  214.4   3.0     2   342    26   363    25   364 0.94 Periplasmic binding protein
ANF_receptor         PF01094.23   349 seq339_BIOID52593    -            369     2e-51  174.8   0.0   1   1   5.2e-55   2.3e-51  174.5   0.0     4   349    47   360    44   360 0.94 Receptor family ligand binding region
Peripla_BP_5         PF13433.1    364 seq339_BIOID52593    -            369   1.8e-22   79.4   0.0   1   1   4.7e-26   2.1e-22   79.2   0.0     1   323    26   345    26   365 0.92 Periplasmic binding protein domain
BPD_transp_2         PF02653.11   267 seq340_BIOID52593    -            308   1.1e-68  231.0  41.7   1   1   8.8e-73   1.2e-68  230.8  28.9     1   267    11   292    11   292 0.98 Branched-chain amino acid transport system / permease component
BPD_transp_2         PF02653.11   267 seq341_BIOID52593    -            425   4.9e-58  196.0  28.1   1   1   7.1e-62   4.9e-58  196.0  19.5     3   267   112   398   110   398 0.99 Branched-chain amino acid transport system / permease component
DUF3382              PF11862.3    101 seq341_BIOID52593    -            425   1.2e-23   82.7   6.4   1   1   1.8e-27   1.2e-23   82.7   4.4     4   101     5   103     2   103 0.98 Domain of unknown function (DUF3382)
ABC_tran             PF00005.22   118 seq342_BIOID52593    -            255   5.2e-24   84.7   0.0   1   1   1.9e-27   8.8e-24   84.0   0.0     1   117    45   181    45   182 0.95 ABC transporter
BCA_ABC_TP_C         PF12399.3     23 seq342_BIOID52593    -            255   3.8e-11   42.2   0.1   1   1     2e-14   9.3e-11   41.0   0.0     3    23   233   253   231   253 0.95 Branched-chain amino acid ATP-binding cassette transporter
ABC_tran             PF00005.22   118 seq343_BIOID52593    -            237   1.2e-20   73.8   0.0   1   1   3.1e-24   2.1e-20   73.1   0.0     1   116    45   164    45   166 0.90 ABC transporter
DUF3521              PF12035.3     35 seq345_BIOID52593    -             38   4.9e-15   54.9   1.7   1   1     4e-19   5.5e-15   54.8   1.2     1    35     1    33     1    33 0.98 Protein of unknown function (DUF3521)
SBP_bac_8            PF13416.1    281 seq346_BIOID52593    -            438   1.7e-45  155.7  14.1   1   1     3e-49   2.1e-45  155.5   9.8     2   278    44   368    43   371 0.79 Bacterial extracellular solute-binding protein
SBP_bac_1            PF01547.20   314 seq346_BIOID52593    -            438   4.7e-39  134.8  13.1   1   1   9.1e-43   6.2e-39  134.4   9.1    10   313    41   337    34   338 0.87 Bacterial extracellular solute-binding protein
BPD_transp_1         PF00528.17   185 seq347_BIOID52593    -            295   4.4e-20   71.8  20.9   1   1   3.2e-24   4.4e-20   71.8  14.5     3   184    88   293    86   294 0.90 Binding-protein-dependent transport system inner membrane component
BPD_transp_1         PF00528.17   185 seq348_BIOID52593    -            281   1.6e-22   79.8  18.0   1   1   1.1e-26   1.6e-22   79.8  12.5     3   183    93   276    91   278 0.94 Binding-protein-dependent transport system inner membrane component
ABC_tran             PF00005.22   118 seq349_BIOID52593    -            356     2e-22   79.6   0.0   1   1   1.7e-25     6e-22   78.1   0.0     1   117    44   162    44   163 0.91 ABC transporter
TOBE_2               PF08402.5     75 seq349_BIOID52593    -            356   4.5e-09   36.0   0.1   1   1   5.5e-12   1.9e-08   34.0   0.0     1    75   278   348   278   348 0.92 TOBE domain
GDPD                 PF03009.12   255 seq350_BIOID52593    -            247   2.9e-45  154.6   0.0   1   1   2.5e-49   3.4e-45  154.4   0.0     1   254    12   238    12   239 0.95 Glycerophosphoryl diester phosphodiesterase family
G_glu_transpept      PF01019.16   510 seq352_BIOID52593    -            580  1.8e-187  623.7   0.6   1   1  1.5e-191  2.1e-187  623.5   0.4     2   508    64   572    63   574 0.99 Gamma-glutamyltranspeptidase
GFO_IDH_MocA         PF01408.17   120 seq354_BIOID52593    -            345   3.5e-27   95.2   0.0   1   1   1.2e-30   5.7e-27   94.5   0.0     1   117     3   120     3   123 0.96 Oxidoreductase family, NAD-binding Rossmann fold
GFO_IDH_MocA_C       PF02894.12   115 seq354_BIOID52593    -            345   6.7e-14   51.5   0.0   1   1   2.5e-17   1.1e-13   50.7   0.0     1   113   135   237   135   239 0.92 Oxidoreductase family, C-terminal alpha/beta domain
NAD_binding_3        PF03447.11   117 seq354_BIOID52593    -            345   5.9e-07   29.7   0.0   1   1   2.8e-10   1.3e-06   28.6   0.0    26   114    33   119    19   120 0.83 Homoserine dehydrogenase, NAD binding domain
Pirin                PF02678.11   107 seq355_BIOID52593    -            231     3e-36  123.4   0.4   1   1   6.6e-40   4.5e-36  122.8   0.3     5   107     7   119     3   119 0.94 Pirin
Cupin_2              PF07883.6     71 seq355_BIOID52593    -            231   4.6e-07   29.1   0.9   1   1   1.6e-10   1.1e-06   27.9   0.2     5    67    48   114    46   120 0.84 Cupin domain
Peripla_BP_1         PF00532.16   279 seq356_BIOID52593    -            331   3.3e-30  105.1   0.0   1   1   1.2e-33   4.3e-30  104.7   0.0     2   259    64   309    63   319 0.93 Periplasmic binding proteins and sugar binding domain of LacI family
Peripla_BP_3         PF13377.1    160 seq356_BIOID52593    -            331   1.9e-24   86.3   0.0   1   1   5.5e-27   1.9e-23   83.1   0.0     5   159   176   330   172   331 0.84 Periplasmic binding protein-like domain
LacI                 PF00356.16    46 seq356_BIOID52593    -            331   5.1e-18   64.2   0.0   1   1   3.1e-21   1.1e-17   63.2   0.0     2    46     8    52     7    52 0.98 Bacterial regulatory proteins, lacI family
Peripla_BP_4         PF13407.1    258 seq356_BIOID52593    -            331   3.4e-12   46.1   0.0   1   1   1.3e-15   4.4e-12   45.7   0.0     1   217    66   275    66   309 0.88 Periplasmic binding protein domain
SKI                  PF01202.17   158 seq357_BIOID52593    -            175   1.3e-13   51.0   0.0   1   1   4.5e-17   1.5e-13   50.7   0.0     1   156    17   170    17   172 0.80 Shikimate kinase
AAA_33               PF13671.1    143 seq357_BIOID52593    -            175   6.5e-09   35.7   0.0   1   1   2.7e-12   9.4e-09   35.1   0.0     3   121    12   127    10   144 0.79 AAA domain
APS_kinase           PF01583.15   157 seq357_BIOID52593    -            175   2.5e-06   27.1   0.0   1   1     9e-10   3.1e-06   26.8   0.0     6   116    12   120     7   148 0.80 Adenylylsulphate kinase
GntP_permease        PF02447.11   441 seq359_BIOID52593    -            446  1.1e-166  554.6  44.7   1   1  2.7e-170  1.2e-166  554.4  31.0     2   438     5   441     4   445 0.98 GntP family permease
CitMHS               PF03600.11   349 seq359_BIOID52593    -            446   2.5e-11   42.6  32.8   1   1   9.8e-15   4.5e-11   41.8  22.8     6   329    14   375     9   393 0.72 Citrate transporter
DUF401               PF04165.7    386 seq359_BIOID52593    -            446   1.3e-07   30.9   4.7   1   1   2.8e-11   1.3e-07   30.9   3.3   223   367   270   422   267   444 0.78 Protein of unknown function (DUF401)
Semialdhyde_dhC      PF02774.13   184 seq360_BIOID52593    -            387   5.3e-61  205.5   0.0   1   1   9.7e-65   6.6e-61  205.2   0.0     1   184   164   373   164   373 0.97 Semialdehyde dehydrogenase, dimerisation domain
Semialdhyde_dh       PF01118.19   121 seq360_BIOID52593    -            387     2e-23   82.8   0.0   1   1   5.3e-27   3.6e-23   82.0   0.0     1   119    23   140    23   142 0.90 Semialdehyde dehydrogenase, NAD binding domain
CBM_48               PF02922.13    85 seq361_BIOID52593    -            728   1.8e-29  101.4   0.0   1   1   5.3e-30   2.4e-26   91.4   0.0     2    85   125   207   124   207 0.95 Carbohydrate-binding module 48 (Isoamylase N-terminal domain)
Alpha-amylase_C      PF02806.13    96 seq361_BIOID52593    -            728   3.4e-22   78.2   0.0   1   1   1.5e-25   6.8e-22   77.2   0.0     1    92   628   724   628   728 0.92 Alpha amylase, C-terminal all-beta domain
Alpha-amylase        PF00128.19   316 seq361_BIOID52593    -            728   9.4e-15   54.6   0.0   1   1   2.5e-15   1.1e-11   44.5   0.0    10    82   273   346   267   371 0.88 Alpha amylase, catalytic domain
CBM_48               PF02922.13    85 seq362_BIOID52593    -            657   3.9e-21   74.7   0.0   1   1   1.1e-24   7.8e-21   73.8   0.0     1    85    11    97    11    97 0.89 Carbohydrate-binding module 48 (Isoamylase N-terminal domain)
Alpha-amylase        PF00128.19   316 seq362_BIOID52593    -            657   5.3e-19   68.6   0.0   1   1   6.3e-20   4.3e-16   59.0   0.0    10   312   185   522   183   527 0.73 Alpha amylase, catalytic domain
NTP_transferase      PF00483.18   248 seq363_BIOID52593    -            443   2.2e-70  236.6   0.0   1   1     4e-74   2.7e-70  236.3   0.0     2   246    34   303    33   305 0.97 Nucleotidyl transferase
NTP_transf_3         PF12804.2    179 seq363_BIOID52593    -            443   5.5e-07   29.8   0.0   1   1   1.3e-10   8.8e-07   29.1   0.0     1   121    34   178    34   246 0.79 MobA-like NTP transferase domain
Glyco_transf_5       PF08323.6    245 seq364_BIOID52593    -            477   1.1e-72  244.3   0.2   1   1   1.4e-75   6.3e-72  241.8   0.0     1   244     2   233     2   234 0.92 Starch synthase catalytic domain
Glycos_transf_1      PF00534.15   172 seq364_BIOID52593    -            477   2.2e-16   59.6   0.0   1   1   7.9e-20   3.6e-16   58.9   0.0    12   155   289   438   283   448 0.93 Glycosyl transferases group 1
Glyco_trans_4_4      PF13579.1    160 seq364_BIOID52593    -            477   1.3e-10   41.5   7.7   1   1   1.1e-12   5.2e-09   36.3   3.4     1   144    17   219    17   225 0.58 Glycosyl transferase 4-like domain
Phosphorylase        PF00343.15   713 seq365_BIOID52593    -            815         0 1230.9   0.5   1   1         0         0 1230.7   0.3     1   713   101   812   101   812 1.00 Carbohydrate phosphorylase
PBP_like_2           PF12849.2    281 seq366_BIOID52593    -            505   3.7e-32  111.8   2.0   1   1   3.9e-36   5.3e-32  111.2   1.4     8   279   242   485   236   487 0.82 PBP superfamily domain
Rhodanese            PF00581.15   113 seq372_BIOID52593    -            108     1e-15   57.9   0.0   1   1   8.8e-20   1.2e-15   57.7   0.0     4   112    11    98     8    99 0.93 Rhodanese-like domain
DUF3582              PF12122.3    101 seq373_BIOID52593    -            276   3.6e-33  113.4   0.0   1   1     1e-36   7.1e-33  112.5   0.0     1   101     1    99     1    99 0.97 Protein of unknown function (DUF3582)
Rhomboid             PF01694.17   146 seq373_BIOID52593    -            276   3.2e-27   95.2  14.7   1   1   4.7e-31   3.2e-27   95.2  10.2     3   142   131   269   129   273 0.88 Rhomboid family
DeoRC                PF00455.17   162 seq374_BIOID52593    -            252   1.2e-57  193.9   0.1   1   1   4.6e-61   1.6e-57  193.5   0.1     2   161    73   232    72   233 0.99 DeoR C terminal sensor domain
HTH_DeoR             PF08220.7     57 seq374_BIOID52593    -            252   2.9e-26   90.6   0.0   1   1   1.5e-29   5.2e-26   89.8   0.0     1    56     6    61     6    62 0.98 DeoR-like helix-turn-helix domain
HTH_11               PF08279.7     55 seq374_BIOID52593    -            252   7.2e-08   31.8   0.0   1   1   3.6e-11   1.2e-07   31.1   0.0     1    43     6    47     6    55 0.88 HTH domain
GntR                 PF00392.16    64 seq374_BIOID52593    -            252   7.4e-06   25.1   0.0   1   1   5.5e-09   1.9e-05   23.8   0.0    26    61    21    56    13    58 0.93 Bacterial regulatory proteins, gntR family
UPF0027              PF01139.12   420 seq375_BIOID52593    -            408  8.9e-135  449.7   0.3   1   1  7.4e-139    1e-134  449.6   0.2     2   420    10   408     9   408 0.92 Uncharacterized protein family UPF0027
RTC                  PF01137.16   228 seq376_BIOID52593    -            339   3.1e-85  284.4   0.1   1   1   5.4e-89   3.7e-85  284.2   0.0     1   225     8   326     8   329 0.99 RNA 3'-terminal phosphate cyclase
RTC_insert           PF05189.8    103 seq376_BIOID52593    -            339   4.2e-13   49.0   0.1   1   1   1.3e-16     9e-13   48.0   0.1     2   102   185   277   184   278 0.96 RNA 3'-terminal phosphate cyclase (RTC), insert domain
Phosphorylase        PF00343.15   713 seq379_BIOID52593    -            731         0 1154.6   0.3   1   1         0         0 1154.4   0.2     1   712    25   730    25   731 0.99 Carbohydrate phosphorylase
Glyco_hydro_77       PF02446.12   496 seq380_BIOID52593    -            694  3.6e-162  540.3   0.0   1   1  3.1e-166  4.2e-162  540.0   0.0     1   495   148   683   148   684 0.97 4-alpha-glucanotransferase
Abhydrolase_6        PF12697.2    228 seq383_BIOID52593    -            256   3.7e-33  115.2   2.1   1   1   9.2e-37   4.2e-33  115.0   1.4     1   227    16   247    16   248 0.93 Alpha/beta hydrolase family
Abhydrolase_1        PF00561.15   230 seq383_BIOID52593    -            256   2.2e-26   92.7   0.0   1   1   5.8e-30   2.6e-26   92.4   0.0     1   229    40   250    40   251 0.93 alpha/beta hydrolase fold
Abhydrolase_5        PF12695.2    142 seq383_BIOID52593    -            256   3.9e-16   58.9   0.0   1   1   2.5e-18   1.1e-14   54.2   0.0     2   141    16   235    15   236 0.84 Alpha/beta hydrolase family
Response_reg         PF00072.19   112 seq385_BIOID52593    -            239   2.6e-29  101.3   0.0   1   1   5.4e-33   3.7e-29  100.8   0.0     1   111     7   116     7   117 0.99 Response regulator receiver domain
Trans_reg_C          PF00486.23    77 seq385_BIOID52593    -            239   5.2e-23   80.6   0.0   1   1   2.1e-26   1.4e-22   79.2   0.0     2    77   157   232   156   232 0.98 Transcriptional regulatory protein, C terminal
HATPase_c            PF02518.21   111 seq386_BIOID52593    -            450     2e-23   82.0   0.0   1   1   1.3e-26   5.7e-23   80.6   0.0     4   110   335   438   332   439 0.96 Histidine kinase-, DNA gyrase B-, and HSP90-like ATPase
HAMP                 PF00672.20    70 seq386_BIOID52593    -            450   1.4e-11   44.2   5.5   1   1   1.9e-14   8.8e-11   41.7   0.0     4    67   163   226   160   229 0.93 HAMP domain
HisKA                PF00512.20    68 seq386_BIOID52593    -            450   6.9e-11   41.8   0.1   1   1   3.4e-14   1.6e-10   40.7   0.1     2    66   234   291   233   293 0.89 His Kinase A (phospho-acceptor) domain
DUF4153              PF13687.1    217 seq388_BIOID52593    -            574   3.2e-38  131.3  28.7   1   1   2.4e-42   3.2e-38  131.3  19.9     1   216   150   389   150   390 0.90 Domain of unknown function (DUF4153)
NUDIX                PF00293.23   135 seq391_BIOID52593    -            186   3.6e-09   36.2   0.0   1   1   3.4e-13   4.7e-09   35.8   0.0     2    66    47   109    46   175 0.73 NUDIX domain
DUF3521              PF12035.3     35 seq392_BIOID52593    -             42   3.8e-10   39.3   0.0   1   1     3e-14   4.1e-10   39.2   0.0     1    29     1    29     1    35 0.93 Protein of unknown function (DUF3521)
PilN                 PF05137.8     78 seq394_BIOID52593    -            179   5.1e-11   42.1   0.1   1   1   8.4e-15   1.1e-10   41.0   0.1     3    77    99   170    97   172 0.83 Fimbrial assembly protein (PilN)
DUF2531              PF10748.4    133 seq396_BIOID52593    -            134     6e-64  213.0   2.1   1   1   4.9e-68   6.6e-64  212.9   1.5     2   133     3   134     2   134 0.99 Protein of unknown function (DUF2531)
Secretin             PF00263.16   165 seq397_BIOID52593    -            412   2.4e-45  153.7   0.2   1   1   1.1e-48   5.1e-45  152.6   0.2     1   164   250   409   250   410 0.93 Bacterial type II and III secretion system protein
Secretin_N           PF03958.12    82 seq397_BIOID52593    -            412   4.7e-11   42.5   0.3   1   1   5.3e-14   2.4e-10   40.3   0.0     2    81   120   179   119   180 0.96 Bacterial type II/III secretion system short domain
STN                  PF07660.9     52 seq397_BIOID52593    -            412   8.7e-08   31.4   0.2   1   1   3.7e-09   1.7e-05   24.1   0.0     2    47    47    89    46    91 0.88 Secretin and TonB N terminus short domain
SKI                  PF01202.17   158 seq399_BIOID52593    -            225   1.2e-55  187.5   0.5   1   1   5.5e-59   1.5e-55  187.2   0.3     1   157    65   222    65   223 0.99 Shikimate kinase
AAA_17               PF13207.1    121 seq399_BIOID52593    -            225   4.8e-10   40.1   0.1   1   1   2.7e-13   7.5e-10   39.5   0.0     2   110    59   168    58   208 0.68 AAA domain
AAA_18               PF13238.1    129 seq399_BIOID52593    -            225     3e-08   33.9   0.1   1   1   1.6e-11   4.5e-08   33.3   0.0     1   106    59   186    59   209 0.71 AAA domain
AAA_33               PF13671.1    143 seq399_BIOID52593    -            225   1.3e-07   31.4   0.1   1   1     4e-10   1.1e-06   28.4   0.1     2   115    59   166    59   216 0.67 AAA domain
DHQ_synthase         PF01761.15   261 seq401_BIOID52593    -            362  2.3e-107  357.6   0.0   1   1    6e-111  2.7e-107  357.4   0.0     2   260    67   325    66   326 0.99 3-dehydroquinate synthase
Fe-ADH_2             PF13685.1    250 seq401_BIOID52593    -            362   6.4e-17   61.5   0.1   1   1   2.4e-18   1.1e-14   54.2   0.0     2   165    17   188    16   246 0.74 Iron-containing alcohol dehydrogenase
Fe-ADH               PF00465.14   366 seq401_BIOID52593    -            362   1.7e-09   36.6   1.8   1   1   5.3e-10   2.4e-06   26.3   0.1    22   185    34   184    15   188 0.80 Iron-containing alcohol dehydrogenase
SPOR                 PF05036.8     76 seq402_BIOID52593    -            428   6.8e-13   48.4   0.1   1   1     1e-16   1.4e-12   47.4   0.0     2    74   345   417   344   419 0.96 Sporulation related domain
MethyltransfD12      PF02086.10   260 seq404_BIOID52593    -            278   1.2e-75  254.2   0.2   1   1   9.6e-80   1.3e-75  254.1   0.1     1   260    10   251    10   251 0.97 D12 class N6 adenine-specific DNA methyltransferase
Ribul_P_3_epim       PF00834.14   201 seq405_BIOID52593    -            225   1.6e-93  311.2   0.0   1   1   2.8e-97   1.9e-93  311.0   0.0     2   200     6   205     5   206 0.99 Ribulose-phosphate 3 epimerase family
HAD_2                PF13419.1    176 seq406_BIOID52593    -            252   2.5e-30  105.9   0.0   1   1   1.3e-33   3.5e-30  105.4   0.0     1   175    10   209    10   210 0.75 Haloacid dehalogenase-like hydrolase
Hydrolase            PF00702.21   204 seq406_BIOID52593    -            252   6.5e-21   75.6   0.1   1   1     3e-24   8.2e-21   75.3   0.1     1   204     7   204     7   204 0.78 haloacid dehalogenase-like hydrolase
HAD                  PF12710.2    191 seq406_BIOID52593    -            252   5.4e-12   46.1   0.0   1   1   2.7e-15   7.5e-12   45.7   0.0     1   191    10   201    10   201 0.59 haloacid dehalogenase-like hydrolase
Hydrolase_like       PF13242.1     75 seq406_BIOID52593    -            252   6.5e-12   44.8   0.0   1   1   5.2e-15   1.4e-11   43.7   0.0     3    74   166   234   164   235 0.89 HAD-hyrolase-like
tRNA-synt_1b         PF00579.20   292 seq407_BIOID52593    -            334   2.4e-88  295.9   0.0   1   1   2.1e-92   2.8e-88  295.6   0.0     5   291     3   285     1   286 0.98 tRNA synthetases class I (W and Y)
PRD                  PF00874.15    90 seq409_BIOID52593    -            120   0.00012   22.0   0.0   1   1   1.1e-08   0.00014   21.7   0.0     2    83    24   105    23   111 0.92 PRD domain
Ala_racemase_N       PF01168.15   217 seq410_BIOID52593    -            387   3.8e-23   82.0   0.1   1   1   3.4e-27   4.6e-23   81.7   0.0     1   216    33   263    33   264 0.87 Alanine racemase, N-terminal domain
Metalloenzyme        PF01676.13   262 seq411_BIOID52593    -            408   1.8e-55  187.9   0.0   1   1   3.3e-59   2.2e-55  187.6   0.0     2   261     3   396     2   397 0.94 Metalloenzyme superfamily
Phosphodiest         PF01663.17   364 seq411_BIOID52593    -            408   4.8e-06   26.0   0.0   1   1     9e-10   6.2e-06   25.6   0.0   161   248   269   350   185   384 0.70 Type I phosphodiesterase / nucleotide pyrophosphatase
PTE                  PF02126.13   308 seq412_BIOID52593    -            292  3.3e-128  426.9   0.3   1   1  2.7e-132  3.7e-128  426.7   0.2     1   308     1   292     1   292 0.99 Phosphotriesterase family
DUF2620              PF10941.3    117 seq413_BIOID52593    -            117   2.1e-52  176.0   3.2   1   1   1.7e-56   2.3e-52  175.8   2.2     1   117     2   117     2   117 0.99 Protein of unknown function DUF2620
YhfT                 PF10797.4    420 seq414_BIOID52593    -            434    1e-181  604.2  32.0   1   1  8.5e-186  1.2e-181  604.1  22.2     1   420     5   431     5   431 0.99 Protein of unknown function
Aminotran_1_2        PF00155.16   363 seq415_BIOID52593    -            361     2e-09   36.7   0.1   1   1   9.5e-13   4.3e-09   35.6   0.1    46   259    52   232    39   236 0.85 Aminotransferase class I and II
Cys_Met_Meta_PP      PF01053.15   386 seq415_BIOID52593    -            361   3.3e-06   25.5   0.1   1   1   9.9e-10   4.5e-06   25.0   0.1    58   250    53   239    47   251 0.77 Cys/Met metabolism PLP-dependent enzyme
Aminotran_5          PF00266.14   371 seq415_BIOID52593    -            361   1.7e-05   23.6   0.1   1   1   5.4e-09   2.5e-05   23.0   0.1    46   229    53   224    45   236 0.80 Aminotransferase class-V
Pro_isomerase        PF00160.16   155 seq419_BIOID52593    -            190   6.1e-48  162.8   0.6   1   1   5.2e-52   7.1e-48  162.6   0.4     4   155    33   188    30   188 0.89 Cyclophilin type peptidyl-prolyl cis-trans isomerase/CLD
DUF2559              PF10832.3     54 seq421_BIOID52593    -             55   5.3e-38  128.4   4.1   1   1   4.2e-42   5.8e-38  128.3   2.9     1    54     2    55     2    55 0.99 Protein of unknown function (DUF2559)
Fic                  PF02661.13    97 seq422_BIOID52593    -            200     1e-14   54.8   0.1   1   1   1.5e-18     2e-14   53.9   0.0     6    96    58   152    55   153 0.96 Fic/DOC family
GATase               PF00117.23   192 seq425_BIOID52593    -            187   1.8e-61  206.8   0.0   1   1   2.9e-65     2e-61  206.7   0.0     1   190     3   186     3   187 0.96 Glutamine amidotransferase class-I
Peptidase_C26        PF07722.8    217 seq425_BIOID52593    -            187   6.9e-10   38.6   0.0   1   1   1.4e-13   9.6e-10   38.1   0.0   104   217    70   170    49   170 0.87 Peptidase C26
Aminotran_3          PF00202.16   339 seq428_BIOID52593    -            406  5.9e-125  416.4   0.0   1   1    1e-128    7e-125  416.2   0.0     3   338    29   347    27   348 0.99 Aminotransferase class-III
Aminotran_1_2        PF00155.16   363 seq428_BIOID52593    -            406   4.7e-06   25.6   0.0   1   1   1.2e-09   8.3e-06   24.8   0.0   104   301   155   333    75   351 0.82 Aminotransferase class I and II
OsmC                 PF02566.14   100 seq429_BIOID52593    -            134     3e-19   68.9   0.1   1   1   2.8e-23   3.8e-19   68.6   0.1     2    99    30   127    28   128 0.92 OsmC-like protein
Flavodoxin_2         PF02525.12   199 seq430_BIOID52593    -            184   2.2e-39  134.9   0.0   1   1   1.9e-43   2.6e-39  134.7   0.0     2   196     7   172     6   175 0.91 Flavodoxin-like fold
Na_H_Exchanger       PF00999.16   384 seq431_BIOID52593    -            601   4.6e-70  235.9  47.2   1   1     9e-74   6.2e-70  235.5  32.7     3   383    11   373     9   376 0.95 Sodium/hydrogen exchanger family
TrkA_N               PF02254.13   116 seq431_BIOID52593    -            601     1e-24   86.6   0.1   1   1   2.9e-28     2e-24   85.7   0.0     1   112   403   514   403   517 0.98 TrkA-N domain
DUF2387              PF09526.5     71 seq432_BIOID52593    -             66   1.3e-22   79.3   3.2   1   1   1.2e-26   1.6e-22   79.0   2.2     2    71     4    63     3    63 0.88 Probable metal-binding protein (DUF2387)
FKBP_C               PF00254.23    94 seq434_BIOID52593    -            196   6.5e-11   41.9   0.0   1   1   7.3e-15     1e-10   41.4   0.0     7    94     5   137     1   137 0.83 FKBP-type peptidyl-prolyl cis-trans isomerase
FKBP_N               PF01346.13   124 seq437_BIOID52593    -            270     6e-33  113.4  12.4   1   1   1.3e-36   9.1e-33  112.8   8.6     5   124    27   152    23   152 0.93 Domain amino terminal to FKBP-type peptidyl-prolyl isomerase
FKBP_C               PF00254.23    94 seq437_BIOID52593    -            270   1.2e-30  105.2   0.1   1   1   1.5e-32     1e-28   99.0   0.0     4    94   160   246   157   246 0.96 FKBP-type peptidyl-prolyl cis-trans isomerase
PAS_6                PF08348.6    118 seq438_BIOID52593    -            240   2.1e-39  133.6   0.1   1   1   5.8e-43   3.9e-39  132.7   0.1     1   114    28   140    28   144 0.96 YheO-like PAS domain
HTH_22               PF13309.1     64 seq438_BIOID52593    -            240   1.4e-21   75.8   0.4   1   1   3.3e-25   2.2e-21   75.2   0.3     1    64   165   228   165   228 0.98 HTH domain
DrsE                 PF02635.10   117 seq439_BIOID52593    -            128   3.6e-26   91.4   0.0   1   1     3e-30   4.1e-26   91.2   0.0     1   117     1   128     1   128 0.96 DsrE/DsrF-like family
DrsE                 PF02635.10   117 seq440_BIOID52593    -            119   8.7e-21   74.0   0.0   1   1     7e-25   9.6e-21   73.9   0.0     1   117     2   119     2   119 0.96 DsrE/DsrF-like family
DsrH                 PF04077.7     88 seq442_BIOID52593    -             95   1.4e-29  101.4   0.0   1   1   1.1e-33   1.5e-29  101.3   0.0     1    88     7    93     7    93 0.98 DsrH like protein
Ribosomal_S12        PF00164.20   122 seq443_BIOID52593    -            124   3.1e-56  187.9   2.1   1   1   2.5e-60   3.5e-56  187.7   1.5     2   122     3   123     2   123 0.99 Ribosomal protein S12
Ribosomal_S7         PF00177.16   148 seq444_BIOID52593    -            156     3e-62  208.4   1.6   1   1   2.4e-66   3.3e-62  208.3   1.1     1   148     1   149     1   149 0.99 Ribosomal protein S7p/S5e
GTP_EFTU             PF00009.22   188 seq445_BIOID52593    -            704   2.8e-64  215.9   0.1   1   1   1.4e-67   4.7e-64  215.1   0.1     2   188     9   288     8   288 0.94 Elongation factor Tu GTP binding domain
EFG_IV               PF03764.13   120 seq445_BIOID52593    -            704   5.2e-44  148.5   0.0   1   1   3.1e-47   1.1e-43  147.5   0.0     1   120   486   609   486   609 0.99 Elongation factor G, domain IV
EFG_C                PF00679.19    89 seq445_BIOID52593    -            704   4.7e-29   99.9   0.1   1   1   3.8e-32   1.3e-28   98.5   0.0     1    87   611   696   611   698 0.97 Elongation factor G C-terminus
GTP_EFTU_D2          PF03144.20    74 seq445_BIOID52593    -            704   2.5e-15   56.2   0.2   1   1   2.1e-18   7.1e-15   54.7   0.1     1    74   331   398   331   398 0.94 Elongation factor Tu domain 2
GTP_EFTU             PF00009.22   188 seq446_BIOID52593    -            409   1.2e-60  204.0   0.0   1   1   3.8e-64   1.7e-60  203.5   0.0     1   187    25   216    25   217 0.93 Elongation factor Tu GTP binding domain
GTP_EFTU_D3          PF03143.12    97 seq446_BIOID52593    -            409   2.5e-34  117.2   0.1   1   1   1.5e-37     7e-34  115.8   0.0     1    96   313   407   313   408 0.98 Elongation factor Tu C-terminal domain
GTP_EFTU_D2          PF03144.20    74 seq446_BIOID52593    -            409   5.9e-18   64.6   5.7   1   1   1.3e-21   5.9e-18   64.6   3.9     1    74   240   309   240   309 0.96 Elongation factor Tu domain 2
Fer2_BFD             PF04324.10    55 seq447_BIOID52593    -             64   7.6e-14   51.3   0.2   1   1   6.7e-18   9.1e-14   51.1   0.1     1    53     1    52     1    54 0.94 BFD-like [2Fe-2S] binding domain
Ferritin             PF00210.19   142 seq448_BIOID52593    -            158   1.7e-35  121.7   2.9   1   1   1.5e-39     2e-35  121.4   2.0     1   141     8   143     8   144 0.96 Ferritin-like domain
Ribosomal_S10        PF00338.17    97 seq449_BIOID52593    -            103   4.1e-38  129.0   0.1   1   1   3.3e-42   4.5e-38  128.8   0.0     1    96     6   101     6   102 0.99 Ribosomal protein S10p/S20e
Ribosomal_L3         PF00297.17   263 seq450_BIOID52593    -            209     5e-50  170.2  10.0   1   1   1.6e-52   2.2e-48  164.8   6.9     1   263     8   204     8   204 0.99 Ribosomal protein L3
Ribosomal_L4         PF00573.17   192 seq451_BIOID52593    -            201   9.2e-66  220.7   1.1   1   1   7.6e-70     1e-65  220.6   0.7     2   191    13   198    12   199 0.99 Ribosomal protein L4/L1 family
Ribosomal_L23        PF00276.15    92 seq452_BIOID52593    -            100   1.1e-32  111.6   1.2   1   1   8.9e-37   1.2e-32  111.5   0.8     2    89     9    96     8    99 0.97 Ribosomal protein L23
Ribosomal_L2_C       PF03947.13   130 seq453_BIOID52593    -            273   2.4e-55  185.7   1.9   1   1   5.5e-59   3.8e-55  185.1   1.3     1   129   124   250   124   251 0.98 Ribosomal Proteins L2, C-terminal domain
Ribosomal_L2         PF00181.18    77 seq453_BIOID52593    -            273     7e-37  125.1   0.8   1   1   8.2e-40   5.6e-36  122.2   0.8     1    76    42   117    42   118 0.99 Ribosomal Proteins L2, RNA binding domain
Ribosomal_S19        PF00203.16    81 seq454_BIOID52593    -             92   2.2e-38  129.6   0.1   1   1   1.9e-42   2.6e-38  129.3   0.0     1    81     3    83     3    83 0.99 Ribosomal protein S19
Ribosomal_L22        PF00237.14   105 seq455_BIOID52593    -            110   1.6e-41  140.4   2.4   1   1   1.3e-45   1.7e-41  140.2   1.6     1   104     5   108     5   109 0.99 Ribosomal protein L22p/L17e
Ribosomal_S3_C       PF00189.15    85 seq456_BIOID52593    -            233   3.5e-35  119.9   0.3   1   1   1.8e-38   1.2e-34  118.2   0.1     1    85   119   202   119   202 0.96 Ribosomal protein S3, C-terminal domain
KH_2                 PF07650.12    78 seq456_BIOID52593    -            233   6.9e-20   70.2   3.4   1   1   2.1e-23   1.4e-19   69.2   2.4     1    78    38   111    38   111 0.97 KH domain
Ribosomal_L16        PF00252.13   133 seq457_BIOID52593    -            136   1.2e-50  170.5   0.8   1   1     1e-54   1.4e-50  170.4   0.6     1   132     4   131     4   132 0.97 Ribosomal protein L16p/L10e
Ribosomal_L29        PF00831.18    58 seq458_BIOID52593    -             63     5e-25   86.8   6.8   1   1     4e-29   5.5e-25   86.7   4.7     1    58     3    60     3    60 0.99 Ribosomal L29 protein
Ribosomal_S17        PF00366.15    69 seq459_BIOID52593    -             84   1.1e-32  111.7   1.3   1   1   9.4e-37   1.3e-32  111.5   0.9     1    69    10    78    10    78 0.99 Ribosomal protein S17
Ribosomal_L14        PF00238.14   122 seq460_BIOID52593    -            123   3.4e-54  181.7   0.4   1   1   2.7e-58   3.7e-54  181.5   0.3     1   122     1   123     1   123 0.98 Ribosomal protein L14p/L23e
KOW                  PF00467.24    32 seq461_BIOID52593    -            104   4.4e-06   25.9   3.9   1   1   7.1e-10   9.8e-06   24.8   2.7     2    32     8    37     7    37 0.93 KOW motif
Ribosomal_L5_C       PF00673.16    95 seq462_BIOID52593    -            179   3.2e-42  142.0   0.0   1   1   7.3e-46     5e-42  141.4   0.0     1    94    84   177    84   178 0.99 ribosomal L5P family C-terminus
Ribosomal_L5         PF00281.14    56 seq462_BIOID52593    -            179   2.8e-25   87.7   0.1   1   1   7.4e-29     5e-25   86.9   0.0     1    56    24    80    23    80 0.98 Ribosomal protein L5
Ribosomal_S14        PF00253.16    55 seq463_BIOID52593    -            101   9.1e-25   85.7   0.7   1   1     9e-29   1.2e-24   85.2   0.5     1    55    46   100    46   100 0.98 Ribosomal protein S14p/S29e
Ribosomal_S8         PF00410.14   129 seq464_BIOID52593    -            130   2.3e-48  163.1   0.0   1   1   1.8e-52   2.5e-48  163.0   0.0     1   128     5   129     5   130 0.97 Ribosomal protein S8
Ribosomal_L6         PF00347.18    77 seq465_BIOID52593    -            177   4.8e-40  135.8   0.1   1   2     4e-21   5.5e-17   61.9   0.0     1    77    11    82    11    82 0.98 Ribosomal protein L6
Ribosomal_L6         PF00347.18    77 seq465_BIOID52593    -            177   4.8e-40  135.8   0.1   2   2   2.3e-24   3.2e-20   72.3   0.0     1    76    90   164    90   165 0.98 Ribosomal protein L6
Ribosomal_L18p       PF00861.17   119 seq466_BIOID52593    -            117   1.1e-37  128.6   4.6   1   1   9.2e-42   1.3e-37  128.5   3.2     2   119     2   117     1   117 0.95 Ribosomal L18p/L5e family
Ribosomal_S5         PF00333.15    67 seq467_BIOID52593    -            167   6.6e-32  108.9   1.8   1   1   1.8e-35   1.3e-31  108.0   1.3     1    66    10    75    10    76 0.98 Ribosomal protein S5, N-terminal domain
Ribosomal_S5_C       PF03719.10    74 seq467_BIOID52593    -            167     5e-32  108.8   1.4   1   1   1.3e-35   8.7e-32  108.1   0.9     1    74    85   158    85   158 0.98 Ribosomal protein S5, C-terminal domain
Ribosomal_L30        PF00327.15    52 seq468_BIOID52593    -             59     2e-20   71.9   0.2   1   1   1.6e-24   2.2e-20   71.8   0.1     1    51     4    54     4    55 0.95 Ribosomal protein L30p/L7e
Ribosomal_L18e       PF00828.14   129 seq469_BIOID52593    -            144   2.7e-23   82.6   2.7   1   1   2.7e-27   3.7e-23   82.2   1.9     3   127    27   143    26   144 0.88 Ribosomal protein L18e/L15
SecY                 PF00344.15   342 seq470_BIOID52593    -            443  3.3e-121  404.2  21.3   1   1  3.3e-125  4.5e-121  403.8  14.7     1   341    76   417    76   418 0.96 SecY translocase
Ribosomal_L36        PF00444.13    38 seq471_BIOID52593    -             38   3.7e-21   74.7   9.2   1   1   2.9e-25   3.9e-21   74.6   6.4     1    38     1    38     1    38 1.00 Ribosomal protein L36
Ribosomal_S13        PF00416.17   106 seq472_BIOID52593    -            118   9.2e-40  135.2   0.4   1   1   7.6e-44     1e-39  135.1   0.3     1   106     3   108     3   108 0.99 Ribosomal protein S13/S18
Ribosomal_S11        PF00411.14   110 seq474_BIOID52593    -            129   5.6e-50  168.0   0.2   1   1   4.9e-54   6.7e-50  167.7   0.1     1   110    19   128    19   128 0.99 Ribosomal protein S11
Ribosomal_S4         PF00163.14    94 seq475_BIOID52593    -            206   4.1e-28   97.4   1.6   1   1     6e-32   4.1e-28   97.4   1.1     1    94     2    95     2    95 0.97 Ribosomal protein S4/S9 N-terminal domain
S4                   PF01479.20    48 seq475_BIOID52593    -            206   6.7e-20   70.1   0.2   1   1   1.9e-23   1.3e-19   69.2   0.1     2    48    97   143    96   143 0.99 S4 domain
RNA_pol_A_CTD        PF03118.10    67 seq477_BIOID52593    -            329   1.1e-25   88.7   0.1   1   1   4.3e-29     2e-25   87.8   0.1     2    66   244   308   243   309 0.95 Bacterial RNA polymerase, alpha chain C terminal domain
RNA_pol_L            PF01193.19    82 seq477_BIOID52593    -            329   2.7e-24   84.2   0.0   1   1   9.1e-28   4.1e-24   83.6   0.0     1    81    28   228    28   229 0.99 RNA polymerase Rpb3/Rpb11 dimerisation domain
RNA_pol_A_bac        PF01000.21   111 seq477_BIOID52593    -            329   1.5e-23   83.0   0.3   1   1   7.3e-27   3.3e-23   81.8   0.1     2   109    60   156    58   178 0.90 RNA polymerase Rpb3/RpoA insert domain
Ribosomal_L17        PF01196.14    97 seq478_BIOID52593    -            127   6.3e-38  129.1   0.0   1   1   5.5e-42   7.5e-38  128.8   0.0     1    97    20   116    20   116 0.99 Ribosomal protein L17
DUF1992              PF09350.5     71 seq479_BIOID52593    -            122     3e-23   81.3   0.1   1   1   2.7e-27   3.7e-23   81.0   0.1     1    69     7    74     7    99 0.96 Domain of unknown function (DUF1992)
MerR_1               PF13411.1     69 seq480_BIOID52593    -            141   5.8e-21   73.9   0.5   1   1   2.1e-24   9.7e-21   73.2   0.3     1    67     2    69     2    70 0.95 MerR HTH family regulatory protein
MerR-DNA-bind        PF09278.6     65 seq480_BIOID52593    -            141   1.3e-20   73.4   6.9   1   1   4.3e-24     2e-20   72.8   4.8     1    65    45   110    45   110 0.97 MerR, DNA binding
MerR                 PF00376.18    38 seq480_BIOID52593    -            141   1.8e-12   46.4   0.0   1   1   7.2e-16   3.3e-12   45.6   0.0     1    38     3    40     3    40 0.99 MerR family regulatory protein
DUF331               PF03889.8     39 seq482_BIOID52593    -             72   3.2e-21   74.1   0.6   1   1   3.1e-25   4.2e-21   73.8   0.4     1    37     9    45     9    47 0.97 Domain of unknown function
DNA_processg_A       PF02481.10   212 seq483_BIOID52593    -            374   2.3e-72  242.2   0.0   1   1   2.1e-76   2.9e-72  241.9   0.0     2   211    67   274    66   275 0.98 DNA recombination-mediator protein A
DUF494               PF04361.8    155 seq484_BIOID52593    -            157   3.1e-64  215.2   4.2   1   1   2.5e-68   3.4e-64  215.0   2.9     1   155     1   157     1   157 0.98 Protein of unknown function (DUF494)
zf-C4_Topoisom       PF01396.14    39 seq486_BIOID52593    -            180   3.7e-53  176.6  21.2   1   3     1e-19   6.9e-16   57.3   1.0     2    38    13    49    12    50 0.95 Topoisomerase DNA binding C4 zinc finger
zf-C4_Topoisom       PF01396.14    39 seq486_BIOID52593    -            180   3.7e-53  176.6  21.2   2   3   3.8e-22   2.6e-18   65.0   0.4     2    38    62    98    61    99 0.93 Topoisomerase DNA binding C4 zinc finger
zf-C4_Topoisom       PF01396.14    39 seq486_BIOID52593    -            180   3.7e-53  176.6  21.2   3   3   3.5e-19   2.4e-15   55.6   0.8     2    38   104   142   103   143 0.95 Topoisomerase DNA binding C4 zinc finger
Sua5_yciO_yrdC       PF01300.13   179 seq487_BIOID52593    -            190   1.2e-42  145.0   0.0   1   1   9.6e-47   1.3e-42  144.9   0.0     2   178    16   189    15   190 0.92 Telomere recombination
Shikimate_dh_N       PF08501.6     83 seq488_BIOID52593    -            281   7.5e-24   83.4   0.0   1   1   1.7e-27   1.2e-23   82.8   0.0     1    83    15    97    15    97 0.99 Shikimate dehydrogenase substrate binding domain
Shikimate_DH         PF01488.15   135 seq488_BIOID52593    -            281   1.2e-14   54.4   0.0   1   1     3e-18     2e-14   53.6   0.0    12    86   128   200   120   222 0.90 Shikimate / quinate 5-dehydrogenase
DUF1488              PF07369.6     83 seq489_BIOID52593    -             85   3.9e-31  106.6   0.0   1   1   3.1e-35   4.3e-31  106.4   0.0     1    82     4    84     4    85 0.99 Protein of unknown function (DUF1488)
TetR_C_2             PF08361.6    121 seq500_BIOID52593    -            220   1.4e-46  157.2   0.6   1   1   5.2e-50   2.4e-46  156.4   0.1     1   120    84   202    84   203 0.99 MAATS-type transcriptional repressor, C-terminal region
TetR_N               PF00440.18    47 seq500_BIOID52593    -            220     2e-18   65.6   0.0   1   1   1.3e-21   5.9e-18   64.1   0.0     1    47    16    62    16    62 0.98 Bacterial regulatory proteins, tetR family
TetR_C_4             PF08359.6    133 seq500_BIOID52593    -            220   2.3e-06   27.4   0.2   1   1   1.9e-09   8.6e-06   25.5   0.0    72   126   139   193   120   201 0.91 YsiA-like protein, C-terminal region
EAL                  PF00563.15   236 seq504_BIOID52593    -            646   1.9e-32  112.5   0.1   1   1   6.3e-36   4.3e-32  111.3   0.0     8   234   407   628   400   630 0.92 EAL domain
GGDEF                PF00990.16   161 seq504_BIOID52593    -            646   5.2e-32  110.5   0.1   1   1   1.4e-35   9.9e-32  109.6   0.1     1   160   224   380   224   381 0.96 GGDEF domain
MreB_Mbl             PF06723.8    327 seq505_BIOID52593    -            367  1.1e-150  500.5   3.4   1   1  4.2e-154  1.4e-150  500.2   2.4     2   324    31   358    30   360 0.99 MreB/Mbl protein
HSP70                PF00012.15   602 seq505_BIOID52593    -            367   3.5e-13   48.2   0.2   1   1   2.2e-16   7.4e-13   47.1   0.0   136   241   128   227   104   241 0.86 Hsp70 protein
Actin                PF00022.14   393 seq505_BIOID52593    -            367   9.3e-11   40.6   0.0   1   1   1.8e-10   6.1e-07   28.0   0.0    45   211    72   246    31   258 0.79 Actin
FtsA                 PF14450.1    120 seq505_BIOID52593    -            367   1.3e-08   34.6   0.2   1   1   1.4e-11   4.7e-08   32.7   0.0     2    98   182   339   181   348 0.92 Cell division protein FtsA
MreC                 PF04085.9    152 seq506_BIOID52593    -            367     1e-47  161.2   0.3   1   1   1.1e-51   1.4e-47  160.7   0.2     1   150   122   270   122   272 0.99 rod shape-determining protein MreC
MreD                 PF04093.7    160 seq507_BIOID52593    -            162   1.2e-46  158.3  22.1   1   1     1e-50   1.4e-46  158.1  15.3     2   160     5   155     4   155 0.99 rod shape-determining protein MreD
Maf                  PF02545.9    195 seq508_BIOID52593    -            197   1.2e-71  239.7   0.0   1   1     1e-75   1.4e-71  239.5   0.0     2   194     3   191     2   192 0.98 Maf-like protein
RNase_E_G            PF10150.4    271 seq510_BIOID52593    -            489  3.6e-113  377.1   2.0   1   1  6.1e-117  4.2e-113  376.9   0.8     1   271   124   394   124   394 0.99 Ribonuclease E/G family
S1                   PF00575.18    74 seq510_BIOID52593    -            489   4.1e-17   61.9   0.3   1   1   3.8e-20   2.6e-16   59.3   0.0     3    73    37   121    35   122 0.97 S1 RNA binding domain
DUF3971              PF13116.1    289 seq511_BIOID52593    -           1266     4e-94  315.1   2.8   1   1   6.8e-97   4.7e-93  311.6   1.5     2   288   505   788   504   829 0.98 Protein of unknown function
AsmA_2               PF13502.1    220 seq511_BIOID52593    -           1266   1.7e-60  204.0  12.0   1   1   3.9e-62   2.7e-58  196.8   0.4     1   220  1009  1252  1009  1252 0.95 AsmA-like C-terminal region
PmbA_TldD            PF01523.11   293 seq512_BIOID52593    -            481   4.8e-75  252.4   1.1   1   1   5.3e-79   7.2e-75  251.8   0.8     1   293    34   332    34   332 0.92 Putative modulator of DNA gyrase
DUF1656              PF07869.7     58 seq515_BIOID52593    -             90   1.5e-20   72.6  10.5   1   1   1.5e-24     2e-20   72.1   7.3     2    58    29    85    28    85 0.97 Protein of unknown function (DUF1656)
HlyD                 PF00529.15   306 seq516_BIOID52593    -            310   8.4e-47  159.8  13.4   1   2   3.9e-19   1.3e-15   57.3   1.8     2    68    47   113    46   115 0.93 HlyD family secretion protein
HlyD                 PF00529.15   306 seq516_BIOID52593    -            310   8.4e-47  159.8  13.4   2   2   1.2e-34   3.9e-31  108.3   4.8   103   306   101   285   100   285 0.97 HlyD family secretion protein
Biotin_lipoyl_2      PF13533.1     50 seq516_BIOID52593    -            310   5.5e-19   67.4   7.7   1   1     6e-22   2.1e-18   65.6   1.4     2    50    47    95    46    95 0.97 Biotin-lipoyl like
HlyD_2               PF12700.2    328 seq516_BIOID52593    -            310   6.6e-18   64.8   0.5   1   1   2.6e-21   8.9e-18   64.3   0.4    22   272    48   272    43   275 0.84 HlyD family secretion protein
HlyD_3               PF13437.1    105 seq516_BIOID52593    -            310   3.4e-16   59.3   1.1   1   1   1.4e-14   4.7e-11   42.8   0.0     1    94   156   249   156   278 0.83 HlyD family secretion protein
FUSC                 PF04632.7    650 seq517_BIOID52593    -            655  2.1e-149  498.8  20.0   1   1  5.4e-153  2.5e-149  498.6  13.9     2   649    11   651    10   654 0.97 Fusaric acid resistance protein family
FUSC_2               PF13515.1    128 seq517_BIOID52593    -            655     7e-17   61.4  38.1   1   1   2.7e-18   1.2e-14   54.1  11.4     1   127    23   162    21   163 0.87 Fusaric acid resistance protein-like
ALMT                 PF11744.3    406 seq517_BIOID52593    -            655   0.00013   20.6   3.0   1   1   2.8e-08   0.00013   20.6   2.1    10   189    10   183     3   230 0.70 Aluminium activated malate transporter
Barstar              PF01337.13    90 seq519_BIOID52593    -             90   1.7e-19   69.3   0.4   1   1   1.4e-23   1.9e-19   69.1   0.3     1    84     4    82     4    87 0.96 Barstar (barnase inhibitor)
Ldh_1_N              PF00056.18   142 seq522_BIOID52593    -            334   5.9e-48  162.0   0.8   1   1   1.2e-51   8.5e-48  161.5   0.5     1   141    23   166    23   167 0.97 lactate/malate dehydrogenase, NAD binding domain
Ldh_1_C              PF02866.13   174 seq522_BIOID52593    -            334   1.9e-47  161.1   0.0   1   1   3.9e-51   2.7e-47  160.6   0.0     1   174   169   332   169   332 0.99 lactate/malate dehydrogenase, alpha/beta C-terminal domain
AFG1_ATPase          PF03969.11   362 seq524_BIOID52593    -            375  1.6e-165  550.1   0.1   1   1  1.3e-169  1.8e-165  550.0   0.1     2   362     5   371     4   371 0.99 AFG1-like ATPase
Ribosomal_L13        PF00572.13   128 seq525_BIOID52593    -            142   4.3e-55  185.0   0.3   1   1   3.6e-59   4.9e-55  184.9   0.2     1   127    15   141    15   142 0.99 Ribosomal protein L13
Ribosomal_S9         PF00380.14   121 seq526_BIOID52593    -            130   1.4e-47  160.8   2.1   1   1   1.1e-51   1.5e-47  160.6   1.5     1   121    10   130    10   130 1.00 Ribosomal protein S9/S16
GST_N_3              PF13417.1     75 seq527_BIOID52593    -            212     2e-20   72.6   0.1   1   1   1.4e-23   3.8e-20   71.7   0.0     1    75    13    87    13    87 0.98 Glutathione S-transferase, N-terminal domain
GST_N                PF02798.15    76 seq527_BIOID52593    -            212     2e-17   62.9   0.0   1   1   4.2e-20   1.1e-16   60.5   0.0     2    76    10    81     9    81 0.95 Glutathione S-transferase, N-terminal domain
GST_N_2              PF13409.1     70 seq527_BIOID52593    -            212   4.3e-14   52.1   0.1   1   1   3.6e-17   9.8e-14   51.0   0.0     4    69    21    81    19    82 0.93 Glutathione S-transferase, N-terminal domain
GST_C                PF00043.20    95 seq527_BIOID52593    -            212     6e-11   42.0   0.0   1   1   3.3e-14     9e-11   41.5   0.0     2    95   102   194   101   194 0.93 Glutathione S-transferase, C-terminal domain
GST_C_2              PF13410.1     69 seq527_BIOID52593    -            212   3.1e-09   36.4   0.0   1   1   2.4e-12   6.6e-09   35.4   0.0     3    53   124   174   109   189 0.85 Glutathione S-transferase, C-terminal domain
SspB                 PF04386.8    155 seq528_BIOID52593    -            165   3.4e-47  159.8   0.0   1   1     3e-51   4.2e-47  159.5   0.0     5   155     8   165     5   165 0.90 Stringent starvation protein B
FCD                  PF07729.7    125 seq531_BIOID52593    -            263   3.3e-22   79.0   7.4   1   1   4.8e-26   3.3e-22   79.0   5.1     3   124   125   246   123   247 0.94 FCD domain
GntR                 PF00392.16    64 seq531_BIOID52593    -            263   4.7e-21   73.8   0.9   1   1   1.2e-24     8e-21   73.1   0.6     1    64    32    95    32    95 0.97 Bacterial regulatory proteins, gntR family
DHDPS                PF00701.17   289 seq532_BIOID52593    -            297  2.5e-107  357.6   0.0   1   1    2e-111  2.8e-107  357.5   0.0     2   289     5   293     4   293 0.99 Dihydrodipicolinate synthetase family
MFS_1                PF07690.11   354 seq533_BIOID52593    -            506   3.5e-38  131.1  60.4   1   2   5.3e-29   3.6e-25   88.3  23.8     2   286    36   298    35   306 0.70 Major Facilitator Superfamily
MFS_1                PF07690.11   354 seq533_BIOID52593    -            506   3.5e-38  131.1  60.4   2   2   1.3e-15   8.8e-12   44.3  16.6     2   175   291   462   289   500 0.80 Major Facilitator Superfamily
Sugar_tr             PF00083.19   451 seq533_BIOID52593    -            506   1.1e-26   93.3  11.4   1   1   1.6e-30   1.1e-26   93.3   7.9     2   197    31   210    30   221 0.91 Sugar (and other) transporter
NanE                 PF04131.9    192 seq534_BIOID52593    -            229   8.2e-93  308.5   0.5   1   1   7.1e-97   9.7e-93  308.3   0.4     1   192    35   226    35   226 0.99 Putative N-acetylmannosamine-6-phosphate epimerase
ROK                  PF00480.15   179 seq535_BIOID52593    -            291   7.6e-55  185.3   0.1   1   1   8.4e-59   1.1e-54  184.8   0.1     1   179     5   183     5   183 0.98 ROK family
DUF386               PF04074.7    153 seq536_BIOID52593    -            154   3.3e-54  182.4   0.0   1   1   2.7e-58   3.6e-54  182.3   0.0     1   152     1   150     1   151 0.99 Domain of unknown function (DUF386)
Radical_SAM          PF04055.16   166 seq538_BIOID52593    -            320     4e-15   56.2   0.0   1   1   4.8e-19   6.5e-15   55.5   0.0     9   165    54   213    43   214 0.90 Radical SAM superfamily
HATPase_c            PF02518.21   111 seq539_BIOID52593    -            778     5e-31  106.5   0.1   1   1     1e-33   1.7e-30  104.8   0.1     2   109   395   504   394   506 0.96 Histidine kinase-, DNA gyrase B-, and HSP90-like ATPase
Response_reg         PF00072.19   112 seq539_BIOID52593    -            778   5.1e-22   77.8   0.1   1   1   8.6e-25   1.5e-21   76.4   0.1     1   111   528   639   528   640 0.93 Response regulator receiver domain
PAS                  PF00989.19   113 seq539_BIOID52593    -            778   2.9e-18   65.5   0.0   1   1   5.7e-21   9.8e-18   63.8   0.0     2   113   156   266   155   266 0.91 PAS fold
HisKA                PF00512.20    68 seq539_BIOID52593    -            778   6.2e-17   61.2   1.5   1   1   2.2e-19   3.7e-16   58.7   0.1     2    67   283   346   282   347 0.97 His Kinase A (phospho-acceptor) domain
PAS_4                PF08448.5    110 seq539_BIOID52593    -            778   2.5e-15   56.3   0.0   1   1   7.7e-18   1.3e-14   54.0   0.0     1   110   161   271   161   271 0.99 PAS fold
Hpt                  PF01627.18    90 seq539_BIOID52593    -            778   5.7e-13   48.5   2.1   1   1   4.4e-15   7.6e-12   44.9   0.0     3    90   686   771   684   771 0.96 Hpt domain
PAS_9                PF13426.1    104 seq539_BIOID52593    -            778   8.8e-11   42.0   0.0   1   1   6.1e-13     1e-09   38.5   0.0     1   104   165   268   165   268 0.98 PAS domain
HATPase_c_3          PF13589.1    137 seq539_BIOID52593    -            778   2.9e-07   30.1   0.0   1   1   3.9e-10   6.7e-07   28.9   0.0     6   114   402   514   397   525 0.79 Histidine kinase-, DNA gyrase B-, and HSP90-like ATPase
DJ-1_PfpI            PF01965.19   147 seq541_BIOID52593    -            220   5.9e-23   80.8   0.2   1   1   5.9e-27     8e-23   80.4   0.1     1   145    48   204    48   206 0.85 DJ-1/PfpI family
Transgly             PF00912.17   178 seq543_BIOID52593    -            242   2.9e-54  182.9   0.0   1   1   2.7e-58   3.7e-54  182.6   0.0     9   178    59   228    50   228 0.96 Transglycosylase
ABC_tran             PF00005.22   118 seq548_BIOID52593    -            269   7.1e-19   68.1   0.0   1   1   1.4e-22   9.9e-19   67.7   0.0     1   117    48   172    48   173 0.94 ABC transporter
AAA_21               PF13304.1    303 seq548_BIOID52593    -            269   3.2e-12   46.9   0.0   1   1   5.5e-11   3.8e-07   30.2   0.0   234   302   142   209   136   210 0.93 AAA domain
Permease             PF02405.11   215 seq549_BIOID52593    -            260   1.8e-73  246.4  16.5   1   1   1.6e-77   2.2e-73  246.1  11.4     3   215    44   257    42   257 0.99 Permease
MCE                  PF02470.15    81 seq550_BIOID52593    -            183   1.1e-21   76.5   0.0   1   1   1.1e-25   1.5e-21   76.0   0.0     2    80    39   116    38   117 0.97 mce related protein
Tol_Tol_Ttg2         PF05494.7    170 seq552_BIOID52593    -            211   7.1e-48  162.2   0.0   1   1   6.1e-52   8.4e-48  162.0   0.0     2   168    32   199    31   201 0.96 Toluene tolerance, Ttg2
STAS_2               PF13466.1     80 seq554_BIOID52593    -             97   4.9e-18   64.8   0.1   1   1   8.3e-22   5.6e-18   64.6   0.1     1    79    14    90    14    91 0.98 STAS domain
STAS                 PF01740.16   117 seq554_BIOID52593    -             97   1.7e-05   24.0   0.0   1   1   3.2e-09   2.2e-05   23.7   0.0    53   103    42    92    32    95 0.92 STAS domain
BolA                 PF01722.13    75 seq555_BIOID52593    -             89   1.1e-20   73.1   0.0   1   1     1e-24   1.4e-20   72.8   0.0     3    75    16    80    12    80 0.92 BolA-like protein
EPSP_synthase        PF00275.15   419 seq556_BIOID52593    -            419  8.9e-129  429.4   0.9   1   1  7.5e-133    1e-128  429.2   0.6     1   419     6   406     6   406 0.97 EPSP synthase (3-phosphoshikimate 1-carboxyvinyltransferase)
Ribosomal_L21p       PF00829.16    96 seq557_BIOID52593    -            111   8.7e-38  128.2   2.3   1   1   7.2e-42   9.8e-38  128.0   1.6     1    96     9   104     9   104 0.99 Ribosomal prokaryotic L21 protein
Ribosomal_L27        PF01016.14    81 seq558_BIOID52593    -             85   1.6e-39  133.3   2.9   1   1   1.3e-43   1.8e-39  133.2   2.0     1    80     2    82     2    83 0.98 Ribosomal L27 protein
EamA                 PF00892.15   126 seq559_BIOID52593    -            321   5.4e-42  142.7  28.5   1   2   1.9e-29   1.3e-25   89.7   5.9     1   124    17   142    17   144 0.98 EamA-like transporter family
EamA                 PF00892.15   126 seq559_BIOID52593    -            321   5.4e-42  142.7  28.5   2   2   5.9e-20     4e-16   59.0   8.3     2   125   170   291   169   292 0.97 EamA-like transporter family
EmrE                 PF13536.1    113 seq559_BIOID52593    -            321     1e-09   38.4   7.7   1   1   1.5e-13     1e-09   38.4   5.4     3   103    41   141    39   150 0.93 Multidrug resistance efflux transporter
GTP1_OBG             PF01018.17   156 seq560_BIOID52593    -            390   1.1e-71  239.4   5.5   1   1   3.5e-75   1.6e-71  238.9   3.8     1   156     3   158     3   158 0.99 GTP1/OBG
MMR_HSR1             PF01926.18   114 seq560_BIOID52593    -            390   1.3e-21   76.5   0.0   1   1   4.7e-25   2.1e-21   75.9   0.0     1   114   161   284   161   284 0.82 50S ribosome-binding GTPase
FeoB_N               PF02421.13   189 seq560_BIOID52593    -            390   3.2e-09   36.1   0.0   1   1   2.2e-10     1e-06   28.0   0.0     3    57   162   217   160   224 0.94 Ferrous iron transport protein B
GreA_GreB_N          PF03449.10    74 seq561_BIOID52593    -            158   1.8e-32  111.0   1.1   1   1   3.6e-36   2.4e-32  110.6   0.8     4    74     3    74     1    74 0.97 Transcription elongation factor, N-terminal
GreA_GreB            PF01272.14    77 seq561_BIOID52593    -            158     8e-29   99.0   0.5   1   1   1.6e-32   1.1e-28   98.6   0.3     3    77    83   157    80   157 0.97 Transcription elongation factor, GreA/GreB, C-term
FtsJ                 PF01728.14   181 seq563_BIOID52593    -            209     7e-57  192.2   0.0   1   1   6.1e-61   8.3e-57  191.9   0.0     1   181    31   207    31   207 0.98 FtsJ-like methyltransferase
Peptidase_M41        PF01434.13   213 seq565_BIOID52593    -            647     8e-84  280.2   0.7   1   1   4.6e-87   1.3e-83  279.6   0.5     2   212   385   594   384   595 0.98 Peptidase family M41
AAA                  PF00004.24   132 seq565_BIOID52593    -            647   1.7e-46  157.6   0.0   1   1   1.7e-49   4.7e-46  156.1   0.0     1   131   191   323   191   324 0.97 ATPase family associated with various cellular activities (AAA)
FtsH_ext             PF06480.10   110 seq565_BIOID52593    -            647   1.4e-16   60.5   0.2   1   1   5.1e-20   1.4e-16   60.5   0.1     1   110     8    96     8    96 0.95 FtsH Extracellular
AAA_5                PF07728.9    139 seq565_BIOID52593    -            647   7.9e-07   28.7   0.0   1   1   1.5e-09     4e-06   26.4   0.0     1   137   190   312   190   313 0.82 AAA domain (dynein-related subfamily)
Pterin_bind          PF00809.17   210 seq566_BIOID52593    -            297   1.5e-76  256.2   0.0   1   1   1.7e-80   2.3e-76  255.7   0.0     1   210    35   240    35   240 0.99 Pterin binding enzyme
PGM_PMM_I            PF02878.11   138 seq567_BIOID52593    -            445   2.6e-45  153.1   0.0   1   1   1.8e-48   6.1e-45  151.9   0.0     1   134     4   136     4   138 0.98 Phosphoglucomutase/phosphomannomutase, alpha/beta/alpha domain I
PGM_PMM_III          PF02880.11   111 seq567_BIOID52593    -            445   1.8e-31  108.3   0.2   1   1   1.3e-34   4.3e-31  107.1   0.1     1   109   258   367   258   369 0.93 Phosphoglucomutase/phosphomannomutase, alpha/beta/alpha domain III
PGM_PMM_II           PF02879.11   104 seq567_BIOID52593    -            445   3.9e-21   75.2   0.1   1   1   2.5e-24   8.5e-21   74.1   0.0     2   104   157   254   156   254 0.91 Phosphoglucomutase/phosphomannomutase, alpha/beta/alpha domain II
PGM_PMM_IV           PF00408.15    73 seq567_BIOID52593    -            445   9.8e-16   57.4   0.3   1   1   1.2e-18     4e-15   55.4   0.2     1    73   373   443   373   443 0.96 Phosphoglucomutase/phosphomannomutase, C-terminal domain
SecG                 PF03840.9     74 seq568_BIOID52593    -            110   8.9e-27   92.5   9.6   1   1   7.6e-31     1e-26   92.3   6.7     2    74     3    75     2    75 0.97 Preprotein translocase SecG subunit
Sulfatase            PF00884.18   379 seq569_BIOID52593    -            541   2.9e-45  154.7   2.4   1   1   2.8e-49   3.8e-45  154.4   1.7     2   293   224   474   223   525 0.89 Sulfatase
DUF150               PF02576.12   141 seq571_BIOID52593    -            150     3e-47  159.6   0.0   1   1   2.5e-51   3.4e-47  159.4   0.0     2   141    12   146    11   146 0.96 Uncharacterised BCR, YhbC family COG0779
NusA_N               PF08529.6    122 seq573_BIOID52593    -            495   1.2e-42  144.5   7.5   1   1   5.9e-46   2.7e-42  143.5   5.2     1   121     4   124     4   125 0.99 NusA N-terminal domain
KH_5                 PF13184.1     69 seq573_BIOID52593    -            495   3.3e-28   97.1   1.4   1   1   1.8e-30   8.3e-27   92.6   0.1     1    67   230   296   230   298 0.98 NusA-like KH domain
S1                   PF00575.18    74 seq573_BIOID52593    -            495     1e-11   44.6   0.4   1   1   8.9e-15     4e-11   42.7   0.0     2    72   132   196   131   198 0.96 S1 RNA binding domain
GTP_EFTU             PF00009.22   188 seq574_BIOID52593    -            890   3.7e-42  143.7   0.9   1   1   2.7e-45   3.7e-42  143.7   0.6     4   185   392   551   389   554 0.95 Elongation factor Tu GTP binding domain
IF-2                 PF11987.3    109 seq574_BIOID52593    -            890   5.6e-41  138.7   3.0   1   1   1.8e-43   2.4e-40  136.6   2.1     2   109   673   780   672   780 0.99 Translation-initiation factor 2
IF2_N                PF04760.10    54 seq574_BIOID52593    -            890   3.2e-22   77.8   5.4   1   2   1.6e-09   2.2e-06   27.0   0.1     1    54     1    52     1    52 0.95 Translation initiation factor IF-2, N-terminal region
IF2_N                PF04760.10    54 seq574_BIOID52593    -            890   3.2e-22   77.8   5.4   2   2   2.6e-17   3.6e-14   52.0   0.8     2    54   314   364   313   364 0.97 Translation initiation factor IF-2, N-terminal region
IF2_assoc            PF08364.6     41 seq574_BIOID52593    -            890   2.3e-17   62.6   3.8   1   1   3.9e-20   5.3e-17   61.4   2.6     1    41    55    95    55    95 0.97 Bacterial translation initiation factor IF-2 associated region
GTP_EFTU_D2          PF03144.20    74 seq574_BIOID52593    -            890     1e-16   60.6   5.3   1   2   1.6e-10   2.2e-07   30.8   0.1     1    73   579   641   579   642 0.94 Elongation factor Tu domain 2
GTP_EFTU_D2          PF03144.20    74 seq574_BIOID52593    -            890     1e-16   60.6   5.3   2   2   1.7e-10   2.3e-07   30.6   0.5     1    73   810   877   810   878 0.97 Elongation factor Tu domain 2
Miro                 PF08477.8    119 seq574_BIOID52593    -            890   6.2e-08   33.0   1.0   1   1   4.2e-10   5.8e-07   29.9   0.1     2   119   394   501   393   501 0.89 Miro-like protein
MMR_HSR1             PF01926.18   114 seq574_BIOID52593    -            890   1.6e-07   31.1   0.1   1   1   3.7e-10     5e-07   29.6   0.0     2   114   394   499   393   499 0.74 50S ribosome-binding GTPase
Arf                  PF00025.16   175 seq574_BIOID52593    -            890   9.1e-06   24.9   0.0   1   1   2.6e-08   3.5e-05   22.9   0.0    19   171   396   548   387   552 0.83 ADP-ribosylation factor family
Ras                  PF00071.17   162 seq574_BIOID52593    -            890   1.3e-05   24.5   0.0   1   1   9.2e-09   1.3e-05   24.5   0.0     3   158   395   550   393   554 0.82 Ras family
PduV-EutP            PF10662.4    143 seq574_BIOID52593    -            890   1.6e-05   24.3   0.3   1   1   5.1e-08     7e-05   22.2   0.0     4   140   394   547   392   549 0.71 Ethanolamine utilisation - propanediol utilisation
RBFA                 PF02033.13   104 seq575_BIOID52593    -            133   8.1e-35  118.8   0.1   1   1     7e-39   9.5e-35  118.6   0.0     1   103     7   112     7   113 0.94 Ribosome-binding factor A
TruB_N               PF01509.13   149 seq576_BIOID52593    -            314   8.5e-58  194.6   0.0   1   1   1.7e-61   1.1e-57  194.2   0.0     1   149    33   180    33   180 0.99 TruB family pseudouridylate synthase (N terminal domain)
TruB-C_2             PF09157.6     58 seq576_BIOID52593    -            314   1.7e-19   69.3   0.1   1   1   5.8e-23     4e-19   68.1   0.0     1    58   252   309   252   309 0.97 Pseudouridine synthase II TruB, C-terminal
Ribosomal_S15        PF00312.17    83 seq577_BIOID52593    -             89   4.8e-35  119.0   0.9   1   1   3.9e-39   5.3e-35  118.9   0.6     2    83     7    88     6    88 0.98 Ribosomal protein S15
RNase_PH             PF01138.16   132 seq578_BIOID52593    -            711   3.5e-41  140.4   0.0   1   2   1.3e-21     3e-18   66.3   0.0     5   132    16   144    13   144 0.90 3' exoribonuclease family, domain 1
RNase_PH             PF01138.16   132 seq578_BIOID52593    -            711   3.5e-41  140.4   0.0   2   2   3.7e-23   8.5e-20   71.3   0.0     2   132   324   456   323   456 0.90 3' exoribonuclease family, domain 1
PNPase               PF03726.9     83 seq578_BIOID52593    -            711   2.4e-26   91.6   2.1   1   1   1.1e-29   2.4e-26   91.6   1.5     2    83   242   320   241   320 0.98 Polyribonucleotide nucleotidyltransferase, RNA binding domain
RNase_PH_C           PF03725.10    68 seq578_BIOID52593    -            711   1.4e-23   82.5   8.4   1   2   9.7e-19   2.2e-15   56.2   0.1     1    67   147   210   147   211 0.96 3' exoribonuclease family, domain 2
RNase_PH_C           PF03725.10    68 seq578_BIOID52593    -            711   1.4e-23   82.5   8.4   2   2   2.4e-10   5.5e-07   29.3   0.5     1    66   459   527   459   529 0.92 3' exoribonuclease family, domain 2
S1                   PF00575.18    74 seq578_BIOID52593    -            711   6.3e-23   80.5   2.7   1   1   2.8e-26   6.3e-23   80.5   1.9     3    74   620   690   618   690 0.97 S1 RNA binding domain
KH_1                 PF00013.24    58 seq578_BIOID52593    -            711   3.1e-13   49.0   5.1   1   1   4.9e-16   1.1e-12   47.2   3.6     3    58   557   612   555   612 0.95 KH domain
KH_3                 PF13014.1     43 seq578_BIOID52593    -            711     9e-07   28.3   0.2   1   1   1.2e-09   2.8e-06   26.7   0.2     2    28   565   591   564   605 0.86 KH domain
TPR_2                PF07719.12    34 seq581_BIOID52593    -            294   6.5e-17   59.9   8.6   1   3   3.4e-06    0.0059   16.3   0.1     1    33    62    94    62    95 0.96 Tetratricopeptide repeat
TPR_2                PF07719.12    34 seq581_BIOID52593    -            294   6.5e-17   59.9   8.6   2   3   3.3e-08   5.6e-05   22.6   0.0     1    34    96   129    96   129 0.95 Tetratricopeptide repeat
TPR_2                PF07719.12    34 seq581_BIOID52593    -            294   6.5e-17   59.9   8.6   3   3   1.1e-05     0.019   14.7   0.0     2    30   235   263   234   267 0.91 Tetratricopeptide repeat
TPR_1                PF00515.23    34 seq581_BIOID52593    -            294   6.8e-15   53.8   6.9   1   2   6.5e-07    0.0011   18.3   0.0     1    33    62    94    62    95 0.96 Tetratricopeptide repeat
TPR_1                PF00515.23    34 seq581_BIOID52593    -            294   6.8e-15   53.8   6.9   2   2   6.7e-09   1.1e-05   24.6   0.0     2    34    97   129    96   129 0.95 Tetratricopeptide repeat
TPR_11               PF13414.1     69 seq581_BIOID52593    -            294   2.4e-14   52.5  10.8   1   1   3.7e-12   6.4e-09   35.2   0.7     3    69    96   161    94   161 0.89 TPR repeat
TPR_8                PF13181.1     34 seq581_BIOID52593    -            294     2e-11   42.6   2.0   1   3   5.9e-05       0.1   12.3   0.0     1    33    62    94    62    95 0.94 Tetratricopeptide repeat
TPR_8                PF13181.1     34 seq581_BIOID52593    -            294     2e-11   42.6   2.0   2   3   1.3e-05     0.021   14.4   0.0     9    34   104   129    97   130 0.83 Tetratricopeptide repeat
TPR_8                PF13181.1     34 seq581_BIOID52593    -            294     2e-11   42.6   2.0   3   3   3.8e-05     0.064   12.9   0.1     3    28   236   261   234   264 0.90 Tetratricopeptide repeat
TPR_9                PF13371.1     73 seq581_BIOID52593    -            294   3.2e-10   39.6   7.1   1   2   4.7e-07   0.00081   19.0   1.1    11    64    44    97    35    98 0.92 Tetratricopeptide repeat
TPR_9                PF13371.1     73 seq581_BIOID52593    -            294   3.2e-10   39.6   7.1   2   2   2.5e-08   4.2e-05   23.2   0.2     6    63   107   164   102   174 0.93 Tetratricopeptide repeat
DEAD                 PF00270.24   173 seq582_BIOID52593    -            646     2e-50  170.5   0.0   1   1   1.1e-52   3.7e-49  166.4   0.0     2   171    48   212    47   214 0.96 DEAD/DEAH box helicase
Helicase_C           PF00271.26    78 seq582_BIOID52593    -            646   2.4e-26   91.2   0.1   1   1   3.1e-29     1e-25   89.2   0.0     2    78   281   357   280   357 0.98 Helicase conserved C-terminal domain
DbpA                 PF03880.10    74 seq582_BIOID52593    -            646   9.8e-23   79.5   0.0   1   1   6.7e-26   2.3e-22   78.3   0.0     3    73   506   576   504   577 0.97 DbpA RNA binding domain
DEADboxA             PF12343.3     63 seq582_BIOID52593    -            646   2.6e-13   49.8  41.0   1   1   7.6e-17   2.6e-13   49.8  28.4     1    63   585   646   585   646 0.94 Cold shock protein DEAD box A
Trp_Tyr_perm         PF03222.8    394 seq583_BIOID52593    -            414  5.5e-154  512.6  28.4   1   1  4.6e-158  6.3e-154  512.4  19.7     2   394    10   402     9   402 0.99 Tryptophan/tyrosine permease family
SCP2                 PF02036.12   101 seq585_BIOID52593    -            174   3.3e-19   68.8   0.1   1   1   3.5e-23   4.8e-19   68.3   0.1    11   101    45   133    33   133 0.93 SCP-2 sterol transfer family
Acetyltransf_9       PF13527.1    128 seq586_BIOID52593    -            167   9.1e-11   41.6   0.0   1   1   3.6e-14   1.2e-10   41.1   0.0     9   128    10   125     3   125 0.86 Acetyltransferase (GNAT) domain
Acetyltransf_1       PF00583.19    83 seq586_BIOID52593    -            167     1e-10   41.3   0.0   1   1   4.7e-14   1.6e-10   40.7   0.0     3    83    49   123    47   123 0.93 Acetyltransferase (GNAT) family
Acetyltransf_7       PF13508.1     79 seq586_BIOID52593    -            167   9.7e-07   28.7   0.0   1   1   5.1e-10   1.8e-06   27.9   0.0     6    78    45   123    43   124 0.74 Acetyltransferase (GNAT) domain
Acetyltransf_10      PF13673.1    117 seq586_BIOID52593    -            167   4.9e-05   23.3   0.0   1   1   2.3e-08   7.8e-05   22.6   0.0     1   117    10   122    10   122 0.71 Acetyltransferase (GNAT) domain
NAD_binding_10       PF13460.1    183 seq591_BIOID52593    -            211   3.1e-16   59.7   0.0   1   1   1.1e-19   3.7e-16   59.5   0.0     1   182     4   191     4   192 0.83 NADH(P)-binding
Semialdhyde_dh       PF01118.19   121 seq591_BIOID52593    -            211   9.1e-08   32.3   0.0   1   1   1.8e-10   6.1e-07   29.6   0.0     2    84     4    80     3   100 0.77 Semialdehyde dehydrogenase, NAD binding domain
Epimerase            PF01370.16   236 seq591_BIOID52593    -            211   1.6e-05   24.3   0.0   1   1   1.2e-08   4.1e-05   23.0   0.0     1   115     4   110     4   172 0.87 NAD dependent epimerase/dehydratase family
DUF318               PF03773.8    307 seq593_BIOID52593    -            346     4e-82  275.5  24.8   1   1   3.9e-86   5.3e-82  275.1  17.2     2   305    62   343    61   345 0.98 Predicted permease
TP_methylase         PF00590.15   210 seq595_BIOID52593    -            286   6.6e-32  110.8   0.3   1   1   8.1e-36   1.1e-31  110.0   0.2     1   209    13   213    13   214 0.85 Tetrapyrrole (Corrin/Porphyrin) Methylases
DeoRC                PF00455.17   162 seq600_BIOID52593    -            269   7.6e-57  191.3   1.5   1   1   1.8e-60   8.3e-57  191.2   0.5     2   161    88   247    87   248 0.99 DeoR C terminal sensor domain
HTH_DeoR             PF08220.7     57 seq600_BIOID52593    -            269   3.1e-21   74.5   0.2   1   1   1.2e-24   5.3e-21   73.7   0.1     1    57    18    74    18    74 0.98 DeoR-like helix-turn-helix domain
HTH_11               PF08279.7     55 seq600_BIOID52593    -            269   1.4e-09   37.2   0.1   1   1   8.4e-13   3.8e-09   35.9   0.1     1    48    18    64    18    68 0.91 HTH domain
MFS_1                PF07690.11   354 seq601_BIOID52593    -            444   5.9e-53  179.7  48.9   1   1   1.4e-50   9.8e-47  159.2  26.8     1   318    23   366    23   369 0.80 Major Facilitator Superfamily
Sugar_tr             PF00083.19   451 seq601_BIOID52593    -            444   9.4e-08   30.9  37.5   1   1     4e-11   2.7e-07   29.4  26.1    16   437    19   434     9   441 0.75 Sugar (and other) transporter
HpcH_HpaI            PF03328.9    221 seq602_BIOID52593    -            256   1.6e-62  210.2   0.0   1   1   2.6e-66   1.8e-62  210.0   0.0     1   219    20   244    20   246 0.97 HpcH/HpaI aldolase/citrate lyase family
NAD_binding_2        PF03446.10   162 seq603_BIOID52593    -            299   5.2e-53  179.1   2.5   1   1   2.5e-56   8.4e-53  178.4   1.7     2   162     6   167     5   167 0.98 NAD binding domain of 6-phosphogluconate dehydrogenase
F420_oxidored        PF03807.12    96 seq603_BIOID52593    -            299   9.5e-10   38.6   2.4   1   1   1.2e-12   4.2e-09   36.5   0.2     1    93     7    98     7   100 0.79 NADP oxidoreductase coenzyme F420-dependent
2-Hacid_dh_C         PF02826.14   178 seq603_BIOID52593    -            299   2.2e-08   33.3   0.3   1   1     2e-11   6.9e-08   31.7   0.1    37   158     6   130     4   140 0.86 D-isomer specific 2-hydroxyacid dehydrogenase, NAD binding domain
3HCDH_N              PF02737.13   180 seq603_BIOID52593    -            299   6.5e-05   22.5   1.3   1   1   2.9e-08   9.9e-05   21.9   0.1     1    84     7    87     7    95 0.78 3-hydroxyacyl-CoA dehydrogenase, NAD binding domain
Gly_kinase           PF02595.10   378 seq604_BIOID52593    -            408  9.7e-190  630.0  13.8   1   1  8.1e-194  1.1e-189  629.8   9.5     1   377    28   404    28   405 1.00 Glycerate kinase family
LysR_substrate       PF03466.15   209 seq611_BIOID52593    -            312     9e-33  113.0   0.0   1   1   1.7e-36   1.2e-32  112.6   0.0     7   207    98   297    92   299 0.95 LysR substrate binding domain
HTH_1                PF00126.22    60 seq611_BIOID52593    -            312   4.1e-19   67.9   0.0   1   1   1.1e-22   7.2e-19   67.1   0.0     2    60    10    68     9    68 0.98 Bacterial regulatory helix-turn-helix protein, lysR family
PALP                 PF00291.20   307 seq612_BIOID52593    -            329   1.1e-72  244.6   0.4   1   1   9.9e-77   1.4e-72  244.4   0.3    12   307    32   312    21   312 0.91 Pyridoxal-phosphate dependent enzyme
Trp_Tyr_perm         PF03222.8    394 seq614_BIOID52593    -            443   1.8e-08   33.5  29.3   1   1   1.8e-12   2.5e-08   33.0  20.3    13   391    29   438    22   441 0.76 Tryptophan/tyrosine permease family
Acetate_kinase       PF00871.12   388 seq615_BIOID52593    -            406  1.3e-163  543.9   0.1   1   1  1.1e-167  1.5e-163  543.7   0.1     2   387    11   390    10   391 0.98 Acetokinase family
PFL                  PF02901.10   648 seq616_BIOID52593    -            764  7.3e-196  652.3   0.0   1   1  1.6e-199  1.1e-195  651.8   0.0     4   648    27   618    22   618 0.97 Pyruvate formate lyase
Gly_radical          PF01228.16   106 seq616_BIOID52593    -            764   5.7e-43  145.4   0.0   1   1   1.8e-46   1.2e-42  144.4   0.0     1   106   634   745   634   745 0.98 Glycine radical
Ribonuc_L-PSP        PF01042.16   121 seq621_BIOID52593    -            129   2.5e-45  153.0   0.1   1   1   2.1e-49   2.8e-45  152.8   0.1     1   120     7   126     7   127 0.98 Endoribonuclease L-PSP
SDH_alpha            PF03313.10   283 seq622_BIOID52593    -            454    4e-106  354.0   5.2   1   1  7.6e-110  5.2e-106  353.7   3.6     3   282   184   449   182   450 0.97 Serine dehydratase alpha chain
SDH_beta             PF03315.10   158 seq622_BIOID52593    -            454   1.4e-53  181.0   0.0   1   1   3.4e-57   2.3e-53  180.3   0.0     1   156     3   157     3   159 0.96 Serine dehydratase beta chain
SDH_alpha            PF03313.10   283 seq624_BIOID52593    -            436   5.1e-73  245.4  15.7   1   1   3.7e-77   5.1e-73  245.4  10.9     4   281    52   429    48   433 0.97 Serine dehydratase alpha chain
DUF3521              PF12035.3     35 seq625_BIOID52593    -             53   3.7e-16   58.5   3.5   1   1   2.7e-20   3.7e-16   58.5   2.5     1    35    11    49    11    49 0.97 Protein of unknown function (DUF3521)
LysR_substrate       PF03466.15   209 seq626_BIOID52593    -            298   6.9e-18   64.3   0.5   1   1   1.6e-21   1.1e-17   63.7   0.3     5   191    96   279    92   293 0.78 LysR substrate binding domain
HTH_1                PF00126.22    60 seq626_BIOID52593    -            298   1.8e-16   59.4   0.1   1   1   6.9e-20   4.7e-16   58.1   0.0     1    60     9    68     9    68 0.97 Bacterial regulatory helix-turn-helix protein, lysR family
Pili_assembly_N      PF00345.15   122 seq633_BIOID52593    -            238   1.6e-11   43.9   3.0   1   1   1.5e-15   2.1e-11   43.5   0.5    14   116    38   145    27   147 0.81 Gram-negative pili assembly chaperone, N-terminal domain
Fimbrial_CS1         PF04449.7    143 seq636_BIOID52593    -            166     1e-53  181.1   4.2   1   1   8.6e-58   1.2e-53  180.9   2.9     1   143    24   165    24   165 0.98 CS1 type fimbrial major subunit
CblD                 PF07434.6    360 seq638_BIOID52593    -            362     1e-49  169.0   0.0   1   1   9.7e-54   1.3e-49  168.7   0.0    90   357    70   358    57   361 0.82 CblD like pilus biogenesis initiator
UxaC                 PF02614.9    469 seq639_BIOID52593    -            491  6.8e-227  753.4   0.1   1   1  5.6e-231  7.7e-227  753.3   0.1     1   467    22   489    22   491 0.99 Glucuronate isomerase
GD_AH_C              PF04295.8    397 seq640_BIOID52593    -            495  2.8e-154  513.4   0.0   1   1    5e-158  3.4e-154  513.1   0.0     3   397   106   495   104   495 0.99 D-galactarate dehydratase / Altronate hydrolase, C terminus
SAF                  PF08666.7     63 seq640_BIOID52593    -            495     1e-16   60.9   0.6   1   1   3.2e-20   2.2e-16   59.9   0.4     1    62    10    80    10    81 0.98 SAF domain
Imp-YgjV             PF10688.4    164 seq641_BIOID52593    -            183   5.4e-60  201.4  10.9   1   1   4.4e-64     6e-60  201.2   7.6     1   163     3   165     3   166 0.99 Bacterial inner membrane protein
MTS                  PF05175.9    170 seq643_BIOID52593    -            378   1.4e-59  200.1   0.0   1   1   4.8e-60   6.6e-57  191.4   0.0     2   170   199   370   198   370 0.98 Methyltransferase small domain
Methyltransf_31      PF13847.1    152 seq643_BIOID52593    -            378     2e-14   53.3   0.0   1   1   6.1e-17   8.3e-14   51.3   0.0     6   117   231   347   227   372 0.84 Methyltransferase domain
Methyltransf_26      PF13659.1    117 seq643_BIOID52593    -            378   5.2e-12   45.7   0.0   1   1     1e-14   1.4e-11   44.3   0.0     3   115   231   340   229   342 0.89 Methyltransferase domain
Methyltransf_18      PF12847.2    112 seq643_BIOID52593    -            378   1.9e-11   44.4   0.0   1   1   4.1e-14   5.6e-11   42.8   0.0     3   110   230   339   229   341 0.82 Methyltransferase domain
Methyltransf_12      PF08242.7     99 seq643_BIOID52593    -            378   4.9e-08   33.2   0.0   1   1   2.2e-10     3e-07   30.7   0.0     1    99   233   336   233   336 0.91 Methyltransferase domain
Methyltransf_25      PF13649.1    101 seq643_BIOID52593    -            378   3.1e-06   27.3   0.0   1   1   5.7e-09   7.9e-06   26.0   0.0     1   101   232   334   232   334 0.80 Methyltransferase domain
PrmA                 PF06325.8    295 seq643_BIOID52593    -            378   5.1e-06   25.6   0.0   1   1   1.7e-08   2.3e-05   23.5   0.0   163   232   230   305   219   326 0.74 Ribosomal protein L11 methyltransferase (PrmA)
Cons_hypoth95        PF03602.10   183 seq643_BIOID52593    -            378   0.00011   21.5   0.0   1   1   1.5e-07   0.00021   20.6   0.0    41   152   228   339   217   362 0.72 Conserved hypothetical protein 95
HTH_19               PF12844.2     64 seq645_BIOID52593    -            138   4.8e-08   32.8   0.0   1   1   3.2e-11   2.2e-07   30.6   0.0     4    56    84   134    82   138 0.92 Helix-turn-helix domain
HTH_3                PF01381.17    55 seq645_BIOID52593    -            138   1.8e-07   30.7   0.0   1   1   5.3e-11   3.6e-07   29.7   0.0     1    54    84   135    84   136 0.94 Helix-turn-helix
tRNA_bind            PF01588.15    95 seq650_BIOID52593    -            110   7.6e-32  108.9   0.6   1   1   6.3e-36   8.6e-32  108.7   0.4     1    94    14   107    14   108 0.98 Putative tRNA binding domain
MCPsignal            PF00015.16   213 seq652_BIOID52593    -            506   5.5e-51  173.0  37.2   1   1   3.7e-53     1e-49  168.8  17.2     5   208   314   503   310   506 0.95 Methyl-accepting chemotaxis protein (MCP) signalling domain
PAS_3                PF08447.6     91 seq652_BIOID52593    -            506   2.5e-14   53.0   0.0   1   1   1.7e-17   4.6e-14   52.1   0.0     2    89    31   113    30   115 0.95 PAS fold
PAS_9                PF13426.1    104 seq652_BIOID52593    -            506   2.8e-13   50.0   0.0   1   1   3.7e-16     1e-12   48.2   0.0     6    98    23   114    18   120 0.93 PAS domain
HAMP                 PF00672.20    70 seq652_BIOID52593    -            506   3.4e-08   33.4  11.7   1   1     2e-10   5.5e-07   29.5   0.0     3    61   188   246   186   250 0.91 HAMP domain
PAS                  PF00989.19   113 seq652_BIOID52593    -            506   3.3e-06   26.7   0.0   1   1   2.9e-09   7.8e-06   25.5   0.0    14   106    21   111    14   114 0.92 PAS fold
FAD_binding_9        PF08021.6    117 seq656_BIOID52593    -            254   9.3e-34  115.7   0.0   1   1   3.7e-37   2.6e-33  114.3   0.0     1   116    21   132    21   133 0.96 Siderophore-interacting FAD-binding domain
SIP                  PF04954.8    119 seq656_BIOID52593    -            254   4.7e-21   75.2   0.4   1   1   9.2e-25   6.3e-21   74.8   0.3     4   118   142   253   139   254 0.95 Siderophore-interacting protein
UDG                  PF03167.14   152 seq657_BIOID52593    -            168   6.4e-26   90.5   0.0   1   1   5.2e-30   7.1e-26   90.3   0.0     5   151     7   159     3   163 0.91 Uracil DNA glycosylase superfamily
Peptidase_M22        PF00814.20   268 seq660_BIOID52593    -            337  4.2e-102  341.1   0.0   1   1  3.5e-106  4.7e-102  340.9   0.0     2   268    24   307    23   307 0.98 Glycoprotease family
LysR_substrate       PF03466.15   209 seq662_BIOID52593    -            310   2.9e-34  117.8   0.0   1   1   5.6e-38   3.8e-34  117.5   0.0     2   208    92   296    91   297 0.95 LysR substrate binding domain
HTH_1                PF00126.22    60 seq662_BIOID52593    -            310   1.2e-15   56.8   1.2   1   1   1.7e-19   1.2e-15   56.8   0.9     2    60     9    67     8    67 0.98 Bacterial regulatory helix-turn-helix protein, lysR family
FolB                 PF02152.13   113 seq663_BIOID52593    -            122   2.1e-32  111.4   0.2   1   1   1.7e-36   2.4e-32  111.3   0.1     1   113     4   114     4   114 0.99 Dihydroneopterin aldolase
BacA                 PF02673.13   259 seq665_BIOID52593    -            273   2.1e-91  305.5  14.3   1   1   1.8e-95   2.5e-91  305.3   9.9     2   258    10   267     9   268 0.96 Bacitracin resistance protein BacA
CYTH                 PF01928.16   185 seq666_BIOID52593    -            433   1.6e-40  138.6   0.0   1   1   2.3e-44   3.1e-40  137.6   0.0     2   183     3   200     2   202 0.92 CYTH domain
GlnE                 PF03710.10   248 seq667_BIOID52593    -            970  1.8e-188  623.4   2.7   1   2   6.4e-94   4.4e-90  301.1   0.0     4   247    56   300    53   301 0.98 Glutamate-ammonia ligase adenylyltransferase
GlnE                 PF03710.10   248 seq667_BIOID52593    -            970  1.8e-188  623.4   2.7   2   2  3.6e-100   2.5e-96  321.6   0.2     2   246   577   828   576   830 0.98 Glutamate-ammonia ligase adenylyltransferase
GlnD_UR_UTase        PF08335.6    142 seq667_BIOID52593    -            970   5.5e-52  175.2   7.0   1   2   3.8e-44   2.6e-40  137.4   0.4     1   142   321   460   321   460 0.99 GlnD PII-uridylyltransferase
GlnD_UR_UTase        PF08335.6    142 seq667_BIOID52593    -            970   5.5e-52  175.2   7.0   2   2   3.8e-14   2.6e-10   40.1   0.7     1    91   849   940   846   946 0.91 GlnD PII-uridylyltransferase
PfkB                 PF00294.19   301 seq668_BIOID52593    -            477   3.1e-55  187.3   0.5   1   1   1.4e-58   4.8e-55  186.6   0.1     2   299    11   305    10   307 0.87 pfkB family carbohydrate kinase
CTP_transf_2         PF01467.21   157 seq668_BIOID52593    -            477   1.6e-11   44.3   0.0   1   1   1.9e-14   6.5e-11   42.4   0.0     1   156   344   469   344   470 0.90 Cytidylyltransferase
Phos_pyr_kin         PF08543.7    246 seq668_BIOID52593    -            477   1.3e-08   34.3   0.0   1   1   8.5e-12   2.9e-08   33.1   0.0   118   224   187   287   166   293 0.89 Phosphomethylpyrimidine kinase
Carb_kinase          PF01256.12   242 seq668_BIOID52593    -            477     4e-06   26.1   0.1   1   1   1.9e-09   6.4e-06   25.5   0.0    61   212   137   287    82   310 0.74 Carbohydrate kinase
GlgS                 PF08971.6     66 seq670_BIOID52593    -             66   8.9e-42  140.7   0.7   1   1   7.1e-46   9.7e-42  140.6   0.5     1    66     1    66     1    66 0.99 Glycogen synthesis protein
DHBP_synthase        PF00926.14   194 seq672_BIOID52593    -            217     6e-80  266.9   0.8   1   1   4.9e-84   6.7e-80  266.7   0.6     1   194    16   209    16   209 0.99 3,4-dihydroxy-2-butanone 4-phosphate synthase
DUF4051              PF13260.1     54 seq673_BIOID52593    -             64   2.3e-36  122.8   1.8   1   1   1.9e-40   2.6e-36  122.6   1.2     1    54     9    62     9    62 0.98 Protein of unknown function (DUF4051)
LigB                 PF02900.13   272 seq674_BIOID52593    -            271   2.3e-57  193.9   0.2   1   1   1.9e-61   2.6e-57  193.7   0.2     1   271    16   270    16   271 0.92 Catalytic LigB subunit of aromatic ring-opening dioxygenase
NUDIX                PF00293.23   135 seq675_BIOID52593    -            209   3.2e-14   52.6   0.2   1   1   3.5e-18   4.7e-14   52.0   0.1     4   127    59   187    56   198 0.87 NUDIX domain
DUF1249              PF06853.7    121 seq676_BIOID52593    -            140   6.9e-46  154.6   0.2   1   1   5.8e-50     8e-46  154.4   0.1     2   118    21   136    20   139 0.97 Protein of unknown function (DUF1249)
Metallophos          PF00149.23   201 seq677_BIOID52593    -            275     1e-14   54.3   1.3   1   1   2.7e-18   1.8e-14   53.5   0.9     2   200    16   206    15   207 0.88 Calcineurin-like phosphoesterase
Metallophos_2        PF12850.2    156 seq677_BIOID52593    -            275   3.2e-12   46.4   0.0   1   1   7.3e-16     5e-12   45.8   0.0     2   139    16   225    15   239 0.69 Calcineurin-like phosphoesterase superfamily domain
UPF0227              PF05728.7    187 seq678_BIOID52593    -            193   9.7e-75  250.2   0.0   1   1   1.6e-78   1.1e-74  250.1   0.0     2   186     4   188     3   189 0.99 Uncharacterised protein family (UPF0227)
Abhydrolase_5        PF12695.2    142 seq678_BIOID52593    -            193   1.1e-06   28.3   0.0   1   1   2.6e-10   1.8e-06   27.6   0.0     1   141     3   172     3   173 0.67 Alpha/beta hydrolase family
DNA_gyraseB          PF00204.20   173 seq679_BIOID52593    -            630   3.7e-40  136.8   0.0   1   1     2e-43   6.8e-40  135.9   0.0     1   169   218   384   218   388 0.90 DNA gyrase B
DNA_gyraseB_C        PF00986.16    65 seq679_BIOID52593    -            630   6.4e-25   86.5   2.7   1   1   3.6e-28   1.2e-24   85.6   1.9     2    65   554   620   553   620 0.92 DNA gyrase B subunit, carboxyl terminus
Toprim               PF01751.17    88 seq679_BIOID52593    -            630   4.4e-16   58.4   0.0   1   1   2.5e-19   8.7e-16   57.4   0.0     1    86   413   522   413   524 0.93 Toprim domain
HATPase_c            PF02518.21   111 seq679_BIOID52593    -            630   4.7e-13   48.7   0.1   1   1   2.4e-16   8.2e-13   47.9   0.1     2   109    28   170    27   172 0.93 Histidine kinase-, DNA gyrase B-, and HSP90-like ATPase
BOF                  PF04076.8    103 seq683_BIOID52593    -            130   5.9e-46  154.4   1.4   1   1   5.5e-50   7.5e-46  154.0   1.0     1   103    25   127    24   127 0.99 Bacterial OB fold (BOF) protein
GyrI-like            PF06445.10   155 seq684_BIOID52593    -            160     1e-30  106.6   0.0   1   1   8.5e-35   1.2e-30  106.5   0.0     2   154     7   159     6   160 0.98 GyrI-like small molecule binding domain
DNA_topoisoIV        PF00521.15   426 seq688_BIOID52593    -            752  3.9e-133  444.2   0.0   1   1  6.8e-137  4.6e-133  444.0   0.0     1   426    29   466    29   466 0.97 DNA gyrase/topoisomerase IV, subunit A
DNA_gyraseA_C        PF03989.8     48 seq688_BIOID52593    -            752   8.5e-11   40.8   0.0   1   2     3e-07     0.002   17.2   0.0     2    41   593   630   592   636 0.91 DNA gyrase C-terminal domain, beta-propeller
DNA_gyraseA_C        PF03989.8     48 seq688_BIOID52593    -            752   8.5e-11   40.8   0.0   2   2   5.1e-08   0.00035   19.7   0.0     1    36   641   675   641   685 0.95 DNA gyrase C-terminal domain, beta-propeller
Acyltransferase      PF01553.16   132 seq689_BIOID52593    -            245   3.6e-33  113.6   0.0   1   1   3.9e-37   5.3e-33  113.1   0.0     4   132    55   180    52   180 0.95 Acyltransferase
Cu-oxidase_3         PF07732.10   120 seq690_BIOID52593    -            470   9.7e-27   92.9   0.4   1   1   6.5e-30     3e-26   91.4   0.1     1   118    51   166    51   168 0.96 Multicopper oxidase
Cu-oxidase_2         PF07731.9    138 seq690_BIOID52593    -            470   4.3e-10   39.1   0.0   1   1   1.9e-13   8.6e-10   38.1   0.0    17   136   367   468   339   470 0.83 Multicopper oxidase
Cu-oxidase           PF00394.17   159 seq690_BIOID52593    -            470   0.00011   21.9   0.0   1   1   6.6e-08    0.0003   20.6   0.0    63   126   223   287   187   302 0.82 Multicopper oxidase
Radical_SAM_N        PF08497.5    302 seq691_BIOID52593    -            739  1.1e-153  510.3   0.0   1   1  6.3e-157  2.9e-153  509.0   0.0     1   302    29   379    29   379 0.99 Radical SAM N-terminal
DUF3362              PF11842.3    151 seq691_BIOID52593    -            739   3.3e-43  147.0   1.8   1   1   1.2e-46   5.5e-43  146.3   1.3     1   129   594   720   594   735 0.81 Domain of unknown function (DUF3362)
Radical_SAM          PF04055.16   166 seq691_BIOID52593    -            739     1e-20   74.4   0.0   1   1   1.7e-23   7.7e-20   71.5   0.1     1   165   380   585   380   586 0.93 Radical SAM superfamily
AraC_N               PF06719.8    155 seq692_BIOID52593    -            355   1.9e-46  157.0   0.0   1   1   6.8e-50   3.1e-46  156.3   0.0     3   155    84   236    82   236 0.97 AraC-type transcriptional regulator N-terminus
HTH_18               PF12833.2     81 seq692_BIOID52593    -            355   2.8e-21   75.3   1.1   1   1   2.1e-24   9.7e-21   73.5   0.4     1    77   269   344   269   348 0.97 Helix-turn-helix domain
HTH_AraC             PF00165.18    42 seq692_BIOID52593    -            355   2.1e-18   65.3   0.2   1   2   7.7e-12   3.5e-08   32.8   0.0     1    42   256   297   256   297 0.97 Bacterial regulatory helix-turn-helix proteins, AraC family
HTH_AraC             PF00165.18    42 seq692_BIOID52593    -            355   2.1e-18   65.3   0.2   2   2   6.9e-11   3.1e-07   29.8   0.0    15    39   319   344   311   345 0.94 Bacterial regulatory helix-turn-helix proteins, AraC family
MotA_ExbB            PF01618.11   139 seq696_BIOID52593    -            244   4.1e-42  142.9   0.7   1   1   6.8e-46   9.3e-42  141.8   0.5     5   137    80   212    76   214 0.93 MotA/TolQ/ExbB proton channel family
ExbD                 PF02472.11   130 seq697_BIOID52593    -            141   1.5e-29  102.4   0.5   1   1   1.2e-33   1.7e-29  102.3   0.4     3   127    13   134    11   137 0.96 Biopolymer transport protein ExbD/TolR
UPF0114              PF03350.11   124 seq698_BIOID52593    -            164     4e-39  133.2   6.1   1   1   4.5e-43   6.2e-39  132.6   4.2     2   124     9   126     8   126 0.99 Uncharacterized protein family, UPF0114
DLH                  PF01738.13   218 seq699_BIOID52593    -            308   1.7e-50  171.2   0.2   1   1     9e-54   2.1e-50  170.9   0.1     2   218    98   307    97   307 0.93 Dienelactone hydrolase family
Abhydrolase_5        PF12695.2    142 seq699_BIOID52593    -            308   5.5e-11   42.2   0.1   1   1   3.8e-14   8.7e-11   41.6   0.1     1   141   113   277   113   278 0.77 Alpha/beta hydrolase family
BAAT_C               PF08840.6    213 seq699_BIOID52593    -            308   3.6e-06   26.7   0.8   1   1     4e-08     9e-05   22.1   0.0     6    68   176   237   173   272 0.82 BAAT / Acyl-CoA thioester hydrolase C terminal
Peptidase_S15        PF02129.13   272 seq699_BIOID52593    -            308   2.3e-05   23.8   0.0   1   1   1.4e-08   3.2e-05   23.3   0.0    83   134   173   223   102   289 0.87 X-Pro dipeptidyl-peptidase (S15 family)
DUF2623              PF11115.3     95 seq700_BIOID52593    -             95     2e-54  181.4   1.9   1   1   1.6e-58   2.1e-54  181.3   1.3     1    95     1    95     1    95 0.99 Protein of unknown function (DUF2623)
Oxidored_q6          PF01058.17   131 seq702_BIOID52593    -            372   1.6e-32  111.7   1.4   1   1   1.7e-36   2.3e-32  111.2   0.5     1   130    59   204    59   205 0.96 NADH ubiquinone oxidoreductase, 20 Kd subunit
Fer4_11              PF13247.1     99 seq703_BIOID52593    -            328   6.6e-29   99.6  14.6   1   1   4.2e-32   7.2e-29   99.4   7.0     3    99   105   207   103   207 0.91 4Fe-4S dicluster domain
Fer4_7               PF12838.2     52 seq703_BIOID52593    -            328   2.9e-15   56.2  19.8   1   2   1.2e-10     2e-07   31.1   2.6     2    52    47   128    46   128 0.63 4Fe-4S dicluster domain
Fer4_7               PF12838.2     52 seq703_BIOID52593    -            328   2.9e-15   56.2  19.8   2   2   3.2e-10   5.4e-07   29.7   5.9     2    52   145   201   144   201 0.86 4Fe-4S dicluster domain
Fer4_9               PF13187.1     55 seq703_BIOID52593    -            328   4.9e-14   52.2  26.4   1   1   1.3e-11   2.3e-08   34.0   6.3     2    54   145   201   144   202 0.94 4Fe-4S dicluster domain
Fer4                 PF00037.22    24 seq703_BIOID52593    -            328   1.3e-09   37.1  37.7   1   1   3.6e-09   6.1e-06   25.5   2.4     2    23   139   160   138   161 0.91 4Fe-4S binding domain
Fer4_3               PF12798.2     15 seq703_BIOID52593    -            328   9.9e-07   28.7  43.7   1   3    0.0004      0.68   10.5   4.5     1    15   112   128   112   128 0.95 4Fe-4S binding domain
Fer4_3               PF12798.2     15 seq703_BIOID52593    -            328   9.9e-07   28.7  43.7   2   3     9e-05      0.15   12.5   3.6     1    14   145   158   145   159 0.95 4Fe-4S binding domain
Fer4_3               PF12798.2     15 seq703_BIOID52593    -            328   9.9e-07   28.7  43.7   3   3     3e-06    0.0052   17.1   1.7     1    15   174   201   174   201 0.96 4Fe-4S binding domain
NrfD                 PF03916.9    313 seq704_BIOID52593    -            392   7.8e-19   68.1  21.9   1   1   1.1e-22   1.5e-18   67.1  15.2     5   302    45   330    41   337 0.80 Polysulphide reductase, NrfD
NiFeSe_Hases         PF00374.14   507 seq705_BIOID52593    -            567  2.6e-222  738.9   0.0   1   1  2.2e-226  2.9e-222  738.8   0.0     1   507    39   552    39   552 0.98 Nickel-dependent hydrogenase
HycI                 PF01750.13   130 seq706_BIOID52593    -            164   1.8e-35  121.2   0.1   1   1   1.5e-39   2.1e-35  120.9   0.0     1   129    20   147    20   148 0.97 Hydrogenase maturation protease
DUF3457              PF11939.3    156 seq707_BIOID52593    -            162   1.3e-43  148.0   0.0   1   1   1.1e-47   1.5e-43  147.8   0.0     3   155    10   157     8   158 0.98 Protein of unknown function (DUF3457)
HypA                 PF01155.14   113 seq708_BIOID52593    -            113   1.9e-35  120.8   6.1   1   1   1.6e-39   2.1e-35  120.6   4.3     1   113     1   113     1   113 0.99 Hydrogenase expression/synthesis hypA family
HupF_HypC            PF01455.13    68 seq710_BIOID52593    -             82   2.6e-26   91.2   0.8   1   1   2.2e-30     3e-26   91.0   0.5     1    68     1    73     1    73 0.98 HupF/HypC family
GSP_synth            PF03738.9     97 seq711_BIOID52593    -            619   1.5e-27   95.5   0.1   1   1     6e-31   4.1e-27   94.1   0.1     2    96   382   495   381   496 0.94 Glutathionylspermidine synthase preATP-grasp
CHAP                 PF05257.11   125 seq711_BIOID52593    -            619   1.8e-23   82.4   0.0   1   1   5.5e-27   3.8e-23   81.3   0.0     7   124    45   175    39   176 0.94 CHAP domain
PHO4                 PF01384.15   326 seq712_BIOID52593    -            499  4.2e-102  341.0  17.2   1   1  3.6e-106    5e-102  340.7  11.9     1   326    30   488    30   488 0.89 Phosphate transporter family
Polysacc_synt_3      PF13440.1    251 seq717_BIOID52593    -            449   4.5e-20   72.0  11.9   1   1   6.6e-24   4.5e-20   72.0   8.2    49   250    86   302    68   303 0.86 Polysaccharide biosynthesis protein
Polysacc_synt        PF01943.12   273 seq717_BIOID52593    -            449   7.3e-15   54.8  28.3   1   1   1.4e-17   9.3e-14   51.2   6.6     1   267    18   298    18   303 0.93 Polysaccharide biosynthesis protein
YtfJ_HI0045          PF09695.5    160 seq719_BIOID52593    -            187   4.1e-65  217.8   0.1   1   1   3.4e-69   4.7e-65  217.6   0.1     2   159    25   183    24   184 0.98 Bacterial protein of unknown function (YtfJ_HI0045)
YjgP_YjgQ            PF03739.9    354 seq721_BIOID52593    -            356   9.6e-61  205.3   3.0   1   1   9.4e-65   1.3e-60  204.9   2.1     2   352     7   344     6   346 0.93 Predicted permease YjgP/YjgQ family
YjgP_YjgQ            PF03739.9    354 seq722_BIOID52593    -            359   9.8e-65  218.4   4.2   1   1   8.8e-69   1.2e-64  218.1   2.9     1   352     6   352     6   354 0.97 Predicted permease YjgP/YjgQ family
FAD-oxidase_C        PF02913.14   249 seq726_BIOID52593    -            499   2.4e-65  220.2   0.0   1   1   4.7e-69   3.2e-65  219.7   0.0     1   248   230   470   230   471 0.99 FAD linked oxidases, C-terminal domain
FAD_binding_4        PF01565.18   139 seq726_BIOID52593    -            499   1.2e-35  121.9   1.1   1   1   3.3e-39   2.3e-35  120.9   0.2     1   139    56   195    56   195 0.98 FAD binding domain
FAD_binding_4        PF01565.18   139 seq727_BIOID52593    -            350   3.2e-17   62.2   0.0   1   1   4.3e-21   5.9e-17   61.3   0.0    16   138    14   136     4   137 0.91 FAD binding domain
CCG                  PF02754.11    85 seq728_BIOID52593    -            407   1.2e-28   98.7  11.0   1   2   2.8e-16   4.3e-13   48.9   0.0     1    84   170   255   170   256 0.94 Cysteine-rich domain
CCG                  PF02754.11    85 seq728_BIOID52593    -            407   1.2e-28   98.7  11.0   2   2   1.7e-16   2.5e-13   49.6   0.1     2    84   303   385   302   386 0.85 Cysteine-rich domain
Fer4_8               PF13183.1     57 seq728_BIOID52593    -            407   2.1e-12   46.7   4.7   1   1   3.2e-15   4.9e-12   45.5   3.3     2    57    22    89    21    89 0.84 4Fe-4S dicluster domain
Fer4_17              PF13534.1     61 seq728_BIOID52593    -            407   3.4e-12   46.4   4.6   1   1   5.5e-15   8.3e-12   45.1   3.2     1    60    24    89    24    90 0.88 4Fe-4S dicluster domain
Fer4_7               PF12838.2     52 seq728_BIOID52593    -            407   2.5e-11   43.6   5.1   1   1   4.2e-14   6.4e-11   42.3   3.5     1    52    24    89    24    89 0.79 4Fe-4S dicluster domain
Fer4_10              PF13237.1     52 seq728_BIOID52593    -            407   5.6e-08   32.3   4.8   1   1   1.8e-10   2.7e-07   30.1   3.7     7    52    23    86    18    86 0.93 4Fe-4S dicluster domain
Fer4_4               PF12800.2     17 seq728_BIOID52593    -            407   2.2e-05   24.2  13.8   1   2   1.2e-05     0.018   15.2   2.1     3    16    24    37    22    39 0.91 4Fe-4S binding domain
Fer4_4               PF12800.2     17 seq728_BIOID52593    -            407   2.2e-05   24.2  13.8   2   2   4.3e-05     0.066   13.4   2.1     2    16    73    87    72    90 0.92 4Fe-4S binding domain
DUF336               PF03928.9    132 seq729_BIOID52593    -            134   1.4e-37  128.3   5.3   1   1   1.1e-41   1.5e-37  128.2   3.7     3   131     7   131     5   132 0.96 Domain of unknown function (DUF336)
Malate_synthase      PF01274.17   523 seq730_BIOID52593    -            723  2.8e-196  652.4   0.2   1   1  2.4e-200  3.3e-196  652.2   0.1     2   523    18   697    17   697 0.99 Malate synthase
Lactate_perm         PF02652.9    522 seq733_BIOID52593    -            560  2.9e-206  685.8  45.2   1   1  2.5e-210  3.4e-206  685.6  31.3     1   521    16   549    16   550 0.98 L-lactate permease
M60-like             PF13402.1    307 seq737_BIOID52593    -           1520   2.2e-83  279.5   0.2   1   1   6.2e-87   4.2e-83  278.6   0.1     2   307  1083  1382  1082  1382 0.96 Peptidase M60-like family
DUF4092              PF13322.1    172 seq737_BIOID52593    -           1520   1.8e-75  252.3   0.2   1   1   5.1e-79   3.5e-75  251.3   0.1     2   172   419   587   418   587 0.99 Domain of unknown function (DUF4092)
DiS_P_DiS            PF06750.8     92 seq738_BIOID52593    -            269   8.5e-37  124.7   0.3   1   1   2.3e-40   1.6e-36  123.8   0.2     2    89    20   119    19   122 0.95 Bacterial Peptidase A24 N-terminal domain
Peptidase_A24        PF01478.13   106 seq738_BIOID52593    -            269   6.2e-23   80.8  10.7   1   1     9e-27   6.2e-23   80.8   7.4     1   105   130   239   130   240 0.95 Type IV leader peptidase family
Pilus_PilP           PF11356.3     87 seq740_BIOID52593    -            276   2.3e-18   66.1   1.0   1   1   2.5e-22   3.4e-18   65.5   0.0     1    87    58   140    58   140 0.94 Type IV pilus biogenesis
Secretin             PF00263.16   165 seq742_BIOID52593    -            686   2.9e-50  169.7   3.2   1   1   7.6e-54   5.2e-50  168.9   2.2     1   165   465   626   465   626 0.92 Bacterial type II and III secretion system protein
Secretin_N           PF03958.12    82 seq742_BIOID52593    -            686   1.9e-44  149.6  16.3   1   3   2.1e-14   1.5e-10   41.0   0.3     1    80   145   206   145   208 0.95 Bacterial type II/III secretion system short domain
Secretin_N           PF03958.12    82 seq742_BIOID52593    -            686   1.9e-44  149.6  16.3   2   3   4.3e-20   2.9e-16   59.2   0.3     2    79   211   277   210   280 0.95 Bacterial type II/III secretion system short domain
Secretin_N           PF03958.12    82 seq742_BIOID52593    -            686   1.9e-44  149.6  16.3   3   3   8.7e-20     6e-16   58.2   0.3     2    82   285   362   284   362 0.88 Bacterial type II/III secretion system short domain
T2SE                 PF00437.15   272 seq743_BIOID52593    -            497     1e-87  293.3   3.0   1   1   1.1e-91   1.5e-87  292.8   2.1     3   271   124   389   122   390 0.98 Type II/IV secretion system protein
T2SF                 PF00482.18   124 seq744_BIOID52593    -            407   1.6e-56  189.4  12.1   1   2   9.1e-36   1.2e-31  109.0   0.4     1   124    72   195    72   195 0.99 Type II secretion system (T2SS), protein F
T2SF                 PF00482.18   124 seq744_BIOID52593    -            407   1.6e-56  189.4  12.1   2   2   3.7e-28   5.1e-24   84.4   3.7     1   122   275   395   275   397 0.98 Type II secretion system (T2SS), protein F
T2SG                 PF08334.6    108 seq745_BIOID52593    -            151   6.2e-40  135.1   0.4   1   1   2.1e-43   7.3e-40  134.9   0.3     1   108    36   145    36   145 0.97 Type II secretion system (T2SS), protein G
N_methyl_2           PF13544.1     31 seq745_BIOID52593    -            151     9e-09   34.3   0.6   1   1   4.6e-12   1.6e-08   33.5   0.4     4    31     2    29     1    29 0.91 Type IV pilin N-term methylation site GFxxxE
N_methyl             PF07963.7     20 seq745_BIOID52593    -            151   1.9e-06   27.1   5.9   1   1   8.6e-10   2.9e-06   26.5   4.1     2    20    13    31    12    31 0.95 Prokaryotic N-terminal methylation motif
N_methyl_3           PF13633.1     22 seq745_BIOID52593    -            151   2.6e-05   23.6   6.8   1   1   1.3e-08   4.3e-05   22.9   4.7     1    22    14    35    14    35 0.97 Prokaryotic N-terminal methylation site
GspH                 PF12019.3    114 seq748_BIOID52593    -            187   1.1e-07   31.8   0.0   1   1   2.2e-11   1.5e-07   31.4   0.0     1   110    40   169    40   175 0.83 Type II transport protein GspH
N_methyl             PF07963.7     20 seq748_BIOID52593    -            187   3.7e-05   23.0   2.9   1   1   9.7e-09   6.6e-05   22.3   2.0     1    19     4    22     4    23 0.94 Prokaryotic N-terminal methylation motif
T2SI                 PF02501.12    81 seq751_BIOID52593    -            123     7e-21   73.8   2.0   1   1     2e-24     9e-21   73.5   1.4     2    79    38   116    37   118 0.96 Type II secretion system (T2SS), protein I
N_methyl             PF07963.7     20 seq751_BIOID52593    -            123   7.4e-07   28.4   1.6   1   1   2.8e-10   1.3e-06   27.6   1.1     1    20     3    22     3    22 0.94 Prokaryotic N-terminal methylation motif
N_methyl_3           PF13633.1     22 seq751_BIOID52593    -            123     2e-05   23.9   6.0   1   1   8.4e-09   3.8e-05   23.0   4.1     1    22     5    26     5    26 0.97 Prokaryotic N-terminal methylation site
T2SJ                 PF11612.3    169 seq752_BIOID52593    -            201   1.4e-39  135.3   0.2   1   1   3.7e-43   1.7e-39  135.1   0.1     3   167    40   197    38   199 0.93 Type II secretion system (T2SS), protein J
N_methyl_2           PF13544.1     31 seq752_BIOID52593    -            201   5.8e-07   28.5   1.1   1   1   2.8e-10   1.3e-06   27.5   0.8    10    29     2    21     1    23 0.91 Type IV pilin N-term methylation site GFxxxE
N_methyl             PF07963.7     20 seq752_BIOID52593    -            201   9.9e-06   24.8   4.1   1   1   3.7e-09   1.7e-05   24.1   2.8     2    19     7    24     6    25 0.93 Prokaryotic N-terminal methylation motif
T2SK                 PF03934.8    280 seq753_BIOID52593    -            325   3.9e-85  285.2   7.3   1   1   3.2e-89   4.4e-85  285.1   5.0     1   275    32   312    32   317 0.97 Type II secretion system (T2SS), protein K
T2SL                 PF05134.8    230 seq754_BIOID52593    -            392   1.4e-53  181.2   6.3   1   1   3.6e-57   2.4e-53  180.5   4.4     1   230     5   230     5   230 0.97 Type II secretion system (T2SS), protein L
GspL_C               PF12693.2    158 seq754_BIOID52593    -            392   3.3e-41  140.5   8.7   1   1     1e-44     7e-41  139.5   6.0     1   156   234   391   234   392 0.99 GspL periplasmic domain
T2SM                 PF04612.7    160 seq755_BIOID52593    -            178   5.8e-37  126.8   3.4   1   1   5.1e-41   6.9e-37  126.5   2.4     3   159    24   177    22   178 0.95 Type II secretion system (T2SS), protein M
OKR_DC_1             PF01276.15   417 seq756_BIOID52593    -            731  8.8e-202  670.0   0.0   1   1  2.3e-205  1.1e-201  669.7   0.0     1   417   121   563   121   563 1.00 Orn/Lys/Arg decarboxylase, major domain
OKR_DC_1_C           PF03711.10   137 seq756_BIOID52593    -            731   6.3e-52  175.1   0.0   1   1   5.3e-55   2.4e-51  173.2   0.0     1   135   588   719   588   721 0.98 Orn/Lys/Arg decarboxylase, C-terminal domain
OKR_DC_1_N           PF03709.10   115 seq756_BIOID52593    -            731     1e-13   51.2   0.0   1   1   4.7e-17   2.2e-13   50.1   0.0     1   114    24   114    24   115 0.89 Orn/Lys/Arg decarboxylase, N-terminal domain
Methyltransf_4       PF02390.12   197 seq760_BIOID52593    -            239   1.8e-65  219.5   0.0   1   1   1.6e-69   2.2e-65  219.3   0.0     5   197    49   238    42   238 0.97 Putative methyltransferase
DUF469               PF04320.9    101 seq762_BIOID52593    -            108   6.5e-42  142.2   0.5   1   1   5.4e-46   7.3e-42  142.1   0.4     1   101     7   107     7   107 1.00 Protein with unknown function (DUF469)
DUF3521              PF12035.3     35 seq763_BIOID52593    -             46   6.8e-10   38.5   0.5   1   1   6.9e-14   9.4e-10   38.0   0.3     1    35     1    28     1    28 0.99 Protein of unknown function (DUF3521)
DUF2884              PF11101.3    229 seq764_BIOID52593    -            239   1.7e-59  200.8   2.3   1   1   1.4e-63     2e-59  200.6   1.6     1   215    24   234    24   239 0.98 Protein of unknown function (DUF2884)
Asparaginase         PF00710.15   313 seq766_BIOID52593    -            348   3.6e-89  298.6   4.1   1   1     3e-93   4.2e-89  298.4   2.9     1   313    25   342    25   342 0.96 Asparaginase
DUF1202              PF06717.6    308 seq767_BIOID52593    -            335    5e-175  580.9  15.7   1   1  4.2e-179  5.7e-175  580.7  10.9     1   307    13   322    13   323 0.99 Protein of unknown function (DUF1202)
T2SE                 PF00437.15   272 seq769_BIOID52593    -            326     3e-41  141.0   0.0   1   1   3.6e-45     5e-41  140.2   0.0    74   265    73   260    12   266 0.83 Type II/IV secretion system protein
DUF2684              PF10885.3     89 seq772_BIOID52593    -             83   6.2e-48  160.4   0.3   1   1   4.9e-52   6.7e-48  160.3   0.2     1    79     1    79     1    83 0.97 Protein of unknown function (DUF2684)
YqgB                 PF11036.3     43 seq773_BIOID52593    -             48   3.2e-33  112.8   0.7   1   1   2.6e-37   3.6e-33  112.6   0.5     1    43     6    48     6    48 0.99 Virulence promoting factor
Orn_Arg_deC_N        PF02784.11   251 seq774_BIOID52593    -            658   1.2e-71  240.7   0.1   1   1   2.3e-75   1.6e-71  240.3   0.1     2   251    99   368    98   368 0.98 Pyridoxal-dependent decarboxylase, pyridoxal binding domain
Orn_DAP_Arg_deC      PF00278.17   116 seq774_BIOID52593    -            658   2.1e-30  104.7   0.0   1   1   5.6e-34   3.8e-30  103.8   0.0     1   115   371   586   371   587 0.87 Pyridoxal-dependent decarboxylase, C-terminal sheet domain
Arginase             PF00491.16   275 seq777_BIOID52593    -            306   6.9e-83  278.0   0.6   1   1     6e-87   8.2e-83  277.7   0.4     1   274    33   297    33   298 0.91 Arginase family
Transketolase_N      PF00456.16   333 seq779_BIOID52593    -            663  6.4e-171  567.4   0.2   1   1  2.7e-174  9.1e-171  566.9   0.1     2   333     4   334     3   334 1.00 Transketolase, thiamine diphosphate binding domain
Transket_pyr         PF02779.19   178 seq779_BIOID52593    -            663   1.5e-44  151.5   0.5   1   1   9.7e-48   3.3e-44  150.3   0.0     2   176   354   524   353   526 0.96 Transketolase, pyrimidine binding domain
Transketolase_C      PF02780.15   124 seq779_BIOID52593    -            663   2.9e-17   62.6   0.1   1   1   1.8e-20   6.2e-17   61.5   0.1     1   124   540   655   540   655 0.94 Transketolase, C-terminal domain
DXP_synthase_N       PF13292.1    270 seq779_BIOID52593    -            663   5.4e-09   35.2   0.0   1   1   8.6e-09   2.9e-05   23.0   0.0    18   179     4   193     1   199 0.80 1-deoxy-D-xylulose-5-phosphate synthase
PTS_EIIA_2           PF00359.17   142 seq781_BIOID52593    -            147   4.5e-28   97.6   0.0   1   1   3.7e-32   5.1e-28   97.4   0.0     2   141     6   146     5   147 0.92 Phosphoenolpyruvate-dependent sugar phosphotransferase system, EIIA 2
PTS_EIIC             PF02378.13   321 seq782_BIOID52593    -            462   8.4e-22   77.3  31.8   1   1   1.2e-25   8.4e-22   77.3  22.1     2   321    19   277    18   278 0.93 Phosphotransferase system, EIIC
PTS_IIB              PF02302.12    90 seq782_BIOID52593    -            462   1.1e-12   48.0   0.2   1   1   4.4e-16     3e-12   46.6   0.0     1    90   372   455   372   455 0.94 PTS system, Lactose/Cellobiose specific IIB subunit
ADH_zinc_N           PF00107.21   130 seq783_BIOID52593    -            425   1.4e-18   66.6   0.1   1   1   4.7e-22   3.2e-18   65.4   0.0     1   128   186   329   186   331 0.95 Zinc-binding dehydrogenase
ADH_N                PF08240.7    109 seq783_BIOID52593    -            425     9e-08   31.7   0.1   1   1   3.8e-11   2.6e-07   30.2   0.0     2    66    27    98    26   108 0.79 Alcohol dehydrogenase GroES-like domain
FBPase_glpX          PF03320.8    309 seq784_BIOID52593    -            321  4.8e-124  412.8   1.4   1   1  3.9e-128  5.4e-124  412.7   0.9     3   309     3   321     1   321 0.99 Bacterial fructose-1,6-bisphosphatase, glpX-encoded
MtlR                 PF05068.7    170 seq785_BIOID52593    -            169   3.3e-71  238.1   0.2   1   1   2.6e-75   3.6e-71  237.9   0.1     1   169     1   168     1   169 0.99 Mannitol repressor
Gp_dh_C              PF02800.15   157 seq791_BIOID52593    -            339   3.8e-53  179.0   0.2   1   1   7.8e-57   5.3e-53  178.5   0.1     1   157   160   316   160   316 0.99 Glyceraldehyde 3-phosphate dehydrogenase, C-terminal domain
Gp_dh_N              PF00044.19   151 seq791_BIOID52593    -            339   8.1e-53  178.3   0.1   1   1   3.3e-56   2.3e-52  176.8   0.0     1   151     3   155     3   155 0.99 Glyceraldehyde 3-phosphate dehydrogenase, NAD binding domain
PGK                  PF00162.14   384 seq794_BIOID52593    -            387  8.1e-142  472.2   0.3   1   1  6.7e-146  9.2e-142  472.0   0.2     2   384     6   373     5   373 0.99 Phosphoglycerate kinase
F_bP_aldolase        PF01116.15   287 seq795_BIOID52593    -            359   1.2e-97  326.3   0.0   1   1    1e-101   1.4e-97  326.1   0.0     2   284    15   356    14   359 0.95 Fructose-bisphosphate aldolase class-II
DUF3521              PF12035.3     35 seq796_BIOID52593    -             90   8.5e-19   66.9   0.8   1   1   9.6e-23   1.3e-18   66.3   0.6     1    34     1    34     1    35 0.99 Protein of unknown function (DUF3521)
MS_channel           PF00924.13   206 seq797_BIOID52593    -            286   4.3e-59  199.2   3.1   1   1   6.3e-63   4.3e-59  199.2   2.1     3   206    72   268    70   268 0.99 Mechanosensitive ion channel
TM_helix             PF05552.7     53 seq797_BIOID52593    -            286   1.4e-14   53.3   6.9   1   1     2e-18   1.4e-14   53.3   4.8     2    53    15    66    14    66 0.97 Conserved TM helix
LysE                 PF01810.13   191 seq798_BIOID52593    -            211   9.9e-60  200.9  15.7   1   1   8.2e-64   1.1e-59  200.7  10.9     2   190    14   201    13   202 0.96 LysE type translocator
SIMPL                PF04402.9    210 seq800_BIOID52593    -            246   2.4e-48  164.6   7.2   1   1   2.1e-52   2.9e-48  164.4   5.0     1   210    30   232    30   232 0.93 Protein of unknown function (DUF541)
HTH_1                PF00126.22    60 seq801_BIOID52593    -            298   1.1e-14   53.7   0.1   1   1   1.3e-16   8.9e-13   47.6   0.0     2    60     7    65     6    65 0.96 Bacterial regulatory helix-turn-helix protein, lysR family
LysR_substrate       PF03466.15   209 seq801_BIOID52593    -            298   4.1e-11   42.2   0.0   1   1   7.5e-15   5.1e-11   41.9   0.0     2   194    89   282    88   292 0.86 LysR substrate binding domain
LysR_substrate       PF03466.15   209 seq803_BIOID52593    -             76   3.8e-06   26.0   0.3   1   1   3.1e-10   4.2e-06   25.8   0.2   151   208    15    72     6    73 0.94 LysR substrate binding domain
Rib_5-P_isom_A       PF06026.9    173 seq805_BIOID52593    -            231   2.7e-63  212.2   0.5   1   1   2.6e-67   3.5e-63  211.9   0.3     3   173    61   227    59   227 0.98 Ribose 5-phosphate isomerase A (phosphoriboisomerase A)
2-Hacid_dh_C         PF02826.14   178 seq806_BIOID52593    -            410   1.5e-50  170.7   0.0   1   1   8.2e-54   2.8e-50  169.8   0.0     2   178   118   294   117   294 0.93 D-isomer specific 2-hydroxyacid dehydrogenase, NAD binding domain
2-Hacid_dh           PF00389.25   133 seq806_BIOID52593    -            410   7.1e-38  128.9   0.0   1   1   3.3e-41   1.1e-37  128.3   0.0     2   133    14   326    13   326 0.99 D-isomer specific 2-hydroxyacid dehydrogenase, catalytic domain
ACT                  PF01842.20    66 seq806_BIOID52593    -            410   1.7e-10   40.0   0.1   1   1   2.1e-13   7.2e-10   38.0   0.0     7    66   344   402   339   402 0.95 ACT domain
NAD_binding_2        PF03446.10   162 seq806_BIOID52593    -            410   2.2e-06   27.5   0.7   1   1   7.7e-09   2.6e-05   24.0   0.0     2   112   152   258   151   265 0.92 NAD binding domain of 6-phosphogluconate dehydrogenase
UPF0149              PF03695.8    178 seq807_BIOID52593    -            192   4.7e-42  143.7   1.4   1   1   3.9e-46   5.4e-42  143.5   1.0     1   175    10   177    10   180 0.94 Uncharacterised protein family (UPF0149)
Peptidase_M24        PF00557.19   205 seq809_BIOID52593    -            512   1.9e-63  213.6   0.1   1   1   4.1e-67   2.8e-63  213.1   0.1     3   205   256   485   254   485 0.91 Metallopeptidase family M24
AMP_N                PF05195.11   134 seq809_BIOID52593    -            512   3.9e-41  139.4   0.1   1   1   1.2e-44   8.3e-41  138.4   0.1     1   128    75   204    75   210 0.93 Aminopeptidase P, N-terminal domain
FAD_binding_3        PF01494.14   356 seq810_BIOID52593    -            392   1.3e-24   86.8   3.6   1   1   4.7e-28   1.6e-24   86.5   2.5     3   346     2   337     1   345 0.78 FAD binding domain
FAD_binding_3        PF01494.14   356 seq811_BIOID52593    -            400   5.5e-32  111.0   0.2   1   1   5.3e-35   1.2e-31  109.9   0.1     2   352     4   346     3   349 0.77 FAD binding domain
Trp_halogenase       PF04820.9    454 seq811_BIOID52593    -            400   3.2e-06   25.9   1.7   1   1   3.5e-08   7.9e-05   21.3   0.0   186   352   143   318   108   344 0.77 Tryptophan halogenase
SE                   PF08491.5    276 seq811_BIOID52593    -            400   4.5e-05   22.3   0.0   1   1   3.6e-08   8.3e-05   21.4   0.0   125   216   277   368   263   392 0.84 Squalene epoxidase
GCV_T                PF01571.16   211 seq812_BIOID52593    -            417   1.1e-67  227.3   0.1   1   1   2.3e-71   1.5e-67  226.8   0.1     1   211    99   307    99   307 0.93 Aminomethyltransferase folate-binding domain
GCV_T_C              PF08669.6     95 seq812_BIOID52593    -            417     3e-18   65.5   0.1   1   1   8.1e-22   5.6e-18   64.6   0.1     1    94   315   406   315   407 0.91 Glycine cleavage T-protein C-terminal barrel domain
GCV_H                PF01597.14   122 seq813_BIOID52593    -            129   2.3e-50  169.2   0.1   1   1   1.9e-54   2.6e-50  169.0   0.1     1   121     8   128     8   129 0.99 Glycine cleavage H-protein
GDC-P                PF02347.11   429 seq814_BIOID52593    -            957  1.8e-202  672.6   4.8   1   2  9.9e-193  6.8e-189  627.8   1.4     1   429    16   440    16   440 0.99 Glycine cleavage system P-protein
GDC-P                PF02347.11   429 seq814_BIOID52593    -            957  1.8e-202  672.6   4.8   2   2   3.4e-14   2.3e-10   39.6   0.0    43   288   479   739   456   808 0.81 Glycine cleavage system P-protein
Beta_elim_lyase      PF01212.16   290 seq814_BIOID52593    -            957   4.3e-08   32.5   1.7   1   1   1.8e-11   1.3e-07   31.0   0.1    27   166   545   683   540   716 0.79 Beta-eliminating lyase
adh_short            PF00106.20   167 seq815_BIOID52593    -            247   7.6e-36  123.4   4.6   1   1   2.8e-39   9.5e-36  123.1   3.2     2   165     3   173     2   175 0.93 short chain dehydrogenase
adh_short_C2         PF13561.1    243 seq815_BIOID52593    -            247   4.9e-29  101.7   0.1   1   1   1.7e-32   5.8e-29  101.4   0.1     5   241    10   246     8   247 0.94 Enoyl-(Acyl carrier protein) reductase
KR                   PF08659.5    181 seq815_BIOID52593    -            247   2.9e-18   66.0   2.7   1   1   1.3e-21   4.3e-18   65.4   1.8     2   161     3   168     2   185 0.86 KR domain
Epimerase            PF01370.16   236 seq815_BIOID52593    -            247   2.8e-06   26.8   0.8   1   1   1.8e-09   6.2e-06   25.6   0.3     1   171     4   190     4   210 0.71 NAD dependent epimerase/dehydratase family
ASCH                 PF04266.9    104 seq817_BIOID52593    -            103   1.6e-16   60.4   0.1   1   1   1.3e-20   1.8e-16   60.2   0.1     1   101     6   101     6   103 0.92 ASCH domain
HlyIII               PF03006.15   222 seq818_BIOID52593    -            219     4e-49  166.9  22.4   1   1   3.3e-53   4.5e-49  166.7  15.6     1   222    11   209    11   209 0.95 Haemolysin-III related
Sdh5                 PF03937.11    51 seq819_BIOID52593    -             88   3.7e-22   77.8   2.9   1   1   3.1e-26   4.2e-22   77.7   1.3     1    51    11    60    11    60 0.99 Flavinator of succinate dehydrogenase
DUF1434              PF07254.7    132 seq820_BIOID52593    -            135   1.2e-63  212.6  14.9   1   1     1e-67   1.4e-63  212.4  10.3     1   132     1   131     1   131 0.98 Protein of unknown function (DUF1434)
Phage_integrase      PF00589.17   173 seq821_BIOID52593    -            298   1.7e-53  180.7   0.1   1   1   3.9e-57   2.7e-53  180.0   0.0     3   172   113   285   111   286 0.97 Phage integrase family
Phage_integr_N       PF02899.12    84 seq821_BIOID52593    -            298   1.1e-24   86.2   3.3   1   1   1.6e-28   1.1e-24   86.2   2.3     1    84     8    90     8    90 0.99 Phage integrase, N-terminal SAM-like domain
Thioredoxin_2        PF13098.1    112 seq822_BIOID52593    -            236   1.2e-24   86.5   0.0   1   1   6.1e-28   2.1e-24   85.7   0.0     3   112   104   226   101   226 0.75 Thioredoxin-like domain
DsbC_N               PF10411.4     57 seq822_BIOID52593    -            236   7.5e-17   60.2   0.1   1   1   5.4e-20   1.8e-16   58.9   0.0     1    56    25    77    25    78 0.96 Disulfide bond isomerase protein N-terminus
DHH                  PF01368.15   137 seq823_BIOID52593    -            577   3.1e-19   68.8   0.0   1   1   6.6e-23   4.5e-19   68.3   0.0     3   137    69   234    67   234 0.89 DHH family
DHHA1                PF02272.14    68 seq823_BIOID52593    -            577   1.1e-15   57.0   0.0   1   1     3e-19   2.1e-15   56.0   0.0     1    66   382   449   382   451 0.94 DHHA1 domain
RF-1                 PF00472.15   114 seq824_BIOID52593    -            293   5.1e-40  135.6   1.0   1   1   1.2e-43     8e-40  135.0   0.7     2   114   154   265   153   265 0.98 RF-1 domain
PCRF                 PF03462.13   116 seq824_BIOID52593    -            293   1.2e-34  118.4   1.8   1   1   1.7e-38   1.2e-34  118.4   1.2     5   116    16   123    13   123 0.96 PCRF domain
tRNA-synt_2          PF00152.15   335 seq825_BIOID52593    -            505   2.1e-98  329.0   0.5   1   1    6e-102   2.7e-98  328.7   0.4     2   334   163   502   162   503 0.91 tRNA synthetases class II (D, K and N)
tRNA_anti            PF01336.20    76 seq825_BIOID52593    -            505   4.9e-15   55.0   0.0   1   1     2e-18   9.2e-15   54.1   0.0     1    76    68   146    68   146 0.98 OB-fold nucleic acid binding domain
Fer4_11              PF13247.1     99 seq826_BIOID52593    -            644   4.4e-16   58.4  15.0   1   1   4.2e-19   4.4e-16   58.4  10.4     6    97    57   142    53   144 0.90 4Fe-4S dicluster domain
Pyr_redox_2          PF07992.9    200 seq826_BIOID52593    -            644   7.9e-11   42.0   0.0   1   1   3.3e-13   3.4e-10   40.0   0.0     1   198   317   617   317   619 0.87 Pyridine nucleotide-disulphide oxidoreductase
Fer4_9               PF13187.1     55 seq826_BIOID52593    -            644   2.6e-10   40.3  43.0   1   1   2.2e-09   2.3e-06   27.6   8.3     1    54    91   138    91   139 0.94 4Fe-4S dicluster domain
Pyr_redox            PF00070.22    80 seq826_BIOID52593    -            644     3e-10   40.2   1.3   1   1   4.8e-08     5e-05   23.4   0.1     1    63   317   388   317   393 0.81 Pyridine nucleotide-disulphide oxidoreductase
NAD_binding_8        PF13450.1     68 seq826_BIOID52593    -            644   7.9e-09   35.3   0.1   1   1   1.9e-11     2e-08   34.0   0.0     1    35   320   354   320   362 0.96 NAD(P)-binding Rossmann-like domain
Fer4_6               PF12837.2     24 seq826_BIOID52593    -            644   2.4e-08   33.3  55.3   1   1   3.9e-09   4.1e-06   26.3   1.4     2    23    85   106    84   107 0.91 4Fe-4S binding domain
Fer4_10              PF13237.1     52 seq826_BIOID52593    -            644   1.6e-07   30.8  46.1   1   1   1.7e-09   1.8e-06   27.4   7.2     3    52    86   135    84   135 0.86 4Fe-4S dicluster domain
Fer4                 PF00037.22    24 seq826_BIOID52593    -            644     1e-06   27.9   3.0   1   1   9.8e-10     1e-06   27.9   2.1     2    23    86   107    85   108 0.90 4Fe-4S binding domain
FAD_binding_3        PF01494.14   356 seq826_BIOID52593    -            644   6.1e-06   25.3   0.1   1   1   1.4e-08   1.5e-05   24.1   0.0     3    34   317   348   315   350 0.94 FAD binding domain
Thi4                 PF01946.12   230 seq826_BIOID52593    -            644     1e-05   24.6   0.0   1   1   1.9e-08     2e-05   23.7   0.0    19    63   317   361   307   386 0.79 Thi4 family
HI0933_like          PF03486.9    409 seq826_BIOID52593    -            644   8.3e-06   24.3   0.3   1   1   1.5e-08   1.6e-05   23.4   0.2     2    36   317   351   316   356 0.94 HI0933-like protein
Fer4_11              PF13247.1     99 seq827_BIOID52593    -            162   6.6e-17   61.1  13.4   1   1   5.3e-20   6.6e-17   61.1   9.3     6    96    51   140    46   143 0.88 4Fe-4S dicluster domain
Fer4_9               PF13187.1     55 seq827_BIOID52593    -            162   2.4e-14   53.1  25.5   1   1     2e-12   2.4e-09   37.1   6.4     1    54    85   137    85   138 0.96 4Fe-4S dicluster domain
Fer4_7               PF12838.2     52 seq827_BIOID52593    -            162   4.2e-14   52.5  28.8   1   1   2.9e-11   3.6e-08   33.5   6.9     1    52    85   137    85   137 0.87 4Fe-4S dicluster domain
Fer4_10              PF13237.1     52 seq827_BIOID52593    -            162   1.1e-13   50.6  39.2   1   2   2.2e-10   2.8e-07   30.1   8.4     8    52    54    97    48    97 0.95 4Fe-4S dicluster domain
Fer4_10              PF13237.1     52 seq827_BIOID52593    -            162   1.1e-13   50.6  39.2   2   2   3.8e-09   4.7e-06   26.1   9.2     4    52    81   134    78   134 0.90 4Fe-4S dicluster domain
Fer4                 PF00037.22    24 seq827_BIOID52593    -            162   1.9e-13   49.3  37.1   1   1   1.9e-10   2.4e-07   29.9   0.9     3    24    81   102    79   102 0.90 4Fe-4S binding domain
Fer4_2               PF12797.2     22 seq827_BIOID52593    -            162   3.6e-08   32.7  39.4   1   1   8.1e-09     1e-05   25.0   1.9     5    21    81    97    78    98 0.87 4Fe-4S binding domain
Fer4_3               PF12798.2     15 seq827_BIOID52593    -            162   1.6e-07   31.2  46.5   1   2     4e-06     0.005   17.1   3.2     1    14    86    99    86   100 0.96 4Fe-4S binding domain
Fer4_3               PF12798.2     15 seq827_BIOID52593    -            162   1.6e-07   31.2  46.5   2   2   1.6e-06     0.002   18.4   2.3     1    15   117   137   117   137 0.97 4Fe-4S binding domain
Fer4_4               PF12800.2     17 seq827_BIOID52593    -            162   4.8e-06   26.3  39.3   1   2   0.00033       0.4   11.0   3.0     2    14    10    22     9    24 0.91 4Fe-4S binding domain
Fer4_4               PF12800.2     17 seq827_BIOID52593    -            162   4.8e-06   26.3  39.3   2   2   6.4e-08   7.9e-05   22.5   2.9     1    17    83    99    83    99 0.92 4Fe-4S binding domain
XdhC_C               PF13478.1    136 seq830_BIOID52593    -            541   6.4e-34  117.0   0.8   1   1   1.6e-35   7.3e-32  110.4   0.1     1   136   106   247   106   247 0.86 XdhC Rossmann domain
XdhC_CoxI            PF02625.11    71 seq830_BIOID52593    -            541   5.8e-21   73.7   2.3   1   1   6.1e-24   2.8e-20   71.6   0.1     2    68     9    74     8    77 0.95 XdhC and CoxI family
Sigma54_activat      PF00158.21   168 seq832_BIOID52593    -            592   2.5e-69  231.9   0.1   1   1   3.6e-72     7e-69  230.4   0.0     1   168   272   440   272   440 0.98 Sigma-54 interaction domain
HTH_8                PF02954.14    42 seq832_BIOID52593    -            592   1.5e-13   49.9   1.1   1   1   1.6e-16   3.2e-13   48.8   0.8     2    42   548   587   547   587 0.98 Bacterial regulatory protein, Fis family
AAA_5                PF07728.9    139 seq832_BIOID52593    -            592   1.8e-06   27.6   0.0   1   1   2.4e-09   4.7e-06   26.2   0.0     2   123   296   415   295   425 0.83 AAA domain (dynein-related subfamily)
PAS_8                PF13188.1     64 seq832_BIOID52593    -            592   1.7e-06   27.5   0.0   1   1   2.8e-09   5.4e-06   25.9   0.0     3    42   162   205   160   223 0.76 PAS domain
AAA                  PF00004.24   132 seq832_BIOID52593    -            592   4.5e-05   23.5   0.2   1   1     8e-08   0.00016   21.7   0.0     1   111   296   415   296   433 0.83 ATPase family associated with various cellular activities (AAA)
Peptidase_M23        PF01551.17    96 seq834_BIOID52593    -            259   1.9e-30  104.6   1.7   1   1   4.7e-34   3.2e-30  103.8   0.4     3    96   153   246   151   246 0.95 Peptidase family M23
LysM                 PF01476.15    44 seq834_BIOID52593    -            259   7.1e-15   54.5   0.1   1   1   6.6e-18   4.5e-14   51.9   0.0     1    43    50    92    50    93 0.98 LysM domain
Glyco_hydro_15       PF00723.16   448 seq835_BIOID52593    -            550     8e-08   31.1   0.0   1   1   2.5e-11   3.4e-07   29.0   0.0    18   256   110   436    94   490 0.74 Glycosyl hydrolases family 15
SpoA                 PF01052.15    77 seq837_BIOID52593    -            173   1.8e-17   62.6   0.0   1   1   9.9e-20   1.4e-15   56.5   0.0     3    75    95   167    93   169 0.96 Surface presentation of antigens (SPOA)
FliP                 PF00813.15   194 seq838_BIOID52593    -            221   2.1e-66  223.2  11.0   1   1   1.8e-70   2.4e-66  223.0   7.7     2   194    11   211    10   211 0.93 FliP family
Bac_export_3         PF01313.14    76 seq839_BIOID52593    -             61   3.3e-21   74.6   1.9   1   1   2.5e-25   3.5e-21   74.5   1.3     2    60     3    61     2    61 0.95 Bacterial export proteins, family 3
Bac_export_1         PF01311.15   249 seq840_BIOID52593    -            255   2.7e-61  206.8  14.1   1   1   2.2e-65     3e-61  206.7   9.7     2   241     8   242     7   250 0.96 Bacterial export proteins, family 1
Bac_export_2         PF01312.14   343 seq841_BIOID52593    -            243   1.6e-66  224.4   6.5   1   1   1.4e-70   1.9e-66  224.1   4.5     1   245     1   238     1   242 0.96 FlhB HrpN YscU SpaS Family
Bac_export_2         PF01312.14   343 seq843_BIOID52593    -            120   7.6e-25   87.3   0.1   1   1   6.3e-29   8.6e-25   87.2   0.1   262   342     2    82     1    83 0.98 FlhB HrpN YscU SpaS Family
PrgH                 PF09480.5    375 seq846_BIOID52593    -            393  8.9e-139  462.3   4.4   1   1  7.4e-143    1e-138  462.2   3.0     1   375    16   391    16   391 1.00 Type III secretion system protein PrgH-EprH (PrgH)
YscJ_FliF            PF01514.12   207 seq849_BIOID52593    -             48   1.5e-10   40.4   0.6   1   1   1.1e-14   1.5e-10   40.4   0.4    13    57     4    47     1    48 0.92 Secretory protein of YscJ/FliF family
YscJ_FliF            PF01514.12   207 seq850_BIOID52593    -            178   1.6e-31  108.9   0.2   1   1   1.5e-35     2e-31  108.6   0.1    77   200     2   126     1   133 0.96 Secretory protein of YscJ/FliF family
OrgA_MxiK            PF09482.5    183 seq853_BIOID52593    -            113   1.2e-32  112.9   0.0   1   1   9.2e-37   1.3e-32  112.8   0.0    20   128     2   109     1   113 0.97 Bacterial type III secretion apparatus protein (OrgA_MxiK)
OrgA_MxiK            PF09482.5    183 seq854_BIOID52593    -             67   4.2e-14   52.4   0.1   1   1   3.2e-18   4.4e-14   52.4   0.1   126   182     3    59     1    60 0.96 Bacterial type III secretion apparatus protein (OrgA_MxiK)
GerE                 PF00196.14    58 seq858_BIOID52593    -            148   5.3e-23   79.9   0.6   1   1   1.2e-26   8.1e-23   79.3   0.4     2    57    84   139    83   140 0.96 Bacterial regulatory proteins, luxR family
Sigma70_r4_2         PF08281.7     54 seq858_BIOID52593    -            148   9.1e-07   28.1   0.0   1   1   2.3e-10   1.6e-06   27.3   0.0     9    54    84   128    84   128 0.95 Sigma-70, region 4
Thiolase_N           PF00108.18   264 seq869_BIOID52593    -            393  6.4e-110  366.1   1.9   1   1  1.8e-113    8e-110  365.8   1.3     1   263     1   261     1   262 0.99 Thiolase, N-terminal domain
Thiolase_C           PF02803.13   123 seq869_BIOID52593    -            393   5.5e-53  177.4   0.3   1   1   2.5e-56   1.1e-52  176.4   0.2     2   123   270   391   269   391 0.98 Thiolase, C-terminal domain
ketoacyl-synt        PF00109.21   255 seq869_BIOID52593    -            393   2.2e-06   27.2   2.2   1   1   6.2e-10   2.8e-06   26.8   0.3   170   209    81   120    79   136 0.87 Beta-ketoacyl synthase, N-terminal domain
KduI                 PF04962.7    262 seq871_BIOID52593    -            278   5.8e-42  143.4   0.3   1   1   5.1e-46     7e-42  143.2   0.2     9   261    32   273    24   274 0.89 KduI/IolB family
adh_short            PF00106.20   167 seq873_BIOID52593    -            253   5.5e-28   97.8   0.2   1   1   1.7e-31   7.6e-28   97.4   0.1     1   166    11   176    11   177 0.93 short chain dehydrogenase
adh_short_C2         PF13561.1    243 seq873_BIOID52593    -            253   1.8e-20   73.6   0.0   1   1   5.4e-24   2.4e-20   73.2   0.0     5   241    19   249    17   250 0.91 Enoyl-(Acyl carrier protein) reductase
KR                   PF08659.5    181 seq873_BIOID52593    -            253   3.5e-06   26.6   0.1   1   1   1.2e-09   5.7e-06   25.9   0.1     3   125    13   129    12   192 0.84 KR domain
Sugar_tr             PF00083.19   451 seq875_BIOID52593    -            507  6.5e-130  433.5  32.8   1   1  2.2e-133  7.7e-130  433.3  22.7     2   449    61   494    60   496 0.96 Sugar (and other) transporter
MFS_1                PF07690.11   354 seq875_BIOID52593    -            507   5.4e-38  130.5  40.4   1   1   4.6e-41   1.6e-37  129.0  23.0     2   328    65   410    64   422 0.80 Major Facilitator Superfamily
MFS_2                PF13347.1    427 seq875_BIOID52593    -            507   5.2e-10   38.1  34.2   1   1   3.7e-11   1.3e-07   30.3   5.0   191   343    25   176    20   181 0.85 MFS/sugar transport protein
TRI12                PF06609.8    599 seq875_BIOID52593    -            507   1.3e-09   36.7   6.5   1   1   3.7e-13   1.3e-09   36.7   4.5    38   229    51   246    35   257 0.75 Fungal trichothecene efflux pump (TRI12)
Asp_Glu_race         PF01177.17   217 seq876_BIOID52593    -            230     2e-36  125.8   0.1   1   1   1.7e-40   2.3e-36  125.6   0.1     1   216     7   224     7   225 0.93 Asp/Glu/Hydantoin racemase
Orn_Arg_deC_N        PF02784.11   251 seq878_BIOID52593    -            420   1.1e-66  224.4   0.0   1   1   2.1e-70   1.4e-66  224.1   0.0     1   251    32   276    32   276 0.97 Pyridoxal-dependent decarboxylase, pyridoxal binding domain
Orn_DAP_Arg_deC      PF00278.17   116 seq878_BIOID52593    -            420   5.8e-22   77.4   0.0   1   1   1.4e-25   9.4e-22   76.8   0.0     1   115   279   396   279   397 0.95 Pyridoxal-dependent decarboxylase, C-terminal sheet domain
AMP-binding          PF00501.23   418 seq880_BIOID52593    -            719   4.3e-73  245.9   0.0   1   1   9.9e-77   6.7e-73  245.2   0.0     1   409   233   635   233   642 0.91 AMP-binding enzyme
Acyltransferase      PF01553.16   132 seq880_BIOID52593    -            719   3.5e-19   68.4   0.0   1   1   1.1e-22   7.3e-19   67.4   0.0     1   131    15   137    15   138 0.96 Acyltransferase
MFS_1                PF07690.11   354 seq881_BIOID52593    -            397   9.2e-14   50.8  42.0   1   1   6.7e-18   9.2e-14   50.8  29.1     2   345    20   350    19   359 0.72 Major Facilitator Superfamily
NUDIX                PF00293.23   135 seq886_BIOID52593    -            176   2.7e-25   88.4   0.1   1   1   2.4e-29   3.3e-25   88.1   0.0     1   134     7   149     7   150 0.96 NUDIX domain
PEP-utilizers_C      PF02896.13   294 seq887_BIOID52593    -            748  3.2e-107  357.6   0.0   1   1    2e-110  4.7e-107  357.1   0.0     5   293   420   707   416   708 0.98 PEP-utilising enzyme, TIM barrel domain
PEP-utilisers_N      PF05524.8    123 seq887_BIOID52593    -            748   2.1e-25   88.8   1.6   1   1   2.4e-28   5.5e-25   87.4   1.1     2   123   172   295   171   295 0.96 PEP-utilising enzyme, N-terminal
PEP-utilizers        PF00391.18    81 seq887_BIOID52593    -            748   1.6e-18   65.9   0.1   1   1   1.7e-21   3.9e-18   64.6   0.1     6    81   316   391   311   391 0.94 PEP-utilising enzyme, mobile domain
GAF                  PF01590.21   154 seq887_BIOID52593    -            748   2.2e-17   63.4   0.4   1   1   2.9e-20   6.5e-17   61.9   0.1     2   152    18   152    17   154 0.97 GAF domain
GAF_2                PF13185.1    148 seq887_BIOID52593    -            748   3.9e-14   53.2   0.0   1   1     4e-17     9e-14   52.0   0.0     4   147    18   154    15   155 0.82 GAF domain
GAF_3                PF13492.1    129 seq887_BIOID52593    -            748   5.4e-10   39.3   0.1   1   1   5.4e-13   1.2e-09   38.1   0.0     3   125    19   152    17   156 0.78 GAF domain
LGT                  PF01790.13   249 seq888_BIOID52593    -            291   1.3e-87  292.9  15.2   1   1   1.1e-91   1.5e-87  292.7  10.6     1   248    11   281    11   282 0.95 Prolipoprotein diacylglyceryl transferase
Thymidylat_synt      PF00303.14   266 seq889_BIOID52593    -            264  4.5e-124  412.6   0.0   1   1  3.7e-128    5e-124  412.5   0.0     2   266     2   264     1   264 0.99 Thymidylate synthase
N_methyl             PF07963.7     20 seq890_BIOID52593    -            156    0.0001   21.7   1.2   1   1   1.2e-08   0.00017   21.0   0.8     1    19     5    23     5    24 0.93 Prokaryotic N-terminal methylation motif
N_methyl_2           PF13544.1     31 seq891_BIOID52593    -            267   7.6e-08   31.3   0.2   1   1   3.6e-11   1.7e-07   30.3   0.1     4    31    76   103    73   103 0.89 Type IV pilin N-term methylation site GFxxxE
N_methyl             PF07963.7     20 seq891_BIOID52593    -            267   8.3e-06   25.1   1.8   1   1   3.8e-09   1.7e-05   24.1   1.3     1    20    86   105    86   105 0.95 Prokaryotic N-terminal methylation motif
N_methyl_3           PF13633.1     22 seq891_BIOID52593    -            267     2e-05   23.9   2.4   1   1   8.5e-09   3.9e-05   23.0   1.7     1    21    88   108    88   109 0.96 Prokaryotic N-terminal methylation site
DUF2509              PF10713.4    131 seq892_BIOID52593    -            135   3.5e-44  149.6   1.4   1   1   2.9e-48     4e-44  149.4   1.0     1   131    15   135    15   135 0.99 Protein of unknown function (DUF2509)
DUF3728              PF12528.3     88 seq893_BIOID52593    -            107   2.4e-25   88.6   2.5   1   1   4.4e-29     3e-25   88.3   1.7     1    88    29   106    29   106 0.98 Prepilin peptidase dependent protein C term (DUF3728)
N_methyl_2           PF13544.1     31 seq893_BIOID52593    -            107   3.8e-08   32.3   1.1   1   1   1.9e-11   1.3e-07   30.6   0.2     7    31     2    26     1    26 0.90 Type IV pilin N-term methylation site GFxxxE
Exonuc_V_gamma       PF04257.9    805 seq894_BIOID52593    -           1122  8.9e-315 1045.8   1.4   1   1  6.5e-319  8.9e-315 1045.8   0.9     1   794     1   825     1   840 0.97 Exodeoxyribonuclease V, gamma subunit
Peptidase_M16        PF00675.15   149 seq895_BIOID52593    -            962     3e-38  130.7   0.0   1   1   1.1e-41   7.5e-38  129.5   0.0     2   148    55   191    54   192 0.98 Insulinase (Peptidase family M16)
Peptidase_M16_C      PF05193.16   184 seq895_BIOID52593    -            962   1.2e-37  129.2   0.6   1   2   8.6e-26   5.9e-22   78.1   0.0     5   182   216   394   214   396 0.88 Peptidase M16 inactive domain
Peptidase_M16_C      PF05193.16   184 seq895_BIOID52593    -            962   1.2e-37  129.2   0.6   2   2   2.2e-16   1.5e-12   47.4   0.0     1   182   681   856   681   858 0.88 Peptidase M16 inactive domain
UvrD-helicase        PF00580.16   315 seq896_BIOID52593    -           1180   3.9e-70  236.5   0.0   1   1   1.9e-73   6.4e-70  235.8   0.0     8   314    10   437     4   438 0.89 UvrD/REP helicase N-terminal domain
UvrD_C               PF13361.1    319 seq896_BIOID52593    -           1180   9.2e-60  202.6   0.0   1   1   4.6e-63   1.6e-59  201.8   0.0     1   315   441   816   441   819 0.93 UvrD-like helicase C-terminal domain
PDDEXK_1             PF12705.2    257 seq896_BIOID52593    -           1180   1.2e-07   31.2   3.0   1   1   5.5e-11   1.9e-07   30.6   0.0    39   200   951  1148   936  1175 0.69 PD-(D/E)XK nuclease superfamily
AAA_30               PF13604.1    196 seq897_BIOID52593    -            608   3.2e-28   98.5   0.3   1   1     6e-31   8.2e-28   97.2   0.2     8   150   156   318   152   325 0.81 AAA domain
Helicase_RecD        PF05127.9    177 seq897_BIOID52593    -            608   3.5e-23   82.0   0.0   1   1     5e-26   6.9e-23   81.0   0.0     1   176   168   354   168   355 0.91 Helicase
UvrD_C_2             PF13538.1    104 seq897_BIOID52593    -            608     1e-16   60.8   0.0   1   1     2e-19   2.8e-16   59.4   0.0     3   103   478   579   476   580 0.78 Family description
AAA_19               PF13245.1     76 seq897_BIOID52593    -            608   8.2e-17   60.6   2.8   1   1     6e-20   8.2e-17   60.6   1.9     2    76   158   244   155   244 0.85 Part of AAA domain
Viral_helicase1      PF01443.13   226 seq897_BIOID52593    -            608   1.5e-10   40.9   4.3   1   1   3.9e-09   5.4e-06   26.0   0.1   174   225   530   580   517   581 0.83 Viral (Superfamily 1) RNA helicase
AAA_22               PF13401.1    131 seq897_BIOID52593    -            608   3.7e-07   30.1   0.0   1   1   7.1e-10   9.7e-07   28.8   0.0     3   122   163   295   159   303 0.65 AAA domain
UvrD-helicase        PF00580.16   315 seq897_BIOID52593    -            608   2.7e-07   30.0   0.3   1   1   5.1e-10     7e-07   28.7   0.2     7    89   158   240   153   247 0.85 UvrD/REP helicase N-terminal domain
DUF2075              PF09848.4    352 seq897_BIOID52593    -            608   1.4e-06   27.4   0.0   1   1   3.6e-08   4.9e-05   22.3   0.0     2    93   165   272   164   410 0.77 Uncharacterized conserved protein (DUF2075)
Amidase_3            PF01520.13   175 seq899_BIOID52593    -            447   1.4e-52  177.8   0.3   1   1   3.4e-56   2.3e-52  177.1   0.2     1   174   220   434   220   435 0.99 N-acetylmuramoyl-L-alanine amidase
AMIN                 PF11741.3     95 seq899_BIOID52593    -            447   5.2e-25   87.1   0.1   1   1   1.4e-28   9.3e-25   86.3   0.1     1    95    69   172    69   172 0.98 AMIN domain
HTH_Tnp_1            PF01527.15    76 seq903_BIOID52593    -            103   2.8e-09   36.6   0.5   1   1   7.7e-13   3.5e-09   36.3   0.3     2    76     4    79     3    85 0.89 Transposase
HTH_28               PF13518.1     52 seq903_BIOID52593    -            103   2.5e-07   30.4   0.1   1   1     1e-10   4.7e-07   29.5   0.0     1    40    13    53    13    60 0.88 Helix-turn-helix domain
rve                  PF00665.21   120 seq904_BIOID52593    -            248   6.5e-28   97.1   0.0   1   1   4.3e-31   1.2e-27   96.3   0.0     2   120    76   192    75   192 0.98 Integrase core domain
rve_3                PF13683.1     67 seq904_BIOID52593    -            248   7.4e-15   54.1   0.3   1   1   5.9e-18   1.6e-14   53.0   0.2     2    67   164   230   163   230 0.96 Integrase core domain
DDE_Tnp_IS240        PF13610.1    140 seq904_BIOID52593    -            248   1.4e-12   47.6   0.0   1   1   7.5e-16   2.1e-12   47.1   0.0     2   139    81   222    80   223 0.90 DDE domain
rve_2                PF13333.1     52 seq904_BIOID52593    -            248   4.3e-10   39.3   0.2   1   1     3e-13   8.3e-10   38.4   0.1     1    50   182   236   182   237 0.90 Integrase core domain
HTH_21               PF13276.1     60 seq904_BIOID52593    -            248   7.2e-09   35.4   0.1   1   1     6e-12   1.6e-08   34.2   0.0     9    58     4    52     2    56 0.90 HTH-like domain
MltA                 PF03562.12   158 seq911_BIOID52593    -            365   3.5e-44  150.1   0.7   1   1   4.1e-46   2.8e-42  144.0   0.5     1   158   125   257   125   257 0.96 MltA specific insert domain
3D                   PF06725.6     75 seq911_BIOID52593    -            365   1.2e-25   89.1   0.0   1   1   4.2e-29   2.9e-25   87.9   0.0     2    75   277   354   276   354 0.93 3D domain
ThiF                 PF00899.16   136 seq913_BIOID52593    -            268     5e-41  139.5   0.5   1   1   5.7e-45   7.8e-41  138.9   0.3     2   128    30   157    29   164 0.96 ThiF family
DUF903               PF06004.7     50 seq915_BIOID52593    -             76     8e-26   89.2   3.9   1   1   6.9e-30   9.4e-26   88.9   2.7     1    50    25    74    25    74 0.98 Bacterial protein of unknown function (DUF903)
LysR_substrate       PF03466.15   209 seq916_BIOID52593    -            305   6.7e-42  142.8   0.2   1   1   1.5e-45     1e-41  142.2   0.1     3   208    91   292    89   293 0.95 LysR substrate binding domain
HTH_1                PF00126.22    60 seq916_BIOID52593    -            305   7.8e-23   79.8   2.6   1   1   2.7e-26   1.9e-22   78.6   1.8     1    60     8    67     8    67 0.98 Bacterial regulatory helix-turn-helix protein, lysR family
DUF423               PF04241.10    89 seq917_BIOID52593    -            131   4.2e-27   93.7   7.2   1   1   5.3e-31   7.2e-27   93.0   5.0     1    89    19   107    19   107 0.99 Protein of unknown function (DUF423)
FtsJ                 PF01728.14   181 seq918_BIOID52593    -            366   1.8e-08   34.4   0.0   1   1   7.2e-12   9.8e-08   32.0   0.0     3    62   186   247   184   301 0.70 FtsJ-like methyltransferase
Aldolase_II          PF00596.16   183 seq921_BIOID52593    -            215   4.9e-49  166.3   0.9   1   1   4.3e-53   5.8e-49  166.1   0.6     1   183     8   182     8   182 0.94 Class II Aldolase and Adducin N-terminal domain
Fe-ADH               PF00465.14   366 seq924_BIOID52593    -            383  6.4e-115  383.5   1.5   1   1  1.1e-118  7.2e-115  383.3   1.0     4   366    12   375     9   375 0.95 Iron-containing alcohol dehydrogenase
Fe-ADH_2             PF13685.1    250 seq924_BIOID52593    -            383   4.1e-19   68.7   0.4   1   1     5e-15   3.4e-11   42.7   0.0     2    97    14   110    13   117 0.94 Iron-containing alcohol dehydrogenase
Syd                  PF07348.7    176 seq926_BIOID52593    -            181   7.1e-66  220.7   0.0   1   1   5.8e-70   7.9e-66  220.5   0.0     2   176     6   179     5   179 0.99 Syd protein (SUKH-2)
DUF446               PF04287.7    100 seq928_BIOID52593    -            109   4.3e-34  116.1   2.7   1   1   3.7e-38     5e-34  115.9   1.9     2   100     5   104     4   104 0.96 tRNA pseudouridine synthase C
PseudoU_synth_2      PF00849.17   164 seq930_BIOID52593    -            260   1.4e-30  106.1   0.0   1   1   1.3e-34   1.8e-30  105.8   0.0     2   164    11   170    10   170 0.96 RNA pseudouridylate synthase
Flavodoxin_1         PF00258.20   143 seq931_BIOID52593    -            149   1.7e-25   89.5   0.0   1   1   1.4e-29     2e-25   89.3   0.0     1   141     6   138     6   140 0.89 Flavodoxin
MFS_1                PF07690.11   354 seq934_BIOID52593    -            450   1.5e-54  185.0  52.6   1   1   3.4e-51   1.5e-47  161.9  19.6     1   275    25   318    25   325 0.87 Major Facilitator Superfamily
Sugar_tr             PF00083.19   451 seq934_BIOID52593    -            450   5.2e-08   31.7  47.9   1   1   1.3e-10     6e-07   28.2  33.2    16   435    21   434    13   439 0.77 Sugar (and other) transporter
MFS_2                PF13347.1    427 seq934_BIOID52593    -            450   1.1e-07   30.5  12.3   1   1   2.4e-11   1.1e-07   30.5   8.5   150   343   156   377   145   381 0.89 MFS/sugar transport protein
MR_MLE_C             PF13378.1    111 seq935_BIOID52593    -            446   1.7e-26   92.2   0.2   1   1   7.8e-30   3.5e-26   91.2   0.1     1   111   288   400   288   400 0.84 Enolase C-terminal domain-like
MR_MLE               PF01188.16    67 seq935_BIOID52593    -            446   2.7e-14   53.3   0.3   1   1   8.1e-17   3.7e-13   49.6   0.0     2    66   219   287   218   288 0.92 Mandelate racemase / muconate lactonizing enzyme, C-terminal domain
MR_MLE_N             PF02746.11   117 seq935_BIOID52593    -            446   6.9e-08   32.3   0.2   1   1   2.9e-11   1.3e-07   31.4   0.1    30   117    39   136    20   136 0.84 Mandelate racemase / muconate lactonizing enzyme, N-terminal domain
MR_MLE_C             PF13378.1    111 seq936_BIOID52593    -            446   3.6e-27   94.4   0.1   1   1   2.1e-30   1.4e-26   92.4   0.1     1   111   289   401   289   401 0.84 Enolase C-terminal domain-like
MR_MLE               PF01188.16    67 seq936_BIOID52593    -            446   2.7e-10   40.5   0.0   1   1   1.3e-13   8.9e-10   38.8   0.0     4    66   222   288   219   289 0.89 Mandelate racemase / muconate lactonizing enzyme, C-terminal domain
tRNA_U5-meth_tr      PF05958.6    352 seq938_BIOID52593    -            433   1.6e-29  102.6   0.0   1   1   1.7e-31   2.1e-28   98.9   0.0    27   351   119   431    96   432 0.69 tRNA (Uracil-5-)-methyltransferase
Methyltransf_31      PF13847.1    152 seq938_BIOID52593    -            433   5.4e-14   51.9   0.0   1   1   6.8e-17   8.5e-14   51.2   0.0     4   111   287   391   284   424 0.79 Methyltransferase domain
TRAM                 PF01938.15    61 seq938_BIOID52593    -            433   2.4e-13   49.5   0.1   1   1   3.2e-16     4e-13   48.8   0.1     2    61    11    67    10    67 0.96 TRAM domain
Methyltransf_26      PF13659.1    117 seq938_BIOID52593    -            433   1.6e-10   40.9   0.1   1   1   4.3e-12   5.3e-09   36.0   0.0     2    81   288   367   287   423 0.87 Methyltransferase domain
Methyltransf_18      PF12847.2    112 seq938_BIOID52593    -            433   2.6e-08   34.3   0.0   1   1   4.7e-11   5.8e-08   33.1   0.0     1    78   286   364   286   406 0.84 Methyltransferase domain
PCMT                 PF01135.14   210 seq938_BIOID52593    -            433     7e-08   32.1   0.0   1   1   1.1e-10   1.4e-07   31.1   0.0    59   130   272   340   258   351 0.89 Protein-L-isoaspartate(D-aspartate) O-methyltransferase (PCMT)
RrnaAD               PF00398.15   262 seq938_BIOID52593    -            433   1.6e-06   27.2   0.0   1   1   2.2e-09   2.7e-06   26.4   0.0    14    84   270   342   259   350 0.91 Ribosomal RNA adenine dimethylase
Met_10               PF02475.11   200 seq938_BIOID52593    -            433   2.6e-06   27.0   0.0   1   1   3.2e-09     4e-06   26.4   0.0    99   173   284   360   269   385 0.79 Met-10+ like-protein
MTS                  PF05175.9    170 seq938_BIOID52593    -            433   1.4e-05   24.4   0.0   1   1   2.6e-08   3.2e-05   23.2   0.0    24    97   279   350   275   378 0.87 Methyltransferase small domain
Cons_hypoth95        PF03602.10   183 seq938_BIOID52593    -            433   2.2e-05   23.8   0.0   1   1   3.6e-08   4.5e-05   22.8   0.0    42   122   286   364   274   384 0.89 Conserved hypothetical protein 95
RelA_SpoT            PF04607.12   116 seq939_BIOID52593    -            744   1.1e-37  128.5   0.2   1   1   1.3e-40   3.5e-37  126.8   0.0     1   114   251   360   251   362 0.98 Region found in RelA / SpoT proteins
HD_4                 PF13328.1    153 seq939_BIOID52593    -            744   1.6e-34  118.7   0.8   1   1   1.4e-37   3.9e-34  117.4   0.5    15   152    50   191    35   192 0.91 HD domain
TGS                  PF02824.16    60 seq939_BIOID52593    -            744     4e-23   80.9   0.1   1   1   5.8e-26   1.6e-22   79.0   0.0     1    60   406   465   406   465 0.99 TGS domain
ACT_4                PF13291.1     80 seq939_BIOID52593    -            744   1.5e-18   66.7   1.3   1   1   1.4e-21   3.7e-18   65.5   0.9     4    80   664   740   662   740 0.97 ACT domain
ACT                  PF01842.20    66 seq939_BIOID52593    -            744   7.4e-09   34.7   0.3   1   1   2.7e-12   7.4e-09   34.7   0.2     2    65   668   733   667   734 0.97 ACT domain
Antitoxin-MazE       PF04014.13    47 seq940_BIOID52593    -             82   1.8e-11   43.3   0.3   1   1   2.2e-15     3e-11   42.6   0.2     1    46     7    51     7    52 0.95 Antidote-toxin recognition MazE
PemK                 PF02452.12   110 seq941_BIOID52593    -            111   2.6e-24   85.4   0.0   1   1   2.1e-28   2.9e-24   85.2   0.0     3   109    10   109     8   110 0.92 PemK-like protein
MazG                 PF03819.12    74 seq942_BIOID52593    -            263   1.1e-37  127.7   3.7   1   2   1.3e-31   9.1e-28   95.9   0.0     1    74    27   100    27   100 0.99 MazG nucleotide pyrophosphohydrolase domain
MazG                 PF03819.12    74 seq942_BIOID52593    -            263   1.1e-37  127.7   3.7   2   2   2.1e-11   1.5e-07   31.1   0.7    10    70   169   227   161   230 0.85 MazG nucleotide pyrophosphohydrolase domain
CTP_synth_N          PF06418.9    276 seq945_BIOID52593    -            545  1.9e-130  433.8   0.0   1   1  8.6e-134    3e-130  433.1   0.0     1   276     3   276     3   276 0.98 CTP synthase N-terminus
GATase               PF00117.23   192 seq945_BIOID52593    -            545   5.3e-52  175.9   0.0   1   1   2.7e-55   9.2e-52  175.1   0.0     2   192   301   535   300   535 0.90 Glutamine amidotransferase class-I
Peptidase_C26        PF07722.8    217 seq945_BIOID52593    -            545   1.1e-10   41.2   0.7   1   1   1.8e-13   6.1e-10   38.7   0.1    99   217   365   517   359   517 0.80 Peptidase C26
CbiA                 PF01656.18   195 seq945_BIOID52593    -            545   1.4e-05   24.4   0.0   1   1   9.4e-09   3.2e-05   23.3   0.0     8   109    14   148     7   178 0.73 CobQ/CobB/MinD/ParA nucleotide binding domain
Enolase_C            PF00113.17   296 seq946_BIOID52593    -            432  1.4e-140  467.2   3.9   1   1  2.7e-144  1.8e-140  466.9   2.7     2   294   144   429   143   431 0.98 Enolase, C-terminal TIM barrel domain
Enolase_N            PF03952.11   132 seq946_BIOID52593    -            432   4.3e-60  201.3   0.8   1   1   1.5e-63     1e-59  200.1   0.6     1   132     3   134     3   134 0.99 Enolase, N-terminal domain
Fer4_14              PF13394.1    117 seq948_BIOID52593    -            223   7.8e-18   64.5   0.1   1   1   3.1e-21   1.4e-17   63.7   0.1     1   112    24   139    24   147 0.83 4Fe-4S single cluster domain
Radical_SAM          PF04055.16   166 seq948_BIOID52593    -            223   1.7e-10   41.2   0.1   1   1   5.5e-14   2.5e-10   40.6   0.1     2   139    26   181    25   196 0.83 Radical SAM superfamily
Fer4_12              PF13353.1    139 seq948_BIOID52593    -            223   4.7e-07   29.8   0.1   1   1   1.5e-10   6.7e-07   29.3   0.1     2    98    13   126    12   141 0.76 4Fe-4S single cluster domain
adh_short            PF00106.20   167 seq949_BIOID52593    -            286     4e-30  104.8   0.0   1   1   1.2e-33   5.7e-30  104.3   0.0     1   165    44   208    44   210 0.94 short chain dehydrogenase
adh_short_C2         PF13561.1    243 seq949_BIOID52593    -            286   5.2e-23   82.0   0.0   1   1   1.4e-26   6.5e-23   81.6   0.0     6   242    53   283    50   284 0.90 Enoyl-(Acyl carrier protein) reductase
KR                   PF08659.5    181 seq949_BIOID52593    -            286   6.7e-12   45.3   0.0   1   1   2.5e-15   1.1e-11   44.5   0.0     2   162    45   204    44   217 0.88 KR domain
FAD_binding_4        PF01565.18   139 seq950_BIOID52593    -            484   3.2e-37  126.9   1.5   1   1   8.3e-41   5.7e-37  126.1   1.0     1   138    51   190    51   191 0.97 FAD binding domain
FAD-oxidase_C        PF02913.14   249 seq950_BIOID52593    -            484   4.7e-21   75.1   0.1   1   1   3.8e-24   2.6e-20   72.7   0.1     2   247   228   477   227   479 0.79 FAD linked oxidases, C-terminal domain
Sugar_tr             PF00083.19   451 seq951_BIOID52593    -            469   9.6e-50  169.3  24.9   1   1   1.8e-53   1.3e-49  168.9  17.2     7   445    49   454    44   459 0.88 Sugar (and other) transporter
MFS_1                PF07690.11   354 seq951_BIOID52593    -            469   8.9e-36  123.2  53.3   1   2     3e-33     2e-29  102.3  26.8     5   317    52   374    45   382 0.79 Major Facilitator Superfamily
MFS_1                PF07690.11   354 seq951_BIOID52593    -            469   8.9e-36  123.2  53.3   2   2   1.2e-12   7.9e-09   34.6  13.2    60   180   332   450   327   460 0.88 Major Facilitator Superfamily
ETF                  PF01012.16   164 seq952_BIOID52593    -            259   1.5e-31  109.2   0.0   1   1     2e-35   2.7e-31  108.3   0.0    16   159    42   185    37   191 0.95 Electron transfer flavoprotein domain
ETF_alpha            PF00766.14    86 seq953_BIOID52593    -            286   3.3e-21   74.5   1.5   1   1   8.8e-25     6e-21   73.7   1.0     3    86   164   245   162   245 0.92 Electron transfer flavoprotein FAD-binding domain
ETF                  PF01012.16   164 seq953_BIOID52593    -            286     1e-07   31.7   0.2   1   1   5.3e-11   3.6e-07   29.9   0.0    78   159    41   123    27   128 0.83 Electron transfer flavoprotein domain
FAD_binding_1        PF00667.15   219 seq955_BIOID52593    -            599   1.2e-52  178.4   0.0   1   1   4.4e-56     2e-52  177.7   0.0     2   219   230   424   229   424 0.98 FAD binding domain
Flavodoxin_1         PF00258.20   143 seq955_BIOID52593    -            599     1e-32  112.9   0.2   1   1   5.6e-36   2.6e-32  111.6   0.1     1   136    66   195    66   200 0.90 Flavodoxin
NAD_binding_1        PF00175.16   109 seq955_BIOID52593    -            599   8.8e-22   77.6   0.0   1   1     4e-25   1.8e-21   76.5   0.0     1   109   457   564   457   564 0.88 Oxidoreductase NAD-binding domain
NIR_SIR              PF01077.17   157 seq956_BIOID52593    -            570   2.2e-49  166.7   0.0   1   1   1.9e-47   1.3e-43  147.9   0.0     2   157   173   331   172   331 0.98 Nitrite and sulphite reductase 4Fe-4S domain
NIR_SIR_ferr         PF03460.12    69 seq956_BIOID52593    -            570   6.7e-31  105.6   0.0   1   2   2.1e-16   1.4e-12   46.8   0.0    11    67    81   138    73   140 0.92 Nitrite/Sulfite reductase ferredoxin-like half domain
NIR_SIR_ferr         PF03460.12    69 seq956_BIOID52593    -            570   6.7e-31  105.6   0.0   2   2   8.9e-19   6.1e-15   54.4   0.0     7    68   355   417   350   418 0.94 Nitrite/Sulfite reductase ferredoxin-like half domain
PAPS_reduct          PF01507.14   174 seq957_BIOID52593    -            257   7.9e-52  175.4   0.0   1   1   7.6e-56     1e-51  175.0   0.0     2   173    61   232    60   233 0.99 Phosphoadenosine phosphosulfate reductase family
HOK_GEF              PF01848.11    43 seq959_BIOID52593    -             50   6.9e-19   66.7   0.7   1   1   5.6e-23   7.6e-19   66.6   0.5     1    43     4    46     4    46 0.99 Hok/gef family
DEAD                 PF00270.24   173 seq960_BIOID52593    -            899   1.5e-06   27.6   0.2   1   1   5.1e-09   3.5e-05   23.2   0.0     1   170   287   494   287   497 0.62 DEAD/DEAH box helicase
Helicase_C           PF00271.26    78 seq960_BIOID52593    -            899   0.00012   21.7   0.1   1   1   1.5e-06      0.01   15.5   0.0    20    77   610   671   595   671 0.76 Helicase conserved C-terminal domain
CRISPR_Cse1          PF09481.5    477 seq961_BIOID52593    -            543  2.8e-126  421.9   1.9   1   1  2.4e-130  3.3e-126  421.7   1.3     2   477    29   499    28   499 0.97 CRISPR-associated protein Cse1 (CRISPR_cse1)
CRISPR_Cse2          PF09485.5    146 seq962_BIOID52593    -            179   2.7e-29  101.9   4.4   1   1   2.7e-33   3.7e-29  101.5   3.1     1   146    24   168    24   168 0.98 CRISPR-associated protein Cse2 (CRISPR_cse2)
Cas_CT1975           PF09344.5    354 seq964_BIOID52593    -            351    9e-127  423.1   1.4   1   1    8e-131  1.1e-126  422.8   1.0     1   335     5   342     5   348 0.96 CT1975-like protein
Cas_Cas5d            PF09704.5    218 seq965_BIOID52593    -            248   2.3e-47  161.3   0.2   1   1   1.9e-51   2.6e-47  161.1   0.2     1   217     4   232     4   233 0.90 CRISPR-associated protein (Cas_Cas5)
CRISPR_assoc         PF08798.6    214 seq966_BIOID52593    -            223   7.5e-62  208.7   1.0   1   1   6.2e-66   8.5e-62  208.5   0.7     1   214     8   219     8   219 0.99 CRISPR associated protein
Cas_Cas1             PF01867.11   282 seq967_BIOID52593    -            306   4.9e-20   71.6   0.0   1   2   3.7e-10     5e-06   25.6   0.0     7   109    22   123    16   127 0.89 CRISPR associated protein Cas1
Cas_Cas1             PF01867.11   282 seq967_BIOID52593    -            306   4.9e-20   71.6   0.0   2   2   8.1e-16   1.1e-11   44.2   0.0   144   246   132   231   123   252 0.86 CRISPR associated protein Cas1
Cas_Cas2CT1978       PF09707.5     86 seq968_BIOID52593    -             97   4.1e-40  135.5   0.3   1   1   3.4e-44   4.6e-40  135.3   0.2     1    86     3    88     3    88 0.99 CRISPR-associated protein (Cas_Cas2CT1978)
PAPS_reduct          PF01507.14   174 seq971_BIOID52593    -            302   2.5e-66  222.7   0.0   1   1   2.2e-70   2.9e-66  222.4   0.0     1   174    29   257    29   257 0.99 Phosphoadenosine phosphosulfate reductase family
GTP_EFTU             PF00009.22   188 seq972_BIOID52593    -            475   4.4e-43  146.8   0.0   1   1   1.2e-46   5.3e-43  146.5   0.0     3   182    27   232    25   314 0.90 Elongation factor Tu GTP binding domain
MMR_HSR1             PF01926.18   114 seq972_BIOID52593    -            475   4.2e-06   26.6   0.0   1   1   2.4e-09   1.1e-05   25.2   0.0     5   114    33   169    29   170 0.76 50S ribosome-binding GTPase
GTP_EFTU_D2          PF03144.20    74 seq972_BIOID52593    -            475   2.6e-05   24.1   0.2   1   1   1.2e-08   5.4e-05   23.1   0.1     6    73   265   324   261   325 0.83 Elongation factor Tu domain 2
APS_kinase           PF01583.15   157 seq973_BIOID52593    -            201   4.6e-73  243.9   0.0   1   1   8.6e-77   5.9e-73  243.5   0.0     1   153    27   179    27   182 0.98 Adenylylsulphate kinase
AAA_33               PF13671.1    143 seq973_BIOID52593    -            201   4.7e-08   32.9   0.0   1   1     1e-11   6.8e-08   32.3   0.0     1   115    30   143    30   170 0.81 AAA domain
DUF3561              PF12084.3    107 seq974_BIOID52593    -            107   1.1e-51  173.0   8.8   1   1   8.8e-56   1.2e-51  172.8   6.1     1   107     1   107     1   107 0.99 Protein of unknown function (DUF3561)
DivIC                PF04977.10    80 seq975_BIOID52593    -            103   5.7e-30  102.5   0.0   1   1   4.9e-34   6.7e-30  102.2   0.0     1    79    11    89    11    90 0.98 Septum formation initiator
IspD                 PF01128.14   221 seq977_BIOID52593    -            236   6.5e-96  319.9   0.0   1   1   1.1e-99   7.4e-96  319.8   0.0     1   221     8   229     8   229 0.98 Uncharacterized protein family UPF0007
NTP_transf_3         PF12804.2    179 seq977_BIOID52593    -            236     5e-17   62.5   1.4   1   1   1.1e-20   7.3e-17   61.9   1.0     1   145    10   181    10   208 0.77 MobA-like NTP transferase domain
YgbB                 PF02542.11   157 seq978_BIOID52593    -            159   1.7e-68  229.2   0.0   1   1   1.4e-72   1.9e-68  229.1   0.0     1   156     1   156     1   157 0.99 YgbB family
TruD                 PF01142.13   378 seq981_BIOID52593    -            349  3.7e-105  351.5   0.2   1   1  1.9e-108  2.6e-104  348.8   0.1     5   378     3   337     1   337 0.96 tRNA pseudouridine synthase D (TruD)
SurE                 PF01975.12   197 seq982_BIOID52593    -            253   6.6e-63  211.4   0.0   1   1   5.9e-67   8.1e-63  211.1   0.0     1   195     1   182     1   184 0.93 Survival protein SurE
PCMT                 PF01135.14   210 seq984_BIOID52593    -            208   2.1e-82  275.6   0.0   1   1   9.1e-86   2.5e-82  275.3   0.0     2   209     5   206     4   207 0.98 Protein-L-isoaspartate(D-aspartate) O-methyltransferase (PCMT)
Methyltransf_18      PF12847.2    112 seq984_BIOID52593    -            208     3e-08   34.1   0.0   1   1   1.8e-11     5e-08   33.3   0.0     2   108    76   169    75   193 0.82 Methyltransferase domain
Methyltransf_26      PF13659.1    117 seq984_BIOID52593    -            208   6.9e-07   29.1   0.0   1   1   4.2e-10   1.1e-06   28.4   0.0     2    76    77   147    76   189 0.84 Methyltransferase domain
RrnaAD               PF00398.15   262 seq984_BIOID52593    -            208     5e-07   28.8   0.0   1   1   2.4e-10   6.6e-07   28.4   0.0    16   116    61   161    54   182 0.81 Ribosomal RNA adenine dimethylase
Methyltransf_31      PF13847.1    152 seq984_BIOID52593    -            208   1.3e-06   27.9   0.0   1   1   6.9e-10   1.9e-06   27.4   0.0     3    84    75   157    73   201 0.76 Methyltransferase domain
Peptidase_M23        PF01551.17    96 seq986_BIOID52593    -            379   1.2e-30  105.2   0.9   1   1   1.8e-34   1.2e-30  105.2   0.6     3    96   279   372   277   372 0.96 Peptidase family M23
LysM                 PF01476.15    44 seq986_BIOID52593    -            379   8.6e-11   41.4   0.4   1   1   2.9e-14     2e-10   40.2   0.0     1    43   123   165   123   166 0.98 LysM domain
Sigma70_r2           PF04542.9     71 seq987_BIOID52593    -            342   4.5e-23   80.5   0.1   1   1   2.9e-26   9.8e-23   79.4   0.1     1    71   106   176   106   176 0.97 Sigma-70 region 2
Sigma70_r3           PF04539.11    78 seq987_BIOID52593    -            342   3.2e-21   74.8  10.1   1   1   1.1e-23   3.7e-20   71.4   1.4     2    77   186   261   185   262 0.97 Sigma-70 region 3
Sigma70_r4           PF04545.11    50 seq987_BIOID52593    -            342   4.7e-17   60.9   3.7   1   1   5.5e-19   1.9e-15   55.7   2.0     1    50   274   327   274   327 0.97 Sigma-70, region 4
Sigma70_r1_2         PF00140.15    37 seq987_BIOID52593    -            342   2.6e-12   46.0   0.1   1   1   2.3e-15   7.9e-12   44.5   0.1     2    35    68   101    67   103 0.95 Sigma-70 factor, region 1.2
Flavoprotein         PF02441.14   129 seq988_BIOID52593    -            197   9.8e-26   89.8   0.0   1   1   1.1e-29   1.6e-25   89.1   0.0     1   128     1   129     1   130 0.91 Flavoprotein
UbiD                 PF01977.11   407 seq989_BIOID52593    -            475  1.2e-114  382.9   0.0   1   1  9.9e-119  1.3e-114  382.6   0.0     1   405    10   418    10   420 0.98 3-octaprenyl-4-hydroxybenzoate carboxy-lyase
DeoRC                PF00455.17   162 seq993_BIOID52593    -            265   6.7e-52  175.2   0.6   1   1   3.4e-55   1.2e-51  174.4   0.4     3   161    85   242    83   243 0.98 DeoR C terminal sensor domain
HTH_DeoR             PF08220.7     57 seq993_BIOID52593    -            265     8e-17   60.4   0.4   1   1   5.5e-20   1.9e-16   59.2   0.2     1    54    16    69    16    72 0.97 DeoR-like helix-turn-helix domain
HTH_11               PF08279.7     55 seq993_BIOID52593    -            265   9.2e-10   37.9   0.2   1   1   5.9e-13     2e-09   36.8   0.2     1    46    16    60    15    67 0.81 HTH domain
GntR                 PF00392.16    64 seq993_BIOID52593    -            265   4.1e-05   22.8   1.4   1   1   1.7e-08   5.9e-05   22.3   0.2    23    59    29    64    16    66 0.83 Bacterial regulatory proteins, gntR family
YgbA_NO              PF11756.3    114 seq995_BIOID52593    -            117   8.3e-45  151.3   2.9   1   1     7e-49   9.6e-45  151.1   2.0     3   112     4   110     2   112 0.96 Nitrous oxide-stimulated promoter
HycA_repressor       PF11046.3    149 seq997_BIOID52593    -            153   2.1e-90  300.2   1.0   1   1   1.7e-94   2.3e-90  300.1   0.7     1   148     1   148     1   149 0.99 Transcriptional repressor of hyc and hyp operons
Fer4_11              PF13247.1     99 seq999_BIOID52593    -            203     2e-14   53.1  15.1   1   1   4.3e-14   5.9e-11   42.0   2.8     5    60    46    99    42   104 0.92 4Fe-4S dicluster domain
Fer4_9               PF13187.1     55 seq999_BIOID52593    -            203   1.1e-13   51.0  17.7   1   2   1.1e-09   1.5e-06   28.2   5.3     2    55    12    68    11    68 0.85 4Fe-4S dicluster domain
Fer4_9               PF13187.1     55 seq999_BIOID52593    -            203   1.1e-13   51.0  17.7   2   2   9.5e-10   1.3e-06   28.4   1.6     2    54    82   163    81   164 0.96 4Fe-4S dicluster domain
Fer4                 PF00037.22    24 seq999_BIOID52593    -            203   8.7e-12   44.0  36.1   1   1   3.9e-10   5.4e-07   28.8   0.9     2    24    76    98    75    98 0.93 4Fe-4S binding domain
Oxidored_q1          PF00361.15   270 seq1001_BIOID52593   -            608   7.4e-37  126.9  16.9   1   1   5.4e-41   7.4e-37  126.9  11.7     1   267   124   395   124   398 0.93 NADH-Ubiquinone/plastoquinone (complex I), various chains
NADHdh               PF00146.16   311 seq1002_BIOID52593   -            307   5.3e-20   71.5   9.8   1   1   4.3e-24   5.8e-20   71.4   6.8    12   296    11   295     1   307 0.81 NADH dehydrogenase
Complex1_30kDa       PF00329.14   103 seq1003_BIOID52593   -            569   2.1e-28   98.4   0.0   1   1   9.8e-32   4.5e-28   97.3   0.0     1   103    44   150    44   150 0.94 Respiratory-chain NADH dehydrogenase, 30 Kd subunit
Complex1_49kDa       PF00346.14   272 seq1003_BIOID52593   -            569   2.7e-26   92.0   0.0   1   2   1.4e-21   6.5e-18   64.5   0.0     6   172   299   464   295   471 0.95 Respiratory-chain NADH dehydrogenase, 49 Kd subunit
Complex1_49kDa       PF00346.14   272 seq1003_BIOID52593   -            569   2.7e-26   92.0   0.0   2   2   9.7e-10   4.4e-06   25.7   0.0   209   272   474   537   463   537 0.90 Respiratory-chain NADH dehydrogenase, 49 Kd subunit
NiFeSe_Hases         PF00374.14   507 seq1003_BIOID52593   -            569   1.2e-14   53.8   0.1   1   1   4.6e-16   2.1e-12   46.4   0.0     1    68   218   286   218   294 0.91 Nickel-dependent hydrogenase
Fer4_7               PF12838.2     52 seq1004_BIOID52593   -            180   8.4e-14   51.5   9.3   1   1   5.6e-17   8.4e-14   51.5   6.5     1    52    39    89    39    89 0.94 4Fe-4S dicluster domain
Fer4                 PF00037.22    24 seq1004_BIOID52593   -            180   3.9e-14   51.4  11.8   1   2   3.5e-10   5.4e-07   28.8   2.0     4    24    36    56    33    56 0.90 4Fe-4S binding domain
Fer4                 PF00037.22    24 seq1004_BIOID52593   -            180   3.9e-14   51.4  11.8   2   2   5.6e-12   8.5e-09   34.5   1.2     3    24    70    91    68    91 0.92 4Fe-4S binding domain
Fer4_6               PF12837.2     24 seq1004_BIOID52593   -            180   7.2e-11   41.3  11.7   1   2   1.6e-09   2.4e-06   27.0   2.2     4    24    35    55    32    55 0.89 4Fe-4S binding domain
Fer4_6               PF12837.2     24 seq1004_BIOID52593   -            180   7.2e-11   41.3  11.7   2   2     3e-09   4.6e-06   26.1   1.0     3    24    69    90    67    90 0.91 4Fe-4S binding domain
Fer4_9               PF13187.1     55 seq1004_BIOID52593   -            180   1.2e-10   41.3   8.7   1   1     8e-14   1.2e-10   41.3   6.1     2    55    40    90    39    90 0.94 4Fe-4S dicluster domain
Fer4_10              PF13237.1     52 seq1004_BIOID52593   -            180   9.3e-10   38.0  11.7   1   1   6.1e-13   9.3e-10   38.0   8.1     4    52    35    86    32    86 0.92 4Fe-4S dicluster domain
Fer4_8               PF13183.1     57 seq1004_BIOID52593   -            180   1.7e-07   31.0  22.7   1   1   4.6e-10   6.9e-07   29.0   7.7     3    55    38    87    36    91 0.75 4Fe-4S dicluster domain
Oxidored_q6          PF01058.17   131 seq1006_BIOID52593   -            255   1.5e-23   82.7   0.1   1   1   1.6e-27   2.2e-23   82.1   0.0     1   129    48   157    48   159 0.94 NADH ubiquinone oxidoreductase, 20 Kd subunit
HycH                 PF07450.6    131 seq1007_BIOID52593   -            136   8.8e-58  193.9   0.1   1   1   7.3e-62     1e-57  193.7   0.0     1   130     3   133     3   134 0.99 Formate hydrogenlyase maturation protein HycH
HycI                 PF01750.13   130 seq1009_BIOID52593   -            156   2.9e-27   94.6   0.0   1   1   2.4e-31   3.3e-27   94.4   0.0     7   127    26   139    20   142 0.92 Hydrogenase maturation protease
DEDD_Tnp_IS110       PF01548.12   144 seq1010_BIOID52593   -            326   1.1e-43  148.2   0.2   1   1   6.3e-47   4.3e-43  146.3   0.1     1   144     7   151     7   151 0.99 Transposase
Transposase_20       PF02371.11    87 seq1010_BIOID52593   -            326   1.1e-27   95.7   0.4   1   1     3e-31     2e-27   94.9   0.3     2    85   196   280   195   282 0.96 Transposase IS116/IS110/IS902 family
Peripla_BP_3         PF13377.1    160 seq1012_BIOID52593   -            339   6.6e-34  117.1   0.0   1   1   3.7e-37   1.3e-33  116.1   0.0     2   160   175   334   174   334 0.92 Periplasmic binding protein-like domain
Peripla_BP_1         PF00532.16   279 seq1012_BIOID52593   -            339   1.6e-26   93.0   0.1   1   1   5.8e-30     2e-26   92.7   0.1     2   252    63   311    62   313 0.91 Periplasmic binding proteins and sugar binding domain of LacI family
LacI                 PF00356.16    46 seq1012_BIOID52593   -            339   1.3e-21   75.8   0.2   1   1   7.1e-25   2.4e-21   74.9   0.1     1    46     6    51     6    51 0.99 Bacterial regulatory proteins, lacI family
Peripla_BP_4         PF13407.1    258 seq1012_BIOID52593   -            339   8.4e-18   64.5   0.0   1   1   4.3e-21   1.5e-17   63.7   0.0     5   218    70   280    66   284 0.84 Periplasmic binding protein domain
Fer4_11              PF13247.1     99 seq1013_BIOID52593   -            175   1.7e-15   56.6  22.9   1   1   2.7e-14   3.3e-11   42.8   5.2     7    59    55   105    50   110 0.93 4Fe-4S dicluster domain
Fer4_9               PF13187.1     55 seq1013_BIOID52593   -            175   9.4e-13   48.1  29.8   1   1   1.4e-10   1.8e-07   31.2   7.7     1    54    88   151    88   152 0.88 4Fe-4S dicluster domain
Fer4                 PF00037.22    24 seq1013_BIOID52593   -            175   4.6e-13   48.0  42.8   1   1   3.9e-11   4.9e-08   32.1   2.2     2    23    83   104    82   105 0.91 4Fe-4S binding domain
Fer4_7               PF12838.2     52 seq1013_BIOID52593   -            175   1.4e-12   47.6  34.0   1   1     2e-11   2.5e-08   34.0   7.8     1    52    88   151    88   151 0.74 4Fe-4S dicluster domain
Fer4_6               PF12837.2     24 seq1013_BIOID52593   -            175   2.7e-12   45.8  41.1   1   1   2.7e-09   3.4e-06   26.5   2.0     2    23    82   103    81   104 0.92 4Fe-4S binding domain
Fer4_2               PF12797.2     22 seq1013_BIOID52593   -            175   1.3e-11   43.5  37.8   1   1   6.4e-10   7.9e-07   28.5   1.6     7    22    86   101    79   101 0.85 4Fe-4S binding domain
Fer4_10              PF13237.1     52 seq1013_BIOID52593   -            175   4.9e-10   38.9  35.7   1   1   1.4e-09   1.7e-06   27.5   8.8     6    52    55   100    50   100 0.91 4Fe-4S dicluster domain
Fer4_3               PF12798.2     15 seq1013_BIOID52593   -            175   6.3e-07   29.3  44.6   1   3   0.00058      0.72   10.4   2.1     1    15    58    74    58    74 0.91 4Fe-4S binding domain
Fer4_3               PF12798.2     15 seq1013_BIOID52593   -            175   6.3e-07   29.3  44.6   2   3   1.2e-05     0.015   15.6   4.8     1    15    89   103    89   103 0.98 4Fe-4S binding domain
Fer4_3               PF12798.2     15 seq1013_BIOID52593   -            175   6.3e-07   29.3  44.6   3   3   1.2e-05     0.015   15.6   3.3     1    15   131   151   131   151 0.97 4Fe-4S binding domain
Fer4_4               PF12800.2     17 seq1013_BIOID52593   -            175   2.3e-06   27.3  40.9   1   2   0.00025      0.32   11.3   3.5     2    14    10    22     9    24 0.93 4Fe-4S binding domain
Fer4_4               PF12800.2     17 seq1013_BIOID52593   -            175   2.3e-06   27.3  40.9   2   2   1.2e-07   0.00014   21.7   2.5     1    17    86   102    86   102 0.93 4Fe-4S binding domain
Sua5_yciO_yrdC       PF01300.13   179 seq1014_BIOID52593   -            766   4.2e-46  156.3   0.0   1   1   1.7e-49   7.6e-46  155.4   0.0     2   178   225   389   224   390 0.95 Telomere recombination
zf-HYPF              PF07503.7     35 seq1014_BIOID52593   -            766   7.9e-34  114.6  18.6   1   2   2.7e-20   1.2e-16   59.6   3.7     1    35   124   158   124   158 0.97 HypF finger
zf-HYPF              PF07503.7     35 seq1014_BIOID52593   -            766   7.9e-34  114.6  18.6   2   2   4.6e-21   2.1e-17   62.1   1.6     1    34   174   207   174   208 0.96 HypF finger
Acylphosphatase      PF00708.13    91 seq1014_BIOID52593   -            766   6.5e-18   64.5   0.0   1   1     3e-21   1.3e-17   63.4   0.0     6    91    25   107    17   107 0.90 Acylphosphatase
Sigma54_activat      PF00158.21   168 seq1015_BIOID52593   -            529     1e-67  226.6   0.0   1   1   1.3e-70   2.5e-67  225.4   0.0     1   167   212   378   212   379 0.99 Sigma-54 interaction domain
GAF_2                PF13185.1    148 seq1015_BIOID52593   -            529   4.4e-10   40.1   1.7   1   1   2.8e-12   5.4e-09   36.5   0.2     9   143    51   181    47   183 0.80 GAF domain
GAF                  PF01590.21   154 seq1015_BIOID52593   -            529   9.5e-10   38.7   0.2   1   1   1.3e-12   2.5e-09   37.3   0.1     4   148    48   179    46   182 0.83 GAF domain
GAF_3                PF13492.1    129 seq1015_BIOID52593   -            529   7.7e-09   35.6   0.4   1   1   1.1e-10   2.2e-07   30.8   0.1     6   121    50   179    46   184 0.81 GAF domain
AAA                  PF00004.24   132 seq1015_BIOID52593   -            529   4.1e-06   26.9   0.0   1   1   6.5e-09   1.3e-05   25.3   0.0     1   126   236   367   236   373 0.75 ATPase family associated with various cellular activities (AAA)
AAA_5                PF07728.9    139 seq1015_BIOID52593   -            529   6.8e-06   25.7   0.0   1   1   8.1e-09   1.6e-05   24.5   0.0     1   123   235   354   235   365 0.78 AAA domain (dynein-related subfamily)
SLT_2                PF13406.1    262 seq1017_BIOID52593   -            396   4.4e-86  287.8   0.1   1   1   3.9e-90   5.3e-86  287.6   0.0     3   261    92   387    90   388 0.90 Transglycosylase SLT domain
CinA                 PF02464.12   155 seq1018_BIOID52593   -            165   3.7e-61  205.0   2.3   1   1     3e-65   4.2e-61  204.8   1.6     3   153     8   159     6   161 0.98 Competence-damaged protein
RecA                 PF00154.16   323 seq1020_BIOID52593   -            358    1e-173  576.7   2.4   1   1  3.5e-177  1.2e-173  576.5   1.7     1   320    14   332    14   335 0.99 recA bacterial DNA recombination protein
KaiC                 PF06745.8    226 seq1020_BIOID52593   -            358     3e-10   39.4   0.2   1   1   3.4e-12   1.2e-08   34.2   0.2     2   173    47   223    46   280 0.68 KaiC
Rad51                PF08423.6    261 seq1020_BIOID52593   -            358   1.3e-09   37.2   0.2   1   1   7.1e-13   2.4e-09   36.3   0.1    19   227    40   233    24   274 0.76 Rad51
AAA_25               PF13481.1    194 seq1020_BIOID52593   -            358   3.3e-08   33.0   0.3   1   1   2.6e-11     9e-08   31.6   0.2    13   174    44   183    33   195 0.74 AAA domain
RecX                 PF02631.11   122 seq1021_BIOID52593   -            166   3.6e-32  111.0   0.3   1   1   6.2e-36   8.4e-32  109.8   0.0     6   117    51   162    46   166 0.94 RecX family
tRNA-synt_2c         PF01411.14   552 seq1024_BIOID52593   -            876  1.4e-242  805.8   0.0   1   1  4.9e-246  2.3e-242  805.1   0.0     1   552     7   556     7   556 0.99 tRNA synthetases class II (A)
tRNA_SAD             PF07973.9     44 seq1024_BIOID52593   -            876   9.7e-19   66.8   0.3   1   1   1.1e-21   5.2e-18   64.5   0.1     1    44   653   696   653   696 0.99 Threonyl and Alanyl tRNA synthetase second additional domain
DHHA1                PF02272.14    68 seq1024_BIOID52593   -            876   5.3e-16   57.9   3.8   1   1   3.5e-19   1.6e-15   56.4   2.6     2    67   800   868   799   869 0.92 DHHA1 domain
CsrA                 PF02599.11    54 seq1026_BIOID52593   -             61   5.4e-28   96.3   1.7   1   1   4.4e-32     6e-28   96.2   1.2     1    54     1    54     1    54 0.99 Global regulator protein family
HAD_2                PF13419.1    176 seq1028_BIOID52593   -            188     1e-25   90.9   0.1   1   1   2.5e-29   1.1e-25   90.7   0.1     1   174     8   183     8   185 0.88 Haloacid dehalogenase-like hydrolase
Hydrolase            PF00702.21   204 seq1028_BIOID52593   -            188   4.9e-14   53.2   0.1   1   1   1.5e-17   6.7e-14   52.7   0.0     4   204     8   179     5   179 0.89 haloacid dehalogenase-like hydrolase
Hydrolase_like       PF13242.1     75 seq1028_BIOID52593   -            188   2.1e-06   27.2   0.1   1   1   1.1e-09   4.9e-06   26.0   0.0     3    48   141   185   139   186 0.94 HAD-hyrolase-like
SNARE_assoc          PF09335.6    123 seq1030_BIOID52593   -            142   3.2e-12   46.6   6.8   1   1   3.8e-16   5.2e-12   45.9   4.7     6   119    28   132    21   136 0.81 SNARE associated Golgi protein
Glu_cys_ligase       PF04262.9    377 seq1031_BIOID52593   -            518  4.6e-181  601.2   0.0   1   1  4.2e-185  5.7e-181  600.9   0.0     2   377     7   381     6   381 0.99 Glutamate-cysteine ligase
LuxS                 PF02664.10   157 seq1033_BIOID52593   -            171   3.6e-77  257.2   0.0   1   1     3e-81   4.1e-77  257.0   0.0     2   156     3   161     2   162 0.98 S-Ribosylhomocysteinase (LuxS)
DUF2002              PF09400.5    111 seq1036_BIOID52593   -            114   8.2e-66  218.6   0.2   1   1   6.8e-70   9.3e-66  218.4   0.2     1   110     1   110     1   112 0.99 Protein of unknown function (DUF2002)
Histone_HNS          PF00816.16    93 seq1037_BIOID52593   -            134   2.2e-20   72.8   7.8   1   1   2.2e-24     3e-20   72.3   5.0     5    93    28   129    24   129 0.87 H-NS histone family
Pmp3                 PF01679.12    51 seq1041_BIOID52593   -             52   6.9e-21   73.6   7.8   1   1   5.2e-25   7.1e-21   73.5   5.4     3    49     3    49     1    51 0.95 Proteolipid membrane potential modulator
LysM                 PF01476.15    44 seq1042_BIOID52593   -            149   5.1e-13   48.5   0.0   1   1   1.4e-16   9.9e-13   47.6   0.0     1    44    99   147    99   147 0.98 LysM domain
BON                  PF04972.12    64 seq1042_BIOID52593   -            149   6.2e-10   38.5   3.1   1   1   1.4e-13   9.3e-10   38.0   2.1     2    62    29    89    28    91 0.92 BON domain
HTH_Tnp_1            PF01527.15    76 seq1044_BIOID52593   -             99   7.6e-09   35.2   2.9   1   1   7.1e-13   9.7e-09   34.9   2.0     3    76    11    79     9    79 0.90 Transposase
rve                  PF00665.21   120 seq1045_BIOID52593   -            288   8.9e-30  103.1   0.0   1   1   6.7e-33   1.8e-29  102.1   0.0     3   119   126   240   124   241 0.96 Integrase core domain
rve_2                PF13333.1     52 seq1045_BIOID52593   -            288   3.8e-20   71.5   1.6   1   1     4e-22   1.1e-18   66.9   0.1     1    52   231   287   231   287 0.98 Integrase core domain
rve_3                PF13683.1     67 seq1045_BIOID52593   -            288   1.9e-15   55.9   0.0   1   1   1.4e-18   3.8e-15   55.0   0.0     4    67   215   279   212   279 0.96 Integrase core domain
HTH_21               PF13276.1     60 seq1045_BIOID52593   -            288     2e-10   40.4   0.1   1   1   3.2e-13   8.8e-10   38.3   0.0     4    59    47   101    44   102 0.90 HTH-like domain
DDE_Tnp_IS240        PF13610.1    140 seq1045_BIOID52593   -            288   3.6e-10   39.8   0.0   1   1   2.3e-13   6.3e-10   39.0   0.0     2   129   130   260   129   272 0.88 DDE domain
HATPase_c            PF02518.21   111 seq1046_BIOID52593   -            572   2.1e-07   30.5   0.0   1   1   7.5e-11     1e-06   28.3   0.0    13    98   428   550   421   568 0.71 Histidine kinase-, DNA gyrase B-, and HSP90-like ATPase
Polyketide_cyc       PF03364.15   130 seq1050_BIOID52593   -            149   9.2e-32  109.6   0.0   1   1   1.6e-35   1.1e-31  109.4   0.0     1   130    14   139    14   139 0.99 Polyketide cyclase / dehydrase and lipid transport
Polyketide_cyc2      PF10604.4    139 seq1050_BIOID52593   -            149   6.9e-11   42.3   0.0   1   1   1.2e-14   8.4e-11   42.0   0.0     1   128     5   136     5   145 0.74 Polyketide cyclase / dehydrase and lipid transport
Ub-RnfH              PF03658.9     84 seq1051_BIOID52593   -             96   1.8e-38  130.1   0.1   1   1   1.5e-42     2e-38  130.0   0.1     1    84     5    88     5    88 0.99 RnfH family Ubiquitin
GrpE                 PF01025.14   166 seq1054_BIOID52593   -            197   1.4e-47  161.2   3.3   1   1   1.2e-51   1.7e-47  160.9   2.3     5   166    35   194     7   194 0.87 GrpE
SRP54                PF00448.17   196 seq1055_BIOID52593   -            453   7.9e-76  253.7   0.3   1   1   5.5e-79   1.2e-75  253.1   0.2     1   196   100   296   100   296 0.99 SRP54-type protein, GTPase domain
SRP_SPB              PF02978.14   104 seq1055_BIOID52593   -            453   1.1e-36  125.1   7.9   1   1   4.7e-40   1.1e-36  125.1   5.5     2   104   329   427   328   427 0.99 Signal peptide binding domain
SRP54_N              PF02881.14    75 seq1055_BIOID52593   -            453   2.1e-21   75.6   0.5   1   1   9.2e-25   2.1e-21   75.6   0.3     1    75     5    82     5    82 0.99 SRP54-type protein, helical bundle domain
CbiA                 PF01656.18   195 seq1055_BIOID52593   -            453   2.8e-08   33.2   2.5   1   1   3.8e-11   8.6e-08   31.7   1.3     9   164   110   256   102   288 0.68 CobQ/CobB/MinD/ParA nucleotide binding domain
cobW                 PF02492.14   178 seq1055_BIOID52593   -            453   6.4e-05   22.3   0.4   1   1   7.5e-08   0.00017   20.9   0.3     2   152   102   251   100   260 0.79 CobW/HypB/UreG, nucleotide-binding domain
Ribosomal_S16        PF00886.14    62 seq1056_BIOID52593   -             82     6e-26   89.8   0.1   1   1   5.2e-30   7.1e-26   89.5   0.0     1    62     8    68     8    68 0.96 Ribosomal protein S16
RimM                 PF01782.13    84 seq1057_BIOID52593   -            183   8.8e-28   95.9   0.0   1   1     2e-31   1.3e-27   95.3   0.0     2    84    17    98    16    98 0.98 RimM N-terminal domain
PRC                  PF05239.11    79 seq1057_BIOID52593   -            183   8.9e-10   38.1   0.7   1   1   2.1e-13   1.4e-09   37.5   0.5     2    73   105   178   104   182 0.89 PRC-barrel domain
tRNA_m1G_MT          PF01746.16   186 seq1058_BIOID52593   -            255   4.9e-60  202.2   0.0   1   1   4.3e-64   5.8e-60  201.9   0.0     2   186    23   221    22   221 0.98 tRNA (Guanine-1)-methyltransferase
Ribosomal_L19        PF01245.15   113 seq1059_BIOID52593   -            115   8.8e-51  170.3   2.5   1   1   7.2e-55   9.8e-51  170.1   1.8     2   112     3   113     2   114 0.99 Ribosomal protein L19
DAHP_synth_1         PF00793.15   272 seq1063_BIOID52593   -            379  2.6e-102  341.0   0.0   1   1  2.3e-106  3.2e-102  340.7   0.0     8   271    64   363    43   364 0.96 DAHP synthetase I family
PDH                  PF02153.12   258 seq1064_BIOID52593   -            373   4.6e-32  110.7   0.0   1   1   2.5e-35   1.1e-31  109.5   0.0    38   257   135   344   124   345 0.93 Prephenate dehydrogenase
CM_2                 PF01817.16    81 seq1064_BIOID52593   -            373   4.6e-24   84.2   0.2   1   1   2.2e-27     1e-23   83.1   0.1     1    80     9    88     9    89 0.98 Chorismate mutase type II
PseudoU_synth_2      PF00849.17   164 seq1066_BIOID52593   -            326   8.2e-32  110.1   0.1   1   1   1.8e-35   1.2e-31  109.6   0.1     1   164    92   242    92   242 0.96 RNA pseudouridylate synthase
S4                   PF01479.20    48 seq1066_BIOID52593   -            326   2.4e-12   45.9   0.0   1   1   6.1e-16   4.2e-12   45.1   0.0     1    48    18    65    18    65 0.97 S4 domain
Cu-oxidase_4         PF02578.10   233 seq1068_BIOID52593   -            243   4.4e-78  261.4   0.0   1   1   3.7e-82     5e-78  261.2   0.0     2   233    20   242    19   242 0.97 Multi-copper polyphenol oxidoreductase laccase
AAA_2                PF07724.9    171 seq1071_BIOID52593   -            861   3.2e-58  196.3   0.0   1   1   7.1e-59   8.8e-56  188.3   0.0     1   171   600   764   600   764 0.98 AAA domain (Cdc48 subfamily)
ClpB_D2-small        PF10431.4     81 seq1071_BIOID52593   -            861   1.1e-28   98.8   2.2   1   1   1.4e-31   1.7e-28   98.2   0.2     1    80   770   849   770   850 0.98 C-terminal, D2-small domain, of ClpB protein
AAA                  PF00004.24   132 seq1071_BIOID52593   -            861   5.6e-28   97.6   0.0   1   2   5.7e-17   7.1e-14   52.0   0.0     2   128   207   341   206   345 0.82 ATPase family associated with various cellular activities (AAA)
AAA                  PF00004.24   132 seq1071_BIOID52593   -            861   5.6e-28   97.6   0.0   2   2   6.4e-14     8e-11   42.1   0.0     2   117   606   731   605   742 0.86 ATPase family associated with various cellular activities (AAA)
Clp_N                PF02861.15    53 seq1071_BIOID52593   -            861     2e-27   94.7   6.1   1   2   3.4e-16   4.2e-13   48.8   0.1     1    53    21    73    21    73 0.98 Clp amino terminal domain
Clp_N                PF02861.15    53 seq1071_BIOID52593   -            861     2e-27   94.7   6.1   2   2   4.7e-16   5.8e-13   48.4   0.1     1    53    98   149    98   149 0.96 Clp amino terminal domain
AAA_5                PF07728.9    139 seq1071_BIOID52593   -            861   2.5e-19   69.2   0.8   1   1   3.9e-16   4.9e-13   48.8   0.0     2   124   605   725   604   766 0.87 AAA domain (dynein-related subfamily)
AAA_16               PF13191.1    166 seq1071_BIOID52593   -            861   5.2e-11   43.0   7.3   1   1   9.9e-10   1.2e-06   28.8   0.2     2   141   184   285   183   310 0.81 AAA ATPase domain
Sigma54_activat      PF00158.21   168 seq1071_BIOID52593   -            861   7.3e-10   38.4   0.1   1   1   7.2e-10     9e-07   28.4   0.0    23   156   603   735   574   746 0.78 Sigma-54 interaction domain
Sugar_tr             PF00083.19   451 seq1077_BIOID52593   -            459   3.4e-39  134.5  36.5   1   2   1.5e-31   6.7e-28   97.3   6.3     3   194    51   248    49   250 0.90 Sugar (and other) transporter
Sugar_tr             PF00083.19   451 seq1077_BIOID52593   -            459   3.4e-39  134.5  36.5   2   2   4.9e-16   2.3e-12   46.1  12.5   225   433   250   448   241   458 0.70 Sugar (and other) transporter
MFS_1                PF07690.11   354 seq1077_BIOID52593   -            459   8.3e-31  106.8  61.3   1   1     2e-30   8.9e-27   93.6  23.8    31   347    89   409    55   416 0.77 Major Facilitator Superfamily
MFS_2                PF13347.1    427 seq1077_BIOID52593   -            459   7.8e-07   27.7  23.8   1   1   1.7e-10   7.8e-07   27.7  16.5    53   335   102   384    66   396 0.72 MFS/sugar transport protein
SpoU_methylase       PF00588.14   142 seq1078_BIOID52593   -            370   7.3e-29  100.3   0.0   1   1   1.6e-32   1.1e-28   99.7   0.0     3   141   224   361   222   362 0.95 SpoU rRNA Methylase family
SpoU_sub_bind        PF08032.7     76 seq1078_BIOID52593   -            370   3.1e-12   46.3   0.0   1   1     1e-15     7e-12   45.2   0.0     2    73   135   206   134   209 0.96 RNA 2'-O ribose methyltransferase substrate binding
Gly_radical          PF01228.16   106 seq1080_BIOID52593   -            127     1e-25   89.9   0.1   1   1   1.1e-29   1.6e-25   89.4   0.0    20   106    16   108     4   108 0.86 Glycine radical
LysR_substrate       PF03466.15   209 seq1081_BIOID52593   -            308   3.8e-42  143.6   0.1   1   1   7.3e-46     5e-42  143.2   0.0     3   206   102   303   100   305 0.97 LysR substrate binding domain
HTH_1                PF00126.22    60 seq1081_BIOID52593   -            308   3.1e-16   58.7   0.1   1   1   9.5e-20   6.5e-16   57.7   0.1     1    60    18    77    18    77 0.96 Bacterial regulatory helix-turn-helix protein, lysR family
Methyltransf_26      PF13659.1    117 seq1083_BIOID52593   -            257   1.9e-16   60.0   0.0   1   1   2.6e-19   3.3e-16   59.2   0.0     3   116    59   182    57   183 0.86 Methyltransferase domain
MTS                  PF05175.9    170 seq1083_BIOID52593   -            257   5.1e-14   51.8   0.0   1   1   6.2e-17   7.6e-14   51.3   0.0    33   145    58   186    42   204 0.82 Methyltransferase small domain
Methyltransf_18      PF12847.2    112 seq1083_BIOID52593   -            257   1.3e-11   44.9   0.0   1   1   1.6e-14   1.9e-11   44.3   0.0     3    82    58   140    57   181 0.79 Methyltransferase domain
Methyltransf_31      PF13847.1    152 seq1083_BIOID52593   -            257   1.9e-08   33.8   0.0   1   1     2e-11   2.5e-08   33.5   0.0     6   108    59   179    56   217 0.76 Methyltransferase domain
Cons_hypoth95        PF03602.10   183 seq1083_BIOID52593   -            257   5.1e-08   32.4   0.0   1   1   5.5e-11   6.9e-08   31.9   0.0    43   131    57   143    47   169 0.83 Conserved hypothetical protein 95
UPF0020              PF01170.13   180 seq1083_BIOID52593   -            257   3.3e-06   26.6   0.0   1   1   3.7e-09   4.6e-06   26.2   0.0    61   117    81   138    52   172 0.78 Putative RNA methylase family UPF0020
Methyltransf_3       PF01596.12   205 seq1083_BIOID52593   -            257   2.4e-06   26.6   0.0   1   1   2.8e-09   3.5e-06   26.1   0.0    26   112    38   123    25   134 0.87 O-methyltransferase
PrmA                 PF06325.8    295 seq1083_BIOID52593   -            257   3.9e-06   26.0   0.1   1   1   4.3e-09   5.4e-06   25.6   0.0   163   232    58   134    50   135 0.79 Ribosomal protein L11 methyltransferase (PrmA)
Methyltransf_25      PF13649.1    101 seq1083_BIOID52593   -            257   9.1e-06   25.8   0.0   1   1   1.1e-08   1.3e-05   25.3   0.0     2    74    61   137    60   175 0.78 Methyltransferase domain
PCMT                 PF01135.14   210 seq1083_BIOID52593   -            257   4.7e-05   22.8   0.0   1   1   5.4e-08   6.7e-05   22.4   0.0    73   136    56   120    46   134 0.85 Protein-L-isoaspartate(D-aspartate) O-methyltransferase (PCMT)
PRMT5                PF05185.11   448 seq1083_BIOID52593   -            257   4.9e-05   22.3   0.1   1   1   5.4e-08   6.7e-05   21.8   0.1   193   264    63   133    57   134 0.90 PRMT5 arginine-N-methyltransferase
Sigma70_r4_2         PF08281.7     54 seq1085_BIOID52593   -            191   1.3e-19   69.2   0.2   1   1   1.1e-22   3.7e-19   67.8   0.2     2    53   129   180   122   181 0.95 Sigma-70, region 4
Sigma70_r2           PF04542.9     71 seq1085_BIOID52593   -            191   6.3e-18   64.0   0.2   1   1   3.6e-21   1.2e-17   63.1   0.2     1    71    25    92    25    92 0.96 Sigma-70 region 2
Sigma70_r4           PF04545.11    50 seq1085_BIOID52593   -            191     2e-10   39.6   0.0   1   1   1.4e-13   4.9e-10   38.4   0.0     2    47   135   180   134   182 0.95 Sigma-70, region 4
Sigma70_ECF          PF07638.6    185 seq1085_BIOID52593   -            191   8.8e-09   35.1   0.1   1   1   8.3e-12   2.9e-08   33.5   0.1     7   181    10   183     3   186 0.71 ECF sigma factor
RseA_N               PF03872.8     87 seq1087_BIOID52593   -            216   1.8e-32  111.3   0.6   1   1   2.6e-36   1.8e-32  111.3   0.4     1    87     1    89     1    89 0.98 Anti sigma-E protein RseA, N-terminal domain
RseA_C               PF03873.8     53 seq1087_BIOID52593   -            216   3.9e-27   93.7   3.7   1   1   5.7e-31   3.9e-27   93.7   2.6     1    53   131   186   131   186 0.98 Anti sigma-E protein RseA, C-terminal domain
MucB_RseB            PF03888.9    285 seq1088_BIOID52593   -            318  2.9e-123  410.3   0.0   1   1  2.5e-127  3.4e-123  410.1   0.0     1   284    31   314    31   315 0.99 MucB/RseB family
RseC_MucC            PF04246.7    135 seq1089_BIOID52593   -            159   7.7e-41  138.7   1.1   1   1   6.9e-45   9.5e-41  138.4   0.8     1   134     8   141     8   142 0.99 Positive regulator of sigma(E), RseC/MucC
GTP_EFTU             PF00009.22   188 seq1090_BIOID52593   -            599   7.5e-52  175.3   0.0   1   1   6.2e-55   1.7e-51  174.2   0.0     1   187     2   181     2   182 0.94 Elongation factor Tu GTP binding domain
LepA_C               PF06421.7    108 seq1090_BIOID52593   -            599   6.9e-52  173.7   3.3   1   1   4.3e-55   1.2e-51  173.0   2.3     1   107   487   593   487   594 0.99 GTP-binding protein LepA C-terminus
EFG_C                PF00679.19    89 seq1090_BIOID52593   -            599   3.3e-19   68.4   0.0   1   1   2.5e-22   6.9e-19   67.3   0.0     2    86   399   483   398   486 0.95 Elongation factor G C-terminus
GTP_EFTU_D2          PF03144.20    74 seq1090_BIOID52593   -            599   8.8e-10   38.4   0.3   1   1   7.1e-13   1.9e-09   37.3   0.2     1    74   205   275   205   275 0.86 Elongation factor Tu domain 2
Ras                  PF00071.17   162 seq1090_BIOID52593   -            599   8.7e-05   21.8   0.0   1   1   5.7e-08   0.00016   21.0   0.0    30   160    52   180    42   182 0.79 Ras family
Peptidase_S24        PF00717.18    70 seq1091_BIOID52593   -            324   8.7e-21   73.2   0.1   1   1   2.5e-24   1.7e-20   72.2   0.1     1    63    86   159    86   170 0.92 Peptidase S24-like
Peptidase_S26        PF10502.4    138 seq1091_BIOID52593   -            324   6.3e-09   35.3   0.0   1   1   2.1e-11   1.4e-07   30.9   0.0    96   138   260   302   233   302 0.84 Signal peptidase, peptidase S26
Ribonuclease_3       PF00636.21   114 seq1092_BIOID52593   -            226   5.6e-21   75.0   0.0   1   1   2.4e-24   1.6e-20   73.5   0.0     1   113    38   127    38   128 0.90 Ribonuclease III domain
dsrm                 PF00035.20    67 seq1092_BIOID52593   -            226   8.7e-15   54.9   0.0   1   1   2.1e-18   1.5e-14   54.2   0.0     1    67   156   223   156   223 0.95 Double-stranded RNA binding motif
MMR_HSR1             PF01926.18   114 seq1093_BIOID52593   -            301   8.7e-22   77.1   0.1   1   1   8.9e-25   1.5e-21   76.3   0.1     2   114    11   125    10   125 0.81 50S ribosome-binding GTPase
KH_2                 PF07650.12    78 seq1093_BIOID52593   -            301   2.1e-18   65.5   0.7   1   1   3.5e-21     6e-18   64.0   0.5     1    77   209   285   209   286 0.94 KH domain
FeoB_N               PF02421.13   189 seq1093_BIOID52593   -            301   6.7e-14   51.4   0.1   1   1   5.9e-17     1e-13   50.8   0.0     3   164    11   177    10   203 0.82 Ferrous iron transport protein B
GTP_EFTU             PF00009.22   188 seq1093_BIOID52593   -            301   2.9e-10   39.7   0.7   1   1   8.2e-12   1.4e-08   34.2   0.5     6   187    11   174     9   175 0.68 Elongation factor Tu GTP binding domain
Dynamin_N            PF00350.18   168 seq1093_BIOID52593   -            301   4.4e-08   33.0   0.2   1   1   2.8e-08   4.8e-05   23.0   0.1     1    35    11    45    11    57 0.84 Dynamin family
AIG1                 PF04548.11   212 seq1093_BIOID52593   -            301   5.1e-07   28.9   0.0   1   1   5.3e-10     9e-07   28.0   0.0     3   108    11   113    10   117 0.74 AIG1 family
PduV-EutP            PF10662.4    143 seq1093_BIOID52593   -            301     1e-06   28.1   0.3   1   1   7.9e-09   1.3e-05   24.5   0.2     4   141    11   169     9   171 0.72 Ethanolamine utilisation - propanediol utilisation
Miro                 PF08477.8    119 seq1093_BIOID52593   -            301   1.8e-05   25.0   0.0   1   1   2.9e-08   4.9e-05   23.6   0.0     2   119    11   127    11   127 0.64 Miro-like protein
RecO_N               PF11967.3     80 seq1094_BIOID52593   -            242   4.6e-24   83.9   0.0   1   1   1.1e-27   7.7e-24   83.2   0.0     5    78     4    76     1    78 0.95 Recombination protein O N terminal
RecO_C               PF02565.10   118 seq1094_BIOID52593   -            242   8.8e-21   73.8   0.0   1   1   1.7e-24   1.2e-20   73.4   0.0     3   118    82   226    80   226 0.91 Recombination protein O C terminal
PdxJ                 PF03740.8    239 seq1096_BIOID52593   -            243    7e-106  352.6   4.5   1   1  5.9e-110  8.1e-106  352.3   3.1     2   237     5   238     4   240 0.99 Pyridoxal phosphate biosynthesis protein PdxJ
ACPS                 PF01648.15   113 seq1097_BIOID52593   -            126   9.5e-22   76.9   0.1   1   1   7.7e-26   1.1e-21   76.7   0.0     1   113     5   122     5   122 0.96 4'-phosphopantetheinyl transferase superfamily
HAD                  PF12710.2    191 seq1099_BIOID52593   -            211     4e-09   36.8   0.0   1   1   4.1e-13   5.6e-09   36.3   0.0     1   186     9   188     9   193 0.61 haloacid dehalogenase-like hydrolase
dCMP_cyt_deam_1      PF00383.17   102 seq1100_BIOID52593   -            178   1.7e-27   94.9   0.0   1   1   1.8e-31   2.4e-27   94.4   0.0     3   101    18   116    16   117 0.96 Cytidine and deoxycytidylate deaminase zinc-binding region
GATase_5             PF13507.1    259 seq1101_BIOID52593   -           1295  1.2e-103  345.4   0.0   1   1  4.1e-107  1.9e-103  344.7   0.0     1   257  1039  1292  1039  1293 0.97 CobB/CobQ-like glutamine amidotransferase domain
AIRS_C               PF02769.17   153 seq1101_BIOID52593   -           1295   1.2e-46  158.3   2.2   1   2   4.9e-26   2.3e-22   79.5   0.0     2   151   432   589   431   591 0.93 AIR synthase related protein, C-terminal domain
AIRS_C               PF02769.17   153 seq1101_BIOID52593   -           1295   1.2e-46  158.3   2.2   2   2   1.6e-25   7.5e-22   77.8   0.7     2   150   822   966   821   969 0.92 AIR synthase related protein, C-terminal domain
AIRS                 PF00586.19    96 seq1101_BIOID52593   -           1295     7e-28   96.6   3.3   1   1   7.2e-31   3.3e-27   94.4   0.0     1    96   257   389   257   389 0.98 AIR synthase related protein, N-terminal domain
HATPase_c            PF02518.21   111 seq1102_BIOID52593   -            496     5e-20   71.1   0.0   1   1     2e-23   9.2e-20   70.3   0.0     3   109   383   490   381   492 0.97 Histidine kinase-, DNA gyrase B-, and HSP90-like ATPase
HisKA                PF00512.20    68 seq1102_BIOID52593   -            496     2e-15   56.4   0.4   1   1   4.3e-19     2e-15   56.4   0.3     2    67   271   337   270   338 0.97 His Kinase A (phospho-acceptor) domain
HAMP                 PF00672.20    70 seq1102_BIOID52593   -            496     2e-08   34.1   8.7   1   1     2e-11   9.3e-08   32.0   0.1     2    69   197   265   196   266 0.93 HAMP domain
Lipoprotein_20       PF13942.1    180 seq1103_BIOID52593   -            237   6.8e-81  269.9   3.9   1   1   6.2e-85   8.4e-81  269.6   2.7     2   178    44   220    43   222 0.98 YfhG lipoprotein
Sigma54_activat      PF00158.21   168 seq1105_BIOID52593   -            444   1.9e-72  242.1   0.0   1   1   1.7e-75   5.9e-72  240.5   0.0     1   167   136   302   136   303 0.98 Sigma-54 interaction domain
Response_reg         PF00072.19   112 seq1105_BIOID52593   -            444     3e-29  101.1   0.0   1   1   1.8e-32   6.2e-29  100.1   0.0     1   111     8   117     8   118 0.98 Response regulator receiver domain
AAA_5                PF07728.9    139 seq1105_BIOID52593   -            444   4.5e-06   26.3   0.0   1   1   2.5e-09   8.7e-06   25.3   0.0     2   104   160   267   159   293 0.74 AAA domain (dynein-related subfamily)
P-II                 PF00543.17   102 seq1106_BIOID52593   -            112   1.3e-43  147.5   2.6   1   1     1e-47   1.4e-43  147.3   1.8     1   102     4   105     4   105 0.99 Nitrogen regulatory protein P-II
SHMT                 PF00464.14   399 seq1107_BIOID52593   -            419  2.2e-192  638.7   0.3   1   1  7.3e-196  2.5e-192  638.4   0.2     1   399    10   388    10   388 0.99 Serine hydroxymethyltransferase
Aminotran_1_2        PF00155.16   363 seq1107_BIOID52593   -            419   1.2e-10   40.7   0.0   1   1     5e-14   1.7e-10   40.2   0.0    55   350    86   370    35   380 0.69 Aminotransferase class I and II
Beta_elim_lyase      PF01212.16   290 seq1107_BIOID52593   -            419   1.5e-06   27.4   0.0   1   1   8.8e-10     3e-06   26.4   0.0    35   166    81   204    51   244 0.79 Beta-eliminating lyase
Aminotran_5          PF00266.14   371 seq1107_BIOID52593   -            419   8.5e-06   24.6   0.0   1   1   3.6e-09   1.2e-05   24.0   0.0    50   207    82   238    40   263 0.73 Aminotransferase class-V
TPR_16               PF13432.1     65 seq1109_BIOID52593   -           1093   1.1e-18   67.2  32.5   1   1   3.9e-10   7.5e-07   29.5   5.2     1    56   499   561   499   562 0.96 Tetratricopeptide repeat
TPR_11               PF13414.1     69 seq1109_BIOID52593   -           1093   5.9e-15   54.5  25.5   1   1   1.7e-10   3.3e-07   29.7   1.3     8    69   749   810   745   810 0.95 TPR repeat
TPR_2                PF07719.12    34 seq1109_BIOID52593   -           1093   9.6e-12   43.7  32.0   1   2   9.4e-06     0.018   14.7   0.1     3    34   571   602   569   602 0.95 Tetratricopeptide repeat
TPR_2                PF07719.12    34 seq1109_BIOID52593   -           1093   9.6e-12   43.7  32.0   2   2   2.7e-05     0.052   13.3   0.0     3    33   746   776   744   777 0.92 Tetratricopeptide repeat
TPR_1                PF00515.23    34 seq1109_BIOID52593   -           1093   9.3e-11   40.7  21.4   1   1   3.4e-06    0.0066   15.8   0.0     7    28   541   562   537   563 0.93 Tetratricopeptide repeat
Peripla_BP_4         PF13407.1    258 seq1110_BIOID52593   -            327   1.3e-31  109.8  11.0   1   1   2.3e-35   1.6e-31  109.5   7.6    10   256    40   294    33   300 0.88 Periplasmic binding protein domain
Peripla_BP_1         PF00532.16   279 seq1110_BIOID52593   -            327   2.9e-17   62.6   1.5   1   1   5.7e-21   3.9e-17   62.2   1.0     3   279    32   312    30   312 0.82 Periplasmic binding proteins and sugar binding domain of LacI family
ABC_tran             PF00005.22   118 seq1113_BIOID52593   -            503   5.1e-36  123.4   0.0   1   2   1.1e-20   3.7e-17   62.6   0.0     1   118    50   178    50   178 0.89 ABC transporter
ABC_tran             PF00005.22   118 seq1113_BIOID52593   -            503   5.1e-36  123.4   0.0   2   2   1.6e-19   5.5e-16   58.8   0.0     1   117   302   432   302   433 0.90 ABC transporter
BPD_transp_2         PF02653.11   267 seq1114_BIOID52593   -            332   1.3e-43  148.8  43.9   1   1   9.4e-48   1.3e-43  148.8  30.4     3   267    54   317    52   317 0.94 Branched-chain amino acid transport system / permease component
ADH_N                PF08240.7    109 seq1115_BIOID52593   -            364   1.2e-29  102.1   0.7   1   1   4.8e-33   2.2e-29  101.2   0.5     2   107    39   153    38   155 0.92 Alcohol dehydrogenase GroES-like domain
ADH_zinc_N           PF00107.21   130 seq1115_BIOID52593   -            364   1.6e-26   92.2   0.2   1   1   5.6e-30   2.5e-26   91.6   0.1     1   129   196   324   196   325 0.95 Zinc-binding dehydrogenase
Aldose_epim          PF01263.15   301 seq1116_BIOID52593   -            290   2.8e-49  167.7   0.0   1   1   2.3e-53   3.2e-49  167.5   0.0     2   300     3   285     2   286 0.92 Aldose 1-epimerase
LysR_substrate       PF03466.15   209 seq1118_BIOID52593   -            327   4.4e-44  149.9   0.1   1   1   8.8e-48     6e-44  149.5   0.0     5   209   120   323   117   323 0.97 LysR substrate binding domain
HTH_1                PF00126.22    60 seq1118_BIOID52593   -            327   1.5e-24   85.3   1.5   1   1   2.9e-28     2e-24   84.9   0.2     1    60    34    93    34    93 0.98 Bacterial regulatory helix-turn-helix protein, lysR family
MFS_1                PF07690.11   354 seq1119_BIOID52593   -            379   1.4e-15   56.8  60.7   1   1   1.7e-16   7.7e-13   47.7  31.6     1   326     9   316     9   319 0.82 Major Facilitator Superfamily
LacY_symp            PF01306.14   413 seq1119_BIOID52593   -            379   7.2e-13   47.7  27.3   1   1   3.1e-16   1.4e-12   46.7  19.0    12   390     9   366     4   372 0.78 LacY proton/sugar symporter
MFS_1_like           PF12832.2     77 seq1119_BIOID52593   -            379   2.6e-05   23.8   3.2   1   1   5.7e-09   2.6e-05   23.8   2.2     3    57     7    61     5    81 0.83 MFS_1 like family
SpoU_methylase       PF00588.14   142 seq1120_BIOID52593   -            246   1.3e-31  109.3   0.1   1   1   1.3e-35   1.8e-31  108.8   0.1     2   142     5   154     4   154 0.89 SpoU rRNA Methylase family
Rrf2                 PF02082.15    83 seq1122_BIOID52593   -            162   1.6e-27   95.2   0.0   1   1   2.1e-31   2.8e-27   94.5   0.0     1    83     1    83     1    83 0.99 Transcriptional regulator
Aminotran_5          PF00266.14   371 seq1124_BIOID52593   -            404   7.2e-93  311.1   0.0   1   1   1.8e-96   8.4e-93  310.9   0.0     1   370     5   368     5   369 0.97 Aminotransferase class-V
Beta_elim_lyase      PF01212.16   290 seq1124_BIOID52593   -            404   4.7e-07   29.1   0.1   1   1   1.5e-10   6.9e-07   28.5   0.1    34   231    54   239    39   297 0.75 Beta-eliminating lyase
Cys_Met_Meta_PP      PF01053.15   386 seq1124_BIOID52593   -            404   8.9e-06   24.1   0.0   1   1   5.1e-09   2.3e-05   22.7   0.0    58   185    52   188    25   211 0.76 Cys/Met metabolism PLP-dependent enzyme
NifU_N               PF01592.11   127 seq1125_BIOID52593   -            128   7.1e-56  187.4   0.2   1   1   5.7e-60   7.8e-56  187.3   0.2     1   125     2   126     2   128 0.97 NifU-like N terminal domain
Fe-S_biosyn          PF01521.15    91 seq1126_BIOID52593   -            107   3.7e-30  103.4   0.0   1   1   3.1e-34   4.2e-30  103.2   0.0     1    91     3    93     3    93 0.99 Iron-sulphur cluster biosynthesis
HSCB_C               PF07743.8     78 seq1128_BIOID52593   -            171     3e-21   75.5  13.5   1   1   1.8e-24   1.2e-20   73.6   6.8     2    77    87   162    86   163 0.97 HSCB C-terminal oligomerisation domain
DnaJ                 PF00226.26    64 seq1128_BIOID52593   -            171   8.3e-13   47.7   0.0   1   1   2.8e-16   1.9e-12   46.6   0.0     1    63     2    70     2    71 0.97 DnaJ domain
HSP70                PF00012.15   602 seq1129_BIOID52593   -            634  1.7e-202  673.4   0.1   1   1  2.9e-206    2e-202  673.2   0.1     2   600    40   617    39   619 0.97 Hsp70 protein
MreB_Mbl             PF06723.8    327 seq1129_BIOID52593   -            634   1.3e-17   63.3   0.1   1   1   7.5e-20   5.1e-16   58.0   0.0    66   318   140   391   131   398 0.86 MreB/Mbl protein
Fer2                 PF00111.22    78 seq1130_BIOID52593   -            111   5.6e-16   57.9   3.5   1   1   5.4e-20   7.4e-16   57.5   2.4     5    78    14    92    11    92 0.90 2Fe-2S iron-sulfur cluster binding domain
Fe-S_assembly        PF04384.8     64 seq1132_BIOID52593   -             66   1.5e-31  108.4   1.8   1   1   1.2e-35   1.6e-31  108.2   1.2     1    64     3    66     3    66 0.98 Iron-sulphur cluster assembly
Peptidase_M17        PF00883.16   311 seq1133_BIOID52593   -            456  3.3e-117  390.6   0.0   1   1  5.9e-121    4e-117  390.4   0.0     4   310   139   451   136   452 0.98 Cytosol aminopeptidase family, catalytic domain
DUF3663              PF12404.3     77 seq1133_BIOID52593   -            456   1.2e-33  114.5   0.1   1   1   3.6e-37   2.5e-33  113.5   0.1     1    77    34   110    34   110 0.99 Peptidase
SseB                 PF07179.7    263 seq1134_BIOID52593   -            258  9.8e-140  463.8   0.0   1   1    8e-144  1.1e-139  463.7   0.0     1   263     1   258     1   258 0.99 SseB protein
A2M_N_2              PF07703.9    136 seq1135_BIOID52593   -           1653   2.4e-25   88.8   0.0   1   1   2.4e-28   6.5e-25   87.3   0.0     2   136   759   906   758   906 0.95 Alpha-2-macroglobulin family N-terminal region
A2M_N                PF01835.14    99 seq1135_BIOID52593   -           1653   2.3e-23   82.2   0.2   1   1   1.1e-21   2.9e-18   65.8   0.0     2    99   388   479   387   479 0.93 MG2 domain
MG1                  PF11974.3     96 seq1135_BIOID52593   -           1653   9.1e-15   54.9   0.2   1   1   5.6e-17   1.5e-13   51.0   0.1     1    94   289   381   289   383 0.97 Alpha-2-macroglobulin MG1 domain
A2M                  PF00207.17    92 seq1135_BIOID52593   -           1653   3.4e-06   26.4   0.0   1   1   3.1e-09   8.5e-06   25.1   0.0     8    91   976  1056   972  1057 0.94 Alpha-2-macroglobulin family
Transgly             PF00912.17   178 seq1136_BIOID52593   -            770   4.8e-54  182.2   0.0   1   1   1.4e-57   6.5e-54  181.8   0.0    10   177    60   226    49   227 0.94 Transglycosylase
BiPBP_C              PF06832.7     90 seq1136_BIOID52593   -            770   2.3e-18   65.7   0.1   1   1   1.9e-21   8.5e-18   63.9   0.0     5    90   685   767   681   767 0.95 Penicillin-Binding Protein C-terminus Family
Transpeptidase       PF00905.17   304 seq1136_BIOID52593   -            770   1.4e-13   50.3   0.0   1   1   5.9e-17   2.7e-13   49.5   0.0     6   282   306   535   301   549 0.83 Penicillin binding protein transpeptidase domain
NDK                  PF00334.14   135 seq1137_BIOID52593   -            143   1.5e-54  183.3   0.0   1   1   1.2e-58   1.7e-54  183.1   0.0     1   134     4   137     4   138 0.99 Nucleoside diphosphate kinase
Radical_SAM          PF04055.16   166 seq1138_BIOID52593   -            384   4.6e-14   52.8   0.1   1   1   2.2e-17   1.5e-13   51.1   0.1     2   158   120   289   119   299 0.75 Radical SAM superfamily
DUF4115              PF13464.1     77 seq1140_BIOID52593   -            337   6.3e-22   76.8   0.0   1   1   5.7e-25   1.5e-21   75.6   0.0     1    76   255   329   255   330 0.98 Domain of unknown function (DUF4115)
HTH_25               PF13413.1     62 seq1140_BIOID52593   -            337     5e-16   57.9   0.5   1   1   2.8e-19   7.5e-16   57.3   0.3     1    62    18    79    18    79 0.94 Helix-turn-helix domain
HTH_19               PF12844.2     64 seq1140_BIOID52593   -            337   1.5e-10   40.8   0.0   1   1   8.3e-14   2.3e-10   40.2   0.0     1    63    16    84    16    85 0.90 Helix-turn-helix domain
HTH_31               PF13560.1     64 seq1140_BIOID52593   -            337   2.7e-10   40.1   0.8   1   1   2.5e-13   6.8e-10   38.8   0.5     2    61    15    79    14    81 0.91 Helix-turn-helix domain
HTH_3                PF01381.17    55 seq1140_BIOID52593   -            337   7.7e-08   31.9   0.0   1   1   5.3e-11   1.5e-07   31.0   0.0     1    35    19    53    19    57 0.92 Helix-turn-helix
GcpE                 PF04551.9    359 seq1141_BIOID52593   -            372  1.3e-128  428.6   0.2   1   1  1.1e-132  1.5e-128  428.4   0.1     2   357    13   354    12   356 0.98 GcpE protein
tRNA-synt_His        PF13393.1    310 seq1142_BIOID52593   -            424   1.7e-48  165.1   0.0   1   1   6.4e-52   2.2e-48  164.7   0.0     1   310    10   312    10   312 0.89 Histidyl-tRNA synthetase
tRNA-synt_2b         PF00587.20   173 seq1142_BIOID52593   -            424   8.2e-29  100.2   0.0   1   1     4e-32   1.4e-28   99.5   0.0     1   168    21   183    21   188 0.94 tRNA synthetase class II core domain (G, H, P, S and T)
HGTP_anticodon       PF03129.15    94 seq1142_BIOID52593   -            424   2.8e-11   43.1   0.0   1   1     2e-14   6.9e-11   41.8   0.0     8    92   335   420   329   422 0.83 Anticodon binding domain
DUF2133              PF09976.4     43 seq1143_BIOID52593   -            206   2.3e-15   55.7   0.9   1   1   3.5e-19   4.8e-15   54.7   0.6     2    42    10    50     9    51 0.96 Uncharacterized protein conserved in bacteria (DUF2133)
PQQ_2                PF13360.1    238 seq1144_BIOID52593   -            392   4.9e-61  206.1  19.0   1   1   2.5e-56   1.1e-52  178.7   6.7     2   238    78   319    77   319 0.95 PQQ-like domain
YWTD                 PF13570.1     40 seq1144_BIOID52593   -            392     1e-38  130.4  18.5   1   3   3.6e-10   1.6e-06   28.0   0.1     1    39    89   137    89   138 0.87 YWTD domain
YWTD                 PF13570.1     40 seq1144_BIOID52593   -            392     1e-38  130.4  18.5   2   3   8.4e-10   3.8e-06   26.8   0.0     1    38   139   176   139   178 0.95 YWTD domain
YWTD                 PF13570.1     40 seq1144_BIOID52593   -            392     1e-38  130.4  18.5   3   3   6.8e-09   3.1e-05   23.9   0.0     1    40   224   274   224   274 0.79 YWTD domain
PQQ                  PF01011.16    38 seq1144_BIOID52593   -            392   9.8e-34  113.1   2.5   1   3   6.1e-09   2.8e-05   23.3   0.1     1    35    70   104    70   107 0.90 PQQ enzyme repeat
PQQ                  PF01011.16    38 seq1144_BIOID52593   -            392   9.8e-34  113.1   2.5   2   3   1.7e-08   7.8e-05   21.8   0.0     1    37   120   156   120   157 0.94 PQQ enzyme repeat
PQQ                  PF01011.16    38 seq1144_BIOID52593   -            392   9.8e-34  113.1   2.5   3   3   1.4e-09   6.6e-06   25.2   0.0     1    32   256   287   256   292 0.92 PQQ enzyme repeat
MMR_HSR1             PF01926.18   114 seq1145_BIOID52593   -            499   4.7e-49  165.0   0.0   1   2   3.1e-27   4.2e-24   84.6   0.0     2   114    14   128    13   128 0.89 50S ribosome-binding GTPase
MMR_HSR1             PF01926.18   114 seq1145_BIOID52593   -            499   4.7e-49  165.0   0.0   2   2   2.8e-25   3.8e-22   78.3   0.1     2   114   214   331   213   331 0.82 50S ribosome-binding GTPase
FeoB_N               PF02421.13   189 seq1145_BIOID52593   -            499     3e-33  114.5   0.0   1   2     3e-20   4.1e-17   61.9   0.0     3   158    14   169    12   200 0.83 Ferrous iron transport protein B
FeoB_N               PF02421.13   189 seq1145_BIOID52593   -            499     3e-33  114.5   0.0   2   2   8.8e-17   1.2e-13   50.5   0.0     1   167   212   388   212   407 0.83 Ferrous iron transport protein B
GTP_EFTU             PF00009.22   188 seq1145_BIOID52593   -            499   3.3e-22   78.7   0.1   1   2   9.2e-08   0.00013   21.3   0.0    89   138    86   135     9   170 0.69 Elongation factor Tu GTP binding domain
GTP_EFTU             PF00009.22   188 seq1145_BIOID52593   -            499   3.3e-22   78.7   0.1   2   2   7.1e-15   9.7e-12   44.5   0.0     5   184   213   379   210   383 0.81 Elongation factor Tu GTP binding domain
Miro                 PF08477.8    119 seq1145_BIOID52593   -            499     9e-17   61.5   0.0   1   2   7.3e-10     1e-06   29.1   0.0     2   119    14   130    13   130 0.84 Miro-like protein
Miro                 PF08477.8    119 seq1145_BIOID52593   -            499     9e-17   61.5   0.0   2   2   3.6e-10   4.9e-07   30.1   0.0     1   103   213   323   213   333 0.64 Miro-like protein
AIG1                 PF04548.11   212 seq1145_BIOID52593   -            499   8.6e-10   37.9   0.0   1   1     1e-08   1.4e-05   24.2   0.0     3   105   214   316   212   327 0.87 AIG1 family
DUF1407              PF07191.7     70 seq1146_BIOID52593   -             71   2.6e-32  110.2   7.1   1   1   6.1e-36   2.8e-32  110.1   4.9     1    69     2    70     2    71 0.97 Protein of unknown function (DUF1407)
IMPDH                PF00478.20   351 seq1147_BIOID52593   -            511  1.7e-148  494.1   6.2   1   1  5.7e-152    2e-148  493.9   4.3     2   351    31   496    30   496 0.99 IMP dehydrogenase / GMP reductase domain
CBS                  PF00571.23    57 seq1147_BIOID52593   -            511   2.5e-18   65.3   2.5   1   2   3.1e-12     1e-08   34.5   0.1     5    52   117   163   113   165 0.93 CBS domain
CBS                  PF00571.23    57 seq1147_BIOID52593   -            511   2.5e-18   65.3   2.5   2   2   4.1e-10   1.4e-06   27.7   0.3     3    53   174   226   172   229 0.93 CBS domain
NMO                  PF03060.10   330 seq1147_BIOID52593   -            511   9.1e-12   44.6  16.3   1   2   1.5e-08   5.2e-05   22.4   0.7     2   137    55   203    54   278 0.75 Nitronate monooxygenase
NMO                  PF03060.10   330 seq1147_BIOID52593   -            511   9.1e-12   44.6  16.3   2   2   5.3e-09   1.8e-05   23.9   7.7   143   229   301   394   224   401 0.72 Nitronate monooxygenase
FMN_dh               PF01070.13   357 seq1147_BIOID52593   -            511   1.3e-09   37.3   8.1   1   1   7.8e-12   2.7e-08   32.9   3.9   216   310   283   385   194   391 0.74 FMN-dependent dehydrogenase
GATase               PF00117.23   192 seq1148_BIOID52593   -            525   1.4e-40  138.7   0.0   1   1   8.7e-44     2e-40  138.2   0.0     2   190    12   199    11   201 0.93 Glutamine amidotransferase class-I
GMP_synt_C           PF00958.17    93 seq1148_BIOID52593   -            525   8.7e-41  137.4   0.0   1   1   8.4e-44   1.9e-40  136.3   0.0     2    93   433   524   432   524 0.99 GMP synthase C terminal domain
NAD_synthase         PF02540.12   242 seq1148_BIOID52593   -            525   2.1e-09   36.5   0.0   1   1   4.1e-10   9.3e-07   27.8   0.0    14    45   223   254   211   306 0.77 NAD synthase
Peptidase_C26        PF07722.8    217 seq1148_BIOID52593   -            525   7.9e-09   35.1   0.0   1   1   7.3e-12   1.7e-08   34.0   0.0   103   217    76   183    72   183 0.80 Peptidase C26
Asn_synthase         PF00733.16   255 seq1148_BIOID52593   -            525   1.1e-05   24.9   0.0   1   1   3.4e-08   7.7e-05   22.1   0.0     8    66   216   273   211   296 0.70 Asparagine synthase
tRNA_Me_trans        PF03054.11   356 seq1148_BIOID52593   -            525   8.9e-06   24.3   0.1   1   1   1.9e-08   4.4e-05   22.1   0.0     2    33   229   261   228   273 0.84 tRNA methyl transferase
MASE1                PF05231.9    299 seq1152_BIOID52593   -            747   1.9e-61  207.5  31.9   1   1   3.7e-65   2.5e-61  207.1  22.1     1   299    15   320    15   320 0.99 MASE1
EAL                  PF00563.15   236 seq1152_BIOID52593   -            747   3.1e-60  203.4   0.3   1   1   6.3e-64   4.3e-60  203.0   0.2     2   236   498   730   497   730 0.95 EAL domain
Pribosyltran         PF00156.22   125 seq1154_BIOID52593   -            208   7.3e-16   57.9   0.2   1   1   7.4e-20     1e-15   57.4   0.1    21   125    63   160    41   160 0.93 Phosphoribosyl transferase domain
Xan_ur_permease      PF00860.15   389 seq1155_BIOID52593   -            429  1.6e-108  362.5  42.7   1   1  1.7e-112  2.4e-108  362.0  29.6     2   387    16   383    15   385 0.98 Permease family
Bac_DnaA             PF00308.13   219 seq1156_BIOID52593   -            248     2e-16   60.2   0.0   1   1   1.9e-19   2.6e-15   56.5   0.0     6   212    33   226    29   232 0.87 Bacterial dnaA  protein
UPF0118              PF01594.11   327 seq1158_BIOID52593   -            353   2.6e-83  279.6  41.1   1   1   2.2e-87     3e-83  279.4  28.5     3   326    20   345    18   346 0.97 Domain of unknown function DUF20
DHDPS                PF00701.17   289 seq1165_BIOID52593   -            292  1.8e-122  407.3   0.1   1   1  1.5e-126    2e-122  407.2   0.0     1   289     1   290     1   290 0.99 Dihydrodipicolinate synthetase family
Lipoprotein_18       PF06804.6    303 seq1166_BIOID52593   -            344  1.5e-137  457.3   1.4   1   1  1.2e-141  1.7e-137  457.0   1.0     1   303    40   343    40   343 0.99 NlpB/DapX lipoprotein
SAICAR_synt          PF01259.13   249 seq1167_BIOID52593   -            237   3.2e-75  252.3   0.0   1   1   2.6e-79   3.6e-75  252.1   0.0     2   247     4   234     3   236 0.98 SAICAR synthetase
Antitoxin-MazE       PF04014.13    47 seq1168_BIOID52593   -             88   9.7e-07   28.2   0.1   1   1   1.3e-10   1.8e-06   27.4   0.1     3    43    21    65    19    68 0.86 Antidote-toxin recognition MazE
PIN                  PF01850.16   121 seq1169_BIOID52593   -            132   1.5e-15   57.4   0.0   1   1   1.2e-19   1.6e-15   57.3   0.0     2   120     5   125     4   126 0.93 PIN domain
Zn_peptidase         PF04228.8    292 seq1171_BIOID52593   -            287  6.2e-140  465.3   1.1   1   1  5.1e-144    7e-140  465.1   0.8     1   292     1   283     1   283 0.99 Putative neutral zinc metallopeptidase
GNAT_acetyltr_2      PF13718.1    198 seq1172_BIOID52593   -            671   7.7e-53  178.6   0.5   1   1   6.4e-55   2.2e-51  173.8   0.3     1   197   368   533   368   534 0.98 GNAT acetyltransferase 2
Helicase_RecD        PF05127.9    177 seq1172_BIOID52593   -            671   6.5e-43  146.2   1.2   1   1   1.8e-44     6e-41  139.8   0.8     2   177   197   337   196   337 0.96 Helicase
tRNA_bind_2          PF13725.1    101 seq1172_BIOID52593   -            671   1.3e-08   34.6   0.1   1   1     9e-12   3.1e-08   33.5   0.1     2    99   549   635   548   637 0.96 Possible tRNA binding domain
DUF1726              PF08351.6     92 seq1172_BIOID52593   -            671   5.3e-07   29.1   0.0   1   1   3.4e-10   1.2e-06   28.0   0.0     5    88    66   149    63   153 0.84 Domain of unknown function (DUF1726)
Abhydrolase_2        PF02230.11   216 seq1173_BIOID52593   -            232   4.3e-53  179.8   0.0   1   1   1.8e-56   4.9e-53  179.6   0.0     2   216     4   209     3   209 0.97 Phospholipase/Carboxylesterase
DLH                  PF01738.13   218 seq1173_BIOID52593   -            232   7.4e-12   44.8   0.0   1   1   3.6e-15   9.9e-12   44.4   0.0    72   194    77   197    61   217 0.89 Dienelactone hydrolase family
Abhydrolase_5        PF12695.2    142 seq1173_BIOID52593   -            232   8.3e-09   35.2   0.4   1   1   4.2e-12   1.1e-08   34.7   0.3     2   141    19   191    18   192 0.71 Alpha/beta hydrolase family
Pyr_redox_2          PF07992.9    200 seq1177_BIOID52593   -            659   1.2e-13   51.3   0.0   1   1   2.1e-15   1.9e-12   47.3   0.0     1   198   329   629   329   631 0.84 Pyridine nucleotide-disulphide oxidoreductase
Fer4_11              PF13247.1     99 seq1177_BIOID52593   -            659   4.3e-13   48.8  14.7   1   1   4.8e-16   4.3e-13   48.8  10.2     7    96    53   144    47   147 0.81 4Fe-4S dicluster domain
NAD_binding_8        PF13450.1     68 seq1177_BIOID52593   -            659   1.3e-09   37.8   0.2   1   1   5.6e-12   5.1e-09   35.9   0.1     1    35   332   366   332   375 0.96 NAD(P)-binding Rossmann-like domain
Fer4_6               PF12837.2     24 seq1177_BIOID52593   -            659   5.1e-07   29.1  49.1   1   1   1.3e-08   1.2e-05   24.8   1.1     2    22    80   100    79   105 0.92 4Fe-4S binding domain
Fer4                 PF00037.22    24 seq1177_BIOID52593   -            659   8.9e-07   28.1   1.7   1   1   9.7e-10   8.9e-07   28.1   1.2     1    21    80   100    80   103 0.91 4Fe-4S binding domain
FAD_binding_3        PF01494.14   356 seq1177_BIOID52593   -            659     3e-06   26.4   0.4   1   1   6.9e-09   6.3e-06   25.3   0.0     3    34   329   360   327   362 0.94 FAD binding domain
Fer4_2               PF12797.2     22 seq1177_BIOID52593   -            659     5e-06   26.0  11.5   1   1     8e-09   7.3e-06   25.5   1.6     4    21    81    98    78    99 0.89 4Fe-4S binding domain
Thi4                 PF01946.12   230 seq1177_BIOID52593   -            659   6.6e-06   25.2   0.1   1   1   2.1e-08   1.9e-05   23.7   0.0    15    63   325   373   310   401 0.78 Thi4 family
HI0933_like          PF03486.9    409 seq1177_BIOID52593   -            659   9.4e-06   24.2   0.9   1   1   1.4e-08   1.3e-05   23.8   0.1     2    36   329   363   328   368 0.94 HI0933-like protein
NUDIX                PF00293.23   135 seq1179_BIOID52593   -            191   2.3e-13   49.8   0.0   1   1   2.3e-17   3.2e-13   49.3   0.0     4   127    47   174    44   184 0.85 NUDIX domain
DUF1176              PF06674.6    340 seq1181_BIOID52593   -            347  8.6e-107  357.0   0.0   1   1  7.3e-111  9.9e-107  356.8   0.0     3   339    16   346    14   347 0.96 Protein of unknown function (DUF1176)
PTA_PTB              PF01515.14   319 seq1182_BIOID52593   -            759  2.5e-100  335.5   0.0   1   1    1e-103  3.5e-100  335.0   0.0     2   319   430   751   429   751 0.98 Phosphate acetyl/butaryl transferase
Malic_M              PF03949.10   255 seq1182_BIOID52593   -            759   3.3e-71  239.7   1.6   1   1   1.9e-74   6.4e-71  238.7   1.1     1   255   163   401   163   401 0.97 Malic enzyme, NAD binding domain
malic                PF00390.14   182 seq1182_BIOID52593   -            759   6.5e-32  110.4   0.3   1   1   5.9e-33     2e-29  102.3   0.2     2   182    19   151    18   151 0.98 Malic enzyme, N-terminal domain
BMC                  PF00936.14    75 seq1184_BIOID52593   -            111   8.9e-17   60.4   0.2   1   1   8.4e-21   1.2e-16   60.0   0.1     2    72    40   106    39   109 0.96 BMC domain
PduV-EutP            PF10662.4    143 seq1185_BIOID52593   -            159   2.3e-31  108.0   0.0   1   1   7.7e-35   2.6e-31  107.8   0.0     1   142     1   143     1   144 0.96 Ethanolamine utilisation - propanediol utilisation
MMR_HSR1             PF01926.18   114 seq1185_BIOID52593   -            159   7.1e-06   25.8   0.0   1   1   3.8e-09   1.3e-05   25.0   0.0     1    91     3    78     3   116 0.72 50S ribosome-binding GTPase
FeoB_N               PF02421.13   189 seq1185_BIOID52593   -            159   5.3e-06   25.6   0.1   1   1   6.8e-09   2.3e-05   23.5   0.1     2   168     3   154     2   159 0.86 Ferrous iron transport protein B
EutQ                 PF06249.7    152 seq1188_BIOID52593   -            233   9.1e-70  232.9   0.0   1   1   2.6e-73   1.2e-69  232.5   0.0     1   152    85   232    85   232 0.99 Ethanolamine utilisation protein EutQ
Cupin_3              PF05899.7     74 seq1188_BIOID52593   -            233   7.3e-08   31.5   0.3   1   1   3.3e-11   1.5e-07   30.5   0.0    10    63   160   212   151   223 0.84 Protein of unknown function (DUF861)
Cupin_2              PF07883.6     71 seq1188_BIOID52593   -            233   1.4e-06   27.5   0.0   1   1   7.6e-10   3.4e-06   26.3   0.0    20    68   176   222   173   225 0.86 Cupin domain
Cob_adeno_trans      PF01923.13   162 seq1189_BIOID52593   -            267   1.1e-17   64.2   0.0   1   1   1.2e-21   1.7e-17   63.6   0.0    10   160    94   247    89   249 0.86 Cobalamin adenosyltransferase
PTA_PTB              PF01515.14   319 seq1190_BIOID52593   -            338  8.5e-122  406.0   0.0   1   1    7e-126  9.6e-122  405.8   0.0     2   319     2   320     1   320 0.99 Phosphate acetyl/butaryl transferase
BMC                  PF00936.14    75 seq1191_BIOID52593   -            111   9.1e-26   89.2   5.0   1   1   8.3e-30   1.1e-25   88.9   3.5     1    75    16    92    16    92 0.98 BMC domain
EutN_CcmL            PF03319.8     83 seq1193_BIOID52593   -             95   1.9e-31  108.1   0.3   1   1   1.6e-35   2.2e-31  107.9   0.2     1    83     1    83     1    83 1.00 Ethanolamine utilisation protein EutN/carboxysome
Aldedh               PF00171.17   462 seq1194_BIOID52593   -            467   5.1e-31  107.3  14.3   1   1   1.1e-34   1.5e-30  105.8   9.9    29   428    34   423    18   434 0.84 Aldehyde dehydrogenase family
Fe-ADH               PF00465.14   366 seq1196_BIOID52593   -            404  1.4e-111  372.5   7.7   1   1  2.3e-115  1.6e-111  372.4   5.4     1   366    36   396    36   396 0.94 Iron-containing alcohol dehydrogenase
Fe-ADH_2             PF13685.1    250 seq1196_BIOID52593   -            404   1.7e-16   60.1   3.4   1   1   6.8e-13   4.7e-09   35.8   0.0     3    97    42   137    40   143 0.93 Iron-containing alcohol dehydrogenase
EutH                 PF04346.7    354 seq1197_BIOID52593   -            408    2e-147  490.6  45.9   1   1  1.7e-151  2.3e-147  490.4  31.8     1   353     1   391     1   392 0.98 Ethanolamine utilisation protein, EutH
EutA                 PF06277.6    473 seq1198_BIOID52593   -            467  2.6e-174  580.1   0.0   1   1  2.3e-178  3.1e-174  579.9   0.0     2   473     5   466     4   466 0.98 Ethanolamine utilisation protein EutA
EutB                 PF06751.6    444 seq1199_BIOID52593   -            453  2.5e-230  764.2   0.6   1   1  2.1e-234  2.9e-230  764.0   0.4     1   444    11   452    11   452 1.00 Ethanolamine ammonia lyase large subunit (EutB)
EutC                 PF05985.6    238 seq1200_BIOID52593   -            295   1.1e-81  273.2   0.0   1   1     1e-85   1.4e-81  272.9   0.0     2   237    61   293    60   294 0.98 Ethanolamine ammonia-lyase light chain (EutC)
BMC                  PF00936.14    75 seq1201_BIOID52593   -            219   2.6e-24   84.5   1.0   1   2   4.6e-17   6.3e-13   48.0   0.3     1    64    35   109    35   130 0.93 BMC domain
BMC                  PF00936.14    75 seq1201_BIOID52593   -            219   2.6e-24   84.5   1.0   2   2   6.1e-13   8.3e-09   34.8   0.0    13    64   157   210   147   218 0.84 BMC domain
BMC                  PF00936.14    75 seq1203_BIOID52593   -            166   2.9e-21   74.8   1.9   1   1   3.4e-25   4.6e-21   74.1   0.5     1    75     3    79     3    79 0.95 BMC domain
HTH_18               PF12833.2     81 seq1205_BIOID52593   -            350   1.2e-24   86.0   0.4   1   1   1.7e-27   1.2e-23   82.8   0.0     1    79   262   342   262   344 0.96 Helix-turn-helix domain
HTH_AraC             PF00165.18    42 seq1205_BIOID52593   -            350   4.2e-15   54.8   0.0   1   2     1e-10   6.9e-07   28.7   0.0     2    42   250   290   249   290 0.95 Bacterial regulatory helix-turn-helix proteins, AraC family
HTH_AraC             PF00165.18    42 seq1205_BIOID52593   -            350   4.2e-15   54.8   0.0   2   2   1.3e-08   8.6e-05   22.1   0.0     1    42   301   343   301   343 0.95 Bacterial regulatory helix-turn-helix proteins, AraC family
Acetyltransf_1       PF00583.19    83 seq1207_BIOID52593   -            141   5.4e-18   64.6   0.2   1   1   5.1e-21   8.7e-18   64.0   0.1     1    83    48   124    48   124 0.97 Acetyltransferase (GNAT) family
Acetyltransf_10      PF13673.1    117 seq1207_BIOID52593   -            141   2.3e-14   53.3   0.0   1   1   1.6e-17   2.7e-14   53.1   0.0    31   117    30   123    10   123 0.86 Acetyltransferase (GNAT) domain
Acetyltransf_7       PF13508.1     79 seq1207_BIOID52593   -            141   6.5e-12   45.3   0.0   1   1   5.2e-15   8.9e-12   44.8   0.0     4    78    44   124    41   125 0.84 Acetyltransferase (GNAT) domain
Acetyltransf_9       PF13527.1    128 seq1207_BIOID52593   -            141   1.5e-08   34.4   0.1   1   1   1.9e-10   3.3e-07   30.0   0.0     1   128     2   126     2   126 0.81 Acetyltransferase (GNAT) domain
FR47                 PF08445.5     86 seq1207_BIOID52593   -            141   6.2e-08   32.1   0.0   1   1     5e-11   8.5e-08   31.7   0.0    22    80    67   126    46   130 0.88 FR47-like protein
Acetyltransf_8       PF13523.1    152 seq1207_BIOID52593   -            141   4.5e-07   29.7   0.0   1   1   3.5e-10   5.9e-07   29.3   0.0     2   143     4   130     3   136 0.80 Acetyltransferase (GNAT) domain
Acetyltransf_6       PF13480.1    142 seq1207_BIOID52593   -            141     9e-07   28.8   0.1   1   1   7.8e-10   1.3e-06   28.2   0.1    72   131    44   103     2   111 0.90 Acetyltransferase (GNAT) domain
Acetyltransf_4       PF13420.1    155 seq1207_BIOID52593   -            141   6.8e-05   22.7   0.0   1   1   6.4e-08   0.00011   22.0   0.0     1   137     3   126     3   131 0.82 Acetyltransferase (GNAT) domain
DUF2919              PF11143.3    149 seq1208_BIOID52593   -            149   4.6e-51  172.4   7.0   1   1   3.8e-55   5.1e-51  172.2   4.9     1   148     6   148     6   149 0.99 Protein of unknown function (DUF2919)
DUF1131              PF06572.7    171 seq1210_BIOID52593   -            191     1e-90  301.6   0.8   1   1   8.5e-95   1.2e-90  301.4   0.6     1   171    22   191    22   191 0.99 Protein of unknown function (DUF1131)
Dyp_perox            PF04261.7    313 seq1212_BIOID52593   -            299  6.5e-105  350.2   0.0   1   1  5.8e-109  7.9e-105  349.9   0.0     1   312     5   295     5   296 0.98 Dyp-type peroxidase family
HTH_6                PF01418.12    77 seq1213_BIOID52593   -            352   5.6e-28   96.3   1.4   1   1     3e-31   1.4e-27   95.1   1.0     1    76    68   143    68   144 0.97 Helix-turn-helix domain, rpiR family
SIS                  PF01380.17   131 seq1213_BIOID52593   -            352   3.7e-22   78.2   0.1   1   1   1.3e-25   5.7e-22   77.5   0.1     2   130   199   327   198   328 0.97 SIS domain
SIS_2                PF13580.1    138 seq1213_BIOID52593   -            352   9.6e-11   41.4   0.7   1   1   1.4e-11   6.3e-08   32.3   0.2    92   138   240   284   230   284 0.85 SIS domain
adh_short            PF00106.20   167 seq1214_BIOID52593   -            285   2.1e-37  128.5   0.3   1   1   5.8e-41   2.6e-37  128.1   0.2     1   166    29   195    29   196 0.95 short chain dehydrogenase
adh_short_C2         PF13561.1    243 seq1214_BIOID52593   -            285   4.5e-34  118.2   0.0   1   1   1.2e-37   5.3e-34  117.9   0.0     1   242    35   275    35   276 0.90 Enoyl-(Acyl carrier protein) reductase
KR                   PF08659.5    181 seq1214_BIOID52593   -            285   3.1e-19   69.2   0.1   1   1     9e-23   4.1e-19   68.8   0.1     2   157    30   185    29   208 0.91 KR domain
SBP_bac_11           PF13531.1    231 seq1215_BIOID52593   -            338   3.2e-41  141.3   0.3   1   1   1.2e-44   4.1e-41  140.9   0.2     8   231    38   286    34   286 0.87 Bacterial extracellular solute-binding protein
SBP_bac_1            PF01547.20   314 seq1215_BIOID52593   -            338   2.1e-19   70.3   7.7   1   1   7.5e-23   2.5e-19   70.0   5.3     5   313    37   277    33   278 0.86 Bacterial extracellular solute-binding protein
SBP_bac_8            PF13416.1    281 seq1215_BIOID52593   -            338   2.8e-11   43.5   7.2   1   1   3.2e-14   1.1e-10   41.6   5.2    79   268   104   293    47   306 0.75 Bacterial extracellular solute-binding protein
SBP_bac_6            PF13343.1    242 seq1215_BIOID52593   -            338   2.1e-09   36.9   0.8   1   1   8.8e-13     3e-09   36.4   0.5    54   232   119   307    68   312 0.84 Bacterial extracellular solute-binding protein
BPD_transp_1         PF00528.17   185 seq1216_BIOID52593   -            277   2.5e-34  118.3  12.4   1   1   1.8e-38   2.5e-34  118.3   8.6     3   183    76   274    74   276 0.97 Binding-protein-dependent transport system inner membrane component
BPD_transp_1         PF00528.17   185 seq1217_BIOID52593   -            291   1.6e-16   60.2  11.7   1   1   1.2e-20   1.6e-16   60.2   8.1     2   182    81   275    80   278 0.80 Binding-protein-dependent transport system inner membrane component
ABC_tran             PF00005.22   118 seq1218_BIOID52593   -            365   4.3e-28   97.9   0.0   1   1   1.7e-31   7.9e-28   97.0   0.0     1   117    42   164    42   165 0.91 ABC transporter
TOBE_3               PF12857.2     58 seq1218_BIOID52593   -            365   5.2e-11   42.1   0.1   1   1   1.2e-13   5.6e-10   38.8   0.0     3    56   288   339   286   341 0.93 TOBE-like domain
PALP                 PF00291.20   307 seq1219_BIOID52593   -            329   1.4e-61  208.3   0.0   1   1   1.3e-65   1.8e-61  207.8   0.0     2   307    31   307    30   307 0.82 Pyridoxal-phosphate dependent enzyme
Phos_pyr_kin         PF08543.7    246 seq1220_BIOID52593   -            283   3.1e-26   91.9   0.0   1   1   1.3e-29   8.8e-26   90.4   0.0    60   234    88   266    66   275 0.90 Phosphomethylpyrimidine kinase
PfkB                 PF00294.19   301 seq1220_BIOID52593   -            283   3.2e-16   59.2   0.0   1   1     6e-20   4.1e-16   58.8   0.0   137   281    96   256    38   263 0.84 pfkB family carbohydrate kinase
ZipA_C               PF04354.8    131 seq1222_BIOID52593   -            345     2e-50  169.5   0.1   1   1     2e-54   2.7e-50  169.1   0.1     2   129   209   335   208   337 0.98 ZipA, C-terminal FtsZ-binding domain
DNA_ligase_aden      PF01653.13   315 seq1223_BIOID52593   -            671  1.2e-134  448.1   0.0   1   1  8.8e-138  1.7e-134  447.5   0.0     2   315     3   318     2   318 0.98 NAD-dependent DNA ligase adenylation domain
DNA_ligase_OB        PF03120.11    82 seq1223_BIOID52593   -            671   6.9e-36  121.6   1.3   1   1   9.9e-39   1.9e-35  120.2   0.9     2    81   321   400   320   401 0.98 NAD-dependent DNA ligase OB-fold domain
HHH_2                PF12826.2     64 seq1223_BIOID52593   -            671   3.6e-26   90.7   0.5   1   1   1.9e-26   3.7e-23   81.0   0.2     1    64   510   573   510   573 0.98 Helix-hairpin-helix motif
BRCT                 PF00533.21    78 seq1223_BIOID52593   -            671     1e-13   51.1   0.0   1   1   1.4e-16   2.8e-13   49.6   0.0     4    77   596   668   593   669 0.96 BRCA1 C Terminus (BRCT) domain
DNA_ligase_ZBD       PF03119.11    28 seq1223_BIOID52593   -            671   5.3e-12   45.0   4.8   1   1   2.7e-15   5.3e-12   45.0   3.3     1    28   407   434   407   434 0.97 NAD-dependent DNA ligase C4 zinc finger domain
PTCB-BRCT            PF12738.2     63 seq1223_BIOID52593   -            671   3.5e-06   26.6   0.0   1   1     5e-09   9.9e-06   25.2   0.0     5    59   605   660   602   661 0.88 twin BRCT domain
DUF3820              PF12843.2     67 seq1224_BIOID52593   -             72   1.9e-30  104.1   0.5   1   1   1.5e-34   2.1e-30  104.0   0.4     1    67     1    68     1    68 0.98 Protein of unknown function (DUF3820)
LysR_substrate       PF03466.15   209 seq1226_BIOID52593   -            308     3e-46  157.0   2.1   1   1   6.8e-50   4.6e-46  156.4   1.5     2   207    89   292    88   294 0.98 LysR substrate binding domain
HTH_1                PF00126.22    60 seq1226_BIOID52593   -            308   2.2e-23   81.6   1.8   1   1   1.4e-26   9.3e-23   79.6   0.4     1    60     5    64     5    64 0.98 Bacterial regulatory helix-turn-helix protein, lysR family
tRNA-synt_1c         PF00749.16   314 seq1229_BIOID52593   -            471  5.1e-126  419.4   0.0   1   1  5.9e-130  8.1e-126  418.8   0.0     1   314     2   305     2   305 0.99 tRNA synthetases class I (E and Q), catalytic domain
MASE1                PF05231.9    299 seq1231_BIOID52593   -            768   1.8e-55  187.9  38.7   1   1   5.8e-59   2.6e-55  187.4  26.8     2   297    55   353    54   355 0.98 MASE1
EAL                  PF00563.15   236 seq1231_BIOID52593   -            768     3e-55  187.1   0.3   1   1   1.1e-58   5.2e-55  186.3   0.2     3   236   533   763   531   763 0.91 EAL domain
Nramp                PF01566.13   357 seq1233_BIOID52593   -            412    3e-127  424.1  30.6   1   1  3.3e-131  4.6e-127  423.5  21.2     1   357    38   384    38   384 0.98 Natural resistance-associated macrophage protein
Glucokinase          PF02685.11   316 seq1234_BIOID52593   -            321  9.7e-125  415.4   0.0   1   1    8e-129  1.1e-124  415.2   0.0     1   315     6   315     6   316 0.99 Glucokinase
PTS_IIB              PF02302.12    90 seq1235_BIOID52593   -            108   1.6e-16   60.4   1.0   1   1   1.3e-20   1.8e-16   60.1   0.7     2    89     7    97     6    98 0.95 PTS system, Lactose/Cellobiose specific IIB subunit
PTS_EIIC             PF02378.13   321 seq1237_BIOID52593   -            415   1.6e-13   50.0  35.5   1   1   1.2e-17   1.6e-13   50.0  24.6     2   320    41   347    40   348 0.76 Phosphotransferase system, EIIC
Peptidase_M24        PF00557.19   205 seq1238_BIOID52593   -            361   7.9e-63  211.7   0.1   1   1   1.5e-66     1e-62  211.3   0.0     2   205   135   342   134   342 0.94 Metallopeptidase family M24
Creatinase_N         PF01321.13   131 seq1238_BIOID52593   -            361   1.8e-14   54.2   0.1   1   1     5e-18   3.4e-14   53.3   0.1     2   130     4   126     4   127 0.94 Creatinase/Prolidase N-terminal domain
Peptidase_M42        PF05343.9    292 seq1239_BIOID52593   -            345   1.5e-84  283.1   0.0   1   1   4.9e-88   2.3e-84  282.5   0.0     1   292    43   325    43   325 0.97 M42 glutamyl aminopeptidase
Peptidase_M20        PF01546.23   171 seq1239_BIOID52593   -            345   9.4e-10   38.2   0.0   1   1   3.4e-13   1.5e-09   37.5   0.0    22   170   164   331   161   332 0.89 Peptidase family M20/M25/M40
Peptidase_M18        PF02127.10   432 seq1239_BIOID52593   -            345   2.7e-05   22.7   0.0   1   1   3.3e-08   0.00015   20.3   0.0   329   431   231   329   211   330 0.86 Aminopeptidase I zinc metalloprotease (M18)
PEP-utilizers_C      PF02896.13   294 seq1240_BIOID52593   -            831  2.5e-104  348.1   0.0   1   1  1.3e-107  3.7e-104  347.6   0.0     2   293   360   650   359   651 0.99 PEP-utilising enzyme, TIM barrel domain
PTS_EIIA_2           PF00359.17   142 seq1240_BIOID52593   -            831   2.3e-34  118.0   0.1   1   1   3.5e-37   9.6e-34  116.0   0.0     3   141   687   827   685   828 0.96 Phosphoenolpyruvate-dependent sugar phosphotransferase system, EIIA 2
PEP-utilisers_N      PF05524.8    123 seq1240_BIOID52593   -            831   2.6e-18   65.8   0.3   1   1   9.5e-22   2.6e-18   65.8   0.2     2   123   118   235   117   235 0.92 PEP-utilising enzyme, N-terminal
PEP-utilizers        PF00391.18    81 seq1240_BIOID52593   -            831     1e-17   63.3   0.0   1   1   7.9e-21   2.2e-17   62.2   0.0     8    81   260   334   254   334 0.94 PEP-utilising enzyme, mobile domain
PTS-HPr              PF00381.14    84 seq1240_BIOID52593   -            831   1.5e-16   59.9   0.0   1   1   1.3e-19   3.5e-16   58.7   0.0     1    82     1    84     1    86 0.96 PTS HPr component phosphorylation site
Aminotran_1_2        PF00155.16   363 seq1242_BIOID52593   -            412   1.7e-60  204.8   0.0   1   1   1.4e-64   1.9e-60  204.6   0.0     2   348    37   376    36   390 0.92 Aminotransferase class I and II
DUF2545              PF10810.3     80 seq1243_BIOID52593   -             80   1.3e-49  166.3  14.0   1   1     1e-53   1.4e-49  166.2   9.7     1    80     1    80     1    80 1.00 Protein of unknown function (DUF2545)
YfdX                 PF10938.3    155 seq1245_BIOID52593   -            210   1.7e-51  173.8   4.2   1   1   1.3e-55   1.7e-51  173.8   2.9     1   153    54   206    54   208 0.99 YfdX protein
CoA_transf_3         PF02515.12   191 seq1249_BIOID52593   -            416     3e-43  147.1   0.0   1   1   3.2e-47   4.4e-43  146.6   0.0     1   147    70   215    70   244 0.96 CoA-transferase family III
TPP_enzyme_N         PF02776.13   172 seq1250_BIOID52593   -            564   7.2e-47  158.9   2.7   1   1   3.5e-50   1.6e-46  157.8   0.2     3   171    10   178     8   179 0.96 Thiamine pyrophosphate enzyme, N-terminal TPP binding domain
TPP_enzyme_M         PF00205.17   137 seq1250_BIOID52593   -            564   4.5e-33  113.7   0.3   1   1   2.7e-36   1.2e-32  112.3   0.1     2   135   202   327   201   329 0.93 Thiamine pyrophosphate enzyme, central domain
TPP_enzyme_C         PF02775.16   153 seq1250_BIOID52593   -            564   1.9e-25   89.1   0.7   1   1   2.3e-28   1.1e-24   86.6   0.0     9   153   402   540   394   540 0.89 Thiamine pyrophosphate enzyme, C-terminal TPP binding domain
Mem_trans            PF03547.13   385 seq1251_BIOID52593   -            314   1.7e-58  197.6  21.9   1   2   2.8e-37   3.8e-33  114.2   2.3     4   155     7   161     4   168 0.96 Membrane transport protein
Mem_trans            PF03547.13   385 seq1251_BIOID52593   -            314   1.7e-58  197.6  21.9   2   2   9.4e-30   1.3e-25   89.4   8.0   236   385   165   307   160   307 0.96 Membrane transport protein
CoA_transf_3         PF02515.12   191 seq1252_BIOID52593   -            394   1.7e-65  219.7   0.0   1   1   1.7e-69   2.3e-65  219.3   0.0     1   191    87   275    87   275 0.99 CoA-transferase family III
HlyD                 PF00529.15   306 seq1254_BIOID52593   -            387   1.5e-79  267.3   9.3   1   1   6.4e-83   1.7e-79  267.1   6.4     4   305    56   335    53   336 0.98 HlyD family secretion protein
HlyD_3               PF13437.1    105 seq1254_BIOID52593   -            387   2.7e-17   62.9   2.5   1   1   2.3e-17   6.2e-14   52.1   0.1     2    98   211   324   210   331 0.77 HlyD family secretion protein
HlyD_2               PF12700.2    328 seq1254_BIOID52593   -            387     1e-15   57.6   5.2   1   1   4.9e-19   1.3e-15   57.2   3.6    19   239    52   288    38   322 0.82 HlyD family secretion protein
Biotin_lipoyl_2      PF13533.1     50 seq1254_BIOID52593   -            387   1.2e-13   50.3   1.0   1   1   3.7e-11     1e-07   31.3   0.2     4    50    56   102    54   102 0.97 Biotin-lipoyl like
MFS_1                PF07690.11   354 seq1255_BIOID52593   -            512   1.8e-52  178.1  38.1   1   1   2.7e-56   1.8e-52  178.1  26.4     1   353    23   417    23   418 0.88 Major Facilitator Superfamily
TRI12                PF06609.8    599 seq1255_BIOID52593   -            512   5.3e-07   28.0  14.2   1   1   7.8e-11   5.3e-07   28.0   9.9    57   320    31   283    15   317 0.77 Fungal trichothecene efflux pump (TRI12)
Peripla_BP_1         PF00532.16   279 seq1257_BIOID52593   -            358     1e-89  300.3   0.0   1   1   2.8e-93   1.3e-89  300.0   0.0     2   279    88   356    87   356 0.99 Periplasmic binding proteins and sugar binding domain of LacI family
Peripla_BP_3         PF13377.1    160 seq1257_BIOID52593   -            358   2.2e-25   89.4   0.3   1   1   2.7e-27   1.2e-23   83.7   0.0     2   160   197   358   196   358 0.88 Periplasmic binding protein-like domain
LacI                 PF00356.16    46 seq1257_BIOID52593   -            358   3.7e-21   74.3   0.4   1   1   1.4e-24   6.3e-21   73.6   0.3     1    46    30    75    30    75 0.98 Bacterial regulatory proteins, lacI family
PfkB                 PF00294.19   301 seq1259_BIOID52593   -            304   8.6e-70  235.1   0.0   1   1   7.2e-74   9.8e-70  234.9   0.0     2   299     3   298     2   300 0.96 pfkB family carbohydrate kinase
LacY_symp            PF01306.14   413 seq1260_BIOID52593   -            415  3.4e-194  645.0  37.6   1   1  8.5e-198  3.9e-194  644.8  26.0     2   412     5   410     4   411 0.99 LacY proton/sugar symporter
MFS_1                PF07690.11   354 seq1260_BIOID52593   -            415   2.5e-24   85.5  54.6   1   1   1.7e-23   7.7e-20   70.8  23.2     5   310    19   315    15   335 0.76 Major Facilitator Superfamily
Nuc_H_symport        PF03825.11   400 seq1260_BIOID52593   -            415   6.2e-07   28.4  31.2   1   1   2.2e-10     1e-06   27.7  21.6    11   395    19   397    14   403 0.69 Nucleoside H+ symporter
HTH_3                PF01381.17    55 seq1269_BIOID52593   -             71   4.5e-12   45.4   0.0   1   1   1.3e-15   5.8e-12   45.1   0.0     1    49     4    52     4    55 0.96 Helix-turn-helix
HTH_31               PF13560.1     64 seq1269_BIOID52593   -             71   4.2e-08   33.1   0.0   1   1     1e-11   4.7e-08   32.9   0.0     6    54     4    51     2    63 0.90 Helix-turn-helix domain
HTH_19               PF12844.2     64 seq1269_BIOID52593   -             71     1e-07   31.7   0.0   1   1   2.6e-11   1.2e-07   31.5   0.0     2    43     2    43     2    63 0.86 Helix-turn-helix domain
Phage_CII            PF05269.6     91 seq1270_BIOID52593   -             98     2e-36  123.7   0.1   1   1   1.6e-40   2.2e-36  123.6   0.1     1    91     1    92     1    92 0.98 Bacteriophage CII protein
DUF2740              PF10872.3     48 seq1271_BIOID52593   -             48     2e-37  126.5   3.8   1   1   1.5e-41   2.1e-37  126.4   2.7     1    48     1    48     1    48 1.00 Protein of unknown function (DUF2740)
DnaB_C               PF03796.10   265 seq1273_BIOID52593   -            478   1.5e-80  269.7   0.0   1   1   8.2e-84   2.8e-80  268.8   0.0     1   263   190   458   190   460 0.97 DnaB-like helicase C terminal domain
DnaB                 PF00772.16   103 seq1273_BIOID52593   -            478   6.9e-32  109.2   0.0   1   1   4.3e-35   1.5e-31  108.2   0.0     2   103     8   112     7   112 0.94 DnaB-like helicase N terminal domain
AAA_25               PF13481.1    194 seq1273_BIOID52593   -            478   9.8e-18   64.1   0.0   1   1   1.8e-20   6.1e-17   61.5   0.0    12   190   188   381   178   385 0.81 AAA domain
KaiC                 PF06745.8    226 seq1273_BIOID52593   -            478   3.3e-06   26.2   0.0   1   1   4.2e-09   1.4e-05   24.1   0.0     2    66   192   257   191   269 0.93 KaiC
NinB                 PF05772.7    127 seq1275_BIOID52593   -            148   2.4e-53  179.0   0.2   1   1   2.1e-57   2.8e-53  178.7   0.1     1   127     6   132     6   132 0.99 NinB protein
Dam                  PF05869.6    181 seq1277_BIOID52593   -            175   4.4e-62  208.6   0.2   1   1   3.5e-66   4.9e-62  208.4   0.2     2   175     3   172     2   175 0.98 DNA N-6-adenine-methyltransferase (Dam)
DUF2591              PF10765.4    109 seq1278_BIOID52593   -            119   1.4e-37  128.1   0.0   1   1   1.2e-41   1.6e-37  127.9   0.0     1   109     1   116     1   116 0.99 Protein of unknown function (DUF2591)
NinF                 PF05810.7     58 seq1280_BIOID52593   -             58   3.8e-31  106.5   6.5   1   1     3e-35   4.1e-31  106.4   4.5     1    58     1    58     1    58 0.97 NinF protein
Phage_pRha           PF09669.5     92 seq1281_BIOID52593   -            148   5.1e-18   65.1   0.0   1   1   4.9e-22   6.8e-18   64.7   0.0     2    91    12   100    11   101 0.85 Phage regulatory protein Rha (Phage_pRha)
ANT                  PF03374.9    112 seq1282_BIOID52593   -             92   3.6e-28   97.7   0.1   1   1   2.9e-32   3.9e-28   97.6   0.1    27   111     2    85     1    86 0.97 Phage antirepressor protein KilAC domain
DUF1364              PF07102.7     94 seq1284_BIOID52593   -             96   8.6e-44  147.2   0.7   1   1   6.9e-48   9.5e-44  147.1   0.5     1    94     1    94     1    94 0.98 Protein of unknown function (DUF1364)
RusA                 PF05866.6    116 seq1285_BIOID52593   -            120   4.6e-21   75.3   0.0   1   1   3.8e-25   5.2e-21   75.1   0.0     1   116     8   117     8   117 0.91 Endodeoxyribonuclease RusA
Phage_NinH           PF06322.6     64 seq1286_BIOID52593   -             62   8.6e-29   98.8   0.1   1   1   6.6e-33     9e-29   98.7   0.1     1    60     1    60     1    62 0.97 Phage NinH protein
Antiterm             PF03589.8     95 seq1287_BIOID52593   -            207   4.6e-59  196.4   2.2   1   2   7.4e-32     1e-27   95.9   0.3     1    95    14   111    14   111 0.99 Antitermination protein
Antiterm             PF03589.8     95 seq1287_BIOID52593   -            207   4.6e-59  196.4   2.2   2   2   2.7e-33   3.7e-29  100.5   0.0     4    95   114   204   112   204 0.98 Antitermination protein
Phage_holin_3        PF05106.7    100 seq1289_BIOID52593   -            107   1.7e-30  104.8   0.7   1   1   1.4e-34     2e-30  104.6   0.5    10   100     8    98     2    98 0.94 Phage holin family (Lysis protein S)
Phage_lysozyme       PF00959.14   110 seq1290_BIOID52593   -            158   3.3e-23   81.9   0.0   1   1   3.7e-27   5.1e-23   81.3   0.0     1   109    33   140    33   141 0.98 Phage lysozyme
Phage_lysis          PF03245.8    125 seq1291_BIOID52593   -            155   1.8e-40  137.6   2.7   1   1   1.5e-44   2.1e-40  137.4   1.9     1   125    29   154    29   154 0.98 Bacteriophage lysis protein
T5orf172             PF10544.4    100 seq1293_BIOID52593   -            161   4.6e-12   46.0   0.1   1   1   1.1e-15   7.5e-12   45.4   0.0     2    94    77   154    76   157 0.83 T5orf172 domain
MUG113               PF13455.1     83 seq1293_BIOID52593   -            161   4.8e-09   36.4   0.2   1   1   1.2e-12     8e-09   35.7   0.1     2    78    90   151    89   155 0.93 Meiotically up-regulated gene 113
DUF2560              PF10834.3     80 seq1294_BIOID52593   -             80   2.2e-48  162.0   1.5   1   1   1.8e-52   2.4e-48  161.8   1.0     1    80     1    80     1    80 1.00 Protein of unknown function (DUF2560)
Terminase_6          PF03237.10   384 seq1296_BIOID52593   -            499   6.2e-88  295.0   0.6   1   1   5.3e-92   7.3e-88  294.8   0.4     1   384    57   471    57   471 0.97 Terminase-like family
Phage-scaffold       PF09306.5    304 seq1298_BIOID52593   -            303  6.9e-202  668.9  14.6   1   1  5.7e-206  7.7e-202  668.8  10.1     1   304     1   303     1   303 1.00 Bacteriophage, scaffolding protein
P22_CoatProtein      PF11651.3    414 seq1299_BIOID52593   -            431  1.2e-138  462.1   1.2   1   1  9.8e-143  1.3e-138  461.9   0.9     1   413     1   427     1   428 0.99 P22 coat protein - gene protein 5
P22_Tail-4           PF11650.3    160 seq1301_BIOID52593   -            166   2.4e-69  231.8   0.0   1   1   1.9e-73   2.6e-69  231.7   0.0     1   159     1   165     1   166 0.98 P22 tail accessory factor
Phage_stabilise      PF11134.3    469 seq1303_BIOID52593   -            472  9.7e-283  937.6   0.1   1   1  8.1e-287  1.1e-282  937.4   0.1     1   469     4   472     4   472 1.00 Phage stabilisation protein
DUF2824              PF11039.3    151 seq1306_BIOID52593   -            151  7.8e-107  353.4   1.1   1   1  6.4e-111  8.7e-107  353.3   0.8     1   151     1   151     1   151 1.00 Protein of unknown function (DUF2824)
Head_binding         PF09008.5    114 seq1311_BIOID52593   -            748   2.8e-65  217.3   4.7   1   1     2e-69   2.8e-65  217.3   3.3     1   114    17   130    17   130 0.99 Head binding
VacJ                 PF04333.8    200 seq1313_BIOID52593   -            251     2e-82  275.4   0.0   1   1   1.7e-86   2.3e-82  275.2   0.0     2   199    25   225    24   226 0.98 VacJ like lipoprotein
DUF406               PF04175.7     94 seq1315_BIOID52593   -             94   1.2e-33  115.2   1.5   1   1   9.8e-38   1.3e-33  115.1   1.0     3    94     3    94     1    94 0.98 Protein of unknown function (DUF406)
Thiolase_N           PF00108.18   264 seq1318_BIOID52593   -            436   4.7e-66  222.3   0.5   1   1   1.4e-69   6.4e-66  221.9   0.3     3   264    14   288    12   288 0.97 Thiolase, N-terminal domain
Thiolase_C           PF02803.13   123 seq1318_BIOID52593   -            436   5.5e-37  125.8   0.7   1   1   3.4e-40   1.5e-36  124.3   0.1     3   122   297   434   295   435 0.98 Thiolase, C-terminal domain
ECH                  PF00378.15   245 seq1319_BIOID52593   -            714   3.1e-61  206.5   0.3   1   1   1.2e-64   5.3e-61  205.7   0.2     6   192    14   205    11   259 0.90 Enoyl-CoA hydratase/isomerase family
3HCDH_N              PF02737.13   180 seq1319_BIOID52593   -            714   3.7e-58  196.0   0.0   1   1   1.5e-61   6.9e-58  195.1   0.0     2   179   311   489   310   490 0.98 3-hydroxyacyl-CoA dehydrogenase, NAD binding domain
3HCDH                PF00725.17    97 seq1319_BIOID52593   -            714   2.6e-37  126.9   0.0   1   2   2.3e-32     1e-28   99.4   0.0     1    97   492   586   492   586 0.99 3-hydroxyacyl-CoA dehydrogenase, C-terminal domain
3HCDH                PF00725.17    97 seq1319_BIOID52593   -            714   2.6e-37  126.9   0.0   2   2   9.3e-09   4.2e-05   23.7   0.0     3    85   618   703   618   711 0.89 3-hydroxyacyl-CoA dehydrogenase, C-terminal domain
His_Phos_1           PF00300.17   158 seq1320_BIOID52593   -            161   1.1e-11   44.9   0.0   1   1   2.4e-15   3.3e-11   43.4   0.0     1    73     2    70     2   103 0.82 Histidine phosphatase superfamily (branch 1)
Fimbrial             PF00419.15   145 seq1322_BIOID52593   -            187   3.7e-16   59.5   5.8   1   1   2.7e-20   3.7e-16   59.5   4.0     3   144    34   186    32   187 0.78 Fimbrial protein
Usher                PF00577.15   552 seq1323_BIOID52593   -            880  1.1e-187  624.9  27.2   1   1  3.2e-191  1.4e-187  624.6  18.8     2   552   197   758   196   758 0.97 Type VII secretion system (T7SS), usher protein
PapC_N               PF13954.1    146 seq1323_BIOID52593   -            880     8e-42  142.1   0.1   1   1   3.3e-45   1.5e-41  141.2   0.1     2   146    34   181    33   181 0.98 PapC N-terminal domain
PapC_C               PF13953.1     68 seq1323_BIOID52593   -            880   9.2e-16   57.1   0.0   1   1   7.8e-19   3.5e-15   55.2   0.0     3    64   770   829   768   833 0.93 PapC C-terminal domain
Pili_assembly_N      PF00345.15   122 seq1324_BIOID52593   -            250   3.4e-37  126.8   0.6   1   1     5e-41   3.4e-37  126.8   0.4     1   121    29   147    29   148 0.92 Gram-negative pili assembly chaperone, N-terminal domain
Pili_assembly_C      PF02753.12    68 seq1324_BIOID52593   -            250   2.1e-08   33.7   1.7   1   1     3e-12   2.1e-08   33.7   1.2     2    66   170   231   169   233 0.83 Gram-negative pili assembly chaperone, C-terminal domain
Fimbrial             PF00419.15   145 seq1325_BIOID52593   -            168   8.4e-23   81.0   0.2   1   1   7.5e-27     1e-22   80.8   0.2     3   145    32   168    30   168 0.85 Fimbrial protein
Fimbrial             PF00419.15   145 seq1327_BIOID52593   -            156   1.2e-24   87.0   0.5   1   1     1e-28   1.4e-24   86.8   0.4     1   145    20   156    20   156 0.89 Fimbrial protein
Fimbrial             PF00419.15   145 seq1328_BIOID52593   -            174   3.7e-18   66.0   2.5   1   1   3.1e-22   4.3e-18   65.8   1.7     2   144    28   173    27   174 0.89 Fimbrial protein
DUF2544              PF11245.3    230 seq1329_BIOID52593   -            285  1.8e-112  374.2   5.4   1   1  1.5e-116  2.1e-112  373.9   3.8     1   230    56   285    56   285 0.99 Protein of unknown function (DUF2544)
MTS                  PF05175.9    170 seq1330_BIOID52593   -            397   1.9e-20   72.8   0.0   1   1     3e-23   3.7e-20   71.8   0.0    31   138   219   347   211   359 0.92 Methyltransferase small domain
Methyltransf_26      PF13659.1    117 seq1330_BIOID52593   -            397     1e-18   67.3   0.0   1   1   1.6e-21     2e-18   66.4   0.0     2   116   221   350   220   351 0.92 Methyltransferase domain
Methyltransf_31      PF13847.1    152 seq1330_BIOID52593   -            397     3e-16   59.2   0.0   1   1   1.1e-18   1.4e-15   57.0   0.0     2   118   218   357   217   379 0.80 Methyltransferase domain
Methyltransf_18      PF12847.2    112 seq1330_BIOID52593   -            397   1.4e-12   48.0   0.0   1   1   2.8e-15   3.5e-12   46.7   0.0     3   110   221   348   219   350 0.82 Methyltransferase domain
PrmA                 PF06325.8    295 seq1330_BIOID52593   -            397   1.9e-08   33.6   0.0   1   1   2.4e-11     3e-08   33.0   0.0   159   232   217   294   211   295 0.84 Ribosomal protein L11 methyltransferase (PrmA)
Methyltransf_25      PF13649.1    101 seq1330_BIOID52593   -            397   1.1e-07   32.0   0.0   1   1   2.1e-10   2.6e-07   30.8   0.0     1    73   223   293   223   341 0.90 Methyltransferase domain
UPF0020              PF01170.13   180 seq1330_BIOID52593   -            397   2.1e-06   27.3   0.0   1   1   3.3e-09   4.1e-06   26.3   0.0    30   117   221   298   211   304 0.84 Putative RNA methylase family UPF0020
Methyltransf_15      PF09445.5    164 seq1330_BIOID52593   -            397   2.9e-06   26.8   0.0   1   1   3.9e-09   4.8e-06   26.1   0.0     3    79   222   296   220   301 0.92 RNA cap guanine-N2 methyltransferase
Met_10               PF02475.11   200 seq1330_BIOID52593   -            397   9.5e-06   25.2   0.0   1   1   1.3e-08   1.6e-05   24.4   0.0   100   179   218   297   209   308 0.90 Met-10+ like-protein
Ubie_methyltran      PF01209.13   233 seq1330_BIOID52593   -            397   4.6e-05   22.5   0.0   1   1   6.2e-08   7.7e-05   21.8   0.0    45    98   217   269   208   282 0.88 ubiE/COQ5 methyltransferase family
Cons_hypoth95        PF03602.10   183 seq1330_BIOID52593   -            397    0.0001   21.6   0.0   1   1   1.4e-07   0.00018   20.8   0.0    42   128   219   301   203   314 0.81 Conserved hypothetical protein 95
Chorismate_synt      PF01264.16   346 seq1331_BIOID52593   -            361  1.7e-147  490.3   0.0   1   1  1.4e-151  1.9e-147  490.1   0.0     1   346    10   346    10   346 0.98 Chorismate synthase
Peptidase_M74        PF03411.8    240 seq1332_BIOID52593   -            274  6.6e-136  451.0   0.1   1   1  5.5e-140  7.6e-136  450.8   0.1     1   239    35   273    35   274 1.00 Penicillin-insensitive murein endopeptidase
TauE                 PF01925.14   240 seq1333_BIOID52593   -            269   1.8e-40  138.8  27.2   1   1   1.6e-44   2.2e-40  138.4  18.9     1   240    18   253    18   253 0.95 Sulfite exporter TauE/SafE
DUF462               PF04315.7    165 seq1334_BIOID52593   -            182     1e-77  259.0   0.1   1   1   8.5e-82   1.2e-77  258.8   0.1     1   163    13   176    13   178 0.99 Protein of unknown function, DUF462
YfcL                 PF08891.6     85 seq1336_BIOID52593   -             92     2e-34  117.3   0.3   1   1   1.6e-38   2.2e-34  117.1   0.2     1    85     2    88     2    88 0.98 YfcL protein
ketoacyl-synt        PF00109.21   255 seq1337_BIOID52593   -            406   4.2e-43  147.5   2.7   1   1   1.3e-46   5.9e-43  147.0   1.9     2   255     2   246     1   246 0.87 Beta-ketoacyl synthase, N-terminal domain
Ketoacyl-synt_C      PF02801.17   119 seq1337_BIOID52593   -            406   9.7e-30  102.7   2.0   1   1   5.4e-33   2.4e-29  101.4   0.4     1   119   254   362   254   362 0.96 Beta-ketoacyl synthase, C-terminal domain
Thiolase_N           PF00108.18   264 seq1337_BIOID52593   -            406   6.3e-05   21.9   0.2   1   1   2.8e-08   0.00013   20.9   0.1    68   146   143   223   132   232 0.78 Thiolase, N-terminal domain
MFS_1                PF07690.11   354 seq1338_BIOID52593   -            392     3e-32  111.6  68.1   1   2   8.5e-21   1.2e-16   60.3  22.7     1   233    20   242    20   249 0.84 Major Facilitator Superfamily
MFS_1                PF07690.11   354 seq1338_BIOID52593   -            392     3e-32  111.6  68.1   2   2   1.3e-18   1.8e-14   53.1  24.4     3   173   223   389   222   392 0.89 Major Facilitator Superfamily
2-Hacid_dh_C         PF02826.14   178 seq1339_BIOID52593   -            378   7.4e-33  113.0   0.0   1   1   2.6e-36   1.2e-32  112.4   0.0    29   178   109   256   103   256 0.88 D-isomer specific 2-hydroxyacid dehydrogenase, NAD binding domain
DUF3410              PF11890.3     82 seq1339_BIOID52593   -            378   5.3e-24   83.5   0.0   1   1   1.9e-27   8.5e-24   82.8   0.0     2    82   289   369   288   369 0.98 Domain of unknown function (DUF3410)
2-Hacid_dh           PF00389.25   133 seq1339_BIOID52593   -            378   1.5e-18   66.4   0.0   1   1   4.5e-22   2.1e-18   65.9   0.0     2   126     4   281     3   285 0.94 D-isomer specific 2-hydroxyacid dehydrogenase, catalytic domain
Semialdhyde_dhC      PF02774.13   184 seq1340_BIOID52593   -            337   6.8e-42  143.2   0.0   1   1   2.1e-45   9.5e-42  142.8   0.0     1   183   141   317   141   318 0.94 Semialdehyde dehydrogenase, dimerisation domain
Semialdhyde_dh       PF01118.19   121 seq1340_BIOID52593   -            337   6.1e-25   87.7   0.0   1   1   3.4e-28   1.5e-24   86.4   0.0     1   118     6   118     6   121 0.96 Semialdehyde dehydrogenase, NAD binding domain
DXP_reductoisom      PF02670.11   129 seq1340_BIOID52593   -            337   7.7e-05   23.1   0.0   1   1   3.2e-08   0.00015   22.2   0.0     1   106     7   104     7   109 0.86 1-deoxy-D-xylulose 5-phosphate reductoisomerase
PseudoU_synth_1      PF01416.15   105 seq1341_BIOID52593   -            270   9.1e-34  115.9   0.0   1   2   1.7e-17   2.4e-13   50.3   0.0     3   105    16   112    14   112 0.94 tRNA pseudouridine synthase
PseudoU_synth_1      PF01416.15   105 seq1341_BIOID52593   -            270   9.1e-34  115.9   0.0   2   2   1.1e-21   1.5e-17   63.8   0.0     2   105   152   253   151   253 0.95 tRNA pseudouridine synthase
SNARE_assoc          PF09335.6    123 seq1342_BIOID52593   -            219   4.2e-27   94.6   2.6   1   1     3e-31   4.2e-27   94.6   1.8     1   123    49   177    49   177 0.96 SNARE associated Golgi protein
Carboxyl_trans       PF01039.17   493 seq1343_BIOID52593   -            332   1.3e-19   69.8   0.0   1   1     2e-23   2.7e-19   68.7   0.0     7   181    82   269    79   330 0.77 Carboxyl transferase domain
Mur_ligase_M         PF08245.7    189 seq1344_BIOID52593   -            422   3.5e-14   53.1   0.0   1   1   1.2e-17     8e-14   51.9   0.0     1   114    54   201    54   268 0.81 Mur ligase middle domain
Mur_ligase_C         PF02875.16    91 seq1344_BIOID52593   -            422     3e-07   30.2   0.0   1   1   1.1e-10   7.2e-07   29.0   0.0     2    68   287   346   286   366 0.83 Mur ligase family, glutamate ligase domain
SPOR                 PF05036.8     76 seq1345_BIOID52593   -            220   2.1e-11   43.6   0.0   1   1   2.3e-15   3.1e-11   43.1   0.0     2    74   141   214   140   216 0.94 Sporulation related domain
Colicin_V            PF02674.11   146 seq1349_BIOID52593   -            162   9.8e-35  119.4  14.4   1   1   8.6e-39   1.2e-34  119.1  10.0     1   141     4   141     4   146 0.95 Colicin V production protein
GATase_2             PF00310.16   361 seq1352_BIOID52593   -            505   3.1e-31  108.2   0.7   1   2   1.5e-07   0.00041   19.0   0.0     1    57     2    47     2    54 0.89 Glutamine amidotransferases class-II
GATase_2             PF00310.16   361 seq1352_BIOID52593   -            505   3.1e-31  108.2   0.7   2   2   1.8e-28   4.9e-25   87.8   0.0   183   360    54   210    48   211 0.91 Glutamine amidotransferases class-II
GATase_6             PF13522.1    133 seq1352_BIOID52593   -            505   8.9e-18   64.4   0.0   1   1     8e-21   2.2e-17   63.1   0.0     9   132    63   209    52   210 0.80 Glutamine amidotransferase domain
GATase_7             PF13537.1    124 seq1352_BIOID52593   -            505   7.6e-16   57.9   0.0   1   1   5.8e-19   1.6e-15   56.8   0.0     4   123    75   215    72   216 0.85 Glutamine amidotransferase domain
Pribosyltran         PF00156.22   125 seq1352_BIOID52593   -            505   3.4e-13   49.2   0.1   1   1   2.3e-16   6.2e-13   48.4   0.1    10   123   276   395   269   397 0.91 Phosphoribosyl transferase domain
GATase_4             PF13230.1    272 seq1352_BIOID52593   -            505   2.1e-07   29.7   0.0   1   1   1.3e-10   3.6e-07   29.0   0.0    62   167    57   165     1   213 0.71 Glutamine amidotransferases class-II
Flavoprotein         PF02441.14   129 seq1353_BIOID52593   -            189     2e-27   95.3   0.0   1   1     2e-31   2.7e-27   94.8   0.0     1   122     2   127     2   132 0.91 Flavoprotein
SBP_bac_3            PF00497.15   225 seq1354_BIOID52593   -            260     4e-65  219.0   1.2   1   1   6.7e-69   4.6e-65  218.9   0.8     1   224    28   254    28   255 0.97 Bacterial extracellular solute-binding proteins, family 3
NMT1                 PF09084.6    216 seq1354_BIOID52593   -            260     3e-06   26.8   0.1   1   1   1.8e-08   0.00013   21.5   0.0    76   145   115   181   109   236 0.88 NMT1/THI5 like
SBP_bac_3            PF00497.15   225 seq1355_BIOID52593   -            260   5.1e-66  222.0   0.2   1   1   8.6e-70   5.9e-66  221.8   0.1     1   224    28   254    28   255 0.96 Bacterial extracellular solute-binding proteins, family 3
BPD_transp_1         PF00528.17   185 seq1357_BIOID52593   -            228   2.8e-23   82.3  11.7   1   1   2.6e-27   3.5e-23   81.9   8.1     2   183    28   219    24   221 0.95 Binding-protein-dependent transport system inner membrane component
BPD_transp_1         PF00528.17   185 seq1358_BIOID52593   -            238   1.9e-15   56.7  13.1   1   1   1.4e-19   1.9e-15   56.7   9.1     1   179    37   224    37   230 0.81 Binding-protein-dependent transport system inner membrane component
ABC_tran             PF00005.22   118 seq1360_BIOID52593   -            257   1.7e-25   89.5   0.0   1   1   4.1e-29   2.8e-25   88.8   0.0     1   118    45   181    45   181 0.87 ABC transporter
AAA_21               PF13304.1    303 seq1360_BIOID52593   -            257     3e-15   56.8   0.0   1   1   1.1e-12   7.5e-09   35.8   0.0   191   298   117   211    72   214 0.79 AAA domain
Transposase_31       PF04754.7    205 seq1361_BIOID52593   -            296   6.9e-84  280.1   0.1   1   1   6.6e-88   9.1e-84  279.7   0.1     1   204     8   209     8   210 0.99 Putative transposase, YhgA-like
GST_N_3              PF13417.1     75 seq1364_BIOID52593   -            214   9.7e-12   44.8   0.0   1   1   4.1e-15   1.8e-11   43.9   0.0     6    74    15    86    13    87 0.85 Glutathione S-transferase, N-terminal domain
GST_N                PF02798.15    76 seq1364_BIOID52593   -            214     4e-10   39.6   0.0   1   1   1.5e-13   6.8e-10   38.8   0.0    12    75    19    80     6    81 0.93 Glutathione S-transferase, N-terminal domain
GST_N_2              PF13409.1     70 seq1364_BIOID52593   -            214   1.3e-07   31.3   0.0   1   1   4.3e-11     2e-07   30.8   0.0     1    69    15    81    15    82 0.87 Glutathione S-transferase, N-terminal domain
Metallophos_2        PF12850.2    156 seq1366_BIOID52593   -            183   1.6e-26   92.8   0.0   1   1     3e-30   2.1e-26   92.5   0.0     1   152     1   161     1   164 0.88 Calcineurin-like phosphoesterase superfamily domain
Metallophos          PF00149.23   201 seq1366_BIOID52593   -            183   1.1e-12   47.7   0.3   1   1   2.1e-14   1.4e-10   40.8   0.2     1   201     1   130     1   130 0.84 Calcineurin-like phosphoesterase
NUDIX                PF00293.23   135 seq1368_BIOID52593   -            180   5.4e-17   61.5   0.3   1   1   7.2e-21   9.8e-17   60.7   0.2     1   125    36   155    36   165 0.83 NUDIX domain
DUF412               PF04217.8    143 seq1372_BIOID52593   -            151   9.2e-60  200.4   0.2   1   1   7.6e-64     1e-59  200.3   0.1     1   142    10   149    10   150 0.98 Protein of unknown function, DUF412
YfbU                 PF03887.9    166 seq1373_BIOID52593   -            164   4.2e-85  283.2   3.1   1   1   3.4e-89   4.7e-85  283.1   2.1     1   166     1   164     1   164 1.00 YfbU domain
HAD_2                PF13419.1    176 seq1375_BIOID52593   -            216   1.1e-22   80.9   0.0   1   1   3.9e-26   1.3e-22   80.7   0.0     2   176     7   181     6   181 0.83 Haloacid dehalogenase-like hydrolase
Hydrolase            PF00702.21   204 seq1375_BIOID52593   -            216   8.8e-19   68.7   0.0   1   1   3.1e-21   1.1e-17   65.2   0.0     2   204     4   175     3   175 0.85 haloacid dehalogenase-like hydrolase
Hydrolase_like       PF13242.1     75 seq1375_BIOID52593   -            216   2.2e-07   30.3   0.0   1   1   2.5e-10   8.6e-07   28.4   0.0     2    49   136   182   135   202 0.93 HAD-hyrolase-like
HAD                  PF12710.2    191 seq1375_BIOID52593   -            216   4.7e-07   30.0   0.0   1   1   1.7e-10   5.7e-07   29.7   0.0     1   138     6   134     6   190 0.62 haloacid dehalogenase-like hydrolase
CitMHS               PF03600.11   349 seq1377_BIOID52593   -            610     1e-81  274.1   7.0   1   1   2.3e-78     8e-75  251.4   0.0     3   349    11   558     9   558 0.98 Citrate transporter
TrkA_C               PF02080.16    71 seq1377_BIOID52593   -            610   4.6e-26   90.1   0.7   1   2   1.5e-15   5.1e-12   45.1   0.1     2    64   231   297   230   305 0.90 TrkA-C domain
TrkA_C               PF02080.16    71 seq1377_BIOID52593   -            610   4.6e-26   90.1   0.7   2   2   5.3e-15   1.8e-11   43.3   0.0     1    66   326   392   326   395 0.87 TrkA-C domain
Na_sulph_symp        PF00939.14   471 seq1377_BIOID52593   -            610   3.6e-24   85.3  47.0   1   3   1.8e-08   6.1e-05   21.9   3.2    34   118     9    90     4    92 0.92 Sodium:sulfate symporter transmembrane region
Na_sulph_symp        PF00939.14   471 seq1377_BIOID52593   -            610   3.6e-24   85.3  47.0   2   3   2.9e-10     1e-06   27.8   8.1   341   433    74   163    72   200 0.78 Sodium:sulfate symporter transmembrane region
Na_sulph_symp        PF00939.14   471 seq1377_BIOID52593   -            610   3.6e-24   85.3  47.0   3   3   1.4e-16   4.9e-13   48.6  11.4   277   461   427   604   416   609 0.88 Sodium:sulfate symporter transmembrane region
DctM                 PF06808.7    416 seq1377_BIOID52593   -            610   3.9e-08   32.1  52.7   1   1   2.5e-10   8.6e-07   27.7  16.3   215   411   414   604   392   609 0.79 DctM-like transporters
LysR_substrate       PF03466.15   209 seq1378_BIOID52593   -            312   3.9e-28   97.8   0.3   1   1   1.1e-31   7.5e-28   96.9   0.2     4   204    97   284    95   288 0.92 LysR substrate binding domain
HTH_1                PF00126.22    60 seq1378_BIOID52593   -            312   4.7e-18   64.5   1.7   1   1   1.2e-21   7.9e-18   63.8   1.2     1    59    13    71    13    72 0.97 Bacterial regulatory helix-turn-helix protein, lysR family
Oxidored_q4          PF00507.14   102 seq1379_BIOID52593   -            147   7.6e-27   92.9   1.1   1   1   5.5e-31   7.6e-27   92.9   0.8     2   102    26   125    25   125 0.95 NADH-ubiquinone/plastoquinone oxidoreductase, chain 3
Oxidored_q6          PF01058.17   131 seq1380_BIOID52593   -            220   2.2e-22   78.9   0.2   1   1   2.2e-26     3e-22   78.5   0.1     4   129    64   170    62   172 0.82 NADH ubiquinone oxidoreductase, 20 Kd subunit
Complex1_49kDa       PF00346.14   272 seq1382_BIOID52593   -            600  5.6e-120  399.3   0.0   1   1  1.1e-123  7.2e-120  398.9   0.0     1   272   329   600   329   600 1.00 Respiratory-chain NADH dehydrogenase, 49 Kd subunit
Complex1_30kDa       PF00329.14   103 seq1382_BIOID52593   -            600   3.1e-34  117.2   0.0   1   1     9e-38   6.1e-34  116.2   0.0     4   103    62   171    59   171 0.95 Respiratory-chain NADH dehydrogenase, 30 Kd subunit
Complex1_24kDa       PF01257.14   145 seq1383_BIOID52593   -            166   5.6e-51  171.8   0.0   1   1   4.7e-55   6.4e-51  171.6   0.0     2   145    23   166    22   166 0.98 Respiratory-chain NADH dehydrogenase 24 Kd subunit
Complex1_51K         PF01512.12   151 seq1385_BIOID52593   -            445   3.4e-50  169.5   0.0   1   1   1.1e-53   4.9e-50  169.0   0.0     1   150    54   226    54   227 0.97 Respiratory-chain NADH dehydrogenase 51 Kd subunit
NADH_4Fe-4S          PF10589.4     46 seq1385_BIOID52593   -            445   2.8e-18   64.6   0.0   1   1   1.2e-21   5.6e-18   63.6   0.0     1    46   336   381   336   381 0.97 NADH-ubiquinone oxidoreductase-F iron-sulfur binding region
SLBB                 PF10531.4     59 seq1385_BIOID52593   -            445   6.8e-08   32.1   0.0   1   1   4.5e-11     2e-07   30.6   0.0     5    55   253   296   252   300 0.91 SLBB domain
NADH-G_4Fe-4S_3      PF10588.4     41 seq1386_BIOID52593   -            910   5.3e-17   60.6   0.2   1   1   4.6e-20     1e-16   59.7   0.2     1    41    90   130    90   130 0.98 NADH-ubiquinone oxidoreductase-G iron-sulfur binding region
Fer2_4               PF13510.1     82 seq1386_BIOID52593   -            910   2.6e-11   43.0   0.2   1   1   1.4e-13   3.3e-10   39.5   0.0     5    78     5    80     3    84 0.88 2Fe-2S iron-sulfur cluster binding domain
Molybdop_Fe4S4       PF04879.11    55 seq1386_BIOID52593   -            910   3.4e-11   42.6   0.1   1   1   4.1e-14   9.4e-11   41.2   0.1     1    54   223   276   223   277 0.97 Molybdopterin oxidoreductase Fe4S4 domain
Molybdopterin        PF00384.17   432 seq1386_BIOID52593   -            910     3e-10   39.3   0.0   1   1   3.2e-11   7.2e-08   31.4   0.0   340   417   564   640   515   645 0.90 Molybdopterin oxidoreductase
Fer2                 PF00111.22    78 seq1386_BIOID52593   -            910   2.3e-09   36.7   1.4   1   1   1.9e-12   4.3e-09   35.8   0.1     1    77     6    73     6    74 0.79 2Fe-2S iron-sulfur cluster binding domain
Molydop_binding      PF01568.16   109 seq1386_BIOID52593   -            910   6.7e-07   28.9   0.0   1   1   7.6e-10   1.7e-06   27.6   0.0    20    81   831   892   823   906 0.89 Molydopterin dinucleotide binding domain
NADHdh               PF00146.16   311 seq1387_BIOID52593   -            325  5.5e-124  413.1  15.7   1   1  4.7e-128  6.4e-124  412.9  10.9     2   310    14   320    13   321 0.99 NADH dehydrogenase
Fer4                 PF00037.22    24 seq1388_BIOID52593   -            180   1.5e-14   52.7  16.5   1   2   4.5e-08   5.6e-05   22.4   6.2     5    24    57    76    56    76 0.95 4Fe-4S binding domain
Fer4                 PF00037.22    24 seq1388_BIOID52593   -            180   1.5e-14   52.7  16.5   2   2   4.4e-12   5.5e-09   35.1   0.6     2    24    93   115    92   115 0.93 4Fe-4S binding domain
Fer4_7               PF12838.2     52 seq1388_BIOID52593   -            180   1.4e-12   47.6   8.3   1   1   1.9e-15   2.3e-12   46.9   5.8     1    52    59   113    59   123 0.93 4Fe-4S dicluster domain
Fer4_10              PF13237.1     52 seq1388_BIOID52593   -            180   7.3e-08   31.9  10.5   1   1   1.4e-10   1.8e-07   30.7   7.3     6    52    57   110    55   110 0.97 4Fe-4S dicluster domain
Fer4_4               PF12800.2     17 seq1388_BIOID52593   -            180   2.2e-05   24.3  13.5   1   2   4.9e-05     0.061   13.5   3.6     2    16    58    72    57    79 0.92 4Fe-4S binding domain
Fer4_4               PF12800.2     17 seq1388_BIOID52593   -            180   2.2e-05   24.3  13.5   2   2     1e-05     0.013   15.6   0.8     2    16    97   111    96   121 0.92 4Fe-4S binding domain
Oxidored_q3          PF00499.15   144 seq1389_BIOID52593   -            184   6.2e-21   74.5  15.2   1   1   6.1e-25   8.3e-21   74.1  10.5     1   141    13   156    13   158 0.76 NADH-ubiquinone/plastoquinone oxidoreductase chain 6
Oxidored_q2          PF00420.19    95 seq1391_BIOID52593   -            100   1.9e-23   81.7   5.4   1   1   1.5e-27   2.1e-23   81.6   3.8     3    94     8    99     6   100 0.97 NADH-ubiquinone/plastoquinone oxidoreductase chain 4L
Oxidored_q1          PF00361.15   270 seq1392_BIOID52593   -            613   2.3e-86  289.2  14.9   1   1   3.4e-90   2.3e-86  289.2  10.3     1   269   133   405   133   407 0.98 NADH-Ubiquinone/plastoquinone (complex I), various chains
Oxidored_q1_N        PF00662.15    62 seq1392_BIOID52593   -            613   1.2e-22   79.1   0.7   1   1   1.7e-26   1.2e-22   79.1   0.5     2    61    62   121    61   122 0.97 NADH-Ubiquinone oxidoreductase (complex I), chain 5 N-terminus
Oxidored_q1          PF00361.15   270 seq1393_BIOID52593   -            509   1.2e-65  221.3  24.6   1   1     9e-70   1.2e-65  221.3  17.0     3   269   135   413   133   414 0.92 NADH-Ubiquinone/plastoquinone (complex I), various chains
Oxidored_q1          PF00361.15   270 seq1394_BIOID52593   -            485   4.1e-72  242.5  19.9   1   1     3e-76   4.1e-72  242.5  13.8     1   268   122   400   122   402 0.98 NADH-Ubiquinone/plastoquinone (complex I), various chains
Acetyltransf_7       PF13508.1     79 seq1398_BIOID52593   -            153   2.7e-14   52.9   0.0   1   1   8.2e-18   3.7e-14   52.5   0.0     2    78    47   130    46   131 0.87 Acetyltransferase (GNAT) domain
Acetyltransf_1       PF00583.19    83 seq1398_BIOID52593   -            153   1.1e-09   38.0   0.0   1   1   3.3e-13   1.5e-09   37.6   0.0     2    82    54   129    53   130 0.97 Acetyltransferase (GNAT) family
Acetyltransf_9       PF13527.1    128 seq1398_BIOID52593   -            153   1.3e-06   28.1   0.0   1   1   4.2e-10   1.9e-06   27.6   0.0     8   125    15   129     9   132 0.84 Acetyltransferase (GNAT) domain
DUF883               PF05957.8     94 seq1400_BIOID52593   -            101   1.2e-31  108.8   0.4   1   1   9.5e-36   1.3e-31  108.7   0.3     2    94     9   101     8   101 0.98 Bacterial protein of unknown function (DUF883)
Chorismate_bind      PF00425.13   257 seq1401_BIOID52593   -            431   7.1e-63  212.2   0.0   1   1   6.4e-67   8.8e-63  211.9   0.0     2   257   169   420   168   420 0.97 chorismate binding enzyme
TPP_enzyme_N         PF02776.13   172 seq1402_BIOID52593   -            556   2.2e-25   88.9   1.0   1   1   1.4e-25   9.8e-22   77.1   0.1     2   135     9   141     8   172 0.88 Thiamine pyrophosphate enzyme, N-terminal TPP binding domain
TPP_enzyme_C         PF02775.16   153 seq1402_BIOID52593   -            556     8e-10   38.3   0.0   1   1   2.6e-13   1.8e-09   37.2   0.0    27   153   415   535   396   535 0.90 Thiamine pyrophosphate enzyme, C-terminal TPP binding domain
Abhydrolase_6        PF12697.2    228 seq1403_BIOID52593   -            252   2.6e-23   83.0   3.2   1   1   6.7e-27     3e-23   82.7   2.2     1   226    17   243    17   245 0.77 Alpha/beta hydrolase family
Abhydrolase_5        PF12695.2    142 seq1403_BIOID52593   -            252   7.6e-15   54.8   0.2   1   1   4.9e-18   2.2e-14   53.2   0.1     1   142    16   233    16   233 0.77 Alpha/beta hydrolase family
Abhydrolase_1        PF00561.15   230 seq1403_BIOID52593   -            252   3.5e-07   29.8   0.0   1   1   1.1e-10     5e-07   29.3   0.0     6   224    45   242    42   248 0.86 alpha/beta hydrolase fold
ECH                  PF00378.15   245 seq1404_BIOID52593   -            285   5.2e-66  222.1   0.0   1   1   4.6e-70   6.3e-66  221.8   0.0     5   245    31   273    27   273 0.96 Enoyl-CoA hydratase/isomerase family
MR_MLE               PF01188.16    67 seq1405_BIOID52593   -            320   3.4e-10   40.1   0.1   1   1   6.9e-14   9.4e-10   38.7   0.1     2    67   146   213   145   213 0.87 Mandelate racemase / muconate lactonizing enzyme, C-terminal domain
AMP-binding          PF00501.23   418 seq1406_BIOID52593   -            451   3.9e-61  206.5   0.0   1   1   5.5e-64   7.5e-60  202.3   0.0     2   417    30   381    29   382 0.93 AMP-binding enzyme
PmrD                 PF11183.3     82 seq1407_BIOID52593   -             88   3.2e-46  154.9   0.6   1   1   2.6e-50   3.6e-46  154.7   0.4     1    81     1    81     1    82 0.99 Polymyxin resistance protein PmrD
His_Phos_1           PF00300.17   158 seq1411_BIOID52593   -            200   2.1e-10   40.7   0.0   1   1   1.2e-11   1.7e-07   31.3   0.0     2    80    56   130    55   138 0.78 Histidine phosphatase superfamily (branch 1)
YfaZ                 PF07437.6    180 seq1412_BIOID52593   -            180   2.8e-91  303.6   6.5   1   1   2.3e-95   3.2e-91  303.5   4.5     1   180     1   180     1   180 1.00 YfaZ precursor
MoCF_biosynth        PF00994.19   144 seq1414_BIOID52593   -            400   6.9e-31  106.4   0.0   1   1     1e-33   6.9e-30  103.2   0.0     2   143     6   170     5   171 0.95 Probable molybdopterin binding domain
HpcH_HpaI            PF03328.9    221 seq1416_BIOID52593   -            129   1.7e-30  105.4   0.1   1   1   1.3e-34   1.8e-30  105.3   0.0   116   220     4   107     1   108 0.97 HpcH/HpaI aldolase/citrate lyase family
MFS_1                PF07690.11   354 seq1419_BIOID52593   -            452   5.7e-47  160.0  36.4   1   1   7.2e-49   4.9e-45  153.6  20.3     1   353    34   399    34   400 0.84 Major Facilitator Superfamily
MFS_2                PF13347.1    427 seq1419_BIOID52593   -            452     2e-09   36.2  26.2   1   1   3.5e-12   2.4e-08   32.6  11.8    23   334    50   367    29   374 0.75 MFS/sugar transport protein
GDPD                 PF03009.12   255 seq1420_BIOID52593   -            371   4.4e-76  255.6   0.1   1   1   3.8e-80   5.2e-76  255.3   0.1     1   255    49   363    49   363 0.99 Glycerophosphoryl diester phosphodiesterase family
Kdo                  PF06293.9    206 seq1421_BIOID52593   -            216   8.3e-70  233.9   0.5   1   1   6.9e-74   9.5e-70  233.7   0.3     1   206    11   213    11   213 0.99 Lipopolysaccharide kinase (Kdo/WaaP) family
Autotransporter      PF03797.14   265 seq1424_BIOID52593   -           1246   6.7e-40  136.9  17.8   1   1   1.5e-43   6.7e-40  136.9  12.3     7   258   983  1225   978  1233 0.95 Autotransporter beta-domain
Autotrns_rpt         PF12951.2     32 seq1424_BIOID52593   -           1246   1.1e-08   34.5  17.0   1   3   1.4e-09   6.3e-06   25.6   0.1     2    32   330   361   330   361 0.89 Autotransporter-associated beta strand repeat
Autotrns_rpt         PF12951.2     32 seq1424_BIOID52593   -           1246   1.1e-08   34.5  17.0   2   3   2.5e-07    0.0012   18.4   0.8     8    31   561   584   558   585 0.90 Autotransporter-associated beta strand repeat
Autotrns_rpt         PF12951.2     32 seq1424_BIOID52593   -           1246   1.1e-08   34.5  17.0   3   3   5.2e-07    0.0024   17.4   2.5     1    30   664   693   664   695 0.95 Autotransporter-associated beta strand repeat
Chlam_PMP            PF02415.12    28 seq1424_BIOID52593   -           1246   2.1e-07   30.6  64.0   1   3   8.4e-07    0.0038   17.2   1.6     1    27   129   146   129   147 0.93 Chlamydia polymorphic membrane protein (Chlamydia_PMP) repeat
Chlam_PMP            PF02415.12    28 seq1424_BIOID52593   -           1246   2.1e-07   30.6  64.0   2   3   1.3e-06    0.0059   16.6   0.2     1    25   188   210   188   213 0.93 Chlamydia polymorphic membrane protein (Chlamydia_PMP) repeat
Chlam_PMP            PF02415.12    28 seq1424_BIOID52593   -           1246   2.1e-07   30.6  64.0   3   3   1.5e-05     0.068   13.3   3.7     3    27   232   247   224   248 0.70 Chlamydia polymorphic membrane protein (Chlamydia_PMP) repeat
DNA_topoisoIV        PF00521.15   426 seq1427_BIOID52593   -            875  4.5e-153  509.9   0.0   1   1  8.3e-157  5.7e-153  509.6   0.0     1   425    32   506    32   507 0.98 DNA gyrase/topoisomerase IV, subunit A
DNA_gyraseA_C        PF03989.8     48 seq1427_BIOID52593   -            875   8.8e-67  220.1  16.1   1   6   3.9e-11   2.7e-07   29.6   0.0     1    46   538   583   538   585 0.91 DNA gyrase C-terminal domain, beta-propeller
DNA_gyraseA_C        PF03989.8     48 seq1427_BIOID52593   -            875   8.8e-67  220.1  16.1   2   6   5.8e-11   3.9e-07   29.1   0.0     1    45   588   635   588   638 0.87 DNA gyrase C-terminal domain, beta-propeller
DNA_gyraseA_C        PF03989.8     48 seq1427_BIOID52593   -            875   8.8e-67  220.1  16.1   3   6     7e-08   0.00048   19.2   0.2     2    45   645   686   645   689 0.92 DNA gyrase C-terminal domain, beta-propeller
DNA_gyraseA_C        PF03989.8     48 seq1427_BIOID52593   -            875   8.8e-67  220.1  16.1   4   6   9.2e-23   6.3e-19   66.9   0.3     1    48   692   739   692   739 0.98 DNA gyrase C-terminal domain, beta-propeller
DNA_gyraseA_C        PF03989.8     48 seq1427_BIOID52593   -            875   8.8e-67  220.1  16.1   5   6     2e-13   1.4e-09   36.9   0.1     3    47   744   789   743   790 0.95 DNA gyrase C-terminal domain, beta-propeller
DNA_gyraseA_C        PF03989.8     48 seq1427_BIOID52593   -            875   8.8e-67  220.1  16.1   6   6   9.2e-16   6.3e-12   44.5   0.2     1    47   793   839   793   840 0.96 DNA gyrase C-terminal domain, beta-propeller
DUF2138              PF09909.4    555 seq1428_BIOID52593   -            576  3.3e-264  877.0   0.5   1   1  2.8e-268  3.8e-264  876.8   0.4     1   555    22   573    22   573 0.99 Uncharacterized protein conserved in bacteria (DUF2138)
DUF1175              PF06672.6    217 seq1429_BIOID52593   -            207     7e-85  283.6   0.0   1   1   6.1e-89   8.3e-85  283.4   0.0    15   216    17   205     4   206 0.96 Protein of unknown function (DUF1175)
A2M_N                PF01835.14    99 seq1430_BIOID52593   -           1539   2.8e-23   81.9   0.2   1   1   2.1e-18   7.1e-15   54.9   0.0     2    99   350   445   349   445 0.93 MG2 domain
A2M_N_2              PF07703.9    136 seq1430_BIOID52593   -           1539   1.1e-22   80.1   0.8   1   1   1.1e-25   3.9e-22   78.3   0.1     2   136   666   811   665   811 0.95 Alpha-2-macroglobulin family N-terminal region
A2M                  PF00207.17    92 seq1430_BIOID52593   -           1539   2.6e-12   45.9   0.0   1   1   2.1e-15   7.2e-12   44.6   0.0     1    85   876   959   876   965 0.95 Alpha-2-macroglobulin family
DUF2300              PF10062.4    138 seq1431_BIOID52593   -            549   2.4e-91  302.5   5.0   1   2   1.6e-47   1.1e-43  148.1   0.3     2   137    84   216    83   217 0.98 Predicted secreted protein (DUF2300)
DUF2300              PF10062.4    138 seq1431_BIOID52593   -            549   2.4e-91  302.5   5.0   2   2   5.1e-50   3.5e-46  156.2   0.3     1   138   405   532   405   532 0.99 Predicted secreted protein (DUF2300)
SpoIID               PF08486.5     96 seq1431_BIOID52593   -            549   3.4e-06   27.1   0.0   1   1   1.1e-09   7.2e-06   26.0   0.0     4    71   311   375   308   414 0.81 Stage II sporulation protein
DUF2135              PF09906.4     50 seq1432_BIOID52593   -            258   2.7e-21   75.1   1.7   1   1   4.2e-24   5.8e-20   70.8   0.3     1    50   199   244   199   244 0.99 Uncharacterized protein conserved in bacteria (DUF2135)
RcsC                 PF09456.5     92 seq1433_BIOID52593   -            949   1.6e-38  130.0   0.0   1   1   1.4e-41   4.7e-38  128.6   0.0     1    92   708   799   708   799 0.99 RcsC Alpha-Beta-Loop (ABL)
HATPase_c            PF02518.21   111 seq1433_BIOID52593   -            949   4.4e-33  113.2   0.0   1   1   2.6e-36   8.8e-33  112.2   0.0     1   110   581   690   581   691 0.99 Histidine kinase-, DNA gyrase B-, and HSP90-like ATPase
Response_reg         PF00072.19   112 seq1433_BIOID52593   -            949   1.3e-29  102.3   0.1   1   1     1e-32   3.5e-29  100.9   0.0     1   111   827   936   827   937 0.98 Response regulator receiver domain
HisKA                PF00512.20    68 seq1433_BIOID52593   -            949   1.4e-17   63.3   0.0   1   1   1.4e-20   4.7e-17   61.6   0.0     1    67   469   533   469   534 0.97 His Kinase A (phospho-acceptor) domain
Porin_1              PF00267.16   337 seq1436_BIOID52593   -            367  5.2e-138  459.8  29.5   1   1  8.5e-142  5.8e-138  459.6  20.4     1   337    27   367    27   367 0.98 Gram-negative porin
Porin_4              PF13609.1    311 seq1436_BIOID52593   -            367   9.7e-19   67.8  38.1   1   1   1.9e-22   1.3e-18   67.4  26.4     6   304    13   338     7   345 0.76 Gram-negative porin
ApbE                 PF02424.10   252 seq1437_BIOID52593   -            351   4.8e-81  271.6   0.1   1   1     5e-85   6.8e-81  271.1   0.0     4   252    72   327    69   327 0.97 ApbE family
Ada_Zn_binding       PF02805.11    66 seq1438_BIOID52593   -            354   6.9e-34  115.1   2.6   1   1   6.6e-37   1.8e-33  113.8   1.8     1    66    10    75    10    75 0.99 Metal binding domain of Ada
DNA_binding_1        PF01035.15    85 seq1438_BIOID52593   -            354   2.6e-32  110.2   2.0   1   1   1.5e-35   4.1e-32  109.6   0.3     1    81   269   349   269   353 0.97 6-O-methylguanine DNA methyltransferase, DNA binding domain
Methyltransf_1N      PF02870.10    77 seq1438_BIOID52593   -            354     7e-22   77.7   0.0   1   1   4.3e-25   1.2e-21   76.9   0.0     2    77   189   266   188   266 0.98 6-O-methylguanine DNA methyltransferase, ribonuclease-like domain
HTH_AraC             PF00165.18    42 seq1438_BIOID52593   -            354     1e-17   63.1   0.0   1   2   1.2e-13   3.2e-10   39.3   0.0     7    42    98   133    95   133 0.94 Bacterial regulatory helix-turn-helix proteins, AraC family
HTH_AraC             PF00165.18    42 seq1438_BIOID52593   -            354     1e-17   63.1   0.0   2   2   5.8e-08   0.00016   21.2   0.0     1    42   140   182   140   182 0.98 Bacterial regulatory helix-turn-helix proteins, AraC family
HTH_18               PF12833.2     81 seq1438_BIOID52593   -            354   1.4e-15   56.9   0.2   1   1   5.3e-19   1.4e-15   56.9   0.1     1    80   105   182   105   183 0.97 Helix-turn-helix domain
2OG-FeII_Oxy_2       PF13532.1    191 seq1439_BIOID52593   -            216   3.2e-58  196.6   0.0   1   1   2.6e-62   3.6e-58  196.4   0.0     2   191    19   210    18   210 0.97 2OG-Fe(II) oxygenase superfamily
ABC_tran             PF00005.22   118 seq1441_BIOID52593   -            547     3e-13   50.0   0.0   1   1   9.1e-17   6.3e-13   49.0   0.0     1   117   363   477   363   478 0.83 ABC transporter
Mqo                  PF06039.10   489 seq1442_BIOID52593   -            548  3.9e-251  833.2   0.0   1   1  9.9e-255  4.5e-251  833.0   0.0     2   489    29   518    28   518 0.99 Malate:quinone oxidoreductase (Mqo)
DAO                  PF01266.19   358 seq1442_BIOID52593   -            548   1.8e-11   43.4   0.1   1   1   5.5e-15   2.5e-11   42.9   0.0     1   317    33   423    33   463 0.75 FAD dependent oxidoreductase
Fer4_7               PF12838.2     52 seq1444_BIOID52593   -            164   6.7e-15   55.1  26.9   1   2     8e-11   1.1e-07   32.0   7.4     1    50    36    81    36    83 0.94 4Fe-4S dicluster domain
Fer4_7               PF12838.2     52 seq1444_BIOID52593   -            164   6.7e-15   55.1  26.9   2   2     6e-10   8.2e-07   29.1   5.7     3    52   108   155   101   155 0.91 4Fe-4S dicluster domain
Fer4_9               PF13187.1     55 seq1444_BIOID52593   -            164   1.6e-14   53.7  24.7   1   2     2e-09   2.7e-06   27.4   7.6     2    52    37    81    36    83 0.92 4Fe-4S dicluster domain
Fer4_9               PF13187.1     55 seq1444_BIOID52593   -            164   1.6e-14   53.7  24.7   2   2   5.8e-11     8e-08   32.3   4.0     4    55   109   156   108   156 0.86 4Fe-4S dicluster domain
Fer4                 PF00037.22    24 seq1444_BIOID52593   -            164   3.4e-14   51.6  25.1   1   1     3e-10   4.1e-07   29.2   1.0     3    24   136   157   134   157 0.90 4Fe-4S binding domain
Fer4_10              PF13237.1     52 seq1444_BIOID52593   -            164   9.7e-10   37.9  27.5   1   1   4.3e-09   5.9e-06   25.8   6.3     8    52    36    80    32    80 0.81 4Fe-4S dicluster domain
Fer4_4               PF12800.2     17 seq1444_BIOID52593   -            164   7.4e-09   35.1  30.9   1   3   2.1e-05     0.028   14.6   0.9     4    15    37    48    31    54 0.91 4Fe-4S binding domain
Fer4_4               PF12800.2     17 seq1444_BIOID52593   -            164   7.4e-09   35.1  30.9   2   3   0.00018      0.25   11.6   1.0     4    15   102   118   100   127 0.75 4Fe-4S binding domain
Fer4_4               PF12800.2     17 seq1444_BIOID52593   -            164   7.4e-09   35.1  30.9   3   3   1.4e-06    0.0019   18.2   2.7     1    16   138   153   138   155 0.91 4Fe-4S binding domain
Fer4_6               PF12837.2     24 seq1444_BIOID52593   -            164   7.6e-09   34.9  30.8   1   1   1.3e-08   1.8e-05   24.2   1.2     5    24   137   156   134   156 0.90 4Fe-4S binding domain
NapD                 PF03927.8     79 seq1445_BIOID52593   -             87   7.2e-28   96.1   1.6   1   1   5.8e-32     8e-28   95.9   1.1     2    79     4    82     3    82 0.97 NapD protein
Molybdopterin        PF00384.17   432 seq1446_BIOID52593   -            828   9.7e-92  307.8   0.1   1   1   2.6e-95   1.2e-91  307.5   0.1     1   431    96   567    96   568 0.95 Molybdopterin oxidoreductase
Molydop_binding      PF01568.16   109 seq1446_BIOID52593   -            828   4.6e-24   84.2   0.0   1   1   2.1e-27   9.6e-24   83.1   0.0     1   109   714   822   714   822 0.94 Molydopterin dinucleotide binding domain
Molybdop_Fe4S4       PF04879.11    55 seq1446_BIOID52593   -            828   1.8e-17   62.8   2.0   1   1   8.4e-21   3.8e-17   61.7   0.8     2    54    40    92    39    93 0.96 Molybdopterin oxidoreductase Fe4S4 domain
Fer4_7               PF12838.2     52 seq1447_BIOID52593   -            231   3.9e-14   52.6  24.6   1   1   7.1e-11   9.8e-08   32.1   6.1     1    52    60   115    60   115 0.83 4Fe-4S dicluster domain
Fer4                 PF00037.22    24 seq1447_BIOID52593   -            231   9.2e-11   40.7  35.1   1   1   1.9e-09   2.6e-06   26.6   1.2     6    23    59    76    57    77 0.89 4Fe-4S binding domain
Fer4_4               PF12800.2     17 seq1447_BIOID52593   -            231   9.6e-08   31.6  34.5   1   3     4e-06    0.0055   16.8   3.4     3    17    60    74    58    74 0.90 4Fe-4S binding domain
Fer4_4               PF12800.2     17 seq1447_BIOID52593   -            231   9.6e-08   31.6  34.5   2   3   4.2e-05     0.057   13.6   0.4     1    15   136   155   136   168 0.80 4Fe-4S binding domain
Fer4_4               PF12800.2     17 seq1447_BIOID52593   -            231   9.6e-08   31.6  34.5   3   3   3.2e-05     0.044   14.0   3.0     1    14   183   196   183   198 0.94 4Fe-4S binding domain
Fer4_5               PF12801.2     48 seq1450_BIOID52593   -            287   8.9e-16   57.3   8.8   1   2   1.1e-15   3.1e-12   45.9   0.2     1    47    81   127    81   128 0.89 4Fe-4S binding domain
Fer4_5               PF12801.2     48 seq1450_BIOID52593   -            287   8.9e-16   57.3   8.8   2   2   3.2e-08   8.7e-05   22.1   2.1     6    38   178   211   172   218 0.80 4Fe-4S binding domain
Fer4_6               PF12837.2     24 seq1450_BIOID52593   -            287   3.8e-09   35.8  23.3   1   1   4.5e-11   1.2e-07   31.1   2.1     1    21   218   238   218   243 0.92 4Fe-4S binding domain
Fer4_10              PF13237.1     52 seq1450_BIOID52593   -            287     2e-07   30.5  10.5   1   1   7.3e-11     2e-07   30.5   7.3     5    51   222   270   218   271 0.95 4Fe-4S dicluster domain
NapB                 PF03892.9    134 seq1451_BIOID52593   -            149   1.1e-45  154.4   0.0   1   1     9e-50   1.2e-45  154.3   0.0    31   133    41   143    14   144 0.90 Nitrate reductase cytochrome c-type subunit (NapB)
Cytochrom_NNT        PF03264.9    174 seq1452_BIOID52593   -            200   1.6e-74  248.9   3.4   1   1   5.4e-78   1.8e-74  248.7   2.4     4   174    22   193    19   193 0.98 NapC/NirT cytochrome c family, N-terminal region
ABC_tran             PF00005.22   118 seq1453_BIOID52593   -            205   8.6e-22   77.6   0.0   1   1   2.3e-25   1.5e-21   76.7   0.0     1   117    41   154    41   155 0.91 ABC transporter
CcmB                 PF03379.8    215 seq1455_BIOID52593   -            220   2.4e-87  291.5  20.9   1   1     2e-91   2.7e-87  291.3  14.5     1   215     3   217     3   217 0.99 CcmB protein
Cytochrom_C_asm      PF01578.15   214 seq1456_BIOID52593   -            245   1.1e-32  113.2  24.9   1   1     8e-37   1.1e-32  113.2  17.3     5   214     9   184     5   184 0.94 Cytochrome C assembly protein
CcmD                 PF04995.9     46 seq1458_BIOID52593   -             69   5.2e-16   57.9   4.7   1   1   6.2e-20   8.5e-16   57.3   3.2     1    45    15    59    15    69 0.98 Heme exporter protein D (CcmD)
CcmE                 PF03100.10   131 seq1459_BIOID52593   -            159   8.4e-51  170.8   0.0   1   1   7.7e-55     1e-50  170.5   0.0     3   131     4   138     2   138 0.97 CcmE
Cytochrom_C_asm      PF01578.15   214 seq1461_BIOID52593   -            647   5.9e-55  186.0  19.2   1   1   4.3e-59   5.9e-55  186.0  13.3     1   208    89   296    89   299 0.98 Cytochrome C assembly protein
Redoxin              PF08534.5    146 seq1462_BIOID52593   -            185   1.6e-25   89.2   0.0   1   1   5.9e-29     2e-25   88.9   0.0     3   137    42   165    40   173 0.93 Redoxin
AhpC-TSA             PF00578.16   124 seq1462_BIOID52593   -            185   8.1e-16   57.7   0.0   1   1   2.9e-19     1e-15   57.4   0.0     1   124    41   158    41   158 0.89 AhpC/TSA family
Thioredoxin_2        PF13098.1    112 seq1462_BIOID52593   -            185   2.9e-10   40.2   0.0   1   1   1.2e-13   4.1e-10   39.7   0.0     4   106    67   166    64   172 0.85 Thioredoxin-like domain
Thioredoxin_8        PF13905.1     96 seq1462_BIOID52593   -            185   6.7e-07   29.2   0.0   1   1   3.3e-10   1.1e-06   28.5   0.0     1    95    68   154    68   155 0.86 Thioredoxin-like
CcmH                 PF03918.9    148 seq1464_BIOID52593   -            350   6.2e-53  177.6   0.1   1   1   5.8e-56     2e-52  176.0   0.0     2   136     4   138     1   150 0.89 Cytochrome C biogenesis protein
Pertactin            PF03212.9    121 seq1467_BIOID52593   -            771   1.1e-46  157.3   3.2   1   1   6.6e-50   4.5e-46  155.3   2.2     1   120   413   538   413   539 0.97 Pertactin
Autotransporter      PF03797.14   265 seq1467_BIOID52593   -            771   7.3e-35  120.4  13.3   1   1   1.1e-38   7.3e-35  120.4   9.2     3   191   581   764   579   771 0.95 Autotransporter beta-domain
NA37                 PF04245.8    326 seq1471_BIOID52593   -            335  1.9e-103  346.0   0.0   1   1  1.6e-107  2.2e-103  345.9   0.0     2   326    10   329     9   329 0.97 37-kD nucleoid-associated bacterial protein
PseudoU_synth_2      PF00849.17   164 seq1472_BIOID52593   -            231   5.4e-18   65.2   0.0   1   1   1.5e-21   9.9e-18   64.3   0.0     2   164    62   192    61   192 0.90 RNA pseudouridylate synthase
S4                   PF01479.20    48 seq1472_BIOID52593   -            231   6.5e-09   34.9   0.1   1   1   1.8e-12   1.2e-08   34.0   0.1     1    47     1    46     1    47 0.91 S4 domain
MFS_1                PF07690.11   354 seq1474_BIOID52593   -            396   9.3e-46  156.0  54.8   1   1     2e-49   9.3e-46  156.0  38.0     2   353    16   358    15   359 0.86 Major Facilitator Superfamily
Sugar_tr             PF00083.19   451 seq1474_BIOID52593   -            396   9.2e-12   44.1  15.2   1   1     2e-15   9.2e-12   44.1  10.6    48   191    47   184    37   189 0.94 Sugar (and other) transporter
TRI12                PF06609.8    599 seq1474_BIOID52593   -            396   1.5e-06   26.5   6.8   1   1   3.3e-10   1.5e-06   26.5   4.7    64   215    30   183     2   202 0.71 Fungal trichothecene efflux pump (TRI12)
YejG                 PF13989.1    107 seq1475_BIOID52593   -            114   1.9e-49  166.0   0.0   1   1   1.6e-53   2.1e-49  165.9   0.0     1   106     4   109     4   110 0.99 YejG-like protein
FliB                 PF03692.10    85 seq1478_BIOID52593   -             84   7.6e-07   29.4   5.2   1   1   1.6e-10   2.2e-06   27.9   3.6     1    72     2    60     2    76 0.86 Flagellin N-methylase
PTS_EIIA_2           PF00359.17   142 seq1481_BIOID52593   -            376   1.5e-36  125.0   0.4   1   1   1.5e-34     1e-30  106.2   0.0     4   140     5   140     2   142 0.90 Phosphoenolpyruvate-dependent sugar phosphotransferase system, EIIA 2
PTS-HPr              PF00381.14    84 seq1481_BIOID52593   -            376   1.2e-25   89.1   0.2   1   1   1.7e-29   1.2e-25   89.1   0.1     2    83   286   370   285   371 0.95 PTS HPr component phosphorylation site
PfkB                 PF00294.19   301 seq1482_BIOID52593   -            312   1.7e-62  211.1   0.0   1   1   1.5e-66     2e-62  210.9   0.0     7   296    14   293     8   299 0.92 pfkB family carbohydrate kinase
PTS_EIIC             PF02378.13   321 seq1483_BIOID52593   -            563   2.7e-21   75.6  31.5   1   1   3.9e-25   2.7e-21   75.6  21.8     3   321   233   496   231   496 0.88 Phosphotransferase system, EIIC
PTS_IIB              PF02302.12    90 seq1483_BIOID52593   -            563   1.5e-19   70.1   0.9   1   1   6.3e-22   4.3e-18   65.4   0.2     2    84   108   192   107   198 0.91 PTS system, Lactose/Cellobiose specific IIB subunit
PfkB                 PF00294.19   301 seq1486_BIOID52593   -            313   1.2e-59  201.7   0.1   1   1   2.2e-63   1.5e-59  201.5   0.1     2   297     5   295     4   299 0.94 pfkB family carbohydrate kinase
Phos_pyr_kin         PF08543.7    246 seq1486_BIOID52593   -            313   4.5e-05   22.6   0.0   1   1   1.7e-08   0.00012   21.3   0.0   117   233   178   288   143   297 0.85 Phosphomethylpyrimidine kinase
Indigoidine_A        PF04227.7    293 seq1487_BIOID52593   -            312  1.1e-136  454.7   4.7   1   1  8.9e-141  1.2e-136  454.5   3.3     1   293    15   307    15   307 0.99 Indigoidine synthase A like protein
Nucleos_tra2_C       PF07662.8    210 seq1488_BIOID52593   -            416   3.1e-76  255.3  13.0   1   1   6.8e-80   3.1e-76  255.3   9.0     1   210   201   413   201   413 0.97 Na+ dependent nucleoside transporter C-terminus
Nucleos_tra2_N       PF01773.15    75 seq1488_BIOID52593   -            416   5.9e-24   84.0   3.7   1   1   1.3e-27   5.9e-24   84.0   2.6     1    75     8    82     8    82 0.99 Na+ dependent nucleoside transporter N-terminus
Gate                 PF07670.9    109 seq1488_BIOID52593   -            416   8.4e-08   31.9  23.7   1   1   1.4e-10   6.5e-07   29.1   4.8     2   100    99   190    98   197 0.91 Nucleoside recognition
IU_nuc_hydro         PF01156.14   314 seq1491_BIOID52593   -            313   2.8e-95  319.0   0.1   1   1   2.5e-99   3.5e-95  318.7   0.1     1   311     3   307     3   309 0.94 Inosine-uridine preferring nucleoside hydrolase
Nucleos_tra2_C       PF07662.8    210 seq1492_BIOID52593   -            416   8.6e-76  253.9  13.2   1   1   1.9e-79   8.6e-76  253.9   9.2     1   210   201   413   201   413 0.97 Na+ dependent nucleoside transporter C-terminus
Nucleos_tra2_N       PF01773.15    75 seq1492_BIOID52593   -            416   7.8e-23   80.5   4.6   1   1   1.7e-26   7.8e-23   80.5   3.2     1    75     8    82     8    82 0.99 Na+ dependent nucleoside transporter N-terminus
Gate                 PF07670.9    109 seq1492_BIOID52593   -            416   5.9e-08   32.4  20.8   1   1   8.8e-11     4e-07   29.7   4.4     3   102   100   192    99   197 0.94 Nucleoside recognition
LysR_substrate       PF03466.15   209 seq1493_BIOID52593   -            293   5.5e-54  182.3   1.2   1   1   1.2e-57   8.5e-54  181.7   0.8     3   204    86   286    84   289 0.99 LysR substrate binding domain
HTH_1                PF00126.22    60 seq1493_BIOID52593   -            293   1.3e-15   56.7   1.1   1   1   1.8e-19   1.3e-15   56.7   0.7     1    60     5    64     5    64 0.98 Bacterial regulatory helix-turn-helix protein, lysR family
AA_permease          PF00324.16   479 seq1494_BIOID52593   -            489  1.3e-142  475.4  42.8   1   1  2.1e-146  1.4e-142  475.2  29.7     1   475    21   476    21   480 0.99 Amino acid permease
AA_permease_2        PF13520.1    426 seq1494_BIOID52593   -            489   7.8e-42  143.1  51.7   1   1   2.3e-45   1.6e-41  142.1  35.7     4   404    20   435    17   467 0.79 Amino acid permease
TonB_dep_Rec         PF00593.19   276 seq1495_BIOID52593   -            663   1.5e-34  120.0  11.9   1   1   2.2e-38   1.5e-34  120.0   8.3     1   276   395   662   395   662 0.88 TonB dependent receptor
Plug                 PF07715.10   108 seq1495_BIOID52593   -            663   7.5e-34  116.1   1.2   1   1   3.3e-37   2.2e-33  114.6   0.1     2   108    44   152    43   152 0.98 TonB-dependent Receptor Plug Domain
GTP_cyclohydroI      PF01227.17    86 seq1497_BIOID52593   -            222   7.9e-31  105.4   0.0   1   1     1e-34   1.4e-30  104.7   0.0     2    84   118   200   117   202 0.96 GTP cyclohydrolase I
DUF418               PF04235.7    163 seq1499_BIOID52593   -            385   1.6e-46  157.8  17.0   1   1   1.2e-50   1.6e-46  157.8  11.8     1   162   215   374   215   375 0.99 Protein of unknown function (DUF418)
Peripla_BP_3         PF13377.1    160 seq1500_BIOID52593   -            346     6e-33  113.9   0.5   1   1     5e-36   1.7e-32  112.5   0.0     2   160   169   329   168   329 0.92 Periplasmic binding protein-like domain
LacI                 PF00356.16    46 seq1500_BIOID52593   -            346   1.4e-21   75.7   2.5   1   1   8.5e-25   2.9e-21   74.6   1.7     1    46     3    48     3    48 0.99 Bacterial regulatory proteins, lacI family
Peripla_BP_1         PF00532.16   279 seq1500_BIOID52593   -            346   6.5e-21   74.6   0.1   1   1   2.5e-24   8.4e-21   74.2   0.1     2   223    60   274    59   309 0.83 Periplasmic binding proteins and sugar binding domain of LacI family
Peripla_BP_4         PF13407.1    258 seq1500_BIOID52593   -            346   1.3e-19   70.4   0.0   1   1   6.6e-23   2.3e-19   69.6   0.0     1   250    62   303    62   310 0.86 Periplasmic binding protein domain
Peripla_BP_4         PF13407.1    258 seq1501_BIOID52593   -            332   5.2e-64  215.9  14.4   1   1   9.3e-68   6.3e-64  215.6  10.0     1   257    28   299    28   300 0.97 Periplasmic binding protein domain
Peripla_BP_1         PF00532.16   279 seq1501_BIOID52593   -            332   7.6e-10   38.3   3.1   1   1   4.6e-13   3.2e-09   36.3   2.1     6   208    30   254    25   268 0.82 Periplasmic binding proteins and sugar binding domain of LacI family
ABC_tran             PF00005.22   118 seq1502_BIOID52593   -            506   1.6e-28   99.3   0.1   1   2   1.1e-18   5.1e-15   55.7   0.0     1   118    53   178    53   178 0.90 ABC transporter
ABC_tran             PF00005.22   118 seq1502_BIOID52593   -            506   1.6e-28   99.3   0.1   2   2   3.1e-14   1.4e-10   41.4   0.0     5   117   307   434   303   435 0.71 ABC transporter
BPD_transp_2         PF02653.11   267 seq1503_BIOID52593   -            336   9.8e-51  172.1  43.6   1   1   7.2e-55   9.8e-51  172.1  30.2     1   267    41   325    41   325 0.91 Branched-chain amino acid transport system / permease component
Dus                  PF01207.12   310 seq1509_BIOID52593   -            316   3.4e-96  321.6   0.0   1   1    3e-100   4.1e-96  321.3   0.0     2   296     5   295     4   308 0.92 Dihydrouridine synthase (Dus)
OEP                  PF02321.13   188 seq1511_BIOID52593   -            398   1.4e-27   96.3  23.1   1   2   1.3e-18   1.8e-14   53.6   5.4    15   188     1   186     1   186 0.95 Outer membrane efflux protein
OEP                  PF02321.13   188 seq1511_BIOID52593   -            398   1.4e-27   96.3  23.1   2   2   3.3e-17   4.6e-13   49.0   5.1     7   188   213   393   207   393 0.92 Outer membrane efflux protein
adh_short            PF00106.20   167 seq1512_BIOID52593   -            253   2.5e-30  105.4   0.6   1   1   8.8e-34     4e-30  104.8   0.4     2   166     4   171     3   172 0.94 short chain dehydrogenase
adh_short_C2         PF13561.1    243 seq1512_BIOID52593   -            253   2.1e-27   96.3   0.0   1   1   5.4e-31   2.5e-27   96.1   0.0     3   242     9   243     8   244 0.90 Enoyl-(Acyl carrier protein) reductase
KR                   PF08659.5    181 seq1512_BIOID52593   -            253     7e-09   35.4   0.4   1   1   2.8e-12   1.3e-08   34.6   0.3     4   160     6   164     4   183 0.84 KR domain
DUF1282              PF06930.7    170 seq1514_BIOID52593   -            203     2e-35  121.8  10.0   1   1   3.6e-39   2.5e-35  121.5   6.9     1   165    15   182    15   193 0.95 Protein of unknown function (DUF1282)
Yip1                 PF04893.12   172 seq1514_BIOID52593   -            203   4.1e-28   97.9  12.4   1   1     6e-32   4.1e-28   97.9   8.6     1   168    15   179    15   185 0.96 Yip1 domain
Peptidase_S11        PF00768.15   241 seq1515_BIOID52593   -            313   4.4e-89  297.7   1.0   1   1   1.6e-92   5.5e-89  297.4   0.7     2   240    33   264    32   265 0.98 D-alanyl-D-alanine carboxypeptidase
Beta-lactamase2      PF13354.1    197 seq1515_BIOID52593   -            313   1.6e-12   47.1   0.2   1   1   6.3e-16   2.2e-12   46.7   0.1     1   142    51   194    51   260 0.86 Beta-lactamase enzyme family
Glyco_hydro_3        PF00933.16   299 seq1517_BIOID52593   -            789   3.4e-87  292.0   0.0   1   1   1.3e-90   5.8e-87  291.3   0.0     1   298    70   375    70   376 0.98 Glycosyl hydrolase family 3 N terminal domain
Glyco_hydro_3_C      PF01915.17   227 seq1517_BIOID52593   -            789   5.8e-69  231.9   0.7   1   1   2.7e-72   1.2e-68  230.8   0.5     1   227   419   674   419   674 0.94 Glycosyl hydrolase family 3 C-terminal domain
Fn3-like             PF14310.1     71 seq1517_BIOID52593   -            789   2.5e-23   81.6   0.0   1   1   1.1e-26     5e-23   80.6   0.0     2    71   710   778   709   778 0.98 Fibronectin type III-like domain
OpuAC                PF04069.7    257 seq1518_BIOID52593   -            305   1.4e-60  204.7   4.2   1   1   1.2e-64   1.6e-60  204.5   2.9     2   257    26   300    25   300 0.96 Substrate binding domain of ABC-type glycine betaine transport system
BPD_transp_1         PF00528.17   185 seq1519_BIOID52593   -            385   3.2e-21   75.5  23.7   1   1   2.4e-25   3.2e-21   75.5  16.5     1   179   195   375   191   381 0.92 Binding-protein-dependent transport system inner membrane component
ABC_tran             PF00005.22   118 seq1520_BIOID52593   -            308   8.8e-22   77.5   0.0   1   1   3.3e-25   1.5e-21   76.8   0.0     1   117    41   162    41   163 0.93 ABC transporter
CBS                  PF00571.23    57 seq1520_BIOID52593   -            308     1e-05   24.9   0.0   1   1   7.7e-09   3.5e-05   23.2   0.0    12    53   265   306   252   308 0.95 CBS domain
BPD_transp_1         PF00528.17   185 seq1521_BIOID52593   -            243   2.4e-22   79.2  16.0   1   1   1.8e-26   2.4e-22   79.2  11.1     1   183    68   238    64   240 0.94 Binding-protein-dependent transport system inner membrane component
5TM-5TMR_LYT         PF07694.7    169 seq1522_BIOID52593   -            561   1.1e-54  184.1  14.5   1   1   3.6e-58   1.6e-54  183.6  10.0     2   168    28   196    27   197 0.97 5TMR of 5TMR-LYT
His_kinase           PF06580.8     82 seq1522_BIOID52593   -            561   5.6e-28   96.5   2.1   1   1   2.5e-31   1.1e-27   95.6   1.5     1    82   371   452   371   452 0.98 Histidine kinase
HATPase_c            PF02518.21   111 seq1522_BIOID52593   -            561   2.8e-07   30.1   0.0   1   1   2.1e-10   9.7e-07   28.3   0.0    11   109   469   556   464   558 0.91 Histidine kinase-, DNA gyrase B-, and HSP90-like ATPase
Response_reg         PF00072.19   112 seq1523_BIOID52593   -            244   1.7e-25   89.1   0.0   1   1   4.4e-29     3e-25   88.2   0.0     1   111     9   117     9   118 0.97 Response regulator receiver domain
LytTR                PF04397.10    98 seq1523_BIOID52593   -            244   3.6e-24   84.6   0.0   1   1   1.1e-27   7.7e-24   83.5   0.0     2    97   149   242   148   243 0.96 LytTr DNA-binding domain
DUF1456              PF07308.8     68 seq1524_BIOID52593   -            156   3.5e-52  174.1   0.4   1   2   3.8e-30   5.2e-26   90.3   0.0     2    68     4    70     3    70 0.99 Protein of unknown function (DUF1456)
DUF1456              PF07308.8     68 seq1524_BIOID52593   -            156   3.5e-52  174.1   0.4   2   2     1e-27   1.4e-23   82.5   0.1     1    66    86   151    86   153 0.97 Protein of unknown function (DUF1456)
ParA                 PF10609.4     81 seq1528_BIOID52593   -            379     4e-36  122.6   0.4   1   1     3e-39   8.2e-36  121.6   0.3     1    81   226   306   226   306 0.99 ParA/MinD ATPase like
CbiA                 PF01656.18   195 seq1528_BIOID52593   -            379   4.6e-18   65.2   0.1   1   1   2.8e-21   7.5e-18   64.5   0.1     1   157   120   288   120   291 0.77 CobQ/CobB/MinD/ParA nucleotide binding domain
AAA_31               PF13614.1    157 seq1528_BIOID52593   -            379   1.1e-10   41.5   0.0   1   1   5.3e-13   1.4e-09   37.9   0.0     1    53   118   170   118   248 0.79 AAA domain
MipZ                 PF09140.6    261 seq1528_BIOID52593   -            379     2e-08   33.5   0.0   1   1   1.3e-11   3.7e-08   32.6   0.0     2   117   119   245   118   273 0.68 ATPase MipZ
DUF2574              PF10836.3     93 seq1529_BIOID52593   -             93   6.1e-50  166.7   0.0   1   1   4.9e-54   6.8e-50  166.6   0.0     1    93     1    93     1    93 1.00 Protein of unknown function (DUF2574)
Fimbrial             PF00419.15   145 seq1530_BIOID52593   -            180   4.6e-13   49.4   0.7   1   1   4.2e-17   5.8e-13   49.1   0.5     2   143    31   178    30   180 0.79 Fimbrial protein
Pili_assembly_N      PF00345.15   122 seq1531_BIOID52593   -            224   2.1e-39  133.9   1.2   1   1     1e-42   7.1e-39  132.2   0.1     1   121    19   141    19   142 0.94 Gram-negative pili assembly chaperone, N-terminal domain
Pili_assembly_C      PF02753.12    68 seq1531_BIOID52593   -            224   7.7e-11   41.5   2.4   1   1   2.9e-14     2e-10   40.2   1.6     1    65   161   221   161   224 0.94 Gram-negative pili assembly chaperone, C-terminal domain
Usher                PF00577.15   552 seq1532_BIOID52593   -            826    3e-183  610.4  28.8   1   1  8.6e-187  3.9e-183  610.0  20.0     1   552   177   743   177   743 0.98 Type VII secretion system (T7SS), usher protein
PapC_N               PF13954.1    146 seq1532_BIOID52593   -            826   7.7e-34  116.2   0.1   1   1   3.3e-37   1.5e-33  115.3   0.1     2   145    26   162    25   163 0.92 PapC N-terminal domain
PapC_C               PF13953.1     68 seq1532_BIOID52593   -            826   2.8e-09   36.3   0.0   1   1   2.1e-12   9.7e-09   34.6   0.0     4    61   756   813   753   820 0.93 PapC C-terminal domain
Fimbrial             PF00419.15   145 seq1533_BIOID52593   -            344   9.3e-14   51.7   5.9   1   1   6.8e-18   9.3e-14   51.7   4.1     2   145   182   344   181   344 0.82 Fimbrial protein
Trns_repr_metal      PF02583.12    85 seq1534_BIOID52593   -             90   5.9e-24   83.9   2.8   1   1   4.7e-28   6.5e-24   83.8   2.0     2    85     6    88     5    88 0.96 Metal-sensitive transcriptional repressor
HK                   PF02110.10   246 seq1535_BIOID52593   -            262  1.1e-104  348.7   1.0   1   1  2.9e-108  1.3e-104  348.6   0.7     1   246    15   259    15   259 0.99 Hydroxyethylthiazole kinase family
Phos_pyr_kin         PF08543.7    246 seq1535_BIOID52593   -            262   2.1e-07   30.3   0.5   1   1   9.1e-11   4.2e-07   29.3   0.4    72   241    79   241    26   245 0.75 Phosphomethylpyrimidine kinase
Carb_kinase          PF01256.12   242 seq1535_BIOID52593   -            262   1.7e-05   24.0   0.9   1   1   5.1e-09   2.3e-05   23.6   0.6    47   226    48   238     3   252 0.79 Carbohydrate kinase
Phos_pyr_kin         PF08543.7    246 seq1536_BIOID52593   -            266   9.1e-95  316.4   0.0   1   1   1.5e-98     1e-94  316.2   0.0     1   246    13   260    13   260 0.98 Phosphomethylpyrimidine kinase
PfkB                 PF00294.19   301 seq1536_BIOID52593   -            266   1.9e-07   30.4   0.0   1   1   3.3e-11   2.2e-07   30.1   0.0   136   282    80   237    39   251 0.84 pfkB family carbohydrate kinase
Glyco_hydro_25       PF01183.15   181 seq1537_BIOID52593   -            275   5.8e-51  172.7   0.2   1   1   5.8e-55   7.9e-51  172.3   0.1     1   181    73   248    73   248 0.96 Glycosyl hydrolases family 25
UTRA                 PF07702.8    141 seq1538_BIOID52593   -            248   1.1e-35  122.1   0.2   1   1   4.9e-39   1.7e-35  121.6   0.2     2   140   108   242   107   243 0.98 UTRA domain
GntR                 PF00392.16    64 seq1538_BIOID52593   -            248   1.7e-16   59.2   0.4   1   1   1.2e-19     4e-16   58.0   0.1     6    64    29    87    24    87 0.94 Bacterial regulatory proteins, gntR family
DeoC                 PF01791.4    236 seq1539_BIOID52593   -            374   6.6e-67  225.1   0.0   1   1   5.8e-71   7.9e-67  224.8   0.0     2   236    93   350    92   350 0.98 DeoC/LacD family aldolase
F_bP_aldolase        PF01116.15   287 seq1540_BIOID52593   -            286  7.2e-107  356.6   1.2   1   1    6e-111  8.1e-107  356.4   0.9     2   287     5   286     4   286 0.99 Fructose-bisphosphate aldolase class-II
Tagatose_6_P_K       PF08013.6    424 seq1543_BIOID52593   -            420  1.2e-198  659.7   0.1   1   1  9.7e-203  1.3e-198  659.5   0.1     4   423     1   419     1   420 0.99 Tagatose 6 phosphate kinase
PTS_EIIA_2           PF00359.17   142 seq1545_BIOID52593   -            150   1.4e-22   79.8   0.1   1   1   1.2e-26   1.6e-22   79.6   0.1    13   139    11   141     2   144 0.89 Phosphoenolpyruvate-dependent sugar phosphotransferase system, EIIA 2
PTS_IIB              PF02302.12    90 seq1546_BIOID52593   -             94   2.2e-10   40.7   0.1   1   1   1.8e-14   2.5e-10   40.5   0.1     1    82     4    79     4    89 0.83 PTS system, Lactose/Cellobiose specific IIB subunit
EIIC-GAT             PF03611.9    415 seq1547_BIOID52593   -            451   1.1e-86  291.0  33.1   1   1   1.2e-90   1.6e-86  290.5  22.9     2   414     7   398     6   399 0.99 PTS system sugar-specific permease component
ADH_N                PF08240.7    109 seq1548_BIOID52593   -            346   7.4e-30  102.8   0.0   1   1   2.8e-33   1.3e-29  102.0   0.0     2   108    26   130    25   131 0.95 Alcohol dehydrogenase GroES-like domain
ADH_zinc_N           PF00107.21   130 seq1548_BIOID52593   -            346   4.7e-22   77.8   0.0   1   1   2.2e-25   9.9e-22   76.7   0.0     2   128   172   306   171   308 0.90 Zinc-binding dehydrogenase
AlaDh_PNT_C          PF01262.16   168 seq1548_BIOID52593   -            346   0.00014   21.3   0.0   1   1   5.7e-08   0.00026   20.4   0.0    14    69   155   211   150   228 0.86 Alanine dehydrogenase/PNT, C-terminal domain
DeoRC                PF00455.17   162 seq1551_BIOID52593   -            259   1.2e-51  174.4   3.3   1   1     5e-55   1.7e-51  173.9   2.3     4   161    83   239    80   240 0.98 DeoR C terminal sensor domain
HTH_DeoR             PF08220.7     57 seq1551_BIOID52593   -            259   1.3e-16   59.7   0.1   1   1   8.1e-20   2.8e-16   58.6   0.1     1    53     8    60     8    63 0.96 DeoR-like helix-turn-helix domain
GntR                 PF00392.16    64 seq1551_BIOID52593   -            259   1.2e-05   24.5   0.2   1   1   9.7e-09   3.3e-05   23.1   0.1    10    63     9    60     9    61 0.95 Bacterial regulatory proteins, gntR family
HTH_11               PF08279.7     55 seq1551_BIOID52593   -            259   2.6e-05   23.6   0.0   1   1   1.6e-08   5.5e-05   22.6   0.0     1    44     8    50     8    63 0.92 HTH domain
Phage_Cox            PF10743.4     87 seq1556_BIOID52593   -             91   6.5e-39  131.7   0.0   1   1   5.2e-43   7.1e-39  131.6   0.0     1    87     1    87     1    87 0.97 Regulatory phage protein cox
DUF2732              PF10809.3     77 seq1559_BIOID52593   -             74   1.7e-11   43.3   1.1   1   1   1.4e-15   1.9e-11   43.2   0.7    20    72    14    66     2    70 0.93 Protein of unknown function (DUF2732)
zf-dskA_traR         PF01258.12    36 seq1561_BIOID52593   -             74   4.6e-11   42.1   1.4   1   1     5e-15   6.8e-11   41.5   1.0     5    35    34    64    29    65 0.91 Prokaryotic dksA/traR C4-type zinc finger
Phage_GPA            PF05840.8    371 seq1565_BIOID52593   -            758  1.7e-147  490.8   0.8   1   1  1.6e-151  2.1e-147  490.5   0.5     1   370   133   514   133   515 0.98 Bacteriophage replication gene A protein (GPA)
AAA_21               PF13304.1    303 seq1567_BIOID52593   -            477   5.7e-25   88.7  13.4   1   1   2.2e-28   1.5e-24   87.3   9.3     1   302    35   382    35   383 0.84 AAA domain
[truncated: 1,383,754 more chars]
