# Supplementary material for: A domain sequence approach to pangenomics: applications to Escherichia coli
Source: F1000Res. 2013 May 29;1:19. Originally published 2012 Oct 1. [Version 2] doi: 10.12688/f1000research.1-19.v2 (PMC3901455; doi:10.12688/f1000research.1-19.v2)
Supplement: The 347 text files show the results from scanning each of the fasta-files against the Pfam-A database [file f1000research-1-1101-s0002.tgz › Escherichia_coli_LCT_EC106_BIOID89725.txt]

#                                                                            --- full sequence --- -------------- this domain -------------   hmm coord   ali coord   env coord
# target name        accession   tlen query name           accession   qlen   E-value  score  bias   #  of  c-Evalue  i-Evalue  score  bias  from    to  from    to  from    to  acc description of target
#------------------- ---------- ----- -------------------- ---------- ----- --------- ------ ----- --- --- --------- --------- ------ ----- ----- ----- ----- ----- ----- ----- ---- ---------------------
HTH_Tnp_1            PF01527.15    76 seq2_BIOID89725      -            141   5.3e-17   61.4   0.1   1   1   1.9e-20   8.4e-17   60.7   0.0     3    49    10    61     8    99 0.77 Transposase
HTH_28               PF13518.1     52 seq2_BIOID89725      -            141   1.5e-05   24.7   0.1   1   1   5.2e-09   2.4e-05   24.1   0.1     1    41    18    59    18    63 0.93 Helix-turn-helix domain
RadC                 PF04002.10   123 seq3_BIOID89725      -            158   4.8e-46  155.3   0.0   1   1   4.5e-50   6.2e-46  154.9   0.0     2   123    37   158    36   158 0.98 RadC-like JAB domain
GerE                 PF00196.14    58 seq5_BIOID89725      -             70   5.4e-20   70.3   0.4   1   1   4.5e-24   6.2e-20   70.1   0.3     2    58     8    64     7    64 0.97 Bacterial regulatory proteins, luxR family
DUF1219              PF06755.7    117 seq6_BIOID89725      -            125     3e-59  197.5   0.0   1   1   2.6e-63   3.6e-59  197.2   0.0     1   113     1   113     1   122 0.97 Protein of unknown function (DUF1219)
DUF1219              PF06755.7    117 seq10_BIOID89725     -            124   3.6e-60  200.5   0.0   1   1     3e-64   4.1e-60  200.3   0.0     1   113     1   113     1   123 0.98 Protein of unknown function (DUF1219)
Autotransporter      PF03797.14   265 seq11_BIOID89725     -            499   2.5e-43  148.2  30.1   1   1   3.7e-47   2.5e-43  148.2  20.9     3   259   237   479   235   491 0.95 Autotransporter beta-domain
Pertactin            PF03212.9    121 seq11_BIOID89725     -            499   6.8e-06   25.6   3.2   1   1   9.9e-10   6.8e-06   25.6   2.2    30   115   109   191    95   196 0.86 Pertactin
HTH_28               PF13518.1     52 seq13_BIOID89725     -            173   1.4e-19   69.5   0.0   1   2   2.2e-10   7.4e-07   28.9   0.0     2    50     8    57     7    59 0.96 Helix-turn-helix domain
HTH_28               PF13518.1     52 seq13_BIOID89725     -            173   1.4e-19   69.5   0.0   2   2   2.1e-13   7.3e-10   38.5   0.0     2    50    64   114    63   116 0.92 Helix-turn-helix domain
AAA_12               PF13087.1    199 seq15_BIOID89725     -            347   1.6e-20   73.2   0.0   1   1   2.6e-23   1.2e-19   70.3   0.0    80   198    23   145     6   146 0.84 AAA domain
PLDc_2               PF13091.1    126 seq15_BIOID89725     -            347   2.8e-12   46.3   0.2   1   1   9.9e-16   4.5e-12   45.6   0.1     1   120   202   337   202   343 0.81 PLD-like domain
PLDc                 PF00614.17    28 seq15_BIOID89725     -            347   7.5e-06   25.4   0.0   1   1     4e-09   1.8e-05   24.2   0.0     2    25   286   309   285   312 0.92 Phospholipase D Active site motif
RadC                 PF04002.10   123 seq16_BIOID89725     -            158   5.1e-46  155.2   0.0   1   1   4.5e-50   6.1e-46  154.9   0.0     2   123    37   158    36   158 0.98 RadC-like JAB domain
HTH_Tnp_1            PF01527.15    76 seq17_BIOID89725     -            100   2.5e-11   43.2   0.6   1   1   2.3e-15   3.1e-11   42.9   0.4     1    76     1    76     1    76 0.94 Transposase
DUF1233              PF06806.7     72 seq22_BIOID89725     -             83   2.3e-32  110.2   0.1   1   1     2e-36   2.7e-32  110.0   0.1     1    70     4    74     4    77 0.97 Putative excisionase (DUF1233)
Resolvase            PF00239.16   141 seq25_BIOID89725     -            184   4.8e-44  149.5   0.0   1   1   9.3e-48   6.4e-44  149.1   0.0     2   140     3   135     2   136 0.98 Resolvase, N terminal domain
HTH_7                PF02796.10    45 seq25_BIOID89725     -            184   1.3e-12   47.2   0.0   1   1   3.9e-16   2.6e-12   46.2   0.0     1    44   138   181   138   182 0.97 Helix-turn-helix domain of resolvase
DUF4102              PF13356.1     89 seq27_BIOID89725     -            421   3.3e-28   97.2   0.2   1   1   8.7e-32   5.9e-28   96.4   0.1     1    88     3    89     3    90 0.98 Domain of unknown function (DUF4102)
Phage_integrase      PF00589.17   173 seq27_BIOID89725     -            421   1.4e-25   89.8   0.0   1   1   3.6e-29   2.4e-25   89.0   0.0     3   171   204   383   202   385 0.94 Phage integrase family
DUF1706              PF08020.6    166 seq28_BIOID89725     -            172   6.9e-59  197.9   0.1   1   1   5.7e-63   7.8e-59  197.7   0.1     1   166     1   166     1   166 0.99 Protein of unknown function (DUF1706)
HTH_29               PF13551.1    113 seq34_BIOID89725     -            228   1.8e-14   53.6   0.1   1   1   8.5e-18   2.9e-14   53.0   0.1     1   110    30   137    30   140 0.94 Winged helix-turn helix
HTH_23               PF13384.1     50 seq34_BIOID89725     -            228   1.9e-11   43.1   0.6   1   1   8.9e-14     3e-10   39.2   0.1     3    50    26    73    24    73 0.95 Homeodomain-like domain
HTH_32               PF13565.1     77 seq34_BIOID89725     -            228   9.7e-10   39.0   2.8   1   1   1.9e-12   6.4e-09   36.3   0.1     1    77    56   136    56   136 0.87 Homeodomain-like domain
HTH_28               PF13518.1     52 seq34_BIOID89725     -            228     7e-08   32.1   0.6   1   1   1.5e-10   5.1e-07   29.4   0.1     1    50    29    79    29    84 0.89 Helix-turn-helix domain
Caudo_TAP            PF02413.12   130 seq38_BIOID89725     -             88     3e-26   91.9   1.4   1   1   2.4e-30   3.3e-26   91.8   1.0    67   130    24    87     4    87 0.88 Caudovirales tail fibre assembly protein
TnpB_IS66            PF05717.8    108 seq40_BIOID89725     -            116   8.5e-41  137.6   0.1   1   1   7.4e-45     1e-40  137.4   0.1     2   104     7   107     6   110 0.97 IS66 Orf2 like protein
DicB                 PF05358.6     62 seq41_BIOID89725     -             62   5.3e-41  137.8   0.2   1   1   4.3e-45   5.8e-41  137.6   0.1     1    62     1    62     1    62 1.00 DicB protein
PduV-EutP            PF10662.4    143 seq46_BIOID89725     -             44   5.3e-07   29.1   0.0   1   1   4.1e-11   5.6e-07   29.0   0.0   106   142     2    38     1    39 0.95 Ethanolamine utilisation - propanediol utilisation
Phage_Nu1            PF07471.7    164 seq47_BIOID89725     -            169   4.2e-18   65.2   0.0   1   1   4.3e-22   5.8e-18   64.7   0.0    72   163    59   150    45   151 0.88 Phage DNA packaging protein Nu1
2-Hacid_dh_C         PF02826.14   178 seq51_BIOID89725     -            325   3.3e-44  150.0   0.0   1   1     2e-47   1.4e-43  148.0   0.0     2   178   118   290   117   290 0.95 D-isomer specific 2-hydroxyacid dehydrogenase, NAD binding domain
NAD_binding_2        PF03446.10   162 seq51_BIOID89725     -            325   1.3e-06   28.2   0.0   1   1   5.5e-10   3.8e-06   26.7   0.0     3    91   151   237   149   259 0.92 NAD binding domain of 6-phosphogluconate dehydrogenase
ShlB                 PF03865.8    404 seq52_BIOID89725     -            316   5.3e-27   94.4   0.0   1   1   9.6e-31   6.6e-27   94.1   0.0     8   228    92   312    88   316 0.91 Haemolysin secretion/activation protein ShlB/FhaC/HecB
POTRA_2              PF08479.6     76 seq52_BIOID89725     -            316   1.2e-26   92.0   0.1   1   1   3.3e-27   2.2e-23   81.5   0.0     4    76     2    74     1    74 0.98 POTRA domain, ShlB-type
DeoRC                PF00455.17   162 seq57_BIOID89725     -             93   9.9e-20   70.6   0.1   1   1     1e-23   1.4e-19   70.1   0.1    97   161     2    66     1    67 0.98 DeoR C terminal sensor domain
Ail_Lom              PF06316.6    199 seq58_BIOID89725     -            199  3.2e-126  418.3   4.9   1   1  5.2e-130  3.5e-126  418.1   3.4     1   199     1   199     1   199 1.00 Enterobacterial Ail/Lom protein
OMP_b-brl            PF13505.1    176 seq58_BIOID89725     -            199   2.3e-25   89.4   4.0   1   1   4.1e-29   2.8e-25   89.1   2.8     2   176    11   199     8   199 0.86 Outer membrane protein beta-barrel domain
DDE_Tnp_ISL3         PF01610.12   248 seq59_BIOID89725     -             88   0.00012   21.5   0.0   1   1   9.8e-09   0.00013   21.4   0.0    20   104     4    80     1    85 0.86 Transposase
Transposase_mut      PF00872.13   381 seq63_BIOID89725     -            374  3.1e-117  391.2   0.0   1   1  5.2e-121  3.6e-117  391.0   0.0    30   379     3   349     1   351 0.98 Transposase, Mutator family
MULE                 PF10551.4     93 seq63_BIOID89725     -            374   1.1e-12   47.7   0.0   1   1   5.7e-16   3.9e-12   46.0   0.0    16    91   157   232   143   234 0.86 MULE transposase domain
ACPS                 PF01648.15   113 seq65_BIOID89725     -            244     9e-16   57.6   0.1   1   1   6.2e-19   8.4e-15   54.5   0.0     2    95   110   199   109   215 0.84 4'-phosphopantetheinyl transferase superfamily
DUF957               PF06117.6     65 seq71_BIOID89725     -             65   5.2e-34  115.4   0.9   1   1   4.1e-38   5.6e-34  115.3   0.6     1    65     1    65     1    65 0.99 Enterobacterial protein of unknown function (DUF957)
DUF957               PF06117.6     65 seq72_BIOID89725     -             65   4.6e-34  115.6   0.9   1   1   3.6e-38     5e-34  115.5   0.6     1    65     1    65     1    65 0.98 Enterobacterial protein of unknown function (DUF957)
DUF4008              PF13186.1     64 seq73_BIOID89725     -            411   2.4e-13   50.0   0.4   1   1   1.5e-16   5.2e-13   49.0   0.3     4    64   282   343   276   343 0.91 Domain of unknown function (DUF4008)
Radical_SAM          PF04055.16   166 seq73_BIOID89725     -            411   1.2e-12   48.2   0.0   1   1   6.2e-16   2.1e-12   47.4   0.0     6   147    20   169    16   188 0.84 Radical SAM superfamily
Fer4_12              PF13353.1    139 seq73_BIOID89725     -            411   4.7e-07   29.8   0.0   1   1   2.5e-10   8.6e-07   29.0   0.0    13   115    19   126    17   150 0.64 4Fe-4S single cluster domain
TonB_dep_Rec         PF00593.19   276 seq74_BIOID89725     -            721   3.4e-23   82.8  17.0   1   1     5e-27   3.4e-23   82.8  11.8     1   275   476   719   476   720 0.82 TonB dependent receptor
Plug                 PF07715.10   108 seq74_BIOID89725     -            721   5.9e-14   52.1   2.0   1   1   1.2e-17   8.5e-14   51.6   0.4     4   107    68   164    65   165 0.94 TonB-dependent Receptor Plug Domain
Hexapep              PF00132.19    36 seq75_BIOID89725     -            184   7.2e-20   69.4   6.7   1   3   8.1e-10   1.1e-05   24.5   0.0     2    36    13    47    12    47 0.96 Bacterial transferase hexapeptide (six repeats)
Hexapep              PF00132.19    36 seq75_BIOID89725     -            184   7.2e-20   69.4   6.7   2   3   1.2e-10   1.6e-06   27.2   0.7     3    33    82   111    80   112 0.94 Bacterial transferase hexapeptide (six repeats)
Hexapep              PF00132.19    36 seq75_BIOID89725     -            184   7.2e-20   69.4   6.7   3   3     9e-12   1.2e-07   30.7   0.6     1    34    97   130    97   132 0.95 Bacterial transferase hexapeptide (six repeats)
Aldo_ket_red         PF00248.16   283 seq76_BIOID89725     -            267   7.9e-57  192.1   0.7   1   1   7.3e-61     1e-56  191.7   0.5     2   281     6   250     5   251 0.95 Aldo/keto reductase family
Minor_tail_Z         PF06763.6    189 seq79_BIOID89725     -            192   1.6e-90  301.7  15.1   1   1   1.3e-94   1.7e-90  301.6  10.5     1   189     3   192     3   192 1.00 Prophage minor tail protein Z (GPZ)
SecE                 PF00584.15    57 seq83_BIOID89725     -            127   2.4e-21   74.9   1.0   1   1   1.8e-25   2.4e-21   74.9   0.7     2    56    68   122    67   123 0.97 SecE/Sec61-gamma subunits of protein translocation complex
DUF1482              PF07358.6     57 seq87_BIOID89725     -             66     1e-27   95.3   0.2   1   1   8.4e-32   1.2e-27   95.1   0.1     1    57     7    65     7    65 0.98 Protein of unknown function (DUF1482)
DUF3596              PF12167.3     88 seq89_BIOID89725     -            431   9.9e-30  101.8   0.0   1   1   2.7e-33   1.9e-29  100.9   0.0     1    87     9    94     9    95 0.98 Domain of unknown function (DUF3596)
Phage_integrase      PF00589.17   173 seq89_BIOID89725     -            431     3e-19   69.2   0.1   1   1     1e-22   6.9e-19   68.0   0.0     3   167   205   398   204   403 0.88 Phage integrase family
Packaging_FI         PF14000.1    125 seq90_BIOID89725     -            140   6.4e-41  139.3   3.2   1   1   5.3e-45   7.2e-41  139.1   2.2     1   125    19   137    19   137 0.98 DNA packaging protein FI
Phage_integrase      PF00589.17   173 seq93_BIOID89725     -            347   1.4e-26   93.1   0.1   1   1   1.9e-30   2.6e-26   92.2   0.1    20   171   150   311   134   313 0.89 Phage integrase family
TnpB_IS66            PF05717.8    108 seq105_BIOID89725    -            116   4.3e-39  132.1   0.0   1   1   3.5e-43   4.8e-39  132.0   0.0     2   104     7   107     6   111 0.96 IS66 Orf2 like protein
YagB_YeeU_YfjZ       PF06154.6    105 seq107_BIOID89725    -            126   6.9e-54  180.4   0.0   1   1     6e-58   8.3e-54  180.1   0.0     3   104    17   118    15   119 0.98 YagB/YeeU/YfjZ family
DUF3279              PF11682.3    128 seq108_BIOID89725    -            139   2.1e-53  179.1   2.0   1   1   1.8e-57   2.4e-53  178.9   1.4     1   127     1   126     1   127 0.98 Protein of unknown function (DUF3279)
HDPD                 PF02924.9    118 seq109_BIOID89725    -            115   2.5e-18   65.8   0.9   1   1     2e-22   2.7e-18   65.7   0.6     2   115     4   109     3   112 0.93 Bacteriophage lambda head decoration protein D
HTH_Tnp_IS66         PF13005.2     59 seq110_BIOID89725    -            224   1.2e-14   53.7   3.6   1   1   1.8e-18   1.2e-14   53.7   2.5     1    59   136   192   136   192 0.97 putative Helix-turn-helix domain of transposase IS66
LZ_Tnp_IS66          PF13007.2     78 seq110_BIOID89725    -            224   8.8e-13   48.6   7.3   1   1   1.3e-16   8.8e-13   48.6   5.1     1    77    61   133    61   134 0.90 Transposase C of IS166 homeodomain
DAHP_synth_1         PF00793.15   272 seq115_BIOID89725    -            358     1e-74  250.5   0.0   1   1   9.5e-79   1.3e-74  250.2   0.0     8   271    55   351    39   352 0.92 DAHP synthetase I family
Methyltransf_27      PF13708.1    194 seq117_BIOID89725    -            275   4.4e-72  241.5   0.2   1   1   4.4e-76     6e-72  241.1   0.1     2   189    86   273    85   275 0.99 Methyltransferase domain
DUF987               PF06174.6     66 seq118_BIOID89725    -             73   1.7e-43  145.8   0.2   1   1   1.4e-47   1.9e-43  145.6   0.1     1    66     1    66     1    66 0.99 Protein of unknown function (DUF987)
DEDD_Tnp_IS110       PF01548.12   144 seq122_BIOID89725    -            367   1.5e-28   99.1   0.2   1   1   2.2e-32   1.5e-28   99.1   0.1     2   143    34   164    33   165 0.95 Transposase
Transposase_20       PF02371.11    87 seq122_BIOID89725    -            367   5.5e-25   87.1   0.1   1   1   1.8e-28   1.2e-24   86.0   0.1     1    76   238   313   238   325 0.93 Transposase IS116/IS110/IS902 family
DUF987               PF06174.6     66 seq124_BIOID89725    -             73   4.5e-43  144.4   0.1   1   1   3.7e-47     5e-43  144.3   0.1     1    66     1    66     1    66 0.99 Protein of unknown function (DUF987)
DDE_Tnp_ISL3         PF01610.12   248 seq126_BIOID89725    -            406   4.5e-57  193.3   2.7   1   1   9.1e-61   6.2e-57  192.8   1.9     2   246   158   393   157   395 0.95 Transposase
HTH_Tnp_ISL3         PF13542.1     65 seq126_BIOID89725    -            406   3.3e-12   45.8   5.9   1   1   1.2e-15     8e-12   44.5   4.1     4    65    42   101    39   101 0.93 Helix-turn-helix domain of transposase family ISL3
NusG                 PF02357.14    92 seq131_BIOID89725    -            181   5.3e-25   87.3   0.0   1   1   1.1e-28   7.7e-25   86.8   0.0     1    92     7   106     7   106 0.92 Transcription termination factor nusG
KOW                  PF00467.24    32 seq131_BIOID89725    -            181   1.3e-08   33.9   0.1   1   1   9.1e-12   6.2e-08   31.7   0.0     1    28   130   161   130   165 0.86 KOW motif
Tagatose_6_P_K       PF08013.6    424 seq133_BIOID89725    -            426  4.4e-209  694.0   0.0   1   1  3.7e-213    5e-209  693.8   0.0     1   423     1   424     1   425 1.00 Tagatose 6 phosphate kinase
Phage_min_tail       PF05939.8    109 seq134_BIOID89725    -            109   6.2e-39  132.2   0.0   1   1     5e-43   6.8e-39  132.0   0.0     1   109     1   109     1   109 0.99 Phage minor tail protein
DUF3672              PF12421.3    136 seq137_BIOID89725    -            269   4.8e-44  149.6   0.7   1   1   9.9e-48   6.8e-44  149.2   0.5     1   135    88   229    88   230 0.92 Fibronectin type III protein
DUF1983              PF09327.6     81 seq137_BIOID89725    -            269   2.2e-23   81.8   1.0   1   1   1.6e-26   1.1e-22   79.6   0.2    18    81     1    64     1    64 0.99 Domain of unknown function (DUF1983)
DDE_3                PF13358.1    146 seq138_BIOID89725    -            115   4.7e-15   55.4   0.4   1   1   8.4e-19   5.7e-15   55.2   0.3    61   141     7    87     3    92 0.92 DDE superfamily endonuclease
rve                  PF00665.21   120 seq138_BIOID89725    -            115   2.5e-07   30.6   0.0   1   1   5.1e-11   3.5e-07   30.2   0.0    48   119     7    78     3    79 0.93 Integrase core domain
DDE_Tnp_IS66         PF03050.9    271 seq142_BIOID89725    -            366   3.8e-54  183.6   0.0   1   1   8.4e-58   3.8e-54  183.6   0.0     1   153   196   366   196   366 0.98 Transposase IS66 family
HTH_Tnp_IS66         PF13005.2     59 seq142_BIOID89725    -            366   6.6e-15   54.5   4.2   1   1   1.4e-18   6.6e-15   54.5   2.9     1    59   134   190   134   190 0.98 putative Helix-turn-helix domain of transposase IS66
LZ_Tnp_IS66          PF13007.2     78 seq142_BIOID89725    -            366   1.8e-13   50.8  10.5   1   1     4e-17   1.8e-13   50.8   7.3     2    77    60   131    59   132 0.81 Transposase C of IS166 homeodomain
IncFII_repA          PF02387.10   281 seq144_BIOID89725    -            326   3.2e-71  239.6   5.8   1   1   2.9e-75     4e-71  239.3   4.0     6   279    53   322    49   324 0.97 IncFII RepA protein family
HDPD                 PF02924.9    118 seq146_BIOID89725    -            115   6.9e-18   64.4   0.4   1   1   5.6e-22   7.6e-18   64.3   0.3     2   115     4   109     3   112 0.92 Bacteriophage lambda head decoration protein D
Phage_tail_U         PF06141.6    133 seq149_BIOID89725    -            131   1.7e-62  209.1   0.4   1   1   1.4e-66   1.9e-62  209.0   0.2     1   133     1   131     1   131 0.99 Phage minor tail protein U
Phage_integrase      PF00589.17   173 seq152_BIOID89725    -            198   1.4e-46  158.1   0.6   1   1   1.2e-50   1.6e-46  158.0   0.4     1   172     5   177     5   178 0.98 Phage integrase family
PapB                 PF03333.8     91 seq154_BIOID89725    -            100   1.4e-28   98.3   0.5   1   1   1.2e-32   1.6e-28   98.2   0.3    22    91    27    96     7    96 0.93 Adhesin biosynthesis transcription regulatory protein
IcmF-related         PF06761.7    312 seq155_BIOID89725    -           1112   3.6e-66  223.4  11.5   1   1   5.3e-70   3.6e-66  223.4   8.0     2   311   396   714   395   715 0.96 Intracellular multiplication and human macrophage-killing
DUF1215              PF06744.7    125 seq155_BIOID89725    -           1112   9.5e-35  118.8   1.1   1   1   7.5e-38   5.1e-34  116.4   0.1     4   124   835   954   829   955 0.96 Protein of unknown function (DUF1215)
YagB_YeeU_YfjZ       PF06154.6    105 seq156_BIOID89725    -            122   3.1e-53  178.3   0.0   1   1   2.7e-57   3.6e-53  178.1   0.0     2   104    16   118    15   119 0.98 YagB/YeeU/YfjZ family
YagB_YeeU_YfjZ       PF06154.6    105 seq158_BIOID89725    -            122   3.2e-52  175.0   0.0   1   1   2.8e-56   3.9e-52  174.8   0.0     2   104    16   118    15   119 0.98 YagB/YeeU/YfjZ family
phage_tail_N         PF08400.5    134 seq160_BIOID89725    -           1008     1e-58  196.6   0.4   1   1   2.3e-62     1e-58  196.6   0.3     1   134     1   134     1   134 0.99 Prophage tail fibre N-terminal
Collar               PF07484.7     57 seq160_BIOID89725    -           1008   1.6e-09   37.2   0.2   1   1   9.1e-13   4.2e-09   35.9   0.2     1    56   778   824   778   825 0.96 Phage Tail Collar Domain
Phage_fiber          PF03335.8     14 seq160_BIOID89725    -           1008   6.8e-05   21.8  58.7   1   6   0.00042       1.9    8.3   1.5     1    14   841   854   841   854 0.88 Phage tail fibre repeat
Phage_fiber          PF03335.8     14 seq160_BIOID89725    -           1008   6.8e-05   21.8  58.7   2   6     2e-05     0.093   12.3   2.5     1    14   873   886   873   886 0.94 Phage tail fibre repeat
Phage_fiber          PF03335.8     14 seq160_BIOID89725    -           1008   6.8e-05   21.8  58.7   3   6   3.5e-05      0.16   11.6   1.8     2    14   944   956   943   956 0.92 Phage tail fibre repeat
Phage_fiber          PF03335.8     14 seq160_BIOID89725    -           1008   6.8e-05   21.8  58.7   4   6    0.0023        10    6.0   1.6     2    12   958   968   957   969 0.85 Phage tail fibre repeat
Phage_fiber          PF03335.8     14 seq160_BIOID89725    -           1008   6.8e-05   21.8  58.7   5   6   0.00037       1.7    8.5   0.9     2    11   967   976   966   977 0.86 Phage tail fibre repeat
Phage_fiber          PF03335.8     14 seq160_BIOID89725    -           1008   6.8e-05   21.8  58.7   6   6   0.00041       1.9    8.3   0.9     2    13   976   987   975   988 0.87 Phage tail fibre repeat
PRK                  PF00485.13   194 seq164_BIOID89725    -            368   3.9e-13   49.2   0.0   1   1   5.3e-17   7.2e-13   48.4   0.0     1   148   142   296   142   306 0.87 Phosphoribulokinase / Uridine kinase family
Caudo_TAP            PF02413.12   130 seq168_BIOID89725    -            175   7.5e-38  129.5   2.3   1   1     7e-42   9.6e-38  129.1   1.6     2   130    40   175    39   175 0.97 Caudovirales tail fibre assembly protein
DDE_Tnp_IS66         PF03050.9    271 seq171_BIOID89725    -            342   1.3e-91  306.4   0.1   1   1   1.1e-95   1.6e-91  306.2   0.0     1   261    16   297    16   301 0.98 Transposase IS66 family
Phage_tail_L         PF05100.7    206 seq175_BIOID89725    -            232   5.4e-96  319.5   0.0   1   1  4.6e-100   6.3e-96  319.3   0.0     1   206    29   230    29   230 0.99 Phage minor tail protein L
HTH_Tnp_1            PF01527.15    76 seq181_BIOID89725    -             88   9.7e-21   73.3   0.0   1   1   3.1e-24   1.4e-20   72.8   0.0     1    75     1    71     1    72 0.96 Transposase
HTH_23               PF13384.1     50 seq181_BIOID89725    -             88   7.3e-08   31.7   0.0   1   1   2.7e-11   1.2e-07   30.9   0.0     9    47    13    49     7    52 0.89 Homeodomain-like domain
HTH_28               PF13518.1     52 seq181_BIOID89725    -             88   1.8e-07   30.8   0.2   1   1     6e-11   2.7e-07   30.2   0.1     3    37    12    46    10    65 0.91 Helix-turn-helix domain
Autotransporter      PF03797.14   265 seq185_BIOID89725    -           1267   5.5e-19   68.4  13.1   1   1     4e-23   5.5e-19   68.4   9.1    53   247  1037  1237  1029  1249 0.84 Autotransporter beta-domain
DUF1040              PF06288.8     86 seq186_BIOID89725    -             89   1.6e-46  156.3   0.5   1   1   1.3e-50   1.8e-46  156.2   0.3     1    86     1    86     1    86 1.00 Protein of unknown function (DUF1040)
ShlB                 PF03865.8    404 seq190_BIOID89725    -            144   3.3e-11   42.4   0.6   1   1   2.8e-15   3.8e-11   42.2   0.4   278   360    19   108     5   113 0.72 Haemolysin secretion/activation protein ShlB/FhaC/HecB
PHP                  PF02811.14   175 seq193_BIOID89725    -            245   1.5e-17   63.8   1.3   1   1   1.9e-21   2.6e-17   63.0   0.9     1   169     4   164     4   174 0.91 PHP domain
Phage_AlpA           PF05930.7     51 seq194_BIOID89725    -             68     5e-19   67.6   0.1   1   1   8.5e-23   5.8e-19   67.4   0.0     1    51    10    59    10    59 0.98 Prophage CP4-57 regulatory protein (AlpA)
HTH_17               PF12728.2     51 seq194_BIOID89725    -             68   2.7e-07   30.6   0.1   1   1   4.7e-11   3.2e-07   30.3   0.1    12    50    23    62    19    63 0.89 Helix-turn-helix domain
Big_2                PF02368.13    79 seq195_BIOID89725    -            256   5.2e-13   48.5   9.6   1   1   7.6e-17   5.2e-13   48.5   6.6     2    74   171   246   170   251 0.94 Bacterial Ig-like domain (group 2)
OEP                  PF02321.13   188 seq196_BIOID89725    -            415     2e-26   92.6  10.8   1   2   1.6e-17   2.2e-13   50.0   0.2     4   171    24   189    21   205 0.92 Outer membrane efflux protein
OEP                  PF02321.13   188 seq196_BIOID89725    -            415     2e-26   92.6  10.8   2   2   2.3e-16   3.1e-12   46.3   3.3     9   176   235   387   227   397 0.94 Outer membrane efflux protein
DUF413               PF04219.7     94 seq197_BIOID89725    -            112   1.5e-38  130.2   0.1   1   1   1.4e-42   1.9e-38  129.9   0.1     1    90    10    99    10   102 0.97 Protein of unknown function, DUF
DUF932               PF06067.6    239 seq198_BIOID89725    -            272     8e-63  211.8   0.0   1   1   6.7e-67   9.2e-63  211.6   0.0     2   239    37   261    36   261 0.99 Domain of unknown function (DUF932)
DUF932               PF06067.6    239 seq209_BIOID89725    -            273   3.5e-60  203.1   0.0   1   1   2.9e-64     4e-60  202.9   0.0     1   239    37   262    37   262 0.99 Domain of unknown function (DUF932)
DUF1219              PF06755.7    117 seq210_BIOID89725    -            125   4.4e-59  196.9   0.0   1   1   3.8e-63   5.2e-59  196.7   0.0     1   113     1   113     1   123 0.98 Protein of unknown function (DUF1219)
PhdYeFM_antitox      PF02604.14    75 seq211_BIOID89725    -             83   2.7e-08   33.1   0.0   1   1   2.3e-12   3.1e-08   32.9   0.0     3    67    10    72     8    80 0.90 Antitoxin Phd_YefM, type II toxin-antitoxin system
Ribosomal_L11_N      PF03946.9     60 seq214_BIOID89725    -            142   3.2e-32  109.6   0.3   1   1   8.7e-36   5.9e-32  108.7   0.2     1    60     8    67     8    67 0.99 Ribosomal protein L11, N-terminal domain
Ribosomal_L11        PF00298.14    69 seq214_BIOID89725    -            142   6.6e-29   99.7   2.9   1   1   1.8e-32   1.2e-28   98.8   2.0     1    69    72   140    72   140 0.99 Ribosomal protein L11, RNA binding domain
OpuAC                PF04069.7    257 seq215_BIOID89725    -            320   4.9e-27   94.7   2.2   1   1   2.1e-30   7.1e-27   94.2   1.5     2   238    24   237    23   251 0.85 Substrate binding domain of ABC-type glycine betaine transport system
NMT1_2               PF13379.1    252 seq215_BIOID89725    -            320   7.3e-25   87.6   2.2   1   1   3.2e-28   1.1e-24   87.0   1.5     7   244    22   243    18   249 0.86 NMT1-like family
NMT1                 PF09084.6    216 seq215_BIOID89725    -            320   4.8e-20   71.9   0.0   1   1   1.8e-23   6.2e-20   71.5   0.0    14   214    44   240    30   242 0.87 NMT1/THI5 like
Phosphonate-bd       PF12974.2    243 seq215_BIOID89725    -            320   2.4e-09   36.8   0.2   1   1     1e-12   3.4e-09   36.3   0.1    23   215    45   226    27   252 0.78 ABC transporter, phosphonate, periplasmic substrate-binding protein
Exonuc_X-T_C         PF08411.5    269 seq216_BIOID89725    -            491  3.1e-104  347.6   0.1   1   1  5.6e-108  3.8e-104  347.3   0.1     1   268   228   489   228   490 0.99 Exonuclease C-terminal
RNase_T              PF00929.19   164 seq216_BIOID89725    -            491   3.8e-25   88.9   0.0   1   1   1.1e-28   7.4e-25   88.0   0.0     2   162    29   208    28   210 0.95 Exonuclease
RNase_T              PF00929.19   164 seq218_BIOID89725    -            187   8.1e-16   58.6   0.0   1   1   7.4e-20     1e-15   58.3   0.0    32   163    35   167    26   168 0.94 Exonuclease
rve_3                PF13683.1     67 seq220_BIOID89725    -            159   2.9e-28   97.0   0.3   1   1   7.7e-32   5.3e-28   96.2   0.2     1    67    75   141    75   141 0.98 Integrase core domain
rve                  PF00665.21   120 seq220_BIOID89725    -            159   1.5e-20   73.3   0.0   1   1   3.3e-24   2.2e-20   72.8   0.0    27   120    13   104     6   104 0.96 Integrase core domain
PfkB                 PF00294.19   301 seq222_BIOID89725    -            404   9.7e-65  218.5   1.3   1   1   3.7e-68   1.3e-64  218.1   0.9     2   298    92   383    91   386 0.96 pfkB family carbohydrate kinase
Phos_pyr_kin         PF08543.7    246 seq222_BIOID89725    -            404   1.9e-17   63.1   0.1   1   1   9.5e-21   3.3e-17   62.4   0.0   104   235   253   377   241   388 0.91 Phosphomethylpyrimidine kinase
HTH_DeoR             PF08220.7     57 seq222_BIOID89725    -            404   2.7e-15   55.5   0.1   1   1   1.5e-18   5.2e-15   54.5   0.0     1    51     5    55     5    60 0.97 DeoR-like helix-turn-helix domain
APH                  PF01636.18   239 seq226_BIOID89725    -            328   2.2e-41  142.0   2.0   1   1   5.1e-45   3.5e-41  141.4   1.4     2   232    31   259    30   269 0.84 Phosphotransferase enzyme family
EcKinase             PF02958.15   293 seq226_BIOID89725    -            328   7.3e-05   21.9   0.0   1   1   1.9e-08   0.00013   21.1   0.0   197   280   176   252   149   257 0.79 Ecdysteroid kinase
DEDD_Tnp_IS110       PF01548.12   144 seq228_BIOID89725    -            398   1.2e-27   96.1   0.6   1   1   3.1e-31   2.1e-27   95.4   0.1     1   144    13   158    13   158 0.99 Transposase
Transposase_20       PF02371.11    87 seq228_BIOID89725    -            398   2.1e-22   78.9   0.2   1   1   1.2e-25   7.9e-22   77.0   0.3     3    86   277   358   275   359 0.95 Transposase IS116/IS110/IS902 family
TonB_dep_Rec         PF00593.19   276 seq233_BIOID89725    -            725   7.8e-32  111.1  13.1   1   1   1.1e-35   7.8e-32  111.1   9.1     1   275   456   723   456   724 0.88 TonB dependent receptor
Plug                 PF07715.10   108 seq233_BIOID89725    -            725   9.2e-31  106.2   0.9   1   1   5.8e-34     4e-30  104.2   0.6     8   108    50   164    44   164 0.96 TonB-dependent Receptor Plug Domain
phage_tail_N         PF08400.5    134 seq235_BIOID89725    -            686   8.4e-58  193.7   0.4   1   1   1.2e-61   8.4e-58  193.7   0.3     1   134     1   134     1   134 0.99 Prophage tail fibre N-terminal
Plasmid_stabil       PF05016.9     90 seq236_BIOID89725    -             93   3.3e-13   49.7   1.3   1   1   3.1e-17   4.3e-13   49.3   0.9     2    87     6    82     5    84 0.92 Plasmid stabilisation system protein
Phage_integrase      PF00589.17   173 seq241_BIOID89725    -            200     1e-15   57.7   0.1   1   1     1e-19   1.4e-15   57.2   0.1    16   166    33   183    21   188 0.88 Phage integrase family
Prok-JAB             PF14464.1    105 seq246_BIOID89725    -            247   6.8e-21   73.6   0.2   1   1   1.9e-24   1.3e-20   72.8   0.2     3    99     3    99     1   108 0.92 Prokaryotic homologs of the JAB domain
NLPC_P60             PF00877.14   105 seq246_BIOID89725    -            247   7.9e-14   51.2   0.0   1   1   1.6e-17   1.1e-13   50.7   0.0     1   105   111   224   111   224 0.92 NlpC/P60 family
Ribosomal_L1         PF00687.16   221 seq249_BIOID89725    -            234   9.2e-50  168.8   0.2   1   1   7.9e-54   1.1e-49  168.6   0.2    13   220    28   220     8   221 0.90 Ribosomal protein L1p/L10e family
IMPDH                PF00478.20   351 seq251_BIOID89725    -            347  2.7e-113  378.3   0.2   1   1  2.4e-117  3.3e-113  378.0   0.2     3   346     9   342     7   346 0.94 IMP dehydrogenase / GMP reductase domain
DUF957               PF06117.6     65 seq257_BIOID89725    -            181   3.5e-29  100.0   0.1   1   1   3.6e-33   4.9e-29   99.5   0.1     1    57   124   180   124   181 0.98 Enterobacterial protein of unknown function (DUF957)
rve_2                PF13333.1     52 seq258_BIOID89725    -             75   1.9e-19   69.3   0.1   1   1   3.5e-23   2.4e-19   69.0   0.1     1    52    18    74    18    74 0.98 Integrase core domain
rve_3                PF13683.1     67 seq258_BIOID89725    -             75   3.3e-14   52.0   0.0   1   1   5.4e-18   3.7e-14   51.8   0.0     5    67     3    66     1    66 0.94 Integrase core domain
Fimbrial             PF00419.15   145 seq259_BIOID89725    -            182   6.5e-21   74.9   9.9   1   1   6.6e-25     9e-21   74.4   6.8     1   145    33   182    33   182 0.85 Fimbrial protein
Methyltransf_27      PF13708.1    194 seq261_BIOID89725    -            281   1.8e-75  252.6   0.6   1   1   1.7e-79   2.3e-75  252.2   0.4     2   194    86   278    85   278 0.99 Methyltransferase domain
Nitrate_red_del      PF02613.10   136 seq263_BIOID89725    -            184   9.1e-20   70.7   0.2   1   1   9.7e-24   1.3e-19   70.2   0.2     3   135    31   150    29   151 0.90 Nitrate reductase delta subunit
PTSIIB_sorb          PF03830.10   151 seq264_BIOID89725    -            169   5.9e-55  185.1   0.3   1   1   4.9e-59   6.7e-55  184.9   0.2     1   149    15   162    15   164 0.99 PTS system sorbose subfamily IIB component
Phage_lambd_GpG      PF06894.6    127 seq266_BIOID89725    -            140   3.3e-55  185.0   0.9   1   1   2.8e-59   3.8e-55  184.7   0.7     1   125     1   124     1   126 0.96 Bacteriophage lambda minor tail protein (GpG)
Peptidase_M20        PF01546.23   171 seq274_BIOID89725    -            408   2.5e-19   69.3   0.2   1   1   8.2e-23   3.7e-19   68.8   0.1    23   170   139   402    74   403 0.84 Peptidase family M20/M25/M40
M20_dimer            PF07687.9    109 seq274_BIOID89725    -            408   1.2e-11   44.2   0.1   1   1   5.7e-15   2.6e-11   43.0   0.1     2   105   206   302   205   308 0.89 Peptidase dimerisation domain
Peptidase_M42        PF05343.9    292 seq274_BIOID89725    -            408   2.8e-06   26.2   0.0   1   1   3.1e-08   0.00014   20.6   0.0   134   194   140   201   110   235 0.90 M42 glutamyl aminopeptidase
Exo_endo_phos        PF03372.18   251 seq276_BIOID89725    -            274   6.6e-12   45.7   0.3   1   1   8.9e-16   1.2e-11   44.8   0.2     2   251    56   260    55   260 0.65 Endonuclease/Exonuclease/phosphatase family
Malate_synthase      PF01274.17   523 seq281_BIOID89725    -            539  1.8e-212  705.8   0.0   1   1  1.5e-216  2.1e-212  705.6   0.0     2   522    18   538    17   539 0.99 Malate synthase
Sigma70_r4_2         PF08281.7     54 seq283_BIOID89725    -            105   2.7e-07   29.8   0.0   1   1   8.7e-11   5.9e-07   28.7   0.0    16    53    49    86    42    86 0.90 Sigma-70, region 4
ABC_tran             PF00005.22   118 seq285_BIOID89725    -            255   5.8e-21   74.9   0.0   1   1   1.3e-24   8.7e-21   74.3   0.0     1   117    41   156    41   157 0.90 ABC transporter
Phage_tail_T         PF06223.7    103 seq290_BIOID89725    -            144   2.1e-55  185.3   2.5   1   1   2.3e-54   3.1e-50  168.7   0.2     1   103    11   113    11   113 0.99 Minor tail protein T
Peripla_BP_2         PF01497.13   238 seq292_BIOID89725    -            330     3e-26   91.8   0.2   1   1   2.7e-30   3.7e-26   91.5   0.1     1   235    30   267    30   269 0.91 Periplasmic binding protein
Trehalase            PF01204.13   512 seq293_BIOID89725    -            549  3.6e-161  537.1   0.1   1   1  3.2e-165  4.3e-161  536.8   0.0     1   511    70   546    70   547 0.96 Trehalase
DUF1019              PF06254.6     89 seq296_BIOID89725    -            141   3.4e-24   84.7   0.2   1   1   3.5e-28   4.8e-24   84.2   0.1     1    88    46   120    46   121 0.97 Protein of unknown function (DUF1019)
EII-Sor              PF03609.9    237 seq297_BIOID89725    -            259   1.2e-79  266.8  26.2   1   1   9.9e-84   1.3e-79  266.6  18.2     1   236     1   236     1   237 1.00 PTS system sorbose-specific iic component
ABC_tran             PF00005.22   118 seq300_BIOID89725    -            715   1.9e-19   70.0   0.0   1   1   5.2e-23   3.5e-19   69.1   0.0     1   118   514   641   514   641 0.94 ABC transporter
ABC_membrane         PF00664.18   275 seq300_BIOID89725    -            715   2.9e-18   66.1   7.9   1   1   5.8e-22     4e-18   65.7   5.5     4   266   157   418   155   427 0.89 ABC transporter transmembrane region
Lambda_tail_I        PF06805.7     82 seq301_BIOID89725    -            193   8.3e-14   51.0   0.0   1   1     1e-17   1.4e-13   50.3   0.0    25    82     2    64     1    64 0.97 Bacteriophage lambda tail assembly protein I
DSBA                 PF01323.15   193 seq302_BIOID89725    -            208   1.1e-31  109.8   3.4   1   1   1.3e-34   9.2e-31  106.7   2.4     1   192    40   197    40   198 0.95 DSBA-like thioredoxin domain
Thioredoxin_4        PF13462.1    163 seq302_BIOID89725    -            208   4.5e-10   39.6   0.0   1   1   9.5e-14   6.5e-10   39.1   0.0    16   149    40   180    33   191 0.71 Thioredoxin
DUF1097              PF06496.6    144 seq307_BIOID89725    -            173   1.9e-46  157.3  25.0   1   1   1.7e-50   2.3e-46  157.0  17.3     1   143    18   156    18   157 0.99 Protein of unknown function (DUF1097)
Fimbrial             PF00419.15   145 seq310_BIOID89725    -            165   5.1e-16   59.0   0.0   1   1   4.4e-20     6e-16   58.8   0.0     2   145    19   165    18   165 0.86 Fimbrial protein
GerE                 PF00196.14    58 seq312_BIOID89725    -            169   3.1e-15   55.0   0.0   1   1   6.9e-19   4.7e-15   54.5   0.0     3    55   109   161   107   163 0.97 Bacterial regulatory proteins, luxR family
Sigma70_r4_2         PF08281.7     54 seq312_BIOID89725    -            169   1.2e-07   30.9   0.0   1   1   2.9e-11     2e-07   30.2   0.0     9    46   108   144   105   147 0.94 Sigma-70, region 4
DUF1355              PF07090.6    177 seq315_BIOID89725    -            252   2.9e-67  225.3   0.0   1   1   2.9e-71   3.9e-67  224.9   0.0     1   176     9   188     9   190 0.99 Protein of unknown function (DUF1355)
APH                  PF01636.18   239 seq316_BIOID89725    -            419   6.1e-18   65.3   0.0   1   1   7.9e-22   1.1e-17   64.4   0.0     2   218    40   288    39   309 0.72 Phosphotransferase enzyme family
Cytochrom_B_N        PF00033.14   188 seq318_BIOID89725    -            131   5.3e-12   45.3   4.8   1   1   8.6e-16   5.9e-12   45.2   3.4     2   114     8   131     7   131 0.92 Cytochrome b(N-terminal)/b6/petB
Ni_hydr_CYTB         PF01292.15   182 seq318_BIOID89725    -            131   2.2e-10   40.1   4.8   1   1   3.7e-14   2.5e-10   39.9   3.3     2   109    10   131     9   131 0.84 Prokaryotic cytochrome b561
PfkB                 PF00294.19   301 seq320_BIOID89725    -            315   2.2e-61  207.5   0.3   1   1     4e-65   2.7e-61  207.1   0.2     3   300    11   303    10   304 0.97 pfkB family carbohydrate kinase
Phos_pyr_kin         PF08543.7    246 seq320_BIOID89725    -            315   7.1e-09   35.1   0.0   1   1   3.4e-12   2.3e-08   33.4   0.0   117   229   184   289   167   300 0.89 Phosphomethylpyrimidine kinase
Ribosomal_L10        PF00466.15   100 seq323_BIOID89725    -            165   2.5e-26   91.3   0.0   1   1   2.6e-30   3.6e-26   90.8   0.0     3   100     5   101     3   101 0.98 Ribosomal protein L10
PapB                 PF03333.8     91 seq324_BIOID89725    -            109   2.9e-37  126.2   0.1   1   1   2.5e-41   3.4e-37  126.0   0.0     6    91     8    96     3    96 0.95 Adhesin biosynthesis transcription regulatory protein
HTH_36               PF13730.1     55 seq329_BIOID89725    -            320   4.6e-07   29.7   0.0   1   1   6.8e-11   9.3e-07   28.7   0.0     9    55    24    71    19    71 0.90 Helix-turn-helix domain
HTH_28               PF13518.1     52 seq336_BIOID89725    -            141   1.3e-07   31.3   0.1   1   1   1.5e-11   2.1e-07   30.6   0.0     1    46    16    64    16    70 0.85 Helix-turn-helix domain
Methyltransf_11      PF08241.7     95 seq339_BIOID89725    -            256   3.1e-23   81.9   0.1   1   1   5.2e-26   5.5e-23   81.1   0.1     1    95    49   145    49   145 0.97 Methyltransferase domain
Methyltransf_31      PF13847.1    152 seq339_BIOID89725    -            256   1.7e-19   69.7   0.0   1   1   2.2e-22   2.3e-19   69.3   0.0     5   113    46   159    43   236 0.85 Methyltransferase domain
Methyltransf_23      PF13489.1    162 seq339_BIOID89725    -            256   1.6e-17   63.5   0.0   1   1   2.1e-20   2.2e-17   63.1   0.0     7   159    31   191    26   194 0.79 Methyltransferase domain
Ubie_methyltran      PF01209.13   233 seq339_BIOID89725    -            256   3.4e-16   58.9   0.0   1   1   4.4e-19   4.6e-16   58.5   0.0    32   158    27   152     2   162 0.83 ubiE/COQ5 methyltransferase family
Methyltransf_18      PF12847.2    112 seq339_BIOID89725    -            256   1.5e-14   54.4   0.1   1   1   2.6e-17   2.8e-14   53.5   0.0     1   109    44   145    44   148 0.90 Methyltransferase domain
Methyltransf_12      PF08242.7     99 seq339_BIOID89725    -            256   2.2e-12   47.2   0.1   1   1   3.4e-15   3.6e-12   46.5   0.1     1    99    49   143    49   143 0.93 Methyltransferase domain
Methyltransf_25      PF13649.1    101 seq339_BIOID89725    -            256   2.8e-12   46.7   0.4   1   1   4.8e-15   5.1e-12   45.9   0.1     1   101    48   141    48   141 0.91 Methyltransferase domain
Methyltransf_26      PF13659.1    117 seq339_BIOID89725    -            256   1.4e-09   37.9   0.7   1   1   2.8e-12   2.9e-09   36.8   0.2     3   112    47   144    45   147 0.87 Methyltransferase domain
MTS                  PF05175.9    170 seq339_BIOID89725    -            256   8.3e-09   34.9   0.1   1   1   1.4e-11   1.5e-08   34.0   0.0    25   141    38   147    32   176 0.80 Methyltransferase small domain
Methyltransf_8       PF05148.10   219 seq339_BIOID89725    -            256   2.4e-08   33.7   0.0   1   1   1.8e-10   1.9e-07   30.8   0.0    50   163    16   152     6   177 0.68 Hypothetical methyltransferase
Methyltransf_29      PF03141.11   506 seq339_BIOID89725    -            256   2.1e-06   26.2   0.1   1   1   2.5e-09   2.6e-06   25.9   0.0   117   217    44   145     8   172 0.75 Putative S-adenosyl-L-methionine-dependent methyltransferase
TehB                 PF03848.9    192 seq339_BIOID89725    -            256   6.3e-06   25.3   0.0   1   1   1.1e-08   1.2e-05   24.4   0.0    31   101    45   117    13   156 0.80 Tellurite resistance protein TehB
Methyltransf_9       PF08003.6    315 seq339_BIOID89725    -            256   8.2e-06   24.6   0.0   1   1   1.1e-08   1.2e-05   24.1   0.0   100   224    29   152    23   160 0.80 Protein of unknown function (DUF1698)
BPD_transp_1         PF00528.17   185 seq341_BIOID89725    -            275   2.2e-22   79.3  16.4   1   1   1.6e-26   2.2e-22   79.3  11.3     1   181    98   269    98   271 0.97 Binding-protein-dependent transport system inner membrane component
HTH_18               PF12833.2     81 seq343_BIOID89725    -            278     5e-26   90.4   2.0   1   1     2e-29   6.7e-26   90.0   0.8     1    80   193   271   193   272 0.97 Helix-turn-helix domain
AraC_binding         PF02311.14   136 seq343_BIOID89725    -            278   1.1e-22   80.1   1.9   1   1   3.1e-26   1.1e-22   80.1   1.3     4   136    16   154    14   154 0.95 AraC-like ligand binding domain
HTH_AraC             PF00165.18    42 seq343_BIOID89725    -            278   8.3e-21   73.0   0.1   1   2   1.9e-11   6.5e-08   32.0   0.0     1    42   180   221   180   221 0.97 Bacterial regulatory helix-turn-helix proteins, AraC family
HTH_AraC             PF00165.18    42 seq343_BIOID89725    -            278   8.3e-21   73.0   0.1   2   2   1.3e-13   4.5e-10   38.9   0.0     1    42   232   271   232   271 0.93 Bacterial regulatory helix-turn-helix proteins, AraC family
Cytochrom_B_N        PF00033.14   188 seq344_BIOID89725    -             61   1.6e-09   37.2   4.1   1   1   2.6e-13   1.8e-09   37.1   2.8   122   188     1    60     1    60 0.95 Cytochrome b(N-terminal)/b6/petB
Ni_hydr_CYTB         PF01292.15   182 seq344_BIOID89725    -             61   5.3e-08   32.3   3.1   1   1   8.2e-12   5.6e-08   32.2   2.1   117   182     1    60     1    60 0.91 Prokaryotic cytochrome b561
Pili_assembly_N      PF00345.15   122 seq345_BIOID89725    -            241   1.1e-40  138.0   0.1   1   1   2.7e-44   1.9e-40  137.3   0.0     1   121    37   156    37   157 0.91 Gram-negative pili assembly chaperone, N-terminal domain
Pili_assembly_C      PF02753.12    68 seq345_BIOID89725    -            241   9.5e-17   60.4   0.3   1   1   8.1e-20   5.6e-16   58.0   0.1     1    65   176   234   176   237 0.95 Gram-negative pili assembly chaperone, C-terminal domain
Gp49                 PF05973.9     91 seq352_BIOID89725    -            115   5.3e-23   80.7   0.1   1   1   4.4e-27     6e-23   80.5   0.0     2    90    13   105    12   106 0.97 Phage derived protein Gp49-like (DUF891)
DUF945               PF06097.6    459 seq353_BIOID89725    -            490  1.6e-103  346.8  11.8   1   1  1.4e-107  1.9e-103  346.5   8.1     3   459    18   481    16   481 0.97 Bacterial protein of unknown function (DUF945)
DUF1814              PF08843.6    233 seq354_BIOID89725    -            305   9.7e-27   94.1   0.0   1   1   9.6e-31   1.3e-26   93.7   0.0     1   173    34   227    31   272 0.86 Nucleotidyl transferase of unknown function (DUF1814)
EIID-AGA             PF03613.9    264 seq355_BIOID89725    -            292   2.1e-96  321.7   9.2   1   1  1.8e-100   2.4e-96  321.5   6.4     2   263    35   291    34   292 0.99 PTS system mannose/fructose/sorbose family IID component
Oxidored_molyb       PF00174.14   169 seq356_BIOID89725    -            247   2.6e-39  134.2   0.0   1   1   2.4e-43   3.3e-39  133.9   0.0     5   169   101   247    97   247 0.97 Oxidoreductase molybdopterin binding domain
Ribosomal_L12        PF00542.14    68 seq360_BIOID89725    -            121   1.8e-31  107.8   8.6   1   1   2.8e-35   3.8e-31  106.7   6.0     1    68    54   121    54   121 0.99 Ribosomal protein L7/L12 C-terminal domain
FecCD                PF01032.13   311 seq362_BIOID89725    -            352   1.3e-85  286.8  34.8   1   1   2.3e-89   1.5e-85  286.6  24.1     2   311    32   346    27   346 0.98 FecCD transport family
ABC-3                PF00950.12   258 seq362_BIOID89725    -            352   8.8e-05   21.7  17.2   1   1   1.3e-08   8.8e-05   21.7  11.9     6   232    79   317    74   346 0.83 ABC 3 transport family
HTH_3                PF01381.17    55 seq364_BIOID89725    -             71   4.5e-12   45.4   0.0   1   1   1.3e-15   5.8e-12   45.1   0.0     1    49     4    52     4    55 0.96 Helix-turn-helix
HTH_31               PF13560.1     64 seq364_BIOID89725    -             71   4.2e-08   33.1   0.0   1   1     1e-11   4.7e-08   32.9   0.0     6    54     4    51     2    63 0.90 Helix-turn-helix domain
HTH_19               PF12844.2     64 seq364_BIOID89725    -             71     1e-07   31.7   0.0   1   1   2.6e-11   1.2e-07   31.5   0.0     2    43     2    43     2    63 0.86 Helix-turn-helix domain
DUF606               PF04657.8    138 seq369_BIOID89725    -            321   7.6e-47  158.7  40.0   1   2   8.5e-35   1.2e-30  106.3   6.5     1   137    10   154    10   155 0.92 Protein of unknown function, DUF606
DUF606               PF04657.8    138 seq369_BIOID89725    -            321   7.6e-47  158.7  40.0   2   2   4.3e-20   5.8e-16   58.6  15.8     2   137   169   303   168   304 0.94 Protein of unknown function, DUF606
Fimbrial             PF00419.15   145 seq372_BIOID89725    -            180   7.2e-19   68.3   8.4   1   1   7.4e-23     1e-18   67.8   5.8     1   145    33   180    33   180 0.77 Fimbrial protein
MarC                 PF01914.12   203 seq373_BIOID89725    -            215   1.5e-74  249.3  11.2   1   1   1.3e-78   1.7e-74  249.2   7.7     2   203     9   210     8   210 0.99 MarC family integral membrane protein
Channel_Tsx          PF03502.8    238 seq375_BIOID89725    -            254   2.2e-53  181.4  29.0   1   1   1.8e-57   2.5e-53  181.2  20.1     2   238    34   254    33   254 0.97 Nucleoside-specific channel-forming protein, Tsx
TonB_dep_Rec         PF00593.19   276 seq376_BIOID89725    -            656   5.6e-25   88.7   7.8   1   1   8.1e-29   5.6e-25   88.7   5.4     1   275   409   654   409   655 0.94 TonB dependent receptor
Plug                 PF07715.10   108 seq376_BIOID89725    -            656   3.3e-22   78.7   2.0   1   1   1.5e-25     1e-21   77.1   1.4     3   108    46   149    44   149 0.94 TonB-dependent Receptor Plug Domain
DUF2594              PF10769.4     74 seq378_BIOID89725    -             74   1.4e-42  143.4   2.3   1   1   1.1e-46   1.6e-42  143.3   1.6     1    74     1    74     1    74 1.00 Protein of unknown function (DUF2594)
TPP_enzyme_N         PF02776.13   172 seq380_BIOID89725    -            548   1.2e-58  197.3   0.2   1   1   2.6e-62   1.2e-58  197.3   0.1     1   169     1   167     1   170 0.98 Thiamine pyrophosphate enzyme, N-terminal TPP binding domain
TPP_enzyme_C         PF02775.16   153 seq380_BIOID89725    -            548   9.2e-52  174.5   0.4   1   1   1.4e-53   6.4e-50  168.5   0.0     1   153   374   522   374   522 0.98 Thiamine pyrophosphate enzyme, C-terminal TPP binding domain
TPP_enzyme_M         PF00205.17   137 seq380_BIOID89725    -            548   2.9e-41  140.2   0.2   1   1   1.5e-44   6.8e-41  139.1   0.1     1   137   186   321   186   321 0.98 Thiamine pyrophosphate enzyme, central domain
MFS_1                PF07690.11   354 seq381_BIOID89725    -            438   1.6e-22   79.6  35.0   1   2   1.8e-16   2.5e-12   46.1   9.7    22   229    45   274    19   282 0.79 Major Facilitator Superfamily
MFS_1                PF07690.11   354 seq381_BIOID89725    -            438   1.6e-22   79.6  35.0   2   2   3.9e-14   5.4e-10   38.4   9.8    36   184   291   433   272   437 0.81 Major Facilitator Superfamily
SbmA_BacA            PF05992.7    315 seq382_BIOID89725    -            406  2.3e-164  546.0  12.3   1   1  4.8e-168  3.3e-164  545.5   8.5     1   314    80   393    80   394 1.00 SbmA/BacA-like family
ABC_membrane_2       PF06472.10   282 seq382_BIOID89725    -            406   4.1e-13   48.9   8.2   1   1   3.8e-16   2.6e-12   46.3   5.7    20   214    79   284    70   343 0.87 ABC transporter transmembrane region 2
IstB_IS21            PF01695.12   178 seq388_BIOID89725    -            248   8.9e-20   70.7   0.1   1   1   2.7e-23   1.2e-19   70.2   0.0     4   160    55   216    52   226 0.83 IstB-like ATP binding protein
Bac_DnaA             PF00308.13   219 seq388_BIOID89725    -            248   4.3e-08   32.9   0.0   1   1   1.2e-11   5.3e-08   32.6   0.0     6   123    72   189    67   224 0.86 Bacterial dnaA  protein
ArsA_ATPase          PF02374.10   305 seq388_BIOID89725    -            248   8.4e-06   24.9   0.1   1   1   2.5e-09   1.2e-05   24.4   0.1     4    90   104   196   101   222 0.74 Anion-transporting ATPase
ICL                  PF00463.16   526 seq389_BIOID89725    -            439  3.2e-200  665.6   1.7   1   2  4.6e-118  3.2e-114  381.9   0.0     1   255    12   262    12   264 0.99 Isocitrate lyase family
ICL                  PF00463.16   526 seq389_BIOID89725    -            439  3.2e-200  665.6   1.7   2   2   1.5e-88     1e-84  284.5   1.0   353   526   262   439   260   439 0.98 Isocitrate lyase family
PEP_mutase           PF13714.1    238 seq389_BIOID89725    -            439   4.8e-19   68.4   0.0   1   1   2.3e-22   1.6e-18   66.7   0.0    26   198    86   320    74   352 0.86 Phosphoenolpyruvate phosphomutase
Usher                PF00577.15   552 seq390_BIOID89725    -            878  9.8e-223  740.7  25.9   1   1  2.6e-226  1.2e-222  740.4  18.0     1   552   208   790   208   790 0.99 Type VII secretion system (T7SS), usher protein
PapC_N               PF13954.1    146 seq390_BIOID89725    -            878   6.9e-48  161.8   0.0   1   1   3.8e-51   1.7e-47  160.5   0.0     2   146    48   194    47   194 0.98 PapC N-terminal domain
PapC_C               PF13953.1     68 seq390_BIOID89725    -            878   2.2e-27   94.3   0.1   1   1   2.2e-30     1e-26   92.2   0.1     1    67   800   865   800   866 0.97 PapC C-terminal domain
TauD                 PF02668.11   258 seq391_BIOID89725    -            283   1.5e-62  211.4   2.1   1   1   1.2e-66   1.7e-62  211.3   1.4     2   258     7   272     6   272 0.91 Taurine catabolism dioxygenase TauD, TfdA family
AraC_binding         PF02311.14   136 seq392_BIOID89725    -            312   1.1e-22   80.0   1.3   1   1   5.1e-26   1.7e-22   79.4   0.2     7   129    52   175    48   186 0.88 AraC-like ligand binding domain
HTH_18               PF12833.2     81 seq392_BIOID89725    -            312   8.9e-22   76.8   0.1   1   1   5.5e-25   1.9e-21   75.8   0.1     2    79   229   305   228   307 0.97 Helix-turn-helix domain
HTH_AraC             PF00165.18    42 seq392_BIOID89725    -            312   1.4e-20   72.2   0.2   1   2   3.2e-10   1.1e-06   28.1   0.0     2    42   216   256   215   256 0.93 Bacterial regulatory helix-turn-helix proteins, AraC family
HTH_AraC             PF00165.18    42 seq392_BIOID89725    -            312   1.4e-20   72.2   0.2   2   2   1.6e-14   5.3e-11   41.8   0.0     2    42   268   306   267   306 0.94 Bacterial regulatory helix-turn-helix proteins, AraC family
Cupin_2              PF07883.6     71 seq392_BIOID89725    -            312   1.4e-06   27.5   0.0   1   1   8.3e-10   2.8e-06   26.6   0.0     7    60    57   109    53   116 0.92 Cupin domain
IF-2B                PF01008.12   281 seq394_BIOID89725    -            371     9e-58  195.3   0.0   1   1   8.1e-62   1.1e-57  195.0   0.0     2   279    52   347    51   349 0.94 Initiation factor 2 subunit family
N6_Mtase             PF02384.11   311 seq395_BIOID89725    -            546   3.9e-12   45.7   0.1   1   1   2.1e-10   1.4e-06   27.4   0.0    17   138    21   149    16   168 0.77 N-6 DNA Methylase
Eco57I               PF07669.6    106 seq395_BIOID89725    -            546   1.8e-06   28.1   0.0   1   1     2e-08   0.00014   22.0   0.0     3   104   137   272   132   274 0.87 Eco57I restriction-modification methylase
RNA_pol_Rpb2_6       PF00562.23   386 seq396_BIOID89725    -           1353  4.8e-162  538.9   0.0   1   1  3.5e-162    8e-159  528.3   0.1     2   386   727  1275   726  1275 0.98 RNA polymerase Rpb2, domain 6
RNA_pol_Rpb2_7       PF04560.15    83 seq396_BIOID89725    -           1353   5.8e-32  109.6   0.1   1   1   8.2e-35   1.9e-31  108.0   0.0     1    82  1277  1352  1277  1353 0.98 RNA polymerase Rpb2, domain 7
RNA_pol_Rpb2_3       PF04565.11    68 seq396_BIOID89725    -           1353   7.2e-30  102.4   0.0   1   1   7.5e-33   1.7e-29  101.2   0.0     1    68   524   593   524   593 0.98 RNA polymerase Rpb2, domain 3
RNA_pol_Rpb2_45      PF10385.4     66 seq396_BIOID89725    -           1353   4.7e-29   99.8   0.3   1   1   1.5e-31   3.5e-28   97.0   0.2     1    66   602   667   602   667 1.00 RNA polymerase beta subunit external 1 domain
RNA_pol_Rpb2_1       PF04563.10   203 seq396_BIOID89725    -           1353   1.5e-26   92.4   0.0   1   1   1.4e-29   3.1e-26   91.4   0.0     2   203    38   520    37   520 0.98 RNA polymerase beta subunit
RNA_pol_Rpb2_2       PF04561.9    190 seq396_BIOID89725    -           1353   1.6e-25   89.4   0.9   1   2   8.5e-11   1.9e-07   30.5   0.0     1    74   162   236   162   287 0.82 RNA polymerase Rpb2, domain 2
RNA_pol_Rpb2_2       PF04561.9    190 seq396_BIOID89725    -           1353   1.6e-25   89.4   0.9   2   2   1.9e-18   4.4e-15   55.4   0.0    80   190   351   465   340   465 0.88 RNA polymerase Rpb2, domain 2
HTH_Tnp_1            PF01527.15    76 seq401_BIOID89725    -            134   2.4e-16   59.3   0.0   1   1   2.3e-20   3.2e-16   58.9   0.0     2    58     9    72     8   101 0.84 Transposase
Phage_rep_O          PF04492.8    100 seq405_BIOID89725    -            299     4e-40  135.9   0.0   1   1   4.9e-44   6.7e-40  135.2   0.0     2   100    17   115    16   115 0.99 Bacteriophage replication protein O
EIIA-man             PF03610.11   116 seq406_BIOID89725    -            144   3.5e-33  114.0   0.0   1   1   2.9e-37     4e-33  113.8   0.0     1   114     3   115     3   117 0.97 PTS system fructose IIA component
Fimbrial             PF00419.15   145 seq407_BIOID89725    -            179   5.2e-11   42.8   0.0   1   1   4.4e-15     6e-11   42.6   0.0     2   144    33   178    32   179 0.89 Fimbrial protein
ImpA-rel_N           PF06812.7     62 seq410_BIOID89725    -            541   1.7e-20   72.4   0.6   1   1   9.3e-24   1.3e-19   69.6   0.3     1    61    71   131    71   132 0.96 ImpA-related N-terminal
Histone_HNS          PF00816.16    93 seq411_BIOID89725    -            125   1.2e-18   67.2   2.7   1   1   1.1e-22   1.6e-18   66.8   1.9    11    93    18   108     5   108 0.85 H-NS histone family
MMR_HSR1             PF01926.18   114 seq413_BIOID89725    -            311   1.4e-13   50.6   0.0   1   1   1.8e-16     5e-13   48.9   0.0     2   111    60   171    59   175 0.75 50S ribosome-binding GTPase
DUF258               PF03193.11   161 seq413_BIOID89725    -            311   1.2e-06   27.6   0.0   1   1   7.6e-10   2.1e-06   26.9   0.0    24   103    45   121    25   138 0.72 Protein of unknown function, DUF258
DUF2859              PF11072.3    142 seq416_BIOID89725    -             66   2.2e-18   65.9   0.2   1   1   1.8e-22   2.4e-18   65.8   0.1    79   142     2    65     1    65 0.97 Protein of unknown function (DUF2859)
TnpB_IS66            PF05717.8    108 seq421_BIOID89725    -            115   2.7e-42  142.4   0.0   1   1   2.2e-46   2.9e-42  142.3   0.0     2   104     7   107     6   111 0.97 IS66 Orf2 like protein
PTE                  PF02126.13   308 seq422_BIOID89725    -            344   6.6e-51  173.0   0.0   1   1   6.4e-55   8.8e-51  172.6   0.0     3   308    14   343    12   343 0.90 Phosphotriesterase family
ABC_tran             PF00005.22   118 seq423_BIOID89725    -            255     3e-18   66.1   0.0   1   1   1.8e-21   4.9e-18   65.4   0.0     1   117    44   161    44   162 0.89 ABC transporter
AAA_21               PF13304.1    303 seq423_BIOID89725    -            255     1e-14   55.0   0.2   1   1   6.6e-10   1.8e-06   28.0   0.0     1    24    32    55    32    79 0.80 AAA domain
AAA_16               PF13191.1    166 seq423_BIOID89725    -            255     1e-07   32.3   0.8   1   1   7.2e-11     2e-07   31.4   0.6    14   139    20   159    13   208 0.63 AAA ATPase domain
AAA_25               PF13481.1    194 seq423_BIOID89725    -            255   8.3e-07   28.4   0.0   1   1   7.4e-10     2e-06   27.2   0.0    29    77    26    82    14   158 0.89 AAA domain
Rad17                PF03215.10   498 seq423_BIOID89725    -            255   0.00011   21.0   0.0   1   1     4e-08   0.00011   21.0   0.0    41   110    28    93    16   198 0.81 Rad17 cell cycle checkpoint protein
HTH_31               PF13560.1     64 seq424_BIOID89725    -             90   1.7e-08   34.4   0.0   1   1   3.7e-12   2.5e-08   33.8   0.0     3    42     3    42     2    64 0.86 Helix-turn-helix domain
HTH_3                PF01381.17    55 seq424_BIOID89725    -             90   7.8e-07   28.7   0.0   1   1   1.8e-10   1.2e-06   28.1   0.0     1    36     6    40     6    49 0.90 Helix-turn-helix
Amidohydro_1         PF01979.15   333 seq426_BIOID89725    -            384   9.7e-16   58.2   1.1   1   1     4e-18   1.8e-14   54.0   0.8     2   333    54   367    53   367 0.64 Amidohydrolase family
Amidohydro_4         PF13147.1    304 seq426_BIOID89725    -            384   3.6e-14   53.3  10.5   1   1   6.6e-17     3e-13   50.3   7.2     6   304    53   364    50   364 0.84 Amidohydrolase
Amidohydro_5         PF13594.1     68 seq426_BIOID89725    -            384     4e-05   23.2   0.3   1   1   2.9e-08   0.00013   21.5   0.2     3    59    31    77    29   114 0.71 Amidohydrolase
YfiO                 PF13525.1    203 seq429_BIOID89725    -            245   1.1e-84  282.8   5.8   1   1   2.8e-88   1.3e-84  282.6   4.0     1   202    28   236    28   238 0.97 Outer membrane lipoprotein
TPR_18               PF13512.1    142 seq429_BIOID89725    -            245   5.1e-65  217.7   7.3   1   1     3e-68   1.4e-64  216.3   1.2     2   142    24   167    23   167 0.98 Tetratricopeptide repeat
DUF1627              PF07789.7    155 seq431_BIOID89725    -            256   1.2e-90  300.8   0.5   1   1   1.3e-94   1.8e-90  300.2   0.3     1   155    91   245    91   245 1.00 Protein of unknown function (DUF1627)
Pep_deformylase      PF01327.16   157 seq434_BIOID89725    -            169   6.4e-53  178.2   0.1   1   1   5.6e-57   7.6e-53  177.9   0.1     2   156     4   152     3   153 0.94 Polypeptide deformylase
HlyD_3               PF13437.1    105 seq435_BIOID89725    -            415   1.7e-21   76.3   0.2   1   1   7.7e-21   2.6e-17   62.9   0.1     1    97   257   369   257   396 0.83 HlyD family secretion protein
HlyD                 PF00529.15   306 seq435_BIOID89725    -            415   5.7e-15   55.2  12.3   1   1   2.6e-13   8.9e-10   38.2   6.2     5   178    80   242    76   245 0.67 HlyD family secretion protein
HlyD_2               PF12700.2    328 seq435_BIOID89725    -            415     1e-12   47.7   0.0   1   1   7.6e-16   2.6e-12   46.4   0.0     9   251    63   353    58   361 0.67 HlyD family secretion protein
Biotin_lipoyl_2      PF13533.1     50 seq435_BIOID89725    -            415   3.9e-11   42.3   9.8   1   1   4.6e-11   1.6e-07   30.7   0.1     3    43    78   118    76   134 0.80 Biotin-lipoyl like
DUF1283              PF06932.6     85 seq436_BIOID89725    -            113   2.5e-46  155.4   6.5   1   1   2.1e-50   2.9e-46  155.2   4.5     1    85    29   113    29   113 0.99 Protein of unknown function (DUF1283)
Pili_assembly_N      PF00345.15   122 seq437_BIOID89725    -            231   9.2e-42  141.5   0.0   1   1   1.9e-45   1.3e-41  141.0   0.0     1   121    26   145    26   146 0.92 Gram-negative pili assembly chaperone, N-terminal domain
Pili_assembly_C      PF02753.12    68 seq437_BIOID89725    -            231   1.5e-18   66.2   1.1   1   1   1.1e-21   7.4e-18   64.0   0.7     1    66   165   225   165   227 0.96 Gram-negative pili assembly chaperone, C-terminal domain
LZ_Tnp_IS66          PF13007.2     78 seq440_BIOID89725    -            135   8.1e-12   45.5   2.6   1   1   5.9e-16   8.1e-12   45.5   1.8     1    77    38   110    38   111 0.91 Transposase C of IS166 homeodomain
SBP_bac_5            PF00496.17   374 seq441_BIOID89725    -            567   4.7e-87  292.1   9.8   1   1     5e-91   6.9e-87  291.5   6.8     3   373   107   487   105   488 0.92 Bacterial extracellular solute-binding proteins, family 5 Middle
DUF1615              PF07759.7    319 seq443_BIOID89725    -            364  1.4e-148  493.7   0.0   1   1  1.2e-152  1.6e-148  493.5   0.0     2   318    49   363    48   364 0.99 Protein of unknown function (DUF1615)
Phage_lambda_P       PF06992.6    233 seq446_BIOID89725    -            233  3.9e-167  553.1   4.1   1   1  3.2e-171  4.4e-167  552.9   2.9     1   233     1   233     1   233 1.00 Replication protein P
DUF3987              PF13148.1    375 seq448_BIOID89725    -            496  2.9e-109  364.9   0.0   1   1  2.5e-113  3.4e-109  364.7   0.0     2   374    29   396    28   397 0.98 Protein of unknown function (DUF3987)
Acetyltransf_3       PF13302.1    142 seq449_BIOID89725    -            186   4.2e-23   82.1   0.0   1   1   2.9e-26   5.7e-23   81.6   0.0     3   142     8   141     7   141 0.80 Acetyltransferase (GNAT) domain
Acetyltransf_1       PF00583.19    83 seq449_BIOID89725    -            186   3.4e-15   55.7   0.1   1   1   2.6e-18   5.1e-15   55.1   0.1     2    83    63   141    62   141 0.97 Acetyltransferase (GNAT) family
Acetyltransf_4       PF13420.1    155 seq449_BIOID89725    -            186   5.3e-15   55.5   0.6   1   1   3.5e-18   6.8e-15   55.2   0.4     1   152     9   158     9   160 0.93 Acetyltransferase (GNAT) domain
Acetyltransf_8       PF13523.1    152 seq449_BIOID89725    -            186   9.6e-14   51.4   0.3   1   1   6.7e-17   1.3e-13   50.9   0.2     1   141     9   145     9   157 0.89 Acetyltransferase (GNAT) domain
Acetyltransf_7       PF13508.1     79 seq449_BIOID89725    -            186   2.6e-07   30.5   0.2   1   1   2.5e-10   4.8e-07   29.7   0.1     2    79    56   142    55   142 0.80 Acetyltransferase (GNAT) domain
Acetyltransf_10      PF13673.1    117 seq449_BIOID89725    -            186   1.3e-05   25.1   0.0   1   1   9.3e-09   1.8e-05   24.7   0.0     1   117    16   140    16   140 0.75 Acetyltransferase (GNAT) domain
FR47                 PF08445.5     86 seq449_BIOID89725    -            186   1.4e-05   24.6   0.0   1   1   1.3e-08   2.5e-05   23.8   0.0    26    80    87   143    69   150 0.92 FR47-like protein
Aldolase_II          PF00596.16   183 seq450_BIOID89725    -            213   5.4e-47  159.6   0.1   1   1   4.6e-51   6.3e-47  159.4   0.1     2   182     9   181     8   182 0.94 Class II Aldolase and Adducin N-terminal domain
Aldo_ket_red         PF00248.16   283 seq451_BIOID89725    -            286   6.8e-53  179.1   0.0   1   1   5.8e-57   7.9e-53  178.9   0.0     1   281    15   283    15   285 0.95 Aldo/keto reductase family
LysR_substrate       PF03466.15   209 seq453_BIOID89725    -            323     3e-40  137.4   0.2   1   1   6.1e-44   4.1e-40  136.9   0.1     3   206   113   316   111   319 0.97 LysR substrate binding domain
HTH_1                PF00126.22    60 seq453_BIOID89725    -            323   7.3e-19   67.1   0.6   1   1     2e-22   1.3e-18   66.3   0.4     2    59    29    86    28    87 0.97 Bacterial regulatory helix-turn-helix protein, lysR family
Formyl_trans_N       PF00551.14   181 seq454_BIOID89725    -            315   1.9e-55  187.0   0.0   1   1   4.1e-59   2.8e-55  186.5   0.0     2   180     6   183     5   184 0.98 Formyl transferase
Formyl_trans_C       PF02911.13   100 seq454_BIOID89725    -            315   5.6e-33  112.8   0.1   1   1   1.3e-36   8.7e-33  112.2   0.1     1    99   207   304   207   305 0.98 Formyl transferase, C-terminal domain
ACT_5                PF13710.1     63 seq460_BIOID89725    -             87   2.1e-26   91.4   0.1   1   1   1.9e-30   2.6e-26   91.0   0.1     2    63    13    73    12    73 0.98 ACT domain
HlyC                 PF02794.11   134 seq462_BIOID89725    -            224     8e-53  177.5   0.1   1   1   1.1e-56   1.6e-52  176.5   0.1     1   132    62   191    62   218 0.97 RTX toxin acyltransferase family
DUF4137              PF13593.1    313 seq467_BIOID89725    -            332  4.9e-106  354.2  22.4   1   1    4e-110  5.5e-106  354.0  15.6     1   313     8   316     8   316 0.98 SBF-like CPA transporter family (DUF4137)
AceK                 PF06315.6    562 seq468_BIOID89725    -            574  1.8e-239  795.5   0.0   1   1  1.5e-243  2.1e-239  795.4   0.0     1   562     9   568     9   568 0.99 Isocitrate dehydrogenase kinase/phosphatase (AceK)
DUF977               PF06163.6    127 seq469_BIOID89725    -            110   3.2e-47  159.3   0.1   1   1   2.6e-51   3.5e-47  159.1   0.1     1   101     1   110     1   110 0.99 Bacterial protein of unknown function (DUF977)
Usher                PF00577.15   552 seq470_BIOID89725    -            876  2.2e-218  726.3  25.1   1   1  5.8e-222  2.6e-218  726.1  17.4     1   552   209   789   209   789 0.99 Type VII secretion system (T7SS), usher protein
PapC_N               PF13954.1    146 seq470_BIOID89725    -            876     1e-47  161.2   0.0   1   1   3.8e-51   1.7e-47  160.5   0.0     2   146    49   195    48   195 0.99 PapC N-terminal domain
PapC_C               PF13953.1     68 seq470_BIOID89725    -            876   1.3e-21   75.8   0.1   1   1   8.7e-25     4e-21   74.3   0.1     2    67   800   863   799   864 0.93 PapC C-terminal domain
HHA                  PF05321.6     57 seq471_BIOID89725    -             33   1.4e-17   63.4   0.1   1   1   1.1e-21   1.4e-17   63.4   0.1    28    57     1    30     1    30 0.97 Haemolysin expression modulating protein
SIS                  PF01380.17   131 seq472_BIOID89725    -            339     7e-37  125.8   0.1   1   1   2.2e-40   1.5e-36  124.7   0.1     2   131    65   196    64   196 0.98 SIS domain
CBS                  PF00571.23    57 seq472_BIOID89725    -            339   7.1e-20   70.3   0.4   1   2   1.7e-11   1.2e-07   31.1   0.0     1    56   225   280   225   281 0.97 CBS domain
CBS                  PF00571.23    57 seq472_BIOID89725    -            339   7.1e-20   70.3   0.4   2   2   5.7e-13   3.9e-09   35.9   0.0     2    48   291   337   290   339 0.94 CBS domain
Band_7               PF01145.20   179 seq473_BIOID89725    -            302   3.4e-30  105.1   4.6   1   1   2.5e-34   3.4e-30  105.1   3.2     1   179    34   210    34   210 0.96 SPFH domain / Band 7 family
Acetyltransf_2       PF00797.12   240 seq475_BIOID89725    -            281   8.8e-85  283.9   0.1   1   1   7.5e-89     1e-84  283.7   0.1     1   237    21   256    21   259 0.97 N-acetyltransferase
DNA_methylase        PF00145.12   335 seq478_BIOID89725    -            396   1.7e-60  204.8   0.0   1   2   1.4e-19     2e-15   56.6   0.0   226   335    34   143     7   143 0.75 C-5 cytosine-specific DNA methylase
DNA_methylase        PF00145.12   335 seq478_BIOID89725    -            396   1.7e-60  204.8   0.0   2   2   7.7e-47   1.1e-42  146.3   0.0     4   230   152   389   150   395 0.85 C-5 cytosine-specific DNA methylase
DUF4198              PF10670.4    215 seq479_BIOID89725    -            263   1.1e-31  110.4   0.2   1   1   8.9e-36   1.2e-31  110.2   0.1     2   212    20   240    19   243 0.86 Domain of unknown function (DUF4198)
Ribosomal_S30AE      PF02482.14    94 seq480_BIOID89725    -            113   3.8e-29  100.7   0.1   1   1   3.5e-33   4.8e-29  100.4   0.1     2    92     3    93     2    95 0.97 Sigma 54 modulation protein / S30EA ribosomal protein
Ivy                  PF08816.6    118 seq482_BIOID89725    -            157   6.9e-35  119.4   0.1   1   1   6.1e-39   8.4e-35  119.2   0.1     1   118    37   152    37   152 0.98 Inhibitor of vertebrate lysozyme (Ivy)
DUF879               PF05947.7    602 seq484_BIOID89725    -            586  2.5e-186  620.5   0.0   1   1  2.3e-190  3.1e-186  620.2   0.0     2   599     6   583     5   585 0.96 Bacterial protein of unknown function (DUF879)
Ureide_permease      PF07168.6    336 seq485_BIOID89725    -            334   7.2e-12   44.5  18.4   1   1     4e-14   2.8e-10   39.3   4.0     2   148    15   157    13   171 0.86 Ureide permease
DUF3296              PF11726.3    180 seq486_BIOID89725    -            199   6.2e-31  107.2   0.7   1   1   5.4e-35   7.3e-31  106.9   0.5     2   170    19   169    18   176 0.89 Protein of unknown function (DUF3296)
FxsA                 PF04186.8    120 seq490_BIOID89725    -            158   1.1e-36  124.9   8.3   1   1   9.6e-41   1.3e-36  124.7   5.7     1   113     6   118     6   127 0.93 FxsA cytoplasmic membrane protein
RTX                  PF02382.10   653 seq493_BIOID89725    -           1024         0 1126.9  27.7   1   1         0         0 1126.9  19.2     2   653     6   656     5   656 1.00 RTX N-terminal domain
RTX_C                PF08339.5    145 seq493_BIOID89725    -           1024   6.2e-41  139.3   2.2   1   1   1.4e-44   6.2e-41  139.3   1.5     1   145   873  1024   873  1024 0.98 RTX C-terminal domain
HemolysinCabind      PF00353.14    18 seq493_BIOID89725    -           1024   8.2e-14   50.4  80.3   1   6    0.0018       8.1    7.0   0.3     1    18   732   749   732   749 0.90 Hemolysin-type calcium-binding repeat (2 copies)
HemolysinCabind      PF00353.14    18 seq493_BIOID89725    -           1024   8.2e-14   50.4  80.3   2   6   1.4e-07   0.00065   19.7   3.0     2    18   751   767   750   767 0.95 Hemolysin-type calcium-binding repeat (2 copies)
HemolysinCabind      PF00353.14    18 seq493_BIOID89725    -           1024   8.2e-14   50.4  80.3   3   6   7.7e-07    0.0035   17.4   4.7     1    18   768   785   768   785 0.94 Hemolysin-type calcium-binding repeat (2 copies)
HemolysinCabind      PF00353.14    18 seq493_BIOID89725    -           1024   8.2e-14   50.4  80.3   4   6   6.8e-05      0.31   11.4   6.0     1    18   786   803   786   803 0.93 Hemolysin-type calcium-binding repeat (2 copies)
HemolysinCabind      PF00353.14    18 seq493_BIOID89725    -           1024   8.2e-14   50.4  80.3   5   6   2.7e-07    0.0012   18.8   0.4     1    18   816   833   816   833 0.94 Hemolysin-type calcium-binding repeat (2 copies)
HemolysinCabind      PF00353.14    18 seq493_BIOID89725    -           1024   8.2e-14   50.4  80.3   6   6   2.5e-06     0.011   15.8   4.3     1    18   834   851   834   851 0.94 Hemolysin-type calcium-binding repeat (2 copies)
DNA_pol_A            PF00476.15   383 seq494_BIOID89725    -            928  2.8e-160  533.0   0.0   1   1  1.1e-163  3.7e-160  532.6   0.0     2   383   548   927   547   927 0.99 DNA polymerase family A
5_3_exonuc_N         PF02739.11   169 seq494_BIOID89725    -            928     2e-59  199.6   0.0   1   1   1.1e-62   3.9e-59  198.7   0.0     2   169     8   169     7   169 0.99 5'-3' exonuclease, N-terminal resolvase-like domain
DNA_pol_A_exo1       PF01612.15   174 seq494_BIOID89725    -            928   6.4e-45  152.6   0.1   1   1   3.6e-48   1.2e-44  151.6   0.1     1   174   330   517   330   517 0.97 3'-5' exonuclease
5_3_exonuc           PF01367.15   101 seq494_BIOID89725    -            928   3.7e-31  107.2   0.0   1   1   2.7e-34   9.2e-31  105.9   0.0     1    99   171   275   171   277 0.97 5'-3' exonuclease, C-terminal SAM fold
SIS                  PF01380.17   131 seq495_BIOID89725    -            384   2.5e-53  179.0   0.0   1   2     2e-34   2.7e-30  104.5   0.0     2   130    49   188    48   189 0.98 SIS domain
SIS                  PF01380.17   131 seq495_BIOID89725    -            384   2.5e-53  179.0   0.0   2   2   1.3e-24   1.7e-20   72.8   0.0     3   131   222   357   220   357 0.94 SIS domain
NinB                 PF05772.7    127 seq496_BIOID89725    -            146   8.2e-54  180.5   0.1   1   1   7.1e-58   9.7e-54  180.2   0.1     2   127     8   129     7   129 0.99 NinB protein
Methyltransf_11      PF08241.7     95 seq498_BIOID89725    -            240   2.3e-12   47.1   0.0   1   1   2.6e-16   3.6e-12   46.4   0.0    45    95    67   125    50   125 0.83 Methyltransferase domain
Sod_Fe_C             PF02777.13   106 seq502_BIOID89725    -            208     2e-40  136.7   0.8   1   1     4e-44   2.7e-40  136.3   0.1     4   106    98   204    95   204 0.91 Iron/manganese superoxide dismutases, C-terminal domain
Sod_Fe_N             PF00081.17    82 seq502_BIOID89725    -            208   1.2e-33  115.0   2.9   1   1     3e-37     2e-33  114.3   2.0     1    81     4    91     4    92 0.97 Iron/manganese superoxide dismutases, alpha-hairpin domain
DUF4014              PF13198.1     72 seq503_BIOID89725    -             72   1.1e-37  128.1   1.5   1   1   8.7e-42   1.2e-37  128.0   1.0     1    72     1    72     1    72 0.99 Protein of unknown function (DUF4014)
Virul_fac_BrkB       PF03631.10   260 seq504_BIOID89725    -            337   3.4e-49  167.4  16.0   1   1     3e-53   4.1e-49  167.1  11.1     4   258    65   325    62   327 0.91 Virulence factor BrkB
Nol1_Nop2_Fmu        PF01189.12   283 seq505_BIOID89725    -            429  4.8e-104  347.5   0.0   1   1  3.1e-107  6.1e-104  347.2   0.0     1   282   164   426   164   427 0.99 NOL1/NOP2/sun family
NusB                 PF01029.13   134 seq505_BIOID89725    -            429   1.7e-25   89.4   0.0   1   1   1.4e-28   2.7e-25   88.7   0.0     1   134     5   127     5   127 0.97 NusB family
Methyltransf_26      PF13659.1    117 seq505_BIOID89725    -            429   6.8e-11   42.1   0.0   1   1   7.2e-14   1.4e-10   41.1   0.0     2   116   248   375   247   376 0.90 Methyltransferase domain
Methyltransf_18      PF12847.2    112 seq505_BIOID89725    -            429   1.4e-10   41.6   0.0   1   1   1.3e-13   2.5e-10   40.7   0.0     2   112   247   375   246   375 0.84 Methyltransferase domain
Methyltransf_31      PF13847.1    152 seq505_BIOID89725    -            429   1.9e-09   37.1   0.0   1   1   1.7e-12   3.3e-09   36.3   0.0     2   113   245   381   244   416 0.82 Methyltransferase domain
MTS                  PF05175.9    170 seq505_BIOID89725    -            429   9.8e-07   28.2   0.0   1   1     1e-09     2e-06   27.1   0.0    24   151   239   385   229   397 0.86 Methyltransferase small domain
FtsJ                 PF01728.14   181 seq505_BIOID89725    -            429    0.0001   22.1   0.0   1   1   1.1e-07   0.00022   21.1   0.0    19   140   242   375   233   402 0.66 FtsJ-like methyltransferase
PDT                  PF00800.13   182 seq506_BIOID89725    -            386   1.2e-60  204.0   0.2   1   1   2.6e-64   1.8e-60  203.4   0.1     1   180   106   286   106   288 0.96 Prephenate dehydratase
CM_2                 PF01817.16    81 seq506_BIOID89725    -            386   1.9e-22   79.0   2.0   1   1   6.3e-26   4.3e-22   77.8   1.4     1    80    11    90    11    91 0.99 Chorismate mutase type II
Curlin_rpt           PF07012.7     34 seq507_BIOID89725    -            160     9e-21   73.1  32.5   1   3   1.1e-14   1.5e-10   40.5   0.9     1    34    62    95    62    95 0.99 Curlin associated repeat
Curlin_rpt           PF07012.7     34 seq507_BIOID89725    -            160     9e-21   73.1  32.5   2   3   2.3e-09   3.2e-05   23.4   2.1     9    32    92   115    91   116 0.95 Curlin associated repeat
Curlin_rpt           PF07012.7     34 seq507_BIOID89725    -            160     9e-21   73.1  32.5   3   3   7.8e-12   1.1e-07   31.3   4.2     1    34   106   139   106   139 0.98 Curlin associated repeat
ThiF                 PF00899.16   136 seq508_BIOID89725    -            375   3.5e-31  107.6   0.2   1   1   4.2e-35   5.8e-31  107.0   0.1     1   127   139   266   139   274 0.91 ThiF family
CDP-OH_P_transf      PF01066.16   101 seq511_BIOID89725    -            201     3e-13   49.8  12.6   1   1   1.1e-16   1.5e-12   47.5   8.7     3    77    26   121    24   198 0.80 CDP-alcohol phosphatidyltransferase
DUF1161              PF06649.7     52 seq514_BIOID89725    -            102   1.3e-25   88.9   0.0   1   1   1.2e-29   1.6e-25   88.6   0.0     1    52    27    80    27    80 0.99 Protein of unknown function (DUF1161)
HTH_Tnp_1            PF01527.15    76 seq517_BIOID89725    -             84   9.9e-16   57.3   0.0   1   1   7.7e-20   1.1e-15   57.2   0.0     3    47    10    54     8    78 0.91 Transposase
Dam                  PF05869.6    181 seq520_BIOID89725    -            175   2.6e-62  209.3   0.2   1   1   2.1e-66   2.9e-62  209.2   0.2     2   175     3   172     2   175 0.98 DNA N-6-adenine-methyltransferase (Dam)
Fimbrial             PF00419.15   145 seq521_BIOID89725    -            177   8.1e-21   74.6   3.1   1   1     7e-25   9.6e-21   74.4   2.1     1   145    28   177    28   177 0.93 Fimbrial protein
DUF2754              PF10953.3     70 seq522_BIOID89725    -            114   6.2e-47  157.4   2.6   1   1   6.3e-51   8.5e-47  156.9   1.8     1    70    45   114    45   114 0.99 Protein of unknown function (DUF2754)
AsnC_trans_reg       PF01037.16    74 seq525_BIOID89725    -            164   1.9e-24   85.0   0.1   1   1   1.4e-27   6.5e-24   83.3   0.0     1    74    78   152    78   152 0.98 AsnC family
HTH_24               PF13412.1     48 seq525_BIOID89725    -            164   2.3e-21   74.8   0.2   1   1   1.1e-24     5e-21   73.7   0.1     1    48    12    59    12    59 0.98 Winged helix-turn-helix DNA-binding
HTH_AsnC-type        PF13404.1     42 seq525_BIOID89725    -            164   2.6e-20   71.5   0.4   1   1     9e-24   4.1e-20   70.9   0.2     1    42    12    53    12    53 0.99 AsnC-type helix-turn-helix domain
ILVD_EDD             PF00920.16   521 seq526_BIOID89725    -            616  4.2e-195  648.9   2.1   1   1  3.5e-199  4.8e-195  648.7   1.4     1   521    34   607    34   607 0.95 Dehydratase family
cobW                 PF02492.14   178 seq527_BIOID89725    -            420   7.3e-26   90.5   0.1   1   1   2.3e-29   1.1e-25   90.0   0.1     1   177    26   225    26   226 0.84 CobW/HypB/UreG, nucleotide-binding domain
CobW_C               PF07683.9     94 seq527_BIOID89725    -            420     6e-18   64.2   0.0   1   1   2.3e-21     1e-17   63.4   0.0     1    93   273   392   273   393 0.95 Cobalamin synthesis protein cobW C-terminal domain
BPD_transp_1         PF00528.17   185 seq530_BIOID89725    -            306   1.1e-38  132.4  18.3   1   1   8.3e-43   1.1e-38  132.4  12.7     1   185   112   306   112   306 0.99 Binding-protein-dependent transport system inner membrane component
Hydrolase_like       PF13242.1     75 seq531_BIOID89725    -            190   5.3e-13   48.3   0.1   1   1   2.4e-16   8.2e-13   47.7   0.1     1    75   108   179   108   179 0.90 HAD-hyrolase-like
Hydrolase            PF00702.21   204 seq531_BIOID89725    -            190   2.5e-08   34.5   0.0   1   1   1.6e-11   5.6e-08   33.4   0.0   122   203    32   147    10   148 0.86 haloacid dehalogenase-like hydrolase
PNK3P                PF08645.6    158 seq531_BIOID89725    -            190   3.7e-08   32.8   0.0   1   1   2.2e-11   7.5e-08   31.8   0.0    21   126    23   137     7   149 0.80 Polynucleotide kinase 3 phosphatase
Curlin_rpt           PF07012.7     34 seq536_BIOID89725    -            152   2.4e-28   97.4  29.0   1   3   8.9e-16   1.2e-11   43.9   0.5     1    34    41    75    41    75 0.99 Curlin associated repeat
Curlin_rpt           PF07012.7     34 seq536_BIOID89725    -            152   2.4e-28   97.4  29.0   2   3   8.1e-17   1.1e-12   47.3   0.3     2    34    87   120    86   120 0.98 Curlin associated repeat
Curlin_rpt           PF07012.7     34 seq536_BIOID89725    -            152   2.4e-28   97.4  29.0   3   3   1.3e-09   1.7e-05   24.3   3.5     8    34   116   142   115   142 0.95 Curlin associated repeat
DUF3279              PF11682.3    128 seq542_BIOID89725    -            127   3.1e-51  172.1   1.5   1   1   2.5e-55   3.4e-51  172.0   1.0     1   125     1   124     1   127 0.98 Protein of unknown function (DUF3279)
HlyC                 PF02794.11   134 seq544_BIOID89725    -            150   4.3e-29  100.6   0.0   1   1   3.7e-33   5.1e-29  100.4   0.0     1   116    18   136    18   147 0.90 RTX toxin acyltransferase family
CTP_transf_1         PF01148.15   259 seq545_BIOID89725    -            298   1.5e-57  195.0  21.4   1   1   1.7e-61   2.3e-57  194.5  14.8     3   258    38   295    36   296 0.89 Cytidylyltransferase family
Molybdopterin        PF00384.17   432 seq546_BIOID89725    -            808   6.2e-97  324.9   0.0   1   1  1.7e-100   7.8e-97  324.6   0.0     1   432   111   566   111   566 0.92 Molybdopterin oxidoreductase
Molydop_binding      PF01568.16   109 seq546_BIOID89725    -            808   4.8e-28   97.0   0.0   1   1   2.6e-31   1.2e-27   95.7   0.0     1   107   687   800   687   802 0.97 Molydopterin dinucleotide binding domain
Molybdop_Fe4S4       PF04879.11    55 seq546_BIOID89725    -            808   1.2e-14   53.6   1.0   1   1   4.8e-18   2.2e-14   52.8   0.7     1    55    49   108    49   108 0.97 Molybdopterin oxidoreductase Fe4S4 domain
KdgT                 PF03812.8    314 seq548_BIOID89725    -            341  1.1e-180  599.5  30.6   1   1    9e-185  1.2e-180  599.4  21.2     1   314    15   328    15   328 1.00 2-keto-3-deoxygluconate permease
Fimbrial             PF00419.15   145 seq550_BIOID89725    -            169   1.7e-09   37.9   8.2   1   1   1.6e-13   2.1e-09   37.6   5.7     1   144    30   168    30   169 0.76 Fimbrial protein
Amidase_2            PF01510.20   132 seq551_BIOID89725    -            183   1.8e-28   99.0   0.0   1   1   1.8e-32   2.5e-28   98.6   0.0     3   132    22   168    20   168 0.85 N-acetylmuramoyl-L-alanine amidase
DUF2591              PF10765.4    109 seq555_BIOID89725    -            115   9.5e-30  102.9   0.0   1   1     8e-34   1.1e-29  102.7   0.0     1   109     3   110     3   110 0.96 Protein of unknown function (DUF2591)
FtsK_SpoIIIE         PF01580.13   205 seq556_BIOID89725    -           1347     4e-74  248.4   0.1   1   1   1.8e-77   6.2e-74  247.7   0.1     2   205   966  1179   965  1179 0.98 FtsK/SpoIIIE family
DUF4117              PF13491.1    171 seq556_BIOID89725    -           1347   3.5e-41  140.3  17.3   1   1   1.4e-44   4.9e-41  139.9  12.0     2   171    20   191    19   191 0.95 Domain of unknown function (DUF4117)
Ftsk_gamma           PF09397.5     67 seq556_BIOID89725    -           1347     4e-30  103.2   0.0   1   1   2.6e-33     9e-30  102.0   0.0     2    65  1280  1343  1279  1345 0.96 Ftsk gamma domain
DUF3279              PF11682.3    128 seq557_BIOID89725    -            141   8.7e-48  161.0   2.2   1   1   7.4e-52     1e-47  160.7   1.5     2   128     3   123     2   123 0.98 Protein of unknown function (DUF3279)
F_bP_aldolase        PF01116.15   287 seq558_BIOID89725    -            286  9.8e-103  343.0   0.0   1   1    8e-107  1.1e-102  342.9   0.0     4   286     5   283     2   284 0.99 Fructose-bisphosphate aldolase class-II
Tafi-CsgC            PF10610.4    106 seq559_BIOID89725    -            110   1.2e-65  217.8   4.5   1   1     1e-69   1.4e-65  217.6   3.1     1   106     5   110     5   110 0.99 Thin aggregative fimbriae synthesis protein
RNase_T              PF00929.19   164 seq564_BIOID89725    -            246   5.4e-40  137.2   0.4   1   1   9.7e-44   1.3e-39  135.9   0.1     1   164    12   178    12   178 0.93 Exonuclease
MFS_1                PF07690.11   354 seq565_BIOID89725    -            404   1.1e-10   40.7  25.8   1   1   7.9e-15   1.1e-10   40.7  17.9    13   319    18   327     6   353 0.72 Major Facilitator Superfamily
HisG                 PF01634.13   163 seq566_BIOID89725    -            299   8.2e-55  184.7   0.0   1   1   1.7e-58   1.2e-54  184.1   0.0     1   163    53   221    53   221 0.94 ATP phosphoribosyltransferase
HisG_C               PF08029.6     75 seq566_BIOID89725    -            299   5.6e-28   96.5   0.1   1   1   2.2e-31   1.5e-27   95.2   0.0     1    75   222   297   222   297 0.98 HisG, C-terminal domain
HTH_19               PF12844.2     64 seq568_BIOID89725    -            190   9.3e-08   31.9   0.0   1   1   2.9e-11   1.3e-07   31.3   0.0     4    62    18    76    17    78 0.95 Helix-turn-helix domain
HTH_31               PF13560.1     64 seq568_BIOID89725    -            190   2.1e-07   30.9   0.0   1   1   8.1e-11   3.7e-07   30.1   0.0     6    58    18    69    16    75 0.95 Helix-turn-helix domain
HTH_3                PF01381.17    55 seq568_BIOID89725    -            190     1e-06   28.3   0.0   1   1   3.5e-10   1.6e-06   27.7   0.0     1    52    18    69    18    71 0.98 Helix-turn-helix
HlyD                 PF00529.15   306 seq570_BIOID89725    -            424   4.2e-55  187.0   4.9   1   1   1.1e-58   4.8e-55  186.8   3.4     1   303    64   388    64   391 0.97 HlyD family secretion protein
HlyD_3               PF13437.1    105 seq570_BIOID89725    -            424   1.8e-17   63.5   0.6   1   1   1.4e-18   6.2e-15   55.3   0.1     2    96   260   358   259   375 0.90 HlyD family secretion protein
TrkA_N               PF02254.13   116 seq572_BIOID89725    -            458   4.2e-58  194.2   3.5   1   2   5.4e-33   5.3e-30  103.6   0.0     1   108     3   111     3   125 0.92 TrkA-N domain
TrkA_N               PF02254.13   116 seq572_BIOID89725    -            458   4.2e-58  194.2   3.5   2   2   5.9e-29   5.7e-26   90.6   0.7     1   116   235   350   235   350 0.95 TrkA-N domain
TrkA_C               PF02080.16    71 seq572_BIOID89725    -            458   1.6e-21   75.5   0.6   1   2   4.5e-13   4.4e-10   38.8   0.0     3    70   157   225   155   226 0.91 TrkA-C domain
TrkA_C               PF02080.16    71 seq572_BIOID89725    -            458   1.6e-21   75.5   0.6   2   2     2e-11   1.9e-08   33.6   0.2     8    70   390   451   388   452 0.89 TrkA-C domain
F420_oxidored        PF03807.12    96 seq572_BIOID89725    -            458   1.8e-12   47.4   2.2   1   2   1.5e-07   0.00015   22.0   0.0     1    52     2    49     2    88 0.87 NADP oxidoreductase coenzyme F420-dependent
F420_oxidored        PF03807.12    96 seq572_BIOID89725    -            458   1.8e-12   47.4   2.2   2   2   1.5e-07   0.00015   22.0   0.3     2    48   235   279   234   355 0.80 NADP oxidoreductase coenzyme F420-dependent
NAD_binding_7        PF13241.1    103 seq572_BIOID89725    -            458   1.2e-11   44.6   3.0   1   1   7.5e-08   7.3e-05   22.8   0.0     8    82   233   319   228   323 0.75 Putative NAD(P)-binding
Shikimate_DH         PF01488.15   135 seq572_BIOID89725    -            458   1.4e-11   44.5   0.6   1   1   5.3e-09   5.2e-06   26.4   0.2    12   102   232   332   222   367 0.77 Shikimate / quinate 5-dehydrogenase
DUF1305              PF06996.6    303 seq573_BIOID89725    -            359   4.6e-81  272.0   0.0   1   1   3.9e-85   5.3e-81  271.8   0.0     3   302    19   319    17   320 0.97 Protein of unknown function (DUF1305)
BPD_transp_1         PF00528.17   185 seq574_BIOID89725    -            302   8.7e-26   90.4   9.6   1   1   1.3e-29   8.7e-26   90.4   6.6     1   182   119   300   115   302 0.98 Binding-protein-dependent transport system inner membrane component
OppC_N               PF12911.2     56 seq574_BIOID89725    -            302   1.7e-19   68.7   0.4   1   1   2.5e-23   1.7e-19   68.7   0.2     1    55    22    76    22    77 0.94 N-terminal TM domain of oligopeptide transport permease C
FimH_man-bind        PF09160.5    147 seq576_BIOID89725    -            300   5.6e-57  191.6   0.2   1   1   1.5e-60     1e-56  190.7   0.1     1   147    24   168    24   168 0.99 FimH, mannose binding
Fimbrial             PF00419.15   145 seq576_BIOID89725    -            300     1e-09   38.6   7.6   1   1   1.5e-13     1e-09   38.6   5.2     7   145   173   300   167   300 0.85 Fimbrial protein
Sugar_tr             PF00083.19   451 seq577_BIOID89725    -            440   1.1e-35  123.0  34.2   1   2     1e-31     7e-28   97.2   5.6     2   203    23   232    22   236 0.89 Sugar (and other) transporter
Sugar_tr             PF00083.19   451 seq577_BIOID89725    -            440   1.1e-35  123.0  34.2   2   2     2e-12   1.4e-08   33.6  11.9   242   443   240   439   226   440 0.70 Sugar (and other) transporter
MFS_1                PF07690.11   354 seq577_BIOID89725    -            440   2.1e-29  102.3  60.5   1   2   4.8e-21   3.3e-17   62.1  18.9     2   239    28   275    27   287 0.71 Major Facilitator Superfamily
MFS_1                PF07690.11   354 seq577_BIOID89725    -            440   2.1e-29  102.3  60.5   2   2   6.4e-16   4.4e-12   45.3  19.1    27   176   283   435   271   440 0.81 Major Facilitator Superfamily
RusA                 PF05866.6    116 seq582_BIOID89725    -            120   2.2e-26   92.4   0.0   1   1   1.8e-30   2.5e-26   92.2   0.0     1   116     8   117     8   117 0.94 Endodeoxyribonuclease RusA
Poly_export          PF02563.11    83 seq583_BIOID89725    -            558   1.1e-17   63.3   0.4   1   1   6.8e-21   4.6e-17   61.4   0.0     6    81    85   161    80   163 0.90 Polysaccharide biosynthesis/export protein
Methyltransf_20      PF12147.3    311 seq585_BIOID89725    -            585  1.2e-147  490.6   0.0   1   1  5.8e-151  1.6e-147  490.2   0.0     1   311   273   582   273   582 0.99 Putative methyltransferase
Hydrolase_4          PF12146.3     79 seq585_BIOID89725    -            585   6.4e-26   89.8   0.1   1   1   3.7e-28     1e-24   86.0   0.0     1    78    17    95    17    96 0.98 Putative lysophospholipase
Abhydrolase_6        PF12697.2    228 seq585_BIOID89725    -            585   2.5e-19   70.0   4.8   1   1   1.7e-22   4.7e-19   69.0   2.7     1   216    36   261    36   273 0.74 Alpha/beta hydrolase family
Abhydrolase_5        PF12695.2    142 seq585_BIOID89725    -            585   3.5e-11   42.9   2.1   1   1   1.2e-13   3.2e-10   39.8   0.6     1   141    35   260    35   261 0.81 Alpha/beta hydrolase family
Methyltransf_18      PF12847.2    112 seq585_BIOID89725    -            585   2.2e-09   37.7   0.0   1   1   1.7e-12   4.7e-09   36.7   0.0     4   110   410   519   408   520 0.88 Methyltransferase domain
HTH_18               PF12833.2     81 seq591_BIOID89725    -            319     2e-18   66.1   0.5   1   1     3e-22     2e-18   66.1   0.3     1    80   239   317   239   318 0.97 Helix-turn-helix domain
HTH_AraC             PF00165.18    42 seq591_BIOID89725    -            319   4.1e-07   29.5   0.0   1   1   2.8e-10   1.9e-06   27.3   0.0     8    38   282   313   278   317 0.89 Bacterial regulatory helix-turn-helix proteins, AraC family
TonB_dep_Rec         PF00593.19   276 seq593_BIOID89725    -            715   1.1e-26   94.3  16.7   1   1   1.6e-30   1.1e-26   94.3  11.6     5   272   466   710   464   714 0.90 TonB dependent receptor
Plug                 PF07715.10   108 seq593_BIOID89725    -            715   2.9e-24   85.3   1.3   1   1   1.3e-27   8.7e-24   83.8   0.9     4   108    54   159    51   159 0.93 TonB-dependent Receptor Plug Domain
Cpn10                PF00166.16    93 seq595_BIOID89725    -             97   5.2e-29   99.9   1.8   1   1   4.2e-33   5.7e-29   99.7   1.3     1    93     2    95     2    95 0.97 Chaperonin 10 Kd subunit
DUF3296              PF11726.3    180 seq598_BIOID89725    -            188   5.6e-08   32.4   0.0   1   1   4.9e-12   6.7e-08   32.1   0.0    36   131    52   143    21   170 0.83 Protein of unknown function (DUF3296)
Macro                PF01661.16   118 seq601_BIOID89725    -            177     3e-41  139.8   0.0   1   1   2.8e-45   3.8e-41  139.5   0.0     1   118    21   137    21   137 0.99 Macro domain
Fimbrial             PF00419.15   145 seq602_BIOID89725    -            175     1e-17   64.5   2.7   1   1   9.2e-22   1.3e-17   64.3   1.9     1   145    32   175    32   175 0.87 Fimbrial protein
RNA_pol_Rpb1_1       PF04997.7    338 seq603_BIOID89725    -           1407  1.8e-100  336.3   0.1   1   1  1.8e-103  4.8e-100  335.0   0.1     2   338    15   342    14   342 0.95 RNA polymerase Rpb1, domain 1
RNA_pol_Rpb1_5       PF04998.12   277 seq603_BIOID89725    -           1407   1.1e-80  270.7   0.0   1   1     8e-84   2.2e-80  269.7   0.0     1   276   766  1321   766  1322 1.00 RNA polymerase Rpb1, domain 5
RNA_pol_Rpb1_2       PF00623.15   166 seq603_BIOID89725    -           1407   6.1e-51  172.5   0.0   1   1   5.3e-53   1.5e-49  168.0   0.0     1   166   344   486   344   486 0.95 RNA polymerase Rpb1, domain 2
RNA_pol_Rpb1_3       PF04983.13   157 seq603_BIOID89725    -           1407   8.2e-28   97.0   0.0   1   1   6.9e-31   1.9e-27   95.8   0.0     1   157   489   644   489   644 0.94 RNA polymerase Rpb1, domain 3
RNA_pol_Rpb1_4       PF05000.12   108 seq603_BIOID89725    -           1407   2.5e-18   65.7   0.3   1   1   9.1e-22   2.5e-18   65.7   0.2     2   107   674   763   673   764 0.82 RNA polymerase Rpb1, domain 4
S-methyl_trans       PF02574.11   305 seq606_BIOID89725    -           1227  4.8e-105  351.0   0.1   1   1  3.3e-108  8.9e-105  350.2   0.1     1   304    16   326    16   327 0.98 Homocysteine S-methyltransferase
Met_synt_B12         PF02965.12   136 seq606_BIOID89725    -           1227   9.2e-54  180.5   0.0   1   1   8.9e-57   2.4e-53  179.2   0.0     1   136  1055  1192  1055  1192 0.99 Vitamin B12 dependent methionine synthase, activation domain
Pterin_bind          PF00809.17   210 seq606_BIOID89725    -           1227   3.1e-48  163.8   0.6   1   1   3.6e-51   9.7e-48  162.1   0.4     1   210   356   568   356   568 0.98 Pterin binding enzyme
B12-binding_2        PF02607.12    79 seq606_BIOID89725    -           1227     5e-21   74.4   0.0   1   1   6.4e-24   1.8e-20   72.6   0.0     4    79   659   734   657   734 0.96 B12 binding domain
B12-binding          PF02310.14   121 seq606_BIOID89725    -           1227   6.1e-20   71.1   0.2   1   1   1.8e-22     5e-19   68.2   0.1     2    94   748   840   747   851 0.93 B12 binding domain
MOSC                 PF03473.12   133 seq607_BIOID89725    -            224   1.8e-26   92.0   0.0   1   1   3.7e-30   2.5e-26   91.5   0.0     2   132    38   161    37   162 0.97 MOSC domain
3-alpha              PF03475.9     47 seq607_BIOID89725    -            224   1.7e-16   59.5   0.1   1   1   4.6e-20   3.1e-16   58.6   0.0     1    47   168   214   168   214 0.97 3-alpha domain
PTSIIB_sorb          PF03830.10   151 seq611_BIOID89725    -            158   5.1e-52  175.6   0.7   1   1   4.2e-56   5.7e-52  175.4   0.5     1   150     5   154     5   155 0.98 PTS system sorbose subfamily IIB component
Phage_antitermQ      PF06530.7    126 seq615_BIOID89725    -            132   3.5e-57  191.3   0.6   1   1   2.8e-61   3.9e-57  191.1   0.4     1   124     6   129     6   131 0.98 Phage antitermination protein Q
Histidinol_dh        PF00815.15   413 seq616_BIOID89725    -            434  8.1e-183  607.6   0.9   1   1  6.8e-187  9.3e-183  607.4   0.6     2   413    18   428    17   428 0.99 Histidinol dehydrogenase
Cpn60_TCP1           PF00118.19   488 seq617_BIOID89725    -            548  1.2e-126  423.1  10.9   1   1  9.8e-131  1.3e-126  422.9   7.5     1   486    23   523    23   525 0.94 TCP-1/cpn60 chaperonin family
HHA                  PF05321.6     57 seq620_BIOID89725    -             74   7.4e-31  105.9   0.2   1   1   6.6e-35     9e-31  105.6   0.2     2    57    16    71    15    71 0.99 Haemolysin expression modulating protein
Adenylate_cycl       PF01295.13   605 seq622_BIOID89725    -            848  2.6e-275  914.3   0.0   1   1  4.4e-279    3e-275  914.1   0.0     1   601   228   826   228   830 0.98 Adenylate cyclase, class-I
Adenyl_cycl_N        PF12633.2    204 seq622_BIOID89725    -            848   3.3e-87  291.1   0.0   1   1   2.2e-86   1.5e-82  275.9   0.0     1   203     1   200     1   201 0.96 Adenylate cyclase NT domain
PALP                 PF00291.20   307 seq623_BIOID89725    -            515   9.6e-70  235.0   2.1   1   1   1.9e-73   1.3e-69  234.6   1.5     5   307    30   317    26   317 0.91 Pyridoxal-phosphate dependent enzyme
Thr_dehydrat_C       PF00585.13    91 seq623_BIOID89725    -            515   2.6e-63  209.5   0.0   1   2   2.5e-34   1.7e-30  104.3   0.0     1    91   330   420   330   420 0.98 C-terminal regulatory domain of Threonine dehydratase
Thr_dehydrat_C       PF00585.13    91 seq623_BIOID89725    -            515   2.6e-63  209.5   0.0   2   2   6.7e-34   4.6e-30  102.9   0.0     2    91   426   513   425   513 0.96 C-terminal regulatory domain of Threonine dehydratase
Anti-adapt_IraP      PF10796.4     87 seq625_BIOID89725    -             86     9e-38  128.4   1.8   1   1   7.2e-42   9.8e-38  128.3   1.2     1    87     1    86     1    86 0.99 Sigma-S stabilisation anti-adaptor protein
oligo_HPY            PF08352.7     64 seq626_BIOID89725    -            337   2.1e-21   75.9   0.1   1   1   8.3e-25   3.8e-21   75.0   0.1     1    64   248   312   248   312 0.99 Oligopeptide/dipeptide transporter, C-terminal region
ABC_tran             PF00005.22   118 seq626_BIOID89725    -            337   1.1e-18   67.5   0.0   1   1   4.1e-22   1.9e-18   66.8   0.0    15   118    80   197    65   197 0.85 ABC transporter
AAA_21               PF13304.1    303 seq626_BIOID89725    -            337   3.2e-11   43.6   0.2   1   1   7.2e-14   3.3e-10   40.3   0.0   227   300   159   230    84   233 0.82 AAA domain
Methyltransf_11      PF08241.7     95 seq630_BIOID89725    -            267   1.5e-13   50.9   0.0   1   1   1.1e-16   2.9e-13   49.9   0.0     1    95    55   153    55   153 0.96 Methyltransferase domain
Methyltransf_31      PF13847.1    152 seq630_BIOID89725    -            267   8.9e-12   44.7   0.7   1   1   5.4e-15   1.5e-11   44.0   0.4     2   115    49   160    48   212 0.85 Methyltransferase domain
Methyltransf_25      PF13649.1    101 seq630_BIOID89725    -            267   2.8e-09   37.1   0.1   1   1   1.9e-12   5.2e-09   36.2   0.1     2    85    55   135    54   149 0.84 Methyltransferase domain
Ubie_methyltran      PF01209.13   233 seq630_BIOID89725    -            267   5.2e-08   32.1   0.0   1   1   2.7e-11   7.3e-08   31.6   0.0    41   154    44   156    38   178 0.84 ubiE/COQ5 methyltransferase family
Methyltransf_18      PF12847.2    112 seq630_BIOID89725    -            267   5.3e-07   30.0   0.1   1   1   5.3e-10   1.4e-06   28.6   0.0     3   106    52   150    50   156 0.77 Methyltransferase domain
PLDc_2               PF13091.1    126 seq631_BIOID89725    -            493   4.2e-35  120.1   0.0   1   2   8.6e-14   5.9e-10   38.8   0.0     6   126    59   204    55   204 0.69 PLD-like domain
PLDc_2               PF13091.1    126 seq631_BIOID89725    -            493   4.2e-35  120.1   0.0   2   2   2.6e-26   1.8e-22   79.3   0.0     5   123   295   437   291   440 0.92 PLD-like domain
T6SS-SciN            PF12790.2    142 seq632_BIOID89725    -            178   8.4e-36  122.5   0.0   1   1     7e-40   9.6e-36  122.4   0.0     2   140    19   168    18   170 0.97 Type VI secretion lipoprotein
Fimbrial             PF00419.15   145 seq635_BIOID89725    -            167   3.3e-09   36.9  17.0   1   1     3e-13   4.2e-09   36.6  11.8     1   144    27   166    25   167 0.82 Fimbrial protein
HOK_GEF              PF01848.11    43 seq636_BIOID89725    -             51     4e-19   67.5   4.8   1   1   3.2e-23   4.4e-19   67.3   3.3     1    43     5    47     5    47 0.99 Hok/gef family
Peptidase_M48        PF01435.13   226 seq637_BIOID89725    -            325   5.9e-26   91.3   0.1   1   1   5.7e-30   7.8e-26   90.9   0.1     5   226   113   314   109   314 0.89 Peptidase family M48
Peptidase_C39        PF03412.10   131 seq638_BIOID89725    -            704   4.7e-40  136.3   0.0   1   1   2.4e-43   8.1e-40  135.5   0.0     2   128    27   153    26   156 0.98 Peptidase C39 family
ABC_membrane         PF00664.18   275 seq638_BIOID89725    -            704   8.9e-39  133.4  17.9   1   1   3.5e-42   1.2e-38  132.9  12.4     3   273   184   450   182   452 0.95 ABC transporter transmembrane region
ABC_tran             PF00005.22   118 seq638_BIOID89725    -            704   4.6e-20   72.0   0.0   1   1   2.6e-23   8.9e-20   71.1   0.0     1   118   539   664   539   664 0.84 ABC transporter
EII-Sor              PF03609.9    237 seq639_BIOID89725    -            267     3e-71  239.3  22.8   1   1   2.4e-75   3.3e-71  239.1  15.8     1   236     1   238     1   239 0.99 PTS system sorbose-specific iic component
Alk_phosphatase      PF00245.15   421 seq640_BIOID89725    -            494  2.5e-145  484.2   3.6   1   1  5.7e-146  2.6e-142  474.3   2.5     1   421    87   493    87   493 0.99 Alkaline phosphatase
Metalloenzyme        PF01676.13   262 seq640_BIOID89725    -            494   4.1e-07   29.4   4.3   1   1   3.9e-10   1.8e-06   27.3   0.7   136   228   345   470   168   491 0.86 Metalloenzyme superfamily
Phosphodiest         PF01663.17   364 seq640_BIOID89725    -            494   3.5e-05   23.1   0.0   1   1   1.2e-08   5.5e-05   22.5   0.0   138   254   327   430   248   471 0.69 Type I phosphodiesterase / nucleotide pyrophosphatase
SIS_2                PF13580.1    138 seq641_BIOID89725    -            246   3.1e-31  107.7   0.3   1   1   9.4e-35   6.4e-31  106.7   0.2    15   138    78   200    56   200 0.92 SIS domain
SIS                  PF01380.17   131 seq641_BIOID89725    -            246   5.9e-08   32.2   0.0   1   1   2.3e-11   1.6e-07   30.9   0.0    51   104   163   216   152   229 0.91 SIS domain
Sel1                 PF08238.7     39 seq642_BIOID89725    -            378  1.2e-100  327.6  65.8   1   9   3.4e-14   1.6e-10   41.2   1.3     2    39    43    77    42    77 0.91 Sel1 repeat
Sel1                 PF08238.7     39 seq642_BIOID89725    -            378  1.2e-100  327.6  65.8   2   9   3.4e-13   1.5e-09   38.0   1.2     1    39    78   113    78   113 0.94 Sel1 repeat
Sel1                 PF08238.7     39 seq642_BIOID89725    -            378  1.2e-100  327.6  65.8   3   9   8.8e-15     4e-11   43.0   0.8     2    39   115   149   114   149 0.95 Sel1 repeat
Sel1                 PF08238.7     39 seq642_BIOID89725    -            378  1.2e-100  327.6  65.8   4   9   2.9e-13   1.3e-09   38.2   1.0     2    38   151   184   150   185 0.93 Sel1 repeat
Sel1                 PF08238.7     39 seq642_BIOID89725    -            378  1.2e-100  327.6  65.8   5   9   7.4e-14   3.4e-10   40.1   1.3     1    38   186   220   186   221 0.93 Sel1 repeat
Sel1                 PF08238.7     39 seq642_BIOID89725    -            378  1.2e-100  327.6  65.8   6   9     1e-15   4.6e-12   46.0   0.8     1    38   222   256   222   257 0.91 Sel1 repeat
Sel1                 PF08238.7     39 seq642_BIOID89725    -            378  1.2e-100  327.6  65.8   7   9     2e-15   9.3e-12   45.0   1.1     1    39   258   293   258   293 0.95 Sel1 repeat
Sel1                 PF08238.7     39 seq642_BIOID89725    -            378  1.2e-100  327.6  65.8   8   9   1.8e-16   8.4e-13   48.4   0.6     2    39   295   329   294   329 0.93 Sel1 repeat
Sel1                 PF08238.7     39 seq642_BIOID89725    -            378  1.2e-100  327.6  65.8   9   9   1.2e-10   5.3e-07   29.9   0.1     1    38   330   364   330   365 0.94 Sel1 repeat
TPR_6                PF13174.1     33 seq642_BIOID89725    -            378   1.3e-09   37.7  49.0   1   3   1.3e-06    0.0058   16.8   0.3     2    29   224   255   223   260 0.90 Tetratricopeptide repeat
TPR_6                PF13174.1     33 seq642_BIOID89725    -            378   1.3e-09   37.7  49.0   2   3   5.7e-05      0.26   11.7   0.6     2    28   260   290   259   291 0.85 Tetratricopeptide repeat
TPR_6                PF13174.1     33 seq642_BIOID89725    -            378   1.3e-09   37.7  49.0   3   3   6.6e-06      0.03   14.6   0.2     1    28   295   326   295   328 0.92 Tetratricopeptide repeat
FaeA                 PF04703.7     62 seq649_BIOID89725    -             77   1.4e-30  105.1   0.1   1   1   2.3e-34   1.6e-30  104.9   0.0     1    61     5    64     5    65 0.99 FaeA-like protein
HTH_IclR             PF09339.5     52 seq649_BIOID89725    -             77   6.1e-05   22.4   0.0   1   1   1.3e-08   8.7e-05   21.9   0.0     7    52     8    52     8    52 0.96 IclR helix-turn-helix domain
MscL                 PF01741.13   128 seq650_BIOID89725    -            137   3.4e-57  191.9   3.1   1   1   2.9e-61   3.9e-57  191.7   2.1     1   128     3   133     3   133 0.98 Large-conductance mechanosensitive channel, MscL
HTH_Tnp_IS1          PF12759.2     50 seq651_BIOID89725    -             75   1.5e-31  107.5   0.1   1   1   2.8e-35   1.9e-31  107.1   0.0     1    50    23    72    23    72 0.99 InsA C-terminal domain
Zn_Tnp_IS1           PF03811.8     36 seq651_BIOID89725    -             75   7.9e-09   34.7   2.2   1   1   1.2e-12   7.9e-09   34.7   1.5    18    36     2    20     1    20 0.96 InsA N-terminal domain
Phage_AlpA           PF05930.7     51 seq652_BIOID89725    -             65     1e-16   60.2   0.2   1   1   8.7e-21   1.2e-16   60.0   0.1     3    50    18    64    16    65 0.96 Prophage CP4-57 regulatory protein (AlpA)
Condensation         PF00668.15   301 seq653_BIOID89725    -           2035  8.1e-118  392.5   0.3   1   2   4.1e-61     7e-58  195.7   0.0     2   300   112   409   111   410 0.96 Condensation domain
Condensation         PF00668.15   301 seq653_BIOID89725    -           2035  8.1e-118  392.5   0.3   2   2   7.6e-61   1.3e-57  194.8   0.1     3   300  1494  1781  1492  1782 0.96 Condensation domain
AMP-binding          PF00501.23   418 seq653_BIOID89725    -           2035  1.1e-103  346.6   0.0   1   1  8.9e-107  1.5e-103  346.2   0.0     2   418   594   990   593   990 0.98 AMP-binding enzyme
NRPS                 PF08415.5     58 seq653_BIOID89725    -           2035     4e-40  135.2   2.0   1   2   3.2e-22   5.4e-19   67.5   0.1     1    58   431   486   431   486 0.98 Nonribosomal peptide synthase
NRPS                 PF08415.5     58 seq653_BIOID89725    -           2035     4e-40  135.2   2.0   2   2   5.9e-22     1e-18   66.7   0.2     1    58  1802  1858  1802  1858 0.98 Nonribosomal peptide synthase
PP-binding           PF00550.20    67 seq653_BIOID89725    -           2035   1.1e-31  108.7   0.0   1   3   8.7e-10   1.5e-06   28.2   0.0     2    62    23    82    22    86 0.92 Phosphopantetheine attachment site
PP-binding           PF00550.20    67 seq653_BIOID89725    -           2035   1.1e-31  108.7   0.0   2   3   9.9e-14   1.7e-10   40.9   0.0     2    66  1412  1473  1411  1474 0.94 Phosphopantetheine attachment site
PP-binding           PF00550.20    67 seq653_BIOID89725    -           2035   1.1e-31  108.7   0.0   3   3   6.5e-12   1.1e-08   35.0   0.0     3    67  1952  2013  1950  2013 0.93 Phosphopantetheine attachment site
Methyltransf_12      PF08242.7     99 seq653_BIOID89725    -           2035     7e-10   39.1   0.0   1   1   1.1e-12   1.9e-09   37.7   0.0     1    99  1182  1279  1182  1279 0.95 Methyltransferase domain
Methyltransf_23      PF13489.1    162 seq653_BIOID89725    -           2035   1.6e-07   31.0   0.0   1   1   4.5e-10   7.6e-07   28.8   0.0     8   159  1163  1324  1157  1326 0.71 Methyltransferase domain
Methyltransf_11      PF08241.7     95 seq653_BIOID89725    -           2035   1.3e-05   25.4   0.0   1   1     2e-08   3.4e-05   24.1   0.0     1    94  1182  1280  1182  1281 0.90 Methyltransferase domain
FimH_man-bind        PF09160.5    147 seq654_BIOID89725    -            338   5.8e-63  211.0   0.1   1   1   1.6e-66   1.1e-62  210.0   0.0     1   147    51   205    51   205 1.00 FimH, mannose binding
Fimbrial             PF00419.15   145 seq654_BIOID89725    -            338   5.4e-12   46.0   5.8   1   1   7.9e-16   5.4e-12   46.0   4.0     4   145   207   338   204   338 0.87 Fimbrial protein
GPW_gp25             PF04965.9     99 seq655_BIOID89725    -            142   2.5e-17   62.1   0.0   1   1   2.6e-21   3.5e-17   61.6   0.0     2    91    25   114    24   118 0.94 Gene 25-like lysozyme
ABC_membrane         PF00664.18   275 seq656_BIOID89725    -            707   8.9e-54  182.6  17.0   1   1   3.4e-57   1.2e-53  182.2  11.8     3   275   152   424   150   424 0.98 ABC transporter transmembrane region
Peptidase_C39        PF03412.10   131 seq656_BIOID89725    -            707   4.6e-27   94.2   0.0   1   1   2.5e-30   8.5e-27   93.4   0.0    12   130     8   129     3   130 0.97 Peptidase C39 family
ABC_tran             PF00005.22   118 seq656_BIOID89725    -            707   1.4e-20   73.6   0.0   1   1   8.2e-24   2.8e-20   72.7   0.0     1   118   509   634   509   634 0.94 ABC transporter
Peripla_BP_3         PF13377.1    160 seq657_BIOID89725    -            343   3.7e-27   95.1   0.0   1   1   3.1e-30   1.4e-26   93.2   0.0     2   160   180   343   179   343 0.87 Periplasmic binding protein-like domain
LacI                 PF00356.16    46 seq657_BIOID89725    -            343   1.2e-18   66.3   0.0   1   1   5.8e-22   2.6e-18   65.2   0.0     1    46    14    59    14    59 0.99 Bacterial regulatory proteins, lacI family
Peripla_BP_1         PF00532.16   279 seq657_BIOID89725    -            343   9.4e-17   60.9   0.1   1   1   3.2e-20   1.5e-16   60.3   0.0     2   277    71   336    70   338 0.80 Periplasmic binding proteins and sugar binding domain of LacI family
FCD                  PF07729.7    125 seq658_BIOID89725    -            274   1.1e-22   80.5   6.2   1   1   2.4e-26   1.6e-22   80.0   4.3     1   124   116   246   116   247 0.90 FCD domain
GntR                 PF00392.16    64 seq658_BIOID89725    -            274     6e-14   51.1   0.2   1   1   1.8e-17   1.2e-13   50.1   0.1     4    62    31    89    29    91 0.95 Bacterial regulatory proteins, gntR family
DUF968               PF06147.6    200 seq659_BIOID89725    -            349   2.8e-79  265.5   0.1   1   1   3.3e-83   4.6e-79  264.8   0.0     2   199   130   345   129   346 0.99 Protein of unknown function (DUF968)
DDE_Tnp_IS1          PF03400.8    131 seq660_BIOID89725    -             55   5.7e-27   94.2   0.2   1   1   4.5e-31   6.2e-27   94.1   0.1     7    61     1    55     1    55 0.98 IS1 transposase
Orn_Arg_deC_N        PF02784.11   251 seq661_BIOID89725    -            589   7.7e-20   71.0   0.0   1   1   4.2e-23   1.2e-19   70.4   0.0    14   250    49   277    37   278 0.86 Pyridoxal-dependent decarboxylase, pyridoxal binding domain
Acetyltransf_3       PF13302.1    142 seq661_BIOID89725    -            589   3.2e-11   43.6   0.0   1   1   2.1e-14   5.8e-11   42.7   0.0     4   142   425   563   422   563 0.78 Acetyltransferase (GNAT) domain
Acetyltransf_1       PF00583.19    83 seq661_BIOID89725    -            589   3.8e-07   29.9   0.0   1   1   3.4e-10   9.4e-07   28.6   0.0     4    83   487   563   484   563 0.94 Acetyltransferase (GNAT) family
Acetyltransf_4       PF13420.1    155 seq661_BIOID89725    -            589   1.3e-05   25.1   1.5   1   1   8.5e-09   2.3e-05   24.2   1.0    11   154   435   582   430   583 0.81 Acetyltransferase (GNAT) domain
Molybdopterin        PF00384.17   432 seq663_BIOID89725    -            808   6.4e-88  295.2   0.0   1   1   1.7e-91   7.9e-88  294.9   0.0     1   432   115   566   115   566 0.93 Molybdopterin oxidoreductase
Molydop_binding      PF01568.16   109 seq663_BIOID89725    -            808   5.4e-27   93.6   0.0   1   1   2.2e-30     1e-26   92.7   0.0     1   107   687   800   687   802 0.97 Molydopterin dinucleotide binding domain
Molybdop_Fe4S4       PF04879.11    55 seq663_BIOID89725    -            808   2.7e-13   49.4   0.9   1   1     1e-16   4.7e-13   48.6   0.6     1    55    53   112    53   112 0.96 Molybdopterin oxidoreductase Fe4S4 domain
CTP_transf_3         PF02348.14   217 seq664_BIOID89725    -            246   1.4e-61  207.7   0.0   1   1   2.7e-65   1.9e-61  207.3   0.0     1   217     5   213     5   215 0.98 Cytidylyltransferase
NTP_transf_3         PF12804.2    179 seq664_BIOID89725    -            246   3.7e-10   40.1   0.2   1   1   9.5e-14   6.5e-10   39.3   0.1    14   124    14   129    10   229 0.77 MobA-like NTP transferase domain
DDE_Tnp_IS1          PF03400.8    131 seq665_BIOID89725    -             69   2.3e-35  121.4   1.3   1   1   1.8e-39   2.5e-35  121.3   0.9    63   131     1    69     1    69 0.99 IS1 transposase
ABC_tran             PF00005.22   118 seq666_BIOID89725    -            334   2.6e-21   76.0   0.0   1   1   8.9e-25     4e-21   75.4   0.0     1   117    64   192    64   193 0.90 ABC transporter
oligo_HPY            PF08352.7     64 seq666_BIOID89725    -            334   1.3e-19   70.1   0.2   1   1   5.3e-23   2.4e-19   69.3   0.2     1    64   244   311   244   311 0.99 Oligopeptide/dipeptide transporter, C-terminal region
DSPc                 PF00782.15   133 seq668_BIOID89725    -            451   3.5e-24   84.7   0.0   1   1   1.9e-27   6.3e-24   83.9   0.0     1   132   327   450   327   451 0.96 Dual specificity phosphatase, catalytic domain
PAP2                 PF01569.16   129 seq668_BIOID89725    -            451     3e-09   36.5   5.3   1   1   8.8e-13     3e-09   36.5   3.6     5   126   107   220    83   223 0.87 PAP2 superfamily
PAP2_3               PF14378.1    191 seq668_BIOID89725    -            451   4.4e-08   32.7   2.4   1   1   1.3e-11   4.4e-08   32.7   1.7    72   189   102   211    91   213 0.84 PAP2 superfamily
Y_phosphatase        PF00102.22   236 seq668_BIOID89725    -            451   2.8e-05   23.4   0.0   1   1   1.3e-08   4.3e-05   22.8   0.0   152   224   376   439   350   445 0.82 Protein-tyrosine phosphatase
EIID-AGA             PF03613.9    264 seq670_BIOID89725    -            263   9.9e-93  309.7   4.6   1   1   8.1e-97   1.1e-92  309.5   3.2     2   264     4   263     3   263 0.97 PTS system mannose/fructose/sorbose family IID component
DUF3702              PF12486.3    148 seq671_BIOID89725    -            458   2.2e-48  163.5  12.9   1   1   3.2e-52   2.2e-48  163.5   8.9     2   146   306   449   305   451 0.98 ImpA domain protein
ImpA-rel_N           PF06812.7     62 seq671_BIOID89725    -            458     1e-17   63.5   0.9   1   1   5.8e-21     4e-17   61.6   0.6     1    60    42   100    42   102 0.98 ImpA-related N-terminal
Aminotran_1_2        PF00155.16   363 seq673_BIOID89725    -            356   8.7e-67  225.4   0.0   1   1   7.7e-71     1e-66  225.2   0.0    31   362    46   350    30   351 0.93 Aminotransferase class I and II
Iso_dh               PF00180.15   348 seq675_BIOID89725    -             50   2.7e-07   29.7   0.0   1   1   2.1e-11   2.9e-07   29.6   0.0   305   348     1    46     1    46 0.97 Isocitrate/isopropylmalate dehydrogenase
GATase_4             PF13230.1    272 seq677_BIOID89725    -            255    4e-107  356.8   0.0   1   1  9.6e-111  4.4e-107  356.7   0.0     1   252     1   252     1   255 0.99 Glutamine amidotransferases class-II
GATase_2             PF00310.16   361 seq677_BIOID89725    -            255   3.3e-17   62.1   0.1   1   1   2.1e-15   9.7e-12   44.1   0.1   189   359    65   215    60   217 0.87 Glutamine amidotransferases class-II
DUF2799              PF10973.3     89 seq678_BIOID89725    -            121   3.6e-17   62.0   0.6   1   1   3.3e-21   4.5e-17   61.7   0.4     1    88    31   113    31   114 0.93 Protein of unknown function (DUF2799)
EI24                 PF07264.6    219 seq680_BIOID89725    -            253   7.9e-53  179.0  21.4   1   1   6.6e-57     9e-53  178.8  14.8     1   219    11   232    11   232 0.97 Etoposide-induced protein 2.4 (EI24)
DUF4156              PF13698.1     93 seq683_BIOID89725    -            121   4.1e-32  109.8   0.1   1   1   3.6e-36   4.9e-32  109.5   0.0     2    93    27   119    26   119 0.98 Domain of unknown function (DUF4156)
ABC_tran             PF00005.22   118 seq686_BIOID89725    -            637     1e-36  125.7   1.1   1   2   2.4e-18   3.3e-15   56.3   0.0     1   118    41   178    41   178 0.87 ABC transporter
ABC_tran             PF00005.22   118 seq686_BIOID89725    -            637     1e-36  125.7   1.1   2   2   2.3e-21   3.2e-18   66.1   0.0     1   118   352   459   352   459 0.92 ABC transporter
ABC_tran_2           PF12848.2     85 seq686_BIOID89725    -            637   6.6e-29   99.4   4.3   1   1   4.8e-32   6.6e-29   99.4   3.0     1    83   217   298   217   302 0.93 ABC transporter
Capsule_synth        PF05159.9    269 seq689_BIOID89725    -            675  2.1e-182  604.4   0.0   1   2   1.9e-96   2.6e-92  309.0   0.0     1   269    37   299    37   299 0.99 Capsule polysaccharide biosynthesis protein
Capsule_synth        PF05159.9    269 seq689_BIOID89725    -            675  2.1e-182  604.4   0.0   2   2   8.6e-92   1.2e-87  293.7   0.0     2   269   366   623   365   623 0.97 Capsule polysaccharide biosynthesis protein
Phytase-like         PF13449.1    326 seq691_BIOID89725    -            457   1.1e-33  116.7   0.0   1   1   1.4e-37   1.9e-33  115.9   0.0    60   311   146   396    50   410 0.85 Esterase-like activity of phytase
DUF4154              PF13689.1    145 seq695_BIOID89725    -            172   1.7e-32  111.8   0.0   1   1   1.6e-36   2.1e-32  111.5   0.0     6   145    32   168    27   168 0.95 Domain of unknown function (DUF4154)
Glucosamine_iso      PF01182.15   199 seq696_BIOID89725    -            255   1.8e-19   70.1   0.0   1   1   1.7e-23   2.4e-19   69.7   0.0     4   198    30   226    28   227 0.80 Glucosamine-6-phosphate isomerases/6-phosphogluconolactonase
RusA                 PF05866.6    116 seq697_BIOID89725    -            119   1.2e-20   73.8   0.0   1   1     1e-24   1.4e-20   73.7   0.0     1   115     7   115     7   116 0.88 Endodeoxyribonuclease RusA
PsiF_repeat          PF07769.9     35 seq698_BIOID89725    -            106     5e-37  125.0  21.0   1   2   7.1e-24   9.7e-20   69.7   4.0     2    35    26    59    25    59 0.97 psiF repeat
PsiF_repeat          PF07769.9     35 seq698_BIOID89725    -            106     5e-37  125.0  21.0   2   2   2.4e-21   3.3e-17   61.5   5.0     2    35    70   103    69   103 0.97 psiF repeat
UxuA                 PF03786.8    351 seq699_BIOID89725    -            394  4.2e-163  541.7   0.2   1   1    7e-167  4.8e-163  541.6   0.1     1   350     1   388     1   389 0.99 D-mannonate dehydratase (UxuA)
AP_endonuc_2         PF01261.19   211 seq699_BIOID89725    -            394   7.7e-09   35.0   0.0   1   1   7.8e-12   5.3e-08   32.3   0.0     3   189    18   299    16   322 0.81 Xylose isomerase-like TIM barrel
PD40                 PF07676.7     39 seq700_BIOID89725    -            390   1.3e-08   34.2   0.0   1   1   1.1e-05      0.14   11.7   0.0    14    39   356   379   355   379 0.93 WD40-like Beta Propeller Repeat
OEP                  PF02321.13   188 seq701_BIOID89725    -            460   2.4e-52  177.1  36.5   1   2     1e-26   1.4e-22   80.1  12.6     3   188    65   247    63   247 0.97 Outer membrane efflux protein
OEP                  PF02321.13   188 seq701_BIOID89725    -            460   2.4e-52  177.1  36.5   2   2   7.7e-34     1e-29  103.3   7.2     4   188   272   455   269   455 0.94 Outer membrane efflux protein
YihI                 PF04220.7    169 seq702_BIOID89725    -            169   2.8e-56  189.3  15.5   1   1   2.3e-60   3.1e-56  189.2  10.7     3   167     5   165     2   167 0.94 Der GTPase activator (YihI)
Pyocin_S             PF06958.7    139 seq703_BIOID89725    -            593   5.9e-40  136.7   1.4   1   1   2.1e-43   9.5e-40  136.0   1.0     1   139   309   450   309   450 0.97 S-type Pyocin
Colicin-DNase        PF12639.2    110 seq703_BIOID89725    -            593   5.4e-30  103.7   0.0   1   1   1.9e-33   8.8e-30  103.0   0.0     1   109   454   591   454   592 0.96 DNase/tRNase domain of colicin-like bacteriocin
DUF796               PF05638.7    134 seq703_BIOID89725    -            593     3e-24   85.4   0.0   1   1   9.9e-28   4.5e-24   84.8   0.0     1   133     6   139     6   140 0.91 Protein of unknown function (DUF796)
EAL                  PF00563.15   236 seq704_BIOID89725    -            246     5e-30  104.6   0.0   1   1   4.5e-34   6.2e-30  104.3   0.0    13   234    20   231    11   233 0.88 EAL domain
Lysis_S              PF04971.7     68 seq707_BIOID89725    -             71   2.5e-47  158.3   0.6   1   1     2e-51   2.8e-47  158.1   0.4     1    68     4    71     4    71 1.00 Lysis protein S
IGPD                 PF00475.13   145 seq709_BIOID89725    -            355   1.3e-64  216.3   0.3   1   1   6.7e-68   2.3e-64  215.5   0.2     1   145   196   338   196   338 0.99 Imidazoleglycerol-phosphate dehydratase
HAD_2                PF13419.1    176 seq709_BIOID89725    -            355   4.5e-07   30.1   0.0   1   1   4.2e-09   1.5e-05   25.2   0.0    76   173    30   145    19   148 0.81 Haloacid dehalogenase-like hydrolase
Hydrolase_like       PF13242.1     75 seq709_BIOID89725    -            355   1.8e-06   27.4   0.0   1   1   1.1e-09   3.9e-06   26.3   0.0     1    44   102   144   102   148 0.90 HAD-hyrolase-like
PNK3P                PF08645.6    158 seq709_BIOID89725    -            355   1.9e-06   27.3   0.0   1   1   9.8e-10   3.4e-06   26.5   0.0     5   129     8   134     4   184 0.77 Polynucleotide kinase 3 phosphatase
DUF1133              PF06576.6    176 seq712_BIOID89725    -            184  2.3e-103  342.6   0.7   1   1  1.9e-107  2.6e-103  342.5   0.5     1   176     1   176     1   176 1.00 Protein of unknown function (DUF1133)
GGDEF                PF00990.16   161 seq713_BIOID89725    -            371   1.7e-47  160.9   0.0   1   1   3.2e-51   2.2e-47  160.5   0.0     2   161   211   366   210   366 0.97 GGDEF domain
MASE2                PF05230.6     91 seq713_BIOID89725    -            371   2.2e-32  110.7   9.8   1   1     7e-36   4.8e-32  109.6   3.5     1    91    39   129    39   129 0.99 MASE2 domain
Phage_lysozyme       PF00959.14   110 seq714_BIOID89725    -            165   4.2e-32  110.5   0.3   1   1   3.8e-36   5.2e-32  110.3   0.2     1   109    48   154    48   155 0.98 Phage lysozyme
GGDEF                PF00990.16   161 seq716_BIOID89725    -            408   7.4e-45  152.3   0.5   1   1   8.6e-49   1.2e-44  151.6   0.3     1   159   249   403   249   405 0.96 GGDEF domain
PALP                 PF00291.20   307 seq718_BIOID89725    -            323   1.3e-63  214.9   0.3   1   1   1.1e-67   1.5e-63  214.7   0.2     3   306    10   300     8   301 0.87 Pyridoxal-phosphate dependent enzyme
IlvN                 PF07991.7    165 seq722_BIOID89725    -            491   6.6e-61  204.3   0.2   1   1   1.6e-64   1.1e-60  203.6   0.1     2   165    35   204    34   204 0.98 Acetohydroxy acid isomeroreductase, catalytic domain
IlvC                 PF01450.14   145 seq722_BIOID89725    -            491     4e-56  188.8   0.1   1   2   3.3e-21   2.3e-17   63.1   0.0     1   128   210   337   210   345 0.91 Acetohydroxy acid isomeroreductase, catalytic domain
IlvC                 PF01450.14   145 seq722_BIOID89725    -            491     4e-56  188.8   0.1   2   2   7.7e-40   5.3e-36  123.6   0.0    15   145   359   485   349   485 0.93 Acetohydroxy acid isomeroreductase, catalytic domain
Radical_SAM          PF04055.16   166 seq723_BIOID89725    -            457   3.6e-15   56.4   0.0   1   1     8e-19   5.4e-15   55.8   0.0     2   164    57   227    56   229 0.79 Radical SAM superfamily
HemN_C               PF06969.11    66 seq723_BIOID89725    -            457   4.3e-12   45.8   0.5   1   1   2.4e-15   1.7e-11   43.9   0.0     1    66   363   431   363   431 0.94 HemN C-terminal domain
LTXXQ                PF07813.7    100 seq726_BIOID89725    -            167     4e-20   72.0  12.1   1   1   5.8e-24     4e-20   72.0   8.4     4   100    41   137    38   137 0.96 LTXXQ motif family protein
Metal_resist         PF13801.1    125 seq726_BIOID89725    -            167   1.5e-09   37.7   9.4   1   1   2.2e-13   1.5e-09   37.7   6.5    19   124    30   131     8   132 0.85 Heavy-metal resistance
Phage_lysis          PF03245.8    125 seq730_BIOID89725    -            153   2.1e-48  163.3  13.3   1   1   1.7e-52   2.4e-48  163.1   9.2     1   125    29   153    29   153 0.99 Bacteriophage lysis protein
HlyD                 PF00529.15   306 seq731_BIOID89725    -            478   9.8e-32  110.3  13.4   1   1   3.5e-35   1.2e-31  110.0   9.3     1   305    95   407    95   408 0.93 HlyD family secretion protein
HlyD_3               PF13437.1    105 seq731_BIOID89725    -            478   8.8e-21   74.1   2.9   1   1   7.6e-22   2.6e-18   66.1   0.6     1   104   329   444   329   445 0.89 HlyD family secretion protein
HlyD_2               PF12700.2    328 seq731_BIOID89725    -            478   1.1e-08   34.5  16.9   1   1   1.2e-10     4e-07   29.3  11.7    11   226    84   396    77   454 0.79 HlyD family secretion protein
LolA                 PF03548.10   165 seq734_BIOID89725    -            204   3.3e-57  192.5   4.4   1   1   2.8e-61   3.8e-57  192.3   3.0     2   165    34   192    33   192 0.99 Outer membrane lipoprotein carrier protein LolA
Iso_dh               PF00180.15   348 seq735_BIOID89725    -            416  7.1e-116  386.8   0.0   1   1    6e-120  8.2e-116  386.6   0.0     2   348    29   412    28   412 0.98 Isocitrate/isopropylmalate dehydrogenase
Rz1                  PF06085.6     40 seq736_BIOID89725    -             60   4.4e-24   83.4  10.6   1   1   4.2e-28   5.7e-24   83.1   7.3     1    40    20    60    20    60 0.98 Lipoprotein Rz1 precursor
NLPC_P60             PF00877.14   105 seq737_BIOID89725    -            252   1.5e-30  104.9   0.0   1   1     4e-34   2.7e-30  104.1   0.0     1   105   134   244   134   244 0.98 NlpC/P60 family
adh_short_C2         PF13561.1    243 seq738_BIOID89725    -            266   4.5e-36  124.7   0.0   1   1   1.2e-39   5.5e-36  124.4   0.0     6   242    21   258    18   259 0.93 Enoyl-(Acyl carrier protein) reductase
adh_short            PF00106.20   167 seq738_BIOID89725    -            266   5.4e-28   97.8   0.0   1   1   1.5e-31   6.7e-28   97.5   0.0     2   165    13   177    12   179 0.94 short chain dehydrogenase
KR                   PF08659.5    181 seq738_BIOID89725    -            266   4.2e-09   36.1   0.0   1   1   1.4e-12   6.3e-09   35.6   0.0     4   156    15   167    13   177 0.85 KR domain
AMP-binding          PF00501.23   418 seq740_BIOID89725    -            573   6.4e-86  288.1   0.0   1   1   5.7e-90   7.8e-86  287.9   0.0     2   413    49   483    48   486 0.95 AMP-binding enzyme
MdoG                 PF04349.7    484 seq741_BIOID89725    -            517  8.5e-263  871.7   1.2   1   1  7.2e-267  9.8e-263  871.5   0.8     1   483    29   514    29   515 1.00 Periplasmic glucan biosynthesis protein, MdoG
Mannitol_dh_C        PF08125.8    245 seq742_BIOID89725    -            486   1.8e-96  321.9   0.0   1   1  3.5e-100   2.4e-96  321.5   0.0     1   245   216   463   216   463 0.99 Mannitol dehydrogenase C-terminal domain
Mannitol_dh          PF01232.18   151 seq742_BIOID89725    -            486   2.9e-54  182.9   0.0   1   1   7.2e-58   4.9e-54  182.2   0.0     2   151    24   188    23   188 0.99 Mannitol dehydrogenase Rossmann domain
DUF3418              PF11898.3    586 seq747_BIOID89725    -           1300  4.3e-241  801.2   0.6   1   1  2.5e-244  5.7e-241  800.8   0.4     2   586   712  1298   711  1298 0.99 Domain of unknown function (DUF3418)
OB_NTP_bind          PF07717.11   111 seq747_BIOID89725    -           1300   4.1e-25   87.5   0.0   1   1   3.5e-28     8e-25   86.6   0.0     2   111   600   699   599   699 0.97 Oligonucleotide/oligosaccharide-binding (OB)-fold
HA2                  PF04408.18   102 seq747_BIOID89725    -           1300   2.7e-24   85.0   0.0   1   1   2.5e-27   5.8e-24   83.9   0.0     2   101   465   558   464   559 0.90 Helicase associated domain (HA2)
Helicase_C           PF00271.26    78 seq747_BIOID89725    -           1300   1.1e-10   41.0   0.1   1   1   1.1e-13   2.5e-10   39.9   0.1     2    77   312   403   311   404 0.94 Helicase conserved C-terminal domain
DEAD                 PF00270.24   173 seq747_BIOID89725    -           1300   5.9e-07   28.9   0.0   1   1     6e-10   1.4e-06   27.7   0.0     7   167    86   233    80   239 0.72 DEAD/DEAH box helicase
GATase               PF00117.23   192 seq748_BIOID89725    -            196   6.2e-28   97.4   0.0   1   1   2.1e-31   7.1e-28   97.2   0.0     1   189     4   194     4   196 0.81 Glutamine amidotransferase class-I
GATase_3             PF07685.9    158 seq748_BIOID89725    -            196   9.7e-06   25.1   0.0   1   1   4.3e-09   1.5e-05   24.5   0.0     8    79    39   100    32   106 0.87 CobB/CobQ-like glutamine amidotransferase domain
CusF_Ec              PF11604.3     70 seq749_BIOID89725    -            110     1e-21   76.4   0.4   1   1   9.7e-26   1.3e-21   76.0   0.2     1    67    42   107    42   110 0.93 Copper binding periplasmic protein CusF
Cation_efflux        PF01545.16   285 seq753_BIOID89725    -            300   3.3e-65  219.8   5.3   1   1   2.8e-69   3.8e-65  219.6   3.7     2   283    14   289    13   291 0.97 Cation efflux family
Fer4_11              PF13247.1     99 seq755_BIOID89725    -            205   1.2e-31  108.4  10.9   1   1   8.5e-35   1.2e-31  108.4   7.5     3    97    60   153    58   155 0.97 4Fe-4S dicluster domain
Fer4_2               PF12797.2     22 seq755_BIOID89725    -            205   1.1e-13   50.0  30.8   1   1   6.7e-10   9.1e-07   28.3   0.6     2    20     6    24     5    33 0.89 4Fe-4S binding domain
Fer4                 PF00037.22    24 seq755_BIOID89725    -            205   9.1e-13   47.1  35.1   1   1   8.5e-11   1.2e-07   30.9   3.3     1    23    92   114    92   115 0.94 4Fe-4S binding domain
Fer4_7               PF12838.2     52 seq755_BIOID89725    -            205   2.4e-12   46.9  28.1   1   1   9.2e-10   1.3e-06   28.6   7.3     2    50    99   147    98   149 0.87 4Fe-4S dicluster domain
Fer4_9               PF13187.1     55 seq755_BIOID89725    -            205   8.2e-12   45.0  26.6   1   1   5.5e-10   7.5e-07   29.2   7.4     2    53    99   148    98   150 0.95 4Fe-4S dicluster domain
Fer4_10              PF13237.1     52 seq755_BIOID89725    -            205   4.5e-11   42.2  30.2   1   1   8.2e-09   1.1e-05   24.9   8.0     2    52    92   146    91   146 0.76 4Fe-4S dicluster domain
Fer4_4               PF12800.2     17 seq755_BIOID89725    -            205   1.7e-10   40.2  32.5   1   3     3e-05      0.04   14.1   2.3     1    15    11    25    11    29 0.90 4Fe-4S binding domain
Fer4_4               PF12800.2     17 seq755_BIOID89725    -            205   1.7e-10   40.2  32.5   2   3   3.3e-05     0.045   13.9   2.0     2    16    65    81    64    85 0.86 4Fe-4S binding domain
Fer4_4               PF12800.2     17 seq755_BIOID89725    -            205   1.7e-10   40.2  32.5   3   3   2.9e-07    0.0004   20.3   2.0     2    17    97   112    96   112 0.91 4Fe-4S binding domain
Fer4_6               PF12837.2     24 seq755_BIOID89725    -            205   2.4e-10   39.7  39.6   1   1   3.1e-09   4.2e-06   26.2   3.2     1    23    91   113    91   114 0.95 4Fe-4S binding domain
Fer4_3               PF12798.2     15 seq755_BIOID89725    -            205   7.3e-07   29.1  40.1   1   2   9.4e-06     0.013   15.9   4.2     1    15    67    83    67    83 0.98 4Fe-4S binding domain
Fer4_3               PF12798.2     15 seq755_BIOID89725    -            205   7.3e-07   29.1  40.1   2   2   4.8e-05     0.065   13.7   1.6     1    13   126   147   126   149 0.94 4Fe-4S binding domain
LppC                 PF04348.8    536 seq760_BIOID89725    -            720  3.3e-137  458.1  24.1   1   2   8.3e-54   1.1e-49  169.2  14.4     1   316    82   389    82   395 0.93 LppC putative lipoprotein
LppC                 PF04348.8    536 seq760_BIOID89725    -            720  3.3e-137  458.1  24.1   2   2   7.5e-91     1e-86  291.5   0.1   245   536   388   714   383   714 0.97 LppC putative lipoprotein
FliD_C               PF07195.7    239 seq763_BIOID89725    -            468   2.9e-60  203.4  20.8   1   1   4.2e-64   2.9e-60  203.4  14.4     1   239   222   452   222   452 0.98 Flagellar hook-associated protein 2 C-terminus
FliD_N               PF02465.13    99 seq763_BIOID89725    -            468   1.2e-23   83.2  12.7   1   1   1.7e-27   1.2e-23   83.2   8.8     1    99    10   107    10   107 0.96 Flagellar hook-associated protein 2 C-terminus
MgsA_C               PF12002.3    168 seq764_BIOID89725    -            447   3.2e-68  228.5   0.6   1   1   4.5e-71   5.5e-68  227.7   0.4     1   167   268   435   268   436 0.99 MgsA AAA+ ATPase C terminal
AAA                  PF00004.24   132 seq764_BIOID89725    -            447   2.4e-18   66.4   0.1   1   1   2.3e-20   2.8e-17   63.0   0.0     1   126    53   159    53   165 0.91 ATPase family associated with various cellular activities (AAA)
RuvB_N               PF05496.7    234 seq764_BIOID89725    -            447   3.5e-16   58.8   0.1   1   1   1.6e-18     2e-15   56.3   0.0    15   133    17   138     7   155 0.79 Holliday junction DNA helicase ruvB N-terminus
AAA_5                PF07728.9    139 seq764_BIOID89725    -            447   8.9e-08   31.8   0.1   1   1   9.5e-10   1.2e-06   28.2   0.1     2   102    53   143    52   236 0.84 AAA domain (dynein-related subfamily)
AAA_19               PF13245.1     76 seq764_BIOID89725    -            447   1.4e-07   31.0   0.4   1   1   1.3e-09   1.6e-06   27.6   0.0    10    62    51    95    43   134 0.65 Part of AAA domain
Abhydrolase_1        PF00561.15   230 seq765_BIOID89725    -            340   1.8e-26   92.9   0.0   1   1   1.7e-29   5.9e-26   91.3   0.0     4   218   105   312   102   315 0.96 alpha/beta hydrolase fold
Abhydrolase_6        PF12697.2    228 seq765_BIOID89725    -            340   3.6e-16   59.6   0.4   1   1   1.5e-19     5e-16   59.1   0.3     1   219    75   312    75   320 0.72 Alpha/beta hydrolase family
Abhydrolase_5        PF12695.2    142 seq765_BIOID89725    -            340   7.8e-11   41.8   0.2   1   1     7e-14   2.4e-10   40.2   0.1     2   141    75   308    74   309 0.65 Alpha/beta hydrolase family
OmpA                 PF00691.15    97 seq767_BIOID89725    -            160   3.4e-18   65.7   0.1   1   1   3.8e-22   5.3e-18   65.1   0.1     1    97    55   151    55   151 0.95 OmpA family
HlyD_2               PF12700.2    328 seq768_BIOID89725    -            407   1.9e-14   53.4   0.0   1   1   9.3e-18   6.4e-14   51.7   0.0   136   327   187   378    98   379 0.80 HlyD family secretion protein
HlyD_3               PF13437.1    105 seq768_BIOID89725    -            407   3.2e-13   49.8   0.2   1   1     2e-14   1.4e-10   41.3   0.0     1   105   209   310   209   310 0.96 HlyD family secretion protein
PfkB                 PF00294.19   301 seq769_BIOID89725    -            337   1.6e-69  234.2   0.0   1   1   1.4e-73   1.9e-69  233.9   0.0     2   297    31   331    30   335 0.97 pfkB family carbohydrate kinase
Colicin_Pyocin       PF01320.13    85 seq773_BIOID89725    -             98   4.3e-30  103.2   0.6   1   1   3.8e-34   5.2e-30  103.0   0.4     3    85     6    96     3    96 0.89 Colicin immunity protein / pyocin immunity protein
PTS-HPr              PF00381.14    84 seq774_BIOID89725    -             85   1.3e-31  108.2   0.2   1   1   9.9e-36   1.4e-31  108.1   0.1     1    82     1    82     1    84 0.98 PTS HPr component phosphorylation site
DmsC                 PF04976.7    276 seq775_BIOID89725    -            364  3.5e-114  380.6  21.1   1   1  3.1e-118  4.2e-114  380.3  14.6     1   276    81   354    81   354 0.99 DMSO reductase anchor subunit (DmsC)
Capsule_synth        PF05159.9    269 seq776_BIOID89725    -            412   1.5e-82  277.0   0.1   1   1   1.3e-86   1.7e-82  276.7   0.1     1   269    82   389    82   389 0.98 Capsule polysaccharide biosynthesis protein
His_biosynth         PF00977.16   228 seq778_BIOID89725    -            245   2.2e-75  252.7   0.2   1   1   8.8e-79   2.4e-75  252.6   0.1     1   228     1   234     1   234 0.98 Histidine biosynthesis protein
Trp_syntA            PF00290.15   259 seq778_BIOID89725    -            245   9.1e-06   24.2   0.9   1   1   3.6e-08   9.9e-05   20.8   0.1   174   232    51   108    32   114 0.88 Tryptophan synthase alpha chain
Cupin_2              PF07883.6     71 seq781_BIOID89725    -            107   8.3e-13   47.5   0.3   1   1   7.5e-17     1e-12   47.2   0.2     3    64    33    91    31    98 0.89 Cupin domain
PEP-utilizers_C      PF02896.13   294 seq785_BIOID89725    -            575  1.7e-124  414.3   0.2   1   1  5.1e-128  2.3e-124  413.9   0.1     1   293   250   541   250   542 0.99 PEP-utilising enzyme, TIM barrel domain
PEP-utilisers_N      PF05524.8    123 seq785_BIOID89725    -            575   1.9e-31  108.3   5.0   1   1   4.2e-35   1.9e-31  108.3   3.5     2   123     3   127     2   127 0.96 PEP-utilising enzyme, N-terminal
PEP-utilizers        PF00391.18    81 seq785_BIOID89725    -            575   6.9e-25   86.3   0.2   1   1   4.5e-28   2.1e-24   84.7   0.1     9    80   152   224   147   225 0.93 PEP-utilising enzyme, mobile domain
DUF303               PF03629.13   255 seq788_BIOID89725    -            518   1.8e-25   89.5   0.0   1   1   3.7e-29   2.5e-25   89.0   0.0     3   200    85   312    83   355 0.76 Domain of unknown function (DUF303)
DUF1737              PF08410.5     54 seq788_BIOID89725    -            518   5.9e-19   67.4   0.1   1   1   1.2e-21   8.4e-18   63.7   0.0     1    53     6    55     6    56 0.97 Domain of unknown function (DUF1737)
Elong-fact-P_C       PF09285.6     56 seq789_BIOID89725    -            188   5.3e-27   92.8   1.0   1   1   2.4e-30   1.1e-26   91.8   0.2     1    56   131   186   131   186 0.99 Elongation factor P, C-terminal
EFP                  PF01132.15    55 seq789_BIOID89725    -            188   3.2e-24   84.2   0.1   1   1   1.2e-27   5.5e-24   83.4   0.0     3    55    71   123    69   123 0.97 Elongation factor P (EF-P) OB domain
EFP_N                PF08207.7     58 seq789_BIOID89725    -            188   5.8e-24   83.6   0.0   1   1   4.5e-27     2e-23   81.8   0.0     3    57     7    61     5    62 0.97 Elongation factor P (EF-P) KOW-like domain
DUF1064              PF06356.6    118 seq794_BIOID89725    -            110   1.2e-19   70.3   2.4   1   1   9.2e-23   1.3e-18   67.0   1.7     1   101    13   103    13   109 0.94 Protein of unknown function (DUF1064)
DUF188               PF02639.9    130 seq795_BIOID89725    -            152     1e-50  170.3   0.0   1   1   8.8e-55   1.2e-50  170.1   0.0     1   127    17   143    17   146 0.98 Uncharacterized BCR, YaiI/YqxD family COG1671
PFK                  PF00365.15   282 seq796_BIOID89725    -            340    1e-129  431.3   2.2   1   1  8.9e-134  1.2e-129  431.1   1.5     1   281    23   297    23   298 0.98 Phosphofructokinase
Colicin_Pyocin       PF01320.13    85 seq798_BIOID89725    -             97   4.9e-33  112.7   0.1   1   1   4.1e-37   5.6e-33  112.5   0.1     3    85     2    92     1    92 0.93 Colicin immunity protein / pyocin immunity protein
Na_Pi_cotrans        PF02690.10   142 seq799_BIOID89725    -            543   1.6e-44  150.9  29.8   1   2   1.4e-39   9.3e-36  122.5   7.0     1   140    13   148    13   150 0.98 Na+/Pi-cotransporter
Na_Pi_cotrans        PF02690.10   142 seq799_BIOID89725    -            543   1.6e-44  150.9  29.8   2   2   1.5e-13     1e-09   38.1   9.9     1   115   139   257   139   283 0.91 Na+/Pi-cotransporter
UvrD_C               PF13361.1    319 seq800_BIOID89725    -            673   7.3e-93  311.4   0.0   1   1     3e-95   6.9e-92  308.2   0.0     1   318   271   613   271   614 0.97 UvrD-like helicase C-terminal domain
UvrD-helicase        PF00580.16   315 seq800_BIOID89725    -            673     2e-74  250.6   0.4   1   1   1.3e-76   2.9e-73  246.7   0.3     1   314     3   265     3   266 0.94 UvrD/REP helicase N-terminal domain
AAA_19               PF13245.1     76 seq800_BIOID89725    -            673   2.1e-13   49.6   0.6   1   1   2.1e-16   4.7e-13   48.5   0.4     8    75    15    87     8    88 0.82 Part of AAA domain
UvrD_C_2             PF13538.1    104 seq800_BIOID89725    -            673   2.1e-10   40.5   0.0   1   1   5.6e-13   1.3e-09   38.0   0.0    54   103   546   609   496   610 0.80 Family description
DUF1471              PF07338.8     56 seq803_BIOID89725    -             86   1.5e-15   56.4   0.0   1   1   1.9e-19   2.5e-15   55.7   0.0     1    56    33    86    33    86 0.98 Protein of unknown function (DUF1471)
His_biosynth         PF00977.16   228 seq804_BIOID89725    -            258     2e-78  262.6   0.6   1   1   6.6e-82   2.2e-78  262.5   0.4     1   227     5   239     5   240 0.96 Histidine biosynthesis protein
UPF0270              PF06794.7     70 seq805_BIOID89725    -             72   9.2e-36  121.3   0.1   1   1   7.4e-40     1e-35  121.2   0.0     1    70     1    70     1    70 0.99 Uncharacterised protein family (UPF0270)
MFS_2                PF13347.1    427 seq806_BIOID89725    -            504   5.1e-66  222.7  44.5   1   1   8.8e-70     6e-66  222.4  30.8     3   427    14   446    12   446 0.90 MFS/sugar transport protein
MFS_1                PF07690.11   354 seq806_BIOID89725    -            504   2.3e-11   42.9  36.9   1   1   3.4e-15   2.3e-11   42.9  25.6    13   350    28   389    16   392 0.74 Major Facilitator Superfamily
Glycos_transf_2      PF00535.21   169 seq808_BIOID89725    -            847   1.4e-19   70.2   0.0   1   1   6.3e-23   2.2e-19   69.6   0.0     2   168   246   429   245   430 0.98 Glycosyl transferase family 2
Glyco_tranf_2_3      PF13641.1    230 seq808_BIOID89725    -            847   3.3e-15   56.4   0.3   1   1     3e-18     1e-14   54.8   0.0     2   230   243   493   242   493 0.84 Glycosyltransferase like family 2
Glyco_trans_2_3      PF13632.1    192 seq808_BIOID89725    -            847   2.9e-13   49.8  14.5   1   1   8.6e-17   2.9e-13   49.8  10.1     1   185   341   533   341   708 0.82 Glycosyl transferase family group 2
Glyco_transf_21      PF13506.1    174 seq808_BIOID89725    -            847   4.5e-08   32.5   0.0   1   1   4.7e-11   1.6e-07   30.6   0.0     6   147   312   468   308   492 0.77 Glycosyl transferase family 21
YmgB                 PF10798.3     61 seq810_BIOID89725    -             78   3.3e-05   23.4   0.0   1   1   3.6e-09   4.9e-05   22.9   0.0     4    35    27    58    25    64 0.93 Biofilm development protein YmgB/AriR
GntR                 PF00392.16    64 seq812_BIOID89725    -            257   1.8e-23   81.5   1.4   1   1     7e-27   3.2e-23   80.8   0.2     1    64    10    73    10    73 0.99 Bacterial regulatory proteins, gntR family
FCD                  PF07729.7    125 seq812_BIOID89725    -            257   3.9e-21   75.5   7.6   1   1   1.3e-24   5.8e-21   74.9   5.3     1   125    97   226    97   226 0.92 FCD domain
Rrf2                 PF02082.15    83 seq812_BIOID89725    -            257   6.6e-05   22.8   0.1   1   1   3.8e-08   0.00017   21.4   0.0    28    67    36    74    23    80 0.88 Transcriptional regulator
Entericidin          PF08085.6     21 seq813_BIOID89725    -             41   5.3e-09   35.3   0.0   1   1   4.6e-13   6.3e-09   35.1   0.0     1    21    20    40    20    40 0.99 Entericidin EcnA/B family
Epimerase            PF01370.16   236 seq814_BIOID89725    -            304   5.5e-25   88.0   0.1   1   1   2.1e-27   3.5e-24   85.4   0.1     1   233     5   206     5   209 0.89 NAD dependent epimerase/dehydratase family
NAD_binding_10       PF13460.1    183 seq814_BIOID89725    -            304   4.3e-23   82.1   0.0   1   1   3.5e-26   6.1e-23   81.6   0.0     1   177     5   192     5   197 0.87 NADH(P)-binding
NAD_binding_4        PF07993.7    249 seq814_BIOID89725    -            304   5.1e-17   61.5   0.3   1   1     9e-12   1.5e-08   33.7   0.4     1   137     7   114     7   121 0.83 Male sterility protein
3Beta_HSD            PF01073.14   280 seq814_BIOID89725    -            304   2.8e-16   58.9   0.0   1   1   3.3e-15   5.6e-12   44.8   0.0     1   119     6   114     6   120 0.85 3-beta hydroxysteroid dehydrogenase/isomerase family
NmrA                 PF05368.8    233 seq814_BIOID89725    -            304   1.4e-14   53.8   0.0   1   1   1.1e-17   1.9e-14   53.3   0.0     1   104     5   113     5   141 0.88 NmrA-like family
adh_short            PF00106.20   167 seq814_BIOID89725    -            304   1.4e-05   24.9   3.8   1   1   7.6e-08   0.00013   21.8   1.5     2   163     4   137     3   141 0.81 short chain dehydrogenase
PIG-L                PF02585.12   128 seq816_BIOID89725    -            236   1.1e-20   74.3   0.0   1   1   7.2e-24   9.9e-20   71.2   0.0     1   127    34   154    34   155 0.91 GlcNAc-PI de-N-acetylase
PRK                  PF00485.13   194 seq817_BIOID89725    -            289   4.4e-74  248.1   0.0   1   1     4e-78   5.4e-74  247.8   0.0     1   194     7   214     7   214 0.99 Phosphoribulokinase / Uridine kinase family
TetR_N               PF00440.18    47 seq818_BIOID89725    -            186   5.4e-08   32.2   0.0   1   1   6.2e-12   8.4e-08   31.6   0.0     1    46     7    52     7    53 0.93 Bacterial regulatory proteins, tetR family
ACR_tran             PF00873.14  1021 seq819_BIOID89725    -           1047    2e-238  793.5   1.6   1   1  1.8e-242  2.5e-238  793.1   1.1     2  1019     6  1037     2  1039 0.98 AcrB/AcrD/AcrF family
Nitrate_red_del      PF02613.10   136 seq821_BIOID89725    -            204   1.9e-31  108.5   1.3   1   1   1.9e-35   2.6e-31  108.1   0.9     8   134    42   164    19   166 0.93 Nitrate reductase delta subunit
FliS                 PF02561.9    122 seq822_BIOID89725    -            136   2.5e-45  153.1   1.2   1   1   2.1e-49   2.9e-45  152.9   0.8     2   121     4   128     2   129 0.97 Flagellar protein FliS
MMR_HSR1             PF01926.18   114 seq823_BIOID89725    -            303   1.5e-13   50.6   0.0   1   1     2e-16   5.5e-13   48.8   0.0     2   111    52   163    51   169 0.75 50S ribosome-binding GTPase
DUF258               PF03193.11   161 seq823_BIOID89725    -            303   1.1e-06   27.7   0.0   1   1   6.7e-10   1.8e-06   27.1   0.0    24   103    37   113    17   130 0.72 Protein of unknown function, DUF258
tRNA-synt_2b         PF00587.20   173 seq824_BIOID89725    -            430   2.9e-38  131.0   0.0   1   1   6.1e-42   4.2e-38  130.5   0.0     2   172   173   349   172   350 0.96 tRNA synthetase class II core domain (G, H, P, S and T)
Seryl_tRNA_N         PF02403.17   108 seq824_BIOID89725    -            430   4.2e-34  116.6   3.5   1   1     1e-37   6.8e-34  116.0   2.4     1   108     1   107     1   107 0.99 Seryl-tRNA synthetase N-terminal domain
SKI                  PF01202.17   158 seq826_BIOID89725    -            174   4.8e-48  162.8   0.0   1   1   1.6e-51   5.5e-48  162.7   0.0     1   157    11   168    11   169 0.98 Shikimate kinase
AAA_17               PF13207.1    121 seq826_BIOID89725    -            174   1.9e-06   28.5   0.0   1   1   1.3e-09   4.3e-06   27.4   0.0     3    66     6    67     5   172 0.67 AAA domain
AAA                  PF00004.24   132 seq826_BIOID89725    -            174   2.2e-06   27.7   0.0   1   1   3.1e-08   0.00011   22.3   0.0     2    30     6    34     5    95 0.86 ATPase family associated with various cellular activities (AAA)
Entericidin          PF08085.6     21 seq828_BIOID89725    -             48   1.2e-08   34.2   2.6   1   1   1.2e-12   1.7e-08   33.7   1.8     1    21    23    43    23    43 0.98 Entericidin EcnA/B family
Colicin_Pyocin       PF01320.13    85 seq830_BIOID89725    -             96   2.4e-32  110.4   0.3   1   1   2.2e-36     3e-32  110.2   0.2     2    85     3    94     2    94 0.94 Colicin immunity protein / pyocin immunity protein
YmgB                 PF10798.3     61 seq831_BIOID89725    -             88   3.7e-29  100.2   2.6   1   1   3.8e-33   5.3e-29   99.7   1.8     1    61    28    88    28    88 0.98 Biofilm development protein YmgB/AriR
Multi_Drug_Res       PF00893.14    93 seq832_BIOID89725    -            126   1.7e-32  111.5  10.1   1   1   1.6e-36   2.2e-32  111.2   7.0     1    93    22   114    22   114 0.99 Small Multidrug Resistance protein
PRA-CH               PF01502.13    75 seq834_BIOID89725    -            203   1.9e-33  113.8   0.0   1   1   5.9e-37   4.1e-33  112.7   0.0     1    74    33   106    33   107 0.99 Phosphoribosyl-AMP cyclohydrolase
PRA-PH               PF01503.12    83 seq834_BIOID89725    -            203   1.5e-13   50.7   0.5   1   1     3e-17   2.1e-13   50.2   0.3     2    82   116   201   115   202 0.96 Phosphoribosyl-ATP pyrophosphohydrolase
FliT                 PF05400.8     84 seq835_BIOID89725    -            121   5.3e-17   61.8   3.4   1   1   5.8e-21   7.9e-17   61.3   2.4     1    84    21   106    21   106 0.98 Flagellar protein FliT
DUF417               PF04224.7    175 seq837_BIOID89725    -            152   1.5e-39  135.0  14.6   1   1   1.5e-42     2e-38  131.3  10.1     1   175    11   148    11   148 0.99 Protein of unknown function, DUF417
UPF0102              PF02021.12    93 seq839_BIOID89725    -            131     1e-35  121.4   0.1   1   1   8.8e-40   1.2e-35  121.1   0.0     1    92    22   115    22   116 0.98 Uncharacterised protein family UPF0102
Voltage_CLC          PF00654.15   355 seq841_BIOID89725    -            438   5.9e-72  242.5  33.8   1   1   4.4e-76   5.9e-72  242.5  23.4     5   354    83   422    79   423 0.91 Voltage gated chloride channel
OmpA                 PF00691.15    97 seq845_BIOID89725    -            256   5.9e-15   55.3   0.1   1   1   1.7e-18   2.3e-14   53.4   0.0     1    92   115   208   115   212 0.84 OmpA family
PP-binding           PF00550.20    67 seq846_BIOID89725    -             82   1.2e-12   47.8   0.8   1   1   9.7e-17   1.3e-12   47.6   0.6     1    66     9    74     9    75 0.92 Phosphopantetheine attachment site
Alpha-amylase        PF00128.19   316 seq849_BIOID89725    -            495   5.6e-26   91.5   0.4   1   1   2.1e-29   1.4e-25   90.2   0.3     8   304    26   367    21   376 0.69 Alpha amylase, catalytic domain
Glyco_hydro_70       PF02324.11   809 seq849_BIOID89725    -            495   1.6e-13   49.3   0.2   1   1   2.9e-10     2e-06   25.8   0.0   589   698    24   132    22   143 0.86 Glycosyl hydrolase family 70
PTS_EIIA_1           PF00358.15   133 seq850_BIOID89725    -            169   5.4e-54  181.2   2.2   1   1   4.7e-58   6.5e-54  180.9   1.5     3   132    20   149    18   150 0.98 phosphoenolpyruvate-dependent sugar phosphotransferase system, EIIA 1
GntR                 PF00392.16    64 seq851_BIOID89725    -            254   5.4e-26   89.6   0.4   1   1   1.8e-29   1.2e-25   88.5   0.3     2    64    12    74    11    74 0.97 Bacterial regulatory proteins, gntR family
FCD                  PF07729.7    125 seq851_BIOID89725    -            254   1.2e-16   60.9  11.2   1   1   3.5e-20   2.4e-16   60.0   7.8     1   124    99   226    99   227 0.90 FCD domain
LPAM_2               PF13627.1     24 seq853_BIOID89725    -             67   1.6e-08   33.8   3.3   1   1   1.6e-12   2.1e-08   33.4   2.3     1    24     6    29     6    29 0.94 Prokaryotic lipoprotein-attachment site
SIS_2                PF13580.1    138 seq857_BIOID89725    -            196   1.2e-31  109.1   1.0   1   1   2.2e-35   1.5e-31  108.8   0.7     3   138    10   144     8   144 0.95 SIS domain
SIS                  PF01380.17   131 seq857_BIOID89725    -            196   6.2e-07   28.9   0.3   1   1   7.1e-10   4.8e-06   26.0   0.0    49   105   105   164    77   182 0.82 SIS domain
AroM                 PF07302.6    221 seq858_BIOID89725    -            225   9.6e-86  286.5   2.5   1   1   7.8e-90   1.1e-85  286.4   1.7     2   220     5   224     4   225 0.99 AroM protein
DUF1398              PF07166.6    125 seq859_BIOID89725    -            141   1.6e-59  199.1   8.9   1   1   1.4e-63   1.9e-59  198.9   6.2     1   125     8   132     8   132 0.99 Protein of unknown function (DUF1398)
Aminotran_1_2        PF00155.16   363 seq860_BIOID89725    -            390   3.5e-54  184.0   0.0   1   1   1.2e-57   4.2e-54  183.7   0.0     2   362    44   384    43   385 0.92 Aminotransferase class I and II
Aminotran_5          PF00266.14   371 seq860_BIOID89725    -            390   1.1e-05   24.1   0.0   1   1   5.6e-09   1.9e-05   23.4   0.0    48   181    93   216    67   219 0.90 Aminotransferase class-V
Cys_Met_Meta_PP      PF01053.15   386 seq860_BIOID89725    -            390   2.4e-05   22.6   0.0   1   1     1e-08   3.5e-05   22.1   0.0    26   183    55   216    47   239 0.89 Cys/Met metabolism PLP-dependent enzyme
S-AdoMet_synt_C      PF02773.11   138 seq862_BIOID89725    -            384   3.7e-76  253.3   0.0   1   1   1.2e-79   5.6e-76  252.7   0.0     1   138   233   370   233   370 1.00 S-adenosylmethionine synthetase, C-terminal domain
S-AdoMet_synt_M      PF02772.11   120 seq862_BIOID89725    -            384   5.5e-51  171.4   0.0   1   1   3.7e-54   1.7e-50  169.8   0.0     2   120   114   231   113   231 0.99 S-adenosylmethionine synthetase, central domain
S-AdoMet_synt_N      PF00438.15   100 seq862_BIOID89725    -            384     2e-43  146.5   0.1   1   1   8.4e-47   3.8e-43  145.6   0.1     2   100     3   101     2   101 0.99 S-adenosylmethionine synthetase, N-terminal domain
DAP_epimerase        PF01678.14   121 seq863_BIOID89725    -            275   1.9e-77  256.8   0.6   1   2   2.7e-43   1.8e-39  134.2   0.0     1   120     4   124     4   125 0.98 Diaminopimelate epimerase
DAP_epimerase        PF01678.14   121 seq863_BIOID89725    -            275   1.9e-77  256.8   0.6   2   2   2.5e-39   1.7e-35  121.4   0.1     2   121   153   268   152   268 0.97 Diaminopimelate epimerase
PhzC-PhzF            PF02567.11   282 seq863_BIOID89725    -            275   8.9e-05   21.7   0.0   1   1   1.9e-08   0.00013   21.2   0.0    45   224    51   224    46   229 0.86 Phenazine biosynthesis-like protein
Beta_helix           PF13229.1    158 seq866_BIOID89725    -            744   1.1e-05   25.1  21.3   1   1   7.8e-10   1.1e-05   25.1  14.8     4   157   488   654   485   682 0.95 Right handed beta helix region
EAL                  PF00563.15   236 seq870_BIOID89725    -            283   2.6e-61  206.9   0.0   1   1   2.2e-65     3e-61  206.7   0.0     2   236    27   262    26   262 0.96 EAL domain
DUF1378              PF07125.6     59 seq873_BIOID89725    -             60   1.1e-36  124.3   0.0   1   1   9.1e-41   1.3e-36  124.2   0.0     1    59     1    59     1    59 0.99 Protein of unknown function (DUF1378)
TonB                 PF03544.9     79 seq875_BIOID89725    -            243   3.9e-20   71.7   0.1   1   1   6.8e-24   9.3e-20   70.5   0.0     2    71   164   234   163   237 0.91 Gram-negative bacterial tonB protein
cNMP_binding         PF00027.24    91 seq877_BIOID89725    -            210   8.9e-24   83.0   0.0   1   1     4e-27   1.4e-23   82.4   0.0     3    90    23   111    21   112 0.97 Cyclic nucleotide-binding domain
Crp                  PF00325.15    32 seq877_BIOID89725    -            210   2.1e-15   55.7   0.4   1   1   1.1e-18   3.9e-15   54.8   0.3     1    32   166   197   166   197 0.98 Bacterial regulatory proteins, crp family
HTH_Crp_2            PF13545.1     76 seq877_BIOID89725    -            210   2.2e-11   43.2   0.1   1   1   1.5e-14     5e-11   42.1   0.1     1    67   142   206   142   207 0.94 Crp-like helix-turn-helix domain
Molybdopterin        PF00384.17   432 seq878_BIOID89725    -            814  2.9e-114  382.0   0.0   1   1  7.7e-118  3.5e-114  381.7   0.0     1   432   119   576   119   576 0.96 Molybdopterin oxidoreductase
Molydop_binding      PF01568.16   109 seq878_BIOID89725    -            814   2.5e-29  101.1   0.0   1   1   1.3e-32     6e-29   99.9   0.0     1   107   695   806   695   808 0.97 Molydopterin dinucleotide binding domain
Molybdop_Fe4S4       PF04879.11    55 seq878_BIOID89725    -            814   8.6e-18   63.7   0.9   1   1   3.4e-21   1.5e-17   62.9   0.6     1    55    56   116    56   116 0.98 Molybdopterin oxidoreductase Fe4S4 domain
DUF826               PF05696.6     78 seq880_BIOID89725    -             81   1.9e-36  123.8   1.0   1   1   1.6e-40   2.2e-36  123.7   0.7     1    78     1    75     1    78 0.96 Protein of unknown function (DUF826)
IMS                  PF00817.15   148 seq881_BIOID89725    -            351     9e-48  161.7   0.0   1   1   3.2e-51   1.4e-47  161.0   0.0     1   148     7   154     7   154 0.98 impB/mucB/samB family
IMS_C                PF11799.3    137 seq881_BIOID89725    -            351   1.6e-09   38.1   0.1   1   1   5.8e-13   2.6e-09   37.4   0.0     3    99   211   309   209   327 0.85 impB/mucB/samB family C-terminal
IMS_HHH              PF11798.3     32 seq881_BIOID89725    -            351   1.3e-08   34.2   0.0   1   1   7.1e-12   3.2e-08   33.0   0.0     1    32   166   197   166   197 0.96 IMS family HHH motif
BON                  PF04972.12    64 seq883_BIOID89725    -            191   2.5e-32  110.3   8.7   1   2   2.7e-19   3.6e-15   55.3   0.8     3    62    53   113    51   115 0.96 BON domain
BON                  PF04972.12    64 seq883_BIOID89725    -            191   2.5e-32  110.3   8.7   2   2   1.8e-20   2.4e-16   59.1   0.8     1    57   129   184   129   188 0.97 BON domain
CDH                  PF02611.10   222 seq885_BIOID89725    -            300   3.2e-96  320.7   0.0   1   1  2.8e-100   3.8e-96  320.5   0.0     2   221    80   299    79   300 0.99 CDP-diacylglycerol pyrophosphatase
DUF1255              PF06865.6     94 seq890_BIOID89725    -             94   5.4e-35  119.4   0.0   1   1   4.3e-39   5.9e-35  119.3   0.0     1    94     1    94     1    94 0.98 Protein of unknown function (DUF1255)
Transketolase_N      PF00456.16   333 seq891_BIOID89725    -            887   1.4e-22   79.8   0.1   1   2   3.1e-18   4.2e-14   51.9   0.0     7   217    84   297    78   306 0.76 Transketolase, thiamine diphosphate binding domain
Transketolase_N      PF00456.16   333 seq891_BIOID89725    -            887   1.4e-22   79.8   0.1   2   2   3.4e-10   4.6e-06   25.5   0.1   213   281   361   431   351   475 0.79 Transketolase, thiamine diphosphate binding domain
ketoacyl-synt        PF00109.21   255 seq892_BIOID89725    -           3167   3.1e-71  239.7   0.2   1   1   1.1e-73   7.7e-71  238.4   0.1     2   255    31   280    30   280 0.95 Beta-ketoacyl synthase, N-terminal domain
Acyl_transf_1        PF00698.16   318 seq892_BIOID89725    -           3167   4.6e-58  196.9   1.1   1   1     1e-60   7.2e-58  196.2   0.8     1   317   555   867   555   868 0.94 Acyl transferase domain
Condensation         PF00668.15   301 seq892_BIOID89725    -           3167   6.4e-43  146.6   3.9   1   1   2.2e-45   1.6e-42  145.3   2.7     4   300  1919  2213  1916  2214 0.90 Condensation domain
Methyltransf_12      PF08242.7     99 seq892_BIOID89725    -           3167   5.1e-41  139.0   0.0   1   2     1e-23   7.4e-21   74.3   0.0     1    99  1097  1198  1097  1198 0.97 Methyltransferase domain
Methyltransf_12      PF08242.7     99 seq892_BIOID89725    -           3167   5.1e-41  139.0   0.0   2   2   8.6e-20   6.2e-17   61.7   0.0     1    99  2597  2697  2597  2697 0.98 Methyltransferase domain
Ketoacyl-synt_C      PF02801.17   119 seq892_BIOID89725    -           3167   5.5e-40  135.8   0.1   1   1   1.9e-42   1.4e-39  134.5   0.1     2   119   289   406   288   406 0.98 Beta-ketoacyl synthase, C-terminal domain
KR                   PF08659.5    181 seq892_BIOID89725    -           3167   1.5e-38  132.1  11.2   1   1   7.2e-41   5.2e-38  130.3   3.5     3   180  1564  1734  1563  1735 0.95 KR domain
adh_short            PF00106.20   167 seq892_BIOID89725    -           3167   6.3e-36  123.6   5.3   1   1   8.8e-39   6.3e-36  123.6   3.7     2   162  1563  1716  1562  1719 0.95 short chain dehydrogenase
PP-binding           PF00550.20    67 seq892_BIOID89725    -           3167   7.8e-23   80.4   0.0   1   2     6e-10   4.3e-07   29.9   0.0     2    65  1827  1891  1826  1893 0.85 Phosphopantetheine attachment site
PP-binding           PF00550.20    67 seq892_BIOID89725    -           3167   7.8e-23   80.4   0.0   2   2   1.8e-15   1.3e-12   47.6   0.0     2    67  2836  2898  2835  2898 0.93 Phosphopantetheine attachment site
NRPS                 PF08415.5     58 seq892_BIOID89725    -           3167   1.4e-22   79.0   0.6   1   1   7.5e-25   5.4e-22   77.1   0.2     1    58  2236  2297  2236  2297 0.99 Nonribosomal peptide synthase
Thioesterase         PF00975.15   229 seq892_BIOID89725    -           3167   6.2e-22   78.8   0.6   1   1   3.1e-24   2.2e-21   77.0   0.4     2   229  2919  3156  2918  3156 0.68 Thioesterase domain
Methyltransf_23      PF13489.1    162 seq892_BIOID89725    -           3167     5e-21   74.9   0.1   1   2   3.3e-13   2.4e-10   40.2   0.0    20   160  1090  1250  1069  1251 0.66 Methyltransferase domain
Methyltransf_23      PF13489.1    162 seq892_BIOID89725    -           3167     5e-21   74.9   0.1   2   2   1.7e-10   1.2e-07   31.4   0.0    12   157  2583  2749  2560  2753 0.63 Methyltransferase domain
Methyltransf_31      PF13847.1    152 seq892_BIOID89725    -           3167   1.3e-18   66.8   0.0   1   1   5.9e-13   4.2e-10   39.2   0.0     2   112  1091  1204  1090  1252 0.88 Methyltransferase domain
Methyltransf_18      PF12847.2    112 seq892_BIOID89725    -           3167   2.2e-18   66.7   0.4   1   2   1.3e-09   9.2e-07   29.3   0.0     3   110  1094  1201  1092  1203 0.79 Methyltransferase domain
Methyltransf_18      PF12847.2    112 seq892_BIOID89725    -           3167   2.2e-18   66.7   0.4   2   2   9.4e-10   6.8e-07   29.7   0.0     3   110  2594  2700  2592  2702 0.81 Methyltransferase domain
Methyltransf_11      PF08241.7     95 seq892_BIOID89725    -           3167   4.5e-16   59.0   0.0   1   2   1.9e-10   1.4e-07   31.8   0.0     1    94  1097  1199  1097  1200 0.90 Methyltransferase domain
Methyltransf_11      PF08241.7     95 seq892_BIOID89725    -           3167   4.5e-16   59.0   0.0   2   2   3.9e-08   2.8e-05   24.4   0.0     1    95  2597  2699  2597  2699 0.86 Methyltransferase domain
Ubie_methyltran      PF01209.13   233 seq892_BIOID89725    -           3167   7.1e-11   41.5   0.0   1   1     3e-07   0.00021   20.3   0.0    40   158  1085  1207  1078  1217 0.86 ubiE/COQ5 methyltransferase family
Thiolase_N           PF00108.18   264 seq892_BIOID89725    -           3167   1.3e-05   24.1   0.1   1   1   3.4e-08   2.5e-05   23.2   0.1    75   115   189   229   157   239 0.85 Thiolase, N-terminal domain
Lysis_S              PF04971.7     68 seq893_BIOID89725    -             71   1.6e-47  158.9   0.5   1   1   1.3e-51   1.8e-47  158.7   0.3     1    68     4    71     4    71 1.00 Lysis protein S
TerC                 PF03741.11   184 seq894_BIOID89725    -            540   4.9e-49  166.1  13.4   1   1   1.6e-52   7.4e-49  165.5   9.3     1   183    27   216    27   217 0.94 Integral membrane protein TerC family
CorC_HlyC            PF03471.12    81 seq894_BIOID89725    -            540   1.6e-20   72.5   0.1   1   1   3.8e-23   1.7e-19   69.2   0.0     2    79   453   529   452   531 0.93 Transporter associated domain
CBS                  PF00571.23    57 seq894_BIOID89725    -            540   7.3e-16   57.4   1.3   1   2   8.5e-09   3.9e-05   23.1   0.4     1    53   315   371   315   374 0.94 CBS domain
CBS                  PF00571.23    57 seq894_BIOID89725    -            540   7.3e-16   57.4   1.3   2   2   9.7e-12   4.4e-08   32.5   0.0     3    53   382   432   381   436 0.93 CBS domain
DUF3521              PF12035.3     35 seq895_BIOID89725    -             61     2e-13   49.8   0.1   1   1     2e-17   2.7e-13   49.3   0.1     1    28    16    43    16    50 0.92 Protein of unknown function (DUF3521)
DUF484               PF04340.7    225 seq896_BIOID89725    -            235   1.5e-88  295.9   0.3   1   1   1.3e-92   1.7e-88  295.7   0.2     1   224    10   232    10   233 0.99 Protein of unknown function, DUF484
DUF1327              PF07041.6    113 seq898_BIOID89725    -            296   5.1e-55  184.1   0.0   1   1   6.1e-59   8.3e-55  183.4   0.0     1   112     1   112     1   113 0.99 Protein of unknown function (DUF1327)
FUSC-like            PF12805.2    284 seq902_BIOID89725    -            696   9.1e-72  241.2   2.7   1   1     2e-75   9.1e-72  241.2   1.9     2   280    63   335    62   340 0.95 FUSC-like inner membrane protein yccS
FUSC_2               PF13515.1    128 seq902_BIOID89725    -            696   2.5e-19   69.3  10.9   1   1   5.4e-23   2.5e-19   69.3   7.5     2   126   377   498   375   500 0.90 Fusaric acid resistance protein-like
ALMT                 PF11744.3    406 seq902_BIOID89725    -            696     2e-05   23.3   1.8   1   1   1.9e-08   8.5e-05   21.2   1.0    41   193   389   528   373   594 0.82 Aluminium activated malate transporter
GPW_gp25             PF04965.9     99 seq903_BIOID89725    -            133   4.6e-11   42.0   0.0   1   1   4.8e-15   6.5e-11   41.5   0.0     5    92    23   109    19   116 0.90 Gene 25-like lysozyme
DUF3521              PF12035.3     35 seq906_BIOID89725    -             74   1.4e-17   63.1   0.5   1   1   1.6e-21   2.2e-17   62.5   0.4     1    35     1    35     1    35 0.99 Protein of unknown function (DUF3521)
Fil_haemagg_2        PF13332.1    170 seq909_BIOID89725    -            908   3.9e-16   59.1  57.1   1   3   9.2e-08   0.00063   19.4   0.2    32    64   670   709   660   720 0.79 Haemagluttinin repeat
Fil_haemagg_2        PF13332.1    170 seq909_BIOID89725    -            908   3.9e-16   59.1  57.1   2   3     2e-07    0.0014   18.3   0.7    15    64   724   772   718   786 0.75 Haemagluttinin repeat
Fil_haemagg_2        PF13332.1    170 seq909_BIOID89725    -            908   3.9e-16   59.1  57.1   3   3   3.4e-10   2.3e-06   27.3   1.2    10    73   786   848   779   857 0.88 Haemagluttinin repeat
Fil_haemagg          PF05594.9     77 seq909_BIOID89725    -            908   6.7e-06   26.2  73.2   1   6   3.6e-06     0.025   14.8   0.2     8    73   184   291   178   294 0.81 Haemagluttinin repeat
Fil_haemagg          PF05594.9     77 seq909_BIOID89725    -            908   6.7e-06   26.2  73.2   2   6   5.7e-06     0.039   14.1   5.5    21    75   556   598   535   598 0.83 Haemagluttinin repeat
Fil_haemagg          PF05594.9     77 seq909_BIOID89725    -            908   6.7e-06   26.2  73.2   3   6   2.8e-05      0.19   11.9   5.6    15    75   592   641   590   653 0.87 Haemagluttinin repeat
Fil_haemagg          PF05594.9     77 seq909_BIOID89725    -            908   6.7e-06   26.2  73.2   4   6     0.022   1.5e+02    2.6   1.0    27    62   731   767   728   780 0.68 Haemagluttinin repeat
Fil_haemagg          PF05594.9     77 seq909_BIOID89725    -            908   6.7e-06   26.2  73.2   5   6   5.2e-05      0.35   11.1   1.3    40    76   791   828   787   829 0.91 Haemagluttinin repeat
Fil_haemagg          PF05594.9     77 seq909_BIOID89725    -            908   6.7e-06   26.2  73.2   6   6   0.00039       2.6    8.3   0.2    22    77   851   894   841   894 0.88 Haemagluttinin repeat
DUF2773              PF10971.3     81 seq911_BIOID89725    -             80     4e-46  154.7   1.8   1   1   3.2e-50   4.4e-46  154.6   1.2     2    81     1    80     1    80 0.99 Protein of unknown function (DUF2773)
DUF1375              PF07119.7     76 seq914_BIOID89725    -             75   7.4e-21   73.6   0.2   1   1   7.7e-25   1.1e-20   73.1   0.1     6    75     8    69     3    70 0.91 Protein of unknown function (DUF1375)
DUF218               PF02698.12   155 seq915_BIOID89725    -            266     5e-24   84.4   0.0   1   1   5.4e-28   7.3e-24   83.9   0.0     1   137    36   183    36   208 0.92 DUF218 domain
Phage_integrase      PF00589.17   173 seq921_BIOID89725    -            298   4.6e-50  169.5   0.0   1   1   1.1e-53   7.7e-50  168.8   0.0     3   172   114   281   112   282 0.97 Phage integrase family
Phage_integr_N       PF02899.12    84 seq921_BIOID89725    -            298   7.9e-27   93.1   0.7   1   1   2.9e-30     2e-26   91.8   0.5     1    83     8    90     8    91 0.98 Phage integrase, N-terminal SAM-like domain
Sugar_tr             PF00083.19   451 seq922_BIOID89725    -            464  3.2e-138  460.9  29.0   1   1    8e-142  3.6e-138  460.7  20.1     1   449    18   449    18   451 0.97 Sugar (and other) transporter
MFS_1                PF07690.11   354 seq922_BIOID89725    -            464   5.7e-42  143.6  43.8   1   2     9e-34   4.1e-30  104.6  13.1     2   241    23   284    22   287 0.82 Major Facilitator Superfamily
MFS_1                PF07690.11   354 seq922_BIOID89725    -            464   5.7e-42  143.6  43.8   2   2   1.5e-16   6.7e-13   48.0  13.2     3   186   258   449   256   460 0.85 Major Facilitator Superfamily
Acetyltransf_10      PF13673.1    117 seq925_BIOID89725    -            124   5.6e-17   61.8   0.0   1   1   1.5e-20   6.6e-17   61.5   0.0    17   117     4    98     1    98 0.91 Acetyltransferase (GNAT) domain
Acetyltransf_7       PF13508.1     79 seq925_BIOID89725    -            124   1.1e-07   31.7   0.0   1   1   4.4e-11     2e-07   30.9   0.0     3    78    30    99    28   100 0.88 Acetyltransferase (GNAT) domain
Acetyltransf_1       PF00583.19    83 seq925_BIOID89725    -            124   1.5e-06   28.0   0.0   1   1   7.4e-10   3.4e-06   26.9   0.0    24    83    48    99     7    99 0.73 Acetyltransferase (GNAT) family
Cytochrom_C_asm      PF01578.15   214 seq927_BIOID89725    -            288   5.7e-45  153.3  17.3   1   1   4.2e-49   5.7e-45  153.3  12.0     5   212    62   286    58   288 0.97 Cytochrome C assembly protein
Sulf_transp          PF04143.9     43 seq933_BIOID89725    -            412   3.4e-19   68.4  35.9   1   2   6.2e-14   8.5e-10   38.3   5.6     3    41   125   164   123   166 0.94 Sulphur transport
Sulf_transp          PF04143.9     43 seq933_BIOID89725    -            412   3.4e-19   68.4  35.9   2   2   1.2e-15   1.7e-11   43.8   5.0     3    42   301   340   299   347 0.93 Sulphur transport
Phage_lysozyme       PF00959.14   110 seq937_BIOID89725    -            177   1.8e-29  102.1   0.0   1   1   1.7e-33   2.3e-29  101.7   0.0     1   110    48   166    48   166 0.97 Phage lysozyme
AA_permease          PF00324.16   479 seq939_BIOID89725    -            472  2.6e-115  385.3  42.6   1   1  4.6e-119  3.2e-115  385.1  29.5     1   465    39   463    39   471 0.94 Amino acid permease
AA_permease_2        PF13520.1    426 seq939_BIOID89725    -            472   1.2e-42  145.7  46.4   1   1   2.4e-46   1.6e-42  145.3  32.2     9   410    43   444    39   464 0.82 Amino acid permease
UPF0027              PF01139.12   420 seq945_BIOID89725    -            379   7.5e-98  328.1   0.0   1   2     1e-28   1.4e-24   86.7   0.0     6    98    14   106    10   115 0.94 Uncharacterized protein family UPF0027
UPF0027              PF01139.12   420 seq945_BIOID89725    -            379   7.5e-98  328.1   0.0   2   2   3.4e-75   4.7e-71  239.8   0.0   144   419   118   372   104   373 0.90 Uncharacterized protein family UPF0027
Aldedh               PF00171.17   462 seq950_BIOID89725    -            479    2e-165  550.4   1.3   1   1  3.3e-169  2.3e-165  550.3   0.9     8   462    22   475    15   475 0.98 Aldehyde dehydrogenase family
LuxC                 PF05893.9    400 seq950_BIOID89725    -            479   5.6e-05   21.9   0.0   1   1   1.6e-08   0.00011   20.9   0.0    88   285   142   335   138   356 0.81 Acyl-CoA reductase (LuxC)
Molybdop_Fe4S4       PF04879.11    55 seq952_BIOID89725    -            195   2.2e-21   75.3   0.2   1   1   2.6e-24   1.8e-20   72.4   0.1     2    55    44   104    43   104 0.96 Molybdopterin oxidoreductase Fe4S4 domain
Molybdopterin        PF00384.17   432 seq952_BIOID89725    -            195   2.4e-06   26.4   0.1   1   1   4.2e-10   2.9e-06   26.1   0.0     1    35   107   139   107   190 0.79 Molybdopterin oxidoreductase
HAD_2                PF13419.1    176 seq953_BIOID89725    -            238   9.2e-20   71.4   0.0   1   1   2.6e-23   1.2e-19   71.1   0.0     1   176    13   207    13   207 0.76 Haloacid dehalogenase-like hydrolase
Hydrolase_like       PF13242.1     75 seq953_BIOID89725    -            238   2.6e-09   36.5   0.0   1   1   1.2e-12   5.7e-09   35.4   0.0     2    50   161   209   160   223 0.93 HAD-hyrolase-like
Hydrolase            PF00702.21   204 seq953_BIOID89725    -            238   8.4e-09   36.1   0.0   1   1   2.6e-12   1.2e-08   35.6   0.0     1   202    10   199    10   201 0.70 haloacid dehalogenase-like hydrolase
ROK                  PF00480.15   179 seq954_BIOID89725    -            331   1.1e-58  197.8   0.2   1   1     3e-62   1.4e-58  197.5   0.1     1   179    33   222    33   222 0.96 ROK family
Glucokinase          PF02685.11   316 seq954_BIOID89725    -            331   5.4e-10   38.4   0.0   1   1   2.2e-13     1e-09   37.5   0.0     4   235    35   266    32   276 0.81 Glucokinase
DUF21                PF01595.15   183 seq955_BIOID89725    -            420   2.7e-55  186.4   4.9   1   1   8.2e-59   3.7e-55  185.9   3.4     3   175     2   175     1   180 0.98 Domain of unknown function DUF21
CorC_HlyC            PF03471.12    81 seq955_BIOID89725    -            420   2.9e-20   71.7   0.2   1   1     2e-23   9.2e-20   70.1   0.1     2    79   335   410   334   412 0.95 Transporter associated domain
CBS                  PF00571.23    57 seq955_BIOID89725    -            420   9.5e-06   25.0   0.2   1   1   8.6e-08   0.00039   19.9   0.0     8    56   270   318   249   319 0.87 CBS domain
Autotransporter      PF03797.14   265 seq961_BIOID89725    -            175   3.3e-10   39.6   5.3   1   1   1.2e-13   1.7e-09   37.3   3.7   142   265    45   161    22   165 0.85 Autotransporter beta-domain
GTP_EFTU             PF00009.22   188 seq964_BIOID89725    -            607     1e-56  191.2   0.0   1   1   7.2e-60     2e-56  190.3   0.0     2   187     4   195     3   196 0.96 Elongation factor Tu GTP binding domain
EFG_C                PF00679.19    89 seq964_BIOID89725    -            607   1.9e-21   75.6   0.0   1   1   1.6e-24   4.3e-21   74.4   0.0     3    83   397   477   395   483 0.96 Elongation factor G C-terminus
GTP_EFTU_D2          PF03144.20    74 seq964_BIOID89725    -            607   7.4e-10   38.6   3.2   1   1   8.1e-13   2.2e-09   37.1   2.2     1    74   219   289   219   289 0.94 Elongation factor Tu domain 2
MMR_HSR1             PF01926.18   114 seq964_BIOID89725    -            607   1.3e-05   25.0   0.2   1   1   1.5e-08   4.1e-05   23.4   0.0     2   113     8   128     7   129 0.55 50S ribosome-binding GTPase
Fer4_11              PF13247.1     99 seq966_BIOID89725    -            205   7.2e-32  109.1  10.9   1   1   5.3e-35   7.2e-32  109.1   7.6     3    97    60   153    58   155 0.97 4Fe-4S dicluster domain
Fer4_2               PF12797.2     22 seq966_BIOID89725    -            205   4.6e-13   48.1  31.7   1   1   6.9e-10   9.5e-07   28.2   0.6     2    20     6    24     5    33 0.89 4Fe-4S binding domain
Fer4_7               PF12838.2     52 seq966_BIOID89725    -            205   1.2e-12   47.8  26.9   1   1   3.7e-10     5e-07   29.8   6.0     2    50    99   147    98   157 0.89 4Fe-4S dicluster domain
Fer4                 PF00037.22    24 seq966_BIOID89725    -            205   5.6e-13   47.7  34.4   1   1   8.5e-11   1.2e-07   30.9   3.3     1    23    92   114    92   115 0.94 4Fe-4S binding domain
Fer4_9               PF13187.1     55 seq966_BIOID89725    -            205   3.8e-12   46.1  26.8   1   1   3.7e-10     5e-07   29.7   7.6     2    53    99   148    98   150 0.95 4Fe-4S dicluster domain
Fer4_6               PF12837.2     24 seq966_BIOID89725    -            205   7.6e-11   41.2  39.9   1   1   3.1e-09   4.2e-06   26.2   3.2     1    23    91   113    91   114 0.95 4Fe-4S binding domain
Fer4_4               PF12800.2     17 seq966_BIOID89725    -            205   1.9e-08   33.8  35.8   1   3   1.8e-05     0.025   14.7   1.8     1    15    11    25    11    31 0.91 4Fe-4S binding domain
Fer4_4               PF12800.2     17 seq966_BIOID89725    -            205   1.9e-08   33.8  35.8   2   3   9.2e-05      0.13   12.5   1.9     2    16    65    81    64    85 0.86 4Fe-4S binding domain
Fer4_4               PF12800.2     17 seq966_BIOID89725    -            205   1.9e-08   33.8  35.8   3   3   2.9e-07    0.0004   20.3   2.0     2    17    97   112    96   112 0.91 4Fe-4S binding domain
Fer4_3               PF12798.2     15 seq966_BIOID89725    -            205     9e-07   28.8  40.4   1   2   9.7e-06     0.013   15.8   4.2     1    15    67    83    67    83 0.98 4Fe-4S binding domain
Fer4_3               PF12798.2     15 seq966_BIOID89725    -            205     9e-07   28.8  40.4   2   2   4.5e-05     0.061   13.7   1.6     1    13   126   147   126   149 0.94 4Fe-4S binding domain
Phage_lysis          PF03245.8    125 seq967_BIOID89725    -            152   7.8e-49  164.7   7.0   1   1   6.5e-53   8.8e-49  164.5   4.8     1   125    26   151    26   151 0.99 Bacteriophage lysis protein
SprT-like            PF10263.4    157 seq971_BIOID89725    -            183     2e-25   89.1   0.7   1   1   3.7e-29   2.5e-25   88.8   0.5     3   154    38   181    36   183 0.86 SprT-like family
DUF45                PF01863.12   205 seq971_BIOID89725    -            183   0.00011   22.0   0.2   1   1   3.1e-08   0.00021   21.0   0.0   101   180    23   106     9   111 0.78 Protein of unknown function DUF45
SirA                 PF01206.12    70 seq972_BIOID89725    -             77   2.7e-20   71.6   0.0   1   1   2.2e-24   2.9e-20   71.5   0.0     2    70     9    77     8    77 0.98 SirA-like protein
Molybdopterin        PF00384.17   432 seq973_BIOID89725    -            803     1e-24   87.0   0.0   1   1   3.2e-25   2.2e-21   75.9   0.0   103   379     2   377     1   381 0.85 Molybdopterin oxidoreductase
Molydop_binding      PF01568.16   109 seq973_BIOID89725    -            803   5.5e-17   61.4   0.1   1   1     3e-20     2e-16   59.6   0.1     4   108   681   796   678   797 0.93 Molydopterin dinucleotide binding domain
DUF805               PF05656.9    117 seq974_BIOID89725    -            146   3.4e-20   71.9  11.1   1   1   5.4e-24   7.4e-20   70.8   7.7     2   116     7   134     6   135 0.83 Protein of unknown function (DUF805)
OmpW                 PF03922.9    192 seq975_BIOID89725    -            228   2.8e-73  245.5   0.1   1   1   7.4e-77   3.4e-73  245.3   0.1     1   192    39   228    39   228 0.99 OmpW family
OMP_b-brl            PF13505.1    176 seq975_BIOID89725    -            228   2.5e-15   56.7   6.6   1   1   7.2e-19   3.3e-15   56.3   4.5     1   176    23   228    23   228 0.76 Outer membrane protein beta-barrel domain
UvrD_C               PF13361.1    319 seq977_BIOID89725    -            738   1.3e-99  333.6   0.0   1   1  7.6e-103   1.7e-99  333.1   0.0     1   318   295   634   295   635 0.98 UvrD-like helicase C-terminal domain
UvrD-helicase        PF00580.16   315 seq977_BIOID89725    -            738   2.2e-76  257.0   0.0   1   1   2.7e-79   6.1e-76  255.6   0.0     1   314    28   289    28   290 0.98 UvrD/REP helicase N-terminal domain
AAA_19               PF13245.1     76 seq977_BIOID89725    -            738   5.5e-14   51.5   0.2   1   1   8.5e-17   1.9e-13   49.8   0.1     1    75    34   111    34   112 0.85 Part of AAA domain
UvrD_C_2             PF13538.1    104 seq977_BIOID89725    -            738   1.1e-10   41.4   0.0   1   1   1.1e-13   2.6e-10   40.2   0.0    54   103   561   630   509   631 0.77 Family description
DUF159               PF02586.9    208 seq980_BIOID89725    -            253     8e-46  156.0   0.0   1   1   6.7e-50   9.1e-46  155.8   0.0     1   207    32   246    32   247 0.90 Uncharacterised ACR, COG2135
RF-1                 PF00472.15   114 seq981_BIOID89725    -            204   1.1e-23   83.0   2.0   1   1   1.5e-27   2.1e-23   82.2   1.4     9   104   103   197    97   200 0.86 RF-1 domain
2-oxoacid_dh         PF00198.18   231 seq982_BIOID89725    -            630   3.4e-78  261.9   0.0   1   1   3.2e-81   4.8e-78  261.4   0.0     3   230   399   629   397   630 0.98 2-oxoacid dehydrogenases acyltransferase (catalytic domain)
Biotin_lipoyl        PF00364.17    74 seq982_BIOID89725    -            630   9.9e-67  220.4  34.8   1   3   1.3e-24     2e-21   75.3   4.6     2    73     4    73     3    74 0.97 Biotin-requiring enzyme
Biotin_lipoyl        PF00364.17    74 seq982_BIOID89725    -            630   9.9e-67  220.4  34.8   2   3   2.7e-26     4e-23   80.7   3.6     2    73   107   176   106   177 0.96 Biotin-requiring enzyme
Biotin_lipoyl        PF00364.17    74 seq982_BIOID89725    -            630   9.9e-67  220.4  34.8   3   3   4.5e-25   6.9e-22   76.7   4.9     1    73   207   277   207   278 0.97 Biotin-requiring enzyme
E3_binding           PF02817.12    39 seq982_BIOID89725    -            630   3.6e-16   58.4   0.1   1   1   2.3e-19   3.6e-16   58.4   0.1     3    39   327   363   325   363 0.97 e3 binding domain
Thioredoxin          PF00085.15   104 seq984_BIOID89725    -            109   3.5e-34  116.5   0.0   1   1   8.4e-38   3.8e-34  116.3   0.0     2   103     5   106     4   107 0.98 Thioredoxin
Thioredoxin_2        PF13098.1    112 seq984_BIOID89725    -            109   1.6e-10   41.0   0.1   1   1   3.2e-13   1.4e-09   37.9   0.0     7   112    23   104    17   104 0.90 Thioredoxin-like domain
GIY-YIG              PF01541.19    80 seq985_BIOID89725    -            100   9.2e-10   38.6   0.0   1   1   8.1e-14   1.1e-09   38.3   0.0     2    76     4    73     3    77 0.91 GIY-YIG catalytic domain
DmsC                 PF04976.7    276 seq986_BIOID89725    -            287  1.1e-115  385.5  24.3   1   1    9e-120  1.2e-115  385.3  16.9     1   276     1   277     1   277 1.00 DMSO reductase anchor subunit (DmsC)
AA_kinase            PF00696.23   241 seq990_BIOID89725    -            443   5.6e-27   94.7   0.5   1   1   1.7e-30   7.7e-27   94.2   0.4     1   240    26   268    26   269 0.93 Amino acid kinase family
Acetyltransf_1       PF00583.19    83 seq990_BIOID89725    -            443   5.1e-09   35.9   0.0   1   1   3.9e-12   1.8e-08   34.1   0.0     3    83   342   414   340   414 0.92 Acetyltransferase (GNAT) family
Endonuclease_1       PF04231.8    218 seq991_BIOID89725    -            235   4.3e-79  265.2   5.9   1   1   3.7e-83   5.1e-79  265.0   4.1    34   218    39   230    20   230 0.94 Endonuclease I
DUF406               PF04175.7     94 seq995_BIOID89725    -             99     2e-28   98.5   3.2   1   1   1.6e-32   2.2e-28   98.4   2.2     4    94     3    96     1    96 0.96 Protein of unknown function (DUF406)
ATP-synt_ab          PF00006.20   215 seq998_BIOID89725    -            443   5.9e-42  143.4   0.0   1   1   2.9e-45   7.9e-42  143.0   0.0     3   214   183   388   181   389 0.95 ATP synthase alpha/beta family, nucleotide-binding domain
Rho_RNA_bind         PF07497.7     78 seq998_BIOID89725    -            443   6.5e-42  140.9   0.1   1   1   4.2e-45   1.1e-41  140.1   0.0     1    78    73   150    73   150 0.98 Rho termination factor, RNA-binding domain
Rho_N                PF07498.7     43 seq998_BIOID89725    -            443   8.2e-18   63.7   0.8   1   1   1.7e-20   4.8e-17   61.3   0.2     1    43    29    71    29    71 0.98 Rho termination factor, N-terminal domain
NACHT                PF05729.7    167 seq998_BIOID89725    -            443   8.9e-05   22.0   0.0   1   1   6.2e-08   0.00017   21.1   0.0    12    96   207   297   203   311 0.80 NACHT domain
MFS_1                PF07690.11   354 seq999_BIOID89725    -            417   5.7e-39  133.7  62.4   1   2   1.9e-31   1.3e-27   96.3  18.5     1   224    41   261    41   271 0.82 Major Facilitator Superfamily
MFS_1                PF07690.11   354 seq999_BIOID89725    -            417   5.7e-39  133.7  62.4   2   2     1e-14   7.1e-11   41.3  23.0     7   168   249   407   247   414 0.82 Major Facilitator Superfamily
Sugar_tr             PF00083.19   451 seq999_BIOID89725    -            417   2.9e-14   52.4  34.4   1   1   1.3e-17     9e-14   50.7   7.4    46   197    71   217    10   223 0.90 Sugar (and other) transporter
Usp                  PF00582.21   140 seq1001_BIOID89725   -            142   5.6e-17   62.1   0.0   1   1   4.8e-21   6.5e-17   61.9   0.0     2   139     3   137     2   138 0.93 Universal stress protein family
NUDIX                PF00293.23   135 seq1002_BIOID89725   -            257   1.9e-21   76.0   0.0   1   1   8.7e-25     4e-21   74.9   0.0     6   125   132   240   128   249 0.90 NUDIX domain
zf-NADH-PPase        PF09297.6     32 seq1002_BIOID89725   -            257   2.8e-10   39.4   5.4   1   1     1e-13   4.8e-10   38.6   3.8     1    32    93   124    93   124 0.98 NADH pyrophosphatase zinc ribbon domain
NUDIX-like           PF09296.6     98 seq1002_BIOID89725   -            257     8e-07   29.2   0.2   1   1   3.3e-10   1.5e-06   28.3   0.1     2    97    11    90    10    91 0.97 NADH pyrophosphatase-like rudimentary NUDIX domain
Methyltrans_RNA      PF04452.9    225 seq1008_BIOID89725   -            252   7.7e-74  247.4   0.0   1   1   6.4e-78   8.7e-74  247.3   0.0     3   225    29   246    27   246 0.98 RNA methyltransferase
Rhodanese            PF00581.15   113 seq1011_BIOID89725   -            350   5.7e-17   61.9   0.0   1   1   9.6e-21   1.3e-16   60.8   0.0     2   112   138   233   137   234 0.94 Rhodanese-like domain
Porin_1              PF00267.16   337 seq1012_BIOID89725   -            360  3.1e-145  483.5  29.3   1   1  5.1e-149  3.5e-145  483.3  20.3     1   337    29   360    29   360 0.98 Gram-negative porin
Porin_4              PF13609.1    311 seq1012_BIOID89725   -            360   1.5e-22   80.4  37.3   1   1   3.2e-26   2.2e-22   79.8  25.9     1   304    10   331     9   334 0.80 Gram-negative porin
Autotransporter      PF03797.14   265 seq1017_BIOID89725   -            108   1.6e-10   40.7   0.2   1   1   1.3e-14   1.7e-10   40.5   0.1   168   262     3    91     1    94 0.93 Autotransporter beta-domain
NAD_kinase           PF01513.16   285 seq1018_BIOID89725   -            292   4.4e-73  245.4   0.0   1   1   3.7e-77     5e-73  245.2   0.0     2   284     8   271     7   272 0.98 ATP-NAD kinase
GntR                 PF00392.16    64 seq1023_BIOID89725   -            236   6.4e-20   70.2   0.0   1   1   1.4e-23   9.4e-20   69.7   0.0     2    64     8    70     7    70 0.97 Bacterial regulatory proteins, gntR family
UTRA                 PF07702.8    141 seq1023_BIOID89725   -            236   1.6e-19   69.8   0.0   1   1   4.1e-23   2.8e-19   69.0   0.0     1   140    91   230    91   231 0.96 UTRA domain
Cytochrom_B_N        PF00033.14   188 seq1026_BIOID89725   -            188   3.9e-24   84.9   9.6   1   1   7.2e-28   4.9e-24   84.6   6.7     3   187    16   184    15   185 0.96 Cytochrome b(N-terminal)/b6/petB
Ni_hydr_CYTB         PF01292.15   182 seq1026_BIOID89725   -            188   2.2e-22   79.2   9.6   1   1   3.7e-26   2.5e-22   79.0   6.6     1   181    16   184    16   185 0.92 Prokaryotic cytochrome b561
Peptidase_U32        PF01136.14   233 seq1027_BIOID89725   -            331   3.7e-62  209.1   0.0   1   1   3.9e-66   5.3e-62  208.6   0.0     3   232    76   330    74   331 0.94 Peptidase family U32
URO-D                PF01208.12   343 seq1028_BIOID89725   -            354  1.5e-140  467.8   0.0   1   1  1.3e-144  1.7e-140  467.7   0.0     2   342     5   347     4   348 0.98 Uroporphyrinogen decarboxylase (URO-D)
tRNA-synt_2          PF00152.15   335 seq1029_BIOID89725   -            335   5.4e-70  235.6   0.0   1   1     5e-74   6.9e-70  235.3   0.0    21   333    25   333    14   335 0.88 tRNA synthetases class II (D, K and N)
PTS_2-RNA            PF01885.11   186 seq1030_BIOID89725   -            184   1.7e-52  177.3   0.0   1   1   1.5e-56     2e-52  177.0   0.0     2   180     6   175     5   180 0.96 RNA 2'-phosphotransferase, Tpt1 / KptA family
CbiA                 PF01656.18   195 seq1031_BIOID89725   -            220   7.2e-13   48.2   0.9   1   1   8.7e-16     2e-12   46.8   0.6     2   167     6   155     5   180 0.73 CobQ/CobB/MinD/ParA nucleotide binding domain
MipZ                 PF09140.6    261 seq1031_BIOID89725   -            220     1e-07   31.2   1.8   1   1   1.5e-08   3.3e-05   22.9   0.9     2   130     4   111     3   132 0.75 ATPase MipZ
ArsA_ATPase          PF02374.10   305 seq1031_BIOID89725   -            220   9.1e-07   28.0   0.1   1   1   7.3e-10   1.7e-06   27.2   0.1     4    43     6    45     3    61 0.91 Anion-transporting ATPase
VirC1                PF07015.6    231 seq1031_BIOID89725   -            220   1.9e-06   26.9   0.0   1   1   1.6e-09   3.6e-06   26.1   0.0     3    55     4    56     2    61 0.92 VirC1 protein
GTP_EFTU             PF00009.22   188 seq1031_BIOID89725   -            220   3.4e-05   23.2   0.1   1   1   1.7e-08   3.9e-05   23.0   0.0    15   137    15   151     6   211 0.71 Elongation factor Tu GTP binding domain
GSH-S_ATP            PF02955.11   174 seq1033_BIOID89725   -            316   7.6e-77  256.2   0.0   1   1   2.4e-80   1.1e-76  255.6   0.0     1   171   124   295   124   298 0.99 Prokaryotic glutathione synthetase, ATP-grasp domain
GSH-S_N              PF02951.9    119 seq1033_BIOID89725   -            316   2.2e-49  166.0   0.0   1   1   7.3e-53   3.3e-49  165.5   0.0     1   119     2   120     2   120 0.99 Prokaryotic glutathione synthetase, N-terminal domain
RimK                 PF08443.6    190 seq1033_BIOID89725   -            316   1.6e-11   43.9   0.0   1   1   4.8e-15   2.2e-11   43.4   0.0    18   156   135   277   131   309 0.81 RimK-like ATP-grasp domain
MFS_1                PF07690.11   354 seq1034_BIOID89725   -            382     4e-28   98.0  53.1   1   2   2.5e-18   1.7e-14   53.2  20.4     2   234    12   227    11   228 0.79 Major Facilitator Superfamily
MFS_1                PF07690.11   354 seq1034_BIOID89725   -            382     4e-28   98.0  53.1   2   2   1.2e-17   8.1e-14   51.0  13.7     6   174   210   371   205   381 0.89 Major Facilitator Superfamily
Sugar_tr             PF00083.19   451 seq1034_BIOID89725   -            382   5.2e-08   31.7  17.3   1   1   7.6e-12   5.2e-08   31.7  12.0    44   174    39   165    17   184 0.85 Sugar (and other) transporter
Pyr_redox_2          PF07992.9    200 seq1036_BIOID89725   -            495   1.7e-44  152.0   1.7   1   1     2e-47   2.7e-44  151.3   1.2     1   198    29   338    29   340 0.94 Pyridine nucleotide-disulphide oxidoreductase
Pyr_redox_dim        PF02852.17   110 seq1036_BIOID89725   -            495   9.5e-35  118.8   0.0   1   1   1.7e-37   2.3e-34  117.6   0.0     1   109   368   476   368   477 0.98 Pyridine nucleotide-disulphide oxidoreductase, dimerisation domain
Pyr_redox            PF00070.22    80 seq1036_BIOID89725   -            495   2.7e-15   56.3   0.8   1   1     2e-18   2.7e-15   56.3   0.5     1    78   198   274   198   277 0.94 Pyridine nucleotide-disulphide oxidoreductase
GIDA                 PF01134.17   392 seq1036_BIOID89725   -            495     2e-08   33.4   1.1   1   1   9.6e-11   1.3e-07   30.7   0.4     1    60    29    91    29   104 0.91 Glucose inhibited division protein A
FAD_oxidored         PF12831.2    428 seq1036_BIOID89725   -            495     3e-08   33.0   0.9   1   1   4.7e-11   6.4e-08   31.9   0.6     1    38    29    66    29    84 0.94 FAD dependent oxidoreductase
FAD_binding_2        PF00890.19   421 seq1036_BIOID89725   -            495   1.5e-06   27.1   0.7   1   1   3.5e-08   4.7e-05   22.2   0.2     2    35    30    63    29    68 0.90 FAD binding domain
Thi4                 PF01946.12   230 seq1036_BIOID89725   -            495   1.5e-05   24.0   0.1   1   1   2.7e-08   3.7e-05   22.8   0.1    11    63    21    73    13   105 0.79 Thi4 family
Fer4_11              PF13247.1     99 seq1038_BIOID89725   -            294   1.2e-29  101.9  13.1   1   1   1.8e-32   2.2e-29  101.1   5.5     2    98    92   188    91   189 0.94 4Fe-4S dicluster domain
Form-deh_trans       PF09163.6     44 seq1038_BIOID89725   -            294   8.1e-20   69.9   0.0   1   1   1.1e-22   1.4e-19   69.1   0.0     1    44   246   289   246   290 0.96 Formate dehydrogenase N, transmembrane
Fer4_7               PF12838.2     52 seq1038_BIOID89725   -            294   4.9e-15   55.5  25.2   1   1   8.3e-11     1e-07   32.0   5.6     1    50    38   114    38   117 0.90 4Fe-4S dicluster domain
Fer4_9               PF13187.1     55 seq1038_BIOID89725   -            294   3.3e-13   49.5  27.2   1   1   4.6e-11   5.7e-08   32.7   7.7     1    55   132   184   132   184 0.97 4Fe-4S dicluster domain
Fer4_10              PF13237.1     52 seq1038_BIOID89725   -            294   2.6e-12   46.2  27.8   1   1   3.4e-11   4.2e-08   32.7   7.1     2    52    93   144    92   144 0.86 4Fe-4S dicluster domain
Fer4_2               PF12797.2     22 seq1038_BIOID89725   -            294   3.3e-10   39.1  34.5   1   1   6.4e-09     8e-06   25.3   2.4     4    20    33    49    31    51 0.91 4Fe-4S binding domain
Fer4_3               PF12798.2     15 seq1038_BIOID89725   -            294   9.7e-08   31.9  41.1   1   3   0.00035      0.43   11.1   3.8     1    15   100   117   100   117 0.89 4Fe-4S binding domain
Fer4_3               PF12798.2     15 seq1038_BIOID89725   -            294   9.7e-08   31.9  41.1   2   3   6.7e-05     0.083   13.3   2.9     1    14   133   146   133   147 0.94 4Fe-4S binding domain
Fer4_3               PF12798.2     15 seq1038_BIOID89725   -            294   9.7e-08   31.9  41.1   3   3   3.4e-06    0.0042   17.4   2.5     1    15   160   183   160   183 0.98 4Fe-4S binding domain
Fer4_4               PF12800.2     17 seq1038_BIOID89725   -            294   3.1e-07   30.0  31.6   1   2   4.7e-05     0.059   13.6   1.8     3    15    38    50    36    56 0.91 4Fe-4S binding domain
Fer4_4               PF12800.2     17 seq1038_BIOID89725   -            294   3.1e-07   30.0  31.6   2   2     1e-07   0.00013   21.9   1.8     1    17   130   146   130   146 0.92 4Fe-4S binding domain
Fer4                 PF00037.22    24 seq1038_BIOID89725   -            294   3.1e-07   29.6  37.3   1   1   4.1e-08   5.1e-05   22.5   2.0     5    22   130   147   126   149 0.87 4Fe-4S binding domain
AP_endonuc_2         PF01261.19   211 seq1039_BIOID89725   -            326   3.8e-14   52.3   0.1   1   1   4.2e-18   5.7e-14   51.8   0.1     1   201    41   219    41   229 0.91 Xylose isomerase-like TIM barrel
AAA_23               PF13476.1    202 seq1040_BIOID89725   -            553     1e-18   68.3   2.1   1   1   1.1e-20   7.3e-17   62.2   0.0     1   198     4   198     4   222 0.61 AAA domain
SMC_N                PF02463.14   220 seq1040_BIOID89725   -            553   8.2e-19   67.5   0.0   1   1   2.4e-22   1.6e-18   66.5   0.0     1   217     1   511     1   514 0.94 RecF/RecN/SMC N terminal domain
Glycos_transf_4      PF00953.16   159 seq1041_BIOID89725   -            367   1.1e-28   99.9  21.3   1   1   7.8e-33   1.1e-28   99.9  14.8     3   157    75   233    73   235 0.94 Glycosyl transferase family 4
Asr                  PF06392.6     19 seq1042_BIOID89725   -            111   6.7e-07   29.4  23.8   1   1   4.9e-11   6.7e-07   29.4  16.5     1    19    53    71    53    71 0.99 Acid shock protein repeat
Pribosyltran         PF00156.22   125 seq1044_BIOID89725   -            152   2.2e-11   43.4   0.0   1   1   2.3e-15   3.2e-11   42.9   0.0     2   112     4   105     3   112 0.87 Phosphoribosyl transferase domain
GGDEF                PF00990.16   161 seq1052_BIOID89725   -           1105   2.6e-45  153.7   0.2   1   1   2.9e-48   4.9e-45  152.8   0.2     1   160   682   838   682   839 0.97 GGDEF domain
MASE1                PF05231.9    299 seq1052_BIOID89725   -           1105   9.2e-34  116.6  42.3   1   1   5.4e-37   9.2e-34  116.6  29.3     2   298    19   294    18   295 0.88 MASE1
PAS_9                PF13426.1    104 seq1052_BIOID89725   -           1105   8.1e-29   99.9   0.0   1   2   3.3e-15   5.7e-12   45.8   0.0     3   104   314   416   312   416 0.95 PAS domain
PAS_9                PF13426.1    104 seq1052_BIOID89725   -           1105   8.1e-29   99.9   0.0   2   2   3.7e-12   6.4e-09   36.0   0.0     2   104   566   670   565   670 0.92 PAS domain
PAS_3                PF08447.6     91 seq1052_BIOID89725   -           1105   7.3e-26   89.9   0.0   1   2   1.2e-12     2e-09   37.3   0.0     5    89   328   409   324   411 0.93 PAS fold
PAS_3                PF08447.6     91 seq1052_BIOID89725   -           1105   7.3e-26   89.9   0.0   2   2   1.5e-13   2.6e-10   40.1   0.0     2    91   452   537   451   537 0.96 PAS fold
PAS_4                PF08448.5    110 seq1052_BIOID89725   -           1105   4.3e-23   81.3   0.0   1   2   1.9e-09   3.2e-06   27.0   0.0     7   110   314   419   309   419 0.90 PAS fold
PAS_4                PF08448.5    110 seq1052_BIOID89725   -           1105   4.3e-23   81.3   0.0   2   2   1.1e-13     2e-10   40.5   0.0     1   109   561   672   561   673 0.94 PAS fold
PAS                  PF00989.19   113 seq1052_BIOID89725   -           1105   9.4e-23   80.0   0.1   1   2   3.1e-12   5.2e-09   35.7   0.0     2   113   303   414   302   414 0.91 PAS fold
PAS                  PF00989.19   113 seq1052_BIOID89725   -           1105   9.4e-23   80.0   0.1   2   2   5.8e-11   9.9e-08   31.6   0.0     7   113   561   668   555   668 0.94 PAS fold
EAL                  PF00563.15   236 seq1052_BIOID89725   -           1105   2.8e-16   59.5   0.3   1   1   4.8e-19   8.2e-16   58.0   0.2    38   234   897  1088   892  1090 0.92 EAL domain
PAS_8                PF13188.1     64 seq1052_BIOID89725   -           1105     1e-11   44.0   0.0   1   2   7.5e-07    0.0013   18.4   0.0     2    51   303   358   302   371 0.72 PAS domain
PAS_8                PF13188.1     64 seq1052_BIOID89725   -           1105     1e-11   44.0   0.0   2   2   1.6e-07   0.00027   20.5   0.0     1    52   555   607   555   619 0.80 PAS domain
Peptidase_U32        PF01136.14   233 seq1053_BIOID89725   -            298   1.3e-34  119.0   0.0   1   1   1.3e-38   1.8e-34  118.5   0.0     5   195    88   269    82   293 0.89 Peptidase family U32
Endonuclease_5       PF04493.9    206 seq1055_BIOID89725   -            223   1.1e-70  237.0   0.0   1   1   9.3e-75   1.3e-70  236.8   0.0     1   205     9   208     9   209 0.99 Endonuclease V
MCPsignal            PF00015.16   213 seq1058_BIOID89725   -            151   4.7e-40  137.2  13.3   1   1   4.6e-44   6.3e-40  136.8   9.2    73   213     5   131     4   131 0.99 Methyl-accepting chemotaxis protein (MCP) signalling domain
DUF179               PF02622.10   161 seq1059_BIOID89725   -            211   4.9e-53  178.9   0.0   1   1   4.2e-57   5.8e-53  178.7   0.0     1   161    35   198    35   198 0.94 Uncharacterized ACR, COG1678
AA_permease_2        PF13520.1    426 seq1061_BIOID89725   -            514   1.2e-32  112.8  60.8   1   1   2.4e-36   1.6e-32  112.4  42.1     2   416    23   481    22   496 0.77 Amino acid permease
AA_permease          PF00324.16   479 seq1061_BIOID89725   -            514   8.5e-15   53.9  52.7   1   1     8e-18   5.5e-14   51.2  36.4    12   446    33   479    22   494 0.72 Amino acid permease
Trypsin              PF00089.21   220 seq1062_BIOID89725   -            273   1.1e-11   44.6   0.0   1   1   4.4e-15     3e-11   43.2   0.0     9   198    50   244    44   266 0.72 Trypsin
Trypsin_2            PF13365.1    120 seq1062_BIOID89725   -            273   1.5e-07   31.2   0.0   1   1   3.8e-11   2.6e-07   30.5   0.0     1   120    69   240    69   240 0.66 Trypsin-like peptidase domain
DUF1100              PF06500.6    411 seq1063_BIOID89725   -            414  1.8e-221  734.7   0.0   1   1    3e-225    2e-221  734.6   0.0     1   411     1   414     1   414 0.99 Alpha/beta hydrolase of unknown function (DUF1100)
Abhydrolase_5        PF12695.2    142 seq1063_BIOID89725   -            414   1.9e-07   30.8   0.0   1   1     5e-11   3.4e-07   29.9   0.0     1   121   196   375   196   392 0.75 Alpha/beta hydrolase family
Cytochrom_B_N        PF00033.14   188 seq1065_BIOID89725   -            217   2.7e-20   72.4  18.8   1   1   4.9e-24   3.4e-20   72.1  13.0     4   188    10   186     7   186 0.92 Cytochrome b(N-terminal)/b6/petB
Ni_hydr_CYTB         PF01292.15   182 seq1065_BIOID89725   -            217   1.4e-18   66.8  17.5   1   1   2.6e-22   1.8e-18   66.4  12.1     5   182    13   186     9   186 0.90 Prokaryotic cytochrome b561
MFS_1                PF07690.11   354 seq1069_BIOID89725   -            421   5.4e-23   81.1  40.2   1   1   5.8e-27   7.9e-23   80.6  23.2    22   351    33   365    25   366 0.79 Major Facilitator Superfamily
Wzz                  PF02706.10   152 seq1071_BIOID89725   -            348     4e-15   55.8   1.4   1   1   6.7e-19   9.2e-15   54.6   1.0     1   113    15   178    15   244 0.69 Chain length determinant protein
DUF416               PF04222.7    191 seq1073_BIOID89725   -            196   6.5e-87  289.5   0.1   1   1   5.3e-91   7.2e-87  289.3   0.0     1   189     4   192     4   194 0.99 Protein of unknown function (DUF416)
UPF0081              PF03652.10   135 seq1075_BIOID89725   -            138   4.2e-44  149.8   0.0   1   1   3.4e-48   4.6e-44  149.7   0.0     2   135     4   136     3   136 0.98 Uncharacterised protein family (UPF0081)
MFS_1                PF07690.11   354 seq1076_BIOID89725   -            393     2e-24   85.8  58.2   1   1   1.3e-26   1.8e-22   79.4  34.4     2   328    14   320    10   327 0.84 Major Facilitator Superfamily
Bac_luciferase       PF00296.15   307 seq1078_BIOID89725   -            335   1.6e-31  109.4   0.4   1   1   2.1e-34   2.9e-30  105.3   0.2    18   300    23   299     8   306 0.77 Luciferase-like monooxygenase
PseudoU_synth_2      PF00849.17   164 seq1081_BIOID89725   -            290   9.9e-16   57.8   0.1   1   1   6.3e-18   4.3e-14   52.5   0.1     2   164    69   195    68   195 0.87 RNA pseudouridylate synthase
S4                   PF01479.20    48 seq1081_BIOID89725   -            290     3e-14   52.0   1.6   1   1   1.1e-17   7.6e-14   50.7   0.0     1    48     7    52     7    52 0.98 S4 domain
SmpA_OmlA            PF04355.8     71 seq1085_BIOID89725   -            113   5.7e-27   93.0   0.3   1   1   5.1e-31     7e-27   92.7   0.2     1    70    35   104    35   105 0.98 SmpA / OmlA family
Bac_DNA_binding      PF00216.16    90 seq1089_BIOID89725   -             90   3.2e-33  113.4   1.4   1   1   2.6e-37   3.6e-33  113.3   1.0     1    90     1    90     1    90 0.99 Bacterial DNA-binding protein
Crl                  PF07417.7    127 seq1090_BIOID89725   -            133   7.2e-55  184.0   0.1   1   1   6.1e-59   8.3e-55  183.8   0.1     2   122     3   123     2   131 0.96 Transcriptional regulator Crl
CorA                 PF01544.13   292 seq1091_BIOID89725   -            316   4.9e-56  189.7   0.4   1   1   4.4e-60     6e-56  189.5   0.2     4   292    26   312    24   312 0.95 CorA-like Mg2+ transporter protein
Fels1                PF05666.6     45 seq1092_BIOID89725   -            122   3.3e-39  131.8   2.9   1   2   4.7e-21   6.5e-17   60.5   0.1     2    45    20    62    19    62 0.96 Fels-1 Prophage Protein-like
Fels1                PF05666.6     45 seq1092_BIOID89725   -            122   3.3e-39  131.8   2.9   2   2   1.1e-24   1.5e-20   72.1   0.2     1    45    66   121    66   121 0.98 Fels-1 Prophage Protein-like
SIS                  PF01380.17   131 seq1094_BIOID89725   -            298   3.3e-08   33.0   0.0   1   1   4.9e-12   3.3e-08   33.0   0.0    52   128   130   208   126   211 0.95 SIS domain
SIS_2                PF13580.1    138 seq1094_BIOID89725   -            298   7.6e-07   28.8   1.1   1   1   3.2e-10   2.2e-06   27.3   0.1    20   136    47   164    39   166 0.84 SIS domain
DUF1338              PF07063.8    302 seq1095_BIOID89725   -            447   7.6e-96  320.6   0.1   1   1  6.5e-100   8.9e-96  320.3   0.0     1   302    11   401    11   401 0.98 Domain of unknown function (DUF1338)
Epimerase_2          PF02350.14   346 seq1096_BIOID89725   -            390  1.4e-126  421.8   0.0   1   1  1.2e-130  1.7e-126  421.5   0.0     2   346    36   384    35   384 0.97 UDP-N-acetylglucosamine 2-epimerase
DUF1481              PF07356.7    195 seq1100_BIOID89725   -            211   5.4e-71  237.9   0.6   1   1   4.5e-75   6.2e-71  237.7   0.4     1   195    22   207    22   207 0.99 Protein of unknown function (DUF1481)
HOK_GEF              PF01848.11    43 seq1104_BIOID89725   -             50   1.8e-18   65.4   1.4   1   1   1.5e-22     2e-18   65.3   1.0     1    43     4    46     4    46 0.99 Hok/gef family
UPF0118              PF01594.11   327 seq1112_BIOID89725   -            344   1.2e-73  247.8  42.9   1   1     1e-77   1.4e-73  247.6  29.7     2   326    14   328    13   329 0.99 Domain of unknown function DUF20
Pyr_redox_2          PF07992.9    200 seq1115_BIOID89725   -            847     2e-36  125.6   0.0   1   1   3.9e-39   8.8e-36  123.5   0.0     1   198     5   285     5   287 0.95 Pyridine nucleotide-disulphide oxidoreductase
NIR_SIR              PF01077.17   157 seq1115_BIOID89725   -            847   2.8e-27   94.8   0.1   1   1   3.5e-30     8e-27   93.4   0.0     2   150   632   770   631   776 0.94 Nitrite and sulphite reductase 4Fe-4S domain
Fer2_BFD             PF04324.10    55 seq1115_BIOID89725   -            847   2.8e-21   75.1   4.8   1   1     7e-19   1.6e-15   56.7   2.0     2    53   423   472   422   474 0.93 BFD-like [2Fe-2S] binding domain
Pyr_redox            PF00070.22    80 seq1115_BIOID89725   -            847   1.5e-15   57.2   0.7   1   1   6.4e-19   1.5e-15   57.2   0.5     2    72   148   219   147   229 0.91 Pyridine nucleotide-disulphide oxidoreductase
NIR_SIR_ferr         PF03460.12    69 seq1115_BIOID89725   -            847   4.4e-12   45.3   0.0   1   1     4e-15   9.1e-12   44.3   0.0     3    68   560   622   558   623 0.95 Nitrite/Sulfite reductase ferredoxin-like half domain
Pyr_redox_3          PF13738.1    203 seq1115_BIOID89725   -            847     2e-08   34.3   0.4   1   1   1.5e-09   3.5e-06   27.1   0.0    78   196    55   174    42   179 0.83 Pyridine nucleotide-disulphide oxidoreductase
Ala_racemase_N       PF01168.15   217 seq1118_BIOID89725   -            234   1.3e-49  168.5   0.2   1   1   1.1e-53   1.5e-49  168.3   0.1     2   217     7   230     6   230 0.90 Alanine racemase, N-terminal domain
PTS_EIIC             PF02378.13   321 seq1124_BIOID89725   -            474   2.9e-39  134.6  27.7   1   1   4.3e-43   2.9e-39  134.6  19.2     2   321   119   401   118   401 0.88 Phosphotransferase system, EIIC
PTS_EIIB             PF00367.15    35 seq1124_BIOID89725   -            474   1.8e-12   46.1   0.3   1   1     5e-16   3.4e-12   45.2   0.2     4    35    13    44    11    44 0.96 phosphotransferase system, EIIB
HTH_1                PF00126.22    60 seq1125_BIOID89725   -            315   3.8e-22   77.6   1.8   1   1   5.5e-26   3.8e-22   77.6   1.2     1    60    19    78    19    78 0.98 Bacterial regulatory helix-turn-helix protein, lysR family
LysR_substrate       PF03466.15   209 seq1125_BIOID89725   -            315   4.5e-19   68.2   0.0   1   1   1.1e-22   7.4e-19   67.5   0.0     2   108   103   207   102   216 0.94 LysR substrate binding domain
SmpB                 PF01668.13    68 seq1126_BIOID89725   -            160   1.3e-29  101.6   0.0   1   1   1.5e-33   2.1e-29  100.9   0.0     2    67    13    78    12    80 0.96 SmpB protein
YcgL                 PF05166.8     74 seq1128_BIOID89725   -            108   4.9e-34  116.1   0.2   1   1   4.7e-38   6.5e-34  115.7   0.1     1    74    14    87    14    87 0.99 YcgL domain
YscJ_FliF            PF01514.12   207 seq1129_BIOID89725   -            552   1.3e-65  220.3   0.0   1   1   7.4e-69   5.1e-65  218.3   0.0     9   205    28   223    17   225 0.96 Secretory protein of YscJ/FliF family
YscJ_FliF_C          PF08345.6    160 seq1129_BIOID89725   -            552   4.6e-52  176.0   4.8   1   1   6.7e-56   4.6e-52  176.0   3.3     1   160   250   429   250   429 0.88 Flagellar M-ring protein C-terminal
UDPG_MGDP_dh_N       PF03721.9    185 seq1130_BIOID89725   -            420   1.1e-61  207.3   0.2   1   1   7.1e-63   2.4e-59  199.6   0.0     2   183     5   189     4   191 0.96 UDP-glucose/GDP-mannose dehydrogenase family, NAD binding domain
UDPG_MGDP_dh         PF00984.14    96 seq1130_BIOID89725   -            420     4e-30  103.7   0.0   1   1   2.3e-33     8e-30  102.7   0.0     2    93   206   292   205   296 0.88 UDP-glucose/GDP-mannose dehydrogenase family, central domain
UDPG_MGDP_dh_C       PF03720.10   106 seq1130_BIOID89725   -            420   4.7e-19   68.3   0.0   1   1   3.5e-22   1.2e-18   67.0   0.0     1   104   324   419   324   420 0.91 UDP-glucose/GDP-mannose dehydrogenase family, UDP binding domain
NAD_binding_2        PF03446.10   162 seq1130_BIOID89725   -            420   7.2e-07   29.1   0.1   1   1   2.2e-09   7.4e-06   25.8   0.0     2   109     4   135     3   140 0.76 NAD binding domain of 6-phosphogluconate dehydrogenase
Aconitase_2_N        PF06434.8    204 seq1135_BIOID89725   -            916   1.5e-95  318.2   0.0   1   1   5.4e-99   2.4e-95  317.6   0.0     1   204   219   433   219   433 0.99 Aconitate hydratase 2 N-terminus
Aconitase_B_N        PF11791.3    154 seq1135_BIOID89725   -            916   9.9e-68  226.6   0.1   1   1   3.8e-71   1.7e-67  225.8   0.1     1   154    55   207    55   207 1.00 Aconitate B N-terminal domain
Aconitase            PF00330.15   465 seq1135_BIOID89725   -            916   2.7e-25   88.6   0.1   1   2   1.1e-12   5.2e-09   34.9   0.0   102   305   524   749   515   752 0.75 Aconitase family (aconitate hydratase)
Aconitase            PF00330.15   465 seq1135_BIOID89725   -            916   2.7e-25   88.6   0.1   2   2   2.1e-17   9.6e-14   50.5   0.0   337   465   750   869   746   869 0.90 Aconitase family (aconitate hydratase)
FAA_hydrolase        PF01557.13   217 seq1136_BIOID89725   -            219   3.5e-56  189.9   0.0   1   1   2.9e-60     4e-56  189.7   0.0     1   208    18   210    18   219 0.93 Fumarylacetoacetate (FAA) hydrolase family
YGGT                 PF02325.12    75 seq1137_BIOID89725   -            188   1.3e-41  140.2  21.6   1   2   8.4e-26   1.1e-21   76.3   3.0     1    73     8    80     8    82 0.97 YGGT family
YGGT                 PF02325.12    75 seq1137_BIOID89725   -            188   1.3e-41  140.2  21.6   2   2   8.2e-24   1.1e-19   69.9   6.5     3    73   101   170    88   172 0.93 YGGT family
HATPase_c            PF02518.21   111 seq1140_BIOID89725   -            458   5.3e-28   96.8   0.6   1   1   2.4e-31   1.6e-27   95.2   0.1     2   110   346   449   345   450 0.98 Histidine kinase-, DNA gyrase B-, and HSP90-like ATPase
HisKA                PF00512.20    68 seq1140_BIOID89725   -            458   1.5e-14   53.5   0.0   1   1     8e-18   5.5e-14   51.7   0.0     2    65   238   300   237   302 0.91 His Kinase A (phospho-acceptor) domain
MdoG                 PF04349.7    484 seq1142_BIOID89725   -            551  6.2e-151  502.8   0.1   1   1  5.4e-155  7.4e-151  502.5   0.1     1   482    45   534    45   536 0.92 Periplasmic glucan biosynthesis protein, MdoG
DUF904               PF06005.7     72 seq1143_BIOID89725   -             79     3e-28   97.7  17.2   1   1   2.6e-32   3.6e-28   97.5  11.9     1    72     1    79     1    79 0.99 Protein of unknown function (DUF904)
AA_kinase            PF00696.23   241 seq1145_BIOID89725   -            367   3.5e-43  147.7   2.1   1   1   6.6e-47   4.5e-43  147.4   1.5     2   240     6   234     5   235 0.93 Amino acid kinase family
PUA                  PF01472.15    74 seq1145_BIOID89725   -            367   8.6e-23   79.7   0.1   1   1     4e-26   2.8e-22   78.1   0.1     1    74   276   350   276   350 0.98 PUA domain
Response_reg         PF00072.19   112 seq1148_BIOID89725   -            229   1.1e-29  102.5   0.0   1   1   2.4e-33   1.6e-29  102.0   0.0     1   112     5   117     5   117 0.97 Response regulator receiver domain
Trans_reg_C          PF00486.23    77 seq1148_BIOID89725   -            229   5.8e-28   96.5   0.0   1   1   1.4e-31   9.6e-28   95.8   0.0     2    77   151   225   149   225 0.95 Transcriptional regulatory protein, C terminal
DUF167               PF02594.11    78 seq1149_BIOID89725   -             96   6.3e-29   99.6   0.1   1   1   5.3e-33   7.2e-29   99.4   0.1     2    77     8    82     7    83 0.97 Uncharacterised ACR, YggU family COG1872
NAD_binding_2        PF03446.10   162 seq1152_BIOID89725   -            292     7e-48  162.4   1.8   1   1     2e-51   9.3e-48  162.0   1.3     1   160     1   162     1   164 0.98 NAD binding domain of 6-phosphogluconate dehydrogenase
F420_oxidored        PF03807.12    96 seq1152_BIOID89725   -            292   3.5e-07   30.4   0.2   1   1   1.7e-10   7.8e-07   29.3   0.1     1    92     3    93     3    96 0.77 NADP oxidoreductase coenzyme F420-dependent
FliB                 PF03692.10    85 seq1153_BIOID89725   -            153   1.3e-08   35.0  10.3   1   1   1.7e-12   2.4e-08   34.2   7.1     2    85    29    97    28    97 0.97 Flagellin N-methylase
Ham1p_like           PF01725.11   189 seq1154_BIOID89725   -            197   5.1e-66  221.5   0.0   1   1   4.2e-70   5.7e-66  221.3   0.0     1   188     4   193     4   194 0.97 Ham1 family
GFO_IDH_MocA         PF01408.17   120 seq1158_BIOID89725   -            366   1.5e-23   83.4   0.0   1   1     2e-27   2.8e-23   82.6   0.0     2   119    10   126     9   127 0.96 Oxidoreductase family, NAD-binding Rossmann fold
Epimerase            PF01370.16   236 seq1159_BIOID89725   -            355   6.7e-79  264.5   0.0   1   1   3.6e-82   8.2e-79  264.2   0.0     1   236     4   252     4   252 0.97 NAD dependent epimerase/dehydratase family
RmlD_sub_bind        PF04321.12   287 seq1159_BIOID89725   -            355   7.2e-17   61.0   0.0   1   1   4.4e-20     1e-16   60.6   0.0     2   254     3   296     1   333 0.79 RmlD substrate binding domain
Polysacc_synt_2      PF02719.10   294 seq1159_BIOID89725   -            355   1.7e-16   59.8   0.0   1   1   1.2e-19   2.6e-16   59.2   0.0     1   118     4   115     4   135 0.93 Polysaccharide biosynthesis protein
3Beta_HSD            PF01073.14   280 seq1159_BIOID89725   -            355   2.8e-15   55.6   0.0   1   1   1.9e-18   4.3e-15   55.0   0.0     1   229     5   240     5   250 0.82 3-beta hydroxysteroid dehydrogenase/isomerase family
NAD_binding_4        PF07993.7    249 seq1159_BIOID89725   -            355     4e-15   55.3   0.1   1   1     4e-14     9e-11   41.0   0.0    87   197    74   189    61   251 0.85 Male sterility protein
adh_short            PF00106.20   167 seq1159_BIOID89725   -            355   5.9e-08   32.6   0.2   1   1   4.4e-10     1e-06   28.6   0.0     3    96     4    91     2   127 0.79 short chain dehydrogenase
HSP70                PF00012.15   602 seq1162_BIOID89725   -            471   1.4e-24   85.8   0.0   1   2     1e-18   1.4e-14   52.8   0.0     2   207    24   249    23   280 0.76 Hsp70 protein
HSP70                PF00012.15   602 seq1162_BIOID89725   -            471   1.4e-24   85.8   0.0   2   2   1.2e-11   1.6e-07   29.5   0.0   250   352   350   444   326   469 0.80 Hsp70 protein
DUF3329              PF11808.3     90 seq1164_BIOID89725   -            431   1.1e-31  108.5   6.1   1   1   8.1e-35   1.8e-31  107.9   4.2     2    90     4    92     3    92 0.98 Domain of unknown function (DUF3329)
HATPase_c            PF02518.21   111 seq1164_BIOID89725   -            431   1.4e-30  105.1   0.0   1   1   1.1e-33   2.6e-30  104.3   0.0     2   110   314   423   313   424 0.98 Histidine kinase-, DNA gyrase B-, and HSP90-like ATPase
HisKA                PF00512.20    68 seq1164_BIOID89725   -            431   1.7e-20   72.6   1.4   1   1   1.4e-23   3.3e-20   71.7   0.3     2    67   204   268   203   269 0.97 His Kinase A (phospho-acceptor) domain
PAS                  PF00989.19   113 seq1164_BIOID89725   -            431     4e-11   42.5   0.0   1   1   3.7e-14   8.4e-11   41.5   0.0     2   113    99   194    98   194 0.95 PAS fold
HATPase_c_2          PF13581.1    125 seq1164_BIOID89725   -            431   1.6e-08   34.2   0.0   1   1   1.3e-11   2.9e-08   33.4   0.0    30   114   316   408   281   420 0.83 Histidine kinase-like ATPase domain
HATPase_c_3          PF13589.1    137 seq1164_BIOID89725   -            431   1.1e-06   28.2   0.0   1   1   7.7e-10   1.8e-06   27.5   0.0     3    93   318   410   316   429 0.78 Histidine kinase-, DNA gyrase B-, and HSP90-like ATPase
CsiD                 PF08943.5    297 seq1165_BIOID89725   -            325  3.2e-149  495.6   0.0   1   1  5.3e-153  3.6e-149  495.4   0.0     1   297    20   315    20   315 1.00 CsiD
TauD                 PF02668.11   258 seq1165_BIOID89725   -            325   3.7e-11   43.0   0.1   1   1   7.4e-15   5.1e-11   42.6   0.1    33   256    88   309    64   311 0.80 Taurine catabolism dioxygenase TauD, TfdA family
PGI                  PF00342.14   486 seq1167_BIOID89725   -            549  9.6e-235  779.4   0.1   1   1    8e-239  1.1e-234  779.2   0.0     1   486    52   541    52   541 0.99 Phosphoglucose isomerase
Aldedh               PF00171.17   462 seq1168_BIOID89725   -            417   4.7e-21   74.5   3.2   1   1   9.2e-21   1.3e-16   59.9   0.9    37   298     8   282     2   305 0.80 Aldehyde dehydrogenase family
FliG_C               PF01706.11   110 seq1169_BIOID89725   -            331   1.8e-39  134.0  15.8   1   1   3.2e-42   2.2e-38  130.5   2.3     2   109   216   323   215   324 0.98 FliG C-terminal domain
Sigma54_activat      PF00158.21   168 seq1173_BIOID89725   -            441   1.1e-72  242.9   0.1   1   1   6.6e-76   1.8e-72  242.1   0.1     1   168   141   308   141   308 0.99 Sigma-54 interaction domain
Response_reg         PF00072.19   112 seq1173_BIOID89725   -            441     5e-30  103.6   0.2   1   1   3.7e-33     1e-29  102.6   0.1     1   111     8   117     8   118 0.98 Response regulator receiver domain
HTH_8                PF02954.14    42 seq1173_BIOID89725   -            441     2e-14   52.7   0.6   1   1   7.2e-18     2e-14   52.7   0.4     3    39   403   439   401   441 0.93 Bacterial regulatory protein, Fis family
AAA_5                PF07728.9    139 seq1173_BIOID89725   -            441   1.3e-07   31.2   0.0   1   1   9.7e-11   2.7e-07   30.3   0.0     2   123   165   283   164   301 0.84 AAA domain (dynein-related subfamily)
AAA                  PF00004.24   132 seq1173_BIOID89725   -            441   1.6e-05   25.0   0.0   1   1   1.2e-08   3.4e-05   23.9   0.0     1   126   165   296   165   302 0.72 ATPase family associated with various cellular activities (AAA)
Radical_SAM          PF04055.16   166 seq1174_BIOID89725   -            378   5.5e-17   62.3   0.0   1   1   1.3e-20   8.6e-17   61.6   0.0     2   158    11   175    10   180 0.79 Radical SAM superfamily
HemN_C               PF06969.11    66 seq1174_BIOID89725   -            378   1.1e-09   38.0   0.0   1   1   3.8e-13   2.6e-09   36.9   0.0     4    66   305   366   302   366 0.92 HemN C-terminal domain
DeoC                 PF01791.4    236 seq1176_BIOID89725   -            295   8.6e-35  120.0   0.0   1   1   7.3e-39     1e-34  119.8   0.0     2   235    21   261    20   262 0.94 DeoC/LacD family aldolase
Rieske_2             PF13806.1    104 seq1177_BIOID89725   -            108   2.7e-40  136.1   0.0   1   1   2.2e-44     3e-40  136.0   0.0     1   103     3   106     3   107 0.98 Rieske-like [2Fe-2S] domain
Peptidase_S24        PF00717.18    70 seq1180_BIOID89725   -            139   1.7e-13   49.8   0.0   1   1   1.8e-17   2.5e-13   49.3   0.0     2    68    56   120    55   122 0.91 Peptidase S24-like
DUF465               PF04325.8     49 seq1181_BIOID89725   -             74   2.7e-14   52.4   2.0   1   1   3.5e-18   4.7e-14   51.6   0.9     1    49    19    68    19    68 0.97 Protein of unknown function (DUF465)
NTP_transferase      PF00483.18   248 seq1183_BIOID89725   -            293   2.7e-72  242.9   0.0   1   1   4.7e-76   3.2e-72  242.6   0.0     1   246     2   238     2   240 0.98 Nucleotidyl transferase
NTP_transf_3         PF12804.2    179 seq1183_BIOID89725   -            293   9.9e-09   35.5   0.0   1   1   1.8e-12   1.2e-08   35.1   0.0     1   120     3   133     3   188 0.83 MobA-like NTP transferase domain
Thioesterase         PF00975.15   229 seq1184_BIOID89725   -            267     3e-58  197.6   0.4   1   1   8.2e-62   3.8e-58  197.3   0.3     2   223    20   246    19   251 0.93 Thioesterase domain
Abhydrolase_6        PF12697.2    228 seq1184_BIOID89725   -            267   1.9e-10   40.8   3.6   1   1   6.2e-14   2.8e-10   40.3   2.5     2   222    22   237    21   243 0.69 Alpha/beta hydrolase family
Abhydrolase_5        PF12695.2    142 seq1184_BIOID89725   -            267   2.1e-09   37.1   0.0   1   1   6.6e-13     3e-09   36.6   0.0     2   142    21   231    20   231 0.70 Alpha/beta hydrolase family
Form_Nir_trans       PF01226.12   250 seq1185_BIOID89725   -            268   6.5e-62  208.5  28.6   1   1   5.6e-66   7.7e-62  208.3  19.8    16   249    20   248     4   249 0.92 Formate/nitrite transporter
DAO                  PF01266.19   358 seq1187_BIOID89725   -            444   2.9e-62  210.5   0.0   1   1   2.6e-66   3.5e-62  210.2   0.0     1   356    25   412    25   414 0.86 FAD dependent oxidoreductase
Acetyltransf_3       PF13302.1    142 seq1188_BIOID89725   -            179   2.4e-21   76.3   0.0   1   1   6.3e-25   2.9e-21   76.1   0.0     2   141    11   150    10   151 0.85 Acetyltransferase (GNAT) domain
Acetyltransf_4       PF13420.1    155 seq1188_BIOID89725   -            179   1.8e-11   44.1   0.1   1   1   4.7e-15   2.1e-11   43.8   0.1    25   154    39   170    22   171 0.85 Acetyltransferase (GNAT) domain
Acetyltransf_1       PF00583.19    83 seq1188_BIOID89725   -            179   2.9e-10   39.9   0.0   1   1     1e-13   4.6e-10   39.2   0.0     3    82    74   150    72   151 0.96 Acetyltransferase (GNAT) family
FliH                 PF02108.11   128 seq1190_BIOID89725   -            228   5.2e-40  136.1   0.5   1   1   7.7e-44   5.2e-40  136.1   0.4     5   128    96   219    77   219 0.98 Flagellar assembly protein FliH
HrpE                 PF06188.7    191 seq1190_BIOID89725   -            228     1e-08   35.0   5.3   1   1   2.2e-12   1.5e-08   34.4   3.6    25   182    48   211    33   222 0.78 HrpE/YscL/FliH and V-type ATPase subunit E
IMS                  PF00817.15   148 seq1191_BIOID89725   -            422   2.4e-38  131.1   0.0   1   1   1.8e-41     6e-38  129.8   0.0     1   147     5   150     5   151 0.96 impB/mucB/samB family
DUF4113              PF13438.1     75 seq1191_BIOID89725   -            422   2.2e-28   97.8   0.1   1   1   3.1e-31     1e-27   95.6   0.0     1    75   347   421   347   421 0.98 Domain of unknown function (DUF4113)
IMS_C                PF11799.3    137 seq1191_BIOID89725   -            422   3.4e-09   37.1   0.0   1   1   1.8e-12   6.1e-09   36.2   0.0     3   122   214   333   212   344 0.90 impB/mucB/samB family C-terminal
IMS_HHH              PF11798.3     32 seq1191_BIOID89725   -            422   2.5e-07   30.2   0.1   1   1     2e-10   6.8e-07   28.8   0.0     4    32   172   200   169   200 0.92 IMS family HHH motif
Esterase             PF00756.15   251 seq1192_BIOID89725   -            400   6.4e-47  159.9   0.0   1   1   9.4e-51   6.4e-47  159.9   0.0     1   251   172   391   172   391 0.98 Putative esterase
DUF3327              PF11806.3    122 seq1192_BIOID89725   -            400     6e-37  126.5   0.5   1   1   8.8e-41     6e-37  126.5   0.3     3   121    29   155    21   156 0.97 Domain of unknown function (DUF3327)
ADH_N                PF08240.7    109 seq1195_BIOID89725   -            336   6.2e-32  109.4   0.4   1   1   2.8e-35   1.3e-31  108.5   0.3     1   107    29   134    29   136 0.98 Alcohol dehydrogenase GroES-like domain
ADH_zinc_N           PF00107.21   130 seq1195_BIOID89725   -            336   5.1e-13   48.5   0.1   1   1   2.8e-16   1.3e-12   47.2   0.1     2   130   177   296   176   296 0.91 Zinc-binding dehydrogenase
ThiF                 PF00899.16   136 seq1195_BIOID89725   -            336   4.7e-05   23.1   0.8   1   1     2e-08   9.2e-05   22.1   0.1     4    36   168   200   165   204 0.93 ThiF family
OsmC                 PF02566.14   100 seq1197_BIOID89725   -            143   2.1e-19   69.4   0.1   1   1   2.1e-23   2.8e-19   69.0   0.1     2    99    42   139    41   140 0.89 OsmC-like protein
PLA1                 PF02253.10   260 seq1199_BIOID89725   -            289   9.8e-94  313.4   5.4   1   1   8.5e-98   1.2e-93  313.2   3.7     8   260    39   286    33   286 0.98 Phospholipase A1
Methyltransf_23      PF13489.1    162 seq1200_BIOID89725   -            252   1.1e-16   60.8   0.0   1   1   8.4e-20   1.6e-16   60.2   0.0     2   159    13   176     9   178 0.81 Methyltransferase domain
Methyltransf_18      PF12847.2    112 seq1200_BIOID89725   -            252   1.4e-14   54.5   0.0   1   1   4.4e-17   8.7e-14   51.9   0.0     5   110    35   129    31   131 0.89 Methyltransferase domain
Methyltransf_11      PF08241.7     95 seq1200_BIOID89725   -            252   1.4e-14   54.1   0.0   1   1   6.1e-17   1.2e-13   51.2   0.0     2    94    37   127    36   128 0.96 Methyltransferase domain
Methyltransf_31      PF13847.1    152 seq1200_BIOID89725   -            252   2.1e-14   53.2   0.0   1   1   1.4e-17   2.7e-14   52.9   0.0     5   117    33   145    29   201 0.83 Methyltransferase domain
Methyltransf_25      PF13649.1    101 seq1200_BIOID89725   -            252   3.2e-10   40.1   0.0   1   1   7.6e-13   1.5e-09   38.0   0.0     1    99    35   122    35   124 0.85 Methyltransferase domain
Methyltransf_12      PF08242.7     99 seq1200_BIOID89725   -            252   7.8e-10   39.0   0.0   1   1   6.8e-13   1.3e-09   38.2   0.0     2    99    37   126    36   126 0.91 Methyltransferase domain
UPF0231              PF06062.6    121 seq1202_BIOID89725   -            136   4.6e-41  139.3   1.9   1   1   3.9e-45   5.3e-41  139.1   1.3     1   121    17   134    17   134 0.99 Uncharacterised protein family (UPF0231)
Pilus_PilP           PF11356.3     87 seq1203_BIOID89725   -            271     4e-12   46.0   0.0   1   1   4.6e-16   6.3e-12   45.4   0.0     4    86    67   150    64   151 0.89 Type IV pilus biogenesis
PHP                  PF02811.14   175 seq1204_BIOID89725   -            293   7.8e-33  113.5   0.1   1   1   7.6e-37     1e-32  113.1   0.0     1   169    10   233    10   239 0.92 PHP domain
DUF4102              PF13356.1     89 seq1205_BIOID89725   -            112   1.1e-23   82.8   0.1   1   1   9.5e-28   1.3e-23   82.5   0.1     1    88     3    89     3    90 0.97 Domain of unknown function (DUF4102)
AMP-binding          PF00501.23   418 seq1206_BIOID89725   -            525   7.9e-89  297.7   0.0   1   1   1.3e-92   9.2e-89  297.5   0.0     1   418    41   447    41   447 0.96 AMP-binding enzyme
TP_methylase         PF00590.15   210 seq1207_BIOID89725   -            457   1.6e-49  168.3   0.1   1   1   5.4e-53   2.5e-49  167.7   0.0     2   209   218   426   217   427 0.92 Tetrapyrrole (Corrin/Porphyrin) Methylases
NAD_binding_7        PF13241.1    103 seq1207_BIOID89725   -            457   6.1e-28   96.9   0.1   1   1   1.3e-29     6e-26   90.5   0.0     1   103     6   115     6   115 0.89 Putative NAD(P)-binding
CysG_dimeriser       PF10414.4     60 seq1207_BIOID89725   -            457   1.7e-19   68.9   0.9   1   1   3.7e-23   1.7e-19   68.9   0.6     2    60   150   209   149   209 0.97 Sirohaem synthase dimerisation region
Branch_AA_trans      PF05525.8    428 seq1208_BIOID89725   -            439  4.3e-158  526.2  32.3   1   1  3.6e-162  4.9e-158  526.0  22.4     3   427     8   429     6   430 0.99 Branched-chain amino acid transport protein
Acetyltransf_1       PF00583.19    83 seq1209_BIOID89725   -            224   1.6e-05   24.6   0.5   1   1   7.7e-09   5.3e-05   23.0   0.4    39    78   170   209   144   214 0.93 Acetyltransferase (GNAT) family
Acetyltransf_10      PF13673.1    117 seq1209_BIOID89725   -            224   3.4e-05   23.8   0.5   1   1   8.2e-09   5.6e-05   23.1   0.3     1   114    92   207    92   212 0.80 Acetyltransferase (GNAT) domain
ATP-synt_ab          PF00006.20   215 seq1211_BIOID89725   -            457   3.9e-69  232.3   0.0   1   1     4e-73   5.5e-69  231.8   0.0     1   215   161   373   161   373 1.00 ATP synthase alpha/beta family, nucleotide-binding domain
GST_C_2              PF13410.1     69 seq1212_BIOID89725   -            304   7.6e-10   38.4   0.3   1   1   6.9e-13   1.9e-09   37.1   0.2     2    68   190   260   189   261 0.82 Glutathione S-transferase, C-terminal domain
GST_C                PF00043.20    95 seq1212_BIOID89725   -            304   6.7e-09   35.5   0.0   1   1     5e-12   1.4e-08   34.5   0.0    33    95   199   266   187   266 0.85 Glutathione S-transferase, C-terminal domain
GST_N_2              PF13409.1     70 seq1212_BIOID89725   -            304   2.1e-06   27.5   0.0   1   1   1.7e-09   4.7e-06   26.3   0.0     3    69    69   143    67   144 0.89 Glutathione S-transferase, N-terminal domain
GST_N                PF02798.15    76 seq1212_BIOID89725   -            304   3.4e-05   23.8   0.0   1   1   4.2e-08   0.00012   22.1   0.0    17    76    82   143    74   143 0.91 Glutathione S-transferase, N-terminal domain
YjbE                 PF11106.3     80 seq1216_BIOID89725   -             80   1.5e-43  146.4  27.9   1   1   1.2e-47   1.7e-43  146.3  19.3     1    80     1    80     1    80 0.99 Exopolysaccharide production protein YjbE
Aldedh               PF00171.17   462 seq1219_BIOID89725   -            482  1.5e-174  580.6   0.2   1   1  1.2e-178  1.7e-174  580.4   0.1     1   461    19   477    19   478 0.99 Aldehyde dehydrogenase family
DUF1471              PF07338.8     56 seq1220_BIOID89725   -            314   7.8e-62  204.6   5.5   1   3   5.1e-22   6.9e-18   63.9   0.0     2    56    34    90    33    90 0.98 Protein of unknown function (DUF1471)
DUF1471              PF07338.8     56 seq1220_BIOID89725   -            314   7.8e-62  204.6   5.5   2   3     3e-22   4.1e-18   64.6   0.1     3    56   119   174   117   174 0.98 Protein of unknown function (DUF1471)
DUF1471              PF07338.8     56 seq1220_BIOID89725   -            314   7.8e-62  204.6   5.5   3   3   3.1e-26   4.3e-22   77.3   0.1     2    56   259   314   258   314 0.99 Protein of unknown function (DUF1471)
MbtH                 PF03621.8     54 seq1221_BIOID89725   -             72   4.1e-22   77.1   0.7   1   1   3.6e-26     5e-22   76.9   0.5     1    53     1    54     1    55 0.96 MbtH-like protein
Sugar_tr             PF00083.19   451 seq1223_BIOID89725   -            477   3.8e-30  104.7  35.1   1   1   1.1e-33   4.9e-30  104.3  24.3    50   432    72   452    33   463 0.82 Sugar (and other) transporter
MFS_1                PF07690.11   354 seq1223_BIOID89725   -            477   1.4e-24   86.4  39.0   1   1   3.1e-28   1.4e-24   86.4  27.0     4   307    41   377    37   388 0.80 Major Facilitator Superfamily
MFS_2                PF13347.1    427 seq1223_BIOID89725   -            477   4.9e-14   51.4  25.3   1   1   1.6e-12   7.2e-09   34.4   5.7   222   352    24   159    12   167 0.79 MFS/sugar transport protein
Secretin             PF00263.16   165 seq1224_BIOID89725   -            654   2.9e-51  173.0   5.0   1   1   9.4e-55   6.4e-51  171.8   3.4     1   165   437   599   437   599 0.93 Bacterial type II and III secretion system protein
Secretin_N           PF03958.12    82 seq1224_BIOID89725   -            654   1.3e-46  156.5  10.1   1   3   1.1e-14   7.4e-11   41.9   0.1     1    78   131   190   131   193 0.97 Bacterial type II/III secretion system short domain
Secretin_N           PF03958.12    82 seq1224_BIOID89725   -            654   1.3e-46  156.5  10.1   2   3   6.5e-21   4.4e-17   61.9   0.1     2    80   197   266   196   268 0.94 Bacterial type II/III secretion system short domain
Secretin_N           PF03958.12    82 seq1224_BIOID89725   -            654   1.3e-46  156.5  10.1   3   3   2.2e-19   1.5e-15   56.9   0.9     1    82   272   351   272   351 0.95 Bacterial type II/III secretion system short domain
RQC                  PF09382.5    106 seq1225_BIOID89725   -            611   4.4e-28   96.9   0.0   1   1   3.5e-31   1.2e-27   95.6   0.0     1   104   413   514   413   516 0.97 RQC domain
Helicase_C           PF00271.26    78 seq1225_BIOID89725   -            611   4.6e-24   83.9   0.0   1   1   2.6e-24   8.9e-21   73.4   0.1     3    78   258   333   256   333 0.98 Helicase conserved C-terminal domain
HRDC                 PF00570.18    68 seq1225_BIOID89725   -            611   8.1e-24   83.0   0.1   1   1   6.4e-27   2.2e-23   81.6   0.0     2    68   535   601   534   601 0.97 HRDC domain
DEAD                 PF00270.24   173 seq1225_BIOID89725   -            611   2.6e-21   75.7   0.0   1   1   8.5e-24   2.9e-20   72.3   0.0     2   168    30   189    29   194 0.85 DEAD/DEAH box helicase
HTH_3                PF01381.17    55 seq1226_BIOID89725   -            135   1.9e-14   53.0   0.0   1   1   7.9e-18   3.6e-14   52.2   0.0     3    55    12    64    10    64 0.97 Helix-turn-helix
HTH_31               PF13560.1     64 seq1226_BIOID89725   -            135   1.2e-11   44.5   1.2   1   1   4.4e-15     2e-11   43.7   0.8     2    58     6    61     5    71 0.95 Helix-turn-helix domain
HTH_19               PF12844.2     64 seq1226_BIOID89725   -            135   1.7e-09   37.5   0.0   1   1   6.8e-13   3.1e-09   36.6   0.0     1    63     7    69     7    70 0.97 Helix-turn-helix domain
DegT_DnrJ_EryC1      PF01041.12   363 seq1227_BIOID89725   -            376   2.1e-87  293.4   0.0   1   1   5.6e-91   2.5e-87  293.1   0.0     7   361    13   370     9   372 0.93 DegT/DnrJ/EryC1/StrS aminotransferase family
Aminotran_1_2        PF00155.16   363 seq1227_BIOID89725   -            376   7.3e-11   41.5   0.1   1   1     4e-14   1.8e-10   40.2   0.0    67   189    46   154     9   182 0.89 Aminotransferase class I and II
Aminotran_5          PF00266.14   371 seq1227_BIOID89725   -            376   4.5e-08   32.1   0.0   1   1   1.7e-11   7.9e-08   31.3   0.0    62   182    47   159    33   187 0.89 Aminotransferase class-V
AMP-binding          PF00501.23   418 seq1228_BIOID89725   -           1335  2.2e-116  388.5   0.0   1   1  1.1e-119    3e-116  388.1   0.0     1   417   524   928   524   929 0.96 AMP-binding enzyme
Condensation         PF00668.15   301 seq1228_BIOID89725   -           1335   1.3e-60  204.7   0.0   1   1   6.9e-64   1.9e-60  204.1   0.0     2   300    44   342    43   343 0.91 Condensation domain
Thioesterase         PF00975.15   229 seq1228_BIOID89725   -           1335   5.3e-46  157.5   0.6   1   1   5.8e-47   1.6e-43  149.4   0.1     2   221  1109  1325  1108  1333 0.95 Thioesterase domain
PP-binding           PF00550.20    67 seq1228_BIOID89725   -           1335     9e-11   41.7   0.1   1   1     1e-13   2.8e-10   40.1   0.1     3    65  1022  1082  1020  1084 0.90 Phosphopantetheine attachment site
Abhydrolase_6        PF12697.2    228 seq1228_BIOID89725   -           1335   7.6e-06   25.8   0.3   1   1   2.8e-09   7.6e-06   25.8   0.2     2   107  1111  1243  1110  1315 0.65 Alpha/beta hydrolase family
Sua5_yciO_yrdC       PF01300.13   179 seq1229_BIOID89725   -            218   1.5e-47  161.0   0.0   1   1   1.3e-51   1.8e-47  160.8   0.0     2   179    35   210    34   210 0.95 Telomere recombination
Amidase_3            PF01520.13   175 seq1230_BIOID89725   -            289   2.7e-52  176.9   0.0   1   1     5e-56   6.8e-52  175.6   0.0     1   174    59   273    59   274 0.99 N-acetylmuramoyl-L-alanine amidase
C4dic_mal_tran       PF03595.12   330 seq1232_BIOID89725   -            366   4.8e-54  183.1  36.9   1   1     4e-58   5.5e-54  182.9  25.6     2   329    44   342    43   343 0.97 C4-dicarboxylate transporter/malic acid transport protein
DUF421               PF04239.7     99 seq1233_BIOID89725   -            230   1.4e-24   85.3   0.0   1   1   1.3e-28   1.8e-24   84.9   0.0     1    71   102   171   102   214 0.85 Protein of unknown function (DUF421)
DUF2886              PF11102.3    200 seq1234_BIOID89725   -            212   4.1e-56  189.5   0.9   1   1   3.4e-60   4.6e-56  189.4   0.6     1   199    13   206    13   207 0.97 Protein of unknown function (DUF2886)
Transposase_31       PF04754.7    205 seq1236_BIOID89725   -            318   4.8e-83  277.4   0.2   1   1   4.5e-87   6.1e-83  277.0   0.2     1   204     8   210     8   211 0.98 Putative transposase, YhgA-like
Acetyltransf_3       PF13302.1    142 seq1239_BIOID89725   -            194   8.9e-20   71.3   0.1   1   1   2.4e-23   1.1e-19   71.0   0.0     1   142    17   162    17   162 0.87 Acetyltransferase (GNAT) domain
Acetyltransf_4       PF13420.1    155 seq1239_BIOID89725   -            194   1.1e-13   51.2   0.1   1   1   3.2e-17   1.5e-13   50.8   0.1     2   154    21   181    20   182 0.78 Acetyltransferase (GNAT) domain
Acetyltransf_1       PF00583.19    83 seq1239_BIOID89725   -            194     2e-08   34.0   0.1   1   1   6.8e-12   3.1e-08   33.4   0.0     2    83    83   162    82   162 0.96 Acetyltransferase (GNAT) family
DUF1391              PF07151.7     49 seq1240_BIOID89725   -             51   2.8e-34  116.2   0.5   1   1   2.2e-38     3e-34  116.1   0.4     1    48     2    49     2    50 0.97 Protein of unknown function (DUF1391)
RNase_T              PF00929.19   164 seq1241_BIOID89725   -            204   8.1e-34  117.1   0.0   1   1   6.9e-38   9.4e-34  116.9   0.0     1   163    32   193    32   194 0.97 Exonuclease
AA_permease          PF00324.16   479 seq1243_BIOID89725   -            457  4.2e-103  345.1  48.2   1   1  7.3e-107    5e-103  344.8  33.4     1   474    15   451    15   455 0.96 Amino acid permease
AA_permease_2        PF13520.1    426 seq1243_BIOID89725   -            457   1.1e-47  162.4  56.6   1   1   1.8e-51   1.2e-47  162.2  39.2     2   425    12   442    11   445 0.88 Amino acid permease
Caps_synth_GfcC      PF06251.6    229 seq1246_BIOID89725   -            277   4.1e-90  300.8   0.0   1   1   3.4e-94   4.7e-90  300.6   0.0     2   229    52   277    51   277 0.99 Capsule biosynthesis GfcC
DUF2207              PF09972.4    511 seq1247_BIOID89725   -            630   1.6e-87  294.1   0.0   1   1   1.4e-91   1.9e-87  293.8   0.0     2   508    34   574    33   577 0.95 Predicted membrane protein (DUF2207)
FliJ                 PF02050.11   123 seq1248_BIOID89725   -            147   2.5e-32  111.3  20.6   1   1   2.3e-36   3.1e-32  111.0  14.3     1   122    19   141    19   142 0.98 Flagellar FliJ protein
DUF4223              PF13978.1     56 seq1251_BIOID89725   -             55   1.2e-36  124.0   0.7   1   1   9.5e-41   1.3e-36  123.9   0.5     1    55     1    55     1    55 0.99 Protein of unknown function (DUF4223)
Coprogen_oxidas      PF01218.13   296 seq1252_BIOID89725   -            300  4.5e-147  488.1   0.1   1   1  3.7e-151  5.1e-147  488.0   0.1     2   296     8   300     7   300 0.99 Coproporphyrinogen III oxidase
TonB_dep_Rec         PF00593.19   276 seq1253_BIOID89725   -            673   1.6e-26   93.7  13.6   1   1   2.3e-30   1.6e-26   93.7   9.4     3   273   434   668   432   671 0.87 TonB dependent receptor
Plug                 PF07715.10   108 seq1253_BIOID89725   -            673   4.2e-15   55.8   1.8   1   1   1.3e-18   8.8e-15   54.8   1.3     6   108    48   149    42   149 0.92 TonB-dependent Receptor Plug Domain
AA_permease_2        PF13520.1    426 seq1254_BIOID89725   -            460   1.4e-79  267.5  39.9   1   1   1.2e-83   1.6e-79  267.2  27.7     1   420     5   441     5   449 0.91 Amino acid permease
DUF480               PF04337.7    148 seq1255_BIOID89725   -            215   8.5e-65  217.0   0.5   1   1   1.1e-68   1.5e-64  216.2   0.3     1   148     5   158     5   158 0.99 Protein of unknown function, DUF480
Aminotran_5          PF00266.14   371 seq1258_BIOID89725   -            362   1.4e-71  241.0   0.0   1   1   1.2e-75   1.6e-71  240.8   0.0     1   371     4   350     4   350 0.99 Aminotransferase class-V
Polysacc_synt        PF01943.12   273 seq1259_BIOID89725   -            416   1.9e-13   50.1  19.4   1   1   1.4e-17   1.9e-13   50.1  13.5     1   272     3   283     3   284 0.82 Polysaccharide biosynthesis protein
Flg_hook             PF02120.11    85 seq1261_BIOID89725   -            375   5.3e-19   67.5   6.6   1   1   7.4e-23     1e-18   66.6   4.6     4    84   248   328   245   336 0.91 Flagellar hook-length control protein FliK
TehB                 PF03848.9    192 seq1262_BIOID89725   -            197    2e-102  340.1   0.1   1   1  1.3e-105  2.2e-102  339.9   0.0     1   192     1   193     1   193 0.99 Tellurite resistance protein TehB
Methyltransf_11      PF08241.7     95 seq1262_BIOID89725   -            197   1.1e-12   48.1   0.0   1   1   1.3e-15   2.2e-12   47.1   0.0     1    93    35   130    35   132 0.96 Methyltransferase domain
Methyltransf_23      PF13489.1    162 seq1262_BIOID89725   -            197   1.1e-12   47.8   0.0   1   1   7.5e-16   1.3e-12   47.6   0.0    20   115    28   133    10   173 0.77 Methyltransferase domain
Methyltransf_12      PF08242.7     99 seq1262_BIOID89725   -            197   8.9e-12   45.2   0.1   1   1   8.3e-15   1.4e-11   44.5   0.0     1    98    35   129    35   130 0.96 Methyltransferase domain
Methyltransf_31      PF13847.1    152 seq1262_BIOID89725   -            197   1.2e-10   41.0   0.0   1   1   8.3e-14   1.4e-10   40.8   0.0     5   110    32   134    29   183 0.89 Methyltransferase domain
MTS                  PF05175.9    170 seq1262_BIOID89725   -            197   6.5e-10   38.5   0.0   1   1   4.9e-13   8.3e-10   38.1   0.0    23   140    22   134     3   152 0.85 Methyltransferase small domain
Methyltransf_18      PF12847.2    112 seq1262_BIOID89725   -            197   6.6e-09   36.2   0.0   1   1   5.7e-12   9.7e-09   35.6   0.0     2   109    31   132    30   136 0.80 Methyltransferase domain
Aminotran_3          PF00202.16   339 seq1264_BIOID89725   -            428  8.1e-121  402.8   0.2   1   1    7e-125  9.6e-121  402.6   0.1     2   338    29   362    28   363 0.98 Aminotransferase class-III
Sugar_tr             PF00083.19   451 seq1266_BIOID89725   -            449   2.4e-38  131.7  27.0   1   1   1.1e-39   4.9e-36  124.1  18.7     4   443    22   430    20   438 0.78 Sugar (and other) transporter
MFS_1                PF07690.11   354 seq1266_BIOID89725   -            449   6.7e-31  107.2  45.3   1   1   2.7e-31   1.3e-27   96.4  22.3    30   312    54   349    24   358 0.76 Major Facilitator Superfamily
MFS_2                PF13347.1    427 seq1266_BIOID89725   -            449   1.1e-10   40.4  21.0   1   1   3.5e-13   1.6e-09   36.5   8.2   126   385   144   404   140   428 0.75 MFS/sugar transport protein
DUF940               PF06082.6    658 seq1267_BIOID89725   -            698  2.1e-257  855.8  12.9   1   1  1.8e-261  2.4e-257  855.6   9.0     1   658    29   693    29   693 0.97 Bacterial putative lipoprotein (DUF940)
GFO_IDH_MocA         PF01408.17   120 seq1268_BIOID89725   -            307   2.1e-25   89.4   0.0   1   1   4.9e-29   3.3e-25   88.8   0.0     1   120     4   121     4   121 0.98 Oxidoreductase family, NAD-binding Rossmann fold
GFO_IDH_MocA_C       PF02894.12   115 seq1268_BIOID89725   -            307   2.6e-07   30.2   0.1   1   1   9.2e-11   6.3e-07   29.0   0.0    19   114   141   226   132   227 0.92 Oxidoreductase family, C-terminal alpha/beta domain
LysE                 PF01810.13   191 seq1271_BIOID89725   -            206   2.5e-54  183.3  11.3   1   1   2.1e-58   2.9e-54  183.1   7.8     2   190    14   205    13   206 0.98 LysE type translocator
DUF2819              PF10995.3    317 seq1272_BIOID89725   -            523  9.8e-130  431.8   0.0   1   1  9.2e-134  1.3e-129  431.4   0.0     2   317   163   474   162   474 0.99 Protein of unknown function (DUF2819)
Cu-oxidase_3         PF07732.10   120 seq1273_BIOID89725   -            516   5.6e-32  109.8   0.2   1   1   3.3e-35   1.5e-31  108.5   0.1     5   119    55   166    51   167 0.93 Multicopper oxidase
Cu-oxidase_2         PF07731.9    138 seq1273_BIOID89725   -            516     7e-21   74.0  10.0   1   1     6e-23   2.7e-19   68.9   7.0    16   134   396   516   373   516 0.75 Multicopper oxidase
Cu-oxidase           PF00394.17   159 seq1273_BIOID89725   -            516   6.8e-10   38.9   0.0   1   1   1.1e-09   5.1e-06   26.3   0.0    54   130   203   292   167   312 0.77 Multicopper oxidase
T2SE                 PF00437.15   272 seq1274_BIOID89725   -            493   8.6e-88  293.6   4.2   1   1   1.3e-91   8.6e-88  293.6   2.9     3   271   115   380   113   381 0.98 Type II/IV secretion system protein
AAA_23               PF13476.1    202 seq1274_BIOID89725   -            493   1.6e-07   31.7   0.1   1   1   5.2e-11   3.6e-07   30.6   0.0     2    46   219   269   218   336 0.74 AAA domain
DUF3313              PF11769.3    201 seq1279_BIOID89725   -            222   7.3e-65  217.9   0.1   1   1     6e-69   8.2e-65  217.8   0.0     1   199    16   214    16   216 0.99 Protein of unknown function (DUF3313)
Alpha-amylase        PF00128.19   316 seq1280_BIOID89725   -            605   1.5e-79  267.5   0.0   1   1   2.9e-83     2e-79  267.1   0.0     1   316   178   494   178   494 0.96 Alpha amylase, catalytic domain
Alpha-amylase_N      PF02903.9    120 seq1280_BIOID89725   -            605   6.1e-09   35.7   0.0   1   1   1.9e-12   1.3e-08   34.7   0.0     5   108     4   105     1   115 0.84 Alpha amylase, N-terminal ig-like domain
EPSP_synthase        PF00275.15   419 seq1281_BIOID89725   -            427    2e-164  546.8   0.0   1   1  1.7e-168  2.3e-164  546.7   0.0     2   419     7   420     6   420 0.97 EPSP synthase (3-phosphoshikimate 1-carboxyvinyltransferase)
FliL                 PF03748.9     99 seq1284_BIOID89725   -            154   4.4e-23   81.0   0.0   1   1     4e-27   5.5e-23   80.7   0.0     1    98    54   153    54   154 0.94 Flagellar basal body-associated protein FliL
adh_short            PF00106.20   167 seq1285_BIOID89725   -            240   4.5e-16   59.1   0.2   1   1   1.3e-19     6e-16   58.6   0.1     3   166     9   170     8   171 0.87 short chain dehydrogenase
adh_short_C2         PF13561.1    243 seq1285_BIOID89725   -            240   2.4e-08   33.9   0.0   1   1   7.2e-12   3.3e-08   33.5   0.0     8   242    18   237    13   238 0.77 Enoyl-(Acyl carrier protein) reductase
KR                   PF08659.5    181 seq1285_BIOID89725   -            240   4.8e-07   29.4   0.3   1   1   1.9e-10   8.8e-07   28.6   0.2     4   172    10   175     8   184 0.84 KR domain
FadR_C               PF07840.7    164 seq1286_BIOID89725   -            239   6.9e-73  243.5   0.0   1   1   1.9e-76   8.5e-73  243.2   0.0     1   163    72   234    72   235 0.99 FadR C-terminal domain
GntR                 PF00392.16    64 seq1286_BIOID89725   -            239   2.3e-20   71.6   0.0   1   1     1e-23   4.7e-20   70.6   0.0     4    64    11    71     8    71 0.96 Bacterial regulatory proteins, gntR family
MVIN                 PF03023.9    452 seq1288_BIOID89725   -            511  4.7e-161  536.1  32.4   1   1  4.1e-165  5.7e-161  535.8  22.5     1   450    28   478    28   480 0.99 MviN-like protein
AA_permease          PF00324.16   479 seq1290_BIOID89725   -            487  8.6e-122  406.7  48.4   1   1  1.4e-125  9.8e-122  406.5  33.6     1   474    39   474    39   479 0.98 Amino acid permease
AA_permease_2        PF13520.1    426 seq1290_BIOID89725   -            487   1.6e-42  145.4  47.9   1   1   2.8e-46   1.9e-42  145.1  33.2     5   424    39   460    35   466 0.86 Amino acid permease
Aldose_epim          PF01263.15   301 seq1291_BIOID89725   -            295   4.9e-20   71.7   0.0   1   1     5e-24   6.8e-20   71.2   0.0     3   196    29   212    27   262 0.86 Aldose 1-epimerase
FliM                 PF02154.10   192 seq1293_BIOID89725   -            349   1.4e-80  269.3   0.2   1   1   3.6e-84   2.5e-80  268.6   0.0     1   192    53   246    53   246 0.99 Flagellar motor switch protein FliM
SpoA                 PF01052.15    77 seq1293_BIOID89725   -            349   1.5e-15   56.3   0.0   1   1   4.7e-19   3.2e-15   55.3   0.0     3    75   267   337   265   338 0.96 Surface presentation of antigens (SPOA)
PseudoU_synth_2      PF00849.17   164 seq1294_BIOID89725   -            291   3.3e-16   59.4   0.0   1   1   2.9e-19     2e-15   56.9   0.0     2   161    69   199    68   202 0.83 RNA pseudouridylate synthase
S4                   PF01479.20    48 seq1294_BIOID89725   -            291   1.1e-11   43.8   0.1   1   1   4.2e-15   2.9e-11   42.5   0.1     2    43     4    43     3    57 0.93 S4 domain
Carb_kinase          PF01256.12   242 seq1295_BIOID89725   -            515   2.7e-83  278.8   4.4   1   1   2.4e-85   1.7e-81  273.0   1.2     2   242   258   496   257   496 0.99 Carbohydrate kinase
YjeF_N               PF03853.10   173 seq1295_BIOID89725   -            515   2.8e-47  160.3   0.0   1   1   7.1e-51   4.9e-47  159.5   0.0     2   173    35   199    34   199 0.98 YjeF-related protein N-terminus
HlyD_2               PF12700.2    328 seq1296_BIOID89725   -            464   3.9e-26   91.8   1.6   1   1   1.5e-29     5e-26   91.5   1.1     9   328   123   425   115   425 0.82 HlyD family secretion protein
HlyD                 PF00529.15   306 seq1296_BIOID89725   -            464   3.8e-23   82.1  17.6   1   1   1.1e-26   3.9e-23   82.1  11.5     1   241   135   360   135   425 0.85 HlyD family secretion protein
HlyD_3               PF13437.1    105 seq1296_BIOID89725   -            464   8.4e-17   61.3   3.9   1   1   1.5e-14   5.2e-11   42.6   0.6     1   101   246   351   246   356 0.93 HlyD family secretion protein
Biotin_lipoyl_2      PF13533.1     50 seq1296_BIOID89725   -            464   3.4e-14   52.1   6.6   1   1   7.9e-17   2.7e-13   49.2   0.3     2    50   136   184   135   184 0.97 Biotin-lipoyl like
DUF1127              PF06568.6     40 seq1298_BIOID89725   -             59   5.1e-13   48.0   8.2   1   1   3.7e-17   5.1e-13   48.0   5.7     2    39    22    59    21    59 0.96 Domain of unknown function (DUF1127)
Abhydrolase_1        PF00561.15   230 seq1300_BIOID89725   -            340   2.3e-31  109.0   0.0   1   1   8.6e-35     3e-31  108.6   0.0     1   228    82   319    82   321 0.97 alpha/beta hydrolase fold
Hydrolase_4          PF12146.3     79 seq1300_BIOID89725   -            340     4e-24   84.1   0.5   1   1   1.9e-27   6.4e-24   83.4   0.3     3    79    42   122    40   122 0.90 Putative lysophospholipase
Abhydrolase_6        PF12697.2    228 seq1300_BIOID89725   -            340   3.5e-20   72.7   3.3   1   1   1.5e-23   5.2e-20   72.2   2.3     2   220    58   310    57   316 0.72 Alpha/beta hydrolase family
Abhydrolase_5        PF12695.2    142 seq1300_BIOID89725   -            340     3e-12   46.3   0.0   1   1   1.5e-15     5e-12   45.6   0.0     1   141    56   305    56   306 0.79 Alpha/beta hydrolase family
T2SF                 PF00482.18   124 seq1303_BIOID89725   -            398   1.7e-56  189.3   7.6   1   2   4.6e-35   6.2e-31  106.7   0.1     1   124    64   187    64   187 0.99 Type II secretion system (T2SS), protein F
T2SF                 PF00482.18   124 seq1303_BIOID89725   -            398   1.7e-56  189.3   7.6   2   2   2.1e-28   2.9e-24   85.2   1.9     1   124   267   389   267   389 0.98 Type II secretion system (T2SS), protein F
HhH-GPD              PF00730.20   121 seq1304_BIOID89725   -            350   1.1e-21   77.1   0.0   1   1   3.8e-25   1.7e-21   76.5   0.0     2   118    36   167    35   170 0.97 HhH-GPD superfamily base excision DNA repair protein
HHH                  PF00633.18    30 seq1304_BIOID89725   -            350     9e-06   24.9   0.0   1   1     4e-09   1.8e-05   24.0   0.0     2    29   100   127    99   128 0.95 Helix-hairpin-helix motif
EndIII_4Fe-2S        PF10576.4     17 seq1304_BIOID89725   -            350   3.9e-05   23.5   5.6   1   1   1.6e-08   7.5e-05   22.6   3.9     1    17   192   208   192   208 0.98 Iron-sulfur binding domain of endonuclease III
DUF2636              PF11120.3     62 seq1305_BIOID89725   -             63   5.2e-33  112.2   0.6   1   1   4.2e-37   5.7e-33  112.1   0.4     1    62     2    63     2    63 0.99 Protein of unknown function (DUF2636)
WzyE                 PF06899.6    449 seq1306_BIOID89725   -            450  8.7e-278  921.1  45.1   1   1  7.1e-282  9.7e-278  920.9  31.2     1   448     1   449     1   450 1.00 WzyE protein
Trans_reg_C          PF00486.23    77 seq1307_BIOID89725   -            251   8.3e-21   73.5   0.2   1   1   6.4e-24   4.3e-20   71.2   0.0     2    77   170   245   169   245 0.98 Transcriptional regulatory protein, C terminal
Response_reg         PF00072.19   112 seq1307_BIOID89725   -            251     1e-19   70.5   0.1   1   1   2.3e-23   1.6e-19   69.8   0.1     2   111    17   124    16   125 0.97 Response regulator receiver domain
DUF3260              PF11658.3    518 seq1309_BIOID89725   -            559  3.6e-233  774.2   0.0   1   1    3e-237  4.1e-233  774.0   0.0     2   518    24   554    23   554 0.99 Protein of unknown function (DUF3260)
Peptidase_M48        PF01435.13   226 seq1312_BIOID89725   -            257   2.1e-25   89.5   0.0   1   1   2.1e-29   2.8e-25   89.0   0.0    31   226    78   248    44   248 0.82 Peptidase family M48
HAD_2                PF13419.1    176 seq1314_BIOID89725   -            199   1.1e-28  100.5   0.1   1   1   3.7e-32   1.3e-28  100.3   0.1     2   176     4   184     3   184 0.84 Haloacid dehalogenase-like hydrolase
Hydrolase_like       PF13242.1     75 seq1314_BIOID89725   -            199   1.2e-08   34.4   0.0   1   1   7.5e-12   2.6e-08   33.3   0.0     2    50   139   186   138   198 0.93 HAD-hyrolase-like
Hydrolase            PF00702.21   204 seq1314_BIOID89725   -            199   2.4e-06   28.1   0.0   1   1   7.7e-10   2.6e-06   27.9   0.0   111   203    75   177     8   178 0.77 haloacid dehalogenase-like hydrolase
SpoA                 PF01052.15    77 seq1315_BIOID89725   -            137   2.9e-24   84.3   0.8   1   1   2.7e-28   3.7e-24   84.0   0.6     3    76    55   128    54   129 0.97 Surface presentation of antigens (SPOA)
HTH_3                PF01381.17    55 seq1318_BIOID89725   -            178     6e-17   61.1   0.0   1   1   3.7e-20   8.5e-17   60.6   0.0     1    53    12    64    12    66 0.97 Helix-turn-helix
HTH_31               PF13560.1     64 seq1318_BIOID89725   -            178   1.2e-10   41.3   0.0   1   1     9e-14     2e-10   40.5   0.0     4    57    10    62     8    74 0.94 Helix-turn-helix domain
Cupin_2              PF07883.6     71 seq1318_BIOID89725   -            178   3.3e-10   39.1   0.3   1   1     3e-13   6.8e-10   38.1   0.2     3    69   104   171   102   173 0.93 Cupin domain
HTH_19               PF12844.2     64 seq1318_BIOID89725   -            178     1e-09   38.1   0.0   1   1   6.5e-13   1.5e-09   37.6   0.0     3    59    11    67     9    71 0.95 Helix-turn-helix domain
HTH_26               PF13443.1     63 seq1318_BIOID89725   -            178   5.5e-06   26.3   0.0   1   1   3.5e-09     8e-06   25.8   0.0     2    59    12    68    11    72 0.93 Cro/C1-type HTH DNA-binding domain
HTH_25               PF13413.1     62 seq1318_BIOID89725   -            178   4.7e-06   26.0   0.0   1   1   3.4e-09   7.9e-06   25.3   0.0     2    35    12    45    11    49 0.94 Helix-turn-helix domain
PsiE                 PF06146.7     69 seq1321_BIOID89725   -            136   1.8e-16   59.9   5.7   1   1   1.3e-20   1.8e-16   59.9   3.9     5    69    62   123    58   123 0.95 Phosphate-starvation-inducible E
Wzz                  PF02706.10   152 seq1322_BIOID89725   -            377   1.5e-24   86.4   0.9   1   1   1.1e-28   1.5e-24   86.4   0.6     1   150    25   173    25   175 0.92 Chain length determinant protein
FCD                  PF07729.7    125 seq1323_BIOID89725   -            220   1.1e-17   64.4  10.4   1   1   2.5e-21   1.7e-17   63.7   7.2     1   124    76   207    76   208 0.85 FCD domain
GntR                 PF00392.16    64 seq1323_BIOID89725   -            220   9.6e-13   47.2   0.0   1   1   3.1e-16   2.1e-12   46.1   0.0     7    64    10    66     6    66 0.96 Bacterial regulatory proteins, gntR family
Hydrolase_3          PF08282.7    254 seq1324_BIOID89725   -            266     4e-61  206.7   0.0   1   1   9.8e-65   4.5e-61  206.5   0.0     1   254     5   260     5   260 0.94 haloacid dehalogenase-like hydrolase
S6PP                 PF05116.8    247 seq1324_BIOID89725   -            266   3.2e-16   59.2   0.0   1   2     4e-09   1.8e-05   24.0   0.0     4    75     4    73     1    91 0.89 Sucrose-6F-phosphate phosphohydrolase
S6PP                 PF05116.8    247 seq1324_BIOID89725   -            266   3.2e-16   59.2   0.0   2   2   5.6e-12   2.6e-08   33.3   0.0   135   218   159   242   141   253 0.83 Sucrose-6F-phosphate phosphohydrolase
Hydrolase            PF00702.21   204 seq1324_BIOID89725   -            266   2.7e-11   44.2   0.1   1   1   2.9e-13   1.3e-09   38.7   0.1     2   204     3   226     2   226 0.56 haloacid dehalogenase-like hydrolase
FliO                 PF04347.8     84 seq1325_BIOID89725   -            122     3e-24   84.7   0.2   1   1     3e-28   4.1e-24   84.3   0.2     1    84    37   118    37   118 0.88 Flagellar biosynthesis protein, FliO
HATPase_c            PF02518.21   111 seq1326_BIOID89725   -            433   1.9e-22   78.9   0.0   1   1   8.1e-26   3.7e-22   78.0   0.0     6   110   320   423   316   424 0.96 Histidine kinase-, DNA gyrase B-, and HSP90-like ATPase
HisKA                PF00512.20    68 seq1326_BIOID89725   -            433   6.3e-08   32.3   1.3   1   1   3.7e-11   1.7e-07   30.9   0.9     1    67   211   270   211   271 0.90 His Kinase A (phospho-acceptor) domain
HAMP                 PF00672.20    70 seq1326_BIOID89725   -            433   2.2e-07   30.8   0.0   1   1   4.9e-11   2.2e-07   30.8   0.0     3    69   140   206   139   207 0.90 HAMP domain
ACR_tran             PF00873.14  1021 seq1327_BIOID89725   -           1040         0 1232.4  34.8   1   1         0         0 1232.2  24.1     2  1020    13  1022    12  1023 1.00 AcrB/AcrD/AcrF family
SecD_SecF            PF02355.11   189 seq1327_BIOID89725   -           1040   8.4e-09   34.7  32.5   1   1   1.6e-09   1.1e-05   24.6  10.9    36   183   348   495   338   501 0.82 Protein export membrane protein
Virul_fac_BrkB       PF03631.10   260 seq1328_BIOID89725   -            290     1e-55  188.8  24.6   1   1   8.7e-60   1.2e-55  188.6  17.0     2   258    29   274    28   276 0.88 Virulence factor BrkB
Iron_traffic         PF04362.9     88 seq1330_BIOID89725   -             91   4.1e-41  138.1   1.0   1   1   3.4e-45   4.6e-41  138.0   0.7     1    88     1    88     1    88 0.99 Bacterial Fe(2+) trafficking
UPF0079              PF02367.12   123 seq1331_BIOID89725   -            153   1.5e-44  150.4   0.0   1   1   1.3e-48   1.8e-44  150.2   0.0     1   121    14   134    14   136 0.98 Uncharacterised P-loop hydrolase UPF0079
Big_1                PF02369.11   100 seq1332_BIOID89725   -            489   6.2e-93  305.0  64.3   1   5   6.2e-15   2.8e-11   43.0   1.5    50    99     2    50     1    51 0.91 Bacterial Ig-like domain (group 1)
Big_1                PF02369.11   100 seq1332_BIOID89725   -            489   6.2e-93  305.0  64.3   2   5   6.5e-25     3e-21   75.0   4.6     2    97    53   145    52   148 0.96 Bacterial Ig-like domain (group 1)
Big_1                PF02369.11   100 seq1332_BIOID89725   -            489   6.2e-93  305.0  64.3   3   5   3.2e-23   1.5e-19   69.6   4.2     7    96   157   245   151   248 0.86 Bacterial Ig-like domain (group 1)
Big_1                PF02369.11   100 seq1332_BIOID89725   -            489   6.2e-93  305.0  64.3   4   5   3.4e-24   1.6e-20   72.7   5.7    17   100   262   343   249   343 0.90 Bacterial Ig-like domain (group 1)
Big_1                PF02369.11   100 seq1332_BIOID89725   -            489   6.2e-93  305.0  64.3   5   5   5.9e-23   2.7e-19   68.8   6.3     5    99   350   445   346   446 0.94 Bacterial Ig-like domain (group 1)
Cytidylate_kin       PF02224.13   158 seq1334_BIOID89725   -            227     5e-62  207.8   0.4   1   1   1.3e-65     6e-62  207.6   0.2     3   158    63   218    61   218 0.97 Cytidylate kinase
AAA_17               PF13207.1    121 seq1334_BIOID89725   -            227   1.9e-13   51.1   0.0   1   1   1.7e-16   7.9e-13   49.1   0.0     1   120     7   134     7   135 0.85 AAA domain
Cytidylate_kin2      PF13189.1    179 seq1334_BIOID89725   -            227   1.9e-07   31.0   0.0   1   1   1.1e-10   4.9e-07   29.7   0.0     1   155     7   187     7   191 0.78 Cytidylate kinase-like family
T2SG                 PF08334.6    108 seq1335_BIOID89725   -            145   4.8e-35  119.4   0.3   1   1   1.2e-38   5.6e-35  119.2   0.2     1   108    32   138    32   138 0.97 Type II secretion system (T2SS), protein G
N_methyl_2           PF13544.1     31 seq1335_BIOID89725   -            145   7.7e-09   34.5   0.7   1   1   3.3e-12   1.5e-08   33.6   0.5     8    31     2    25     1    25 0.90 Type IV pilin N-term methylation site GFxxxE
N_methyl             PF07963.7     20 seq1335_BIOID89725   -            145   2.1e-07   30.1   4.1   1   1   7.8e-11   3.5e-07   29.4   2.8     1    20     8    27     8    27 0.96 Prokaryotic N-terminal methylation motif
Peptidase_U32        PF01136.14   233 seq1337_BIOID89725   -            667   1.3e-70  236.8   0.1   1   1   3.6e-71   2.4e-67  226.1   0.0     2   231    93   319    92   321 0.90 Peptidase family U32
DUF3656              PF12392.3    122 seq1337_BIOID89725   -            667     2e-26   92.3   0.0   1   1   6.1e-30   4.2e-26   91.3   0.0     2   122   405   522   404   522 0.97 Collagenase
FliP                 PF00813.15   194 seq1338_BIOID89725   -            245   5.1e-81  270.9  10.9   1   1   4.8e-85   6.5e-81  270.5   7.5     2   193    48   239    47   240 0.99 FliP family
Glyco_tran_WecB      PF03808.8    172 seq1340_BIOID89725   -            246   3.1e-56  189.3   0.1   1   1   3.1e-60   4.2e-56  188.9   0.1     2   172    61   231    60   231 0.96 Glycosyl transferase WecB/TagA/CpsF family
DUF3393              PF11873.3    204 seq1341_BIOID89725   -            360   7.3e-75  250.8   0.0   1   1   1.4e-78   9.7e-75  250.4   0.0     1   204     3   192     3   192 0.99 Domain of unknown function (DUF3393)
SLT                  PF01464.15   121 seq1341_BIOID89725   -            360   9.6e-30  102.4   0.1   1   1   2.2e-33   1.5e-29  101.8   0.0     3   118   197   320   195   323 0.95 Transglycosylase SLT domain
Queuosine_synth      PF02547.10   341 seq1342_BIOID89725   -            356  3.6e-144  479.5   0.0   1   1    3e-148    4e-144  479.4   0.0     2   341     3   344     2   344 0.96 Queuosine biosynthesis protein
Amidase_3            PF01520.13   175 seq1345_BIOID89725   -            443   1.9e-49  167.7   0.0   1   1   2.2e-53     3e-49  167.0   0.0     1   174   192   411   192   412 0.99 N-acetylmuramoyl-L-alanine amidase
Ribosomal_L31        PF01197.13    69 seq1346_BIOID89725   -             70   1.4e-30  104.9   0.2   1   1   1.1e-34   1.5e-30  104.8   0.1     1    67     1    65     1    67 0.98 Ribosomal protein L31
GspH                 PF12019.3    114 seq1347_BIOID89725   -            169   3.1e-09   36.8   0.1   1   1   9.1e-13   4.1e-09   36.4   0.0     2   112    44   153    43   156 0.71 Type II transport protein GspH
N_methyl_2           PF13544.1     31 seq1347_BIOID89725   -            169   6.2e-07   28.5   1.1   1   1   2.6e-10   1.2e-06   27.6   0.7    11    30     2    21     1    22 0.93 Type IV pilin N-term methylation site GFxxxE
N_methyl             PF07963.7     20 seq1347_BIOID89725   -            169   1.6e-06   27.3   2.0   1   1     9e-10   4.1e-06   26.0   1.4     1    19     5    23     5    24 0.94 Prokaryotic N-terminal methylation motif
EamA                 PF00892.15   126 seq1348_BIOID89725   -            324     4e-18   65.5  28.8   1   2   6.4e-10   8.8e-06   25.6   9.3     1   124    34   153    34   155 0.91 EamA-like transporter family
EamA                 PF00892.15   126 seq1348_BIOID89725   -            324     4e-18   65.5  28.8   2   2   3.3e-16   4.5e-12   45.9   5.2     1   123   174   299   174   302 0.89 EamA-like transporter family
DAO                  PF01266.19   358 seq1350_BIOID89725   -            432   5.6e-74  249.0   0.5   1   1   4.8e-77   6.5e-74  248.8   0.3     2   358     3   397     2   397 0.95 FAD dependent oxidoreductase
Pyr_redox_2          PF07992.9    200 seq1350_BIOID89725   -            432   7.5e-09   35.6   0.3   1   1   3.9e-08   5.3e-05   23.0   0.2     1    36     2    37     2    65 0.92 Pyridine nucleotide-disulphide oxidoreductase
Pyr_redox            PF00070.22    80 seq1350_BIOID89725   -            432   3.2e-08   33.7   0.2   1   1     7e-09   9.6e-06   25.7   0.2     1    33     2    34     2    47 0.91 Pyridine nucleotide-disulphide oxidoreductase
NAD_binding_8        PF13450.1     68 seq1350_BIOID89725   -            432   8.6e-07   28.7   0.1   1   1   5.6e-09   7.6e-06   25.7   0.0     1    34     5    38     5    69 0.85 NAD(P)-binding Rossmann-like domain
ApbA                 PF02558.11   151 seq1350_BIOID89725   -            432   2.3e-05   23.7   0.2   1   1   3.8e-08   5.3e-05   22.6   0.1     1    33     3    34     3    48 0.87 Ketopantoate reductase PanE/ApbA
AlaDh_PNT_C          PF01262.16   168 seq1350_BIOID89725   -            432   0.00013   21.5   0.1   1   1   1.7e-07   0.00023   20.6   0.1    22    59     2    39     1    52 0.85 Alanine dehydrogenase/PNT, C-terminal domain
Tyr_Deacylase        PF02580.11   145 seq1352_BIOID89725   -            145   6.3e-55  185.0   0.1   1   1   5.1e-59     7e-55  184.8   0.0     2   144     3   144     2   145 0.99 D-Tyr-tRNA(Tyr) deacylase
Peptidase_S49_N      PF08496.5    155 seq1353_BIOID89725   -            349   2.5e-64  215.6   3.9   1   1   5.5e-68   2.5e-64  215.6   2.7     1   155     1   158     1   158 0.98 Peptidase family S49 N-terminal
Peptidase_S49        PF01343.13   154 seq1353_BIOID89725   -            349   1.4e-50  170.9   0.0   1   1   3.1e-54   1.4e-50  170.9   0.0     2   153   161   310   160   311 0.98 Peptidase family S49
SDH_sah              PF01972.11   286 seq1353_BIOID89725   -            349   1.8e-05   23.5   2.1   1   1   5.1e-09   2.3e-05   23.2   0.0    89   163   133   208   119   225 0.81 Serine dehydrogenase proteinase
Zn_Tnp_IS1           PF03811.8     36 seq1355_BIOID89725   -             71   4.8e-19   67.4  12.5   1   1   9.2e-23   6.3e-19   67.0   8.7     1    36     1    35     1    35 0.99 InsA N-terminal domain
HTH_Tnp_IS1          PF12759.2     50 seq1355_BIOID89725   -             71   1.4e-13   50.0   0.0   1   1   2.7e-17   1.8e-13   49.5   0.0     1    28    38    65    38    68 0.96 InsA C-terminal domain
S1                   PF00575.18    74 seq1356_BIOID89725   -            557  3.9e-117  382.3  33.3   1   6   7.7e-16     1e-11   44.5   0.6     3    73    19    86    17    87 0.95 S1 RNA binding domain
S1                   PF00575.18    74 seq1356_BIOID89725   -            557  3.9e-117  382.3  33.3   2   6   1.4e-17   1.9e-13   50.1   0.5     3    74   103   171   101   171 0.96 S1 RNA binding domain
S1                   PF00575.18    74 seq1356_BIOID89725   -            557  3.9e-117  382.3  33.3   3   6   3.3e-28   4.6e-24   84.1   0.2     2    74   189   260   188   260 0.97 S1 RNA binding domain
S1                   PF00575.18    74 seq1356_BIOID89725   -            557  3.9e-117  382.3  33.3   4   6   4.2e-26   5.8e-22   77.4   0.2     2    74   274   347   273   347 0.97 S1 RNA binding domain
S1                   PF00575.18    74 seq1356_BIOID89725   -            557  3.9e-117  382.3  33.3   5   6   1.2e-24   1.7e-20   72.7   0.5     2    74   361   434   360   434 0.98 S1 RNA binding domain
S1                   PF00575.18    74 seq1356_BIOID89725   -            557  3.9e-117  382.3  33.3   6   6   1.5e-25   2.1e-21   75.6   0.4     3    74   449   520   447   520 0.98 S1 RNA binding domain
Bac_export_3         PF01313.14    76 seq1357_BIOID89725   -             89   2.3e-30  103.9   9.5   1   1   1.9e-34   2.6e-30  103.8   6.6     2    75     5    78     4    79 0.97 Bacterial export proteins, family 3
T2SI                 PF02501.12    81 seq1360_BIOID89725   -            125   2.2e-13   49.8   0.1   1   1   2.2e-17   3.1e-13   49.3   0.0     1    78    39   115    39   118 0.92 Type II secretion system (T2SS), protein I
Bac_export_1         PF01311.15   249 seq1363_BIOID89725   -            261   3.1e-76  255.8  28.6   1   1   2.5e-80   3.5e-76  255.6  19.8     2   248     8   251     7   252 0.99 Bacterial export proteins, family 1
AA_permease          PF00324.16   479 seq1364_BIOID89725   -            461     4e-99  332.0  56.1   1   1  7.6e-103   5.2e-99  331.6  38.9     1   436    16   428    16   457 0.94 Amino acid permease
AA_permease_2        PF13520.1    426 seq1364_BIOID89725   -            461   1.5e-43  148.8  59.4   1   1   2.8e-47   1.9e-43  148.4  41.2     9   425    20   440    15   442 0.88 Amino acid permease
YiiD_Cterm           PF09500.5    144 seq1365_BIOID89725   -            329   6.7e-49  165.0   0.0   1   1   2.9e-52   9.9e-49  164.4   0.0     1   143   174   313   174   314 0.99 Putative thioesterase (yiiD_Cterm)
Acetyltransf_7       PF13508.1     79 seq1365_BIOID89725   -            329   4.5e-13   49.0   0.0   1   1   2.4e-16   8.3e-13   48.1   0.0     3    78    60   139    58   140 0.87 Acetyltransferase (GNAT) domain
Acetyltransf_1       PF00583.19    83 seq1365_BIOID89725   -            329   2.5e-12   46.5   0.0   1   1   2.1e-15   7.1e-12   45.0   0.0     2    82    66   138    65   139 0.96 Acetyltransferase (GNAT) family
Acetyltransf_10      PF13673.1    117 seq1365_BIOID89725   -            329   1.6e-08   34.5   0.0   1   1   7.8e-12   2.7e-08   33.8   0.0    38   117    55   138    16   138 0.81 Acetyltransferase (GNAT) domain
Ter                  PF05472.6    290 seq1366_BIOID89725   -            309  7.9e-115  382.8   6.0   1   1  6.5e-119  8.9e-115  382.6   4.2     2   290     9   307     8   307 0.99 DNA replication terminus site-binding protein (Ter protein)
HTH_5                PF01022.15    47 seq1369_BIOID89725   -             99   4.6e-14   51.6   0.1   1   1   2.7e-17   7.4e-14   51.0   0.0     1    47    23    70    23    70 0.97 Bacterial regulatory protein, arsR family
HTH_20               PF12840.2     61 seq1369_BIOID89725   -             99   3.3e-09   36.2   0.4   1   1   1.7e-12   4.6e-09   35.8   0.2     2    58    16    72    11    75 0.94 Helix-turn-helix domain
MarR_2               PF12802.2     62 seq1369_BIOID89725   -             99   5.4e-09   35.4   0.1   1   1   3.4e-12   9.2e-09   34.7   0.1     5    60    24    75    20    77 0.90 MarR family
HTH_24               PF13412.1     48 seq1369_BIOID89725   -             99   2.8e-07   29.7   0.0   1   1   2.5e-10     7e-07   28.4   0.0     5    47    26    68    24    69 0.95 Winged helix-turn-helix DNA-binding
DDE_Tnp_IS1          PF03400.8    131 seq1371_BIOID89725   -             58   5.9e-26   90.9   0.8   1   1   4.6e-30   6.3e-26   90.8   0.6    75   131     2    58     1    58 0.98 IS1 transposase
Flg_bb_rod           PF00460.15    31 seq1372_BIOID89725   -            138   8.6e-13   47.5   0.2   1   1   1.5e-16   2.1e-12   46.3   0.2     1    31     9    39     9    39 0.98 Flagella basal body rod protein
T2SJ                 PF11612.3    169 seq1373_BIOID89725   -            195   7.6e-22   77.7   2.7   1   1   3.1e-25   1.4e-21   76.8   1.9     2   168    39   177    38   178 0.91 Type II secretion system (T2SS), protein J
N_methyl_2           PF13544.1     31 seq1373_BIOID89725   -            195   5.3e-08   31.8   0.6   1   1   2.4e-11   1.1e-07   30.8   0.4    10    31     2    23     1    23 0.93 Type IV pilin N-term methylation site GFxxxE
N_methyl             PF07963.7     20 seq1373_BIOID89725   -            195   2.3e-06   26.9   1.3   1   1   1.1e-09   4.9e-06   25.8   0.9     1    20     6    25     6    25 0.95 Prokaryotic N-terminal methylation motif
TGT                  PF01702.13   238 seq1374_BIOID89725   -            375  2.9e-105  350.7   0.0   1   1  2.5e-109  3.5e-105  350.4   0.0     1   237   125   362   125   363 0.99 Queuine tRNA-ribosyltransferase
Pribosyltran         PF00156.22   125 seq1377_BIOID89725   -            191   4.5e-18   65.0   0.1   1   1   4.3e-22   5.9e-18   64.6   0.1     9   124    30   141    20   142 0.91 Phosphoribosyl transferase domain
Nuc_H_symport        PF03825.11   400 seq1378_BIOID89725   -            418    7e-189  627.5  40.4   1   1  1.2e-192  7.9e-189  627.3  28.0     1   399     1   406     1   407 1.00 Nucleoside H+ symporter
MFS_1                PF07690.11   354 seq1378_BIOID89725   -            418     3e-11   42.5  55.4   1   1   3.2e-12   2.2e-08   33.1  12.6    33   173   252   402   242   416 0.83 Major Facilitator Superfamily
Rhodanese            PF00581.15   113 seq1379_BIOID89725   -            174   2.1e-11   44.0   0.0   1   1   5.1e-15   3.5e-11   43.3   0.0     2   112     8    98     7    99 0.82 Rhodanese-like domain
DUF2892              PF11127.3     66 seq1379_BIOID89725   -            174   4.1e-11   42.4   3.5   1   1   9.1e-15   6.2e-11   41.8   2.5    10    60   115   170   112   174 0.88 Protein of unknown function (DUF2892)
Flg_bbr_C            PF06429.8     74 seq1385_BIOID89725   -            134   1.5e-12   47.0   3.0   1   1   3.6e-16   2.5e-12   46.4   2.1    29    73    87   131    11   132 0.91 Flagellar basal body rod FlgEFG protein C-terminal
Flg_bb_rod           PF00460.15    31 seq1385_BIOID89725   -            134   2.7e-11   42.8   1.2   1   1   3.9e-15   2.7e-11   42.8   0.8     1    30     7    37     7    38 0.95 Flagella basal body rod protein
DNA_mis_repair       PF01119.14   119 seq1386_BIOID89725   -            615   4.9e-37  125.9   0.0   1   1   2.5e-40   8.6e-37  125.1   0.0     2   118   213   330   212   331 0.95 DNA mismatch repair protein, C-terminal domain
MutL_C               PF08676.6    144 seq1386_BIOID89725   -            615   6.3e-23   80.8   1.5   1   1     2e-26   6.9e-23   80.7   0.1     2   134   435   563   434   572 0.92 MutL C terminal dimerisation domain
HATPase_c_3          PF13589.1    137 seq1386_BIOID89725   -            615   9.9e-14   51.0   0.0   1   1   5.1e-17   1.7e-13   50.2   0.0     4   103    24   123    21   142 0.80 Histidine kinase-, DNA gyrase B-, and HSP90-like ATPase
HATPase_c            PF02518.21   111 seq1386_BIOID89725   -            615   5.4e-11   42.0   0.0   1   1   3.7e-14   1.3e-10   40.8   0.0     2    72    19    87    18   147 0.78 Histidine kinase-, DNA gyrase B-, and HSP90-like ATPase
Trp_Tyr_perm         PF03222.8    394 seq1387_BIOID89725   -            444   3.9e-05   22.5  38.3   1   1   6.3e-09   8.6e-05   21.4  26.6     7   374    42   425    38   437 0.76 Tryptophan/tyrosine permease family
Cys_Met_Meta_PP      PF01053.15   386 seq1388_BIOID89725   -            424  1.4e-140  467.8   0.0   1   1  3.6e-144  1.6e-140  467.6   0.0     1   385    44   418    44   419 0.99 Cys/Met metabolism PLP-dependent enzyme
Aminotran_1_2        PF00155.16   363 seq1388_BIOID89725   -            424     4e-07   29.2   0.0   1   1   1.3e-10   5.9e-07   28.6   0.0    49   192    95   216    81   249 0.83 Aminotransferase class I and II
Aminotran_5          PF00266.14   371 seq1388_BIOID89725   -            424   7.9e-05   21.4   0.0   1   1   2.9e-08   0.00013   20.6   0.0    68   201   111   236    82   252 0.85 Aminotransferase class-V
Ala_racemase_N       PF01168.15   217 seq1391_BIOID89725   -            356   7.5e-59  198.7   0.1   1   1   1.4e-62   9.7e-59  198.4   0.1     2   217    10   217     9   217 0.95 Alanine racemase, N-terminal domain
Ala_racemase_C       PF00842.16   129 seq1391_BIOID89725   -            356     1e-38  131.5   0.4   1   1   2.6e-42   1.7e-38  130.7   0.3     1   127   232   354   232   356 0.97 Alanine racemase, C-terminal domain
T2SK                 PF03934.8    280 seq1392_BIOID89725   -            301   6.9e-65  218.8   2.0   1   1   5.7e-69   7.8e-65  218.6   1.4     5   261    34   299    30   301 0.93 Type II secretion system (T2SS), protein K
FlgD                 PF03963.9     82 seq1396_BIOID89725   -            231   1.1e-24   86.1   5.3   1   1   1.1e-27   4.8e-24   84.1   2.8     7    81     7    79     2    80 0.86 Flagellar hook capping protein - N-terminal region
FlgD_ig              PF13860.1     81 seq1396_BIOID89725   -            231   3.5e-20   71.4   3.1   1   1   7.6e-24   3.5e-20   71.4   2.2     9    81   119   189   105   189 0.91 FlgD Ig-like domain
FLgD_tudor           PF13861.1     61 seq1396_BIOID89725   -            231   9.5e-14   51.0   0.0   1   1   7.2e-17   3.3e-13   49.3   0.0     1    60    86   230    86   231 0.97 FlgD Tudor-like domain
GerE                 PF00196.14    58 seq1397_BIOID89725   -            207   3.2e-19   67.8   1.4   1   1   4.6e-23   6.3e-19   66.9   1.0     3    57   137   191   135   192 0.96 Bacterial regulatory proteins, luxR family
DUF1440              PF07274.7    136 seq1400_BIOID89725   -            204   2.7e-55  185.9   2.2   1   1   2.4e-59   3.3e-55  185.6   1.5     1   136    26   182    26   182 0.99 Protein of unknown function (DUF1440)
LysR_substrate       PF03466.15   209 seq1403_BIOID89725   -            293   1.4e-45  154.8   0.1   1   1   3.1e-49   2.1e-45  154.2   0.1     2   204    85   282    84   285 0.98 LysR substrate binding domain
HTH_1                PF00126.22    60 seq1403_BIOID89725   -            293   2.5e-18   65.4   0.9   1   1   6.9e-22   4.7e-18   64.5   0.6     1    60     3    62     3    62 0.97 Bacterial regulatory helix-turn-helix protein, lysR family
Topoisom_bac         PF01131.15   403 seq1404_BIOID89725   -            879  7.1e-131  436.6   0.7   1   1  3.7e-134  1.3e-130  435.7   0.5     2   403   171   579   170   579 0.93 DNA topoisomerase
Topo_Zn_Ribbon       PF08272.6     42 seq1404_BIOID89725   -            879   1.1e-39  133.3   0.7   1   2   1.5e-19   5.2e-16   57.6   0.0     2    42   772   811   771   811 0.96 Topoisomerase I zinc-ribbon-like
Topo_Zn_Ribbon       PF08272.6     42 seq1404_BIOID89725   -            879   1.1e-39  133.3   0.7   2   2   7.4e-24   2.5e-20   71.4   1.8     1    42   838   879   838   879 0.98 Topoisomerase I zinc-ribbon-like
Toprim               PF01751.17    88 seq1404_BIOID89725   -            879   3.4e-26   90.8   0.0   1   1   2.1e-29   7.1e-26   89.7   0.0     2    88    19   156    18   156 0.98 Toprim domain
zf-C4_Topoisom       PF01396.14    39 seq1404_BIOID89725   -            879   4.1e-19   67.6  16.9   1   2   3.6e-09   1.2e-05   24.5   0.3     3    27   612   636   610   653 0.84 Topoisomerase DNA binding C4 zinc finger
zf-C4_Topoisom       PF01396.14    39 seq1404_BIOID89725   -            879   4.1e-19   67.6  16.9   2   2   6.9e-15   2.4e-11   42.8   1.9     2    38   723   758   722   759 0.94 Topoisomerase DNA binding C4 zinc finger
Meth_synt_2          PF01717.13   324 seq1405_BIOID89725   -            753  3.1e-162  538.9   0.0   1   2   3.1e-10   2.1e-06   26.8   0.0   119   186   153   221   113   237 0.83 Cobalamin-independent synthase, Catalytic domain
Meth_synt_2          PF01717.13   324 seq1405_BIOID89725   -            753  3.1e-162  538.9   0.0   2   2  3.5e-157  2.4e-153  509.7   0.0     1   324   426   749   426   749 1.00 Cobalamin-independent synthase, Catalytic domain
Meth_synt_1          PF08267.7    311 seq1405_BIOID89725   -            753  1.1e-140  468.1   0.0   1   2  3.3e-129  2.2e-125  417.9   0.0     2   308     5   313     4   316 0.98 Cobalamin-independent synthase, N-terminal domain
Meth_synt_1          PF08267.7    311 seq1405_BIOID89725   -            753  1.1e-140  468.1   0.0   2   2   3.6e-14   2.5e-10   40.0   0.0   141   285   538   690   528   715 0.80 Cobalamin-independent synthase, N-terminal domain
YajC                 PF02699.10    83 seq1406_BIOID89725   -            120   4.5e-28   96.6   0.4   1   1   4.4e-32     6e-28   96.2   0.3     2    83    30   112    29   112 0.96 Preprotein translocase subunit
HTH_3                PF01381.17    55 seq1407_BIOID89725   -             67   7.7e-08   31.9   0.1   1   1   6.2e-12   8.5e-08   31.8   0.0     7    53    17    63    11    65 0.93 Helix-turn-helix
Bac_DNA_binding      PF00216.16    90 seq1408_BIOID89725   -             94   2.1e-30  104.4   0.0   1   1   1.7e-34   2.3e-30  104.3   0.0     1    90     1    91     1    91 0.97 Bacterial DNA-binding protein
Aminotran_1_2        PF00155.16   363 seq1410_BIOID89725   -            468   3.3e-32  111.7   0.0   1   1   7.9e-36   5.4e-32  111.0   0.0    44   348   145   445   119   458 0.89 Aminotransferase class I and II
GntR                 PF00392.16    64 seq1410_BIOID89725   -            468   5.1e-15   54.5   0.1   1   1   2.9e-18     2e-14   52.6   0.0     1    64     3    66     3    66 0.98 Bacterial regulatory proteins, gntR family
SecD-TM1             PF13721.1    101 seq1411_BIOID89725   -            615   1.4e-39  134.2   3.4   1   1   2.6e-41   8.8e-38  128.5   0.1     1   101     2   103     2   103 0.96 SecD export protein N-terminal TM region
SecD_SecF            PF02355.11   189 seq1411_BIOID89725   -            615   7.3e-16   57.7  10.3   1   1     4e-19   1.4e-15   56.9   7.1    14   184   434   602   427   606 0.90 Protein export membrane protein
MMPL                 PF03176.10   333 seq1411_BIOID89725   -            615   1.7e-08   33.4  12.2   1   1     5e-12   1.7e-08   33.4   8.5   180   299   481   601   458   612 0.81 MMPL family
Sec_GG               PF07549.9     29 seq1411_BIOID89725   -            615   3.8e-08   32.1   0.0   1   1     3e-11     1e-07   30.7   0.0     1    27   112   141   112   143 0.86 SecD/SecF GG Motif
FlaE                 PF07559.9    130 seq1412_BIOID89725   -            401   1.6e-24   86.8  11.1   1   1   3.5e-28   1.6e-24   86.8   7.7     1   130   170   282   170   282 0.94 Flagellar basal body protein FlaE
Flg_bbr_C            PF06429.8     74 seq1412_BIOID89725   -            401     5e-21   74.2   1.6   1   1   4.6e-24   2.1e-20   72.2   1.1     2    74   323   400   322   400 0.92 Flagellar basal body rod FlgEFG protein C-terminal
Flg_bb_rod           PF00460.15    31 seq1412_BIOID89725   -            401   9.7e-12   44.2   4.1   1   1   2.1e-15   9.7e-12   44.2   2.8     2    31     4    33     3    33 0.96 Flagella basal body rod protein
ABC_tran             PF00005.22   118 seq1413_BIOID89725   -            308   2.2e-21   76.3   0.0   1   1   6.2e-25   4.2e-21   75.3   0.0     1   118    45   165    45   165 0.86 ABC transporter
AAA_21               PF13304.1    303 seq1413_BIOID89725   -            308   2.4e-15   57.1   0.3   1   1     5e-17   3.4e-13   50.0   0.2     2   298    34   195    33   198 0.69 AAA domain
ACR_tran             PF00873.14  1021 seq1415_BIOID89725   -           1025         0 1223.8  14.1   1   1         0         0 1223.6   9.8     2  1020     4  1008     3  1009 0.99 AcrB/AcrD/AcrF family
MMPL                 PF03176.10   333 seq1415_BIOID89725   -           1025   1.9e-12   46.4  21.2   1   2   1.3e-10     6e-07   28.3   6.6   139   313   328   501   231   521 0.84 MMPL family
MMPL                 PF03176.10   333 seq1415_BIOID89725   -           1025   1.9e-12   46.4  21.2   2   2   5.3e-09   2.4e-05   23.1   2.7    73   306   785  1012   696  1024 0.76 MMPL family
SecD_SecF            PF02355.11   189 seq1415_BIOID89725   -           1025   2.8e-11   42.8  21.5   1   2   3.1e-10   1.4e-06   27.5   6.0    35   186   336   489   319   492 0.80 Protein export membrane protein
SecD_SecF            PF02355.11   189 seq1415_BIOID89725   -           1025   2.8e-11   42.8  21.5   2   2   3.3e-08   0.00015   20.8   3.4    25   183   844  1005   831  1011 0.86 Protein export membrane protein
T2SL                 PF05134.8    230 seq1416_BIOID89725   -            387   3.2e-55  186.7   2.4   1   1   7.7e-59   5.3e-55  185.9   1.7     2   230     7   233     6   233 0.98 Type II secretion system (T2SS), protein L
GspL_C               PF12693.2    158 seq1416_BIOID89725   -            387   1.1e-33  116.1   3.0   1   1   2.6e-37   1.8e-33  115.4   2.1     6   157   241   385   237   387 0.97 GspL periplasmic domain
Homoserine_dh        PF00742.14   179 seq1419_BIOID89725   -            810   6.9e-51  172.3   0.0   1   1   2.3e-54   1.1e-50  171.7   0.0     1   178   608   803   608   804 0.99 Homoserine dehydrogenase
AA_kinase            PF00696.23   241 seq1419_BIOID89725   -            810   2.3e-42  145.0   0.0   1   1   1.1e-45     5e-42  144.0   0.0     2   238    12   284    11   287 0.89 Amino acid kinase family
NAD_binding_3        PF03447.11   117 seq1419_BIOID89725   -            810   3.5e-24   85.3   0.0   1   1   1.8e-27   8.4e-24   84.1   0.0     1   116   465   599   465   600 0.98 Homoserine dehydrogenase, NAD binding domain
Competence           PF03772.11   271 seq1421_BIOID89725   -            754   9.1e-55  185.4  37.6   1   1     2e-58   9.1e-55  185.4  26.0     3   268   202   469   200   475 0.93 Competence protein
Lactamase_B          PF00753.22   194 seq1421_BIOID89725   -            754   9.1e-13   48.1   0.0   1   1   3.6e-16   1.6e-12   47.3   0.0     4   176   507   671   504   688 0.89 Metallo-beta-lactamase superfamily
DUF4131              PF13567.1    176 seq1421_BIOID89725   -            754   2.9e-08   33.2   3.1   1   1   6.3e-12   2.9e-08   33.2   2.2     1   163    11   157    10   169 0.85 Domain of unknown function (DUF4131)
DUF1144              PF06610.8    143 seq1422_BIOID89725   -            149   4.1e-71  237.2   7.6   1   1   3.3e-75   4.5e-71  237.0   5.3     4   143     3   142     1   142 0.98 Protein of unknown function (DUF1144)
DUF2525              PF10733.4     58 seq1423_BIOID89725   -             76   5.4e-38  128.5   4.1   1   1   5.1e-42     7e-38  128.1   2.9     1    58    19    76    19    76 0.99 Protein of unknown function (DUF2525)
Sugar_tr             PF00083.19   451 seq1427_BIOID89725   -            438   9.9e-28   96.7  34.1   1   1   1.3e-29   5.8e-26   90.9  23.6     6   417    27   407    23   432 0.76 Sugar (and other) transporter
MFS_1                PF07690.11   354 seq1427_BIOID89725   -            438   2.9e-27   95.2  51.5   1   2   1.4e-19   6.2e-16   57.9  16.9    38   258    70   296    27   302 0.68 Major Facilitator Superfamily
MFS_1                PF07690.11   354 seq1427_BIOID89725   -            438   2.9e-27   95.2  51.5   2   2   1.2e-14   5.4e-11   41.7  16.9    22   172   276   430   263   437 0.77 Major Facilitator Superfamily
MFS_2                PF13347.1    427 seq1427_BIOID89725   -            438   1.1e-09   37.1  21.4   1   1   2.3e-13   1.1e-09   37.1  14.9    31   343    53   372    40   383 0.79 MFS/sugar transport protein
IPPT                 PF01715.12   253 seq1429_BIOID89725   -            316  2.9e-107  357.2   0.0   1   1    5e-111  3.4e-107  357.0   0.0     2   252    45   297    44   298 0.99 IPP transferase
IPT                  PF01745.11   233 seq1429_BIOID89725   -            316   1.4e-06   27.5   0.0   1   1   3.5e-08   0.00024   20.2   0.0     5    81    14    90    10   120 0.77 Isopentenyl transferase
MFS_1                PF07690.11   354 seq1430_BIOID89725   -            396   5.2e-34  117.4  59.1   1   1   3.8e-38   5.2e-34  117.4  41.0     2   353    19   349    18   350 0.89 Major Facilitator Superfamily
HTH_31               PF13560.1     64 seq1431_BIOID89725   -             96   6.8e-11   42.0   0.0   1   1   7.9e-14   3.6e-10   39.7   0.0     4    46    35    76    34    93 0.82 Helix-turn-helix domain
HTH_3                PF01381.17    55 seq1431_BIOID89725   -             96   3.2e-09   36.3   0.1   1   1     2e-12   9.2e-09   34.9   0.0     1    38    37    74    37    85 0.96 Helix-turn-helix
HTH_19               PF12844.2     64 seq1431_BIOID89725   -             96     2e-08   34.0   0.0   1   1   2.1e-11   9.4e-08   31.8   0.0     3    55    36    87    36    95 0.83 Helix-turn-helix domain
MFS_1                PF07690.11   354 seq1432_BIOID89725   -            416   7.6e-26   90.5  61.9   1   2   3.4e-20   2.3e-16   59.3  18.9     1   224    22   237    22   242 0.81 Major Facilitator Superfamily
MFS_1                PF07690.11   354 seq1432_BIOID89725   -            416   7.6e-26   90.5  61.9   2   2   6.2e-13   4.2e-09   35.5  21.1    10   179   237   409   229   415 0.81 Major Facilitator Superfamily
MFS_3                PF05977.8    524 seq1432_BIOID89725   -            416   1.5e-21   75.9  34.2   1   1   2.9e-25     2e-21   75.6  23.7     9   396    16   400    12   414 0.89 Transmembrane secretion effector
Hydrolase_3          PF08282.7    254 seq1433_BIOID89725   -            271   2.5e-15   56.6   0.0   1   1   1.7e-17   1.2e-13   51.1   0.0     1   229    10   233    10   240 0.75 haloacid dehalogenase-like hydrolase
S6PP                 PF05116.8    247 seq1433_BIOID89725   -            271   2.3e-07   30.2   0.0   1   1   1.2e-08   8.3e-05   21.8   0.0   151   245   173   267   118   268 0.77 Sucrose-6F-phosphate phosphohydrolase
ABC2_membrane        PF01061.19   209 seq1434_BIOID89725   -            256   5.5e-36  123.5  24.8   1   1     4e-40   5.5e-36  123.5  17.2     3   209     9   219     7   219 0.93 ABC-2 type transporter
Flg_bbr_C            PF06429.8     74 seq1438_BIOID89725   -            251     1e-20   73.3   3.1   1   1   2.1e-24   1.4e-20   72.8   0.5     2    74   170   247   169   247 0.90 Flagellar basal body rod FlgEFG protein C-terminal
Flg_bb_rod           PF00460.15    31 seq1438_BIOID89725   -            251   2.2e-10   39.9   3.3   1   1   3.2e-14   2.2e-10   39.9   2.3     1    31     5    35     5    35 0.97 Flagella basal body rod protein
DUF883               PF05957.8     94 seq1439_BIOID89725   -            113   6.8e-27   93.5   1.2   1   1   5.9e-31   8.1e-27   93.3   0.9     1    94    19   111    19   111 0.97 Bacterial protein of unknown function (DUF883)
Aldo_ket_red         PF00248.16   283 seq1440_BIOID89725   -            346   1.1e-75  253.9   0.0   1   1   9.4e-80   1.3e-75  253.7   0.0     2   282    28   332    27   333 0.96 Aldo/keto reductase family
ABC_tran             PF00005.22   118 seq1441_BIOID89725   -            401   5.6e-22   78.2   0.0   1   1   3.6e-25   1.2e-21   77.0   0.0     1   117    73   191    73   192 0.92 ABC transporter
TOBE_2               PF08402.5     75 seq1441_BIOID89725   -            401   9.5e-12   44.6   0.3   1   1   1.2e-14   4.2e-11   42.5   0.1     1    75   313   385   313   385 0.95 TOBE domain
SBP_bac_8            PF13416.1    281 seq1446_BIOID89725   -            381   7.5e-27   94.6   4.6   1   1   2.1e-30   9.7e-27   94.2   3.2     2   264    56   325    55   333 0.83 Bacterial extracellular solute-binding protein
SBP_bac_1            PF01547.20   314 seq1446_BIOID89725   -            381   1.7e-20   73.8   6.8   1   1   5.2e-24   2.4e-20   73.4   4.7    14   313    56   312    45   313 0.85 Bacterial extracellular solute-binding protein
SBP_bac_6            PF13343.1    242 seq1446_BIOID89725   -            381   3.4e-17   62.4   1.9   1   1   8.2e-16   3.8e-12   45.9   0.1   107   216   215   325   179   350 0.85 Bacterial extracellular solute-binding protein
Peptidase_A24        PF01478.13   106 seq1447_BIOID89725   -            225   2.4e-29  101.4  11.5   1   1   1.8e-33   2.4e-29  101.4   8.0     1   105    81   189    81   190 0.94 Type IV leader peptidase family
LSM                  PF01423.17    68 seq1449_BIOID89725   -            102   7.6e-09   34.8   0.2   1   1   1.1e-12   1.4e-08   33.9   0.1     6    68    17    64    10    64 0.85 LSM domain
EIIA-man             PF03610.11   116 seq1451_BIOID89725   -            146   2.1e-28   98.6   0.0   1   1   1.7e-32   2.4e-28   98.4   0.0     1   116     3   117     3   117 0.98 PTS system fructose IIA component
SecD_SecF            PF02355.11   189 seq1452_BIOID89725   -            338   2.4e-68  228.9  10.7   1   1   5.3e-72   3.7e-68  228.3   7.4     4   188   132   316   129   317 0.97 Protein export membrane protein
Sec_GG               PF07549.9     29 seq1452_BIOID89725   -            338     2e-08   33.0   0.1   1   1   7.5e-12   5.2e-08   31.7   0.0     2    27    56    81    55    83 0.90 SecD/SecF GG Motif
Arginosuc_synth      PF00764.14   388 seq1453_BIOID89725   -            447   4.3e-56  190.5   0.0   1   1     4e-60   5.4e-56  190.2   0.0     2   380    16   408    15   415 0.88 Arginosuccinate synthase
AMNp_N               PF10423.4    160 seq1454_BIOID89725   -            495   6.5e-51  171.9   0.1   1   1   1.4e-54   9.6e-51  171.4   0.1     2   158    23   181    22   183 0.96 Bacterial AMP nucleoside phosphorylase N-terminus
PNP_UDP_1            PF01048.15   234 seq1454_BIOID89725   -            495   6.5e-20   70.9   0.0   1   1   1.5e-23     1e-19   70.3   0.0    33   200   273   440   240   463 0.83 Phosphorylase superfamily
RHH_1                PF01402.16    39 seq1456_BIOID89725   -             81   7.7e-11   41.2   0.5   1   1   5.7e-15   7.7e-11   41.2   0.4     2    39    15    52    14    52 0.96 Ribbon-helix-helix protein, copG family
MMR_HSR1             PF01926.18   114 seq1457_BIOID89725   -            426   3.4e-21   75.2   0.1   1   1   3.3e-24   9.1e-21   73.8   0.1     2   114   200   318   199   318 0.83 50S ribosome-binding GTPase
GTP-bdg_N            PF13167.1     95 seq1457_BIOID89725   -            426   1.6e-15   56.8   0.0   1   1   1.4e-18   3.8e-15   55.6   0.0     8    95    25   112    18   112 0.96 GTP-binding GTPase N-terminal
FeoB_N               PF02421.13   189 seq1457_BIOID89725   -            426   2.5e-08   33.2   0.1   1   1   1.8e-11     5e-08   32.2   0.0     2   168   199   369   198   390 0.81 Ferrous iron transport protein B
Arf                  PF00025.16   175 seq1457_BIOID89725   -            426   1.4e-05   24.3   0.7   1   1   3.1e-08   8.6e-05   21.7   0.5    19   132   202   326   190   360 0.79 ADP-ribosylation factor family
Flg_bbr_C            PF06429.8     74 seq1458_BIOID89725   -            260   5.3e-27   93.4   3.1   1   1   1.6e-30   1.1e-26   92.4   1.3     2    74   183   260   182   260 0.91 Flagellar basal body rod FlgEFG protein C-terminal
Flg_bb_rod           PF00460.15    31 seq1458_BIOID89725   -            260   2.9e-14   52.2   1.2   1   1   1.1e-17   7.4e-14   50.9   0.8     1    31     5    35     5    35 0.98 Flagella basal body rod protein
Polysacc_deac_1      PF01522.16   124 seq1461_BIOID89725   -            409   2.3e-20   72.3   0.0   1   1   2.7e-24   3.7e-20   71.6   0.0     3   122   228   366   226   368 0.93 Polysaccharide deacetylase
LysR_substrate       PF03466.15   209 seq1463_BIOID89725   -            324   1.8e-44  151.2   0.0   1   1   3.5e-48   2.4e-44  150.8   0.0     5   206    92   293    90   296 0.96 LysR substrate binding domain
HTH_1                PF00126.22    60 seq1463_BIOID89725   -            324   5.4e-16   57.9   0.0   1   1   1.4e-19   9.6e-16   57.1   0.0     1    60     3    64     3    64 0.97 Bacterial regulatory helix-turn-helix protein, lysR family
DUF554               PF04474.7    226 seq1464_BIOID89725   -            235   1.8e-76  256.1  19.5   1   1   1.5e-80     2e-76  255.9  13.5     2   226     3   230     2   230 0.97 Protein of unknown function (DUF554)
PMI_typeI            PF01238.16   373 seq1465_BIOID89725   -            417  3.2e-123  411.3   0.0   1   1  3.7e-126  2.5e-122  408.3   0.0     1   372    27   382    27   383 0.98 Phosphomannose isomerase type I
MFS_1                PF07690.11   354 seq1466_BIOID89725   -            397   3.5e-17   62.0  50.0   1   1   2.5e-21   3.5e-17   62.0  34.6     1   350    18   353    18   355 0.77 Major Facilitator Superfamily
ABC_membrane         PF00664.18   275 seq1467_BIOID89725   -            582   4.6e-55  186.8  14.9   1   1     2e-58   6.7e-55  186.3  10.3     6   275    29   298    24   298 0.94 ABC transporter transmembrane region
ABC_tran             PF00005.22   118 seq1467_BIOID89725   -            582   2.2e-22   79.5   0.3   1   1   1.8e-25   6.1e-22   78.0   0.0     1   118   383   509   383   509 0.98 ABC transporter
LamB                 PF02264.10   398 seq1468_BIOID89725   -            446  2.6e-168  560.0  25.6   1   1  2.2e-172    3e-168  559.9  17.8     1   398    28   446    28   446 0.97 LamB porin
ABC_tran             PF00005.22   118 seq1470_BIOID89725   -            337   1.5e-23   83.2   0.0   1   1   4.9e-25   2.2e-21   76.2   0.0     1   117    44   162    44   163 0.89 ABC transporter
TOBE_2               PF08402.5     75 seq1470_BIOID89725   -            337   6.4e-17   61.1   0.0   1   1   3.4e-20   1.5e-16   59.9   0.0     2    75   257   333   256   333 0.93 TOBE domain
MarR                 PF01047.17    59 seq1471_BIOID89725   -            144   5.2e-18   64.3   0.0   1   1   1.9e-21   8.8e-18   63.6   0.0     1    59    38    96    38    96 0.98 MarR family
MarR_2               PF12802.2     62 seq1471_BIOID89725   -            144   1.4e-13   50.1   0.0   1   1   5.2e-17   2.4e-13   49.4   0.0     1    62    36    95    36    95 0.98 MarR family
HTH_27               PF13463.1     68 seq1471_BIOID89725   -            144   3.5e-09   36.7   0.0   1   1   1.8e-12   8.1e-09   35.5   0.0     1    68    38   104    38   104 0.93 Winged helix DNA-binding domain
HNH                  PF01844.18    47 seq1472_BIOID89725   -            138   8.3e-10   38.2   8.2   1   1   8.4e-14   1.2e-09   37.8   5.7     1    47    50    98    50    98 0.98 HNH endonuclease
FlgH                 PF02107.11   180 seq1474_BIOID89725   -            232   3.4e-69  231.8   0.4   1   1   2.9e-73     4e-69  231.6   0.3     4   180    44   231    41   231 0.95 Flagellar L-ring protein
SLT                  PF01464.15   121 seq1475_BIOID89725   -            203   5.4e-26   90.3   0.1   1   1   5.1e-30   6.9e-26   90.0   0.1     3   120    43   168    41   169 0.95 Transglycosylase SLT domain
adh_short_C2         PF13561.1    243 seq1477_BIOID89725   -            294   7.6e-30  104.3   0.0   1   1   1.9e-33   8.7e-30  104.1   0.0     5   241    58   290    55   292 0.92 Enoyl-(Acyl carrier protein) reductase
adh_short            PF00106.20   167 seq1477_BIOID89725   -            294   3.3e-26   92.0   0.2   1   1     9e-30   4.1e-26   91.7   0.1     3   166    52   217    50   218 0.95 short chain dehydrogenase
KR                   PF08659.5    181 seq1477_BIOID89725   -            294   2.3e-08   33.7   0.0   1   1   6.9e-12   3.2e-08   33.3   0.0     4   167    53   221    51   234 0.77 KR domain
CMD                  PF02627.15    85 seq1478_BIOID89725   -            143   2.4e-20   72.0   0.3   1   1   2.6e-24   3.5e-20   71.5   0.2     1    84    13    94    13    95 0.92 Carboxymuconolactone decarboxylase family
MFS_1                PF07690.11   354 seq1480_BIOID89725   -            471   1.1e-49  169.0  51.8   1   1   1.6e-53   1.1e-49  169.0  35.9     1   353    15   405    15   406 0.91 Major Facilitator Superfamily
MFS_3                PF05977.8    524 seq1480_BIOID89725   -            471   5.9e-11   41.0  10.3   1   1   8.7e-15   5.9e-11   41.0   7.1    20   186    20   182     6   197 0.84 Transmembrane secretion effector
Chorismate_bind      PF00425.13   257 seq1482_BIOID89725   -            391   2.2e-68  230.2   0.0   1   1     2e-72   2.7e-68  229.9   0.0     2   257   126   380   125   380 0.97 chorismate binding enzyme
HTH_18               PF12833.2     81 seq1486_BIOID89725   -            127   1.1e-19   70.2   0.3   1   1     2e-23   1.3e-19   69.9   0.2     2    79    32   108    31   110 0.96 Helix-turn-helix domain
HTH_AraC             PF00165.18    42 seq1486_BIOID89725   -            127   5.1e-18   64.1   0.2   1   2   1.9e-09   1.3e-05   24.7   0.0     1    42    18    59    18    59 0.97 Bacterial regulatory helix-turn-helix proteins, AraC family
HTH_AraC             PF00165.18    42 seq1486_BIOID89725   -            127   5.1e-18   64.1   0.2   2   2   1.9e-13   1.3e-09   37.4   0.0     2    41    71   108    66   109 0.93 Bacterial regulatory helix-turn-helix proteins, AraC family
Band_7               PF01145.20   179 seq1489_BIOID89725   -            419   2.3e-33  115.4   1.0   1   1   5.9e-37     4e-33  114.6   0.7     1   178    98   271    98   272 0.96 SPFH domain / Band 7 family
HflK_N               PF12221.3     42 seq1489_BIOID89725   -            419   7.8e-17   60.6  18.5   1   1   4.1e-20   2.8e-16   58.8  12.8     1    42     1    60     1    60 0.96 Bacterial membrane protein N terminal
FlgI                 PF02119.11   342 seq1492_BIOID89725   -            366  3.2e-138  459.9  15.5   1   1  2.7e-142  3.6e-138  459.7  10.8     1   342    22   366    22   366 0.99 Flagellar P-ring protein
MarB                 PF13999.1     66 seq1493_BIOID89725   -             72   5.5e-35  118.6   0.2   1   1   4.5e-39   6.1e-35  118.4   0.1     2    66     6    70     5    70 0.98 MarB protein
Transcrip_reg        PF01709.15   234 seq1494_BIOID89725   -            238   9.7e-83  276.7   0.8   1   1     8e-87   1.1e-82  276.5   0.6     1   233     3   235     3   236 0.98 Transcriptional regulator
Glutaredoxin         PF00462.19    60 seq1495_BIOID89725   -             81   7.9e-14   51.2   0.0   1   1   6.6e-18     9e-14   51.0   0.0     1    57     3    58     3    61 0.95 Glutaredoxin
MutH                 PF02976.10   104 seq1496_BIOID89725   -            229   1.1e-37  127.8   0.0   1   1   1.2e-41   1.6e-37  127.4   0.0     1   104    58   157    58   157 0.99 DNA mismatch repair enzyme MutH
BPD_transp_1         PF00528.17   185 seq1497_BIOID89725   -            313   1.3e-16   60.5  19.2   1   1   9.8e-21   1.3e-16   60.5  13.3     2   179   106   307   105   310 0.89 Binding-protein-dependent transport system inner membrane component
DUF945               PF06097.6    459 seq1499_BIOID89725   -            502  8.6e-150  499.3  18.1   1   1  7.1e-154  9.7e-150  499.2  12.5     1   459     1   482     1   482 0.99 Bacterial protein of unknown function (DUF945)
Flavodoxin_NdrI      PF07972.6    122 seq1505_BIOID89725   -            136   5.1e-47  158.6   0.0   1   1   4.3e-51   5.8e-47  158.4   0.0     1   122     5   123     5   123 0.97 NrdI Flavodoxin like
DUF497               PF04365.8     80 seq1506_BIOID89725   -             95   6.5e-27   93.1   1.1   1   1   5.4e-31   7.3e-27   92.9   0.7     1    80     7    89     7    89 0.96 Protein of unknown function (DUF497)
MalM                 PF07148.7    136 seq1508_BIOID89725   -            306   2.3e-50  169.4   0.1   1   1   2.4e-54   3.3e-50  168.9   0.0     2   136    75   210    74   210 0.98 Maltose operon periplasmic protein precursor (MalM)
DUF4415              PF14384.1     62 seq1509_BIOID89725   -            147   8.7e-18   64.1   0.1   1   1   1.1e-21   1.5e-17   63.3   0.1     1    62    84   140    84   140 0.96 Domain of unknown function (DUF4415)
Transposase_31       PF04754.7    205 seq1510_BIOID89725   -            318   4.6e-81  270.9   0.3   1   1   4.8e-85   6.5e-81  270.4   0.2     1   203     7   207     7   209 0.98 Putative transposase, YhgA-like
SIS                  PF01380.17   131 seq1511_BIOID89725   -            185     9e-14   51.0   0.1   1   1   1.9e-17   1.3e-13   50.5   0.0     2   114    33   139    32   158 0.88 SIS domain
LpxK                 PF02606.9    326 seq1513_BIOID89725   -            328  8.5e-112  373.1   0.0   1   1  7.5e-116    1e-111  372.9   0.0     1   323    12   319    12   324 0.95 Tetraacyldisaccharide-1-P 4'-kinase
Ribonuc_red_lgC      PF02867.10   537 seq1515_BIOID89725   -            714  4.2e-152  507.3   0.0   1   1  4.5e-154    2e-150  501.7   0.0     1   537   175   694   175   694 0.97 Ribonucleotide reductase, barrel domain
RNR_N                PF08343.5     82 seq1515_BIOID89725   -            714   1.7e-29  101.2   0.1   1   1   9.7e-33   4.4e-29  100.0   0.1     1    82    16    97    16    97 0.99 Ribonucleotide reductase N-terminal
Ribonuc_red_lgN      PF00317.16    83 seq1515_BIOID89725   -            714   1.3e-12   47.2   0.0   1   1     7e-16   3.2e-12   45.9   0.0     2    82    99   171    98   172 0.95 Ribonucleotide reductase, all-alpha domain
Aconitase            PF00330.15   465 seq1516_BIOID89725   -            891    9e-186  617.7   0.0   1   1  1.6e-189  1.1e-185  617.4   0.0     1   465    57   562    57   562 0.99 Aconitase family (aconitate hydratase)
Aconitase_C          PF00694.14   131 seq1516_BIOID89725   -            891   9.5e-49  164.7   0.0   1   1   2.7e-52   1.8e-48  163.8   0.0     3   130   691   818   689   819 0.98 Aconitase C-terminal domain
AMP-binding          PF00501.23   418 seq1519_BIOID89725   -            536     3e-84  282.6   0.0   1   1   5.3e-88   3.6e-84  282.4   0.0     1   417    50   461    50   462 0.94 AMP-binding enzyme
DUF4009              PF13193.1     41 seq1519_BIOID89725   -            536   8.2e-08   31.4   0.1   1   1   3.6e-11   2.4e-07   29.9   0.0     1    29   501   529   501   535 0.92 Domain of unknown function (DUF4009)
TerC                 PF03741.11   184 seq1520_BIOID89725   -            237   4.5e-51  172.7  15.2   1   1   4.5e-55   6.1e-51  172.3  10.6     2   183    17   203    16   204 0.96 Integral membrane protein TerC family
HATPase_c            PF02518.21   111 seq1521_BIOID89725   -            467   1.7e-24   85.5   0.0   1   1   7.8e-28   3.6e-24   84.5   0.0     1   111   349   460   349   460 0.98 Histidine kinase-, DNA gyrase B-, and HSP90-like ATPase
HAMP                 PF00672.20    70 seq1521_BIOID89725   -            467   1.4e-15   57.0   0.2   1   1   3.1e-19   1.4e-15   57.0   0.2     2    69   168   235   167   236 0.96 HAMP domain
HisKA                PF00512.20    68 seq1521_BIOID89725   -            467   6.1e-14   51.6   2.1   1   1   1.5e-17   6.8e-14   51.5   0.2     1    68   240   304   240   304 0.97 His Kinase A (phospho-acceptor) domain
Transgly_assoc       PF04226.8     48 seq1523_BIOID89725   -             84     2e-13   50.0  14.1   1   1   1.5e-17     2e-13   50.0   9.8     2    48    34    83    33    83 0.98 Transglycosylase associated protein
BPD_transp_1         PF00528.17   185 seq1525_BIOID89725   -            264   3.2e-13   49.4  13.8   1   1   2.3e-17   3.2e-13   49.4   9.6     2   167    80   247    79   258 0.78 Binding-protein-dependent transport system inner membrane component
Band_7               PF01145.20   179 seq1526_BIOID89725   -            334   1.4e-37  129.2   0.7   1   1   1.5e-41   2.1e-37  128.6   0.5     2   178    22   243    21   245 0.97 SPFH domain / Band 7 family
Glucosaminidase      PF01832.15   134 seq1527_BIOID89725   -            323   9.4e-38  129.2   0.9   1   1   2.5e-41   1.7e-37  128.4   0.6     5   133   170   305   167   306 0.96 Mannosyl-glycoprotein endo-beta-N-acetylglucosaminidase
Rod-binding          PF10135.4     49 seq1527_BIOID89725   -            323   9.2e-20   70.2   2.8   1   1   3.3e-23   2.2e-19   69.0   1.9     1    49    60   107    60   107 0.99 Rod binding protein
PTS_EIIC             PF02378.13   321 seq1529_BIOID89725   -            502     2e-70  237.1  34.2   1   1   2.9e-74     2e-70  237.1  23.7     2   319    19   328    18   330 0.94 Phosphotransferase system, EIIC
PTS_EIIB             PF00367.15    35 seq1529_BIOID89725   -            502     6e-16   57.2   1.0   1   1   4.3e-19   2.9e-15   55.0   0.0     3    35   417   449   415   449 0.97 phosphotransferase system, EIIB
EamA                 PF00892.15   126 seq1530_BIOID89725   -            306   9.5e-37  125.7  35.6   1   2   1.9e-25   2.6e-21   75.8   7.2     1   125    18   140    18   141 0.93 EamA-like transporter family
EamA                 PF00892.15   126 seq1530_BIOID89725   -            306   9.5e-37  125.7  35.6   2   2   3.1e-19   4.2e-15   55.7  12.0     1   125   160   284   160   285 0.87 EamA-like transporter family
FCD                  PF07729.7    125 seq1532_BIOID89725   -            244   5.4e-21   75.1   0.1   1   1   1.4e-24   9.8e-21   74.2   0.1     2   123   116   237   115   239 0.92 FCD domain
GntR                 PF00392.16    64 seq1532_BIOID89725   -            244   3.3e-18   64.7   0.4   1   1   8.2e-22   5.6e-18   64.0   0.3     2    60    25    83    24    87 0.94 Bacterial regulatory proteins, gntR family
ATP-cone             PF03477.11    90 seq1534_BIOID89725   -            149     2e-17   63.2   0.1   1   1     2e-21   2.8e-17   62.8   0.1     2    89    50   136    49   137 0.98 ATP cone domain
Cys_Met_Meta_PP      PF01053.15   386 seq1536_BIOID89725   -            440  6.7e-123  409.6   0.0   1   1  5.6e-127  7.6e-123  409.4   0.0     1   385    52   436    52   437 0.97 Cys/Met metabolism PLP-dependent enzyme
Chor_lyase           PF04345.8    168 seq1537_BIOID89725   -            165     4e-31  107.5   0.0   1   1   3.5e-35   4.8e-31  107.3   0.0    11   163    16   165    10   165 0.90 Chorismate lyase
LysR_substrate       PF03466.15   209 seq1538_BIOID89725   -            305   1.6e-33  115.4   0.3   1   1   3.3e-37   2.3e-33  114.9   0.2     2   206    87   289    86   292 0.95 LysR substrate binding domain
HTH_1                PF00126.22    60 seq1538_BIOID89725   -            305   2.5e-21   75.0   0.2   1   1   7.3e-25     5e-21   74.0   0.1     1    60     3    62     3    62 0.98 Bacterial regulatory helix-turn-helix protein, lysR family
DUF1006              PF06224.7    348 seq1539_BIOID89725   -            410   4.4e-86  289.1  14.0   1   1   3.9e-90   5.4e-86  288.8   9.7     4   348    16   381     6   381 0.91 Protein of unknown function (DUF1006)
DUF903               PF06004.7     50 seq1540_BIOID89725   -             72   3.5e-24   83.9   2.4   1   1   2.9e-28     4e-24   83.7   1.7     1    50    23    72    23    72 0.98 Bacterial protein of unknown function (DUF903)
Aldedh               PF00171.17   462 seq1544_BIOID89725   -            345  8.3e-118  393.5   0.1   1   1  6.8e-122  9.3e-118  393.3   0.1     3   332    13   343    11   345 0.97 Aldehyde dehydrogenase family
RibD_C               PF01872.12   200 seq1545_BIOID89725   -            367   3.8e-65  219.1   0.0   1   1   7.5e-69   5.1e-65  218.7   0.0     1   200   147   362   147   362 0.96 RibD C-terminal domain
dCMP_cyt_deam_1      PF00383.17   102 seq1545_BIOID89725   -            367     1e-24   86.0   0.4   1   1   2.2e-28   1.5e-24   85.4   0.3     3   101     2    99     1   100 0.94 Cytidine and deoxycytidylate deaminase zinc-binding region
Aldo_ket_red         PF00248.16   283 seq1546_BIOID89725   -            346   2.4e-75  252.8   0.0   1   1   1.9e-79   2.7e-75  252.7   0.0     2   281    16   337    15   339 0.95 Aldo/keto reductase family
UbiA                 PF01040.13   257 seq1548_BIOID89725   -            290   1.1e-40  139.4  25.2   1   1   9.5e-45   1.3e-40  139.1  17.5     2   256    26   277    25   283 0.86 UbiA prenyltransferase family
Flg_bbr_C            PF06429.8     74 seq1549_BIOID89725   -            547     6e-08   32.3   2.6   1   1   8.8e-12     6e-08   32.3   1.8    23    74   491   546   469   546 0.81 Flagellar basal body rod FlgEFG protein C-terminal
Flg_bb_rod           PF00460.15    31 seq1549_BIOID89725   -            547   2.8e-05   23.5  11.0   1   1   4.2e-09   2.8e-05   23.5   7.6     1    31     5    35     5    35 0.97 Flagella basal body rod protein
DUF2065              PF09838.4     57 seq1550_BIOID89725   -             65     3e-22   77.9   2.8   1   1   2.5e-26   3.4e-22   77.7   1.9     1    57     5    61     5    61 0.98 Uncharacterized protein conserved in bacteria (DUF2065)
Response_reg         PF00072.19   112 seq1552_BIOID89725   -            240   8.2e-25   86.8   0.0   1   1   1.8e-28   1.2e-24   86.3   0.0     1   112    13   122    13   122 0.98 Response regulator receiver domain
Trans_reg_C          PF00486.23    77 seq1552_BIOID89725   -            240     1e-22   79.6   0.1   1   1   2.7e-26   1.8e-22   78.8   0.0     2    77   157   232   156   232 0.96 Transcriptional regulatory protein, C terminal
Isochorismatase      PF00857.15   174 seq1554_BIOID89725   -            285     6e-38  130.3   0.0   1   1   1.1e-41   7.6e-38  130.0   0.0     2   173    32   204    31   205 0.97 Isochorismatase family
PP-binding           PF00550.20    67 seq1554_BIOID89725   -            285   2.6e-08   33.9   0.0   1   1     1e-11   6.9e-08   32.5   0.0     2    62   217   275   216   280 0.87 Phosphopantetheine attachment site
Adenylsucc_synt      PF00709.16   421 seq1555_BIOID89725   -            432  3.4e-177  589.2   0.0   1   1  2.8e-181  3.9e-177  588.9   0.0     2   420     5   424     4   425 0.99 Adenylosuccinate synthetase
LysR_substrate       PF03466.15   209 seq1556_BIOID89725   -            316   6.3e-43  146.1   0.1   1   1   1.5e-46     1e-42  145.5   0.1     3   206    90   293    88   296 0.96 LysR substrate binding domain
HTH_1                PF00126.22    60 seq1556_BIOID89725   -            316   9.3e-14   50.7   0.0   1   1   2.5e-17   1.7e-13   49.9   0.0     1    59     3    63     3    64 0.95 Bacterial regulatory helix-turn-helix protein, lysR family
Transketolase_N      PF00456.16   333 seq1558_BIOID89725   -            665  2.3e-158  526.1   0.0   1   1  1.5e-161  4.1e-158  525.3   0.0     3   333     4   333     2   333 0.99 Transketolase, thiamine diphosphate binding domain
Transket_pyr         PF02779.19   178 seq1558_BIOID89725   -            665   1.1e-43  148.7   0.1   1   1   7.9e-47   2.2e-43  147.7   0.0     2   176   353   524   352   526 0.97 Transketolase, pyrimidine binding domain
Transketolase_C      PF02780.15   124 seq1558_BIOID89725   -            665   1.5e-11   44.2   0.0   1   1     1e-14   2.7e-11   43.3   0.0     9   124   549   655   540   655 0.85 Transketolase, C-terminal domain
E1_dh                PF00676.15   300 seq1558_BIOID89725   -            665     1e-06   27.6   0.0   1   1     8e-10   2.2e-06   26.5   0.0    96   211   108   234    89   244 0.83 Dehydrogenase E1 component
Ribonuc_red_sm       PF00268.16   281 seq1560_BIOID89725   -            319   1.5e-80  270.0   0.0   1   1   1.3e-84   1.8e-80  269.8   0.0     1   280     1   280     1   281 0.97 Ribonucleotide reductase, small chain
Aldedh               PF00171.17   462 seq1561_BIOID89725   -            129   2.3e-42  144.8   0.0   1   1   1.8e-46   2.5e-42  144.6   0.0   335   462     2   125     1   125 0.97 Aldehyde dehydrogenase family
Trm112p              PF03966.11    68 seq1562_BIOID89725   -             60   5.7e-09   36.1   0.4   1   1   9.5e-13   1.3e-08   34.9   0.3     1    68     2    41     2    41 0.97 Trm112p-like protein
SNARE_assoc          PF09335.6    123 seq1564_BIOID89725   -            219   3.3e-19   69.1   5.8   1   1   2.4e-23   3.3e-19   69.1   4.0     1   122    48   173    48   174 0.96 SNARE associated Golgi protein
CTP_transf_3         PF02348.14   217 seq1567_BIOID89725   -            248   1.1e-68  230.9   0.0   1   1   1.9e-72   1.3e-68  230.7   0.0     1   217     4   221     4   221 0.98 Cytidylyltransferase
NTP_transf_3         PF12804.2    179 seq1567_BIOID89725   -            248   2.3e-14   53.8   0.4   1   1   5.8e-18     4e-14   53.0   0.3    16   179    19   240    10   240 0.85 MobA-like NTP transferase domain
DUF1508              PF07411.7     49 seq1568_BIOID89725   -            123   2.2e-47  158.1   5.6   1   2   1.2e-27   1.7e-23   81.6   0.2     1    49    23    71    23    71 0.97 Domain of unknown function (DUF1508)
DUF1508              PF07411.7     49 seq1568_BIOID89725   -            123   2.2e-47  158.1   5.6   2   2   8.1e-27   1.1e-22   79.0   0.8     1    48    74   121    74   122 0.97 Domain of unknown function (DUF1508)
DMRL_synthase        PF00885.14   144 seq1570_BIOID89725   -            156   2.2e-57  192.6   1.1   1   1   1.8e-61   2.5e-57  192.5   0.8     2   143    11   153    10   154 0.98 6,7-dimethyl-8-ribityllumazine synthase
adh_short_C2         PF13561.1    243 seq1572_BIOID89725   -            258   2.2e-29  102.8   0.1   1   1   6.1e-33   2.8e-29  102.5   0.1     3   242    24   254    22   255 0.92 Enoyl-(Acyl carrier protein) reductase
adh_short            PF00106.20   167 seq1572_BIOID89725   -            258   9.7e-28   97.0   9.3   1   1     2e-30   8.9e-27   93.9   6.4     2   164    17   170    16   173 0.89 short chain dehydrogenase
KR                   PF08659.5    181 seq1572_BIOID89725   -            258   4.7e-11   42.5   2.0   1   1     1e-14   4.7e-11   42.5   1.4    58   160    59   165    46   169 0.93 KR domain
DUF2566              PF10753.4     55 seq1573_BIOID89725   -             82   3.4e-29  100.3   5.3   1   1   3.3e-33   4.5e-29  100.0   3.7     1    55    28    82    28    82 0.99 Protein of unknown function (DUF2566)
NusB                 PF01029.13   134 seq1574_BIOID89725   -            139   1.4e-34  118.8   0.2   1   1   1.2e-38   1.6e-34  118.6   0.1     1   133     7   131     7   132 0.93 NusB family
MatE                 PF01554.13   162 seq1575_BIOID89725   -            546     1e-65  220.2  36.0   1   2   2.1e-38   2.8e-34  117.9   6.4     1   160    99   259    99   261 0.98 MatE
MatE                 PF01554.13   162 seq1575_BIOID89725   -            546     1e-65  220.2  36.0   2   2     7e-37   9.6e-33  112.9   9.2     1   162   329   490   329   490 1.00 MatE
Flagellin_N          PF00669.15   139 seq1576_BIOID89725   -            317   4.4e-34  117.1   9.6   1   1   3.2e-38   4.4e-34  117.1   6.7     2   139     4   141     3   141 0.99 Bacterial flagellin N-terminal helical region
DUF2526              PF10735.4     77 seq1580_BIOID89725   -             77   3.1e-47  158.3   5.7   1   1   2.5e-51   3.4e-47  158.2   4.0     1    77     1    77     1    77 1.00 Protein of unknown function (DUF2526)
Rrf2                 PF02082.15    83 seq1581_BIOID89725   -            141   2.1e-25   88.5   0.1   1   1   2.4e-29   3.3e-25   87.9   0.1     1    82     1    82     1    83 0.99 Transcriptional regulator
4HBT                 PF03061.17    79 seq1582_BIOID89725   -            137   7.5e-17   61.1   0.1   1   1   8.9e-21   1.2e-16   60.4   0.1     1    79    50   127    50   127 0.98 Thioesterase superfamily
ABC_tran             PF00005.22   118 seq1585_BIOID89725   -            400   3.9e-26   91.6   0.0   1   1   2.4e-29   8.4e-26   90.5   0.0     1   117    68   192    68   193 0.97 ABC transporter
CBS                  PF00571.23    57 seq1585_BIOID89725   -            400   2.6e-06   26.8   0.0   1   1   3.5e-07    0.0012   18.3   0.0    32    55   369   392   346   394 0.86 CBS domain
AIRS                 PF00586.19    96 seq1586_BIOID89725   -            325   1.7e-23   82.5   0.0   1   1   6.1e-27   4.2e-23   81.2   0.0     1    96    28   123    28   123 0.98 AIR synthase related protein, N-terminal domain
AIRS_C               PF02769.17   153 seq1586_BIOID89725   -            325   1.2e-09   38.1   0.0   1   1   2.6e-13   1.7e-09   37.6   0.0     1   145   150   299   150   303 0.74 AIR synthase related protein, C-terminal domain
PAP2                 PF01569.16   129 seq1587_BIOID89725   -            254   5.8e-28   97.0   1.0   1   1   4.2e-32   5.8e-28   97.0   0.7     6   126    78   232    73   234 0.90 PAP2 superfamily
RNB                  PF00773.14   325 seq1589_BIOID89725   -            813  4.9e-105  351.2   0.0   1   1    2e-108    7e-105  350.7   0.0     1   325   260   588   260   588 0.97 RNB domain
OB_RNB               PF08206.6     58 seq1589_BIOID89725   -            813   3.4e-29  100.0  10.2   1   2   3.6e-25   1.2e-21   75.8   0.1     1    58    87   144    87   144 0.99 Ribonuclease B OB domain
OB_RNB               PF08206.6     58 seq1589_BIOID89725   -            813   3.4e-29  100.0  10.2   2   2   1.9e-09   6.6e-06   25.4   0.0     6    58   158   213   156   213 0.96 Ribonuclease B OB domain
S1                   PF00575.18    74 seq1589_BIOID89725   -            813   9.1e-20   70.4   0.4   1   1   6.8e-23   2.3e-19   69.1   0.3     2    73   641   724   640   725 0.98 S1 RNA binding domain
HTH_12               PF08461.5     66 seq1589_BIOID89725   -            813   8.4e-14   50.9   0.8   1   1   5.4e-17   1.9e-13   49.8   0.6     2    64    23    83    22    85 0.93 Ribonuclease R winged-helix domain
FdhD-NarQ            PF02634.10   236 seq1591_BIOID89725   -            277   1.4e-72  243.8   0.0   1   1   1.2e-76   1.7e-72  243.6   0.0     1   235    38   275    38   276 0.92 FdhD/NarQ family
CstA                 PF02554.9    376 seq1593_BIOID89725   -            701  5.8e-156  518.7  29.0   1   1  8.4e-160  5.8e-156  518.7  20.1     1   371    32   431    32   436 0.95 Carbon starvation protein CstA
DUF4161              PF13722.1    127 seq1593_BIOID89725   -            701   1.8e-46  157.4   7.5   1   1   2.7e-50   1.8e-46  157.4   5.2     3   127   467   596   464   596 0.98 C-terminal domain on CstA (DUF4161)
MCPsignal            PF00015.16   213 seq1594_BIOID89725   -            554   3.8e-74  248.7  37.0   1   1   2.2e-75   9.8e-72  240.8  18.4     1   213   324   518   324   518 0.99 Methyl-accepting chemotaxis protein (MCP) signalling domain
TarH                 PF02203.10   171 seq1594_BIOID89725   -            554   2.5e-53  180.3   3.7   1   1   5.5e-57   2.5e-53  180.3   2.6     1   170     1   176     1   177 0.97 Tar ligand binding domain homologue
HAMP                 PF00672.20    70 seq1594_BIOID89725   -            554   3.1e-14   52.7   0.4   1   1   6.8e-18   3.1e-14   52.7   0.3     1    68   196   263   196   265 0.95 HAMP domain
Fe-ADH               PF00465.14   366 seq1595_BIOID89725   -            387   2.2e-86  289.7   0.1   1   1   3.7e-90   2.5e-86  289.4   0.1     1   351     9   363     9   377 0.91 Iron-containing alcohol dehydrogenase
Fe-ADH_2             PF13685.1    250 seq1595_BIOID89725   -            387   1.9e-13   50.2   0.1   1   1   3.3e-11   2.3e-07   30.3   0.0     4   101    16   111    13   114 0.81 Iron-containing alcohol dehydrogenase
5_nucleotid_C        PF02872.13   156 seq1596_BIOID89725   -            517   6.5e-40  136.5   0.4   1   1   3.3e-43   1.5e-39  135.3   0.0     3   155   330   476   325   477 0.89 5'-nucleotidase, C-terminal domain
Metallophos          PF00149.23   201 seq1596_BIOID89725   -            517     9e-17   61.0   0.5   1   1   3.4e-20   1.6e-16   60.2   0.3     2   200    24   252    23   253 0.88 Calcineurin-like phosphoesterase
PGA_cap              PF09587.5    250 seq1596_BIOID89725   -            517   2.8e-06   26.7   0.0   1   1   1.1e-09   4.8e-06   25.9   0.0    59   228    85   253    53   266 0.71 Bacterial capsule synthesis protein PGA_cap
DUF1049              PF06305.6     68 seq1598_BIOID89725   -            102   1.3e-25   88.5   0.7   1   1   9.6e-30   1.3e-25   88.5   0.5     1    66    22    87    22    89 0.97 Protein of unknown function (DUF1049)
PgpA                 PF04608.8    143 seq1599_BIOID89725   -            172   3.8e-51  172.5   8.4   1   1   3.2e-55   4.4e-51  172.3   5.9     2   142    22   162    21   163 0.92 Phosphatidylglycerophosphatase A
BPD_transp_1         PF00528.17   185 seq1603_BIOID89725   -            354   2.5e-26   92.2  16.2   1   1   1.8e-30   2.5e-26   92.2  11.2     1   176   163   324   163   332 0.91 Binding-protein-dependent transport system inner membrane component
TPR_7                PF13176.1     36 seq1607_BIOID89725   -            389   6.5e-14   50.4  12.3   1   1   6.8e-06    0.0092   15.5   0.0     1    27    71    97    71   106 0.84 Tetratricopeptide repeat
TPR_2                PF07719.12    34 seq1607_BIOID89725   -            389   3.3e-12   45.2   8.3   1   1   1.4e-05     0.019   14.7   0.0     5    32   218   245   214   247 0.88 Tetratricopeptide repeat
Apc3                 PF12895.2     84 seq1607_BIOID89725   -            389   2.7e-10   40.1   1.6   1   1   1.3e-09   1.8e-06   27.8   0.1     4    83   156   239   153   240 0.89 Anaphase-promoting complex, cyclosome, subunit 3
TPR_1                PF00515.23    34 seq1607_BIOID89725   -            389   5.4e-09   35.1   3.8   1   1   2.6e-05     0.035   13.5   0.0     7    32   220   245   214   247 0.89 Tetratricopeptide repeat
TPR_8                PF13181.1     34 seq1607_BIOID89725   -            389   9.1e-08   31.2   2.0   1   1   1.7e-05     0.024   14.3   0.0     5    29   218   242   214   246 0.89 Tetratricopeptide repeat
DUF3829              PF12889.2    277 seq1608_BIOID89725   -            184   9.1e-35  120.0  10.1   1   2   2.9e-19   3.9e-15   55.6   0.4    66   118     1    53     1    53 0.97 Protein of unknown function (DUF3829)
DUF3829              PF12889.2    277 seq1608_BIOID89725   -            184   9.1e-35  120.0  10.1   2   2   2.8e-25   3.8e-21   75.3   2.3   157   272    48   163    47   168 0.95 Protein of unknown function (DUF3829)
Phage_integrase      PF00589.17   173 seq1609_BIOID89725   -            423     2e-26   92.5   0.1   1   1   5.3e-30   3.6e-26   91.7   0.1     5   172   206   385   202   386 0.93 Phage integrase family
DUF4102              PF13356.1     89 seq1609_BIOID89725   -            423     2e-25   88.4   0.1   1   1   7.3e-29     5e-25   87.1   0.0     1    88     3    89     3    90 0.97 Domain of unknown function (DUF4102)
Porin_1              PF00267.16   337 seq1612_BIOID89725   -            352    1e-110  370.0  24.9   1   1  8.4e-115  1.1e-110  369.9  17.3     1   337    27   352    27   352 0.95 Gram-negative porin
DAGK_prokar          PF01219.14   104 seq1613_BIOID89725   -            122   5.5e-39  131.8   8.1   1   1   4.6e-43   6.3e-39  131.6   5.6     2   104    16   118    15   118 0.99 Prokaryotic diacylglycerol kinase
Methyltransf_31      PF13847.1    152 seq1614_BIOID89725   -            261   9.7e-21   73.8   0.0   1   1   1.3e-23   1.4e-20   73.3   0.0     4   152    45   199    43   199 0.81 Methyltransferase domain
Methyltransf_23      PF13489.1    162 seq1614_BIOID89725   -            261   2.1e-19   69.7   0.0   1   1     3e-22   3.2e-19   69.0   0.0    12   159    33   202    22   205 0.68 Methyltransferase domain
Methyltransf_18      PF12847.2    112 seq1614_BIOID89725   -            261   2.3e-17   63.4   0.1   1   1   4.1e-20   4.3e-17   62.5   0.0     3   108    46   146    44   149 0.93 Methyltransferase domain
Methyltransf_11      PF08241.7     95 seq1614_BIOID89725   -            261   3.2e-17   62.7   0.0   1   1     6e-20   6.3e-17   61.7   0.0     1    94    49   146    49   147 0.95 Methyltransferase domain
Methyltransf_12      PF08242.7     99 seq1614_BIOID89725   -            261   2.2e-15   56.7   0.0   1   1   3.8e-18     4e-15   55.9   0.0     1    99    49   145    49   145 0.83 Methyltransferase domain
Methyltransf_26      PF13659.1    117 seq1614_BIOID89725   -            261   7.9e-11   41.9   0.3   1   1   5.3e-13   5.5e-10   39.1   0.1     2   114    46   148    45   151 0.92 Methyltransferase domain
Ubie_methyltran      PF01209.13   233 seq1614_BIOID89725   -            261   8.4e-11   41.3   0.0   1   1     1e-13   1.1e-10   40.9   0.0    31   152    27   148     6   184 0.82 ubiE/COQ5 methyltransferase family
Methyltransf_25      PF13649.1    101 seq1614_BIOID89725   -            261   9.9e-10   38.5   0.0   1   1   1.6e-12   1.7e-09   37.8   0.0     1   101    48   143    48   143 0.90 Methyltransferase domain
Methyltransf_15      PF09445.5    164 seq1614_BIOID89725   -            261   1.1e-07   31.4   0.0   1   1   1.5e-10   1.6e-07   30.9   0.0     3    74    47   116    45   121 0.90 RNA cap guanine-N2 methyltransferase
MTS                  PF05175.9    170 seq1614_BIOID89725   -            261     9e-07   28.3   0.0   1   1   1.3e-09   1.3e-06   27.7   0.0    23   112    38   122    28   176 0.77 Methyltransferase small domain
DREV                 PF05219.7    265 seq1614_BIOID89725   -            261   7.3e-05   21.6   0.0   1   1   1.4e-07   0.00014   20.6   0.0    94   185    44   144    32   160 0.77 DREV methyltransferase
CMAS                 PF02353.15   273 seq1614_BIOID89725   -            261   0.00021   20.3   0.0   1   1   2.6e-07   0.00028   19.9   0.0    64   163    46   146     5   166 0.81 Mycolic acid cyclopropane synthetase
UTRA                 PF07702.8    141 seq1615_BIOID89725   -            232   1.1e-32  112.5   0.0   1   1   3.3e-36   1.5e-32  112.0   0.0     2   136    87   220    86   225 0.97 UTRA domain
GntR                 PF00392.16    64 seq1615_BIOID89725   -            232     1e-19   69.5   0.0   1   1   3.8e-23   1.7e-19   68.8   0.0     3    64     4    65     3    65 0.98 Bacterial regulatory proteins, gntR family
HTH_DeoR             PF08220.7     57 seq1615_BIOID89725   -            232   2.6e-05   23.5   0.1   1   1     1e-08   4.6e-05   22.7   0.0    19    55    30    66    27    68 0.91 DeoR-like helix-turn-helix domain
Aldo_ket_red         PF00248.16   283 seq1618_BIOID89725   -            275   8.6e-56  188.6   0.0   1   1   7.6e-60     1e-55  188.4   0.0     2   282    18   261    17   262 0.96 Aldo/keto reductase family
LexA_DNA_bind        PF01726.11    65 seq1619_BIOID89725   -            202   6.6e-32  108.7   0.1   1   1   1.5e-35   1.1e-31  108.1   0.1     1    65     1    65     1    65 0.99 LexA DNA binding domain
Peptidase_S24        PF00717.18    70 seq1619_BIOID89725   -            202   8.9e-17   60.3   0.8   1   1   1.9e-20   1.3e-16   59.8   0.5     1    68   114   180   114   182 0.96 Peptidase S24-like
Sugarporin_N         PF11471.3     60 seq1620_BIOID89725   -            457   2.8e-08   33.1   6.1   1   1   3.5e-12   4.7e-08   32.4   4.2     1    53     1    51     1    58 0.84 Maltoporin periplasmic N-terminal extension
OpuAC                PF04069.7    257 seq1622_BIOID89725   -            330   5.8e-57  192.8   3.5   1   1   5.1e-61     7e-57  192.5   2.4     2   256    30   312    29   313 0.94 Substrate binding domain of ABC-type glycine betaine transport system
KicB                 PF03882.9    440 seq1625_BIOID89725   -            440  2.1e-269  893.2  11.0   1   1  1.7e-273  2.3e-269  893.1   7.6     1   440     1   440     1   440 1.00 KicB killing factor
OMPdecase            PF00215.19   226 seq1627_BIOID89725   -            265   9.3e-55  185.3   0.0   1   1   7.9e-59   1.1e-54  185.1   0.0     1   226    35   257    35   257 0.96 Orotidine 5'-phosphate decarboxylase / HUMPS family
MTHFR                PF02219.12   287 seq1630_BIOID89725   -            296  2.1e-108  361.6   0.0   1   1  1.8e-112  2.4e-108  361.4   0.0     4   287    14   291    11   291 0.97 Methylenetetrahydrofolate reductase
DUF466               PF04328.8     65 seq1631_BIOID89725   -             65   2.9e-32  110.1   0.5   1   1   2.3e-36   3.1e-32  110.0   0.3     1    65     1    65     1    65 0.99 Protein of unknown function (DUF466)
MatE                 PF01554.13   162 seq1632_BIOID89725   -            459   9.9e-39  132.4  30.7   1   2   8.5e-35   1.2e-30  106.2   5.9     1   161    35   195    35   196 0.99 MatE
MatE                 PF01554.13   162 seq1632_BIOID89725   -            459   9.9e-39  132.4  30.7   2   2   5.3e-13   7.3e-09   35.3   6.9     2   143   259   400   259   422 0.91 MatE
SpoU_methylase       PF00588.14   142 seq1634_BIOID89725   -            243     7e-42  142.5   0.0   1   1   1.9e-45   1.3e-41  141.6   0.0     2   142    96   236    95   236 0.96 SpoU rRNA Methylase family
SpoU_sub_bind        PF08032.7     76 seq1634_BIOID89725   -            243   3.1e-19   68.7   0.1   1   1   2.9e-22     2e-18   66.2   0.0     1    72     4    76     4    80 0.96 RNA 2'-O ribose methyltransferase substrate binding
Peripla_BP_3         PF13377.1    160 seq1635_BIOID89725   -            343   4.9e-38  130.5   0.5   1   1   8.2e-41   2.8e-37  128.0   0.1     2   160   169   329   168   329 0.92 Periplasmic binding protein-like domain
Peripla_BP_1         PF00532.16   279 seq1635_BIOID89725   -            343   5.9e-29  101.0   0.0   1   1   2.3e-32   7.9e-29  100.6   0.0     2   240    60   296    59   309 0.83 Periplasmic binding proteins and sugar binding domain of LacI family
LacI                 PF00356.16    46 seq1635_BIOID89725   -            343     5e-21   73.9   2.1   1   1   3.4e-24   1.2e-20   72.7   0.8     1    46     3    48     3    48 0.99 Bacterial regulatory proteins, lacI family
Peripla_BP_4         PF13407.1    258 seq1635_BIOID89725   -            343   1.9e-12   46.9   0.0   1   1   1.6e-15   5.5e-12   45.4   0.0     1   256    62   309    62   311 0.83 Periplasmic binding protein domain
DUF3828              PF12883.2    120 seq1636_BIOID89725   -            308   7.5e-11   41.8   2.1   1   1     2e-10   1.4e-06   28.1   0.1     2   118    26   142    25   144 0.87 Protein of unknown function (DUF3828)
Lumazine_bd          PF12870.2    111 seq1636_BIOID89725   -            308   4.8e-07   29.6   2.2   1   1   1.7e-08   0.00012   21.9   0.0    67   110   241   283   234   284 0.93 Lumazine-binding domain
CRS1_YhbY            PF01985.16    84 seq1637_BIOID89725   -             97   1.7e-29  101.5   1.1   1   1   1.4e-33   1.9e-29  101.3   0.8     1    84     3    86     3    86 0.99 CRS1 / YhbY (CRM) domain
DJ-1_PfpI            PF01965.19   147 seq1638_BIOID89725   -            283   3.7e-12   45.8   0.0   1   1   4.5e-16   6.2e-12   45.0   0.0    22   143   125   274   108   278 0.80 DJ-1/PfpI family
SUI1                 PF01253.17    83 seq1639_BIOID89725   -            108   2.6e-22   78.3   1.9   1   1   2.2e-26     3e-22   78.0   1.3     2    82    28   104    27   105 0.95 Translation initiation factor SUI1
Adenine_glyco        PF03352.8    179 seq1640_BIOID89725   -            223   1.3e-84  282.0   0.0   1   1   1.1e-88   1.5e-84  281.8   0.0     1   178    42   219    42   220 0.99 Methyladenine glycosylase
MFS_1                PF07690.11   354 seq1641_BIOID89725   -            395   2.2e-28   98.9  39.3   1   1   1.6e-32   2.2e-28   98.9  27.2     2   344    13   341    12   343 0.82 Major Facilitator Superfamily
MFS_1                PF07690.11   354 seq1642_BIOID89725   -            394     1e-35  123.0  55.3   1   2     3e-29     4e-25   88.1  17.4     2   188    17   198    16   218 0.87 Major Facilitator Superfamily
MFS_1                PF07690.11   354 seq1642_BIOID89725   -            394     1e-35  123.0  55.3   2   2   8.8e-15   1.2e-10   40.5  15.6     3   175   218   387   216   394 0.89 Major Facilitator Superfamily
DUF2170              PF09938.4    140 seq1647_BIOID89725   -            133   6.7e-43  145.2   1.5   1   1   5.4e-47   7.3e-43  145.1   1.0     3   139     2   132     1   133 0.96 Uncharacterized protein conserved in bacteria (DUF2170)
Transgly             PF00912.17   178 seq1648_BIOID89725   -            858   1.3e-67  226.4   0.0   1   1   4.3e-71   2.9e-67  225.2   0.0     1   177    62   237    62   238 0.98 Transglycosylase
Transpeptidase       PF00905.17   304 seq1648_BIOID89725   -            858   4.3e-28   98.1   3.4   1   1   1.5e-29     1e-25   90.3   0.0     2   204   436   617   435   681 0.79 Penicillin binding protein transpeptidase domain
MukE                 PF04288.8    235 seq1649_BIOID89725   -            234  1.4e-133  442.8   0.2   1   1  1.1e-137  1.5e-133  442.7   0.2     1   235    10   234    10   234 0.99 MukE-like family
peroxidase           PF00141.18   229 seq1650_BIOID89725   -            739   5.3e-87  290.9   0.0   1   2   4.1e-53   5.6e-49  166.5   0.0     3   229    89   409    87   409 0.87 Peroxidase
peroxidase           PF00141.18   229 seq1650_BIOID89725   -            739   5.3e-87  290.9   0.0   2   2   1.3e-39   1.8e-35  122.4   0.0     3   229   416   713   414   713 0.88 Peroxidase
PQQ_2                PF13360.1    238 seq1651_BIOID89725   -            353   1.4e-07   31.1   1.5   1   1   1.9e-10   5.1e-07   29.2   1.0     3   236    69   308    67   310 0.72 PQQ-like domain
Aminotran_1_2        PF00155.16   363 seq1655_BIOID89725   -            386   2.7e-57  194.2   0.0   1   1     9e-61   3.1e-57  194.0   0.0     3   363    32   383    30   383 0.94 Aminotransferase class I and II
Cys_Met_Meta_PP      PF01053.15   386 seq1655_BIOID89725   -            386   7.9e-08   30.8   0.0   1   1   3.9e-11   1.3e-07   30.0   0.0    75   180    96   205    63   212 0.86 Cys/Met metabolism PLP-dependent enzyme
DegT_DnrJ_EryC1      PF01041.12   363 seq1655_BIOID89725   -            386   3.1e-06   26.3   0.0   1   1     2e-09   6.8e-06   25.2   0.0    44   146    94   202    74   204 0.85 DegT/DnrJ/EryC1/StrS aminotransferase family
Aminotran_5          PF00266.14   371 seq1655_BIOID89725   -            386   2.3e-05   23.2   0.0   1   1   9.1e-09   3.1e-05   22.7   0.0    44   165    72   189    47   236 0.80 Aminotransferase class-V
Acetyltransf_10      PF13673.1    117 seq1657_BIOID89725   -            146   1.7e-13   50.5   0.0   1   1   6.5e-17   2.2e-13   50.2   0.0     4   117    12   120     9   120 0.80 Acetyltransferase (GNAT) domain
Acetyltransf_7       PF13508.1     79 seq1657_BIOID89725   -            146   2.6e-12   46.6   0.1   1   1     1e-15   3.4e-12   46.2   0.1     3    78    48   121    46   122 0.92 Acetyltransferase (GNAT) domain
Acetyltransf_1       PF00583.19    83 seq1657_BIOID89725   -            146     7e-12   45.1   0.1   1   1   3.3e-15   1.1e-11   44.4   0.1     1    83    53   121    53   121 0.97 Acetyltransferase (GNAT) family
FR47                 PF08445.5     86 seq1657_BIOID89725   -            146   2.7e-05   23.7   0.0   1   1   1.2e-08   4.3e-05   23.0   0.0    20    80    67   123    50   128 0.84 FR47-like protein
PspA_IM30            PF04012.7    221 seq1658_BIOID89725   -            232   4.3e-57  192.8  28.8   1   1   3.5e-61   4.8e-57  192.7  20.0     1   221     2   232     2   232 0.97 PspA/IM30 family
DUF2655              PF10848.3     82 seq1659_BIOID89725   -            106   3.1e-57  190.2   1.1   1   1   2.8e-61   3.8e-57  189.9   0.7     1    82     1    82     1    82 1.00 Protein of unknown function (DUF2655)
CsbD                 PF05532.7     53 seq1661_BIOID89725   -             69   1.5e-21   75.6   8.3   1   1   1.3e-25   1.8e-21   75.4   5.8     1    53     4    56     4    56 0.97 CsbD-like
Transaldolase        PF00923.14   287 seq1663_BIOID89725   -            316  1.8e-102  342.2   0.0   1   1  1.5e-106    2e-102  342.0   0.0     1   285    13   310    13   312 0.94 Transaldolase
Peptidase_S13        PF02113.10   444 seq1664_BIOID89725   -            477  5.1e-177  588.7   0.0   1   1  8.5e-181  5.8e-177  588.5   0.0     2   443    20   468    19   469 0.99 D-Ala-D-Ala carboxypeptidase 3 (S13) family
Beta-lactamase2      PF13354.1    197 seq1664_BIOID89725   -            477   3.7e-09   36.1   0.2   1   1   8.7e-12   5.9e-08   32.2   0.1    27   195   261   441   252   442 0.75 Beta-lactamase enzyme family
MukB                 PF04310.7    227 seq1665_BIOID89725   -           1486  2.8e-146  484.6   0.6   1   1  1.2e-149  5.6e-146  483.7   0.0     1   227     1   227     1   227 1.00 MukB N-terminal
SbcCD_C              PF13558.1     90 seq1665_BIOID89725   -           1486   5.2e-14   51.8   0.3   1   1   4.7e-17   2.2e-13   49.8   0.0     1    89  1335  1424  1335  1425 0.88 Putative exonuclease SbcCD, C subunit
AAA_29               PF13555.1     62 seq1665_BIOID89725   -           1486   5.2e-13   48.2   0.2   1   1   2.7e-16   1.2e-12   47.0   0.2     2    61     8    66     7    67 0.90 P-loop containing region of AAA domain
PseudoU_synth_2      PF00849.17   164 seq1668_BIOID89725   -            319   4.5e-30  104.5   0.0   1   1   1.1e-33   7.3e-30  103.8   0.0     1   163   101   249   101   250 0.89 RNA pseudouridylate synthase
S4                   PF01479.20    48 seq1668_BIOID89725   -            319   1.7e-10   40.0   0.2   1   1   4.7e-14   3.2e-10   39.1   0.2     1    48    20    66    20    66 0.96 S4 domain
LysR_substrate       PF03466.15   209 seq1669_BIOID89725   -            329   1.3e-30  105.9   0.0   1   1   2.6e-34   1.8e-30  105.5   0.0     3   206   115   322   113   324 0.95 LysR substrate binding domain
HTH_1                PF00126.22    60 seq1669_BIOID89725   -            329   2.1e-18   65.6   0.3   1   1   5.1e-22   3.5e-18   64.9   0.2     4    60    33    89    30    89 0.96 Bacterial regulatory helix-turn-helix protein, lysR family
Peptidase_U32        PF01136.14   233 seq1670_BIOID89725   -            453   6.3e-95  316.4   0.0   1   1     6e-99   8.2e-95  316.0   0.0     1   232    75   344    75   345 0.98 Peptidase family U32
AzlC                 PF03591.9    143 seq1671_BIOID89725   -            245   7.3e-42  142.5  10.2   1   1   5.3e-46   7.3e-42  142.5   7.1     1   141    23   165    23   167 0.97 AzlC protein
DUF2491              PF10679.4    212 seq1673_BIOID89725   -            219   1.2e-68  230.1   0.0   1   1   9.8e-73   1.3e-68  230.0   0.0     2   212     5   217     1   217 0.98 Protein of unknown function (DUF2491)
ADH_N                PF08240.7    109 seq1674_BIOID89725   -            345     1e-34  118.4   2.1   1   1     4e-38   1.8e-34  117.6   1.5     2   108    33   138    32   139 0.97 Alcohol dehydrogenase GroES-like domain
ADH_zinc_N           PF00107.21   130 seq1674_BIOID89725   -            345   7.6e-25   86.8   0.1   1   1   2.8e-28   1.3e-24   86.1   0.1     1   129   178   305   178   306 0.98 Zinc-binding dehydrogenase
AlaDh_PNT_C          PF01262.16   168 seq1674_BIOID89725   -            345   9.3e-07   28.4   0.2   1   1   4.4e-10     2e-06   27.3   0.2    21    60   169   208   159   231 0.90 Alanine dehydrogenase/PNT, C-terminal domain
Dus                  PF01207.12   310 seq1678_BIOID89725   -            331  6.5e-100  333.8   0.0   1   1  5.4e-104  7.4e-100  333.6   0.0     2   308    16   326    15   328 0.98 Dihydrouridine synthase (Dus)
PTS_EIIC             PF02378.13   321 seq1679_BIOID89725   -            598     8e-83  277.8  29.3   1   1   1.2e-86     8e-83  277.8  20.3     1   321    87   429    87   429 0.94 Phosphotransferase system, EIIC
PTS_EIIB             PF00367.15    35 seq1679_BIOID89725   -            598   1.4e-16   59.2   0.1   1   1   4.6e-20   3.1e-16   58.1   0.1     3    35   522   554   520   554 0.97 phosphotransferase system, EIIB
Transketolase_N      PF00456.16   333 seq1680_BIOID89725   -            667  6.2e-169  560.9   0.0   1   1    2e-172    9e-169  560.4   0.0     2   333     3   333     2   333 1.00 Transketolase, thiamine diphosphate binding domain
Transket_pyr         PF02779.19   178 seq1680_BIOID89725   -            667   5.9e-47  159.3   0.0   1   1   2.4e-50   1.1e-46  158.4   0.0     2   176   353   523   352   525 0.97 Transketolase, pyrimidine binding domain
Transketolase_C      PF02780.15   124 seq1680_BIOID89725   -            667   1.5e-16   60.3   0.0   1   1   9.6e-20   4.4e-16   58.8   0.0     1   124   539   654   539   654 0.86 Transketolase, C-terminal domain
LysR_substrate       PF03466.15   209 seq1681_BIOID89725   -            311   1.6e-43  148.1   3.9   1   1     3e-47     2e-43  147.8   2.7     4   207    92   293    89   295 0.97 LysR substrate binding domain
HTH_1                PF00126.22    60 seq1681_BIOID89725   -            311   6.1e-18   64.2   0.5   1   1   2.3e-21   1.6e-17   62.8   0.3     1    59     6    64     6    65 0.97 Bacterial regulatory helix-turn-helix protein, lysR family
DUF350               PF03994.9     54 seq1684_BIOID89725   -            132   7.9e-32  108.6  13.0   1   2   7.1e-23   9.7e-19   66.7   0.8     1    53    13    65    13    66 0.98 Domain of Unknown Function (DUF350)
DUF350               PF03994.9     54 seq1684_BIOID89725   -            132   7.9e-32  108.6  13.0   2   2   8.5e-17   1.2e-12   47.2   3.4     1    54    78   130    78   130 0.99 Domain of Unknown Function (DUF350)
AzlD                 PF05437.7     99 seq1685_BIOID89725   -            111   2.4e-12   46.5   5.6   1   1   2.1e-16   2.9e-12   46.2   3.9     1    98     5   104     5   105 0.92 Branched-chain amino acid transport protein (AzlD)
LysR_substrate       PF03466.15   209 seq1686_BIOID89725   -            315   3.6e-40  137.1   0.0   1   1   7.5e-44   5.1e-40  136.6   0.0     2   205   108   312   107   314 0.96 LysR substrate binding domain
HTH_1                PF00126.22    60 seq1686_BIOID89725   -            315   3.2e-22   77.9   1.5   1   1   4.7e-26   3.2e-22   77.9   1.1     1    60    24    83    24    83 0.98 Bacterial regulatory helix-turn-helix protein, lysR family
ThiI                 PF02568.9    197 seq1687_BIOID89725   -            482   5.4e-77  257.5   0.0   1   1   1.2e-80   8.1e-77  257.0   0.0     1   197   175   369   175   369 0.99 Thiamine biosynthesis protein (ThiI)
THUMP                PF02926.12    93 seq1687_BIOID89725   -            482   1.2e-19   69.9   0.1   1   1   7.6e-23   5.2e-19   68.0   0.1     2    89    76   161    75   164 0.95 THUMP domain
DUF1190              PF06693.6    165 seq1689_BIOID89725   -            212   2.2e-36  125.3   4.3   1   1     2e-40   2.7e-36  124.9   3.0     1   165    63   212    63   212 0.91 Protein of unknown function (DUF1190)
MarR                 PF01047.17    59 seq1690_BIOID89725   -            176   1.6e-17   62.8   2.8   1   1   1.3e-20     6e-17   60.9   0.1     1    58    53   112    53   113 0.98 MarR family
MarR_2               PF12802.2     62 seq1690_BIOID89725   -            176     1e-08   34.5   0.1   1   1   4.8e-12   2.2e-08   33.5   0.0     5    61    55   111    51   112 0.90 MarR family
HTH_27               PF13463.1     68 seq1690_BIOID89725   -            176   3.6e-07   30.3   0.1   1   1   1.8e-10   8.1e-07   29.1   0.0    17    68    70   121    54   121 0.86 Winged helix DNA-binding domain
EamA                 PF00892.15   126 seq1692_BIOID89725   -            323   1.2e-47  160.9  36.0   1   2   2.6e-25   1.8e-21   76.3  11.3     1   125    42   163    42   164 0.93 EamA-like transporter family
EamA                 PF00892.15   126 seq1692_BIOID89725   -            323   1.2e-47  160.9  36.0   2   2   8.7e-30     6e-26   90.8   8.2     1   125   184   311   184   312 0.98 EamA-like transporter family
Phageshock_PspG      PF09583.5     65 seq1696_BIOID89725   -             80   5.2e-26   90.3  25.1   1   1   4.3e-30   5.9e-26   90.2  17.4     1    64     1    64     1    65 0.98 Phage shock protein G (Phageshock_PspG)
Transthyretin        PF00576.16   112 seq1698_BIOID89725   -            137   1.9e-42  143.5   0.1   1   1   1.6e-46   2.2e-42  143.3   0.1     2   112    28   136    27   136 0.98 HIUase/Transthyretin family
DUF177               PF02620.12   119 seq1700_BIOID89725   -            173   4.8e-23   81.3   0.7   1   1   5.4e-27   7.4e-23   80.7   0.5     1   119    61   171    61   171 0.90 Uncharacterized ACR, COG1399
GSP_synth            PF03738.9     97 seq1701_BIOID89725   -            387   1.7e-25   88.9   0.0   1   1   3.4e-29   4.6e-25   87.5   0.0     2    97   172   263   171   263 0.92 Glutathionylspermidine synthase preATP-grasp
HlyD                 PF00529.15   306 seq1703_BIOID89725   -            390   3.6e-79  266.1  15.0   1   1   1.3e-82   4.5e-79  265.8  10.4     1   306    60   343    60   343 0.99 HlyD family secretion protein
HlyD_2               PF12700.2    328 seq1703_BIOID89725   -            390   2.2e-17   63.1   1.3   1   1   9.2e-21   3.1e-17   62.6   0.9    20   234    60   290    51   316 0.77 HlyD family secretion protein
HlyD_3               PF13437.1    105 seq1703_BIOID89725   -            390   5.2e-16   58.7   3.5   1   1   1.4e-16   4.9e-13   49.2   0.2     2   105   218   338   217   338 0.79 HlyD family secretion protein
Biotin_lipoyl_2      PF13533.1     50 seq1703_BIOID89725   -            390   1.1e-08   34.4   1.6   1   1   5.4e-11   1.9e-07   30.5   0.1     2    49    61   108    60   109 0.91 Biotin-lipoyl like
FCD                  PF07729.7    125 seq1704_BIOID89725   -            249   9.2e-20   71.1   6.5   1   1   1.8e-23   1.2e-19   70.6   4.5     1   125    94   224    94   224 0.89 FCD domain
GntR                 PF00392.16    64 seq1704_BIOID89725   -            249   4.2e-20   70.8   0.0   1   1   1.1e-23   7.8e-20   69.9   0.0     3    63    11    71     9    72 0.95 Bacterial regulatory proteins, gntR family
GST_N_3              PF13417.1     75 seq1705_BIOID89725   -             58   6.3e-06   26.2   0.0   1   1   5.1e-10     7e-06   26.0   0.0    15    51    17    57    12    58 0.92 Glutathione S-transferase, N-terminal domain
Oxidored_molyb       PF00174.14   169 seq1706_BIOID89725   -            334   8.2e-41  139.1   0.0   1   1   9.6e-45   1.3e-40  138.4   0.0    11   168   108   268    97   269 0.94 Oxidoreductase molybdopterin binding domain
Ribosomal_L32p       PF01783.18    56 seq1708_BIOID89725   -             57   4.1e-19   68.3   0.9   1   1   3.3e-23   4.4e-19   68.2   0.7     1    56     2    57     2    57 0.98 Ribosomal L32p protein family
Aminotran_1_2        PF00155.16   363 seq1709_BIOID89725   -            390   1.6e-59  201.5   0.0   1   1   1.3e-63   1.8e-59  201.3   0.0     3   360    30   379    28   382 0.94 Aminotransferase class I and II
OmpA                 PF00691.15    97 seq1710_BIOID89725   -            219   1.2e-23   83.2   0.1   1   1     4e-27   1.8e-23   82.6   0.1     1    97   115   210   115   210 0.97 OmpA family
Gly-zipper_Omp       PF13488.1     46 seq1710_BIOID89725   -            219   1.2e-12   47.1  16.5   1   1   2.7e-16   1.2e-12   47.1  11.4     1    46    37    85    37    85 0.95 Glycine zipper
Gly-zipper_YMGG      PF13441.1     45 seq1710_BIOID89725   -            219   6.8e-09   34.9  18.1   1   1   1.5e-12   6.8e-09   34.9  12.5     5    45    33    80    29    80 0.81 YMGG-like Gly-zipper
FA_synthesis         PF02504.10   323 seq1713_BIOID89725   -            346  4.2e-124  413.5   0.0   1   1  3.4e-128  4.7e-124  413.3   0.0     8   323     1   321     1   321 0.99 Fatty acid synthesis protein
DAGK_cat             PF00781.19   130 seq1714_BIOID89725   -            299   2.1e-26   91.7   0.3   1   1   4.9e-30   3.4e-26   91.0   0.2     3   129     8   131     6   132 0.96 Diacylglycerol kinase catalytic domain
NAD_kinase           PF01513.16   285 seq1714_BIOID89725   -            299     4e-06   25.6   0.1   1   1   7.2e-10   4.9e-06   25.4   0.1    63   137    41   125    12   198 0.81 ATP-NAD kinase
IgaA                 PF07095.6    706 seq1715_BIOID89725   -            711         0 1236.1   0.0   1   1         0         0 1235.8   0.0     1   705     1   706     1   707 1.00 Intracellular growth attenuator protein IgaA
2-Hacid_dh_C         PF02826.14   178 seq1718_BIOID89725   -            324   2.1e-62  209.2   0.0   1   1   7.4e-66   3.4e-62  208.6   0.0     1   178   108   287   108   287 0.97 D-isomer specific 2-hydroxyacid dehydrogenase, NAD binding domain
2-Hacid_dh           PF00389.25   133 seq1718_BIOID89725   -            324   1.6e-31  108.4   0.1   1   1     4e-35   1.8e-31  108.2   0.1     1   133     5   319     5   319 0.97 D-isomer specific 2-hydroxyacid dehydrogenase, catalytic domain
NAD_binding_2        PF03446.10   162 seq1718_BIOID89725   -            324   2.9e-05   23.9   0.1   1   1   2.8e-08   0.00013   21.8   0.0     2   116   146   259   145   267 0.85 NAD binding domain of 6-phosphogluconate dehydrogenase
Acyl-CoA_dh_1        PF00441.19   150 seq1719_BIOID89725   -            546   4.6e-32  111.0   0.7   1   1   5.4e-35   2.4e-31  108.7   0.2     1   148   290   443   290   445 0.97 Acyl-CoA dehydrogenase, C-terminal domain
Acyl-CoA_dh_M        PF02770.14    52 seq1719_BIOID89725   -            546   7.3e-14   50.9   0.0   1   1   2.7e-17   1.2e-13   50.1   0.0     1    51   186   236   186   238 0.96 Acyl-CoA dehydrogenase, middle domain
Acyl-CoA_dh_2        PF08028.6    134 seq1719_BIOID89725   -            546   9.2e-09   35.5   0.2   1   1   5.6e-12   2.5e-08   34.1   0.0    10   123   314   423   308   432 0.86 Acyl-CoA dehydrogenase, C-terminal domain
MFS_1                PF07690.11   354 seq1720_BIOID89725   -            512   5.7e-55  186.3  38.3   1   1   4.2e-59   5.7e-55  186.3  26.5     1   353    19   413    19   414 0.89 Major Facilitator Superfamily
Mannitol_dh_C        PF08125.8    245 seq1721_BIOID89725   -            490   2.9e-72  242.6   0.0   1   1     6e-76   4.1e-72  242.1   0.0     1   231   216   445   216   461 0.92 Mannitol dehydrogenase C-terminal domain
Mannitol_dh          PF01232.18   151 seq1721_BIOID89725   -            490   4.1e-40  137.0   1.7   1   1   4.1e-43   2.8e-39  134.3   0.0     2   151    26   188    25   188 0.97 Mannitol dehydrogenase Rossmann domain
Ferric_reduct        PF01794.14   125 seq1724_BIOID89725   -            211   2.2e-13   50.2  11.4   1   1   1.6e-17   2.2e-13   50.2   7.9     5   124    51   161    17   162 0.90 Ferric reductase like transmembrane component
A_deaminase          PF00962.17   330 seq1727_BIOID89725   -            333  6.6e-101  337.4   0.0   1   1  5.4e-105  7.4e-101  337.3   0.0     2   329     6   328     5   329 0.99 Adenosine/AMP deaminase
ACP_syn_III_C        PF08541.5     90 seq1729_BIOID89725   -            317   2.8e-37  126.5   0.0   1   1   2.8e-40   9.5e-37  124.7   0.0     1    90   228   317   228   317 0.98 3-Oxoacyl-[acyl-carrier-protein (ACP)] synthase III C terminal
ACP_syn_III          PF08545.5     80 seq1729_BIOID89725   -            317   4.2e-30  103.1   1.3   1   1   2.3e-33     8e-30  102.2   0.9     1    80   106   183   106   183 0.99 3-Oxoacyl-[acyl-carrier-protein (ACP)] synthase III
HMG_CoA_synt_N       PF01154.12   174 seq1729_BIOID89725   -            317   1.2e-05   24.8   0.1   1   1   5.7e-09     2e-05   24.1   0.1     7   150     5   143     2   167 0.85 Hydroxymethylglutaryl-coenzyme A synthase N terminal
Chal_sti_synt_N      PF00195.14   227 seq1729_BIOID89725   -            317   2.5e-05   23.5   0.7   1   1   1.3e-08   4.5e-05   22.6   0.5    98   225    48   168    21   170 0.81 Chalcone and stilbene synthases, N-terminal domain
adh_short            PF00106.20   167 seq1733_BIOID89725   -            248   2.3e-34  118.5   0.0   1   1   1.1e-37   2.9e-34  118.2   0.0     2   166     2   165     1   166 0.93 short chain dehydrogenase
adh_short_C2         PF13561.1    243 seq1733_BIOID89725   -            248     7e-15   55.3   0.0   1   1   3.2e-18   8.7e-15   55.0   0.0     3   222     9   218     7   232 0.89 Enoyl-(Acyl carrier protein) reductase
KR                   PF08659.5    181 seq1733_BIOID89725   -            248   1.1e-13   51.1   0.0   1   1   5.5e-17   1.5e-13   50.6   0.0     3   173     3   170     2   177 0.89 KR domain
Epimerase            PF01370.16   236 seq1733_BIOID89725   -            248   1.1e-06   28.1   0.1   1   1   1.2e-09   3.4e-06   26.5   0.0     1   117     3   135     3   176 0.80 NAD dependent epimerase/dehydratase family
NAD_binding_10       PF13460.1    183 seq1733_BIOID89725   -            248   2.9e-06   27.2   0.0   1   1   1.4e-09     4e-06   26.8   0.0     1    60     3    67     3   171 0.78 NADH(P)-binding
YodA                 PF09223.6    182 seq1735_BIOID89725   -            216   1.4e-86  288.6   4.7   1   1   1.2e-90   1.7e-86  288.4   3.2     2   182    36   216    35   216 0.99 YodA lipocalin-like domain
polyprenyl_synt      PF00348.12   260 seq1739_BIOID89725   -            323   3.7e-90  301.1   0.0   1   1   3.2e-94   4.4e-90  300.9   0.0     2   257    32   282    31   285 0.97 Polyprenyl synthetase
YkuD                 PF03734.9    146 seq1742_BIOID89725   -            615     6e-30  104.3   0.1   1   1   1.4e-33   9.7e-30  103.6   0.0     4   140   377   543   374   572 0.94 L,D-transpeptidase catalytic domain
PG_binding_1         PF01471.13    57 seq1742_BIOID89725   -            615   1.4e-09   37.7   0.2   1   1   1.1e-10   7.2e-07   28.9   0.0    25    57   316   348   308   348 0.93 Putative peptidoglycan binding domain
Sigma54_activat      PF00158.21   168 seq1743_BIOID89725   -            642     3e-36  124.3   0.0   1   1   2.4e-39   5.4e-36  123.4   0.0     5   168   334   494   330   494 0.96 Sigma-54 interaction domain
PAS                  PF00989.19   113 seq1743_BIOID89725   -            642   5.6e-14   51.7   0.0   1   1   5.8e-17   1.3e-13   50.5   0.0     2   113   207   309   206   309 0.97 PAS fold
HTH_8                PF02954.14    42 seq1743_BIOID89725   -            642   1.7e-13   49.7   0.1   1   1   7.4e-17   1.7e-13   49.7   0.1     2    42   591   631   590   631 0.96 Bacterial regulatory protein, Fis family
GAF                  PF01590.21   154 seq1743_BIOID89725   -            642   2.7e-05   24.2   0.3   1   1     3e-08   6.9e-05   22.9   0.2     4   151    58   189    56   192 0.89 GAF domain
PAS_8                PF13188.1     64 seq1743_BIOID89725   -            642   0.00013   21.5   0.0   1   1   1.5e-07   0.00035   20.2   0.0     2    45   207   254   206   276 0.71 PAS domain
DUF3442              PF11924.3    280 seq1744_BIOID89725   -           1416  4.9e-107  357.5   0.7   1   1  4.7e-110  1.3e-106  356.1   0.5     3   280    72   350    70   350 0.98 Protein of unknown function (DUF3442)
Big_1                PF02369.11   100 seq1744_BIOID89725   -           1416     2e-55  184.7 102.8   1   3   1.5e-16   4.2e-13   48.9   6.2     4    97   993  1086   990  1088 0.87 Bacterial Ig-like domain (group 1)
Big_1                PF02369.11   100 seq1744_BIOID89725   -           1416     2e-55  184.7 102.8   2   3   7.6e-16   2.1e-12   46.7   1.6    12    96  1102  1185  1092  1191 0.83 Bacterial Ig-like domain (group 1)
Big_1                PF02369.11   100 seq1744_BIOID89725   -           1416     2e-55  184.7 102.8   3   3   3.4e-17   9.2e-14   51.0  10.3     2    93  1193  1285  1191  1292 0.87 Bacterial Ig-like domain (group 1)
ADH_N                PF08240.7    109 seq1745_BIOID89725   -            338   2.1e-32  110.9   1.6   1   1   7.1e-36   4.8e-32  109.8   1.1     1   109    24   131    24   131 0.98 Alcohol dehydrogenase GroES-like domain
ADH_zinc_N           PF00107.21   130 seq1745_BIOID89725   -            338   7.7e-20   70.6   0.1   1   1   1.6e-23   1.1e-19   70.1   0.1     1   128   171   297   171   299 0.98 Zinc-binding dehydrogenase
Acyl_transf_1        PF00698.16   318 seq1746_BIOID89725   -            309   8.7e-43  146.7   3.3   1   1   7.6e-47     1e-42  146.4   2.3     2   281     6   290     5   306 0.90 Acyl transferase domain
AhpC-TSA             PF00578.16   124 seq1750_BIOID89725   -            187   1.5e-33  114.9   0.1   1   1   4.3e-37     2e-33  114.6   0.1     4   123     7   133     4   134 0.94 AhpC/TSA family
Redoxin              PF08534.5    146 seq1750_BIOID89725   -            187   1.8e-13   50.1   0.0   1   1   4.7e-17   2.2e-13   49.9   0.0    15   140    18   146     4   152 0.84 Redoxin
1-cysPrx_C           PF10417.4     40 seq1750_BIOID89725   -            187   1.6e-06   27.4   0.1   1   1   6.5e-10     3e-06   26.6   0.1     1    31   154   182   154   186 0.88 C-terminal domain of 1-Cys peroxiredoxin
HAD_2                PF13419.1    176 seq1751_BIOID89725   -            237   9.8e-23   81.1   0.2   1   1   9.2e-27   1.3e-22   80.8   0.1     1   174    28   205    28   206 0.87 Haloacid dehalogenase-like hydrolase
FCD                  PF07729.7    125 seq1753_BIOID89725   -            228   1.7e-26   92.9   5.9   1   1   3.5e-30   2.4e-26   92.3   4.1     5   124    89   208    87   209 0.99 FCD domain
GntR                 PF00392.16    64 seq1753_BIOID89725   -            228   9.3e-18   63.3   0.0   1   1   3.6e-21   2.4e-17   61.9   0.0     3    64    15    75    13    75 0.98 Bacterial regulatory proteins, gntR family
HTH_3                PF01381.17    55 seq1766_BIOID89725   -             96   8.2e-06   25.4   0.0   1   1   8.4e-10   1.2e-05   24.9   0.0     1    43    38    80    38    82 0.95 Helix-turn-helix
Pyr_redox_2          PF07992.9    200 seq1770_BIOID89725   -            531   1.5e-32  113.0   0.0   1   1   2.4e-34   4.7e-31  108.1   0.0     1   199   224   503   224   504 0.91 Pyridine nucleotide-disulphide oxidoreductase
Pyr_redox            PF00070.22    80 seq1770_BIOID89725   -            531   2.7e-14   53.2   0.4   1   1   1.4e-17   2.7e-14   53.2   0.3     1    75   367   437   367   442 0.93 Pyridine nucleotide-disulphide oxidoreductase
Pyr_redox_3          PF13738.1    203 seq1770_BIOID89725   -            531   3.8e-11   43.2   1.9   1   1   5.8e-12   1.1e-08   35.2   0.0    81   196   276   394   261   401 0.75 Pyridine nucleotide-disulphide oxidoreductase
Thioredoxin_3        PF13192.1     76 seq1770_BIOID89725   -            531   2.5e-08   33.4   0.0   1   1   3.9e-11   7.6e-08   31.9   0.0     4    74   132   205   129   207 0.82 Thioredoxin domain
HTH_35               PF13693.1     78 seq1772_BIOID89725   -             92   2.6e-38  129.5   0.2   1   1   2.1e-42   2.9e-38  129.3   0.1     1    78     7    85     7    85 0.98 Winged helix-turn-helix DNA-binding
S4                   PF01479.20    48 seq1774_BIOID89725   -            133   7.7e-13   47.5   0.0   1   1   9.3e-17   1.3e-12   46.8   0.0     1    46     9    53     9    55 0.95 S4 domain
Phage_integrase      PF00589.17   173 seq1775_BIOID89725   -            406   1.1e-20   73.9   0.1   1   1   3.8e-24   2.6e-20   72.6   0.0     3   167   230   385   228   388 0.89 Phage integrase family
DUF4102              PF13356.1     89 seq1775_BIOID89725   -            406   1.7e-16   59.7   0.0   1   1   6.3e-20   4.3e-16   58.4   0.0     8    88    15   102     8   103 0.79 Domain of unknown function (DUF4102)
adh_short            PF00106.20   167 seq1776_BIOID89725   -            244   5.1e-40  136.9   1.7   1   1   3.2e-43   8.7e-40  136.2   1.2     1   166     6   169     6   170 0.92 short chain dehydrogenase
adh_short_C2         PF13561.1    243 seq1776_BIOID89725   -            244     3e-33  115.5   1.8   1   1   1.3e-36   3.7e-33  115.2   1.3     5   242    14   241    12   242 0.94 Enoyl-(Acyl carrier protein) reductase
KR                   PF08659.5    181 seq1776_BIOID89725   -            244   4.7e-21   75.1   0.9   1   1   2.8e-24   7.5e-21   74.4   0.6     3   174     8   180     7   196 0.84 KR domain
NAD_binding_10       PF13460.1    183 seq1776_BIOID89725   -            244   2.7e-06   27.3   0.4   1   1   2.5e-09   6.8e-06   26.0   0.3     2   125     9   156     8   190 0.72 NADH(P)-binding
Epimerase            PF01370.16   236 seq1776_BIOID89725   -            244   2.1e-05   23.9   0.2   1   1   1.1e-08   2.9e-05   23.4   0.1     1   119     8   142     8   192 0.77 NAD dependent epimerase/dehydratase family
AAA_33               PF13671.1    143 seq1778_BIOID89725   -            370   2.6e-25   88.8   0.1   1   1   3.1e-29   4.2e-25   88.1   0.0     1   143   226   355   226   355 0.93 AAA domain
Ldh_2                PF02615.9    335 seq1779_BIOID89725   -            336     2e-99  332.3   2.3   1   1  1.7e-103   2.3e-99  332.1   1.6     3   334     6   335     4   336 0.99 Malate/L-lactate dehydrogenase
YdfZ                 PF14001.1     64 seq1781_BIOID89725   -             67     2e-33  114.3   0.1   1   1   1.6e-37   2.2e-33  114.1   0.1     1    64     2    65     2    65 0.99 YdfZ protein
CSD                  PF00313.17    66 seq1783_BIOID89725   -             70   3.6e-33  113.0   0.2   1   1   5.8e-37   3.9e-33  112.9   0.1     1    65     5    69     5    70 0.98 'Cold-shock' DNA-binding domain
OB_RNB               PF08206.6     58 seq1783_BIOID89725   -             70   9.9e-06   24.8   0.4   1   1     2e-09   1.4e-05   24.4   0.3     7    29    15    37     7    39 0.86 Ribonuclease B OB domain
Abhydrolase_5        PF12695.2    142 seq1784_BIOID89725   -            249   3.1e-19   69.0   0.0   1   1   1.8e-22   4.1e-19   68.6   0.0     2   130    30   215    29   231 0.79 Alpha/beta hydrolase family
Abhydrolase_6        PF12697.2    228 seq1784_BIOID89725   -            249     2e-16   60.4   2.4   1   1   3.6e-19   8.3e-16   58.4   1.6     1   205    30   215    30   242 0.66 Alpha/beta hydrolase family
Peptidase_S9         PF00326.16   213 seq1784_BIOID89725   -            249   2.5e-11   43.0   0.0   1   1   1.4e-14   3.3e-11   42.7   0.0    43   190    86   234    43   249 0.71 Prolyl oligopeptidase family
DLH                  PF01738.13   218 seq1784_BIOID89725   -            249   1.6e-06   27.4   0.0   1   1   5.3e-09   1.2e-05   24.5   0.0     2   188    13   231    12   234 0.84 Dienelactone hydrolase family
BAAT_C               PF08840.6    213 seq1784_BIOID89725   -            249   9.2e-06   25.4   0.0   1   1   3.2e-08   7.2e-05   22.5   0.0    20   164   105   234    98   240 0.74 BAAT / Acyl-CoA thioester hydrolase C terminal
HSP33                PF01430.14   280 seq1785_BIOID89725   -            294     1e-97  326.5   0.0   1   1  8.3e-102   1.1e-97  326.3   0.0     1   279     6   275     6   276 0.96 Hsp33 protein
HHA                  PF05321.6     57 seq1788_BIOID89725   -             71   3.8e-25   87.6   0.0   1   1   3.2e-29   4.3e-25   87.4   0.0     1    57     8    68     8    68 0.97 Haemolysin expression modulating protein
PNP_UDP_1            PF01048.15   234 seq1790_BIOID89725   -            254   1.8e-41  141.5   1.5   1   1   1.5e-45     2e-41  141.3   1.0     2   232    21   252    20   254 0.86 Phosphorylase superfamily
Peptidase_M15_2      PF05951.8    153 seq1791_BIOID89725   -            182   1.2e-61  206.5   0.0   1   1   2.1e-65   1.4e-61  206.3   0.0     3   153    34   182    32   182 0.99 Bacterial protein of unknown function (DUF882)
Peptidase_M15_3      PF08291.6    110 seq1791_BIOID89725   -            182   8.5e-12   44.7   0.0   1   1   1.7e-15   1.1e-11   44.3   0.0    28   110    86   175    62   175 0.84 Peptidase M15
PP-binding           PF00550.20    67 seq1792_BIOID89725   -             78   2.7e-16   59.4   0.4   1   1   4.4e-20     3e-16   59.3   0.3     1    67     6    73     6    73 0.96 Phosphopantetheine attachment site
DUF1493              PF07377.7    111 seq1792_BIOID89725   -             78   0.00024   21.0   0.4   1   1   4.1e-08   0.00028   20.8   0.3     1    59     1    55     1    62 0.91 Protein of unknown function (DUF1493)
DUF2569              PF10754.4    149 seq1793_BIOID89725   -            146     4e-48  163.2  10.5   1   1   3.3e-52   4.5e-48  163.1   7.3     2   149     4   145     3   145 0.99 Protein of unknown function (DUF2569)
PilJ                 PF13675.1    112 seq1794_BIOID89725   -            571   1.4e-24   86.4   0.9   1   1     4e-28   1.4e-24   86.4   0.6     1   112    34   138    34   138 0.97 Type IV pili methyl-accepting chemotaxis transducer N-term
HisKA_3              PF07730.8     68 seq1794_BIOID89725   -            571     6e-19   68.0   1.8   1   1   1.8e-22     6e-19   68.0   1.2     1    65   366   430   366   434 0.97 Histidine kinase
HAMP                 PF00672.20    70 seq1794_BIOID89725   -            571   3.8e-13   49.3   0.0   1   1   1.1e-16   3.8e-13   49.3   0.0     2    69   160   228   159   229 0.92 HAMP domain
HATPase_c            PF02518.21   111 seq1794_BIOID89725   -            571   1.2e-12   47.3   0.0   1   1   7.5e-16   2.6e-12   46.3   0.0     4   108   473   560   470   563 0.89 Histidine kinase-, DNA gyrase B-, and HSP90-like ATPase
SBP_bac_7            PF03480.8    286 seq1795_BIOID89725   -            327   1.7e-79  266.7   0.3   1   1   1.5e-83     2e-79  266.5   0.2     2   284    33   311    32   314 0.97 Bacterial extracellular solute-binding protein, family 7
ketoacyl-synt        PF00109.21   255 seq1797_BIOID89725   -            413     6e-60  202.7   1.1   1   1   1.7e-63     6e-60  202.7   0.8     2   255     4   247     3   247 0.93 Beta-ketoacyl synthase, N-terminal domain
Ketoacyl-synt_C      PF02801.17   119 seq1797_BIOID89725   -            413   2.5e-39  133.6   1.7   1   1   1.4e-42   4.7e-39  132.7   1.2     1   119   255   370   255   370 0.97 Beta-ketoacyl synthase, C-terminal domain
Thiolase_N           PF00108.18   264 seq1797_BIOID89725   -            413   1.2e-06   27.6   0.1   1   1   8.7e-10     3e-06   26.3   0.0    80   120   156   196   145   216 0.93 Thiolase, N-terminal domain
Lactamase_B          PF00753.22   194 seq1799_BIOID89725   -            215   1.7e-32  112.5   0.5   1   1   2.8e-36   1.9e-32  112.3   0.3     4   194    11   192     8   192 0.93 Metallo-beta-lactamase superfamily
Lactamase_B_2        PF12706.2    194 seq1799_BIOID89725   -            215   1.1e-07   31.4   0.1   1   1     2e-11   1.3e-07   31.1   0.0     4   154    28   190    25   194 0.60 Beta-lactamase superfamily domain
Rnf-Nqr              PF02508.9    190 seq1800_BIOID89725   -            193   2.6e-71  239.0  21.0   1   1   2.1e-75   2.9e-71  238.8  14.6     1   189     1   191     1   192 0.99 Rnf-Nqr subunit, membrane protein
HrpB_C               PF08482.5    133 seq1801_BIOID89725   -            824   8.7e-56  187.5   0.2   1   1   6.2e-59   2.1e-55  186.3   0.1     1   133   679   811   679   811 1.00 ATP-dependent helicase C-terminal
DEAD                 PF00270.24   173 seq1801_BIOID89725   -            824   2.9e-12   46.2   0.0   1   1   6.9e-15   2.3e-11   43.3   0.0    12   168    32   177    22   182 0.75 DEAD/DEAH box helicase
Helicase_C           PF00271.26    78 seq1801_BIOID89725   -            824     4e-10   39.2   0.0   1   1   2.3e-13   7.9e-10   38.3   0.0    10    77   257   342   252   343 0.96 Helicase conserved C-terminal domain
HA2                  PF04408.18   102 seq1801_BIOID89725   -            824   8.8e-10   38.3   0.0   1   1   5.3e-13   1.8e-09   37.3   0.0     2    63   404   464   403   525 0.84 Helicase associated domain (HA2)
Trp_Tyr_perm         PF03222.8    394 seq1806_BIOID89725   -            409   3.1e-11   42.6  35.6   1   1   5.7e-15   3.9e-11   42.2  24.7    12   360    16   379     7   408 0.78 Tryptophan/tyrosine permease family
Aa_trans             PF01490.13   410 seq1806_BIOID89725   -            409   1.8e-05   23.3  40.2   1   1   8.5e-09   5.8e-05   21.6  27.9    10   399    14   406    10   409 0.67 Transmembrane amino acid transporter protein
TetR_N               PF00440.18    47 seq1808_BIOID89725   -            188     1e-16   60.1   0.8   1   1   2.3e-20   1.6e-16   59.5   0.0     1    47    16    62    16    62 0.98 Bacterial regulatory proteins, tetR family
TetR_C_6             PF13977.1    131 seq1808_BIOID89725   -            188   1.3e-06   28.1   0.1   1   1   3.6e-10   2.5e-06   27.2   0.0    36   129    95   185    84   187 0.83 Bacterial transcriptional repressor
FeS                  PF04060.8     35 seq1810_BIOID89725   -            192     1e-14   53.6   5.2   1   1   1.9e-17   2.8e-14   52.2   3.6     1    35    43    77    43    77 0.97 Putative Fe-S cluster
Fer4                 PF00037.22    24 seq1810_BIOID89725   -            192   8.7e-13   47.1  25.0   1   2     1e-10   1.5e-07   30.5   4.8     2    23   111   132   110   133 0.95 4Fe-4S binding domain
Fer4                 PF00037.22    24 seq1810_BIOID89725   -            192   8.7e-13   47.1  25.0   2   2   2.5e-09   3.8e-06   26.1   2.4     2    24   141   163   140   163 0.91 4Fe-4S binding domain
Fer4_9               PF13187.1     55 seq1810_BIOID89725   -            192   1.2e-10   41.4  31.0   1   1     1e-10   1.6e-07   31.3  10.3     1    55   116   162   116   162 0.95 4Fe-4S dicluster domain
Fer4_6               PF12837.2     24 seq1810_BIOID89725   -            192     3e-08   33.0  28.2   1   1   4.9e-10   7.5e-07   28.6   4.5     1    24   109   132   109   132 0.96 4Fe-4S binding domain
Fer4_10              PF13237.1     52 seq1810_BIOID89725   -            192   3.3e-08   33.0  25.8   1   1   1.2e-10   1.8e-07   30.7   9.6     3    52   111   158   109   158 0.86 4Fe-4S dicluster domain
Fer4_2               PF12797.2     22 seq1810_BIOID89725   -            192   1.6e-07   30.6  20.1   1   1   8.7e-09   1.3e-05   24.6   2.9     3    22   110   129   108   129 0.93 4Fe-4S binding domain
DctQ                 PF04290.7    133 seq1811_BIOID89725   -            160     4e-25   87.9   7.3   1   1   4.2e-29   5.8e-25   87.4   5.1     1   132    23   155    23   156 0.95 Tripartite ATP-independent periplasmic transporters, DctQ component
GerE                 PF00196.14    58 seq1812_BIOID89725   -            241   2.9e-10   39.1   0.7   1   1   3.8e-14   5.2e-10   38.3   0.5     4    57   154   207   152   208 0.95 Bacterial regulatory proteins, luxR family
HlyD                 PF00529.15   306 seq1814_BIOID89725   -            384   1.2e-60  205.3  11.9   1   1   4.4e-64   1.5e-60  204.9   8.2     3   306    69   360    68   360 0.96 HlyD family secretion protein
HlyD_2               PF12700.2    328 seq1814_BIOID89725   -            384   1.9e-17   63.3   0.1   1   1     8e-21   2.7e-17   62.7   0.1     2   327    48   359    47   360 0.78 HlyD family secretion protein
HlyD_3               PF13437.1    105 seq1814_BIOID89725   -            384   9.9e-12   45.0   2.7   1   1   4.6e-11   1.6e-07   31.5   0.1     1   105   178   289   178   289 0.93 HlyD family secretion protein
Biotin_lipoyl_2      PF13533.1     50 seq1814_BIOID89725   -            384   6.1e-12   44.9   4.2   1   1   1.2e-13     4e-10   39.0   0.3     3    46    69   119    64   123 0.85 Biotin-lipoyl like
Aminotran_4          PF01063.14   231 seq1815_BIOID89725   -            269   2.5e-43  148.0   0.0   1   1   2.2e-47     3e-43  147.8   0.0     2   225    38   259    37   266 0.87 Aminotransferase class IV
DctM                 PF06808.7    416 seq1816_BIOID89725   -            434  1.8e-121  405.4  46.2   1   1    3e-125  2.1e-121  405.2  32.0     1   416    13   424    13   424 0.97 DctM-like transporters
Complex1_51K         PF01512.12   151 seq1817_BIOID89725   -            710   1.9e-48  163.8   1.6   1   1   2.6e-51   2.7e-48  163.4   0.0     1   151   139   284   139   284 0.98 Respiratory-chain NADH dehydrogenase 51 Kd subunit
RnfC_N               PF13375.1    101 seq1817_BIOID89725   -            710   3.1e-34  116.6   0.2   1   1   1.1e-36   1.1e-33  114.7   0.0     1   101    14   115    14   115 0.96 RnfC Barrel sandwich hybrid domain
SLBB                 PF10531.4     59 seq1817_BIOID89725   -            710   2.2e-11   43.3   0.1   1   1   5.5e-14   5.8e-11   41.9   0.0     1    58   296   344   296   345 0.95 SLBB domain
Fer4_7               PF12838.2     52 seq1817_BIOID89725   -            710   1.4e-09   38.0   8.8   1   1     5e-12   5.3e-09   36.2   6.1     1    52   376   430   376   430 0.81 4Fe-4S dicluster domain
Fer4_8               PF13183.1     57 seq1817_BIOID89725   -            710   4.7e-09   36.0   5.1   1   1   1.3e-11   1.4e-08   34.5   3.5     3    57   375   430   372   462 0.80 4Fe-4S dicluster domain
Fer4_10              PF13237.1     52 seq1817_BIOID89725   -            710   5.7e-08   32.3  10.5   1   1   1.5e-10   1.6e-07   30.8   7.3     6    52   374   427   370   427 0.91 4Fe-4S dicluster domain
Fer4_9               PF13187.1     55 seq1817_BIOID89725   -            710   4.5e-07   29.9   8.9   1   1   1.5e-09   1.6e-06   28.1   6.1     2    53   377   429   376   430 0.71 4Fe-4S dicluster domain
Fer4_4               PF12800.2     17 seq1817_BIOID89725   -            710   4.8e-07   29.4  11.4   1   2   5.5e-06    0.0057   16.7   2.0     2    16   375   389   374   395 0.90 4Fe-4S binding domain
Fer4_4               PF12800.2     17 seq1817_BIOID89725   -            710   4.8e-07   29.4  11.4   2   2   5.1e-06    0.0054   16.8   1.0     3    16   415   428   413   436 0.91 4Fe-4S binding domain
Fer4_17              PF13534.1     61 seq1817_BIOID89725   -            710   1.4e-06   28.4  10.4   1   1   1.2e-08   1.3e-05   25.3   6.9     2    61   377   431   376   431 0.82 4Fe-4S dicluster domain
GerE                 PF00196.14    58 seq1819_BIOID89725   -            225   1.9e-15   55.8   0.1   1   1   2.5e-19   3.4e-15   55.0   0.1     3    55   152   204   150   207 0.95 Bacterial regulatory proteins, luxR family
ACR_tran             PF00873.14  1021 seq1821_BIOID89725   -           1037         0 1450.2   9.6   1   1         0         0 1450.1   6.7     1  1021     1  1027     1  1027 1.00 AcrB/AcrD/AcrF family
MMPL                 PF03176.10   333 seq1821_BIOID89725   -           1037   9.2e-13   47.4  29.3   1   2   1.8e-12   8.2e-09   34.4   5.8   138   317   333   513   310   537 0.82 MMPL family
MMPL                 PF03176.10   333 seq1821_BIOID89725   -           1037   9.2e-13   47.4  29.3   2   2   1.1e-08     5e-05   22.0   4.6   145   311   871  1035   858  1037 0.85 MMPL family
EIIC-GAT             PF03611.9    415 seq1826_BIOID89725   -            465  9.9e-131  436.2  43.9   1   1  7.2e-135  9.9e-131  436.2  30.4     1   410    12   408    12   413 0.97 PTS system sugar-specific permease component
DUF2583              PF10762.4     89 seq1828_BIOID89725   -             92     1e-51  172.9   1.0   1   1   8.5e-56   1.2e-51  172.7   0.7     1    89     1    89     1    89 0.99 Protein of unknown function (DUF2583)
PTS_IIB              PF02302.12    90 seq1830_BIOID89725   -            106   5.2e-21   74.7   1.5   1   1   4.5e-25   6.1e-21   74.5   1.0     2    88     6    95     5    97 0.94 PTS system, Lactose/Cellobiose specific IIB subunit
YceG                 PF02618.11   297 seq1831_BIOID89725   -            340     4e-95  318.1   0.0   1   1   3.4e-99   4.6e-95  317.9   0.0     3   297    42   330    40   330 0.94 YceG-like family
PEPCK_ATP            PF01293.15   467 seq1832_BIOID89725   -            540  3.2e-216  718.1   0.0   1   1  2.7e-220  3.7e-216  717.9   0.0     3   466    21   492    19   493 0.98 Phosphoenolpyruvate carboxykinase
Peripla_BP_3         PF13377.1    160 seq1834_BIOID89725   -            344   2.8e-36  124.8   0.0   1   1   2.3e-39   7.7e-36  123.3   0.0     2   160   181   339   180   339 0.91 Periplasmic binding protein-like domain
Peripla_BP_1         PF00532.16   279 seq1834_BIOID89725   -            344   1.3e-29  103.1   0.0   1   1   6.6e-33   2.3e-29  102.3   0.0     2   259    69   317    68   333 0.89 Periplasmic binding proteins and sugar binding domain of LacI family
LacI                 PF00356.16    46 seq1834_BIOID89725   -            344   2.4e-18   65.3   0.4   1   1   1.6e-21   5.5e-18   64.2   0.3     1    46    12    57    12    57 0.98 Bacterial regulatory proteins, lacI family
Peripla_BP_4         PF13407.1    258 seq1834_BIOID89725   -            344   1.3e-16   60.6   0.0   1   1     8e-20   2.8e-16   59.5   0.0     1   250    71   313    71   320 0.81 Periplasmic binding protein domain
PFL                  PF02901.10   648 seq1836_BIOID89725   -            765  4.9e-204  679.3   0.0   1   1  8.9e-208  6.1e-204  679.0   0.0     1   648     1   626     1   626 0.98 Pyruvate formate lyase
Gly_radical          PF01228.16   106 seq1836_BIOID89725   -            765   2.9e-25   88.5   0.0   1   1   9.7e-29   6.6e-25   87.4   0.0     3   106   645   747   643   747 0.97 Glycine radical
ACR_tran             PF00873.14  1021 seq1838_BIOID89725   -           1035         0 1265.1  15.0   1   1         0         0 1264.9  10.4     1  1021     2  1024     2  1024 0.99 AcrB/AcrD/AcrF family
Transgly             PF00912.17   178 seq1840_BIOID89725   -            844   2.6e-56  189.6   0.0   1   1     6e-60   4.1e-56  188.9   0.0    10   177   209   380   198   381 0.95 Transglycosylase
Transpeptidase       PF00905.17   304 seq1840_BIOID89725   -            844   9.9e-26   90.3   0.2   1   1   8.1e-29   5.6e-25   87.8   0.2     2   284   473   725   472   744 0.86 Penicillin binding protein transpeptidase domain
Aldo_ket_red         PF00248.16   283 seq1843_BIOID89725   -            294   2.6e-46  157.5   0.1   1   1   2.4e-50   3.2e-46  157.2   0.0     2   281    20   267    19   269 0.92 Aldo/keto reductase family
DUF1435              PF07256.7     78 seq1844_BIOID89725   -             91   4.2e-40  135.4   7.8   1   1   3.7e-44   5.1e-40  135.2   5.4     1    78    14    91    14    91 0.99 Protein of unknown function (DUF1435)
Thymidylate_kin      PF02223.12   186 seq1845_BIOID89725   -            213   4.4e-60  202.1   0.0   1   1   3.7e-64     5e-60  201.9   0.0     1   186     8   200     8   200 0.98 Thymidylate kinase
Resolvase            PF00239.16   141 seq1847_BIOID89725   -            196   6.9e-40  136.0   0.4   1   1   2.4e-43   1.1e-39  135.4   0.0     1   140     4   144     4   145 0.92 Resolvase, N terminal domain
HTH_7                PF02796.10    45 seq1847_BIOID89725   -            196   2.1e-11   43.3   0.0   1   1   1.1e-14     5e-11   42.1   0.0     1    44   147   190   147   191 0.96 Helix-turn-helix domain of resolvase
HTH_28               PF13518.1     52 seq1847_BIOID89725   -            196   2.4e-05   24.0   0.0   1   1   1.4e-08   6.4e-05   22.7   0.0     2    37   157   192   156   195 0.87 Helix-turn-helix domain
Acyl_transf_3        PF01757.17   340 seq1848_BIOID89725   -            331   1.7e-34  119.0  37.6   1   1   1.5e-38   2.1e-34  118.7  26.1     2   339     6   318     5   322 0.89 Acyltransferase family
PTS_IIB              PF02302.12    90 seq1849_BIOID89725   -            101   3.8e-14   52.7   0.1   1   1   3.2e-18   4.4e-14   52.5   0.1     1    79     4    79     4    89 0.90 PTS system, Lactose/Cellobiose specific IIB subunit
DnaB_C               PF03796.10   265 seq1850_BIOID89725   -            471  4.1e-108  360.1   0.2   1   1  1.2e-111  5.4e-108  359.7   0.1     1   263   206   463   206   465 0.97 DnaB-like helicase C terminal domain
DnaB                 PF00772.16   103 seq1850_BIOID89725   -            471   8.7e-38  128.2   0.0   1   1   4.2e-41   1.9e-37  127.1   0.0     1   103    26   128    26   128 0.99 DnaB-like helicase N terminal domain
AAA_25               PF13481.1    194 seq1850_BIOID89725   -            471     1e-13   50.9   0.1   1   1   3.6e-17   1.6e-13   50.3   0.0    29   190   220   386   179   390 0.84 AAA domain
Ald_Xan_dh_C2        PF02738.13   543 seq1852_BIOID89725   -            765  5.7e-175  582.6   0.0   1   1  1.1e-178  7.3e-175  582.2   0.0    12   543   159   700   147   700 0.98 Molybdopterin-binding domain of aldehyde dehydrogenase
Ald_Xan_dh_C         PF01315.17   111 seq1852_BIOID89725   -            765   3.5e-34  117.1   0.1   1   1   1.1e-37   7.8e-34  115.9   0.0     1   111    23   139    23   139 0.92 Aldehyde oxidase and xanthine dehydrogenase, a/b hammerhead domain
NQR2_RnfD_RnfE       PF03116.10   314 seq1853_BIOID89725   -            352  1.3e-121  405.4  16.3   1   1  1.1e-125  1.5e-121  405.2  11.3     3   314     4   350     2   350 0.93 NQR2, RnfD, RnfE family
PTS_EIIA_2           PF00359.17   142 seq1856_BIOID89725   -            154   1.1e-34  119.0   0.0   1   1   9.3e-39   1.3e-34  118.8   0.0     2   140     7   148     6   150 0.96 Phosphoenolpyruvate-dependent sugar phosphotransferase system, EIIA 2
DNA_pol3_delta2      PF13177.1    162 seq1858_BIOID89725   -            334   3.2e-39  134.0   0.0   1   1   8.6e-43   5.9e-39  133.2   0.0     8   159    13   165     9   168 0.96 DNA polymerase III, delta subunit
DNApol3-delta_C      PF09115.5    119 seq1858_BIOID89725   -            334   6.4e-37  126.1   0.2   1   1   1.5e-40     1e-36  125.4   0.1     2   119   207   323   206   323 0.98 DNA polymerase III, delta subunit, C terminal
Na_Ca_ex             PF01699.19   139 seq1860_BIOID89725   -            325     1e-53  180.5  24.3   1   2   1.1e-32   1.5e-28   99.0   6.4     1   138    13   142    13   143 0.98 Sodium/calcium exchanger protein
Na_Ca_ex             PF01699.19   139 seq1860_BIOID89725   -            325     1e-53  180.5  24.3   2   2   3.5e-29   4.8e-25   87.6   4.9     4   137   187   314   182   316 0.94 Sodium/calcium exchanger protein
OMPdecase            PF00215.19   226 seq1863_BIOID89725   -            216   6.4e-31  107.3   0.6   1   1   5.3e-35   7.2e-31  107.2   0.4     2   225     5   206     4   207 0.94 Orotidine 5'-phosphate decarboxylase / HUMPS family
HTH_31               PF13560.1     64 seq1864_BIOID89725   -             98   2.6e-10   40.2   0.1   1   1   4.7e-12   3.2e-08   33.5   0.1     7    45    40    77    39    87 0.89 Helix-turn-helix domain
HTH_3                PF01381.17    55 seq1864_BIOID89725   -             98   1.8e-06   27.5   0.0   1   1   7.8e-09   5.3e-05   22.8   0.0     1    37    39    75    39    77 0.96 Helix-turn-helix
Nuc_H_symport        PF03825.11   400 seq1867_BIOID89725   -            425  5.1e-185  614.8  32.9   1   1  8.5e-189  5.8e-185  614.6  22.8     1   400     1   405     1   405 0.99 Nucleoside H+ symporter
MFS_1                PF07690.11   354 seq1867_BIOID89725   -            425   5.3e-21   74.6  62.0   1   1   4.5e-20   3.1e-16   58.9  30.1     2   353     8   353     7   354 0.78 Major Facilitator Superfamily
FMN_bind             PF04205.9     81 seq1868_BIOID89725   -            206   2.7e-18   65.7   0.1   1   1     4e-22   5.5e-18   64.7   0.0     1    77    99   187    99   191 0.98 FMN-binding domain
Radical_SAM          PF04055.16   166 seq1871_BIOID89725   -            292   1.4e-23   83.7   0.0   1   1   4.4e-27     2e-23   83.2   0.0     1   157    41   222    41   231 0.94 Radical SAM superfamily
Fer4_12              PF13353.1    139 seq1871_BIOID89725   -            292     1e-10   41.7   0.1   1   1   7.9e-14   3.6e-10   39.9   0.1     2    84    34   147    33   196 0.80 4Fe-4S single cluster domain
Fer4_14              PF13394.1    117 seq1871_BIOID89725   -            292   9.6e-07   28.7   0.6   1   1   5.9e-09   2.7e-05   24.0   0.4     3   103    42   171    40   183 0.83 4Fe-4S single cluster domain
TatD_DNase           PF01026.16   255 seq1872_BIOID89725   -            265   1.2e-76  257.2   0.0   1   1   9.8e-81   1.3e-76  257.0   0.0     1   255     4   255     4   255 0.96 TatD related DNase
AP_endonuc_2         PF01261.19   211 seq1873_BIOID89725   -            284     1e-28  100.0   0.0   1   1   1.3e-32   1.8e-28   99.2   0.0     1   210    25   229    25   230 0.97 Xylose isomerase-like TIM barrel
SIS                  PF01380.17   131 seq1875_BIOID89725   -            335   3.8e-34  117.0   0.1   1   1   1.3e-37   8.7e-34  115.8   0.0     2   131    53   184    52   184 0.97 SIS domain
CBS                  PF00571.23    57 seq1875_BIOID89725   -            335   3.5e-14   52.0   3.5   1   2   2.5e-09   1.7e-05   24.2   0.3     1    54   213   268   213   270 0.96 CBS domain
CBS                  PF00571.23    57 seq1875_BIOID89725   -            335   3.5e-14   52.0   3.5   2   2   5.6e-10   3.8e-06   26.3   0.4     2    54   281   332   280   334 0.96 CBS domain
Rnf-Nqr              PF02508.9    190 seq1878_BIOID89725   -            231   7.9e-59  198.3   9.5   1   1   6.7e-63   9.1e-59  198.1   6.6     1   189     1   200     1   201 0.98 Rnf-Nqr subunit, membrane protein
DNA_III_psi          PF03603.8    128 seq1879_BIOID89725   -            137   1.4e-45  154.1   0.1   1   1   1.2e-49   1.6e-45  153.9   0.1     1   128     1   128     1   128 0.99 DNA polymerase III psi subunit
ArsC                 PF03960.10   110 seq1882_BIOID89725   -            118   7.1e-32  109.6   0.0   1   1   5.8e-36   7.9e-32  109.4   0.0     1   110     5   114     5   114 0.96 ArsC family
MobA_MobL            PF03389.10   216 seq1883_BIOID89725   -            500   1.3e-43  148.8   8.2   1   1   3.8e-47   5.2e-43  146.8   1.6     4   210    20   208    17   213 0.95 MobA/MobL family
Ala_racemase_N       PF01168.15   217 seq1885_BIOID89725   -            359   4.6e-60  202.7   0.0   1   1   8.5e-64   5.8e-60  202.4   0.0     1   217     8   219     8   219 0.94 Alanine racemase, N-terminal domain
Ala_racemase_C       PF00842.16   129 seq1885_BIOID89725   -            359   8.1e-40  135.1   0.1   1   1   1.8e-43   1.2e-39  134.5   0.1     1   129   234   358   234   358 0.97 Alanine racemase, C-terminal domain
PTS_IIB              PF02302.12    90 seq1886_BIOID89725   -            129   1.1e-12   48.1   0.0   1   1   9.7e-17   1.3e-12   47.8   0.0     2    87    22   110    21   113 0.92 PTS system, Lactose/Cellobiose specific IIB subunit
TonB_dep_Rec         PF00593.19   276 seq1887_BIOID89725   -            752   4.6e-30  105.3  10.8   1   1   6.7e-34   4.6e-30  105.3   7.5     1   276   515   751   515   751 0.98 TonB dependent receptor
Plug                 PF07715.10   108 seq1887_BIOID89725   -            752     3e-21   75.6   0.1   1   1   1.1e-24   7.6e-21   74.3   0.1     2   107    76   180    75   181 0.93 TonB-dependent Receptor Plug Domain
Acetyltransf_1       PF00583.19    83 seq1888_BIOID89725   -            148   2.4e-20   72.2   0.0   1   1   2.4e-23   3.6e-20   71.6   0.0     4    82    48   120    45   121 0.92 Acetyltransferase (GNAT) family
Acetyltransf_10      PF13673.1    117 seq1888_BIOID89725   -            148   2.3e-13   50.1   0.1   1   1     2e-16   3.1e-13   49.7   0.1    22   117    18   120     8   120 0.86 Acetyltransferase (GNAT) domain
FR47                 PF08445.5     86 seq1888_BIOID89725   -            148   1.4e-12   47.0   0.1   1   1   1.2e-15   1.9e-12   46.6   0.0    17    81    59   124    42   130 0.82 FR47-like protein
Acetyltransf_7       PF13508.1     79 seq1888_BIOID89725   -            148   3.5e-12   46.1   0.0   1   1   3.1e-15   4.8e-12   45.7   0.0     8    78    45   121    38   122 0.86 Acetyltransferase (GNAT) domain
Acetyltransf_4       PF13420.1    155 seq1888_BIOID89725   -            148   1.1e-08   35.0   0.0   1   1   8.6e-12   1.3e-08   34.8   0.0    32   148    23   134     5   141 0.82 Acetyltransferase (GNAT) domain
Acetyltransf_8       PF13523.1    152 seq1888_BIOID89725   -            148   1.7e-08   34.4   0.1   1   1   3.4e-10   5.1e-07   29.5   0.0    75   138    61   122     4   127 0.78 Acetyltransferase (GNAT) domain
Acetyltransf_3       PF13302.1    142 seq1888_BIOID89725   -            148   2.8e-07   30.8   0.1   1   1   6.4e-10   9.7e-07   29.0   0.1    67   142    49   121     3   121 0.73 Acetyltransferase (GNAT) domain
Acetyltransf_9       PF13527.1    128 seq1888_BIOID89725   -            148   4.6e-07   29.6   0.0   1   1   5.8e-10   8.7e-07   28.7   0.0    74   127    64   122    49   123 0.89 Acetyltransferase (GNAT) domain
Acetyltransf_6       PF13480.1    142 seq1888_BIOID89725   -            148   4.4e-05   23.3   0.0   1   1   3.7e-08   5.7e-05   22.9   0.0    73   131    42   100    17   107 0.90 Acetyltransferase (GNAT) domain
OEP                  PF02321.13   188 seq1889_BIOID89725   -            457   1.1e-54  184.7  33.0   1   2   8.7e-30   1.2e-25   90.1  12.8     1   188    57   240    57   240 0.96 Outer membrane efflux protein
OEP                  PF02321.13   188 seq1889_BIOID89725   -            457   1.1e-54  184.7  33.0   2   2   4.7e-33   6.5e-29  100.7   4.5     9   173   272   435   268   437 0.94 Outer membrane efflux protein
Aldolase_II          PF00596.16   183 seq1890_BIOID89725   -            228   7.6e-47  159.2   0.2   1   1   7.2e-51   9.8e-47  158.8   0.1     1   182     6   193     6   194 0.88 Class II Aldolase and Adducin N-terminal domain
Peptidase_M20        PF01546.23   171 seq1891_BIOID89725   -            375   5.5e-37  126.8   0.1   1   1   9.6e-41   6.6e-37  126.6   0.1     1   170    62   371    62   372 0.96 Peptidase family M20/M25/M40
M20_dimer            PF07687.9    109 seq1891_BIOID89725   -            375   3.5e-25   87.7   0.1   1   1   1.2e-28   8.5e-25   86.5   0.0     1   108   175   282   175   283 0.98 Peptidase dimerisation domain
ADP_ribosyl_GH       PF03747.9    289 seq1893_BIOID89725   -            334   1.4e-62  211.9   2.0   1   1   1.2e-66   1.6e-62  211.7   1.4     1   287     8   303     8   305 0.95 ADP-ribosylglycohydrolase
FAD_binding_5        PF00941.16   171 seq1894_BIOID89725   -            292   6.1e-51  172.1   0.0   1   1   1.2e-54   8.5e-51  171.6   0.0     4   170     6   173     3   174 0.98 FAD binding domain in molybdopterin dehydrogenase
CO_deh_flav_C        PF03450.12   103 seq1894_BIOID89725   -            292   7.1e-25   86.8   0.1   1   1   2.5e-28   1.7e-24   85.6   0.0     2   103   183   283   182   283 0.97 CO dehydrogenase flavoprotein C-terminal domain
HhH-GPD              PF00730.20   121 seq1895_BIOID89725   -            211   9.8e-19   67.6   0.0   1   1   3.1e-22   1.4e-18   67.1   0.0     1   120    34   168    34   169 0.95 HhH-GPD superfamily base excision DNA repair protein
HHH                  PF00633.18    30 seq1895_BIOID89725   -            211   7.1e-08   31.6   0.0   1   1   3.7e-11   1.7e-07   30.4   0.0     2    29   100   127    99   128 0.94 Helix-hairpin-helix motif
EndIII_4Fe-2S        PF10576.4     17 seq1895_BIOID89725   -            211   9.7e-05   22.2   3.3   1   1   3.7e-08   0.00017   21.5   2.3     1    17   187   203   187   203 0.99 Iron-sulfur binding domain of endonuclease III
PTS_EIIC             PF02378.13   321 seq1896_BIOID89725   -            477   1.4e-80  270.4  33.4   1   1   2.1e-84   1.4e-80  270.4  23.2     1   321    13   320    13   320 0.94 Phosphotransferase system, EIIC
PTS_EIIB             PF00367.15    35 seq1896_BIOID89725   -            477   7.7e-14   50.5   0.1   1   1     2e-17   1.3e-13   49.7   0.0     3    35   404   436   402   436 0.95 phosphotransferase system, EIIB
Hydrolase_3          PF08282.7    254 seq1897_BIOID89725   -            188     1e-12   48.0   0.0   1   1   3.6e-15     5e-11   42.5   0.0   179   243    94   158    88   167 0.94 haloacid dehalogenase-like hydrolase
RmuC                 PF02646.11   305 seq1900_BIOID89725   -            475  3.8e-112  373.9   2.3   1   1  2.8e-116  3.8e-112  373.9   1.6     1   304   135   437   135   438 0.99 RmuC family
HAD_2                PF13419.1    176 seq1901_BIOID89725   -            225   1.6e-27   96.7   0.0   1   1   4.1e-31   1.9e-27   96.5   0.0     1   176     6   195     6   195 0.91 Haloacid dehalogenase-like hydrolase
Hydrolase_like       PF13242.1     75 seq1901_BIOID89725   -            225   9.9e-13   47.4   0.0   1   1   3.3e-16   1.5e-12   46.9   0.0     3    75   149   218   147   218 0.85 HAD-hyrolase-like
Hydrolase            PF00702.21   204 seq1901_BIOID89725   -            225   1.4e-11   45.2   0.3   1   1   1.5e-14   6.6e-11   43.0   0.2   107   204    78   189     3   189 0.74 haloacid dehalogenase-like hydrolase
LptC                 PF06835.8    176 seq1907_BIOID89725   -            191   1.2e-53  180.9   2.1   1   1     1e-57   1.4e-53  180.8   1.4     2   176     9   183     8   183 0.97 Lipopolysaccharide-assembly, LptC-related
Fer2_2               PF01799.15    75 seq1910_BIOID89725   -            159     6e-26   90.0   0.2   1   1   8.7e-30     6e-26   90.0   0.2     1    73    78   152    78   154 0.93 [2Fe-2S] binding domain
Fer2                 PF00111.22    78 seq1910_BIOID89725   -            159   5.6e-07   29.0   0.8   1   1   8.2e-11   5.6e-07   29.0   0.6     2    59    12    71    11    84 0.81 2Fe-2S iron-sulfur cluster binding domain
NMN_transporter      PF04973.7    182 seq1911_BIOID89725   -            185   7.5e-54  181.8  25.5   1   1   6.1e-58   8.3e-54  181.6  17.7     1   181     2   181     2   182 0.98 Nicotinamide mononucleotide transporter
Cupin_6              PF12852.2    186 seq1913_BIOID89725   -            284   1.1e-26   93.5   0.3   1   1   7.2e-30   3.3e-26   91.9   0.2     1   186     2   162     2   162 0.93 Cupin
HTH_18               PF12833.2     81 seq1913_BIOID89725   -            284   1.4e-20   73.0   0.2   1   1   2.3e-23     1e-19   70.2   0.1     1    81   199   278   199   278 0.97 Helix-turn-helix domain
HTH_AraC             PF00165.18    42 seq1913_BIOID89725   -            284   2.6e-15   55.5   0.0   1   2   1.1e-08   4.9e-05   22.9   0.0     7    41   192   226   188   227 0.94 Bacterial regulatory helix-turn-helix proteins, AraC family
HTH_AraC             PF00165.18    42 seq1913_BIOID89725   -            284   2.6e-15   55.5   0.0   2   2   4.5e-11   2.1e-07   30.4   0.0    13    41   247   276   238   277 0.92 Bacterial regulatory helix-turn-helix proteins, AraC family
GlutR_N              PF05201.10   152 seq1914_BIOID89725   -            484     2e-56  189.6   0.0   1   1   1.3e-59   4.5e-56  188.5   0.0     1   152    72   223    72   223 0.99 Glutamyl-tRNAGlu reductase, N-terminal domain
Shikimate_DH         PF01488.15   135 seq1914_BIOID89725   -            484   4.2e-43  146.5   0.4   1   1   2.1e-46   7.1e-43  145.8   0.3     2   135   238   372   237   372 0.96 Shikimate / quinate 5-dehydrogenase
[truncated: 1,380,293 more chars]
