# Supplementary material for: A domain sequence approach to pangenomics: applications to Escherichia coli
Source: F1000Res. 2013 May 29;1:19. Originally published 2012 Oct 1. [Version 2] doi: 10.12688/f1000research.1-19.v2 (PMC3901455; doi:10.12688/f1000research.1-19.v2)
Supplement: The 347 text files show the results from scanning each of the fasta-files against the Pfam-A database [file f1000research-1-1101-s0002.tgz › Escherichia_coli_LT_68_BIOID40261.txt]

#                                                                            --- full sequence --- -------------- this domain -------------   hmm coord   ali coord   env coord
# target name        accession   tlen query name           accession   qlen   E-value  score  bias   #  of  c-Evalue  i-Evalue  score  bias  from    to  from    to  from    to  acc description of target
#------------------- ---------- ----- -------------------- ---------- ----- --------- ------ ----- --- --- --------- --------- ------ ----- ----- ----- ----- ----- ----- ----- ---- ---------------------
DUF1019              PF06254.6     89 seq2_BIOID40261      -            140   1.4e-23   82.6   0.2   1   1   1.9e-27   2.7e-23   81.8   0.2     2    88    43   120    42   121 0.96 Protein of unknown function (DUF1019)
Caudo_TAP            PF02413.12   130 seq3_BIOID40261      -            150   9.3e-34  116.2   1.0   1   1   7.8e-38   1.1e-33  116.0   0.7     1   130    12   150    12   150 0.99 Caudovirales tail fibre assembly protein
DDE_Tnp_IS1          PF03400.8    131 seq8_BIOID40261      -             72   5.4e-38  129.9   0.9   1   1   4.3e-42   5.8e-38  129.8   0.6    61   131     2    72     1    72 0.99 IS1 transposase
DDE_Tnp_IS1          PF03400.8    131 seq12_BIOID40261     -             72   5.4e-38  129.9   0.9   1   1   4.3e-42   5.8e-38  129.8   0.6    61   131     2    72     1    72 0.99 IS1 transposase
DDE_Tnp_IS1          PF03400.8    131 seq13_BIOID40261     -            167   3.2e-74  247.0   1.7   1   1   2.8e-78   3.9e-74  246.8   1.2     1   131    37   167    37   167 0.99 IS1 transposase
DDE_Tnp_IS1          PF03400.8    131 seq17_BIOID40261     -             72   5.4e-38  129.9   0.9   1   1   4.3e-42   5.8e-38  129.8   0.6    61   131     2    72     1    72 0.99 IS1 transposase
RHS_repeat           PF05593.9     38 seq18_BIOID40261     -            998   2.2e-60  199.6  87.8   1   8   1.6e-08   0.00011   22.1   2.7     5    38     2    36     2    36 0.98 RHS Repeat
RHS_repeat           PF05593.9     38 seq18_BIOID40261     -            998   2.2e-60  199.6  87.8   2   8   1.9e-10   1.3e-06   28.2   0.0     1    37    41    77    41    78 0.96 RHS Repeat
RHS_repeat           PF05593.9     38 seq18_BIOID40261     -            998   2.2e-60  199.6  87.8   3   8   8.2e-10   5.6e-06   26.2   0.5     1    25    62    86    62    88 0.95 RHS Repeat
RHS_repeat           PF05593.9     38 seq18_BIOID40261     -            998   2.2e-60  199.6  87.8   4   8   2.4e-09   1.7e-05   24.7   0.1     1    36   106   141   106   143 0.92 RHS Repeat
RHS_repeat           PF05593.9     38 seq18_BIOID40261     -            998   2.2e-60  199.6  87.8   5   8     2e-13   1.4e-09   37.7   0.4     1    37   148   184   148   185 0.98 RHS Repeat
RHS_repeat           PF05593.9     38 seq18_BIOID40261     -            998   2.2e-60  199.6  87.8   6   8   1.2e-12   8.4e-09   35.2   0.4     1    38   210   247   210   247 0.99 RHS Repeat
RHS_repeat           PF05593.9     38 seq18_BIOID40261     -            998   2.2e-60  199.6  87.8   7   8   6.9e-09   4.7e-05   23.3   1.7     1    31   272   302   272   304 0.95 RHS Repeat
RHS_repeat           PF05593.9     38 seq18_BIOID40261     -            998   2.2e-60  199.6  87.8   8   8     8e-13   5.5e-09   35.8   2.9     1    37   512   557   512   558 0.92 RHS Repeat
RHS                  PF03527.9     41 seq18_BIOID40261     -            998   4.1e-22   77.5   1.3   1   1   6.5e-24   4.5e-20   71.0   0.3     1    41   716   756   716   756 0.98 RHS protein
Transgly             PF00912.17   178 seq19_BIOID40261     -            844   2.6e-56  189.6   0.0   1   1     6e-60   4.1e-56  188.9   0.0    10   177   209   380   198   381 0.95 Transglycosylase
Transpeptidase       PF00905.17   304 seq19_BIOID40261     -            844   1.2e-25   90.0   0.3   1   1   1.6e-28   1.1e-24   86.9   0.2     2   284   473   725   472   744 0.86 Penicillin binding protein transpeptidase domain
DDE_Tnp_IS1          PF03400.8    131 seq24_BIOID40261     -             72   5.4e-38  129.9   0.9   1   1   4.3e-42   5.8e-38  129.8   0.6    61   131     2    72     1    72 0.99 IS1 transposase
RVT_1                PF00078.22   214 seq27_BIOID40261     -            118     1e-24   86.9   0.0   1   1   9.5e-29   1.3e-24   86.6   0.0    62   164    11   108     4   110 0.93 Reverse transcriptase (RNA-dependent DNA polymerase)
RusA                 PF05866.6    116 seq28_BIOID40261     -            124     2e-20   73.2   0.0   1   1   1.7e-24   2.3e-20   73.0   0.0     1   116     7   116     7   116 0.89 Endodeoxyribonuclease RusA
Plasmid_stab_B       PF10784.4     72 seq30_BIOID40261     -            103   8.9e-25   85.9   0.1   1   1   8.3e-29   1.1e-24   85.6   0.1     1    71     6    76     6    77 0.97 Plasmid stability protein
Phage_ASH            PF10554.4    108 seq31_BIOID40261     -            279   5.2e-33  113.5   0.2   1   1   1.2e-36   8.1e-33  112.8   0.1     1   101    14   104    14   114 0.96 Ash protein family
Phage_pRha           PF09669.5     92 seq31_BIOID40261     -            279   5.6e-27   93.8   0.7   1   1   1.8e-30   1.2e-26   92.7   0.5     1    92   116   203   116   203 0.92 Phage regulatory protein Rha (Phage_pRha)
OrfB_IS605           PF01385.14   227 seq32_BIOID40261     -            268   4.3e-33  114.5   1.4   1   1   8.6e-37   5.9e-33  114.0   1.0    82   225     2   142     1   144 0.95 Probable transposase
OrfB_Zn_ribbon       PF07282.6     69 seq32_BIOID40261     -            268   3.3e-25   87.3   1.4   1   1   7.4e-29   5.1e-25   86.8   0.2     1    67   170   237   170   239 0.98 Putative transposase DNA-binding domain
Ail_Lom              PF06316.6    199 seq36_BIOID40261     -             45     7e-16   58.2   0.3   1   1   5.8e-20     8e-16   58.0   0.2     1    42     1    42     1    44 0.97 Enterobacterial Ail/Lom protein
TraH                 PF06122.6    361 seq38_BIOID40261     -            457  1.6e-119  398.7   3.1   1   1  1.6e-123  2.2e-119  398.3   2.2     1   361    29   378    29   378 0.96 Conjugative relaxosome accessory transposon protein
HTH_Tnp_1            PF01527.15    76 seq39_BIOID40261     -            111   1.1e-14   54.0   0.0   1   1     1e-18   1.4e-14   53.6   0.0    17    69     2    58     1    68 0.85 Transposase
OrgA_MxiK            PF09482.5    183 seq40_BIOID40261     -            175   1.6e-52  177.7   0.0   1   1   1.3e-56   1.8e-52  177.5   0.0    20   182     6   167     2   168 0.98 Bacterial type III secretion apparatus protein (OrgA_MxiK)
DUF1233              PF06806.7     72 seq41_BIOID40261     -             84   2.7e-34  116.4   0.5   1   1   2.3e-38   3.2e-34  116.1   0.3     1    72     4    76     4    76 0.97 Putative excisionase (DUF1233)
DUF3313              PF11769.3    201 seq43_BIOID40261     -            145   1.2e-41  142.2   0.3   1   1   9.4e-46   1.3e-41  142.0   0.2    62   199     2   137     1   139 0.98 Protein of unknown function (DUF3313)
LZ_Tnp_IS66          PF13007.2     78 seq46_BIOID40261     -            123     6e-10   39.5   9.5   1   1   2.2e-13   1.5e-09   38.2   4.3    13    77     1    61     1    62 0.78 Transposase C of IS166 homeodomain
HTH_Tnp_IS66         PF13005.2     59 seq46_BIOID40261     -            123   1.5e-09   37.3   0.4   1   1   2.3e-13   1.5e-09   37.3   0.3     1    42    64   105    64   107 0.96 putative Helix-turn-helix domain of transposase IS66
Ail_Lom              PF06316.6    199 seq49_BIOID40261     -            147   1.9e-93  311.3   7.6   1   1   3.1e-97   2.1e-93  311.2   5.2    53   199     1   147     1   147 0.99 Enterobacterial Ail/Lom protein
OMP_b-brl            PF13505.1    176 seq49_BIOID40261     -            147     2e-20   73.3   5.8   1   1   3.3e-24   2.3e-20   73.1   4.0    49   176     2   147     1   147 0.86 Outer membrane protein beta-barrel domain
IstB_IS21            PF01695.12   178 seq50_BIOID40261     -            105   4.8e-08   32.5   0.0   1   1   3.9e-12   5.3e-08   32.3   0.0    93   168     7    82     1    84 0.86 IstB-like ATP binding protein
Antiterm             PF03589.8     95 seq54_BIOID40261     -            273     2e-55  184.7   4.9   1   2   6.5e-27   8.9e-23   80.0   0.0     2    95    15   111    14   111 0.97 Antitermination protein
Antiterm             PF03589.8     95 seq54_BIOID40261     -            273     2e-55  184.7   4.9   2   2   3.9e-35   5.4e-31  106.4   0.3     2    95   178   270   177   270 0.98 Antitermination protein
zf-C4_ClpX           PF06689.8     41 seq56_BIOID40261     -            110   2.9e-20   71.3   6.4   1   1   2.8e-24   3.9e-20   70.9   3.5     2    41    63   101    62   101 0.96 ClpX C4-type zinc finger
DUF3596              PF12167.3     88 seq57_BIOID40261     -            428   5.6e-30  102.6   0.0   1   1   1.9e-33   1.3e-29  101.5   0.0     1    88     7    93     7    93 0.98 Domain of unknown function (DUF3596)
Phage_integrase      PF00589.17   173 seq57_BIOID40261     -            428   1.9e-19   69.8   0.3   1   1   5.7e-23   3.9e-19   68.8   0.1     3   166   203   396   201   402 0.87 Phage integrase family
TonB_dep_Rec         PF00593.19   276 seq58_BIOID40261     -            660   1.2e-35  123.7  13.4   1   1   1.7e-39   1.2e-35  123.7   9.3     1   275   414   658   414   659 0.91 TonB dependent receptor
Plug                 PF07715.10   108 seq58_BIOID40261     -            660   5.4e-09   36.2   2.3   1   1     3e-12   2.1e-08   34.3   1.6    39   107     8    68     2    69 0.92 TonB-dependent Receptor Plug Domain
TnpB_IS66            PF05717.8    108 seq60_BIOID40261     -            115   1.5e-44  149.7   0.0   1   1   1.2e-48   1.6e-44  149.6   0.0     2   107     7   110     6   111 0.96 IS66 Orf2 like protein
Phage_integrase      PF00589.17   173 seq61_BIOID40261     -            201   1.4e-22   80.0   0.0   1   1   1.5e-26     2e-22   79.5   0.0    26   166    11   181     2   187 0.83 Phage integrase family
HTH_3                PF01381.17    55 seq63_BIOID40261     -            139   4.3e-13   48.7   0.0   1   1   3.9e-16   1.8e-12   46.7   0.0     1    55    21    75    21    75 0.98 Helix-turn-helix
HTH_31               PF13560.1     64 seq63_BIOID40261     -            139   4.6e-11   42.6   0.0   1   1   2.1e-14   9.4e-11   41.6   0.0     3    60    18    74    16    79 0.94 Helix-turn-helix domain
HTH_19               PF12844.2     64 seq63_BIOID40261     -            139   4.3e-10   39.3   0.0   1   1   2.3e-13     1e-09   38.1   0.0     3    63    20    80    19    81 0.97 Helix-turn-helix domain
DnaB                 PF00772.16   103 seq64_BIOID40261     -            110   2.4e-06   27.2   0.0   1   1   2.4e-10   3.3e-06   26.8   0.0     6    83     9    89     6   104 0.77 DnaB-like helicase N terminal domain
Caudo_TAP            PF02413.12   130 seq65_BIOID40261     -            181   7.5e-25   87.4   0.1   1   1     9e-29   1.2e-24   86.7   0.0     2   130    40   178    39   178 0.97 Caudovirales tail fibre assembly protein
DDE_Tnp_IS66         PF03050.9    271 seq66_BIOID40261     -            331   5.6e-91  304.4   0.0   1   1   9.3e-95   6.3e-91  304.2   0.0    13   271     2   281     1   281 0.98 Transposase IS66 family
DDE_Tnp_IS66_C       PF13817.1     39 seq66_BIOID40261     -            331   3.3e-20   71.6   0.2   1   1   1.1e-23   7.6e-20   70.5   0.1     2    39   288   325   287   325 0.99 IS66 C-terminal element
phage_tail_N         PF08400.5    134 seq69_BIOID40261     -            676   6.7e-57  190.8   0.1   1   1   6.4e-60   2.9e-56  188.7   0.1     1   134    15   148    15   148 0.99 Prophage tail fibre N-terminal
DUF4376              PF14301.1    111 seq69_BIOID40261     -            676     1e-32  112.3   1.8   1   1   2.3e-36     1e-32  112.3   1.2     1   110   557   672   557   673 0.98 Domain of unknown function (DUF4376)
CarboxypepD_reg      PF13620.1     82 seq69_BIOID40261     -            676   2.4e-08   33.8   0.0   1   1   1.2e-11   5.6e-08   32.6   0.0     1    74    18    96    18   105 0.86 Carboxypeptidase regulatory-like domain
HTH_Tnp_IS1          PF12759.2     50 seq74_BIOID40261     -             75   1.5e-31  107.5   0.1   1   1   2.8e-35   1.9e-31  107.1   0.0     1    50    23    72    23    72 0.99 InsA C-terminal domain
Zn_Tnp_IS1           PF03811.8     36 seq74_BIOID40261     -             75   7.9e-09   34.7   2.2   1   1   1.2e-12   7.9e-09   34.7   1.5    18    36     2    20     1    20 0.96 InsA N-terminal domain
Resolvase            PF00239.16   141 seq75_BIOID40261     -            106   2.7e-36  124.4   0.0   1   1   2.1e-40   2.9e-36  124.3   0.0     2   108     3   103     2   106 0.97 Resolvase, N terminal domain
DDE_Tnp_IS66         PF03050.9    271 seq77_BIOID40261     -            410   2.1e-57  194.3   7.9   1   2   2.4e-52   1.1e-48  165.7   0.0     1   140   186   339   186   340 0.97 Transposase IS66 family
DDE_Tnp_IS66         PF03050.9    271 seq77_BIOID40261     -            410   2.1e-57  194.3   7.9   2   2   3.6e-11   1.7e-07   30.6   0.2   159   208   334   385   331   394 0.88 Transposase IS66 family
HTH_Tnp_IS66         PF13005.2     59 seq77_BIOID40261     -            410   6.5e-18   64.2   6.7   1   1   2.7e-21   1.2e-17   63.3   4.7     2    59   125   180   124   180 0.98 putative Helix-turn-helix domain of transposase IS66
LZ_Tnp_IS66          PF13007.2     78 seq77_BIOID40261     -            410   1.4e-12   48.0   7.1   1   1   7.6e-16   3.5e-12   46.7   4.9     2    77    46   121    45   122 0.72 Transposase C of IS166 homeodomain
PRK                  PF00485.13   194 seq78_BIOID40261     -            368   3.8e-13   49.3   0.0   1   1   5.3e-17   7.2e-13   48.4   0.0     1   148   142   296   142   306 0.87 Phosphoribulokinase / Uridine kinase family
DDE_Tnp_IS1          PF03400.8    131 seq81_BIOID40261     -            167   3.2e-74  247.0   1.7   1   1   2.8e-78   3.9e-74  246.8   1.2     1   131    37   167    37   167 0.99 IS1 transposase
HTH_7                PF02796.10    45 seq90_BIOID40261     -             88   1.1e-12   47.4   0.5   1   1   3.6e-16   1.6e-12   46.9   0.4     1    44    31    74    31    75 0.98 Helix-turn-helix domain of resolvase
Resolvase            PF00239.16   141 seq90_BIOID40261     -             88   1.1e-05   25.2   1.5   1   1     3e-09   1.4e-05   24.8   0.4   113   140     1    28     1    29 0.96 Resolvase, N terminal domain
HTH_28               PF13518.1     52 seq90_BIOID40261     -             88   4.5e-05   23.1   0.1   1   1     1e-08   4.5e-05   23.1   0.1     4    33    43    72    40    82 0.91 Helix-turn-helix domain
ATP_bind_3           PF01171.15   182 seq91_BIOID40261     -            311   1.8e-14   53.5   0.0   1   1   2.1e-18   2.9e-14   52.8   0.0     2   161    42   205    41   209 0.84 PP-loop family
phage_tail_N         PF08400.5    134 seq96_BIOID40261     -            422   1.7e-53  179.8   0.1   1   1   3.2e-57   4.4e-53  178.4   0.1     1   134     1   134     1   134 0.99 Prophage tail fibre N-terminal
OrfB_IS605           PF01385.14   227 seq98_BIOID40261     -            119   1.7e-12   47.1   0.5   1   1   3.3e-16   2.2e-12   46.7   0.4     1    71    49   111    49   117 0.95 Probable transposase
HTH_OrfB_IS605       PF12323.3     46 seq98_BIOID40261     -            119   4.7e-08   32.1   0.9   1   1   1.4e-11   9.5e-08   31.1   0.6    19    46     1    28     1    28 0.95 Helix-turn-helix domain
TraG_N               PF07916.6    466 seq106_BIOID40261    -            946    2e-121  405.6  14.8   1   1  1.4e-125    2e-121  405.6  10.2     1   464     3   456     3   458 0.97 TraG-like protein, N-terminal region
SLT                  PF01464.15   121 seq108_BIOID40261    -            394   6.1e-16   57.9   0.0   1   1   8.4e-20   1.2e-15   57.0   0.0     6    93   259   341   255   350 0.89 Transglycosylase SLT domain
GerE                 PF00196.14    58 seq111_BIOID40261    -            148   5.3e-23   79.9   0.6   1   1   1.2e-26   8.1e-23   79.3   0.4     2    57    84   139    83   140 0.96 Bacterial regulatory proteins, luxR family
Sigma70_r4_2         PF08281.7     54 seq111_BIOID40261    -            148   9.1e-07   28.1   0.0   1   1   2.3e-10   1.6e-06   27.3   0.0     9    54    84   128    84   128 0.95 Sigma-70, region 4
MerR_1               PF13411.1     69 seq112_BIOID40261    -            215   4.2e-09   35.9   0.2   1   1   2.7e-12   3.6e-08   32.9   0.0    26    68     2    44     1    45 0.96 MerR HTH family regulatory protein
Resolvase            PF00239.16   141 seq118_BIOID40261    -            146   4.4e-51  172.3   0.0   1   1   3.6e-55   4.9e-51  172.1   0.0     2   140     3   135     2   136 0.98 Resolvase, N terminal domain
Flg_bbr_C            PF06429.8     74 seq120_BIOID40261    -            202   2.3e-27   94.5   1.9   1   1   4.6e-31   6.3e-27   93.1   1.3     2    74   125   202   124   202 0.91 Flagellar basal body rod FlgEFG protein C-terminal
HTH_Tnp_1            PF01527.15    76 seq121_BIOID40261    -            100   6.7e-16   57.9   0.2   1   1   6.1e-20   8.3e-16   57.6   0.1     2    75     3    75     2    76 0.95 Transposase
Zn_Tnp_IS1           PF03811.8     36 seq122_BIOID40261    -             62   3.6e-09   35.8   0.2   1   1   3.4e-13   4.6e-09   35.4   0.1     1    35     1    35     1    36 0.99 InsA N-terminal domain
HTH_3                PF01381.17    55 seq123_BIOID40261    -            178     6e-17   61.1   0.0   1   1   3.7e-20   8.5e-17   60.6   0.0     1    53    12    64    12    66 0.97 Helix-turn-helix
HTH_31               PF13560.1     64 seq123_BIOID40261    -            178   1.2e-10   41.2   0.0   1   1   8.9e-14     2e-10   40.5   0.0     4    57    10    62     8    74 0.94 Helix-turn-helix domain
HTH_19               PF12844.2     64 seq123_BIOID40261    -            178     1e-09   38.1   0.0   1   1   6.5e-13   1.5e-09   37.6   0.0     3    59    11    67     9    71 0.95 Helix-turn-helix domain
Cupin_2              PF07883.6     71 seq123_BIOID40261    -            178   9.7e-10   37.7   0.3   1   1   6.6e-13   1.5e-09   37.0   0.2     4    69   105   171   102   173 0.92 Cupin domain
HTH_26               PF13443.1     63 seq123_BIOID40261    -            178   5.6e-06   26.3   0.0   1   1   3.7e-09   8.4e-06   25.7   0.0     2    59    12    68    11    72 0.93 Cro/C1-type HTH DNA-binding domain
HTH_25               PF13413.1     62 seq123_BIOID40261    -            178   4.6e-06   26.0   0.0   1   1   3.4e-09   7.9e-06   25.3   0.0     2    35    12    45    11    49 0.94 Helix-turn-helix domain
EAL                  PF00563.15   236 seq127_BIOID40261    -            528   4.9e-66  222.4   0.3   1   1   1.1e-69   7.2e-66  221.9   0.2     2   235   273   505   272   506 0.96 EAL domain
CSS-motif            PF12792.2    208 seq127_BIOID40261    -            528   2.2e-38  131.5   1.0   1   1   4.6e-42   3.2e-38  131.0   0.7     2   207    37   246    36   247 0.91 CSS motif domain associated with EAL
DUF1737              PF08410.5     54 seq129_BIOID40261    -             67   2.9e-18   65.2   0.0   1   1   2.6e-22   3.6e-18   64.9   0.0     1    53     6    55     6    56 0.97 Domain of unknown function (DUF1737)
2OG-FeII_Oxy_3       PF13640.1    100 seq132_BIOID40261    -            237   6.3e-13   48.9   0.1   1   1   2.5e-16   1.1e-12   48.1   0.1     3    99    96   187    95   188 0.91 2OG-Fe(II) oxygenase superfamily
2OG-FeII_Oxy         PF03171.15    99 seq132_BIOID40261    -            237   9.2e-06   25.7   0.0   1   1   3.5e-09   1.6e-05   25.0   0.0     6    98    95   188    91   189 0.88 2OG-Fe(II) oxygenase superfamily
rve                  PF00665.21   120 seq136_BIOID40261    -            272   4.8e-25   87.8   0.0   1   1   2.3e-28     8e-25   87.1   0.0     2   119   106   221   105   222 0.97 Integrase core domain
rve_3                PF13683.1     67 seq136_BIOID40261    -            272   1.4e-17   62.8   0.2   1   1   9.7e-21   3.3e-17   61.6   0.2     2    67   194   260   193   260 0.98 Integrase core domain
rve_2                PF13333.1     52 seq136_BIOID40261    -            272     1e-12   47.7   0.7   1   1   6.5e-16   2.2e-12   46.7   0.5     1    51   212   267   212   267 0.93 Integrase core domain
HTH_21               PF13276.1     60 seq136_BIOID40261    -            272   1.5e-09   37.5   5.4   1   1   1.2e-12   3.9e-09   36.2   3.8     3    59    27    82    23    83 0.89 HTH-like domain
TonB_dep_Rec         PF00593.19   276 seq139_BIOID40261    -            747   7.1e-28   98.1  10.2   1   1     1e-31   7.1e-28   98.1   7.1     1   276   510   746   510   746 0.98 TonB dependent receptor
Plug                 PF07715.10   108 seq139_BIOID40261    -            747   3.5e-21   75.4   0.1   1   1   1.2e-24     8e-21   74.2   0.0     2   107    76   180    75   181 0.94 TonB-dependent Receptor Plug Domain
FlgH                 PF02107.11   180 seq140_BIOID40261    -            232   3.4e-69  231.9   0.3   1   1   2.9e-73   3.9e-69  231.6   0.2     4   180    44   231    41   231 0.95 Flagellar L-ring protein
Peptidase_U32        PF01136.14   233 seq142_BIOID40261    -            667   1.2e-70  237.0   0.1   1   1   3.2e-71   2.2e-67  226.2   0.0     2   231    93   319    92   321 0.90 Peptidase family U32
DUF3656              PF12392.3    122 seq142_BIOID40261    -            667   2.4e-26   92.0   0.0   1   1   6.9e-30   4.7e-26   91.1   0.0     2   122   405   522   404   522 0.97 Collagenase
Lysis_S              PF04971.7     68 seq144_BIOID40261    -             71   2.7e-47  158.1   0.5   1   1   2.2e-51     3e-47  158.0   0.3     1    68     4    71     4    71 1.00 Lysis protein S
DUF1327              PF07041.6    113 seq148_BIOID40261    -            176   3.4e-65  216.8   0.0   1   1   5.2e-69   7.1e-65  215.8   0.0     1   113     1   113     1   113 0.99 Protein of unknown function (DUF1327)
zf-dskA_traR         PF01258.12    36 seq151_BIOID40261    -             88   4.2e-12   45.4   5.9   1   1   4.4e-16     6e-12   44.9   4.1     5    34    38    67    31    69 0.89 Prokaryotic dksA/traR C4-type zinc finger
FlgI                 PF02119.11   342 seq156_BIOID40261    -            366  3.2e-138  459.9  15.5   1   1  2.7e-142  3.6e-138  459.7  10.8     1   342    22   366    22   366 0.99 Flagellar P-ring protein
Gln-synt_C           PF00120.19   259 seq157_BIOID40261    -            469  2.1e-106  354.7   0.0   1   1    4e-110  2.7e-106  354.3   0.0     2   259   103   379   102   379 0.98 Glutamine synthetase, catalytic domain
Gln-synt_N           PF03951.14    84 seq157_BIOID40261    -            469   2.1e-31  107.1   0.1   1   1   6.2e-35   4.2e-31  106.2   0.1     1    84    14    95    14    95 0.98 Glutamine synthetase, beta-Grasp domain
YedD                 PF13987.1    111 seq158_BIOID40261    -             65   6.3e-23   80.3   0.0   1   1     5e-27   6.8e-23   80.2   0.0    50   110     2    62     1    63 0.97 YedD-like protein
DUF1471              PF07338.8     56 seq166_BIOID40261    -             86   1.6e-18   65.9   2.7   1   1     2e-22   2.7e-18   65.2   1.9     1    56    33    86    33    86 0.99 Protein of unknown function (DUF1471)
Phage_lysozyme       PF00959.14   110 seq172_BIOID40261    -            177   1.9e-29  102.0   0.0   1   1   1.8e-33   2.5e-29  101.6   0.0     1   110    48   166    48   166 0.98 Phage lysozyme
HAD                  PF12710.2    191 seq173_BIOID40261    -            211     4e-09   36.8   0.0   1   1   4.1e-13   5.6e-09   36.3   0.0     1   186     9   188     9   193 0.61 haloacid dehalogenase-like hydrolase
Phage_CI_repr        PF07022.8     66 seq177_BIOID40261    -             86     7e-06   25.9   0.0   1   1   7.1e-10   9.8e-06   25.4   0.0    35    64     3    32     1    34 0.94 Bacteriophage CI repressor helix-turn-helix domain
Sel1                 PF08238.7     39 seq178_BIOID40261    -            154   0.00028   21.3   0.2   1   2   0.00093        13    6.5   0.1    28    39    79    90    76    90 0.94 Sel1 repeat
Sel1                 PF08238.7     39 seq178_BIOID40261    -            154   0.00028   21.3   0.2   2   2   1.8e-05      0.25   11.9   0.0     3    39    93   129    91   129 0.73 Sel1 repeat
MerR-DNA-bind        PF09278.6     65 seq181_BIOID40261    -            154     7e-15   55.0   0.1   1   1   2.6e-18   1.2e-14   54.3   0.0     2    65    55   119    54   119 0.96 MerR, DNA binding
MerR                 PF00376.18    38 seq181_BIOID40261    -            154   4.6e-14   51.5   0.3   1   1   2.5e-17   1.1e-13   50.3   0.1     1    38    13    49    13    49 0.98 MerR family regulatory protein
MerR_1               PF13411.1     69 seq181_BIOID40261    -            154   2.8e-12   46.1   0.0   1   1     1e-15   4.6e-12   45.4   0.0     2    65    13    76    12    78 0.96 MerR HTH family regulatory protein
TraS                 PF10624.4    164 seq183_BIOID40261    -            167  1.1e-103  343.6   2.6   1   1  8.9e-108  1.2e-103  343.4   1.8     1   164     3   166     3   166 1.00 Plasmid conjugative transfer entry exclusion protein TraS
Dus                  PF01207.12   310 seq184_BIOID40261    -            345  7.5e-100  333.6   0.0   1   1  6.3e-104  8.6e-100  333.4   0.0     2   308    30   340    29   342 0.98 Dihydrouridine synthase (Dus)
Glucosaminidase      PF01832.15   134 seq187_BIOID40261    -            323   9.4e-38  129.2   0.9   1   1   2.5e-41   1.7e-37  128.4   0.6     5   133   170   305   167   306 0.96 Mannosyl-glycoprotein endo-beta-N-acetylglucosaminidase
Rod-binding          PF10135.4     49 seq187_BIOID40261    -            323   9.2e-20   70.2   2.8   1   1   3.3e-23   2.2e-19   69.0   1.9     1    49    60   107    60   107 0.99 Rod binding protein
Phage_lysis          PF03245.8    125 seq188_BIOID40261    -            141   6.1e-25   87.5   0.7   1   1   1.1e-28   7.6e-25   87.2   0.5     1    83    29   109    29   120 0.94 Bacteriophage lysis protein
Rz1                  PF06085.6     40 seq188_BIOID40261    -            141   2.7e-10   39.3   0.7   1   1   7.6e-14   5.2e-10   38.4   0.5    17    40   111   134    99   134 0.96 Lipoprotein Rz1 precursor
Response_reg         PF00072.19   112 seq189_BIOID40261    -            260   1.2e-27   96.0   0.0   1   1     3e-31   2.1e-27   95.2   0.0     1   112    40   149    40   149 0.99 Response regulator receiver domain
Trans_reg_C          PF00486.23    77 seq189_BIOID40261    -            260   4.6e-25   87.2   0.0   1   1   1.6e-28   1.1e-24   86.0   0.0     3    77   182   255   178   255 0.95 Transcriptional regulatory protein, C terminal
DUF1391              PF07151.7     49 seq190_BIOID40261    -             51   3.9e-36  122.1   0.5   1   1     3e-40   4.1e-36  122.0   0.4     1    48     2    49     2    50 0.97 Protein of unknown function (DUF1391)
dCMP_cyt_deam_1      PF00383.17   102 seq191_BIOID40261    -            178   1.7e-27   94.9   0.0   1   1   1.8e-31   2.4e-27   94.4   0.0     3   101    18   116    16   117 0.96 Cytidine and deoxycytidylate deaminase zinc-binding region
TraT                 PF05818.7    215 seq196_BIOID40261    -            259   6.2e-90  300.2   6.9   1   1   5.5e-94   7.5e-90  299.9   4.8     1   215    48   259    48   259 0.99 Enterobacterial TraT complement resistance protein
Phage_GPO            PF05929.6    276 seq197_BIOID40261    -            276   1.1e-67  228.0   0.7   1   1   9.4e-72   1.3e-67  227.8   0.5     2   275     8   275     7   276 0.91 Phage capsid scaffolding protein (GPO) serine peptidase
DDE_Tnp_1            PF01609.16   211 seq199_BIOID40261    -            435   5.4e-14   52.1   0.0   1   1   6.3e-18   8.7e-14   51.4   0.0    70   187   187   341   130   365 0.77 Transposase DDE domain
ABC_tran             PF00005.22   118 seq201_BIOID40261    -            265   1.1e-20   74.0   0.0   1   1   2.3e-24   1.6e-20   73.5   0.0     1   118    51   176    51   176 0.94 ABC transporter
Hexapep              PF00132.19    36 seq204_BIOID40261    -            293   8.4e-19   66.0   6.7   1   3   1.6e-09   2.2e-05   23.5   0.0     2    36   122   156   121   156 0.96 Bacterial transferase hexapeptide (six repeats)
Hexapep              PF00132.19    36 seq204_BIOID40261    -            293   8.4e-19   66.0   6.7   2   3   2.3e-10   3.1e-06   26.3   0.7     3    33   191   220   189   221 0.94 Bacterial transferase hexapeptide (six repeats)
Hexapep              PF00132.19    36 seq204_BIOID40261    -            293   8.4e-19   66.0   6.7   3   3   1.8e-11   2.5e-07   29.7   0.6     1    34   206   239   206   241 0.95 Bacterial transferase hexapeptide (six repeats)
DUF3423              PF11903.3     73 seq205_BIOID40261    -             86   1.1e-23   82.6   0.0   1   1   9.4e-28   1.3e-23   82.4   0.0     2    64    13    72    12    82 0.91 Protein of unknown function (DUF3423)
HATPase_c            PF02518.21   111 seq206_BIOID40261    -            349   7.9e-20   70.5   0.0   1   1   3.2e-23   1.5e-19   69.6   0.0     2   109   234   346   233   348 0.91 Histidine kinase-, DNA gyrase B-, and HSP90-like ATPase
HisKA                PF00512.20    68 seq206_BIOID40261    -            349   4.1e-13   49.0   3.7   1   1     1e-16   4.6e-13   48.8   0.1     3    60   131   186   129   189 0.97 His Kinase A (phospho-acceptor) domain
PAS                  PF00989.19   113 seq206_BIOID40261    -            349   7.3e-08   32.0   0.0   1   1   5.4e-11   2.4e-07   30.3   0.0     5    96    11    99    10   108 0.91 PAS fold
GGDEF                PF00990.16   161 seq210_BIOID40261    -            430   1.3e-45  154.7   0.0   1   1   4.8e-49   2.2e-45  154.0   0.0     1   161   273   426   273   426 0.96 GGDEF domain
PAS_4                PF08448.5    110 seq210_BIOID40261    -            430   1.3e-08   34.6   0.0   1   1   1.4e-11   6.5e-08   32.4   0.0     6   110   162   264   156   264 0.87 PAS fold
PAS_8                PF13188.1     64 seq210_BIOID40261    -            430   6.1e-07   28.9   0.0   1   2   6.3e-05      0.29   10.9   0.0     5    34    27    58    24    98 0.75 PAS domain
PAS_8                PF13188.1     64 seq210_BIOID40261    -            430   6.1e-07   28.9   0.0   2   2   3.7e-06     0.017   14.8   0.0     9    37   157   191   150   217 0.74 PAS domain
HATPase_c            PF02518.21   111 seq213_BIOID40261    -            452   1.3e-12   47.3   0.0   1   1   5.3e-16   2.4e-12   46.4   0.0     2   109   345   449   344   451 0.87 Histidine kinase-, DNA gyrase B-, and HSP90-like ATPase
HisKA                PF00512.20    68 seq213_BIOID40261    -            452   1.7e-11   43.8   1.0   1   1     1e-14   4.5e-11   42.4   0.7     2    66   236   299   235   301 0.97 His Kinase A (phospho-acceptor) domain
HAMP                 PF00672.20    70 seq213_BIOID40261    -            452   5.1e-10   39.2   1.9   1   1   2.3e-13   1.1e-09   38.2   0.0     2    69   162   230   161   231 0.95 HAMP domain
Xan_ur_permease      PF00860.15   389 seq214_BIOID40261    -            449   1.7e-88  296.6  48.3   1   1   1.6e-92   2.1e-88  296.3  33.5     1   388    26   409    26   410 0.99 Permease family
YcfA                 PF07927.7     58 seq217_BIOID40261    -             58   4.5e-11   42.4   0.0   1   1   3.7e-15   5.1e-11   42.2   0.0     2    58     4    57     3    57 0.92 YcfA-like protein
IpaB_EvcA            PF03278.8    153 seq219_BIOID40261    -             77   1.2e-08   34.2   0.5   1   1   1.2e-12   1.7e-08   33.7   0.1     1    41    34    72    34    76 0.92 IpaB/EvcA family
UPF0150              PF03681.10    48 seq223_BIOID40261    -            145   1.2e-12   47.0   0.1   1   1   2.8e-16   1.9e-12   46.4   0.1     1    45     9    53     9    56 0.95 Uncharacterised protein family (UPF0150)
HTH_3                PF01381.17    55 seq223_BIOID40261    -            145   2.1e-07   30.5   0.1   1   1   4.7e-11   3.2e-07   29.9   0.1     7    53    95   141    89   143 0.93 Helix-turn-helix
Flg_bbr_C            PF06429.8     74 seq224_BIOID40261    -            547     6e-08   32.3   2.6   1   1   8.8e-12     6e-08   32.3   1.8    23    74   491   546   469   546 0.81 Flagellar basal body rod FlgEFG protein C-terminal
Flg_bb_rod           PF00460.15    31 seq224_BIOID40261    -            547   2.8e-05   23.5  11.0   1   1   4.2e-09   2.8e-05   23.5   7.6     1    31     5    35     5    35 0.97 Flagella basal body rod protein
Phageshock_PspG      PF09583.5     65 seq225_BIOID40261    -             80   1.4e-25   89.0  25.7   1   1   1.1e-29   1.5e-25   88.8  17.8     1    64     1    64     1    65 0.98 Phage shock protein G (Phageshock_PspG)
IpaB_EvcA            PF03278.8    153 seq228_BIOID40261    -            115   9.4e-42  141.6   5.5   1   1   7.9e-46   1.1e-41  141.5   3.8    46   151     1   101     1   103 0.97 IpaB/EvcA family
Phage_cap_P2         PF05125.7    333 seq230_BIOID40261    -             58   1.4e-05   24.0   0.1   1   1   1.1e-09   1.5e-05   23.9   0.1     2    47    11    56    10    58 0.91 Phage major capsid protein, P2 family
ORF11CD3             PF10549.4     57 seq232_BIOID40261    -            188   4.1e-25   87.1   0.0   1   1     1e-28   6.9e-25   86.4   0.0     2    57   131   186   130   186 0.97 ORF11CD3 domain
KilA-N               PF04383.8    111 seq232_BIOID40261    -            188   7.8e-16   57.5   0.0   1   1   1.7e-19   1.2e-15   56.9   0.0     9   110    33   124    26   125 0.89 KilA-N domain
Peripla_BP_2         PF01497.13   238 seq233_BIOID40261    -            296   2.7e-27   95.3   0.0   1   1   2.3e-31   3.2e-27   95.0   0.0     1   235    38   270    38   273 0.94 Periplasmic binding protein
Phage_cap_P2         PF05125.7    333 seq238_BIOID40261    -            253   1.9e-81  273.4   0.1   1   1   1.5e-85   2.1e-81  273.3   0.1    89   329     2   246     1   250 0.96 Phage major capsid protein, P2 family
GntR                 PF00392.16    64 seq239_BIOID40261    -            273   2.4e-15   55.6   0.1   1   1   6.2e-19   8.5e-15   53.8   0.0     1    64     3    66     3    66 0.98 Bacterial regulatory proteins, gntR family
Sigma54_activat      PF00158.21   168 seq241_BIOID40261    -            489   4.7e-71  237.5   0.0   1   1   2.7e-74   7.4e-71  236.9   0.0     1   167   160   326   160   327 0.99 Sigma-54 interaction domain
Response_reg         PF00072.19   112 seq241_BIOID40261    -            489   1.3e-32  111.9   0.0   1   1     1e-35   2.9e-32  110.8   0.0     1   111    26   135    26   136 0.97 Response regulator receiver domain
HTH_8                PF02954.14    42 seq241_BIOID40261    -            489   2.2e-15   55.8   3.9   1   1   1.7e-18   4.5e-15   54.7   1.0     3    42   447   486   445   486 0.96 Bacterial regulatory protein, Fis family
AAA_5                PF07728.9    139 seq241_BIOID40261    -            489   3.1e-08   33.3   0.0   1   1   2.5e-11   6.9e-08   32.2   0.0     2   125   184   304   183   321 0.86 AAA domain (dynein-related subfamily)
AAA_2                PF07724.9    171 seq241_BIOID40261    -            489   2.7e-05   24.0   0.0   1   1   1.8e-08     5e-05   23.1   0.0     2   125   180   299   179   336 0.79 AAA domain (Cdc48 subfamily)
Phage_integrase      PF00589.17   173 seq243_BIOID40261    -            192   1.3e-46  158.3   0.6   1   1   1.1e-50   1.4e-46  158.1   0.4     1   172     5   177     5   178 0.98 Phage integrase family
PhdYeFM_antitox      PF02604.14    75 seq248_BIOID40261    -             77   3.1e-09   36.1   0.4   1   1   3.1e-13   4.2e-09   35.7   0.2     1    69     1    63     1    69 0.92 Antitoxin Phd_YefM, type II toxin-antitoxin system
rve                  PF00665.21   120 seq249_BIOID40261    -            194   7.1e-30  103.4   0.0   1   1   2.8e-33   9.5e-30  103.0   0.0     3   119    32   146    30   147 0.96 Integrase core domain
rve_2                PF13333.1     52 seq249_BIOID40261    -            194   1.3e-19   69.8   0.1   1   1   6.3e-23   2.2e-19   69.1   0.1     1    52   137   193   137   193 0.98 Integrase core domain
rve_3                PF13683.1     67 seq249_BIOID40261    -            194   5.4e-16   57.7   0.0   1   1   2.4e-19   8.2e-16   57.1   0.0     4    67   121   185   118   185 0.96 Integrase core domain
DDE_Tnp_IS240        PF13610.1    140 seq249_BIOID40261    -            194   3.2e-09   36.7   0.0   1   1   1.3e-12   4.5e-09   36.2   0.0     2   129    36   166    35   178 0.86 DDE domain
TraD_N               PF12615.3    101 seq251_BIOID40261    -            237   8.7e-35  119.0  11.7   1   1   1.7e-38   1.2e-34  118.5   8.1     1   101    31   129    31   129 0.99 F sex factor protein N terminal
TrwB_AAD_bind        PF10412.4    386 seq251_BIOID40261    -            237   8.9e-17   60.6   0.0   1   1   1.6e-20   1.1e-16   60.3   0.0     2    65   172   235   171   237 0.97 Type IV secretion-system coupling protein DNA-binding domain
FecCD                PF01032.13   311 seq255_BIOID40261    -            660  1.7e-145  483.5  84.2   1   2   3.4e-73   4.6e-69  232.5  27.5     7   310    13   324     7   325 0.93 FecCD transport family
FecCD                PF01032.13   311 seq255_BIOID40261    -            660  1.7e-145  483.5  84.2   2   2   1.1e-80   1.5e-76  257.0  25.3     1   311   357   657   343   657 0.96 FecCD transport family
Plasmid_stabil       PF05016.9     90 seq257_BIOID40261    -            106   1.5e-08   34.7   0.0   1   1   1.3e-12   1.8e-08   34.5   0.0     1    89     3    94     3    95 0.80 Plasmid stabilisation system protein
Na_H_Exchanger       PF00999.16   384 seq262_BIOID40261    -            152   3.1e-28   98.2  12.3   1   1   2.9e-32     4e-28   97.8   8.5     2   140     8   142     5   144 0.89 Sodium/hydrogen exchanger family
Phage_term_smal      PF05944.7    132 seq264_BIOID40261    -             83   5.1e-10   39.0   0.0   1   1   5.3e-14   7.3e-10   38.5   0.0     2    46    36    80    35    83 0.94 Phage small terminase subunit
Aminotran_1_2        PF00155.16   363 seq265_BIOID40261    -            191   8.8e-17   60.9   0.0   1   1   7.5e-21     1e-16   60.7   0.0   175   348     2   177     1   189 0.88 Aminotransferase class I and II
GATase_5             PF13507.1    259 seq270_BIOID40261    -           1331  6.9e-104  346.2   0.0   1   1  2.5e-107  1.1e-103  345.5   0.0     1   257  1075  1328  1075  1329 0.97 CobB/CobQ-like glutamine amidotransferase domain
AIRS_C               PF02769.17   153 seq270_BIOID40261    -           1331   3.6e-47  160.0   2.3   1   2   5.1e-26   2.3e-22   79.4   0.0     2   151   468   625   467   627 0.93 AIR synthase related protein, C-terminal domain
AIRS_C               PF02769.17   153 seq270_BIOID40261    -           1331   3.6e-47  160.0   2.3   2   2   4.6e-26   2.1e-22   79.6   0.8     2   150   858  1002   857  1005 0.92 AIR synthase related protein, C-terminal domain
AIRS                 PF00586.19    96 seq270_BIOID40261    -           1331   6.6e-28   96.6   3.1   1   1   7.5e-31   3.4e-27   94.3   0.0     1    96   293   425   293   425 0.98 AIR synthase related protein, N-terminal domain
Phage_GPD            PF05954.6    292 seq274_BIOID40261    -            413     4e-55  186.9   0.1   1   1   3.7e-59     5e-55  186.6   0.1     1   292    89   394    89   394 0.90 Phage late control gene D protein (GPD)
DnaB_C               PF03796.10   265 seq275_BIOID40261    -            471  4.1e-108  360.1   0.2   1   1  1.2e-111  5.4e-108  359.7   0.1     1   263   206   463   206   465 0.97 DnaB-like helicase C terminal domain
DnaB                 PF00772.16   103 seq275_BIOID40261    -            471   8.7e-38  128.2   0.0   1   1   4.2e-41   1.9e-37  127.1   0.0     1   103    26   128    26   128 0.99 DnaB-like helicase N terminal domain
AAA_25               PF13481.1    194 seq275_BIOID40261    -            471     1e-13   51.0   0.1   1   1   3.6e-17   1.6e-13   50.3   0.0    29   190   220   386   179   390 0.84 AAA domain
Phage_term_smal      PF05944.7    132 seq277_BIOID40261    -            185   4.9e-23   81.1   1.7   1   1   6.8e-27   9.3e-23   80.2   0.1    51   132     2    87     1    87 0.93 Phage small terminase subunit
DUF796               PF05638.7    134 seq278_BIOID40261    -             73   1.9e-05   24.5   0.0   1   1   1.5e-09   2.1e-05   24.4   0.0     1    44     6    60     6    67 0.84 Protein of unknown function (DUF796)
DUF2612              PF11041.3    187 seq279_BIOID40261    -            201     7e-63  211.4   0.0   1   1     6e-67   8.2e-63  211.2   0.0     2   184     4   191     3   193 0.98 Protein of unknown function (DUF2612)
Fimbrial             PF00419.15   145 seq283_BIOID40261    -            158   8.7e-13   48.6   5.9   1   1   6.3e-17   8.7e-13   48.6   4.1     1   116    35   157    35   158 0.83 Fimbrial protein
Flagellin_N          PF00669.15   139 seq284_BIOID40261    -            317   4.4e-34  117.1   9.6   1   1   3.2e-38   4.4e-34  117.1   6.7     2   139     4   141     3   141 0.99 Bacterial flagellin N-terminal helical region
Na_H_Exchanger       PF00999.16   384 seq288_BIOID40261    -            405   3.7e-39  134.2  24.5   1   1   3.2e-43   4.3e-39  133.9  17.0   145   383     3   277     1   278 0.91 Sodium/hydrogen exchanger family
Phage_Nu1            PF07471.7    164 seq289_BIOID40261    -            169   7.1e-17   61.2   0.0   1   1   7.1e-21   9.7e-17   60.8   0.0    82   163    69   150    47   151 0.89 Phage DNA packaging protein Nu1
DUF796               PF05638.7    134 seq292_BIOID40261    -            101   4.9e-19   68.5   0.0   1   1   4.1e-23   5.6e-19   68.3   0.0    58   133     3    84     1    85 0.96 Protein of unknown function (DUF796)
Phage_pRha           PF09669.5     92 seq294_BIOID40261    -            184   2.2e-31  107.9   0.2   1   1   2.4e-35   3.3e-31  107.3   0.2     1    92    20   108    20   108 0.97 Phage regulatory protein Rha (Phage_pRha)
TrwB_AAD_bind        PF10412.4    386 seq295_BIOID40261    -            112   1.1e-31  109.7   0.0   1   1   9.2e-36   1.3e-31  109.5   0.0    80   188     1   108     1   111 0.98 Type IV secretion-system coupling protein DNA-binding domain
HTH_Tnp_IS1          PF12759.2     50 seq296_BIOID40261    -             90   1.2e-31  107.8   0.2   1   1   2.2e-35   1.5e-31  107.4   0.1     1    50    38    87    38    87 0.99 InsA C-terminal domain
Zn_Tnp_IS1           PF03811.8     36 seq296_BIOID40261    -             90   3.2e-18   64.8   9.8   1   1   6.6e-22   4.5e-18   64.3   6.8     1    36     1    35     1    35 0.99 InsA N-terminal domain
Fimbrial             PF00419.15   145 seq301_BIOID40261    -            223   1.3e-15   57.7   0.0   1   1   1.2e-19   1.6e-15   57.4   0.0     2   145    77   223    76   223 0.86 Fimbrial protein
SBP_bac_8            PF13416.1    281 seq304_BIOID40261    -            381   1.9e-26   93.3   4.0   1   1   5.3e-30   2.4e-26   92.9   2.8     2   265    56   326    55   333 0.83 Bacterial extracellular solute-binding protein
SBP_bac_1            PF01547.20   314 seq304_BIOID40261    -            381   1.9e-20   73.7   6.0   1   1   5.7e-24   2.6e-20   73.2   4.2    14   313    56   312    45   313 0.83 Bacterial extracellular solute-binding protein
SBP_bac_6            PF13343.1    242 seq304_BIOID40261    -            381   7.6e-17   61.3   1.9   1   1   1.7e-15   7.8e-12   44.9   0.1   107   216   215   325   179   350 0.85 Bacterial extracellular solute-binding protein
Terminase_GpA        PF05876.7    557 seq305_BIOID40261    -            498  5.9e-141  470.4   0.0   1   1  5.4e-145  7.4e-141  470.1   0.0     1   424    49   489    49   493 0.97 Phage terminase large subunit (GpA)
TrwB_AAD_bind        PF10412.4    386 seq307_BIOID40261    -            293   1.8e-68  230.8   0.0   1   1   6.6e-72     3e-68  230.1   0.0   199   386     5   192     3   192 0.98 Type IV secretion-system coupling protein DNA-binding domain
TraG-D_C             PF12696.2    128 seq307_BIOID40261    -            293   9.8e-18   64.1   0.0   1   1   3.7e-21   1.7e-17   63.3   0.0     1   127    50   172    50   173 0.86 TraM recognition site of TraD and TraG
T4SS-DNA_transf      PF02534.9    469 seq307_BIOID40261    -            293   2.2e-06   26.4   0.0   1   1   6.2e-10   2.8e-06   26.0   0.0   274   364    20   110     8   150 0.80 Type IV secretory system Conjugative DNA transfer
SbmA_BacA            PF05992.7    315 seq310_BIOID40261    -            406  1.1e-163  543.8  11.8   1   1  2.3e-167  1.6e-163  543.2   8.2     1   314    80   393    80   394 1.00 SbmA/BacA-like family
ABC_membrane_2       PF06472.10   282 seq310_BIOID40261    -            406   2.5e-13   49.6   4.1   1   1   3.7e-17   2.5e-13   49.6   2.8    20   213    79   283    70   285 0.87 ABC transporter transmembrane region 2
Flagellin_N          PF00669.15   139 seq315_BIOID40261    -            443   7.2e-43  145.6  19.2   1   1     1e-46   7.2e-43  145.6  13.3     1   137     5   141     5   143 0.99 Bacterial flagellin N-terminal helical region
Flagellin_C          PF00700.16    86 seq315_BIOID40261    -            443   1.1e-29  102.2   7.8   1   1   1.6e-33   1.1e-29  102.2   5.4     2    86   357   441   356   441 0.98 Bacterial flagellin C-terminal helical region
Phage_GPL            PF05926.6    140 seq317_BIOID40261    -            119   8.6e-41  138.9   0.0   1   1   6.9e-45   9.5e-41  138.8   0.0    22   140     1   119     1   119 0.99 Phage head completion protein (GPL)
rve                  PF00665.21   120 seq318_BIOID40261    -            292   7.4e-20   71.1   0.0   1   1   9.7e-24   1.3e-19   70.3   0.0     3   118   101   225   100   227 0.96 Integrase core domain
HTH_Tnp_IS1          PF12759.2     50 seq322_BIOID40261    -             75   1.5e-31  107.5   0.1   1   1   2.8e-35   1.9e-31  107.1   0.0     1    50    23    72    23    72 0.99 InsA C-terminal domain
Zn_Tnp_IS1           PF03811.8     36 seq322_BIOID40261    -             75   7.9e-09   34.7   2.2   1   1   1.2e-12   7.9e-09   34.7   1.5    18    36     2    20     1    20 0.96 InsA N-terminal domain
DDE_Tnp_IS1          PF03400.8    131 seq325_BIOID40261    -            153   7.8e-53  177.9   0.4   1   1   7.2e-57   9.9e-53  177.5   0.3     1    99    37   135    37   146 0.96 IS1 transposase
HTH_3                PF01381.17    55 seq326_BIOID40261    -            166   6.8e-09   35.3   0.0   1   1   1.9e-12   2.6e-08   33.4   0.0     6    53    25    74    22    76 0.94 Helix-turn-helix
Phage_tail_X         PF05489.7     60 seq327_BIOID40261    -            163   1.4e-20   72.3   0.0   1   1   1.9e-24   2.6e-20   71.5   0.0     1    58     1    57     1    59 0.94 Phage Tail Protein X
Peptidase_M20        PF01546.23   171 seq330_BIOID40261    -            441   2.6e-24   85.6   5.3   1   1   8.8e-28     6e-24   84.4   3.7     1   170   117   433   117   434 0.91 Peptidase family M20/M25/M40
M20_dimer            PF07687.9    109 seq330_BIOID40261    -            441   6.5e-10   38.6   0.4   1   1   2.7e-13   1.9e-09   37.1   0.3     9    98   236   325   231   331 0.83 Peptidase dimerisation domain
Ogr_Delta            PF04606.7     47 seq331_BIOID40261    -             86     4e-18   64.6   4.0   1   1   3.8e-22   5.1e-18   64.3   2.8     1    46     3    50     3    51 0.97 Ogr/Delta-like zinc finger
PTS_EIIA_2           PF00359.17   142 seq332_BIOID40261    -            637   6.7e-33  113.2   0.0   1   1   2.5e-36   1.1e-32  112.5   0.0     5   140   498   634   495   636 0.95 Phosphoenolpyruvate-dependent sugar phosphotransferase system, EIIA 2
PTS_EIIC             PF02378.13   321 seq332_BIOID40261    -            637   2.5e-19   69.1  33.4   1   1   5.5e-23   2.5e-19   69.1  23.2     1   321    17   277    17   277 0.92 Phosphotransferase system, EIIC
PTS_IIB              PF02302.12    90 seq332_BIOID40261    -            637   1.9e-09   37.7   0.3   1   1   1.1e-12   4.9e-09   36.3   0.0     1    79   379   453   379   458 0.87 PTS system, Lactose/Cellobiose specific IIB subunit
Pili_assembly_N      PF00345.15   122 seq333_BIOID40261    -            241   1.1e-40  138.0   0.1   1   1   2.7e-44   1.9e-40  137.3   0.0     1   121    37   156    37   157 0.91 Gram-negative pili assembly chaperone, N-terminal domain
Pili_assembly_C      PF02753.12    68 seq333_BIOID40261    -            241   9.5e-17   60.4   0.3   1   1   8.1e-20   5.6e-16   58.0   0.1     1    65   176   234   176   237 0.95 Gram-negative pili assembly chaperone, C-terminal domain
Ala_racemase_N       PF01168.15   217 seq336_BIOID40261    -            359   3.1e-61  206.5   0.0   1   1   5.7e-65   3.9e-61  206.2   0.0     1   217     8   219     8   219 0.94 Alanine racemase, N-terminal domain
Ala_racemase_C       PF00842.16   129 seq336_BIOID40261    -            359     8e-40  135.1   0.1   1   1   1.8e-43   1.2e-39  134.5   0.1     1   129   234   358   234   358 0.97 Alanine racemase, C-terminal domain
HTH_Tnp_1            PF01527.15    76 seq337_BIOID40261    -            121   4.4e-19   68.0   1.1   1   1   8.3e-23   5.7e-19   67.7   0.4     2    74     8    87     7    89 0.89 Transposase
HTH_28               PF13518.1     52 seq337_BIOID40261    -            121   1.7e-06   27.7   0.5   1   1   5.1e-10   3.5e-06   26.7   0.0     1    43    17    60    17    63 0.93 Helix-turn-helix domain
Exonuc_VIII          PF06630.6    182 seq339_BIOID40261    -            539   3.1e-76  254.6   0.2   1   1   4.4e-80     6e-76  253.7   0.0     1   182     8   189     8   189 0.98 Enterobacterial exodeoxyribonuclease VIII
Phage_lysozyme       PF00959.14   110 seq343_BIOID40261    -            188   5.3e-19   68.4   2.7   1   1   6.2e-23   8.5e-19   67.7   1.2     3   109    55   168    53   169 0.90 Phage lysozyme
DUF1768              PF08719.6    157 seq345_BIOID40261    -            149     7e-46  155.6   0.1   1   1   5.8e-50   7.9e-46  155.5   0.1     1   155     6   145     6   147 0.97 Domain of unknown function (DUF1768)
TrwC                 PF08751.6    297 seq346_BIOID40261    -            270   1.7e-83  280.3   0.9   1   1   1.4e-87   1.9e-83  280.1   0.6     2   276     7   268     6   270 0.96 TrwC relaxase
Plasmid_stabil       PF05016.9     90 seq349_BIOID40261    -             96   1.7e-16   60.2   0.4   1   1   1.4e-20   1.9e-16   60.1   0.3     1    90     4    91     4    91 0.85 Plasmid stabilisation system protein
IstB_IS21            PF01695.12   178 seq350_BIOID40261    -            259   4.9e-69  231.1   0.1   1   1   3.1e-72   1.1e-68  230.0   0.0     1   178    56   235    56   235 0.98 IstB-like ATP binding protein
Bac_DnaA             PF00308.13   219 seq350_BIOID40261    -            259   8.8e-08   31.9   0.0   1   1   3.8e-11   1.3e-07   31.3   0.0    37   136   105   202    75   207 0.85 Bacterial dnaA  protein
PhoH                 PF02562.11   205 seq350_BIOID40261    -            259   1.4e-05   24.2   0.1   1   1   1.6e-08   5.5e-05   22.3   0.0    11    48    94   131    83   142 0.80 PhoH-like protein
AAA                  PF00004.24   132 seq350_BIOID40261    -            259   3.1e-05   24.0   0.0   1   1   1.6e-08   5.3e-05   23.3   0.0     1    73   105   179   105   211 0.79 ATPase family associated with various cellular activities (AAA)
DUF1615              PF07759.7    319 seq351_BIOID40261    -            364  1.4e-148  493.7   0.0   1   1  1.2e-152  1.6e-148  493.5   0.0     2   318    49   363    48   364 0.99 Protein of unknown function (DUF1615)
Lact-deh-memb        PF09330.6    291 seq353_BIOID40261    -            582  1.3e-153  510.4   1.8   1   1  1.9e-157  1.3e-153  510.4   1.3     1   291   289   578   289   578 1.00 D-lactate dehydrogenase, membrane binding
FAD_binding_4        PF01565.18   139 seq353_BIOID40261    -            582   2.6e-08   33.3   0.0   1   1   6.3e-12   4.3e-08   32.6   0.0     2   115    58   177    57   197 0.84 FAD binding domain
Usher                PF00577.15   552 seq358_BIOID40261    -            403     4e-88  296.3   1.2   1   1   8.4e-92   5.7e-88  295.8   0.9     1   183   208   393   208   395 0.97 Type VII secretion system (T7SS), usher protein
PapC_N               PF13954.1    146 seq358_BIOID40261    -            403   1.3e-48  164.1   0.0   1   1   4.6e-52   3.1e-48  162.9   0.0     2   146    48   194    47   194 0.98 PapC N-terminal domain
Terminase_GpA        PF05876.7    557 seq361_BIOID40261    -            157   1.2e-28   99.6   0.1   1   1   1.1e-32   1.5e-28   99.4   0.0   432   547     2   116     1   125 0.93 Phage terminase large subunit (GpA)
Sigma70_r3           PF04539.11    78 seq364_BIOID40261    -            239   1.8e-19   69.2   0.6   1   1   5.4e-23   1.8e-19   69.2   0.4     2    72    96   166    95   171 0.95 Sigma-70 region 3
Sigma70_r4           PF04545.11    50 seq364_BIOID40261    -            239     7e-18   63.5   4.4   1   1   1.1e-20   3.6e-17   61.2   1.0     1    49   185   233   185   234 0.98 Sigma-70, region 4
Sigma70_r2           PF04542.9     71 seq364_BIOID40261    -            239   2.7e-17   61.9   0.5   1   1   1.7e-20   5.8e-17   60.9   0.3     1    70    16    88    16    89 0.98 Sigma-70 region 2
Sigma70_r4_2         PF08281.7     54 seq364_BIOID40261    -            239   3.7e-10   38.9   2.9   1   1   6.9e-13   2.4e-09   36.4   0.9     1    54   179   232   179   232 0.98 Sigma-70, region 4
DUF1019              PF06254.6     89 seq365_BIOID40261    -            140   1.4e-23   82.6   0.2   1   1   1.9e-27   2.7e-23   81.8   0.2     2    88    43   120    42   121 0.96 Protein of unknown function (DUF1019)
DUF1391              PF07151.7     49 seq366_BIOID40261    -             76     1e-33  114.4   0.7   1   1   9.1e-38   1.2e-33  114.1   0.5     1    48    28    75    28    76 0.97 Protein of unknown function (DUF1391)
rve_3                PF13683.1     67 seq367_BIOID40261    -            140   3.6e-18   64.7   0.1   1   1   1.4e-21   9.4e-18   63.3   0.0     2    67    55   120    54   120 0.98 Integrase core domain
rve                  PF00665.21   120 seq367_BIOID40261    -            140   1.3e-16   60.6   0.0   1   1   2.9e-20     2e-16   60.0   0.0    49   119     8    82     2    83 0.96 Integrase core domain
gpW                  PF02831.10    68 seq373_BIOID40261    -             67   2.4e-33  113.3   1.7   1   1   1.9e-37   2.6e-33  113.2   1.2     1    68     1    67     1    67 0.99 gpW
HTH_Tnp_IS1          PF12759.2     50 seq375_BIOID40261    -             91   2.2e-31  106.9   0.1   1   1   4.9e-35   3.4e-31  106.3   0.0     1    50    39    88    39    88 0.99 InsA C-terminal domain
Zn_Tnp_IS1           PF03811.8     36 seq375_BIOID40261    -             91   3.1e-20   71.2   4.4   1   1   4.5e-24   3.1e-20   71.2   3.0     1    36     1    36     1    36 0.99 InsA N-terminal domain
DDE_Tnp_IS1          PF03400.8    131 seq376_BIOID40261    -            190   2.1e-53  179.7   0.1   1   1   2.3e-57   3.2e-53  179.1   0.1    19   120    17   118     6   127 0.95 IS1 transposase
Thiolase_N           PF00108.18   264 seq379_BIOID40261    -            393  6.4e-110  366.1   1.9   1   1  1.8e-113    8e-110  365.8   1.3     1   263     1   261     1   262 0.99 Thiolase, N-terminal domain
Thiolase_C           PF02803.13   123 seq379_BIOID40261    -            393   5.5e-53  177.4   0.3   1   1   2.5e-56   1.1e-52  176.4   0.2     2   123   270   391   269   391 0.98 Thiolase, C-terminal domain
ketoacyl-synt        PF00109.21   255 seq379_BIOID40261    -            393   2.2e-06   27.2   2.2   1   1   6.2e-10   2.8e-06   26.8   0.3   170   209    81   120    79   136 0.87 Beta-ketoacyl synthase, N-terminal domain
P2_Phage_GpR         PF06891.6    135 seq381_BIOID40261    -            364   7.1e-36  122.8   0.0   1   1   1.5e-39     1e-35  122.3   0.0     1   135     1   130     1   130 0.98 P2 phage tail completion protein R (GpR)
Phage_tail_S         PF05069.8    148 seq381_BIOID40261    -            364   6.9e-27   93.9   4.3   1   2   1.2e-14   8.1e-11   41.7   1.0     4    61   159   218   156   240 0.85 Phage virion morphogenesis family
Phage_tail_S         PF05069.8    148 seq381_BIOID40261    -            364   6.9e-27   93.9   4.3   2   2   4.4e-18     3e-14   52.9   0.0    59   144   274   356   266   360 0.84 Phage virion morphogenesis family
Aminotran_1_2        PF00155.16   363 seq382_BIOID40261    -            411   6.5e-87  291.7   0.0   1   1   5.4e-91   7.4e-87  291.5   0.0     2   362    41   406    40   407 0.98 Aminotransferase class I and II
Pep_deformylase      PF01327.16   157 seq383_BIOID40261    -            169   6.4e-53  178.2   0.1   1   1   5.6e-57   7.6e-53  177.9   0.1     2   156     4   152     3   153 0.94 Polypeptide deformylase
Phage_portal_2       PF05136.8    355 seq384_BIOID40261    -            530  3.9e-105  351.1   0.3   1   1  3.4e-109  4.7e-105  350.9   0.2     1   355    26   398    26   398 0.98 Phage portal protein, lambda family
TraI                 PF07057.6    126 seq394_BIOID40261    -           1260   2.5e-59  198.6   0.0   1   1   1.8e-62   8.1e-59  196.9   0.0     1   126   938  1064   938  1064 0.98 DNA helicase TraI
AAA_30               PF13604.1    196 seq394_BIOID40261    -           1260     3e-41  141.0   3.9   1   1   6.7e-44   3.1e-40  137.7   1.0     1   186   472   660   472   664 0.94 AAA domain
ABC_tran             PF00005.22   118 seq395_BIOID40261    -            320   1.9e-20   73.2   0.0   1   1   1.6e-23   1.1e-19   70.8   0.0    15   117    41   145    26   146 0.84 ABC transporter
TOBE_2               PF08402.5     75 seq395_BIOID40261    -            320   1.1e-16   60.4   0.0   1   1   3.7e-20   2.5e-16   59.3   0.0     2    73   240   314   239   316 0.92 TOBE domain
Voltage_CLC          PF00654.15   355 seq397_BIOID40261    -            473   7.7e-91  304.6  35.9   1   1   6.1e-93   8.4e-89  297.9  20.9     2   354    89   437    88   438 0.94 Voltage gated chloride channel
Mannitol_dh_C        PF08125.8    245 seq399_BIOID40261    -            470   2.4e-71  239.6   0.0   1   1   9.9e-75   4.5e-71  238.7   0.0     1   244   236   461   236   462 0.98 Mannitol dehydrogenase C-terminal domain
Mannitol_dh          PF01232.18   151 seq399_BIOID40261    -            470   6.7e-27   94.1   0.1   1   1   2.9e-30   1.3e-26   93.2   0.1     1   151    89   211    89   211 0.96 Mannitol dehydrogenase Rossmann domain
DUF3521              PF12035.3     35 seq399_BIOID40261    -            470   7.5e-08   31.9   4.7   1   1   3.7e-11   1.7e-07   30.8   3.2     4    33    26    58    25    59 0.81 Protein of unknown function (DUF3521)
Peptidase_S24        PF00717.18    70 seq401_BIOID40261    -            253   1.3e-12   47.0   0.0   1   1   3.2e-16   2.2e-12   46.3   0.0     1    70   163   231   163   231 0.87 Peptidase S24-like
HTH_3                PF01381.17    55 seq401_BIOID40261    -            253   9.2e-06   25.3   0.1   1   1   2.4e-09   1.6e-05   24.5   0.0     3    55    35    87    33    87 0.95 Helix-turn-helix
Formyl_trans_N       PF00551.14   181 seq402_BIOID40261    -            315   9.4e-56  188.1   0.0   1   1     2e-59   1.3e-55  187.5   0.0     2   180     6   183     5   184 0.98 Formyl transferase
Formyl_trans_C       PF02911.13   100 seq402_BIOID40261    -            315   1.1e-33  115.1   0.1   1   1   2.5e-37   1.7e-33  114.5   0.0     1    99   207   304   207   305 0.98 Formyl transferase, C-terminal domain
DDE_Tnp_1            PF01609.16   211 seq406_BIOID40261    -            413   5.1e-14   52.2   0.0   1   1   5.6e-18   7.6e-14   51.6   0.0    70   187   165   319   108   343 0.77 Transposase DDE domain
CbiA                 PF01656.18   195 seq407_BIOID40261    -            328   4.3e-12   45.7   0.0   1   1   5.7e-16   7.7e-12   44.9   0.0     1   108   111   258   111   268 0.67 CobQ/CobB/MinD/ParA nucleotide binding domain
Caudo_TAP            PF02413.12   130 seq408_BIOID40261    -            181   7.7e-25   87.4   0.1   1   1     9e-29   1.2e-24   86.7   0.0     2   130    40   178    39   178 0.97 Caudovirales tail fibre assembly protein
Gam                  PF06064.6     98 seq409_BIOID40261    -             98   1.2e-54  182.3   4.4   1   1   9.3e-59   1.3e-54  182.2   3.0     1    97     1    97     1    98 0.99 Host-nuclease inhibitor protein Gam
MMR_HSR1             PF01926.18   114 seq412_BIOID40261    -            210   5.6e-18   64.8   0.0   1   1   2.1e-21   7.3e-18   64.5   0.0     1   114    28   146    28   165 0.86 50S ribosome-binding GTPase
FeoB_N               PF02421.13   189 seq412_BIOID40261    -            210   4.6e-06   25.8   0.1   1   1   2.5e-09   8.4e-06   25.0   0.1     1   163    27   200    27   208 0.72 Ferrous iron transport protein B
IstB_IS21            PF01695.12   178 seq413_BIOID40261    -            248   2.7e-21   75.6   0.0   1   1   5.4e-25   3.7e-21   75.2   0.0     4   163    55   219    52   227 0.87 IstB-like ATP binding protein
Bac_DnaA             PF00308.13   219 seq413_BIOID40261    -            248   3.2e-08   33.3   0.0   1   1   5.8e-12     4e-08   33.0   0.0     4   125    70   191    67   224 0.84 Bacterial dnaA  protein
DUF2754              PF10953.3     70 seq415_BIOID40261    -             79   2.1e-47  158.9   2.6   1   1   1.9e-51   2.6e-47  158.6   1.8     1    70    10    79    10    79 0.99 Protein of unknown function (DUF2754)
Hexapep              PF00132.19    36 seq417_BIOID40261    -            326   8.8e-06   24.8  17.6   1   1   5.5e-07    0.0038   16.5   0.5     8    36   232   260   226   260 0.89 Bacterial transferase hexapeptide (six repeats)
AAA_24               PF13479.1    213 seq418_BIOID40261    -            365   1.6e-07   30.9   1.0   1   1   1.9e-10   2.6e-06   27.0   0.7     4   147    14   173    11   225 0.72 AAA domain
Phage_base_V         PF04717.7     79 seq420_BIOID40261    -            193   2.9e-24   84.6   0.2   1   1   4.6e-28   6.2e-24   83.6   0.2     1    78    16    90    16    91 0.97 Phage-related baseplate assembly protein
phage_tail_N         PF08400.5    134 seq422_BIOID40261    -            442   2.4e-53  179.2   0.2   1   1   4.5e-57   6.1e-53  177.9   0.1     1   134     1   134     1   134 0.99 Prophage tail fibre N-terminal
Phage_integr_N       PF02899.12    84 seq423_BIOID40261    -            123   7.9e-07   29.0   0.0   1   1   8.5e-11   1.2e-06   28.4   0.0    19    81    47   104    37   106 0.93 Phage integrase, N-terminal SAM-like domain
DUF1956              PF09209.6    125 seq424_BIOID40261    -            227   1.7e-37  128.0   1.1   1   1   6.6e-41   4.5e-37  126.6   0.3     2   125   100   222    99   222 0.96 Domain of unknown function (DUF1956)
TetR_N               PF00440.18    47 seq424_BIOID40261    -            227   1.6e-13   49.9   0.6   1   1   2.4e-17   1.6e-13   49.9   0.4     1    47    21    66    21    66 0.97 Bacterial regulatory proteins, tetR family
ABG_transport        PF03806.8    502 seq425_BIOID40261    -            626  3.6e-207  688.2  35.1   1   1  3.3e-211  4.6e-207  687.8  24.3     1   499    16   506    16   508 0.99 AbgT putative transporter family
HD                   PF01966.17   122 seq426_BIOID40261    -            231   1.5e-15   57.2   0.7   1   1   2.3e-19   3.1e-15   56.1   0.5     4   121    29   131    27   132 0.92 HD domain
KduI                 PF04962.7    262 seq430_BIOID40261    -            278   1.6e-42  145.3   0.3   1   1   1.4e-46   1.9e-42  145.0   0.2     8   261    31   273    24   274 0.89 KduI/IolB family
Nol1_Nop2_Fmu        PF01189.12   283 seq433_BIOID40261    -            429  9.8e-105  349.8   0.0   1   1  6.3e-108  1.2e-104  349.5   0.0     1   282   164   426   164   427 0.99 NOL1/NOP2/sun family
NusB                 PF01029.13   134 seq433_BIOID40261    -            429   6.1e-26   90.8   0.0   1   1   5.1e-29   9.9e-26   90.1   0.0     1   134     5   127     5   127 0.97 NusB family
Methyltransf_26      PF13659.1    117 seq433_BIOID40261    -            429     8e-11   41.8   0.0   1   1     8e-14   1.6e-10   40.9   0.0     2   116   248   375   247   376 0.90 Methyltransferase domain
Methyltransf_18      PF12847.2    112 seq433_BIOID40261    -            429     3e-10   40.5   0.0   1   1   2.7e-13   5.4e-10   39.7   0.0     2   112   247   375   246   375 0.84 Methyltransferase domain
Methyltransf_31      PF13847.1    152 seq433_BIOID40261    -            429   2.3e-09   36.9   0.0   1   1   2.1e-12   4.1e-09   36.0   0.0     2   113   245   380   244   416 0.82 Methyltransferase domain
MTS                  PF05175.9    170 seq433_BIOID40261    -            429   1.3e-06   27.7   0.0   1   1   1.3e-09   2.5e-06   26.8   0.0    24   151   239   385   229   397 0.86 Methyltransferase small domain
FtsJ                 PF01728.14   181 seq433_BIOID40261    -            429   8.7e-05   22.4   0.0   1   1   8.9e-08   0.00017   21.4   0.0    19    99   242   323   233   400 0.60 FtsJ-like methyltransferase
DUF977               PF06163.6    127 seq434_BIOID40261    -            140   3.5e-59  197.9   0.1   1   1   8.6e-63   3.9e-59  197.8   0.1     1   127     1   136     1   136 1.00 Bacterial protein of unknown function (DUF977)
HTH_24               PF13412.1     48 seq434_BIOID40261    -            140   1.5e-06   27.3   0.0   1   1   5.2e-10   2.4e-06   26.7   0.0     3    45    12    54    10    54 0.91 Winged helix-turn-helix DNA-binding
HTH_IclR             PF09339.5     52 seq434_BIOID40261    -            140   4.5e-05   22.8   0.0   1   1   1.4e-08   6.5e-05   22.3   0.0    14    46    22    54    16    60 0.89 IclR helix-turn-helix domain
SBP_bac_3            PF00497.15   225 seq435_BIOID40261    -            285   4.4e-72  241.8   0.7   1   1   3.8e-76   5.3e-72  241.6   0.5     2   224    63   280    62   281 0.97 Bacterial extracellular solute-binding proteins, family 3
HATPase_c            PF02518.21   111 seq436_BIOID40261    -            496   5.8e-20   70.9   0.0   1   1   2.3e-23   1.1e-19   70.1   0.0     3   109   383   490   381   492 0.97 Histidine kinase-, DNA gyrase B-, and HSP90-like ATPase
HisKA                PF00512.20    68 seq436_BIOID40261    -            496     2e-15   56.4   0.4   1   1   4.3e-19     2e-15   56.4   0.3     2    67   271   337   270   338 0.97 His Kinase A (phospho-acceptor) domain
HAMP                 PF00672.20    70 seq436_BIOID40261    -            496     2e-08   34.1   8.7   1   1     2e-11   9.3e-08   32.0   0.1     2    69   197   265   196   266 0.93 HAMP domain
GPW_gp25             PF04965.9     99 seq438_BIOID40261    -            116   3.3e-20   71.3   0.0   1   1   3.1e-24   4.2e-20   71.0   0.0     6    92    18   104    14   112 0.91 Gene 25-like lysozyme
BPD_transp_1         PF00528.17   185 seq441_BIOID40261    -            175   5.8e-11   42.1   3.0   1   1   5.1e-15   6.9e-11   41.8   1.7    47   116    50   119    27   140 0.87 Binding-protein-dependent transport system inner membrane component
ParB                 PF08775.5    127 seq442_BIOID40261    -            255   8.1e-11   42.2   0.4   1   1   4.2e-14   2.9e-10   40.4   0.0     1    54   195   250   195   254 0.95 ParB family
ParBc                PF02195.13    90 seq442_BIOID40261    -            255   3.2e-07   30.2   0.0   1   1   1.1e-10   7.2e-07   29.1   0.0    11    78    64   129    52   147 0.81 ParB-like nuclease domain
DUF2655              PF10848.3     82 seq443_BIOID40261    -            106   1.4e-57  191.3   1.3   1   1   1.3e-61   1.8e-57  191.0   0.9     1    82     1    82     1    82 1.00 Protein of unknown function (DUF2655)
MtlR                 PF05068.7    170 seq444_BIOID40261    -            195     2e-76  255.0   0.1   1   1   1.7e-80   2.3e-76  254.8   0.1     5   169    26   188     2   189 0.96 Mannitol repressor
HlyD                 PF00529.15   306 seq445_BIOID40261    -            331   8.3e-27   94.1  14.2   1   1   3.5e-30   1.2e-26   93.6   9.8     1   287    42   324    42   329 0.80 HlyD family secretion protein
HlyD_3               PF13437.1    105 seq445_BIOID40261    -            331   8.2e-15   54.9   0.1   1   1   1.1e-15   3.7e-12   46.4   0.0     1   101   205   313   205   317 0.80 HlyD family secretion protein
HlyD_2               PF12700.2    328 seq445_BIOID40261    -            331   2.3e-14   53.1   0.3   1   1   8.5e-17   2.9e-13   49.5   0.2    10   265    32   322    26   327 0.77 HlyD family secretion protein
Biotin_lipoyl_2      PF13533.1     50 seq445_BIOID40261    -            331   8.8e-12   44.3   0.0   1   1   2.6e-15   8.8e-12   44.3   0.0     1    49    42    90    42    91 0.96 Biotin-lipoyl like
Fe-S_biosyn          PF01521.15    91 seq446_BIOID40261    -            114   4.3e-29   99.9   0.0   1   1   3.7e-33     5e-29   99.7   0.0     1    91     9   100     9   100 0.99 Iron-sulphur cluster biosynthesis
Peptidase_S49        PF01343.13   154 seq447_BIOID40261    -            402   1.4e-44  151.4   0.4   1   1   3.4e-48   2.3e-44  150.7   0.3     2   151    46   194    45   197 0.96 Peptidase family S49
Usher                PF00577.15   552 seq448_BIOID40261    -            448  3.9e-113  378.9  17.4   1   1  6.6e-117  4.5e-113  378.7  12.1   221   552     1   360     1   360 0.99 Type VII secretion system (T7SS), usher protein
PapC_C               PF13953.1     68 seq448_BIOID40261    -            448   5.8e-28   96.2   0.1   1   1   2.8e-31   1.9e-27   94.5   0.1     1    67   370   435   370   436 0.97 PapC C-terminal domain
Baseplate_J          PF04865.9    243 seq449_BIOID40261    -            298   2.4e-48  164.5   2.0   1   1   8.6e-49   1.2e-44  152.4   0.6    97   243   113   258   109   258 0.97 Baseplate J-like protein
DNA_methylase        PF00145.12   335 seq452_BIOID40261    -            472   1.6e-76  257.4   0.0   1   1   1.8e-80   2.5e-76  256.8   0.0     1   331    87   448    87   451 0.88 C-5 cytosine-specific DNA methylase
DUF1187              PF06688.6     61 seq453_BIOID40261    -             70   4.4e-36  122.6   2.2   1   1   3.6e-40   4.9e-36  122.5   1.5     1    61    10    70    10    70 0.99 Protein of unknown function (DUF1187)
adh_short            PF00106.20   167 seq456_BIOID40261    -            253   9.4e-28   97.0   0.2   1   1   2.8e-31   1.3e-27   96.6   0.1     1   166    11   176    11   177 0.93 short chain dehydrogenase
adh_short_C2         PF13561.1    243 seq456_BIOID40261    -            253   1.4e-20   74.0   0.0   1   1   4.1e-24   1.9e-20   73.6   0.0     5   241    19   249    17   250 0.91 Enoyl-(Acyl carrier protein) reductase
KR                   PF08659.5    181 seq456_BIOID40261    -            253   3.8e-06   26.5   0.1   1   1   1.3e-09     6e-06   25.9   0.1     3   125    13   129    12   193 0.83 KR domain
PseudoU_synth_2      PF00849.17   164 seq459_BIOID40261    -            319   2.6e-30  105.3   0.1   1   1   6.1e-34   4.2e-30  104.6   0.0     1   163   101   249   101   250 0.90 RNA pseudouridylate synthase
S4                   PF01479.20    48 seq459_BIOID40261    -            319   1.7e-10   40.0   0.2   1   1   4.7e-14   3.2e-10   39.1   0.2     1    48    20    66    20    66 0.96 S4 domain
BPD_transp_1         PF00528.17   185 seq460_BIOID40261    -            264     7e-13   48.3  14.2   1   1   5.1e-17     7e-13   48.3   9.8     2   167    80   247    79   258 0.76 Binding-protein-dependent transport system inner membrane component
Exc                  PF07825.6     77 seq462_BIOID40261    -             93   3.3e-14   52.3   0.2   1   1   3.2e-18   4.4e-14   51.8   0.1     3    56     4    58     2    86 0.89 Excisionase-like protein
PALP                 PF00291.20   307 seq463_BIOID40261    -            360   5.6e-39  134.0   0.1   1   1   4.7e-43   6.4e-39  133.8   0.1     5   307    48   348    44   348 0.80 Pyridoxal-phosphate dependent enzyme
DUF208               PF02677.9    176 seq468_BIOID40261    -            221   1.6e-73  246.1   0.5   1   1   1.3e-77   1.8e-73  245.9   0.3     1   175    20   195    20   196 0.99 Uncharacterized BCR, COG1636
DUF4376              PF14301.1    111 seq469_BIOID40261    -            121   3.5e-33  113.9   0.8   1   1   2.9e-37   3.9e-33  113.7   0.6     1   110     2   117     2   118 0.98 Domain of unknown function (DUF4376)
Anti-adapt_IraP      PF10796.4     87 seq470_BIOID40261    -             86   1.7e-37  127.5   2.4   1   1   1.3e-41   1.8e-37  127.4   1.7     1    87     1    86     1    86 0.99 Sigma-S stabilisation anti-adaptor protein
Phage_integ_N        PF09003.5     81 seq471_BIOID40261    -            115   6.1e-23   80.2   0.9   1   1   6.9e-27   9.4e-23   79.6   0.6     3    81     2    76     1    76 0.95 Bacteriophage lambda integrase, N-terminal domain
Phage_pRha           PF09669.5     92 seq472_BIOID40261    -            282   1.3e-30  105.4   0.2   1   1   3.4e-34   2.3e-30  104.6   0.1     1    92   117   205   117   205 0.97 Phage regulatory protein Rha (Phage_pRha)
Phage_ASH            PF10554.4    108 seq472_BIOID40261    -            282   1.4e-22   79.9   0.9   1   1     3e-26   2.1e-22   79.4   0.6     1   106    14   107    14   109 0.94 Ash protein family
TrkA_N               PF02254.13   116 seq474_BIOID40261    -            458   4.1e-58  194.3   3.5   1   2   5.4e-33   5.3e-30  103.6   0.0     1   108     3   111     3   125 0.92 TrkA-N domain
TrkA_N               PF02254.13   116 seq474_BIOID40261    -            458   4.1e-58  194.3   3.5   2   2   5.9e-29   5.7e-26   90.6   0.7     1   116   235   350   235   350 0.95 TrkA-N domain
TrkA_C               PF02080.16    71 seq474_BIOID40261    -            458   4.3e-21   74.1   0.6   1   2   4.7e-13   4.5e-10   38.8   0.0     3    70   157   225   155   226 0.91 TrkA-C domain
TrkA_C               PF02080.16    71 seq474_BIOID40261    -            458   4.3e-21   74.1   0.6   2   2   4.9e-11   4.7e-08   32.3   0.2     8    70   390   451   388   452 0.89 TrkA-C domain
F420_oxidored        PF03807.12    96 seq474_BIOID40261    -            458   1.9e-12   47.3   2.2   1   2   1.5e-07   0.00015   22.0   0.0     1    52     2    49     2    88 0.87 NADP oxidoreductase coenzyme F420-dependent
F420_oxidored        PF03807.12    96 seq474_BIOID40261    -            458   1.9e-12   47.3   2.2   2   2   1.5e-07   0.00015   22.0   0.3     2    48   235   279   234   355 0.80 NADP oxidoreductase coenzyme F420-dependent
NAD_binding_7        PF13241.1    103 seq474_BIOID40261    -            458   1.2e-11   44.6   3.0   1   1   7.5e-08   7.3e-05   22.8   0.0     8    82   233   319   228   323 0.75 Putative NAD(P)-binding
Shikimate_DH         PF01488.15   135 seq474_BIOID40261    -            458   1.4e-11   44.4   0.6   1   1   5.3e-09   5.2e-06   26.4   0.2    12   102   232   332   222   367 0.77 Shikimate / quinate 5-dehydrogenase
SNARE_assoc          PF09335.6    123 seq475_BIOID40261    -            192   3.1e-18   66.0   1.9   1   1   2.3e-22   3.1e-18   66.0   1.3     3   122    23   143    21   144 0.92 SNARE associated Golgi protein
tRNA_U5-meth_tr      PF05958.6    352 seq477_BIOID40261    -            366  2.3e-186  618.4   1.2   1   1  9.7e-190  2.6e-186  618.2   0.8     1   351    10   365    10   366 0.99 tRNA (Uracil-5-)-methyltransferase
Methyltransf_4       PF02390.12   197 seq477_BIOID40261    -            366   5.5e-07   28.7   0.1   1   1   3.8e-10     1e-06   27.8   0.1    21    86   211   275   178   286 0.81 Putative methyltransferase
MTS                  PF05175.9    170 seq477_BIOID40261    -            366   8.5e-06   25.1   0.0   1   1   5.9e-09   1.6e-05   24.2   0.0    31    87   210   264   188   281 0.86 Methyltransferase small domain
Cons_hypoth95        PF03602.10   183 seq477_BIOID40261    -            366     2e-05   23.9   0.3   1   1   3.1e-08   8.6e-05   21.9   0.2    41   123   209   301   198   317 0.71 Conserved hypothetical protein 95
Tail_P2_I            PF09684.5    139 seq478_BIOID40261    -            176   2.9e-53  179.0   0.0   1   1   2.5e-57   3.4e-53  178.8   0.0     1   139     6   142     6   142 0.99 Phage tail protein (Tail_P2_I)
ABC_tran             PF00005.22   118 seq479_BIOID40261    -            578   4.7e-38  130.0   0.0   1   2   2.9e-21   7.9e-18   64.8   0.0     1   116    47   165    47   167 0.92 ABC transporter
ABC_tran             PF00005.22   118 seq479_BIOID40261    -            578   4.7e-38  130.0   0.0   2   2   8.9e-21   2.4e-17   63.2   0.0     1   118   369   489   369   489 0.90 ABC transporter
AAA_21               PF13304.1    303 seq479_BIOID40261    -            578   1.6e-24   87.2   0.1   1   2   1.9e-11   5.1e-08   33.1   0.0     1   285    35   184    35   192 0.88 AAA domain
AAA_21               PF13304.1    303 seq479_BIOID40261    -            578   1.6e-24   87.2   0.1   2   2   9.4e-11   2.6e-07   30.8   0.0   236   297   460   518   457   518 0.96 AAA domain
DUF2810              PF10928.3     54 seq480_BIOID40261    -            120   3.1e-32  109.9   2.6   1   1   2.4e-36   3.3e-32  109.8   1.1     1    53    66   118    66   119 0.96 Protein of unknown function (DUF2810)
Phage_integrase      PF00589.17   173 seq483_BIOID40261    -            261   1.1e-13   51.0   0.0   1   1   1.5e-17     2e-13   50.2   0.0     8   171    75   242    68   244 0.82 Phage integrase family
DEDD_Tnp_IS110       PF01548.12   144 seq484_BIOID40261    -             96   1.7e-14   53.5   0.0   1   1   1.5e-18     2e-14   53.3   0.0     2    87     7    86     6    90 0.93 Transposase
Alk_phosphatase      PF00245.15   421 seq485_BIOID40261    -            471  2.2e-145  484.4   3.2   1   2  3.7e-138  1.7e-134  448.6   0.7     1   350    64   428    64   430 0.99 Alkaline phosphatase
Alk_phosphatase      PF00245.15   421 seq485_BIOID40261    -            471  2.2e-145  484.4   3.2   2   2   3.9e-13   1.8e-09   36.7   0.0   381   421   430   470   427   470 0.95 Alkaline phosphatase
Metalloenzyme        PF01676.13   262 seq485_BIOID40261    -            471   1.9e-07   30.5   3.6   1   1   5.3e-10   2.4e-06   26.9   0.6   136   228   322   447   313   467 0.84 Metalloenzyme superfamily
Phosphodiest         PF01663.17   364 seq485_BIOID40261    -            471   4.2e-05   22.9   0.0   1   1   1.5e-08   6.6e-05   22.2   0.0   160   254   315   407   225   448 0.71 Type I phosphodiesterase / nucleotide pyrophosphatase
Aldedh               PF00171.17   462 seq488_BIOID40261    -            474  1.2e-165  551.2   0.1   1   1  9.9e-170  1.4e-165  551.0   0.1     3   462    13   470    11   470 0.97 Aldehyde dehydrogenase family
Acid_phosphat_B      PF03767.9    230 seq489_BIOID40261    -            237   3.8e-50  170.2   0.0   1   1   3.2e-54   4.3e-50  170.0   0.0     2   229    11   220    10   221 0.96 HAD superfamily, subfamily IIIB (Acid phosphatase)
DDE_Tnp_1            PF01609.16   211 seq490_BIOID40261    -            142   3.3e-05   23.4   0.0   1   1   2.4e-09   3.3e-05   23.4   0.0    69   112    55   102     3   134 0.77 Transposase DDE domain
HDPD                 PF02924.9    118 seq491_BIOID40261    -             92     5e-09   35.8   0.1   1   1   4.2e-13   5.8e-09   35.6   0.1     2    87     4    83     3    86 0.92 Bacteriophage lambda head decoration protein D
Sugar_tr             PF00083.19   451 seq492_BIOID40261    -            507  6.5e-130  433.5  32.8   1   1  2.2e-133  7.7e-130  433.3  22.7     2   449    61   494    60   496 0.96 Sugar (and other) transporter
MFS_1                PF07690.11   354 seq492_BIOID40261    -            507   5.4e-38  130.5  40.4   1   1   4.6e-41   1.6e-37  129.0  23.0     2   328    65   410    64   422 0.80 Major Facilitator Superfamily
MFS_2                PF13347.1    427 seq492_BIOID40261    -            507     6e-10   37.9  34.0   1   1   9.7e-11   3.3e-07   28.9   5.8   190   343    24   176    16   180 0.84 MFS/sugar transport protein
TRI12                PF06609.8    599 seq492_BIOID40261    -            507   1.5e-09   36.5   6.9   1   1   4.3e-13   1.5e-09   36.5   4.8    38   229    51   246    35   257 0.75 Fungal trichothecene efflux pump (TRI12)
Fimbrial             PF00419.15   145 seq495_BIOID40261    -            176   1.6e-21   76.9   4.0   1   1   1.4e-25   1.9e-21   76.7   2.8     1   145    27   176    27   176 0.94 Fimbrial protein
HOK_GEF              PF01848.11    43 seq498_BIOID40261    -             70   2.4e-18   65.0   3.7   1   1   2.4e-22   3.2e-18   64.6   2.5     1    43    24    66    24    66 0.97 Hok/gef family
Vsr                  PF03852.10    75 seq499_BIOID40261    -            156   1.9e-34  116.9   0.1   1   1   2.3e-38   3.1e-34  116.2   0.1     1    73     2    74     2    76 0.98 DNA mismatch endonuclease Vsr
Lipoprotein_20       PF13942.1    180 seq500_BIOID40261    -            160   8.1e-64  214.3   7.0   1   1     7e-68   9.6e-64  214.1   4.9    36   179     1   144     1   145 0.98 YfhG lipoprotein
DicB                 PF05358.6     62 seq502_BIOID40261    -             62   6.3e-38  127.9   0.2   1   1   4.9e-42   6.8e-38  127.8   0.1     1    60     1    60     1    62 0.99 DicB protein
Phage_cap_E          PF03864.10   329 seq503_BIOID40261    -            342   2.6e-65  220.4   0.2   1   1   2.1e-69   2.9e-65  220.2   0.1     1   329     4   341     4   341 0.93 Phage major capsid protein E
BPD_transp_1         PF00528.17   185 seq504_BIOID40261    -            222   2.8e-25   88.8  11.3   1   1   2.7e-29   3.8e-25   88.3   7.8     1   183    33   214    33   216 0.97 Binding-protein-dependent transport system inner membrane component
DUF1482              PF07358.6     57 seq508_BIOID40261    -             65   3.3e-28   96.9   0.1   1   1   2.7e-32   3.7e-28   96.7   0.1     1    57     7    64     7    64 0.98 Protein of unknown function (DUF1482)
Fimbrial             PF00419.15   145 seq509_BIOID40261    -            169   1.3e-09   38.3   8.2   1   1   1.2e-13   1.6e-09   37.9   5.7     1   144    30   168    30   169 0.74 Fimbrial protein
DUF3251              PF11622.3    165 seq510_BIOID40261    -            227     4e-07   29.4   3.5   1   1   1.7e-10   2.3e-06   27.0   2.4    12   152    50   203    36   215 0.67 Protein of unknown function (DUF3251)
UPF0047              PF01894.12   118 seq513_BIOID40261    -            138   1.6e-38  131.0   0.0   1   1   1.3e-42   1.8e-38  130.8   0.0     1   117    17   135    17   136 0.97 Uncharacterised protein family UPF0047
Sigma54_activat      PF00158.21   168 seq516_BIOID40261    -            449   2.6e-72  241.6   0.0   1   1   2.3e-75     8e-72  240.0   0.0     1   167   141   307   141   308 0.98 Sigma-54 interaction domain
Response_reg         PF00072.19   112 seq516_BIOID40261    -            449     3e-29  101.1   0.0   1   1   1.8e-32   6.3e-29  100.1   0.0     1   111    13   122    13   123 0.98 Response regulator receiver domain
AAA_5                PF07728.9    139 seq516_BIOID40261    -            449   3.6e-06   26.6   0.0   1   1   2.1e-09     7e-06   25.6   0.0     2   119   165   279   164   299 0.74 AAA domain (dynein-related subfamily)
AAA                  PF00004.24   132 seq516_BIOID40261    -            449   0.00011   22.3   0.0   1   1   7.7e-08   0.00026   21.0   0.0     1   127   165   297   165   302 0.74 ATPase family associated with various cellular activities (AAA)
DUF2303              PF10065.4    276 seq519_BIOID40261    -            274   3.9e-93  311.2   0.6   1   1   3.1e-97   4.3e-93  311.0   0.4     1   276     1   273     1   273 0.98 Uncharacterized conserved protein (DUF2303)
TraX                 PF05857.6    219 seq520_BIOID40261    -            267   1.5e-51  175.0   9.6   1   1   1.3e-55   1.7e-51  174.8   6.7     2   218    51   266    50   267 0.96 TraX protein
DUF177               PF02620.12   119 seq521_BIOID40261    -            173   4.8e-23   81.3   0.7   1   1   5.4e-27   7.4e-23   80.7   0.5     1   119    61   171    61   171 0.90 Uncharacterized ACR, COG1399
DNA_binding_1        PF01035.15    85 seq522_BIOID40261    -            154   4.7e-33  112.6   0.0   1   1   9.2e-37   6.3e-33  112.2   0.0     1    82    70   151    70   154 0.98 6-O-methylguanine DNA methyltransferase, DNA binding domain
Methyltransf_1N      PF02870.10    77 seq522_BIOID40261    -            154   3.2e-12   46.7   0.0   1   1   6.5e-16   4.4e-12   46.2   0.0    17    76     2    66     1    67 0.97 6-O-methylguanine DNA methyltransferase, ribonuclease-like domain
Exonuc_VIII          PF06630.6    182 seq523_BIOID40261    -            766   3.6e-57  192.5   0.0   1   1   2.6e-61   3.6e-57  192.5   0.0    41   182     1   142     1   142 0.98 Enterobacterial exodeoxyribonuclease VIII
DUF1367              PF07105.6    196 seq525_BIOID40261    -            199   8.1e-86  286.2   0.1   1   1   6.6e-90     9e-86  286.1   0.1     1   196     1   199     1   199 0.98 Protein of unknown function (DUF1367)
ABC_tran             PF00005.22   118 seq527_BIOID40261    -            250   6.4e-27   94.1   0.0   1   1   5.1e-30     1e-26   93.5   0.0     1   118    43   173    43   173 0.88 ABC transporter
AAA_21               PF13304.1    303 seq527_BIOID40261    -            250   1.6e-15   57.7   0.0   1   1   1.6e-11   3.1e-08   33.8   0.0   234   299   142   204   135   207 0.94 AAA domain
AAA_22               PF13401.1    131 seq527_BIOID40261    -            250   1.3e-08   34.8   0.1   1   1     8e-11   1.6e-07   31.4   0.1     5   121    30   200    26   207 0.83 AAA domain
AAA_16               PF13191.1    166 seq527_BIOID40261    -            250   7.1e-08   32.8   0.3   1   1   7.7e-11   1.5e-07   31.8   0.2    19   104    26   130    19   215 0.60 AAA ATPase domain
AAA_10               PF12846.2    328 seq527_BIOID40261    -            250   2.7e-07   30.0   0.0   1   1   1.9e-10   3.7e-07   29.6   0.0     4   191    32   236    30   243 0.65 AAA-like domain
MscL                 PF01741.13   128 seq529_BIOID40261    -            136   2.3e-57  192.5   3.1   1   1   1.9e-61   2.6e-57  192.3   2.2     1   128     3   132     3   132 0.98 Large-conductance mechanosensitive channel, MscL
FimH_man-bind        PF09160.5    147 seq530_BIOID40261    -            303   1.5e-57  193.4   0.2   1   1     4e-61   2.8e-57  192.5   0.1     1   147    27   171    27   171 0.99 FimH, mannose binding
Fimbrial             PF00419.15   145 seq530_BIOID40261    -            303   1.1e-09   38.4   7.6   1   1   1.7e-13   1.1e-09   38.4   5.3     7   145   176   303   170   303 0.85 Fimbrial protein
DUF419               PF04237.8     92 seq531_BIOID40261    -            118   1.4e-22   79.7   0.1   1   1   1.2e-26   1.6e-22   79.4   0.0     1    91    10   102    10   103 0.98 Protein of unknown function (DUF419)
HIM                  PF05662.9     21 seq537_BIOID40261    -           1616   7.7e-84  272.1 100.4   1   8   1.7e-09   4.8e-06   25.9   0.2     1    21   382   405   382   405 0.99 Haemagglutinin
HIM                  PF05662.9     21 seq537_BIOID40261    -           1616   7.7e-84  272.1 100.4   2   8   7.3e-11     2e-07   30.3   1.2     2    21   570   592   569   592 0.97 Haemagglutinin
HIM                  PF05662.9     21 seq537_BIOID40261    -           1616   7.7e-84  272.1 100.4   3   8   3.5e-11   9.5e-08   31.3   0.9     2    21   655   677   654   677 0.97 Haemagglutinin
HIM                  PF05662.9     21 seq537_BIOID40261    -           1616   7.7e-84  272.1 100.4   4   8   3.1e-11   8.4e-08   31.5   0.7     3    21  1028  1049  1026  1049 0.97 Haemagglutinin
HIM                  PF05662.9     21 seq537_BIOID40261    -           1616   7.7e-84  272.1 100.4   5   8   1.3e-09   3.5e-06   26.4   0.0     1    21  1183  1203  1183  1203 0.98 Haemagglutinin
HIM                  PF05662.9     21 seq537_BIOID40261    -           1616   7.7e-84  272.1 100.4   6   8   3.6e-12   9.8e-09   34.4   1.9     1    21  1319  1339  1319  1339 0.98 Haemagglutinin
HIM                  PF05662.9     21 seq537_BIOID40261    -           1616   7.7e-84  272.1 100.4   7   8   1.7e-12   4.8e-09   35.4   1.6     1    21  1440  1460  1440  1460 0.98 Haemagglutinin
HIM                  PF05662.9     21 seq537_BIOID40261    -           1616   7.7e-84  272.1 100.4   8   8   6.1e-10   1.7e-06   27.4   1.5     1    21  1493  1513  1493  1513 0.96 Haemagglutinin
Hep_Hag              PF05658.9     28 seq537_BIOID40261    -           1616   1.4e-67  220.9 182.2   1  13   1.1e-07   0.00031   20.7   0.0     1    27   130   156   130   157 0.94 Hep_Hag
Hep_Hag              PF05658.9     28 seq537_BIOID40261    -           1616   1.4e-67  220.9 182.2   2  13   5.9e-09   1.6e-05   24.7   1.5     1    26   158   183   158   185 0.94 Hep_Hag
Hep_Hag              PF05658.9     28 seq537_BIOID40261    -           1616   1.4e-67  220.9 182.2   3  13   1.1e-08     3e-05   23.9   1.5     1    27   200   226   200   227 0.95 Hep_Hag
Hep_Hag              PF05658.9     28 seq537_BIOID40261    -           1616   1.4e-67  220.9 182.2   4  13   3.4e-09   9.4e-06   25.5   0.1     1    27   214   240   214   241 0.95 Hep_Hag
Hep_Hag              PF05658.9     28 seq537_BIOID40261    -           1616   1.4e-67  220.9 182.2   5  13   8.5e-09   2.3e-05   24.2   2.7     1    26   228   253   228   255 0.96 Hep_Hag
Hep_Hag              PF05658.9     28 seq537_BIOID40261    -           1616   1.4e-67  220.9 182.2   6  13   7.3e-09     2e-05   24.4   2.2     3    27   257   281   256   282 0.94 Hep_Hag
Hep_Hag              PF05658.9     28 seq537_BIOID40261    -           1616   1.4e-67  220.9 182.2   7  13   6.1e-10   1.7e-06   27.8   0.5     1    28   269   296   269   296 0.97 Hep_Hag
Hep_Hag              PF05658.9     28 seq537_BIOID40261    -           1616   1.4e-67  220.9 182.2   8  13   1.1e-08   3.1e-05   23.8   1.1     1    27   283   309   283   310 0.92 Hep_Hag
Hep_Hag              PF05658.9     28 seq537_BIOID40261    -           1616   1.4e-67  220.9 182.2   9  13   1.6e-09   4.5e-06   26.5   2.4     1    28   297   324   297   324 0.95 Hep_Hag
Hep_Hag              PF05658.9     28 seq537_BIOID40261    -           1616   1.4e-67  220.9 182.2  10  13   2.2e-08     6e-05   22.9   2.5     1    27   353   379   353   380 0.96 Hep_Hag
Hep_Hag              PF05658.9     28 seq537_BIOID40261    -           1616   1.4e-67  220.9 182.2  11  13   3.4e-10   9.3e-07   28.6   3.9     1    27  1099  1125  1099  1126 0.95 Hep_Hag
Hep_Hag              PF05658.9     28 seq537_BIOID40261    -           1616   1.4e-67  220.9 182.2  12  13   1.3e-07   0.00034   20.5   4.4     1    28  1259  1286  1259  1286 0.96 Hep_Hag
Hep_Hag              PF05658.9     28 seq537_BIOID40261    -           1616   1.4e-67  220.9 182.2  13  13     3e-10   8.2e-07   28.8   4.5     1    28  1397  1424  1397  1424 0.96 Hep_Hag
YadA                 PF03895.10    78 seq537_BIOID40261    -           1616   7.5e-24   83.4  10.1   1   1   2.7e-27   7.5e-24   83.4   7.0     2    78  1539  1616  1538  1616 0.98 YadA-like C-terminal region
ESPR                 PF13018.1     24 seq537_BIOID40261    -           1616   1.7e-09   36.7   1.3   1   1   3.8e-12     1e-08   34.3   0.2     1    24     1    24     1    24 0.98 Extended Signal Peptide of Type V secretion system
PsiF_repeat          PF07769.9     35 seq538_BIOID40261    -            106     5e-37  125.0  21.0   1   2   7.1e-24   9.7e-20   69.7   4.0     2    35    26    59    25    59 0.97 psiF repeat
PsiF_repeat          PF07769.9     35 seq538_BIOID40261    -            106     5e-37  125.0  21.0   2   2   2.4e-21   3.3e-17   61.5   5.0     2    35    70   103    69   103 0.97 psiF repeat
Packaging_FI         PF14000.1    125 seq540_BIOID40261    -            140   1.8e-39  134.6   0.1   1   1   1.5e-43     2e-39  134.5   0.0     1   125    14   137    14   137 0.98 DNA packaging protein FI
ABC2_membrane_3      PF12698.2    344 seq542_BIOID40261    -            377   2.2e-44  151.7  22.3   1   1   7.2e-48   2.5e-44  151.6  15.5     2   344    27   370    26   370 0.88 ABC-2 family transporter protein
ABC2_membrane_2      PF12679.2    277 seq542_BIOID40261    -            377   1.5e-39  135.4  14.8   1   1   5.9e-43     2e-39  134.9  10.3     2   270    13   370    12   375 0.87 ABC-2 family transporter protein
ABC2_membrane        PF01061.19   209 seq542_BIOID40261    -            377   1.6e-23   82.8  36.0   1   1   8.6e-26   2.9e-22   78.7  16.2    47   208   179   341   146   342 0.91 ABC-2 type transporter
ABC2_membrane_4      PF12730.2    232 seq542_BIOID40261    -            377   3.3e-16   59.0  17.3   1   1   1.4e-19   4.9e-16   58.4  12.0     3   229    18   363    17   369 0.74 ABC-2 family transporter protein
Ribosomal_L32p       PF01783.18    56 seq544_BIOID40261    -             57   4.1e-19   68.3   0.9   1   1   3.3e-23   4.4e-19   68.2   0.7     1    56     2    57     2    57 0.98 Ribosomal L32p protein family
HD                   PF01966.17   122 seq545_BIOID40261    -            443     4e-11   42.8   0.1   1   1     2e-14   1.3e-10   41.1   0.0     1    64     4    84     4   121 0.88 HD domain
Hexapep              PF00132.19    36 seq546_BIOID40261    -            269   3.9e-13   48.1  10.9   1   1   1.4e-13   1.9e-09   36.4   4.4     1    36   151   186   151   186 0.96 Bacterial transferase hexapeptide (six repeats)
Cytochrom_C552       PF02335.10   435 seq547_BIOID40261    -            478  1.2e-172  574.3   8.0   1   1  2.2e-176  1.5e-172  574.0   5.5     3   433    43   472    41   474 0.98 Cytochrome c552
DUF1364              PF07102.7     94 seq549_BIOID40261    -             76   4.2e-33  112.9   0.6   1   1   3.1e-37   4.3e-33  112.9   0.4     1    67     1    67     1    76 0.93 Protein of unknown function (DUF1364)
cNMP_binding         PF00027.24    91 seq550_BIOID40261    -            250   4.7e-16   58.2   0.0   1   1   1.8e-19   8.1e-16   57.5   0.0     4    90    52   137    49   138 0.95 Cyclic nucleotide-binding domain
Crp                  PF00325.15    32 seq550_BIOID40261    -            250   3.5e-15   55.0   1.4   1   1     9e-19   4.1e-15   54.8   0.3     1    32   193   224   193   224 0.97 Bacterial regulatory proteins, crp family
HTH_Crp_2            PF13545.1     76 seq550_BIOID40261    -            250   4.9e-13   48.5   0.0   1   1     2e-16   9.1e-13   47.7   0.0     1    76   168   242   168   242 0.96 Crp-like helix-turn-helix domain
Asp_Glu_race         PF01177.17   217 seq551_BIOID40261    -            149     5e-21   75.5   0.0   1   1   4.3e-25   5.9e-21   75.2   0.0     1   128     7   137     7   145 0.91 Asp/Glu/Hydantoin racemase
Acyltransferase      PF01553.16   132 seq553_BIOID40261    -            310     3e-14   52.4   0.0   1   1   3.1e-18   4.2e-14   51.9   0.0     3   119    84   220    82   238 0.82 Acyltransferase
FinO_N               PF12602.3     72 seq554_BIOID40261    -            186   3.2e-26   91.3  11.5   1   1   9.2e-30   6.3e-26   90.3   8.0     1    72     1    62     1    62 0.99 Fertility inhibition protein N terminal
ProQ                 PF04352.8    115 seq554_BIOID40261    -            186   4.7e-26   90.5   0.9   1   1   1.1e-28   7.8e-25   86.6   0.0     6   113    73   180    68   181 0.95 ProQ/FINO family
FA_synthesis         PF02504.10   323 seq555_BIOID40261    -            346  4.2e-124  413.5   0.0   1   1  3.4e-128  4.7e-124  413.3   0.0     8   323     1   321     1   321 0.99 Fatty acid synthesis protein
GGDEF                PF00990.16   161 seq556_BIOID40261    -            371   9.2e-48  161.7   0.0   1   1   1.8e-51   1.2e-47  161.3   0.0     2   161   211   366   210   366 0.97 GGDEF domain
MASE2                PF05230.6     91 seq556_BIOID40261    -            371   1.8e-32  111.0   9.9   1   1     7e-36   4.8e-32  109.6   3.5     1    91    39   129    39   129 0.99 MASE2 domain
DUF808               PF05661.7    295 seq558_BIOID40261    -            226  1.4e-109  365.3   7.0   1   1  1.2e-113  1.6e-109  365.1   4.8     1   225     3   226     3   226 0.94 Protein of unknown function (DUF808)
Phage_attach         PF05354.6    117 seq559_BIOID40261    -            125   4.3e-60  200.2   0.2   1   1   7.3e-64     5e-60  200.0   0.1     1   117     1   117     1   119 0.97 Phage Head-Tail Attachment
Gifsy-2              PF13856.1     95 seq559_BIOID40261    -            125   2.3e-22   78.7   0.0   1   1   4.1e-26   2.8e-22   78.5   0.0     1    95     4   105     4   105 0.97 ATP-binding sugar transporter from pro-phage
DUF1133              PF06576.6    176 seq560_BIOID40261    -            184  1.2e-103  343.6   2.6   1   1  9.6e-108  1.3e-103  343.5   1.8     1   176     1   176     1   176 1.00 Protein of unknown function (DUF1133)
Autoind_bind         PF03472.10   149 seq562_BIOID40261    -            240   5.5e-31  106.7   0.1   1   1   1.1e-34   7.4e-31  106.3   0.1     2   141    23   157    22   165 0.92 Autoinducer binding domain
GerE                 PF00196.14    58 seq562_BIOID40261    -            240   3.4e-23   80.6   0.5   1   1   9.4e-27   6.5e-23   79.7   0.4     2    58   178   234   177   234 0.97 Bacterial regulatory proteins, luxR family
Pyr_redox_2          PF07992.9    200 seq563_BIOID40261    -            466   3.5e-32  111.8   0.0   1   1   3.5e-35   6.9e-32  110.8   0.0     1   198     8   315     8   317 0.89 Pyridine nucleotide-disulphide oxidoreductase
Pyr_redox_dim        PF02852.17   110 seq563_BIOID40261    -            466   4.1e-30  103.9   0.8   1   1   5.4e-33   1.1e-29  102.5   0.5     1   109   346   457   346   458 0.97 Pyridine nucleotide-disulphide oxidoreductase, dimerisation domain
Pyr_redox            PF00070.22    80 seq563_BIOID40261    -            466   1.7e-18   66.6   1.7   1   1   4.2e-19   8.3e-16   58.0   0.0     1    76   178   251   178   258 0.94 Pyridine nucleotide-disulphide oxidoreductase
Pyr_redox_3          PF13738.1    203 seq563_BIOID40261    -            466     3e-08   33.8   0.0   1   1   1.5e-10   2.9e-07   30.6   0.0     1   176    10   185    10   212 0.70 Pyridine nucleotide-disulphide oxidoreductase
FAD_binding_2        PF00890.19   421 seq563_BIOID40261    -            466   6.7e-06   25.0   3.4   1   1   3.2e-08   6.2e-05   21.9   1.5     1    40     8    48     8    51 0.96 FAD binding domain
Thi4                 PF01946.12   230 seq563_BIOID40261    -            466   1.5e-05   24.1   0.4   1   1   3.4e-08   6.6e-05   21.9   0.2    17    61     6    50     2    64 0.89 Thi4 family
P-II                 PF00543.17   102 seq564_BIOID40261    -            112   1.3e-43  147.5   2.6   1   1     1e-47   1.4e-43  147.3   1.8     1   102     4   105     4   105 0.99 Nitrogen regulatory protein P-II
Minor_tail_Z         PF06763.6    189 seq565_BIOID40261    -             83   9.4e-23   80.7   1.7   1   1   7.8e-27   1.1e-22   80.5   1.1     1    65     2    74     2    79 0.95 Prophage minor tail protein Z (GPZ)
Minor_tail_Z         PF06763.6    189 seq571_BIOID40261    -            115   2.4e-56  190.2   0.6   1   1   1.9e-60   2.7e-56  190.1   0.4    72   189     2   115     1   115 0.97 Prophage minor tail protein Z (GPZ)
DUF808               PF05661.7    295 seq573_BIOID40261    -             77   1.2e-16   60.3   8.8   1   1   9.6e-21   1.3e-16   60.1   6.1   228   293     1    64     1    66 0.95 Protein of unknown function (DUF808)
Usp                  PF00582.21   140 seq575_BIOID40261    -            316   1.9e-33  115.4   0.0   1   2   4.8e-21   6.6e-17   61.9   0.0     1   140     3   146     3   146 0.98 Universal stress protein family
Usp                  PF00582.21   140 seq575_BIOID40261    -            316   1.9e-33  115.4   0.0   2   2   6.8e-18   9.3e-14   51.6   0.1    16   140   174   300   156   300 0.89 Universal stress protein family
ABC2_membrane_3      PF12698.2    344 seq576_BIOID40261    -            368   2.4e-53  181.2  14.5   1   1   8.4e-57   2.9e-53  181.0  10.1     7   338    25   355    21   361 0.91 ABC-2 family transporter protein
ABC2_membrane        PF01061.19   209 seq576_BIOID40261    -            368   5.6e-36  123.5  16.2   1   1     3e-39     1e-35  122.6   7.6    52   207   164   331   120   333 0.87 ABC-2 type transporter
ABC2_membrane_2      PF12679.2    277 seq576_BIOID40261    -            368   2.2e-30  105.3   9.0   1   1   8.4e-34   2.9e-30  104.9   6.3     1   275     6   366     6   368 0.87 ABC-2 family transporter protein
ABC2_membrane_4      PF12730.2    232 seq576_BIOID40261    -            368   9.8e-20   70.5   7.7   1   1   3.8e-23   1.3e-19   70.2   5.3     2   224    11   352    10   358 0.79 ABC-2 family transporter protein
DNA_pol3_theta       PF06440.6     75 seq577_BIOID40261    -            105   3.9e-38  128.7   0.3   1   1   3.6e-42   4.9e-38  128.4   0.2     3    74    32   103    30   104 0.97 DNA polymerase III, theta subunit
Methyltransf_25      PF13649.1    101 seq578_BIOID40261    -            157     1e-15   57.7   0.0   1   1   2.8e-19   1.3e-15   57.4   0.0     1   101     7   114     7   114 0.95 Methyltransferase domain
DUF2158              PF09926.4     53 seq579_BIOID40261    -             60   8.4e-19   66.6   0.4   1   1   7.3e-23     1e-18   66.3   0.3     1    53     3    49     3    49 0.98 Uncharacterized small protein (DUF2158)
SNase                PF00565.12   108 seq580_BIOID40261    -            173   1.1e-28   99.4   0.1   1   1   1.1e-32   1.4e-28   99.1   0.0     1   108    64   160    64   160 0.98 Staphylococcal nuclease homologue
ACP_syn_III_C        PF08541.5     90 seq581_BIOID40261    -            317   2.8e-37  126.5   0.0   1   1   2.8e-40   9.5e-37  124.7   0.0     1    90   228   317   228   317 0.98 3-Oxoacyl-[acyl-carrier-protein (ACP)] synthase III C terminal
ACP_syn_III          PF08545.5     80 seq581_BIOID40261    -            317   4.2e-30  103.1   1.3   1   1   2.3e-33     8e-30  102.2   0.9     1    80   106   183   106   183 0.99 3-Oxoacyl-[acyl-carrier-protein (ACP)] synthase III
HMG_CoA_synt_N       PF01154.12   174 seq581_BIOID40261    -            317   1.2e-05   24.8   0.1   1   1   5.7e-09     2e-05   24.1   0.1     7   150     5   143     2   167 0.85 Hydroxymethylglutaryl-coenzyme A synthase N terminal
Chal_sti_synt_N      PF00195.14   227 seq581_BIOID40261    -            317   2.5e-05   23.5   0.7   1   1   1.3e-08   4.5e-05   22.6   0.5    98   225    48   168    21   170 0.81 Chalcone and stilbene synthases, N-terminal domain
DUF2566              PF10753.4     55 seq582_BIOID40261    -             82   3.4e-29  100.3   5.3   1   1   3.3e-33   4.5e-29  100.0   3.7     1    55    28    82    28    82 0.99 Protein of unknown function (DUF2566)
LysR_substrate       PF03466.15   209 seq583_BIOID40261    -            354   2.5e-33  114.8   0.0   1   1   5.6e-37   3.9e-33  114.2   0.0     6   208   148   352   144   353 0.97 LysR substrate binding domain
HTH_1                PF00126.22    60 seq583_BIOID40261    -            354   6.2e-19   67.3   2.6   1   1   1.9e-22   1.3e-18   66.3   1.8     1    60    60   119    60   119 0.94 Bacterial regulatory helix-turn-helix protein, lysR family
PDZ                  PF00595.19    81 seq584_BIOID40261    -            474   3.1e-29  100.8   8.2   1   2   2.7e-19   9.1e-16   57.6   0.1     7    80   285   367   279   368 0.90 PDZ domain (Also known as DHR or GLGF)
PDZ                  PF00595.19    81 seq584_BIOID40261    -            474   3.1e-29  100.8   8.2   2   2   3.7e-15   1.3e-11   44.4   2.2    11    81   394   463   385   463 0.89 PDZ domain (Also known as DHR or GLGF)
PDZ_2                PF13180.1     82 seq584_BIOID40261    -            474     2e-26   91.5   2.4   1   2   1.2e-18   4.1e-15   55.3   0.0    12    82   300   380   285   380 0.88 PDZ domain
PDZ_2                PF13180.1     82 seq584_BIOID40261    -            474     2e-26   91.5   2.4   2   2   2.5e-12   8.6e-09   35.0   0.4     4    59   399   454   396   471 0.87 PDZ domain
Trypsin_2            PF13365.1    120 seq584_BIOID40261    -            474   8.2e-21   74.0   0.6   1   1   5.5e-24   1.9e-20   72.9   0.4     1   120   114   250   114   250 0.79 Trypsin-like peptidase domain
Trypsin              PF00089.21   220 seq584_BIOID40261    -            474   1.4e-20   73.7   0.3   1   1   6.5e-24   2.2e-20   73.0   0.2    21   218   114   275    87   277 0.83 Trypsin
CN_hydrolase         PF00795.17   184 seq585_BIOID40261    -            218   3.8e-14   52.3   0.0   1   1   3.4e-18   4.7e-14   52.0   0.0     1   119     5   114     5   150 0.92 Carbon-nitrogen hydrolase
Paired_CXXCH_1       PF09699.5     41 seq587_BIOID40261    -            188   4.6e-08   32.3  25.5   1   1   1.9e-08   6.6e-05   22.2   3.7     4    40   133   171   129   172 0.78 Doubled CXXCH motif (Paired_CXXCH_1)
Lysis_S              PF04971.7     68 seq591_BIOID40261    -             71   3.9e-47  157.7   0.6   1   1   3.1e-51   4.3e-47  157.5   0.4     1    68     4    71     4    71 1.00 Lysis protein S
DUF2526              PF10735.4     77 seq593_BIOID40261    -             77   3.1e-47  158.3   5.7   1   1   2.5e-51   3.4e-47  158.2   4.0     1    77     1    77     1    77 1.00 Protein of unknown function (DUF2526)
DUF4224              PF13986.1     47 seq595_BIOID40261    -             67   5.8e-19   67.2   0.0   1   1   4.8e-23   6.5e-19   67.0   0.0     1    46     4    49     4    50 0.96 Domain of unknown function (DUF4224)
Orn_Arg_deC_N        PF02784.11   251 seq599_BIOID40261    -            420   2.9e-66  223.1   0.0   1   1   5.2e-70   3.6e-66  222.8   0.0     1   251    32   276    32   276 0.97 Pyridoxal-dependent decarboxylase, pyridoxal binding domain
Orn_DAP_Arg_deC      PF00278.17   116 seq599_BIOID40261    -            420   5.8e-22   77.4   0.0   1   1   1.4e-25   9.4e-22   76.8   0.0     1   115   279   396   279   397 0.95 Pyridoxal-dependent decarboxylase, C-terminal sheet domain
Phage_lysozyme       PF00959.14   110 seq600_BIOID40261    -            165   1.8e-32  111.7   0.1   1   1   1.7e-36   2.3e-32  111.4   0.1     1   109    48   154    48   155 0.98 Phage lysozyme
Response_reg         PF00072.19   112 seq601_BIOID40261    -            218   3.8e-30  104.0   0.1   1   1   1.4e-33   6.2e-30  103.3   0.1     1   111     4   115     4   116 0.98 Response regulator receiver domain
GerE                 PF00196.14    58 seq601_BIOID40261    -            218   3.4e-22   77.3   2.1   1   1   9.9e-26   4.5e-22   77.0   0.1     2    58   148   204   147   204 0.98 Bacterial regulatory proteins, luxR family
Sigma70_r4_2         PF08281.7     54 seq601_BIOID40261    -            218   1.6e-06   27.3   0.3   1   1   7.2e-10   3.3e-06   26.3   0.1     9    50   148   188   147   192 0.92 Sigma-70, region 4
Phage_integr_N2      PF13495.1     85 seq602_BIOID40261    -            223   2.4e-07   30.8   0.1   1   1   5.4e-11   3.7e-07   30.2   0.1     2    83    67   145    66   147 0.91 Phage integrase, N-terminal SAM-like domain
Phage_integrase      PF00589.17   173 seq602_BIOID40261    -            223   1.7e-05   24.4   0.0   1   1   1.6e-08   0.00011   21.8   0.0     2    68   165   223   164   223 0.84 Phage integrase family
Fer4_11              PF13247.1     99 seq603_BIOID40261    -            223   1.4e-26   92.1  10.8   1   1     1e-29   1.4e-26   92.1   7.5     2    98    84   181    83   182 0.95 4Fe-4S dicluster domain
Fer4_7               PF12838.2     52 seq603_BIOID40261    -            223     4e-17   62.2  26.6   1   2   2.1e-12   2.9e-09   37.0   5.6     2    52    46   108    45   108 0.75 4Fe-4S dicluster domain
Fer4_7               PF12838.2     52 seq603_BIOID40261    -            223     4e-17   62.2  26.6   2   2   1.5e-09   2.1e-06   27.9   8.5     2    52   125   176   124   176 0.81 4Fe-4S dicluster domain
Fer4_9               PF13187.1     55 seq603_BIOID40261    -            223   1.2e-15   57.3  25.1   1   2   4.7e-10   6.4e-07   29.4   4.8     2    54    46   108    45   111 0.87 4Fe-4S dicluster domain
Fer4_9               PF13187.1     55 seq603_BIOID40261    -            223   1.2e-15   57.3  25.1   2   2     2e-11   2.8e-08   33.7   7.1     2    54   125   176   124   177 0.96 4Fe-4S dicluster domain
Fer4                 PF00037.22    24 seq603_BIOID40261    -            223   3.5e-13   48.4  40.5   1   1   2.7e-09   3.7e-06   26.1   2.2     2    21   119   138   118   141 0.90 4Fe-4S binding domain
Fer4_10              PF13237.1     52 seq603_BIOID40261    -            223   3.3e-12   45.8  50.0   1   2   7.1e-09   9.7e-06   25.1   8.5     7    52    90   136    84   136 0.93 4Fe-4S dicluster domain
Fer4_10              PF13237.1     52 seq603_BIOID40261    -            223   3.3e-12   45.8  50.0   2   2   2.1e-09   2.9e-06   26.8   7.1     4    52   120   173   117   173 0.85 4Fe-4S dicluster domain
Fer4_2               PF12797.2     22 seq603_BIOID40261    -            223     4e-10   38.8  36.2   1   1   9.6e-09   1.3e-05   24.6   1.2     2    20    38    56    37    64 0.89 4Fe-4S binding domain
Fer4_3               PF12798.2     15 seq603_BIOID40261    -            223   1.6e-09   37.5  44.1   1   3   2.8e-05     0.039   14.4   5.2     1    15    92   108    92   108 0.98 4Fe-4S binding domain
Fer4_3               PF12798.2     15 seq603_BIOID40261    -            223   1.6e-09   37.5  44.1   2   3   0.00027      0.37   11.3   3.7     1    13   125   137   125   139 0.94 4Fe-4S binding domain
Fer4_3               PF12798.2     15 seq603_BIOID40261    -            223   1.6e-09   37.5  44.1   3   3   2.6e-07   0.00036   20.7   1.5     1    15   152   176   152   176 0.98 4Fe-4S binding domain
Fer4_4               PF12800.2     17 seq603_BIOID40261    -            223   4.8e-07   29.4  37.0   1   3    0.0002      0.27   11.5   1.9     3    15    45    57    43    61 0.90 4Fe-4S binding domain
Fer4_4               PF12800.2     17 seq603_BIOID40261    -            223   4.8e-07   29.4  37.0   2   3   0.00016      0.22   11.8   3.0     2    17    90   107    89   107 0.86 4Fe-4S binding domain
Fer4_4               PF12800.2     17 seq603_BIOID40261    -            223   4.8e-07   29.4  37.0   3   3   1.9e-06    0.0026   17.8   2.4     2    17   123   138   122   138 0.91 4Fe-4S binding domain
DUF551               PF04448.7     69 seq605_BIOID40261    -            193   2.3e-18   66.5   0.0   1   1   3.1e-22   4.3e-18   65.7   0.0     1    69   123   190   123   190 0.98 Protein of unknown function (DUF551)
RNase_T              PF00929.19   164 seq606_BIOID40261    -            220   7.8e-18   65.1   0.0   1   1   1.4e-21     2e-17   63.8   0.0     2   164     4   147     3   147 0.90 Exonuclease
DUF188               PF02639.9    130 seq607_BIOID40261    -            152     1e-50  170.3   0.0   1   1   8.8e-55   1.2e-50  170.1   0.0     1   127    17   143    17   146 0.98 Uncharacterized BCR, YaiI/YqxD family COG1671
Acyl_transf_1        PF00698.16   318 seq608_BIOID40261    -            309   3.8e-43  147.9   3.1   1   1   3.3e-47   4.5e-43  147.6   2.2     2   281     6   290     5   306 0.90 Acyl transferase domain
UxuA                 PF03786.8    351 seq609_BIOID40261    -            394  4.2e-163  541.7   0.2   1   1    7e-167  4.8e-163  541.6   0.1     1   350     1   388     1   389 0.99 D-mannonate dehydratase (UxuA)
AP_endonuc_2         PF01261.19   211 seq609_BIOID40261    -            394   7.7e-09   35.0   0.0   1   1   7.8e-12   5.3e-08   32.3   0.0     3   189    18   299    16   322 0.81 Xylose isomerase-like TIM barrel
Phage_lysis          PF03245.8    125 seq610_BIOID40261    -            156     3e-39  133.7   1.1   1   1   2.5e-43   3.4e-39  133.5   0.8     1   125    29   154    29   154 0.98 Bacteriophage lysis protein
MS_channel           PF00924.13   206 seq611_BIOID40261    -            343   1.1e-63  214.2   0.4   1   1   7.9e-68   1.1e-63  214.2   0.3     2   205   120   323   119   324 0.99 Mechanosensitive ion channel
SHMT                 PF00464.14   399 seq612_BIOID40261    -            359    5e-173  574.9   1.4   1   1  1.8e-176    6e-173  574.6   1.0     1   362    10   350    10   357 0.98 Serine hydroxymethyltransferase
Aminotran_1_2        PF00155.16   363 seq612_BIOID40261    -            359   3.2e-10   39.3   0.0   1   1   1.3e-13   4.5e-10   38.9   0.0    55   316    86   331    35   356 0.71 Aminotransferase class I and II
Beta_elim_lyase      PF01212.16   290 seq612_BIOID40261    -            359   1.1e-06   27.9   0.0   1   1   6.9e-10   2.4e-06   26.8   0.0    35   166    81   204    52   241 0.79 Beta-eliminating lyase
Aminotran_5          PF00266.14   371 seq612_BIOID40261    -            359   5.8e-06   25.1   0.0   1   1   2.4e-09   8.4e-06   24.6   0.0    42   207    73   238    40   263 0.73 Aminotransferase class-V
UvrC_HhH_N           PF08459.6    155 seq613_BIOID40261    -            610   5.9e-51  171.9   0.0   1   1   3.5e-54   1.2e-50  170.9   0.0     1   155   383   542   383   542 0.96 UvrC Helix-hairpin-helix N-terminal
GIY-YIG              PF01541.19    80 seq613_BIOID40261    -            610   2.9e-12   46.6   0.1   1   1   1.8e-15   6.2e-12   45.6   0.1     2    80    18    93    17    93 0.83 GIY-YIG catalytic domain
HHH                  PF00633.18    30 seq613_BIOID40261    -            610   1.1e-10   40.4   0.0   1   1     1e-09   3.5e-06   26.2   0.0     2    29   579   606   578   607 0.94 Helix-hairpin-helix motif
UVR                  PF02151.14    36 seq613_BIOID40261    -            610     2e-10   39.7   1.0   1   1   1.2e-13   4.3e-10   38.6   0.7     1    34   204   237   204   239 0.94 UvrB/uvrC motif
Rz1                  PF06085.6     40 seq614_BIOID40261    -             68   1.4e-20   72.2   5.9   1   1   1.3e-24   1.8e-20   71.9   4.1     1    40    19    61    19    61 0.96 Lipoprotein Rz1 precursor
Exo_endo_phos        PF03372.18   251 seq615_BIOID40261    -            253     1e-25   90.9   0.7   1   1     9e-30   1.2e-25   90.7   0.5     2   251    14   244    13   244 0.78 Endonuclease/Exonuclease/phosphatase family
NrfD                 PF03916.9    313 seq619_BIOID40261    -            318  3.5e-111  371.4  33.0   1   1  2.9e-115    4e-111  371.2  22.9     2   313     5   318     4   318 0.99 Polysulphide reductase, NrfD
GGDEF                PF00990.16   161 seq621_BIOID40261    -            182   5.3e-48  162.5   0.0   1   1   4.4e-52     6e-48  162.3   0.0     1   161    16   175    16   175 0.97 GGDEF domain
LrgA                 PF03788.9     96 seq625_BIOID40261    -            132   4.4e-29   99.9  10.2   1   1     4e-33   5.4e-29   99.6   7.1     1    94    21   114    21   116 0.98 LrgA family
SKI                  PF01202.17   158 seq627_BIOID40261    -            174   4.8e-48  162.8   0.0   1   1   1.6e-51   5.5e-48  162.7   0.0     1   157    11   168    11   169 0.98 Shikimate kinase
AAA_17               PF13207.1    121 seq627_BIOID40261    -            174   1.9e-06   28.5   0.0   1   1   1.3e-09   4.3e-06   27.4   0.0     3    66     6    67     5   172 0.67 AAA domain
AAA                  PF00004.24   132 seq627_BIOID40261    -            174   2.2e-06   27.7   0.0   1   1   3.1e-08   0.00011   22.3   0.0     2    30     6    34     5    95 0.86 ATPase family associated with various cellular activities (AAA)
Diacid_rec           PF05651.8    135 seq628_BIOID40261    -            385   2.2e-52  175.9   0.7   1   1   5.4e-56   3.7e-52  175.2   0.5     1   135     6   140     6   140 0.99 Putative sugar diacid recognition
HTH_30               PF13556.1     59 seq628_BIOID40261    -            385     3e-23   81.0   2.8   1   1     6e-26   4.1e-22   77.3   1.7     1    59   323   381   323   381 0.98 PucR C-terminal helix-turn-helix domain
DUF2726              PF10881.3    126 seq629_BIOID40261    -             84   1.1e-16   60.4   0.0   1   1   8.9e-21   1.2e-16   60.3   0.0    53   108     2    57     1    70 0.92 Protein of unknown function (DUF2726)
SSB                  PF00436.20   104 seq631_BIOID40261    -            178   8.4e-43  144.3   0.5   1   1   7.4e-47     1e-42  144.1   0.4     1   103     6   112     6   113 0.97 Single-strand binding protein family
MtfA                 PF06167.7    253 seq634_BIOID40261    -            278     6e-75  251.7   0.1   1   1   5.3e-79   7.2e-75  251.5   0.1    11   253    18   256     9   256 0.95 Phosphoenolpyruvate:glucose-phosphotransferase regulator
adh_short            PF00106.20   167 seq635_BIOID40261    -            244   6.4e-40  136.6   1.7   1   1     4e-43   1.1e-39  135.9   1.2     1   166     6   169     6   170 0.92 short chain dehydrogenase
adh_short_C2         PF13561.1    243 seq635_BIOID40261    -            244   3.5e-33  115.2   1.9   1   1   1.6e-36   4.3e-33  115.0   1.3     5   242    14   241    12   242 0.94 Enoyl-(Acyl carrier protein) reductase
KR                   PF08659.5    181 seq635_BIOID40261    -            244   2.9e-21   75.8   0.9   1   1   1.7e-24   4.6e-21   75.1   0.6     3   174     8   180     7   196 0.84 KR domain
NAD_binding_10       PF13460.1    183 seq635_BIOID40261    -            244   2.8e-06   27.3   0.3   1   1   2.4e-09   6.6e-06   26.1   0.2     2   125     9   156     8   194 0.72 NADH(P)-binding
Epimerase            PF01370.16   236 seq635_BIOID40261    -            244     3e-05   23.4   0.2   1   1   1.6e-08   4.3e-05   22.9   0.2     1   118     8   141     8   192 0.77 NAD dependent epimerase/dehydratase family
ADH_zinc_N           PF00107.21   130 seq637_BIOID40261    -            292   4.3e-18   65.0   0.0   1   1     1e-21   6.9e-18   64.3   0.0     1   122   108   243   108   250 0.92 Zinc-binding dehydrogenase
ADH_zinc_N_2         PF13602.1    127 seq637_BIOID40261    -            292   3.9e-07   30.8   0.0   1   1     1e-10   6.9e-07   30.0   0.0     1   127   141   286   141   286 0.78 Zinc-binding dehydrogenase
LrgB                 PF04172.11   215 seq639_BIOID40261    -            231   1.2e-82  276.2  15.2   1   1   9.7e-87   1.3e-82  276.0  10.6     1   215    12   226    12   226 0.99 LrgB-like family
PyocinActivator      PF11112.3     76 seq641_BIOID40261    -             94   1.3e-23   82.4   0.0   1   1   1.3e-27   1.8e-23   82.0   0.0     1    74     7    78     7    80 0.96 Pyocin activator protein PrtN
PLDc_2               PF13091.1    126 seq643_BIOID40261    -            413   5.3e-35  119.7   0.0   1   2   3.9e-15   2.6e-11   43.2   0.0     3   112    26   154    24   165 0.78 PLD-like domain
PLDc_2               PF13091.1    126 seq643_BIOID40261    -            413   5.3e-35  119.7   0.0   2   2   7.8e-25   5.3e-21   74.5   0.0     2   120   213   334   212   339 0.87 PLD-like domain
PLDc                 PF00614.17    28 seq643_BIOID40261    -            413   2.3e-11   42.9   0.2   1   1   7.6e-12   5.2e-08   32.3   0.0     3    24   110   131   108   135 0.91 Phospholipase D Active site motif
DEDD_Tnp_IS110       PF01548.12   144 seq646_BIOID40261    -            164   1.2e-10   41.0   0.0   1   1   1.1e-14   1.5e-10   40.7   0.0     1    86    24   109    24   114 0.94 Transposase
Pyr_redox_2          PF07992.9    200 seq647_BIOID40261    -            321     1e-32  113.5   0.1   1   1   5.5e-36   1.2e-32  113.2   0.1     1   198     8   291     8   293 0.92 Pyridine nucleotide-disulphide oxidoreductase
Pyr_redox            PF00070.22    80 seq647_BIOID40261    -            321   1.6e-19   69.9   1.8   1   1   1.9e-21   4.3e-18   65.3   0.5     1    79   148   225   148   229 0.93 Pyridine nucleotide-disulphide oxidoreductase
Pyr_redox_3          PF13738.1    203 seq647_BIOID40261    -            321   1.7e-17   64.0   0.0   1   1   2.6e-18     6e-15   55.7   0.0    34   200    17   179    13   181 0.81 Pyridine nucleotide-disulphide oxidoreductase
RepB-RCR_reg         PF10723.4     85 seq648_BIOID40261    -             85   2.6e-37  126.3   1.5   1   1   2.1e-41   2.8e-37  126.1   1.1     1    84     1    84     1    85 0.99 Replication regulatory protein RepB
SHMT                 PF00464.14   399 seq650_BIOID40261    -             60   5.8e-07   28.1   0.0   1   1   4.9e-11   6.7e-07   27.8   0.0   371   399     1    29     1    29 0.95 Serine hydroxymethyltransferase
Mannitol_dh_C        PF08125.8    245 seq651_BIOID40261    -            486   1.8e-96  321.9   0.0   1   1  3.5e-100   2.4e-96  321.5   0.0     1   245   216   463   216   463 0.99 Mannitol dehydrogenase C-terminal domain
Mannitol_dh          PF01232.18   151 seq651_BIOID40261    -            486   2.9e-54  182.9   0.0   1   1   7.2e-58   4.9e-54  182.2   0.0     2   151    24   188    23   188 0.99 Mannitol dehydrogenase Rossmann domain
Cytochrom_C_asm      PF01578.15   214 seq654_BIOID40261    -            552   1.1e-49  168.8  21.0   1   1   7.9e-54   1.1e-49  168.8  14.5     1   212    72   279    72   281 0.97 Cytochrome C assembly protein
Transposase_20       PF02371.11    87 seq655_BIOID40261    -            269   4.8e-27   93.7   0.1   1   1   6.6e-31   9.1e-27   92.8   0.1     2    76   117   191   116   204 0.94 Transposase IS116/IS110/IS902 family
AroM                 PF07302.6    221 seq658_BIOID40261    -            225   1.3e-86  289.3   3.1   1   1   1.1e-90   1.5e-86  289.2   2.2     2   220     5   224     4   225 0.99 AroM protein
IncFII_repA          PF02387.10   281 seq660_BIOID40261    -            289   5.3e-97  324.2   0.0   1   1  4.6e-101   6.3e-97  324.0   0.0     3   271     9   269     1   276 0.98 IncFII RepA protein family
dCMP_cyt_deam_2      PF08211.6    124 seq661_BIOID40261    -            294   2.3e-50  169.6   0.3   1   1   6.8e-52   4.7e-48  162.1   0.0     1   123   157   278   157   279 0.98 Cytidine and deoxycytidylate deaminase zinc-binding region
dCMP_cyt_deam_1      PF00383.17   102 seq661_BIOID40261    -            294   1.3e-17   63.2   0.0   1   1   4.4e-18     3e-14   52.3   0.0    10    93    56   139    47   143 0.86 Cytidine and deoxycytidylate deaminase zinc-binding region
PP-binding           PF00550.20    67 seq663_BIOID40261    -             78   2.7e-16   59.4   0.4   1   1   4.4e-20     3e-16   59.3   0.3     1    67     6    73     6    73 0.96 Phosphopantetheine attachment site
DUF1493              PF07377.7    111 seq663_BIOID40261    -             78   0.00024   21.0   0.4   1   1   4.1e-08   0.00028   20.8   0.3     1    59     1    55     1    62 0.91 Protein of unknown function (DUF1493)
FCD                  PF07729.7    125 seq666_BIOID40261    -            218   1.6e-23   83.2   2.5   1   1   3.3e-27   2.3e-23   82.7   1.7     2   124    85   209    84   210 0.96 FCD domain
GntR                 PF00392.16    64 seq666_BIOID40261    -            218   1.2e-11   43.7   0.5   1   1   3.8e-15   2.6e-11   42.6   0.1     2    64    13    74    12    74 0.95 Bacterial regulatory proteins, gntR family
Terminase_3          PF04466.8    387 seq667_BIOID40261    -            467     5e-69  233.1   0.0   1   1   4.3e-73   5.8e-69  232.9   0.0     2   386    23   451    22   452 0.88 Phage terminase large subunit
CDP-OH_P_transf      PF01066.16   101 seq668_BIOID40261    -            182   1.7e-16   60.2  10.8   1   1   1.2e-20   1.7e-16   60.2   7.5     2    77     3    91     2   141 0.81 CDP-alcohol phosphatidyltransferase
Big_1                PF02369.11   100 seq669_BIOID40261    -           2669         0 1112.8 272.4   1  16     5e-21   1.4e-17   63.3   8.8     2    94   749   837   744   843 0.88 Bacterial Ig-like domain (group 1)
Big_1                PF02369.11   100 seq669_BIOID40261    -           2669         0 1112.8 272.4   2  16   5.3e-25   1.5e-21   76.0   8.1     3    97   845   937   842   940 0.92 Bacterial Ig-like domain (group 1)
Big_1                PF02369.11   100 seq669_BIOID40261    -           2669         0 1112.8 272.4   3  16   2.9e-27     8e-24   83.3   2.6     2    97   942  1040   941  1042 0.95 Bacterial Ig-like domain (group 1)
Big_1                PF02369.11   100 seq669_BIOID40261    -           2669         0 1112.8 272.4   4  16   5.8e-19   1.6e-15   56.7   3.7     4    97  1054  1140  1051  1143 0.91 Bacterial Ig-like domain (group 1)
Big_1                PF02369.11   100 seq669_BIOID40261    -           2669         0 1112.8 272.4   5  16   3.2e-26   8.9e-23   79.9   7.2     3   100  1146  1245  1144  1245 0.95 Bacterial Ig-like domain (group 1)
Big_1                PF02369.11   100 seq669_BIOID40261    -           2669         0 1112.8 272.4   6  16   3.3e-21     9e-18   63.9   7.2     4    94  1257  1340  1253  1346 0.89 Bacterial Ig-like domain (group 1)
Big_1                PF02369.11   100 seq669_BIOID40261    -           2669         0 1112.8 272.4   7  16   2.8e-26   7.8e-23   80.1   7.1     3   100  1349  1448  1347  1448 0.95 Bacterial Ig-like domain (group 1)
Big_1                PF02369.11   100 seq669_BIOID40261    -           2669         0 1112.8 272.4   8  16   1.3e-22   3.5e-19   68.4   7.3     4   100  1454  1548  1451  1548 0.84 Bacterial Ig-like domain (group 1)
Big_1                PF02369.11   100 seq669_BIOID40261    -           2669         0 1112.8 272.4   9  16   1.9e-27   5.1e-24   83.9   6.7     2   100  1559  1661  1558  1661 0.93 Bacterial Ig-like domain (group 1)
Big_1                PF02369.11   100 seq669_BIOID40261    -           2669         0 1112.8 272.4  10  16   1.7e-24   4.6e-21   74.4   3.5     2    98  1663  1759  1662  1761 0.90 Bacterial Ig-like domain (group 1)
Big_1                PF02369.11   100 seq669_BIOID40261    -           2669         0 1112.8 272.4  11  16   1.8e-29   4.8e-26   90.4   6.7     6    99  1767  1863  1763  1864 0.94 Bacterial Ig-like domain (group 1)
Big_1                PF02369.11   100 seq669_BIOID40261    -           2669         0 1112.8 272.4  12  16   1.4e-28   3.9e-25   87.5   6.2     2    99  1866  1965  1865  1966 0.95 Bacterial Ig-like domain (group 1)
Big_1                PF02369.11   100 seq669_BIOID40261    -           2669         0 1112.8 272.4  13  16   1.1e-24   2.9e-21   75.1   3.9     7    97  1978  2062  1970  2065 0.92 Bacterial Ig-like domain (group 1)
Big_1                PF02369.11   100 seq669_BIOID40261    -           2669         0 1112.8 272.4  14  16   9.5e-23   2.6e-19   68.8   0.7     8    96  2075  2162  2069  2165 0.85 Bacterial Ig-like domain (group 1)
Big_1                PF02369.11   100 seq669_BIOID40261    -           2669         0 1112.8 272.4  15  16   5.1e-24   1.4e-20   72.9   5.8     5   100  2173  2261  2167  2261 0.90 Bacterial Ig-like domain (group 1)
Big_1                PF02369.11   100 seq669_BIOID40261    -           2669         0 1112.8 272.4  16  16   1.5e-22     4e-19   68.2   8.1     3   100  2266  2364  2264  2364 0.94 Bacterial Ig-like domain (group 1)
DUF3442              PF11924.3    280 seq669_BIOID40261    -           2669   8.2e-99  330.5   2.8   1   1    3e-102   8.2e-99  330.5   1.9     3   280   150   428   148   428 0.99 Protein of unknown function (DUF3442)
ketoacyl-synt        PF00109.21   255 seq671_BIOID40261    -            413     6e-60  202.7   1.1   1   1   1.7e-63     6e-60  202.7   0.8     2   255     4   247     3   247 0.93 Beta-ketoacyl synthase, N-terminal domain
Ketoacyl-synt_C      PF02801.17   119 seq671_BIOID40261    -            413   2.1e-39  133.9   1.9   1   1   1.2e-42     4e-39  133.0   1.3     1   119   255   370   255   370 0.97 Beta-ketoacyl synthase, C-terminal domain
Thiolase_N           PF00108.18   264 seq671_BIOID40261    -            413   1.3e-06   27.5   0.2   1   1   8.7e-10     3e-06   26.3   0.0    80   120   156   196   145   216 0.93 Thiolase, N-terminal domain
ABC_membrane         PF00664.18   275 seq672_BIOID40261    -            588   1.9e-38  132.3   3.2   1   1   5.4e-42   2.5e-38  131.9   2.2     3   259    26   279    24   296 0.93 ABC transporter transmembrane region
ABC_tran             PF00005.22   118 seq672_BIOID40261    -            588   7.7e-18   64.8   0.0   1   1   3.2e-21   1.5e-17   63.9   0.0     1   117   390   513   390   514 0.92 ABC transporter
HOK_GEF              PF01848.11    43 seq673_BIOID40261    -             49   2.4e-20   71.4   2.9   1   1   1.9e-24   2.7e-20   71.3   2.0     2    43     5    46     4    46 0.97 Hok/gef family
HTH_Tnp_1            PF01527.15    76 seq674_BIOID40261    -            121   3.5e-19   68.4   1.0   1   1   6.8e-23   4.6e-19   68.0   0.4     2    74     8    87     7    89 0.87 Transposase
HTH_28               PF13518.1     52 seq674_BIOID40261    -            121   2.9e-06   27.0   0.5   1   1   8.8e-10     6e-06   26.0   0.0     1    40    17    57    17    63 0.93 Helix-turn-helix domain
UPF0104              PF03706.8    295 seq675_BIOID40261    -            318   5.3e-22   78.3  32.9   1   1   5.2e-26   7.1e-22   77.9  22.8     2   294    24   296    23   297 0.88 Uncharacterised protein family (UPF0104)
DUF1255              PF06865.6     94 seq678_BIOID40261    -             94   5.4e-35  119.4   0.0   1   1   4.3e-39   5.9e-35  119.3   0.0     1    94     1    94     1    94 0.98 Protein of unknown function (DUF1255)
AMP-binding          PF00501.23   418 seq681_BIOID40261    -            719   3.7e-72  242.8   0.0   1   1   8.6e-76   5.9e-72  242.2   0.0     1   409   233   635   233   642 0.91 AMP-binding enzyme
Acyltransferase      PF01553.16   132 seq681_BIOID40261    -            719   1.1e-18   66.7   0.0   1   1   3.4e-22   2.3e-18   65.7   0.0     1   131    15   137    15   138 0.96 Acyltransferase
DSRB                 PF10781.4     62 seq682_BIOID40261    -             62   3.6e-41  138.3   0.2   1   1   2.8e-45   3.9e-41  138.2   0.1     1    61     1    61     1    62 0.98 Dextransucrase DSRB
NTP_transf_3         PF12804.2    179 seq683_BIOID40261    -            194     5e-41  140.7   0.1   1   1   4.1e-45   5.6e-41  140.5   0.1     1   179     9   187     9   187 0.89 MobA-like NTP transferase domain
rve                  PF00665.21   120 seq684_BIOID40261    -            292   6.4e-23   81.0   0.1   1   1   3.2e-26   1.5e-22   79.8   0.0     3   119   123   243   121   244 0.96 Integrase core domain
HTH_21               PF13276.1     60 seq684_BIOID40261    -            292   1.3e-15   57.0   0.6   1   1   7.9e-19   3.6e-15   55.6   0.4     6    57    49   106    45   109 0.79 HTH-like domain
rve_3                PF13683.1     67 seq684_BIOID40261    -            292   3.8e-15   55.0   0.0   1   1     3e-18   1.4e-14   53.2   0.0     2    63   216   277   215   279 0.97 Integrase core domain
Lactate_perm         PF02652.9    522 seq686_BIOID40261    -            560  6.8e-234  777.0  41.5   1   1  5.7e-238  7.8e-234  776.8  28.8     1   522    25   551    25   551 0.99 L-lactate permease
DDE_Tnp_1            PF01609.16   211 seq687_BIOID40261    -            317   2.5e-13   49.9   0.0   1   1   2.7e-17   3.7e-13   49.4   0.0    70   182   144   296    91   301 0.79 Transposase DDE domain
TrkA_N               PF02254.13   116 seq688_BIOID40261    -            350   2.3e-27   95.1   0.0   1   1   7.6e-31   5.2e-27   94.0   0.0     1   111   132   242   132   244 0.97 TrkA-N domain
Na_H_Exchanger       PF00999.16   384 seq688_BIOID40261    -            350   1.2e-11   43.6   8.2   1   1   2.2e-15   1.5e-11   43.3   5.7   271   378     2   105     1   110 0.89 Sodium/hydrogen exchanger family
DUF218               PF02698.12   155 seq690_BIOID40261    -            239   3.3e-21   75.2   0.0   1   1   3.3e-25   4.6e-21   74.8   0.0     4   132    47   172    45   186 0.93 DUF218 domain
GntR                 PF00392.16    64 seq691_BIOID40261    -            257   1.8e-23   81.5   1.4   1   1     7e-27   3.2e-23   80.8   0.2     1    64    10    73    10    73 0.99 Bacterial regulatory proteins, gntR family
FCD                  PF07729.7    125 seq691_BIOID40261    -            257   3.9e-21   75.5   7.6   1   1   1.3e-24   5.8e-21   74.9   5.3     1   125    97   226    97   226 0.92 FCD domain
Rrf2                 PF02082.15    83 seq691_BIOID40261    -            257   6.5e-05   22.8   0.1   1   1   3.8e-08   0.00017   21.4   0.0    28    67    36    74    23    80 0.88 Transcriptional regulator
DUF2773              PF10971.3     81 seq692_BIOID40261    -             57     6e-34  115.7   0.3   1   1   4.8e-38   6.6e-34  115.6   0.2    25    81     1    57     1    57 0.99 Protein of unknown function (DUF2773)
MobB                 PF03205.9    140 seq693_BIOID40261    -            175   1.7e-36  124.8   0.0   1   1   1.5e-40     2e-36  124.6   0.0     1   120     8   129     8   157 0.93 Molybdopterin guanine dinucleotide synthesis protein B
CcmH                 PF03918.9    148 seq696_BIOID40261    -            127   5.8e-47  158.2   0.8   1   1     5e-51   6.8e-47  158.0   0.6     4   125     7   126     4   127 0.91 Cytochrome C biogenesis protein
UPF0149              PF03695.8    178 seq701_BIOID40261    -            221   2.3e-36  125.2   6.7   1   1   3.9e-40   2.7e-36  125.0   4.7     1   177    11   185    11   186 0.95 Uncharacterised protein family (UPF0149)
SEC-C                PF02810.10    21 seq701_BIOID40261    -            221   1.2e-10   40.5   9.7   1   1   2.6e-14   1.8e-10   40.0   6.7     1    18   203   220   203   221 0.96 SEC-C motif
TPR_16               PF13432.1     65 seq702_BIOID40261    -            908   3.3e-19   68.9  31.7   1   1   2.9e-10   5.7e-07   29.9   5.1     1    56   311   373   311   374 0.96 Tetratricopeptide repeat
TPR_11               PF13414.1     69 seq702_BIOID40261    -            908   9.1e-16   57.1  25.0   1   1   1.4e-10   2.7e-07   29.9   1.4     8    69   561   622   556   622 0.95 TPR repeat
TPR_2                PF07719.12    34 seq702_BIOID40261    -            908   9.5e-12   43.7  31.6   1   1   2.2e-05     0.042   13.6   0.0     3    33   558   588   556   589 0.92 Tetratricopeptide repeat
TPR_1                PF00515.23    34 seq702_BIOID40261    -            908   4.7e-11   41.6  19.5   1   1   2.7e-06    0.0054   16.1   0.0     7    28   353   374   349   375 0.93 Tetratricopeptide repeat
DUF1073              PF06381.6    362 seq703_BIOID40261    -            488  6.8e-112  373.3   0.0   1   1    6e-116  8.2e-112  373.1   0.0     6   360    50   406    45   408 0.97 Protein of unknown function (DUF1073)
TPR_11               PF13414.1     69 seq705_BIOID40261    -            198   3.6e-15   55.2   9.6   1   1   2.9e-15     1e-11   44.1   4.9     1    68    71   140    71   141 0.90 TPR repeat
TPR_2                PF07719.12    34 seq705_BIOID40261    -            198     2e-06   27.1  11.9   1   2   8.1e-07    0.0028   17.3   1.1     2    32    74   104    73   106 0.90 Tetratricopeptide repeat
TPR_2                PF07719.12    34 seq705_BIOID40261    -            198     2e-06   27.1  11.9   2   2   5.9e-06      0.02   14.6   0.0     3    31   146   174   144   176 0.93 Tetratricopeptide repeat
TPR_1                PF00515.23    34 seq705_BIOID40261    -            198   6.2e-06   25.4   9.1   1   1   2.2e-07   0.00075   18.8   0.7     2    32    74   104    73   106 0.91 Tetratricopeptide repeat
Aminotran_4          PF01063.14   231 seq706_BIOID40261    -            269   1.2e-42  145.8   0.0   1   1   1.1e-46   1.5e-42  145.5   0.0     2   225    38   259    37   266 0.85 Aminotransferase class IV
DUF2542              PF10808.3     79 seq707_BIOID40261    -             79     5e-46  154.7   5.7   1   1     4e-50   5.5e-46  154.6   3.9     1    79     1    79     1    79 1.00 Protein of unknown function (DUF2542)
HTH_Tnp_IS1          PF12759.2     50 seq713_BIOID40261    -             75   1.5e-31  107.5   0.1   1   1   2.8e-35   1.9e-31  107.1   0.0     1    50    23    72    23    72 0.99 InsA C-terminal domain
Zn_Tnp_IS1           PF03811.8     36 seq713_BIOID40261    -             75   7.9e-09   34.7   2.2   1   1   1.2e-12   7.9e-09   34.7   1.5    18    36     2    20     1    20 0.96 InsA N-terminal domain
DDE_Tnp_IS1          PF03400.8    131 seq715_BIOID40261    -            167   3.2e-74  247.0   1.7   1   1   2.8e-78   3.9e-74  246.8   1.2     1   131    37   167    37   167 0.99 IS1 transposase
ABC_tran             PF00005.22   118 seq718_BIOID40261    -            573   1.2e-23   83.5   0.0   1   1     9e-27   4.1e-23   81.8   0.0     1   117   380   502   380   503 0.89 ABC transporter
ABC_membrane         PF00664.18   275 seq718_BIOID40261    -            573     2e-07   30.6  11.6   1   1   2.3e-10     1e-06   28.2   8.1    65   271    84   289    17   292 0.80 ABC transporter transmembrane region
DHFR_1               PF00186.14   161 seq719_BIOID40261    -            159   6.2e-59  198.0   0.0   1   1     5e-63   6.9e-59  197.9   0.0     1   161     1   158     1   158 0.97 Dihydrofolate reductase
Pyr_redox_2          PF07992.9    200 seq720_BIOID40261    -            412   2.7e-16   59.9   0.0   1   1   2.5e-18   2.9e-15   56.5   0.0     1   198   126   384   126   386 0.81 Pyridine nucleotide-disulphide oxidoreductase
Pyr_redox            PF00070.22    80 seq720_BIOID40261    -            412   1.7e-13   50.6   0.8   1   1   4.9e-10   5.5e-07   29.7   0.0     2    76   256   328   255   332 0.77 Pyridine nucleotide-disulphide oxidoreductase
NAD_binding_8        PF13450.1     68 seq720_BIOID40261    -            412   3.6e-09   36.4   0.0   1   1   7.7e-12   8.7e-09   35.1   0.0     1    37   129   165   129   184 0.92 NAD(P)-binding Rossmann-like domain
HI0933_like          PF03486.9    409 seq720_BIOID40261    -            412     2e-06   26.4   0.6   1   1   1.2e-08   1.4e-05   23.6   0.0     2    36   126   160   125   164 0.94 HI0933-like protein
FAD_binding_3        PF01494.14   356 seq720_BIOID40261    -            412   2.6e-05   23.3   0.5   1   1     1e-07   0.00012   21.1   0.0     3    34   126   157   125   169 0.93 FAD binding domain
Thi4                 PF01946.12   230 seq720_BIOID40261    -            412   5.3e-05   22.3   0.1   1   1   1.1e-07   0.00013   21.0   0.0    20    59   127   166   121   197 0.89 Thi4 family
Peptidase_M20        PF01546.23   171 seq722_BIOID40261    -            396   9.9e-31  106.5   0.0   1   1   5.2e-34   3.5e-30  104.7   0.0     1   169    89   390    89   392 0.95 Peptidase family M20/M25/M40
M20_dimer            PF07687.9    109 seq722_BIOID40261    -            396   5.9e-25   87.0   0.0   1   1   1.5e-28     1e-24   86.2   0.0     2   107   191   301   190   303 0.92 Peptidase dimerisation domain
ROK                  PF00480.15   179 seq724_BIOID40261    -            302   8.6e-59  198.2   0.2   1   1   2.3e-62   1.1e-58  197.9   0.1     1   179     4   193     4   193 0.96 ROK family
Glucokinase          PF02685.11   316 seq724_BIOID40261    -            302   3.9e-10   38.9   0.0   1   1   1.5e-13   6.8e-10   38.1   0.0     4   236     6   238     3   256 0.82 Glucokinase
FCD                  PF07729.7    125 seq725_BIOID40261    -            258   3.1e-23   82.3   2.7   1   1   4.6e-27   3.1e-23   82.3   1.9     1   124   100   223   100   224 0.90 FCD domain
GntR                 PF00392.16    64 seq725_BIOID40261    -            258   2.1e-22   78.2   0.4   1   1   6.1e-26   4.2e-22   77.2   0.3     1    64     8    71     8    71 0.98 Bacterial regulatory proteins, gntR family
YceG                 PF02618.11   297 seq726_BIOID40261    -            340   3.4e-95  318.3   0.0   1   1   2.9e-99   3.9e-95  318.1   0.0     3   297    42   330    40   330 0.94 YceG-like family
SDF                  PF00375.13   390 seq727_BIOID40261    -            437  2.2e-120  401.8  38.4   1   1  1.8e-124  2.5e-120  401.7  26.6     1   390     8   411     8   411 0.97 Sodium:dicarboxylate symporter family
MFS_1                PF07690.11   354 seq730_BIOID40261    -            397   6.5e-14   51.3  41.4   1   1   4.7e-18   6.5e-14   51.3  28.7     2   344    20   349    19   358 0.71 Major Facilitator Superfamily
ATP-grasp            PF02222.17   172 seq731_BIOID40261    -            392     3e-56  189.3   0.0   1   1   1.7e-59   4.6e-56  188.7   0.0     2   171   123   294   122   295 0.98 ATP-grasp domain
ATP-grasp_4          PF13535.1    184 seq731_BIOID40261    -            392   4.6e-19   68.7   0.0   1   1   3.4e-22   9.2e-19   67.7   0.0    10   179   120   284   110   289 0.86 ATP-grasp domain
Dala_Dala_lig_C      PF07478.8    203 seq731_BIOID40261    -            392   6.1e-08   32.1   0.0   1   1   2.4e-10   6.6e-07   28.8   0.0    23   175   139   284   113   295 0.76 D-ala D-ala ligase C-terminus
ATP-grasp_3          PF02655.9    161 seq731_BIOID40261    -            392   4.4e-07   29.7   0.0   1   1   5.3e-10   1.4e-06   28.1   0.0     9   159   118   285   113   287 0.82 ATP-grasp domain
CPSase_L_D2          PF02786.12   211 seq731_BIOID40261    -            392   8.2e-07   28.4   0.0   1   1   5.1e-10   1.4e-06   27.6   0.0    15    89   126   198   114   218 0.82 Carbamoyl-phosphate synthase L chain, ATP binding domain
Gp_dh_C              PF02800.15   157 seq735_BIOID40261    -            305   2.1e-58  196.1   0.3   1   1   5.5e-62   3.8e-58  195.2   0.1     1   148   155   301   155   305 0.97 Glyceraldehyde 3-phosphate dehydrogenase, C-terminal domain
Gp_dh_N              PF00044.19   151 seq735_BIOID40261    -            305   2.3e-52  176.8   0.0   1   1   5.7e-56   3.9e-52  176.0   0.0     2   151     3   150     2   150 0.98 Glyceraldehyde 3-phosphate dehydrogenase, NAD binding domain
FUR                  PF01475.14   120 seq737_BIOID40261    -            171   2.5e-15   56.3   0.1   1   1   4.2e-19   5.7e-15   55.1   0.0     2   118    20   138    19   140 0.90 Ferric uptake regulator family
Phage_Mu_F           PF04233.9    112 seq739_BIOID40261    -            157   6.1e-18   65.2   0.0   1   1   5.6e-22   7.7e-18   64.9   0.0     2   109    34   140    33   143 0.89 Phage Mu protein F like protein
FMN_dh               PF01070.13   357 seq740_BIOID40261    -            396  3.2e-125  417.5   0.0   1   1  1.3e-128  4.4e-125  417.1   0.0     1   355    13   375    13   377 0.96 FMN-dependent dehydrogenase
NMO                  PF03060.10   330 seq740_BIOID40261    -            396     3e-05   23.1   2.9   1   1   1.3e-08   4.5e-05   22.6   2.0   138   225   248   335   244   372 0.87 Nitronate monooxygenase
DUF3521              PF12035.3     35 seq743_BIOID40261    -             44   1.9e-13   49.8   3.3   1   1     2e-17   2.7e-13   49.3   2.3     1    34    14    44    14    44 0.99 Protein of unknown function (DUF3521)
DHO_dh               PF01180.16   293 seq745_BIOID40261    -            411   1.3e-34  119.4   0.0   1   1   3.5e-38   1.6e-34  119.1   0.0     4   293     8   304     5   304 0.84 Dihydroorotate dehydrogenase
Dus                  PF01207.12   310 seq745_BIOID40261    -            411   5.9e-08   31.7   0.1   1   1   2.4e-11   1.1e-07   30.9   0.1    43   153    91   198    80   203 0.83 Dihydrouridine synthase (Dus)
GPW_gp25             PF04965.9     99 seq746_BIOID40261    -            133   2.1e-12   46.2   0.0   1   1     2e-16   2.8e-12   45.9   0.0     3    94    21   111    19   116 0.90 Gene 25-like lysozyme
Thymidylate_kin      PF02223.12   186 seq747_BIOID40261    -            213   1.4e-60  203.7   0.0   1   1   1.2e-64   1.6e-60  203.5   0.0     1   186     8   200     8   200 0.98 Thymidylate kinase
DUF2492              PF10678.4     78 seq750_BIOID40261    -             79     3e-35  120.0   0.1   1   1   2.4e-39   3.3e-35  119.9   0.1     1    78     1    78     1    78 0.99 Protein of unknown function (DUF2492)
Abhydrolase_5        PF12695.2    142 seq751_BIOID40261    -            310   2.8e-16   59.4   0.0   1   1   1.6e-19   5.5e-16   58.4   0.0     2   142    41   286    40   286 0.84 Alpha/beta hydrolase family
Abhydrolase_6        PF12697.2    228 seq751_BIOID40261    -            310   1.4e-12   47.9   0.0   1   1   4.9e-16   1.7e-12   47.6   0.0     1   227    41   297    41   298 0.65 Alpha/beta hydrolase family
DLH                  PF01738.13   218 seq751_BIOID40261    -            310     9e-08   31.5   0.2   1   1   5.7e-11   1.9e-07   30.4   0.1    10   124    34   139    23   144 0.83 Dienelactone hydrolase family
Peptidase_S9         PF00326.16   213 seq751_BIOID40261    -            310   4.1e-06   26.0   0.3   1   1   2.3e-09   7.7e-06   25.1   0.1     8    90    60   140    53   196 0.84 Prolyl oligopeptidase family
DUF2213              PF09979.4    170 seq753_BIOID40261    -            406   9.2e-67  223.8   0.0   1   1   1.6e-70   2.2e-66  222.6   0.0     1   170    11   183    11   183 0.99 Uncharacterized protein conserved in bacteria (DUF2213)
HTH_Tnp_IS1          PF12759.2     50 seq756_BIOID40261    -             75   1.5e-31  107.5   0.1   1   1   2.8e-35   1.9e-31  107.1   0.0     1    50    23    72    23    72 0.99 InsA C-terminal domain
Zn_Tnp_IS1           PF03811.8     36 seq756_BIOID40261    -             75   7.9e-09   34.7   2.2   1   1   1.2e-12   7.9e-09   34.7   1.5    18    36     2    20     1    20 0.96 InsA N-terminal domain
PEPcase              PF00311.12   793 seq757_BIOID40261    -            883  7.6e-293  973.1   0.0   1   1  6.9e-297  9.4e-293  972.8   0.0     2   793   129   883   128   883 0.98 Phosphoenolpyruvate carboxylase
Leu_Phe_trans        PF03588.9    173 seq758_BIOID40261    -            234   5.7e-75  250.1   0.0   1   1   4.9e-79   6.7e-75  249.8   0.0     2   173    35   204    34   204 0.99 Leucyl/phenylalanyl-tRNA protein transferase
DDE_Tnp_IS1          PF03400.8    131 seq760_BIOID40261    -            167   3.2e-74  247.0   1.7   1   1   2.8e-78   3.9e-74  246.8   1.2     1   131    37   167    37   167 0.99 IS1 transposase
PQQ_2                PF13360.1    238 seq761_BIOID40261    -            353   1.2e-07   31.2   1.3   1   1     2e-10   5.5e-07   29.1   0.8     3   236    69   308    67   310 0.71 PQQ-like domain
Transposase_mut      PF00872.13   381 seq763_BIOID40261    -            402  1.5e-121  405.4   0.0   1   1  2.4e-125  1.7e-121  405.2   0.0    11   379    12   377     1   379 0.94 Transposase, Mutator family
MULE                 PF10551.4     93 seq763_BIOID40261    -            402   3.6e-13   49.3   0.0   1   1   3.4e-16   2.3e-12   46.7   0.0    16    91   185   260   171   262 0.85 MULE transposase domain
DNA_pol3_delta2      PF13177.1    162 seq766_BIOID40261    -             99   3.7e-11   42.8   0.0   1   1   3.2e-15   4.4e-11   42.5   0.0     8    78    13    84     9    95 0.93 DNA polymerase III, delta subunit
Peripla_BP_4         PF13407.1    258 seq768_BIOID40261    -            260   7.3e-30  104.0   6.8   1   1   1.4e-33   9.4e-30  103.7   4.7    10   221    40   258    33   259 0.89 Periplasmic binding protein domain
Peripla_BP_1         PF00532.16   279 seq768_BIOID40261    -            260   2.4e-13   49.8   0.2   1   1   4.8e-17   3.3e-13   49.3   0.2     3   211    32   250    30   256 0.81 Periplasmic binding proteins and sugar binding domain of LacI family
DNApol3-delta_C      PF09115.5    119 seq769_BIOID40261    -            270   1.3e-37  128.3   0.1   1   1   2.8e-41   1.9e-37  127.7   0.1     2   119   143   259   142   259 0.98 DNA polymerase III, delta subunit, C terminal
DNA_pol3_delta2      PF13177.1    162 seq769_BIOID40261    -            270   1.6e-23   82.9   0.0   1   1   4.4e-27     3e-23   82.1   0.0    75   159    17   101     7   104 0.93 DNA polymerase III, delta subunit
Abhydrolase_6        PF12697.2    228 seq772_BIOID40261    -            275   1.1e-11   44.9   0.0   1   1   6.3e-15   1.4e-11   44.5   0.0     4   186    37   251    34   263 0.69 Alpha/beta hydrolase family
Abhydrolase_5        PF12695.2    142 seq772_BIOID40261    -            275   8.3e-11   41.7   0.0   1   1   5.2e-14   1.2e-10   41.2   0.0     3    92    35   151    33   254 0.65 Alpha/beta hydrolase family
Peptidase_S15        PF02129.13   272 seq772_BIOID40261    -            275   6.4e-10   38.7   0.0   1   1     4e-13     9e-10   38.2   0.0     5   140    15   154    13   250 0.68 X-Pro dipeptidyl-peptidase (S15 family)
DLH                  PF01738.13   218 seq772_BIOID40261    -            275   4.9e-08   32.4   0.0   1   1   3.8e-11   8.7e-08   31.5   0.0    12   129    29   138    19   163 0.84 Dienelactone hydrolase family
BAAT_C               PF08840.6    213 seq772_BIOID40261    -            275   3.6e-06   26.7   0.0   1   1   2.3e-09   5.2e-06   26.2   0.0     9    57    94   142    88   196 0.87 BAAT / Acyl-CoA thioester hydrolase C terminal
AXE1                 PF05448.7    320 seq772_BIOID40261    -            275   6.1e-06   24.8   0.2   1   1   1.9e-08   4.2e-05   22.0   0.1   158   205    90   137    86   139 0.95 Acetyl xylan esterase (AXE1)
SpoU_methylase       PF00588.14   142 seq773_BIOID40261    -            157   2.4e-34  118.0   0.0   1   1     2e-38   2.7e-34  117.9   0.0     1   142     1   142     1   142 0.95 SpoU rRNA Methylase family
SAF_2                PF13144.1    196 seq776_BIOID40261    -            219     1e-39  136.0   0.8   1   1   1.7e-43   1.2e-39  135.8   0.6     5   194    28   215    24   217 0.90 SAF-like
SAF                  PF08666.7     63 seq776_BIOID40261    -            219   9.3e-08   32.2   0.0   1   1   4.3e-11   2.9e-07   30.6   0.0     2    61    96   155    95   157 0.94 SAF domain
eIF-1a               PF01176.14    65 seq778_BIOID40261    -             72   5.3e-29   99.3   0.0   1   1   4.3e-33   5.9e-29   99.1   0.0     1    65     5    70     5    70 0.98 Translation initiation factor 1A / IF-1
TatD_DNase           PF01026.16   255 seq782_BIOID40261    -            265   1.4e-76  257.0   0.0   1   1   1.1e-80   1.5e-76  256.8   0.0     1   255     4   255     4   255 0.96 TatD related DNase
Ribosomal_S2         PF00318.15   211 seq785_BIOID40261    -            304   3.3e-85  284.5   0.0   1   1   2.9e-89   3.9e-85  284.2   0.0     1   211    72   288    72   288 0.99 Ribosomal protein S2
DUF2766              PF10964.3     79 seq786_BIOID40261    -             83   4.9e-51  170.4   2.7   1   1     4e-55   5.5e-51  170.2   1.9     1    79     1    79     1    79 0.99 Protein of unknown function (DUF2766)
NAD_binding_10       PF13460.1    183 seq788_BIOID40261    -            130   1.9e-18   67.0   0.0   1   1   1.6e-22   2.2e-18   66.7   0.0    86   182     9   105     7   106 0.98 NADH(P)-binding
DUF2184              PF09950.4    249 seq789_BIOID40261    -            313   4.3e-90  301.0   0.1   1   1   3.9e-94   5.3e-90  300.7   0.1     4   249    72   313    66   313 0.99 Uncharacterized protein conserved in bacteria (DUF2184)
FlgM                 PF04316.8     57 seq790_BIOID40261    -             97   2.2e-11   43.4   0.5   1   1   2.5e-15   3.4e-11   42.8   0.3     2    56    40    89    25    90 0.84 Anti-sigma-28 factor, FlgM
FlgN                 PF05130.7    143 seq792_BIOID40261    -            138   8.3e-27   94.0  10.3   1   1   6.9e-31   9.4e-27   93.8   7.1     1   143     1   128     1   128 0.96 FlgN protein
ABC_tran             PF00005.22   118 seq798_BIOID40261    -            499   6.2e-36  123.2   0.0   1   2   1.1e-20   3.6e-17   62.6   0.0     1   118    50   178    50   178 0.89 ABC transporter
ABC_tran             PF00005.22   118 seq798_BIOID40261    -            499   6.2e-36  123.2   0.0   2   2     2e-19   6.7e-16   58.6   0.0     1   117   298   428   298   429 0.90 ABC transporter
Peptidase_M14        PF00246.19   279 seq799_BIOID40261    -            218   1.1e-16   61.1   0.0   1   1   4.7e-20   2.1e-16   60.2   0.0    50   177    19   134    10   163 0.83 Zinc carboxypeptidase
DUF2817              PF10994.3    341 seq799_BIOID40261    -            218   4.3e-06   25.9   0.0   1   1   1.2e-09   5.3e-06   25.6   0.0    55   120    19    84     5   127 0.67 Protein of unknown function (DUF2817)
AstE_AspA            PF04952.9    292 seq799_BIOID40261    -            218   3.5e-05   22.7   0.0   1   1   1.1e-08   5.2e-05   22.1   0.0     5    71    18    81    14   104 0.85 Succinylglutamate desuccinylase / Aspartoacylase family
UPF0052              PF01933.13   301 seq801_BIOID40261    -            322   6.1e-87  291.6   0.1   1   1   5.5e-91   7.5e-87  291.3   0.1     1   298    32   319    32   321 0.97 Uncharacterised protein family UPF0052
PTS_EIIC             PF02378.13   321 seq802_BIOID40261    -            477   1.4e-80  270.4  33.4   1   1   2.1e-84   1.4e-80  270.4  23.2     1   321    13   320    13   320 0.94 Phosphotransferase system, EIIC
PTS_EIIB             PF00367.15    35 seq802_BIOID40261    -            477   7.7e-14   50.5   0.1   1   1     2e-17   1.3e-13   49.7   0.0     3    35   404   436   402   436 0.95 phosphotransferase system, EIIB
EF_TS                PF00889.14   221 seq805_BIOID40261    -            283   2.3e-71  239.5   5.7   1   1   3.3e-75   2.3e-71  239.5   4.0     1   221    57   263    57   263 0.98 Elongation factor TS
UBA                  PF00627.26    37 seq805_BIOID40261    -            283   3.5e-11   42.4   0.1   1   1   3.4e-14   2.3e-10   39.8   0.1     1    35     4    39     4    40 0.96 UBA/TS-N domain
DUF4054              PF13262.1    106 seq806_BIOID40261    -            135   1.9e-30  105.1   0.1   1   1   1.6e-34   2.2e-30  104.9   0.0     1   105    13   125    13   126 0.95 Protein of unknown function (DUF4054)
Acyltransferase      PF01553.16   132 seq807_BIOID40261    -            827   3.9e-25   87.6   0.0   1   1   5.1e-29   6.9e-25   86.8   0.0     2   131   302   444   301   445 0.95 Acyltransferase
Sulfatase            PF00884.18   379 seq808_BIOID40261    -            577   1.9e-48  165.2   6.9   1   1   4.2e-52   2.8e-48  164.7   4.8     2   308   238   535   237   565 0.93 Sulfatase
DUF1705              PF08019.7    156 seq808_BIOID40261    -            577     5e-05   22.7   7.5   1   1   7.3e-09     5e-05   22.7   5.2    11   149    59   206    50   211 0.60 Domain of unknown function (DUF1705)
GST_N_3              PF13417.1     75 seq813_BIOID40261    -            205   6.5e-09   35.7   0.0   1   1   1.7e-12   1.1e-08   35.0   0.0    15    72    17    79    13    84 0.88 Glutathione S-transferase, N-terminal domain
GST_N_2              PF13409.1     70 seq813_BIOID40261    -            205   4.2e-06   26.5   0.0   1   1   1.1e-09   7.3e-06   25.7   0.0     9    67    16    74    12    77 0.89 Glutathione S-transferase, N-terminal domain
Peripla_BP_1         PF00532.16   279 seq814_BIOID40261    -            346     2e-96  322.3   0.0   1   1  3.5e-100   2.4e-96  322.1   0.0     2   278    43   336    42   337 0.99 Periplasmic binding proteins and sugar binding domain of LacI family
Peripla_BP_4         PF13407.1    258 seq814_BIOID40261    -            346   6.8e-22   77.9   1.7   1   1   1.3e-25   8.7e-22   77.5   1.2     2   253    46   310    45   314 0.86 Periplasmic binding protein domain
PTS_2-RNA            PF01885.11   186 seq825_BIOID40261    -            184   1.7e-52  177.3   0.0   1   1   1.5e-56     2e-52  177.0   0.0     2   180     6   175     5   180 0.96 RNA 2'-phosphotransferase, Tpt1 / KptA family
AA_kinase            PF00696.23   241 seq826_BIOID40261    -            241   1.7e-27   96.3   0.2   1   1   1.9e-31   2.7e-27   95.7   0.2     1   241    10   219    10   219 0.77 Amino acid kinase family
NUDIX                PF00293.23   135 seq830_BIOID40261    -            176   2.7e-25   88.4   0.1   1   1   2.4e-29   3.3e-25   88.1   0.0     1   134     7   149     7   150 0.96 NUDIX domain
BPD_transp_2         PF02653.11   267 seq832_BIOID40261    -            332   1.3e-43  148.8  44.0   1   1   9.2e-48   1.3e-43  148.8  30.5     3   267    54   317    52   317 0.93 Branched-chain amino acid transport system / permease component
Redoxin              PF08534.5    146 seq836_BIOID40261    -            168   1.1e-28   99.4   0.1   1   1     2e-32   1.3e-28   99.2   0.1     1   146    20   163    20   163 0.96 Redoxin
AhpC-TSA             PF00578.16   124 seq836_BIOID40261    -            168   1.5e-15   56.8   0.0   1   1   2.7e-19   1.8e-15   56.5   0.0     2   122    22   145    21   147 0.95 AhpC/TSA family
ABC_tran             PF00005.22   118 seq838_BIOID40261    -            519   1.3e-35  122.1   0.0   1   2   6.9e-24   2.4e-20   72.9   0.0     1   118    62   187    62   187 0.93 ABC transporter
ABC_tran             PF00005.22   118 seq838_BIOID40261    -            519   1.3e-35  122.1   0.0   2   2   6.5e-16   2.2e-12   47.2   0.0     1   117   311   442   311   443 0.89 ABC transporter
PEP-utilizers_C      PF02896.13   294 seq841_BIOID40261    -            748  3.2e-107  357.6   0.0   1   1    2e-110  4.7e-107  357.1   0.0     5   293   420   707   416   708 0.98 PEP-utilising enzyme, TIM barrel domain
PEP-utilisers_N      PF05524.8    123 seq841_BIOID40261    -            748     2e-25   88.8   1.6   1   1   2.4e-28   5.5e-25   87.4   1.1     2   123   172   295   171   295 0.96 PEP-utilising enzyme, N-terminal
PEP-utilizers        PF00391.18    81 seq841_BIOID40261    -            748   1.6e-18   65.9   0.1   1   1   1.7e-21   3.9e-18   64.6   0.1     6    81   316   391   311   391 0.94 PEP-utilising enzyme, mobile domain
GAF                  PF01590.21   154 seq841_BIOID40261    -            748   2.2e-17   63.4   0.4   1   1   2.9e-20   6.5e-17   61.9   0.1     2   152    18   152    17   154 0.97 GAF domain
GAF_2                PF13185.1    148 seq841_BIOID40261    -            748     4e-14   53.2   0.0   1   1     4e-17     9e-14   52.0   0.0     4   147    18   154    15   155 0.82 GAF domain
GAF_3                PF13492.1    129 seq841_BIOID40261    -            748   5.2e-10   39.4   0.1   1   1   5.4e-13   1.2e-09   38.1   0.0     3   125    19   152    17   156 0.78 GAF domain
DUF3383              PF11863.3    481 seq842_BIOID40261    -            381  1.2e-144  482.4   9.1   1   2   1.2e-33   1.6e-29  102.8   0.0     1    83     6    89     6    95 0.96 Protein of unknown function (DUF3383)
DUF3383              PF11863.3    481 seq842_BIOID40261    -            381  1.2e-144  482.4   9.1   2   2  8.3e-118  1.1e-113  380.3   4.9   196   481    94   380    90   380 0.99 Protein of unknown function (DUF3383)
HTH_6                PF01418.12    77 seq843_BIOID40261    -            135   2.1e-33  113.7   0.0   1   1   2.2e-37     3e-33  113.2   0.0     1    76     1    76     1    77 0.99 Helix-turn-helix domain, rpiR family
RRF                  PF01765.14   165 seq844_BIOID40261    -            185   3.9e-68  227.9   1.7   1   1   3.7e-72     5e-68  227.6   1.2     1   165    19   183    19   183 0.99 Ribosome recycling factor
HTH_18               PF12833.2     81 seq846_BIOID40261    -            283   4.3e-21   74.6   1.0   1   1   1.7e-24   1.2e-20   73.2   0.1     1    81   191   270   191   270 0.97 Helix-turn-helix domain
HTH_AraC             PF00165.18    42 seq846_BIOID40261    -            283   2.7e-17   61.8   0.4   1   1   6.6e-15   4.5e-11   42.0   0.0     8    42   234   269   230   269 0.95 Bacterial regulatory helix-turn-helix proteins, AraC family
Phage_GPD            PF05954.6    292 seq847_BIOID40261    -            320   1.1e-58  198.6   0.0   1   1   9.3e-63   1.3e-58  198.4   0.0     2   271    40   320    39   320 0.91 Phage late control gene D protein (GPD)
Metalloenzyme        PF01676.13   262 seq848_BIOID40261    -            507  2.8e-100  334.8   0.5   1   1  7.1e-104  3.2e-100  334.6   0.3     3   261     1   500     1   501 0.99 Metalloenzyme superfamily
iPGM_N               PF06415.8    223 seq848_BIOID40261    -            507   6.7e-89  296.9   0.6   1   1   2.1e-92   9.8e-89  296.3   0.4     2   223    78   301    77   301 0.99 BPG-independent PGAM N-terminus (iPGM_N)
Phosphodiest         PF01663.17   364 seq848_BIOID40261    -            507   2.3e-05   23.8   0.0   1   1   7.5e-09   3.4e-05   23.2   0.0   104   246   296   442   252   484 0.73 Type I phosphodiesterase / nucleotide pyrophosphatase
CSD                  PF00313.17    66 seq850_BIOID40261    -             74   2.9e-29  100.5   0.2   1   1   2.3e-33   3.2e-29  100.3   0.1     2    64     3    65     2    67 0.96 'Cold-shock' DNA-binding domain
SIS                  PF01380.17   131 seq851_BIOID40261    -            143   1.3e-19   70.0   0.1   1   1   2.2e-23   1.5e-19   69.7   0.1    26   130     3   106     1   107 0.94 SIS domain
SIS_2                PF13580.1    138 seq851_BIOID40261    -            143   9.5e-09   34.9   0.1   1   1   2.4e-12   1.6e-08   34.2   0.0    99   138    25    64    12    64 0.89 SIS domain
DXP_reductoisom      PF02670.11   129 seq854_BIOID40261    -            398     1e-48  165.0   0.8   1   1   2.2e-52     1e-48  165.0   0.5     1   129     4   132     4   132 0.99 1-deoxy-D-xylulose 5-phosphate reductoisomerase
DXPR_C               PF13288.1    121 seq854_BIOID40261    -            398   2.4e-45  153.3   0.3   1   1   1.1e-48   5.2e-45  152.2   0.2     1   121   271   389   271   389 0.99 DXP reductoisomerase C-terminal domain
DXP_redisom_C        PF08436.7     84 seq854_BIOID40261    -            398   7.5e-34  115.3   0.0   1   1   4.4e-37     2e-33  113.9   0.0     1    84   146   239   146   239 0.96 1-deoxy-D-xylulose 5-phosphate reductoisomerase C-terminal
PK                   PF00224.16   348 seq857_BIOID40261    -            527  8.8e-144  478.2   4.6   1   1  1.8e-147  1.2e-143  477.8   3.2     2   345    53   394    52   397 0.98 Pyruvate kinase, barrel domain
PK_C                 PF02887.11   117 seq857_BIOID40261    -            527   1.7e-31  108.0   1.5   1   1   7.7e-35   5.3e-31  106.4   1.1     2   116   410   524   409   525 0.98 Pyruvate kinase, alpha/beta domain
Response_reg         PF00072.19   112 seq858_BIOID40261    -            229   1.1e-29  102.5   0.0   1   1   2.4e-33   1.6e-29  102.0   0.0     1   112     5   117     5   117 0.97 Response regulator receiver domain
Trans_reg_C          PF00486.23    77 seq858_BIOID40261    -            229   5.8e-28   96.5   0.0   1   1   1.4e-31   9.6e-28   95.8   0.0     2    77   151   225   149   225 0.95 Transcriptional regulatory protein, C terminal
BPD_transp_2         PF02653.11   267 seq860_BIOID40261    -            329   6.2e-47  159.6  37.6   1   1   4.5e-51   6.2e-47  159.6  26.1     9   267    59   316    51   316 0.96 Branched-chain amino acid transport system / permease component
Phage_base_V         PF04717.7     79 seq861_BIOID40261    -            385   1.6e-27   95.1   0.1   1   1   2.2e-31     3e-27   94.2   0.1     1    77    49   141    49   143 0.93 Phage-related baseplate assembly protein
DUF3277              PF11681.3    146 seq862_BIOID40261    -            146   6.5e-80  265.6   1.8   1   1   5.3e-84   7.2e-80  265.4   1.3     1   146     1   146     1   146 1.00 Protein of unknown function (DUF3277)
DnaJ                 PF00226.26    64 seq863_BIOID40261    -            271   2.8e-14   52.4   0.2   1   1   7.4e-18     5e-14   51.6   0.1     4    56   208   266   205   269 0.94 DnaJ domain
TerB                 PF05099.8    140 seq863_BIOID40261    -            271   2.5e-09   36.8   0.7   1   1   3.7e-13   2.5e-09   36.8   0.5    14   137    44   170    32   173 0.89 Tellurite resistance protein TerB
Sugar_tr             PF00083.19   451 seq865_BIOID40261    -            162   3.9e-13   48.6   7.0   1   1   3.5e-17   4.8e-13   48.3   4.8     6   133    27   156    23   159 0.87 Sugar (and other) transporter
ADH_N                PF08240.7    109 seq868_BIOID40261    -            353   1.1e-29  102.2   0.7   1   1   4.5e-33   2.1e-29  101.3   0.5     2   107    28   142    27   144 0.92 Alcohol dehydrogenase GroES-like domain
ADH_zinc_N           PF00107.21   130 seq868_BIOID40261    -            353   1.5e-26   92.3   0.2   1   1   5.2e-30   2.4e-26   91.7   0.1     1   129   185   313   185   314 0.95 Zinc-binding dehydrogenase
DUF3329              PF11808.3     90 seq870_BIOID40261    -            431   1.1e-31  108.5   6.1   1   1   8.1e-35   1.8e-31  107.9   4.2     2    90     4    92     3    92 0.98 Domain of unknown function (DUF3329)
HATPase_c            PF02518.21   111 seq870_BIOID40261    -            431   1.4e-30  105.1   0.0   1   1   1.1e-33   2.6e-30  104.3   0.0     2   110   314   423   313   424 0.98 Histidine kinase-, DNA gyrase B-, and HSP90-like ATPase
HisKA                PF00512.20    68 seq870_BIOID40261    -            431   1.7e-20   72.6   1.4   1   1   1.4e-23   3.3e-20   71.7   0.3     2    67   204   268   203   269 0.97 His Kinase A (phospho-acceptor) domain
PAS                  PF00989.19   113 seq870_BIOID40261    -            431     4e-11   42.5   0.0   1   1   3.7e-14   8.4e-11   41.5   0.0     2   113    99   194    98   194 0.95 PAS fold
HATPase_c_2          PF13581.1    125 seq870_BIOID40261    -            431   1.6e-08   34.2   0.0   1   1   1.3e-11   2.9e-08   33.4   0.0    30   114   316   408   281   420 0.83 Histidine kinase-like ATPase domain
HATPase_c_3          PF13589.1    137 seq870_BIOID40261    -            431   1.1e-06   28.2   0.0   1   1   7.7e-10   1.8e-06   27.5   0.0     3    93   318   410   316   429 0.78 Histidine kinase-, DNA gyrase B-, and HSP90-like ATPase
Peptidase_M23        PF01551.17    96 seq871_BIOID40261    -            427   2.2e-25   88.4   0.2   1   1   3.6e-29     5e-25   87.2   0.1     3    96   328   421   327   421 0.98 Peptidase family M23
MFS_1                PF07690.11   354 seq872_BIOID40261    -            412   1.3e-32  112.8  48.8   1   2   3.4e-25   4.6e-21   74.8  20.3     6   232    30   243    25   245 0.84 Major Facilitator Superfamily
MFS_1                PF07690.11   354 seq872_BIOID40261    -            412   1.3e-32  112.8  48.8   2   2   2.4e-15   3.3e-11   42.4  12.3     4   176   222   401   219   411 0.86 Major Facilitator Superfamily
HIT                  PF01230.18    98 seq873_BIOID40261    -            125   9.1e-30  102.9   0.0   1   1   1.6e-33   1.1e-29  102.7   0.0     1    97    18   115    18   116 0.97 HIT domain
DcpS_C               PF11969.3    116 seq873_BIOID40261    -            125   2.7e-25   88.7   0.0   1   1   4.3e-29     3e-25   88.6   0.0     2   103    11   112    10   123 0.96 Scavenger mRNA decapping enzyme C-term binding
MFS_1                PF07690.11   354 seq874_BIOID40261    -            253     3e-14   52.4  25.5   1   1   5.6e-15   2.5e-11   42.8  13.4    44   172   113   245    92   252 0.84 Major Facilitator Superfamily
MFS_2                PF13347.1    427 seq874_BIOID40261    -            253   7.2e-09   34.4   6.4   1   1   1.6e-12   7.2e-09   34.4   4.5   181   344    18   188     4   206 0.79 MFS/sugar transport protein
Sugar_tr             PF00083.19   451 seq874_BIOID40261    -            253   6.5e-07   28.1  18.3   1   1   1.4e-09   6.4e-06   24.8  12.7   219   418    35   223     1   248 0.72 Sugar (and other) transporter
LGT                  PF01790.13   249 seq875_BIOID40261    -            291   1.3e-87  292.9  15.2   1   1   1.1e-91   1.5e-87  292.7  10.6     1   248    11   281    11   282 0.95 Prolipoprotein diacylglyceryl transferase
Prenyltransf         PF01255.14   223 seq876_BIOID40261    -            252   6.7e-82  273.8   0.0   1   1   5.6e-86   7.7e-82  273.6   0.0     1   222    23   243    23   244 0.99 Putative undecaprenyl diphosphate synthase
DUF1425              PF07233.7     94 seq878_BIOID40261    -            125   1.6e-23   81.9   0.0   1   1   1.4e-27   1.9e-23   81.7   0.0     2    93    34   124    33   125 0.98 Protein of unknown function (DUF1425)
Trehalose_PPase      PF02358.11   235 seq879_BIOID40261    -            285   3.2e-54  183.2   0.0   1   1   5.7e-58   3.9e-54  182.9   0.0     1   231    37   249    37   253 0.97 Trehalose-phosphatase
RHS_repeat           PF05593.9     38 seq881_BIOID40261    -           1237   2.9e-63  208.8 114.2   1   6   9.7e-09   6.6e-05   22.8   0.4     6    35   413   442   410   447 0.89 RHS Repeat
RHS_repeat           PF05593.9     38 seq881_BIOID40261    -           1237   2.9e-63  208.8 114.2   2   6   1.6e-10   1.1e-06   28.5   3.0     1    38   493   532   493   532 0.92 RHS Repeat
RHS_repeat           PF05593.9     38 seq881_BIOID40261    -           1237   2.9e-63  208.8 114.2   3   6   3.9e-10   2.7e-06   27.2   0.0     1    36   537   572   537   573 0.92 RHS Repeat
RHS_repeat           PF05593.9     38 seq881_BIOID40261    -           1237   2.9e-63  208.8 114.2   4   6   1.5e-13     1e-09   38.1   1.8     1    37   579   615   579   616 0.97 RHS Repeat
RHS_repeat           PF05593.9     38 seq881_BIOID40261    -           1237   2.9e-63  208.8 114.2   5   6   1.1e-09   7.2e-06   25.9   0.2     1    37   621   656   621   657 0.97 RHS Repeat
RHS_repeat           PF05593.9     38 seq881_BIOID40261    -           1237   2.9e-63  208.8 114.2   6   6   4.9e-10   3.3e-06   26.9   1.2     1    30   950   988   950   996 0.89 RHS Repeat
RHS                  PF03527.9     41 seq881_BIOID40261    -           1237   1.2e-20   72.8   6.3   1   1   1.3e-23     9e-20   70.0   0.7     1    41  1154  1194  1154  1194 0.98 RHS protein
ABC_tran             PF00005.22   118 seq882_BIOID40261    -            512   2.5e-28   98.6   0.1   1   2   1.4e-19   9.6e-16   58.1   0.0     1   118    51   170    51   170 0.93 ABC transporter
ABC_tran             PF00005.22   118 seq882_BIOID40261    -            512   2.5e-28   98.6   0.1   2   2   1.8e-13   1.2e-09   38.4   0.0     3   117   306   432   304   433 0.77 ABC transporter
Peptidase_A24        PF01478.13   106 seq883_BIOID40261    -            165   1.5e-22   79.6   5.5   1   1   1.1e-26   1.5e-22   79.6   3.8    10   103    28   126    20   131 0.87 Type IV leader peptidase family
DUF3897              PF13036.1    180 seq885_BIOID40261    -            213   7.9e-53  178.6   0.0   1   1     7e-57   9.5e-53  178.3   0.0     1   180    10   210    10   210 0.92 Protein of unknown function (DUF3897)
Transposase_20       PF02371.11    87 seq886_BIOID40261    -            391   9.3e-27   92.8   0.1   1   1   2.6e-30   1.8e-26   91.9   0.1     2    76   239   313   238   326 0.94 Transposase IS116/IS110/IS902 family
DEDD_Tnp_IS110       PF01548.12   144 seq886_BIOID40261    -            391   2.7e-19   69.1   0.0   1   1   7.9e-23   5.4e-19   68.1   0.0     1   141    24   165    24   167 0.90 Transposase
AMNp_N               PF10423.4    160 seq887_BIOID40261    -            536   9.8e-51  171.3   0.1   1   1   2.1e-54   1.5e-50  170.8   0.1     2   158    64   222    63   224 0.96 Bacterial AMP nucleoside phosphorylase N-terminus
PNP_UDP_1            PF01048.15   234 seq887_BIOID40261    -            536   5.7e-20   71.1   0.0   1   1   1.4e-23   9.5e-20   70.4   0.0    33   200   314   481   282   504 0.83 Phosphorylase superfamily
Aldose_epim          PF01263.15   301 seq888_BIOID40261    -            290     3e-49  167.6   0.0   1   1   2.4e-53   3.3e-49  167.5   0.0     2   300     3   285     2   286 0.92 Aldose 1-epimerase
CTP_transf_1         PF01148.15   259 seq890_BIOID40261    -            285   1.3e-63  214.9  19.9   1   1   1.1e-67   1.5e-63  214.7  13.8     2   257     4   279     3   281 0.88 Cytidylyltransferase family
Thymidylat_synt      PF00303.14   266 seq893_BIOID40261    -            264  4.5e-124  412.6   0.0   1   1  3.7e-128    5e-124  412.5   0.0     2   266     2   264     1   264 0.99 Thymidylate synthase
Glyco_transf_20      PF00982.16   474 seq894_BIOID40261    -            474  6.2e-152  506.2   0.0   1   1  5.1e-156    7e-152  506.0   0.0    27   474    17   453     2   453 0.96 Glycosyltransferase family 20
Polysacc_deac_2      PF04748.8    213 seq895_BIOID40261    -            319   1.2e-80  269.4   0.4   1   1     1e-84   1.4e-80  269.1   0.3     1   212    28   238    28   239 0.99 Divergent polysaccharide deacetylase
Glutaredoxin2_C      PF04399.8    132 seq896_BIOID40261    -            215   1.3e-50  170.2   0.0   1   1   4.8e-54   1.6e-50  169.9   0.0     1   132    84   215    84   215 0.99 Glutaredoxin 2, C terminal domain
GST_N_3              PF13417.1     75 seq896_BIOID40261    -            215     2e-12   47.0   0.0   1   1     1e-15   3.5e-12   46.2   0.0     1    74     3    76     3    82 0.90 Glutathione S-transferase, N-terminal domain
GST_N_2              PF13409.1     70 seq896_BIOID40261    -            215   6.7e-08   32.3   0.0   1   1   3.6e-11   1.2e-07   31.4   0.0     1    68     8    70     8    72 0.88 Glutathione S-transferase, N-terminal domain
GST_N                PF02798.15    76 seq896_BIOID40261    -            215   6.6e-05   22.8   0.0   1   1   4.2e-08   0.00014   21.8   0.0     1    75     1    70     1    71 0.85 Glutathione S-transferase, N-terminal domain
APH                  PF01636.18   239 seq897_BIOID40261    -            274   2.9e-19   69.6   7.6   1   1   4.2e-23   2.9e-19   69.6   5.3     2   237    25   233    24   235 0.78 Phosphotransferase enzyme family
Choline_kinase       PF01633.15   211 seq897_BIOID40261    -            274   5.9e-06   25.8   0.0   1   1   1.3e-09   8.6e-06   25.3   0.0   142   194   158   212   140   235 0.78 Choline/ethanolamine kinase
Nterm_IS4            PF13006.2     98 seq899_BIOID40261    -            352   1.1e-31  108.6   0.1   1   1     4e-35   2.8e-31  107.3   0.1     3    97    17   109    15   110 0.97 Insertion element 4 transposase N-terminal
DDE_Tnp_1            PF01609.16   211 seq899_BIOID40261    -            352   9.1e-23   80.8   0.0   1   1   1.8e-26   1.2e-22   80.4   0.0     4   197   127   336   124   338 0.83 Transposase DDE domain
Branch_AA_trans      PF05525.8    428 seq901_BIOID40261    -            439  5.8e-158  525.8  32.2   1   1  4.9e-162  6.6e-158  525.6  22.3     3   427     8   429     6   430 0.99 Branched-chain amino acid transport protein
Esterase             PF00756.15   251 seq903_BIOID40261    -            278   2.1e-72  243.4   0.0   1   1   7.1e-76   2.4e-72  243.2   0.0     1   251    21   271    21   271 0.99 Putative esterase
Abhydrolase_5        PF12695.2    142 seq903_BIOID40261    -            278   8.8e-08   31.9   0.0   1   1   3.4e-11   1.2e-07   31.5   0.0     6   142    50   257    44   257 0.62 Alpha/beta hydrolase family
Peptidase_S9         PF00326.16   213 seq903_BIOID40261    -            278   9.3e-07   28.1   0.0   1   1   4.3e-10   1.5e-06   27.4   0.0    54   208   127   274   118   278 0.77 Prolyl oligopeptidase family
Peptidase_M50        PF02163.17   192 seq905_BIOID40261    -            450   2.7e-70  235.1   0.3   1   1   6.9e-74   3.1e-70  234.9   0.2     2   192    11   446    10   446 0.99 Peptidase family M50
PDZ                  PF00595.19    81 seq905_BIOID40261    -            450   8.1e-13   48.2   0.3   1   1     1e-13   4.6e-10   39.4   0.0     8    81   209   277   203   277 0.91 PDZ domain (Also known as DHR or GLGF)
PDZ_2                PF13180.1     82 seq905_BIOID40261    -            450   7.3e-11   41.6   0.0   1   1   1.1e-11   5.1e-08   32.5   0.0    19    78   227   285   211   287 0.84 PDZ domain
Flavodoxin_2         PF02525.12   199 seq906_BIOID40261    -            201   3.9e-48  163.4   0.0   1   1   6.5e-52   4.5e-48  163.3   0.0     2   195     3   195     2   199 0.91 Flavodoxin-like fold
FMN_red              PF03358.10   152 seq906_BIOID40261    -            201   2.4e-12   46.5   0.0   1   1   4.5e-16   3.1e-12   46.1   0.0     2   148     3   174     2   178 0.77 NADPH-dependent FMN reductase
DUF535               PF04393.8    288 seq907_BIOID40261    -            330  5.1e-104  347.1   0.6   1   1  4.3e-108  5.9e-104  346.8   0.4     5   288    44   328    40   328 0.98 Protein of unknown function (DUF535)
DUF1439              PF07273.7    152 seq909_BIOID40261    -            205   1.1e-53  180.9   1.0   1   1   9.5e-58   1.3e-53  180.6   0.7     1   152    46   198    46   198 0.99 Protein of unknown function (DUF1439)
N_methyl             PF07963.7     20 seq913_BIOID40261    -            156   8.1e-05   22.0   1.7   1   1     1e-08   0.00014   21.3   1.2     1    19     5    23     5    24 0.93 Prokaryotic N-terminal methylation motif
Glyco_hydro_3        PF00933.16   299 seq914_BIOID40261    -            341   1.2e-72  244.3   0.0   1   1   1.1e-76   1.5e-72  244.0   0.0     2   294     6   319     5   320 0.95 Glycosyl hydrolase family 3 N terminal domain
BPD_transp_2         PF02653.11   267 seq916_BIOID40261    -            342   4.3e-45  153.6  43.4   1   1   4.5e-49   6.1e-45  153.1  30.1     5   267    40   301    36   301 0.97 Branched-chain amino acid transport system / permease component
N_methyl_2           PF13544.1     31 seq917_BIOID40261    -            267   7.7e-08   31.3   0.2   1   1   3.6e-11   1.7e-07   30.3   0.1     4    31    76   103    73   103 0.89 Type IV pilin N-term methylation site GFxxxE
N_methyl             PF07963.7     20 seq917_BIOID40261    -            267   8.3e-06   25.1   1.8   1   1   3.8e-09   1.7e-05   24.1   1.3     1    20    86   105    86   105 0.95 Prokaryotic N-terminal methylation motif
N_methyl_3           PF13633.1     22 seq917_BIOID40261    -            267     2e-05   23.9   2.4   1   1   8.5e-09   3.9e-05   23.0   1.7     1    21    88   108    88   109 0.96 Prokaryotic N-terminal methylation site
Peripla_BP_3         PF13377.1    160 seq921_BIOID40261    -            332     4e-26   91.7   0.0   1   1   1.6e-28   4.4e-25   88.4   0.0     2   146   176   322   175   331 0.90 Periplasmic binding protein-like domain
Peripla_BP_1         PF00532.16   279 seq921_BIOID40261    -            332   3.9e-24   85.1   0.1   1   1   2.8e-27   7.7e-24   84.2   0.0    13   267    77   321    70   330 0.88 Periplasmic binding proteins and sugar binding domain of LacI family
LacI                 PF00356.16    46 seq921_BIOID40261    -            332   6.4e-22   76.7   0.4   1   1   4.6e-25   1.2e-21   75.8   0.3     1    46     4    49     4    49 0.99 Bacterial regulatory proteins, lacI family
Peripla_BP_4         PF13407.1    258 seq921_BIOID40261    -            332   8.3e-18   64.5   0.0   1   1   5.7e-21   1.6e-17   63.6   0.0     7   257    74   317    69   318 0.93 Periplasmic binding protein domain
Amidohydro_1         PF01979.15   333 seq927_BIOID40261    -            348   1.9e-27   96.7   0.0   1   1   1.8e-31   2.4e-27   96.3   0.0     8   295    15   310    10   323 0.91 Amidohydrolase family
Transcrip_reg        PF01709.15   234 seq928_BIOID40261    -            238   1.2e-82  276.4   0.7   1   1   9.8e-87   1.3e-82  276.2   0.5     1   233     3   235     3   236 0.98 Transcriptional regulator
AA_permease          PF00324.16   479 seq929_BIOID40261    -            457  4.2e-103  345.1  48.2   1   1  7.3e-107    5e-103  344.8  33.4     1   474    15   451    15   455 0.96 Amino acid permease
AA_permease_2        PF13520.1    426 seq929_BIOID40261    -            457   1.1e-47  162.4  56.6   1   1   1.8e-51   1.2e-47  162.2  39.2     2   425    12   442    11   445 0.88 Amino acid permease
DUF2509              PF10713.4    131 seq936_BIOID40261    -            135   1.8e-43  147.3   1.6   1   1   1.5e-47     2e-43  147.1   1.1     1   131    15   135    15   135 0.99 Protein of unknown function (DUF2509)
BPD_transp_2         PF02653.11   267 seq937_BIOID40261    -            330   4.7e-47  160.0  43.0   1   1   4.2e-51   5.8e-47  159.7  29.8     3   267    36   305    34   305 0.94 Branched-chain amino acid transport system / permease component
UPF0227              PF05728.7    187 seq938_BIOID40261    -            180   4.7e-72  241.5   0.0   1   1   3.9e-76   5.3e-72  241.3   0.0     1   186     1   177     1   178 0.99 Uncharacterised protein family (UPF0227)
Bac_surface_Ag       PF01103.18   323 seq939_BIOID40261    -            810  1.7e-100  336.4  16.0   1   1  1.1e-103  3.7e-100  335.4  11.1     1   323   448   810   448   810 0.96 Surface antigen
Surf_Ag_VNR          PF07244.10    78 seq939_BIOID40261    -            810   3.1e-65  216.4  10.4   1   5   6.3e-10   2.2e-06   27.8   0.0     1    78    24    91    24    91 0.87 Surface antigen variable number repeat
Surf_Ag_VNR          PF07244.10    78 seq939_BIOID40261    -            810   3.1e-65  216.4  10.4   2   5   5.9e-15     2e-11   44.0   0.0     1    78    92   172    92   172 0.93 Surface antigen variable number repeat
Surf_Ag_VNR          PF07244.10    78 seq939_BIOID40261    -            810   3.1e-65  216.4  10.4   3   5   3.5e-17   1.2e-13   51.1   0.1     2    78   176   263   175   263 0.86 Surface antigen variable number repeat
Surf_Ag_VNR          PF07244.10    78 seq939_BIOID40261    -            810   3.1e-65  216.4  10.4   4   5   5.8e-14     2e-10   40.8   0.0     1    78   266   344   266   344 0.92 Surface antigen variable number repeat
Surf_Ag_VNR          PF07244.10    78 seq939_BIOID40261    -            810   3.1e-65  216.4  10.4   5   5     1e-18   3.5e-15   56.0   0.1     1    78   347   421   347   421 0.91 Surface antigen variable number repeat
Aminotran_3          PF00202.16   339 seq940_BIOID40261    -            468  2.2e-113  378.4   0.0   1   1  2.1e-117  2.8e-113  378.0   0.0     3   338    64   405    62   406 0.97 Aminotransferase class-III
DUF3728              PF12528.3     88 seq946_BIOID40261    -            107   2.4e-25   88.6   2.5   1   1   4.4e-29     3e-25   88.3   1.7     1    88    29   106    29   106 0.98 Prepilin peptidase dependent protein C term (DUF3728)
N_methyl_2           PF13544.1     31 seq946_BIOID40261    -            107   3.8e-08   32.3   1.1   1   1   1.9e-11   1.3e-07   30.6   0.2     7    31     2    26     1    26 0.90 Type IV pilin N-term methylation site GFxxxE
FliE                 PF02049.13    97 seq947_BIOID40261    -            104   5.7e-28   96.6   4.1   1   1   4.8e-32   6.5e-28   96.4   2.9     6    97    12   104     5   104 0.95 Flagellar hook-basal body complex protein FliE
DinI                 PF06183.8     65 seq948_BIOID40261    -             81   1.7e-29  101.4   0.1   1   1   1.8e-33   2.5e-29  100.9   0.0     1    65    13    79    13    79 0.98 DinI-like family
FlhD                 PF05247.8    104 seq950_BIOID40261    -            116   2.1e-45  152.8   4.8   1   1   1.7e-49   2.4e-45  152.7   3.3     1   102     1   102     1   104 0.98 Flagellar transcriptional activator (FlhD)
Exonuc_V_gamma       PF04257.9    805 seq951_BIOID40261    -           1122  9.4e-315 1045.8   1.4   1   1  6.9e-319  9.4e-315 1045.8   1.0     1   794     1   825     1   840 0.97 Exodeoxyribonuclease V, gamma subunit
Pyr_redox_2          PF07992.9    200 seq954_BIOID40261    -            443   1.9e-33  115.9   0.0   1   1   1.7e-36   4.6e-33  114.6   0.0     1   197    16   327    16   329 0.91 Pyridine nucleotide-disulphide oxidoreductase
Pyr_redox            PF00070.22    80 seq954_BIOID40261    -            443   2.3e-19   69.4   3.6   1   1     1e-15   2.8e-12   46.7   0.4     1    68   181   263   181   273 0.91 Pyridine nucleotide-disulphide oxidoreductase
DAO                  PF01266.19   358 seq954_BIOID40261    -            443   2.6e-11   42.9  10.1   1   1   1.2e-09   3.2e-06   26.1   0.0   146   236   234   317   222   345 0.81 FAD dependent oxidoreductase
LacAB_rpiB           PF02502.13   140 seq955_BIOID40261    -            105   3.7e-09   36.2   0.1   1   1     7e-10   9.6e-06   25.1   0.0   102   139    60    97    59    98 0.96 Ribose/Galactose Isomerase
FlhC                 PF05280.6    176 seq956_BIOID40261    -            192   2.4e-87  290.7   0.0   1   1     2e-91   2.8e-87  290.6   0.0     1   174     1   174     1   176 0.99 Flagellar transcriptional activator (FlhC)
ABC_tran             PF00005.22   118 seq958_BIOID40261    -            251   3.4e-21   75.6   0.0   1   1   8.5e-25   5.8e-21   74.9   0.0     1   118    44   149    44   149 0.90 ABC transporter
AAA_21               PF13304.1    303 seq958_BIOID40261    -            251   2.8e-10   40.5   0.0   1   1   4.8e-11   3.3e-07   30.4   0.0     4   302    35   184    32   186 0.87 AAA domain
Peripla_BP_4         PF13407.1    258 seq959_BIOID40261    -            340   6.1e-54  182.9   4.4   1   1   1.1e-57   7.6e-54  182.6   3.1     1   256    30   285    30   287 0.95 Periplasmic binding protein domain
HTH_Tnp_1            PF01527.15    76 seq962_BIOID40261    -            121   4.4e-19   68.0   1.1   1   1   8.3e-23   5.7e-19   67.7   0.4     2    74     8    87     7    89 0.89 Transposase
HTH_28               PF13518.1     52 seq962_BIOID40261    -            121   1.7e-06   27.7   0.5   1   1   5.1e-10   3.5e-06   26.7   0.0     1    43    17    60    17    63 0.93 Helix-turn-helix domain
BssS                 PF13991.1     73 seq964_BIOID40261    -             85   1.3e-34  117.6   0.0   1   1   1.1e-38   1.5e-34  117.4   0.0     1    72    12    83    12    84 0.98 BssS protein family
PEP-utilizers_C      PF02896.13   294 seq965_BIOID40261    -            833  9.4e-111  369.2   0.0   1   1  4.6e-114  1.2e-110  368.8   0.0     2   293   363   653   362   654 0.99 PEP-utilising enzyme, TIM barrel domain
PTS_EIIA_2           PF00359.17   142 seq965_BIOID40261    -            833   4.4e-32  110.6   0.0   1   1   3.2e-35   8.8e-32  109.6   0.0     2   141   689   829   688   830 0.97 Phosphoenolpyruvate-dependent sugar phosphotransferase system, EIIA 2
PEP-utilizers        PF00391.18    81 seq965_BIOID40261    -            833   3.6e-19   67.9   0.0   1   1   4.2e-22   1.2e-18   66.3   0.0     7    81   262   337   259   337 0.93 PEP-utilising enzyme, mobile domain
PTS-HPr              PF00381.14    84 seq965_BIOID40261    -            833   3.2e-17   62.0   0.0   1   1   2.8e-20   7.6e-17   60.8   0.0     5    83     6    86     2    87 0.94 PTS HPr component phosphorylation site
PEP-utilisers_N      PF05524.8    123 seq965_BIOID40261    -            833   1.2e-14   54.0   0.1   1   1   4.4e-18   1.2e-14   54.0   0.0     2   123   119   238   118   238 0.87 PEP-utilising enzyme, N-terminal
Alpha-amylase        PF00128.19   316 seq968_BIOID40261    -            605   3.2e-80  269.8   0.0   1   1   6.3e-84   4.3e-80  269.3   0.0     1   316   178   494   178   494 0.96 Alpha amylase, catalytic domain
Alpha-amylase_N      PF02903.9    120 seq968_BIOID40261    -            605   6.4e-09   35.7   0.0   1   1     2e-12   1.4e-08   34.6   0.0     5   108     4   105     1   115 0.82 Alpha amylase, N-terminal ig-like domain
rve                  PF00665.21   120 seq971_BIOID40261    -            288   8.9e-30  103.1   0.0   1   1   6.7e-33   1.8e-29  102.1   0.0     3   119   126   240   124   241 0.96 Integrase core domain
rve_2                PF13333.1     52 seq971_BIOID40261    -            288   1.3e-20   73.1   1.5   1   1   1.5e-22     4e-19   68.3   0.1     1    52   231   287   231   287 0.98 Integrase core domain
rve_3                PF13683.1     67 seq971_BIOID40261    -            288   1.9e-15   55.9   0.0   1   1   1.4e-18   3.8e-15   55.0   0.0     4    67   215   279   212   279 0.96 Integrase core domain
HTH_21               PF13276.1     60 seq971_BIOID40261    -            288     2e-10   40.4   0.1   1   1   3.2e-13   8.8e-10   38.3   0.0     4    59    47   101    44   102 0.90 HTH-like domain
DDE_Tnp_IS240        PF13610.1    140 seq971_BIOID40261    -            288   3.6e-10   39.8   0.0   1   1   2.3e-13   6.3e-10   39.0   0.0     2   129   130   260   129   272 0.88 DDE domain
rve                  PF00665.21   120 seq975_BIOID40261    -            301   6.8e-23   80.9   0.1   1   1   3.4e-26   1.6e-22   79.7   0.0     3   119   123   243   121   244 0.96 Integrase core domain
rve_3                PF13683.1     67 seq975_BIOID40261    -            301   1.4e-17   62.8   0.1   1   1   9.9e-21   4.5e-17   61.2   0.0     2    67   216   281   215   281 0.98 Integrase core domain
HTH_21               PF13276.1     60 seq975_BIOID40261    -            301   8.8e-17   60.7   2.0   1   1   8.3e-19   3.8e-15   55.5   0.4     6    57    49   106    45   109 0.79 HTH-like domain
PBP                  PF01161.15   145 seq977_BIOID40261    -            158   1.5e-37  128.5   0.0   1   1   1.3e-41   1.7e-37  128.3   0.0     2   143    12   157    11   158 0.94 Phosphatidylethanolamine-binding protein
DAO                  PF01266.19   358 seq978_BIOID40261    -            362   4.5e-57  193.4   0.0   1   1   3.7e-61   5.1e-57  193.2   0.0     1   357     4   352     4   353 0.86 FAD dependent oxidoreductase
MotA_ExbB            PF01618.11   139 seq980_BIOID40261    -            295   0.00016   21.2   0.8   1   1   1.2e-08   0.00016   21.2   0.5    29   135   136   239   116   242 0.88 MotA/TolQ/ExbB proton channel family
ABC-3                PF00950.12   258 seq982_BIOID40261    -            261   1.1e-87  293.5  26.3   1   1   1.7e-91   1.2e-87  293.3  18.2     2   257     2   257     1   258 0.99 ABC 3 transport family
FecCD                PF01032.13   311 seq982_BIOID40261    -            261   1.1e-06   27.5  27.7   1   1   1.6e-10   1.1e-06   27.5  19.2   103   309    56   255    29   257 0.75 FecCD transport family
MIP                  PF00230.15   227 seq983_BIOID40261    -            231   4.3e-49  166.9  19.6   1   1   3.5e-53   4.9e-49  166.7  13.6     8   227     2   223     1   223 0.90 Major intrinsic protein
HTH_Tnp_IS1          PF12759.2     50 seq984_BIOID40261    -             75   1.5e-31  107.5   0.1   1   1   2.8e-35   1.9e-31  107.1   0.0     1    50    23    72    23    72 0.99 InsA C-terminal domain
Zn_Tnp_IS1           PF03811.8     36 seq984_BIOID40261    -             75   7.9e-09   34.7   2.2   1   1   1.2e-12   7.9e-09   34.7   1.5    18    36     2    20     1    20 0.96 InsA N-terminal domain
HTH_Tnp_IS1          PF12759.2     50 seq986_BIOID40261    -             99   2.9e-29  100.1   0.1   1   1   6.3e-33   4.3e-29   99.6   0.1     1    48    39    86    39    88 0.98 InsA C-terminal domain
Zn_Tnp_IS1           PF03811.8     36 seq986_BIOID40261    -             99     9e-21   72.9   4.2   1   1   2.5e-24   1.7e-20   72.0   2.9     1    36     1    36     1    36 0.99 InsA N-terminal domain
DDE_Tnp_IS1          PF03400.8    131 seq987_BIOID40261    -             97     2e-30  105.4   0.2   1   1   1.8e-34   2.5e-30  105.1   0.1     1    61    37    97    37    97 0.98 IS1 transposase
DeoC                 PF01791.4    236 seq988_BIOID40261    -            291     2e-16   59.8   0.1   1   1   1.9e-20   2.6e-16   59.5   0.1     1   235    51   258    51   259 0.90 DeoC/LacD family aldolase
DDE_Tnp_IS1          PF03400.8    131 seq989_BIOID40261    -            131   6.8e-75  249.2   1.7   1   1   5.5e-79   7.5e-75  249.1   1.2     1   131     1   131     1   131 0.99 IS1 transposase
DDE_Tnp_IS1          PF03400.8    131 seq990_BIOID40261    -             69   1.6e-36  125.1   0.8   1   1   1.3e-40   1.8e-36  125.0   0.6    63   131     1    69     1    69 0.99 IS1 transposase
HTH_Tnp_IS1          PF12759.2     50 seq992_BIOID40261    -             99   2.9e-29  100.1   0.1   1   1   6.3e-33   4.3e-29   99.6   0.1     1    48    39    86    39    88 0.98 InsA C-terminal domain
Zn_Tnp_IS1           PF03811.8     36 seq992_BIOID40261    -             99     9e-21   72.9   4.2   1   1   2.5e-24   1.7e-20   72.0   2.9     1    36     1    36     1    36 0.99 InsA N-terminal domain
Rick_17kDa_Anti      PF05433.10    42 seq993_BIOID40261    -            179   1.7e-11   43.4  15.7   1   1   5.1e-15   1.7e-11   43.4  10.9     2    42    73   113    72   113 0.96 Glycine zipper 2TM domain
Gly-zipper_OmpA      PF13436.1    118 seq993_BIOID40261    -            179   5.2e-09   35.6   3.0   1   1   1.5e-12   5.2e-09   35.6   2.1     5   112    28   134    24   136 0.78 Glycine-zipper containing OmpA-like membrane domain
Gly-zipper_YMGG      PF13441.1     45 seq993_BIOID40261    -            179   3.6e-08   32.6  12.7   1   1     1e-11   3.6e-08   32.6   8.8     2    45    69   111    68   111 0.97 YMGG-like Gly-zipper
Gly-zipper_Omp       PF13488.1     46 seq993_BIOID40261    -            179   1.8e-05   24.1  13.8   1   1   5.3e-09   1.8e-05   24.1   9.6     2    42    73   112    72   118 0.82 Glycine zipper
MotB_plug            PF13677.1     58 seq995_BIOID40261    -            308   1.4e-23   81.7   0.6   1   1   3.9e-27   2.6e-23   80.9   0.4     3    57    12    66    10    67 0.88 Membrane MotB of proton-channel complex MotA/MotB
OmpA                 PF00691.15    97 seq995_BIOID40261    -            308     3e-11   43.4   0.0   1   1   9.6e-15   6.6e-11   42.3   0.0     1    95   160   258   160   259 0.86 OmpA family
TTSSLRR              PF12468.3     46 seq996_BIOID40261    -            587   1.3e-12   46.9   0.0   1   1   7.2e-16   2.5e-12   46.0   0.0     2    46    14    54    13    54 0.97 Type III secretion system leucine rich repeat protein
LRR_7                PF13504.1     17 seq996_BIOID40261    -            587   8.9e-09   34.0  32.3   1   3     0.002       6.9    7.2   0.0     1    17    82    98    82    98 0.91 Leucine rich repeat
LRR_7                PF13504.1     17 seq996_BIOID40261    -            587   8.9e-09   34.0  32.3   2   3   9.5e-05      0.32   11.2   0.0     1    17   163   179   163   179 0.94 Leucine rich repeat
LRR_7                PF13504.1     17 seq996_BIOID40261    -            587   8.9e-09   34.0  32.3   3   3    0.0011       3.7    8.0   0.2     2    17   224   239   223   239 0.95 Leucine rich repeat
OmpH                 PF03938.9    158 seq998_BIOID40261    -            161   5.4e-23   81.5  16.0   1   1   4.7e-27   6.4e-23   81.3  11.1     3   157    10   160     6   161 0.93 Outer membrane protein (OmpH-like)
Caudo_TAP            PF02413.12   130 seq999_BIOID40261    -            166   4.1e-25   88.3   0.1   1   1   3.7e-29   5.1e-25   88.0   0.0     2   130    25   163    24   163 0.97 Caudovirales tail fibre assembly protein
DUF2770              PF10968.3     36 seq1000_BIOID40261   -             41   1.3e-20   72.6  13.8   1   1     1e-24   1.4e-20   72.5   9.6     1    36     1    36     1    36 0.99 Protein of unknown function (DUF2770)
DDE_Tnp_IS1          PF03400.8    131 seq1001_BIOID40261   -            131   6.8e-75  249.2   1.7   1   1   5.5e-79   7.5e-75  249.1   1.2     1   131     1   131     1   131 0.99 IS1 transposase
DUF497               PF04365.8     80 seq1002_BIOID40261   -             98   8.4e-27   92.7   0.7   1   1   7.1e-31   9.7e-27   92.6   0.5     1    80    10    92    10    92 0.96 Protein of unknown function (DUF497)
PBP                  PF01161.15   145 seq1006_BIOID40261   -            183   6.5e-35  120.0   0.1   1   1   5.4e-39   7.4e-35  119.8   0.1     3   140    34   177    32   182 0.91 Phosphatidylethanolamine-binding protein
DUF340               PF03956.8    191 seq1007_BIOID40261   -            315   3.4e-72  241.6  27.5   1   1     3e-73     4e-69  231.6  11.8     2   190   128   314   127   315 0.99 Membrane protein of unknown function (DUF340)
ABM                  PF03992.11    78 seq1008_BIOID40261   -             96   5.4e-16   58.2   0.1   1   1   4.4e-20     6e-16   58.1   0.1     1    77     1    76     1    77 0.95 Antibiotic biosynthesis monooxygenase
DUF4415              PF14384.1     62 seq1009_BIOID40261   -            128   7.5e-18   64.3   0.1   1   1   8.1e-22   1.1e-17   63.7   0.1     1    62    37    93    37    93 0.96 Domain of unknown function (DUF4415)
Cytochrom_B_N        PF00033.14   188 seq1010_BIOID40261   -            188   3.5e-32  111.1  13.4   1   1   5.8e-36     4e-32  110.9   9.3     2   187     8   180     7   181 0.98 Cytochrome b(N-terminal)/b6/petB
Ni_hydr_CYTB         PF01292.15   182 seq1010_BIOID40261   -            188   7.5e-29  100.2  13.4   1   1   1.3e-32   8.8e-29  100.0   9.3     1   181     9   180     9   181 0.92 Prokaryotic cytochrome b561
DDE_Tnp_1            PF01609.16   211 seq1011_BIOID40261   -            104   9.4e-08   31.7   0.1   1   1   9.3e-12   1.3e-07   31.3   0.1   153   211     7    69     5    69 0.96 Transposase DDE domain
Hexapep              PF00132.19    36 seq1012_BIOID40261   -            341   5.6e-32  107.7  40.8   1   3   3.6e-14   2.4e-10   39.2   2.5     2    36   110   144   109   144 0.95 Bacterial transferase hexapeptide (six repeats)
Hexapep              PF00132.19    36 seq1012_BIOID40261   -            341   5.6e-32  107.7  40.8   2   3   1.7e-12   1.2e-08   33.9   0.3     1    35   145   179   145   180 0.96 Bacterial transferase hexapeptide (six repeats)
Hexapep              PF00132.19    36 seq1012_BIOID40261   -            341   5.6e-32  107.7  40.8   3   3   1.8e-11   1.3e-07   30.7   6.3     1    35   222   256   222   257 0.94 Bacterial transferase hexapeptide (six repeats)
LpxD                 PF04613.9     72 seq1012_BIOID40261   -            341   1.9e-23   81.6   0.0   1   1   4.7e-27   3.2e-23   80.9   0.0     1    72    21    90    21    90 0.97 UDP-3-O-[3-hydroxymyristoyl] glucosamine N-acyltransferase, LpxD
phage_tail_N         PF08400.5    134 seq1014_BIOID40261   -            422   9.5e-54  180.6   0.1   1   1   1.8e-57   2.5e-53  179.2   0.1     1   134     1   134     1   134 0.99 Prophage tail fibre N-terminal
LysR_substrate       PF03466.15   209 seq1017_BIOID40261   -            327   4.4e-44  149.9   0.1   1   1   8.8e-48     6e-44  149.5   0.0     5   209   120   323   117   323 0.97 LysR substrate binding domain
HTH_1                PF00126.22    60 seq1017_BIOID40261   -            327   1.5e-24   85.3   1.5   1   1   2.9e-28     2e-24   84.9   0.2     1    60    34    93    34    93 0.98 Bacterial regulatory helix-turn-helix protein, lysR family
CheW                 PF01584.14   138 seq1020_BIOID40261   -            667   1.4e-27   95.6   1.1   1   1     1e-30   2.9e-27   94.7   0.7     2   133   527   653   526   656 0.97 CheW-like domain
CheY-binding         PF09078.6     65 seq1020_BIOID40261   -            667     1e-26   92.5   2.1   1   1   5.2e-30   1.4e-26   92.1   0.6     2    65   174   237   173   237 0.98 CheY binding
HATPase_c            PF02518.21   111 seq1020_BIOID40261   -            667   2.1e-22   78.8   0.5   1   1   2.2e-25   5.9e-22   77.3   0.2     3   110   384   520   382   521 0.98 Histidine kinase-, DNA gyrase B-, and HSP90-like ATPase
Hpt                  PF01627.18    90 seq1020_BIOID40261   -            667   2.9e-22   78.3   1.2   1   1   1.1e-25   2.9e-22   78.3   0.8     2    87    21   118    20   121 0.95 Hpt domain
H-kinase_dim         PF02895.9     68 seq1020_BIOID40261   -            667   1.4e-18   66.8   2.7   1   1   5.1e-22   1.4e-18   66.8   1.9     1    68   274   337   274   337 0.97 Signal transducing histidine kinase, homodimeric domain
Tautomerase          PF01361.16    60 seq1021_BIOID40261   -             75   3.7e-14   51.9   0.0   1   1   3.7e-18   5.1e-14   51.5   0.0     1    51     2    53     2    55 0.98 Tautomerase enzyme
YceI                 PF04264.8    164 seq1022_BIOID40261   -            191   5.3e-40  136.9   0.8   1   1   4.4e-44     6e-40  136.7   0.5     2   163    25   187    24   188 0.93 YceI-like domain
Transaldolase        PF00923.14   287 seq1023_BIOID40261   -            220     6e-48  163.3   0.1   1   1   9.3e-52   1.3e-47  162.2   0.1     1   244     3   206     3   218 0.94 Transaldolase
Queuosine_synth      PF02547.10   341 seq1026_BIOID40261   -            356  2.2e-144  480.2   0.0   1   1  1.8e-148  2.5e-144  480.1   0.0     2   341     3   344     2   344 0.96 Queuosine biosynthesis protein
Epimerase            PF01370.16   236 seq1027_BIOID40261   -            310   6.2e-50  169.7   0.0   1   1   2.8e-53   7.7e-50  169.3   0.0     1   236     2   236     2   236 0.92 NAD dependent epimerase/dehydratase family
3Beta_HSD            PF01073.14   280 seq1027_BIOID40261   -            310   1.7e-12   46.5   0.0   1   1   8.5e-16   2.3e-12   46.0   0.0     1   223     3   219     3   224 0.79 3-beta hydroxysteroid dehydrogenase/isomerase family
RmlD_sub_bind        PF04321.12   287 seq1027_BIOID40261   -            310   7.2e-10   38.1   0.0   1   1   7.5e-13   2.1e-09   36.6   0.0     3   155     2   174     1   267 0.79 RmlD substrate binding domain
NAD_binding_4        PF07993.7    249 seq1027_BIOID40261   -            310   1.8e-07   30.2   0.0   1   1   3.6e-08   9.9e-05   21.2   0.0    86   210    67   184    47   220 0.84 Male sterility protein
DUF1471              PF07338.8     56 seq1028_BIOID40261   -             85   8.5e-20   70.0   0.1   1   1   8.2e-24   1.1e-19   69.6   0.0     2    56    33    85    32    85 0.98 Protein of unknown function (DUF1471)
Prismane             PF03063.15   516 seq1030_BIOID40261   -            550  2.9e-155  517.4   0.0   1   1  2.4e-159  3.3e-155  517.2   0.0     1   516     1   548     1   548 0.98 Prismane/CO dehydrogenase family
Peptidase_M16        PF00675.15   149 seq1032_BIOID40261   -            962     3e-38  130.7   0.0   1   1   1.1e-41   7.5e-38  129.5   0.0     2   148    55   191    54   192 0.98 Insulinase (Peptidase family M16)
Peptidase_M16_C      PF05193.16   184 seq1032_BIOID40261   -            962   1.2e-37  129.2   0.6   1   2   8.6e-26   5.9e-22   78.1   0.0     5   182   216   394   214   396 0.88 Peptidase M16 inactive domain
Peptidase_M16_C      PF05193.16   184 seq1032_BIOID40261   -            962   1.2e-37  129.2   0.6   2   2   2.2e-16   1.5e-12   47.4   0.0     1   182   681   856   681   858 0.88 Peptidase M16 inactive domain
FabA                 PF07977.8    138 seq1033_BIOID40261   -            151   8.4e-43  145.0   0.0   1   1   7.2e-47   9.8e-43  144.8   0.0     1   137    17   141    17   142 0.97 FabA-like domain
Cons_hypoth698       PF03601.9    305 seq1034_BIOID40261   -            349  3.8e-117  390.1  25.3   1   1  3.3e-121  4.4e-117  389.9  17.5     1   305    18   326    18   326 0.98 Conserved hypothetical protein 698
Fe-ADH               PF00465.14   366 seq1035_BIOID40261   -            380   9.1e-64  215.2   5.9   1   1   1.6e-67   1.1e-63  214.9   4.1     1   366    21   361    21   361 0.92 Iron-containing alcohol dehydrogenase
Fe-ADH_2             PF13685.1    250 seq1035_BIOID40261   -            380   1.5e-33  116.0   0.1   1   1   2.8e-37   1.9e-33  115.6   0.0     3   250    27   289    25   289 0.82 Iron-containing alcohol dehydrogenase
DUF830               PF05708.7    158 seq1038_BIOID40261   -            169   1.1e-19   70.8   0.0   1   1   1.2e-23   1.6e-19   70.3   0.0     2    81    88   168    87   169 0.96 Orthopoxvirus protein of unknown function (DUF830)
Acetyltransf_2       PF00797.12   240 seq1039_BIOID40261   -            281     1e-84  283.7   0.2   1   1   8.8e-89   1.2e-84  283.5   0.2     1   237    21   256    21   259 0.97 N-acetyltransferase
MFS_1                PF07690.11   354 seq1040_BIOID40261   -            379   2.4e-14   52.7  62.1   1   1     3e-15   1.4e-11   43.6  32.6     1   326     9   316     9   319 0.82 Major Facilitator Superfamily
LacY_symp            PF01306.14   413 seq1040_BIOID40261   -            379   1.7e-12   46.5  28.2   1   1   7.6e-16   3.5e-12   45.4  19.6    12   390     9   366     4   372 0.75 LacY proton/sugar symporter
MFS_1_like           PF12832.2     77 seq1040_BIOID40261   -            379   4.2e-05   23.1   3.8   1   1   9.3e-09   4.2e-05   23.1   2.7     3    57     7    61     5    81 0.84 MFS_1 like family
DUF4376              PF14301.1    111 seq1043_BIOID40261   -            121   6.2e-34  116.3   2.0   1   1   5.1e-38   6.9e-34  116.2   1.4     1   110     2   117     2   118 0.98 Domain of unknown function (DUF4376)
Acetyltransf_11      PF13720.1     83 seq1046_BIOID40261   -            262   2.4e-30  104.4   0.0   1   1   5.6e-34   3.8e-30  103.8   0.0     1    83   180   262   180   262 0.98 Udp N-acetylglucosamine O-acyltransferase; Domain 2
Hexapep              PF00132.19    36 seq1046_BIOID40261   -            262     5e-30  101.5  21.3   1   5   3.6e-09   2.5e-05   23.4   0.3     4    35     2    33     1    34 0.91 Bacterial transferase hexapeptide (six repeats)
Hexapep              PF00132.19    36 seq1046_BIOID40261   -            262     5e-30  101.5  21.3   2   5   5.4e-13   3.7e-09   35.5   3.3     1    36    17    52    17    52 0.96 Bacterial transferase hexapeptide (six repeats)
Hexapep              PF00132.19    36 seq1046_BIOID40261   -            262     5e-30  101.5  21.3   3   5   1.5e-07     0.001   18.3   1.1     1    35    35    69    35    69 0.92 Bacterial transferase hexapeptide (six repeats)
Hexapep              PF00132.19    36 seq1046_BIOID40261   -            262     5e-30  101.5  21.3   4   5   3.1e-07    0.0021   17.3   0.0     2    35    66    99    65   100 0.95 Bacterial transferase hexapeptide (six repeats)
Hexapep              PF00132.19    36 seq1046_BIOID40261   -            262     5e-30  101.5  21.3   5   5   1.9e-13   1.3e-09   37.0   0.1     2    36   109   143   108   143 0.96 Bacterial transferase hexapeptide (six repeats)
SBP_bac_1            PF01547.20   314 seq1049_BIOID40261   -            396   2.8e-42  145.4  15.1   1   1   8.5e-46   3.9e-42  144.9  10.5     9   312    45   315    37   317 0.90 Bacterial extracellular solute-binding protein
SBP_bac_8            PF13416.1    281 seq1049_BIOID40261   -            396   2.3e-41  142.2  11.4   1   1   6.2e-45   2.8e-41  141.9   7.4     2   280    49   344    48   345 0.84 Bacterial extracellular solute-binding protein
SBP_bac_6            PF13343.1    242 seq1049_BIOID40261   -            396   1.3e-06   27.7   3.5   1   1   1.1e-09     5e-06   25.8   2.4     4   215    83   325    80   345 0.71 Bacterial extracellular solute-binding protein
Glyco_transf_9       PF01075.12   247 seq1050_BIOID40261   -            348   2.6e-89  298.5   0.0   1   1   2.3e-93   3.1e-89  298.3   0.0     1   247    69   324    69   324 0.98 Glycosyltransferase family 9 (heptosyltransferase)
TGT                  PF01702.13   238 seq1051_BIOID40261   -            375  2.9e-105  350.7   0.0   1   1  2.5e-109  3.5e-105  350.4   0.0     1   237   125   362   125   363 0.99 Queuine tRNA-ribosyltransferase
DUF1602              PF07673.9     39 seq1052_BIOID40261   -            102   0.00013   21.2   1.9   1   1   9.7e-09   0.00013   21.2   1.3    19    35     3    19     1    26 0.89 Protein of unknown function (DUF1602)
AP_endonuc_2         PF01261.19   211 seq1060_BIOID40261   -            285   7.7e-39  133.0   0.3   1   1   7.7e-43   1.1e-38  132.6   0.2     3   211    20   239    19   239 0.93 Xylose isomerase-like TIM barrel
CheW                 PF01584.14   138 seq1061_BIOID40261   -            167   1.1e-35  121.9   2.0   1   1   9.8e-40   1.3e-35  121.7   1.4     1   138    18   155    18   155 0.96 CheW-like domain
LpxB                 PF02684.10   373 seq1062_BIOID40261   -            382  1.3e-153  510.9   0.0   1   1  1.1e-157  1.5e-153  510.7   0.0     1   373     9   377     9   377 1.00 Lipid-A-disaccharide synthetase
Lip_A_acyltrans      PF03279.8    295 seq1063_BIOID40261   -            306  4.3e-117  390.0   0.0   1   1  3.5e-121  4.8e-117  389.9   0.0     2   295     5   297     4   297 0.99 Bacterial lipid A biosynthesis acyltransferase
DUF1287              PF06940.6    164 seq1065_BIOID40261   -            205   2.3e-77  257.8   0.0   1   1     4e-81   2.7e-77  257.6   0.0     1   164    39   202    39   202 0.99 Domain of unknown function (DUF1287)
Amidase_6            PF12671.2    157 seq1065_BIOID40261   -            205   2.8e-05   24.1   0.0   1   1   5.2e-09   3.6e-05   23.7   0.0    18   123    53   168    33   189 0.83 Putative amidase domain
Fer2                 PF00111.22    78 seq1066_BIOID40261   -            322   1.3e-14   53.5   2.5   1   1   5.9e-18   2.7e-14   52.5   1.7     8    77   248   315   242   316 0.87 2Fe-2S iron-sulfur cluster binding domain
FAD_binding_6        PF00970.19    99 seq1066_BIOID40261   -            322   2.6e-11   43.3   0.0   1   1     1e-14   4.6e-11   42.5   0.0     2    98    12   105    11   106 0.88 Oxidoreductase FAD-binding domain
NAD_binding_1        PF00175.16   109 seq1066_BIOID40261   -            322     2e-08   34.6   0.0   1   1   8.5e-12   3.9e-08   33.7   0.0     1   107   116   210   116   212 0.82 Oxidoreductase NAD-binding domain
Glyco_transf_9       PF01075.12   247 seq1068_BIOID40261   -            330     6e-85  284.2   0.1   1   1   5.4e-89   7.4e-85  283.9   0.1     1   245    75   315    75   317 0.98 Glycosyltransferase family 9 (heptosyltransferase)
MCPsignal            PF00015.16   213 seq1069_BIOID40261   -            593   8.4e-74  247.5  41.1   1   1   1.5e-74   6.8e-71  238.0  18.6     1   212   362   555   362   556 0.99 Methyl-accepting chemotaxis protein (MCP) signalling domain
TarH                 PF02203.10   171 seq1069_BIOID40261   -            593   3.3e-45  153.8   5.9   1   1   7.3e-49   3.3e-45  153.8   4.1     1   165    41   209    41   215 0.97 Tar ligand binding domain homologue
HAMP                 PF00672.20    70 seq1069_BIOID40261   -            593   1.8e-14   53.5   2.2   1   1   3.9e-18   1.8e-14   53.5   1.5     2    69   235   302   234   303 0.96 HAMP domain
YajC                 PF02699.10    83 seq1070_BIOID40261   -            110   3.5e-28   96.9   0.4   1   1   3.3e-32   4.5e-28   96.6   0.3     2    83    20   102    19   102 0.96 Preprotein translocase subunit
BPD_transp_1         PF00528.17   185 seq1071_BIOID40261   -            519     5e-22   78.1  16.2   1   1   3.7e-26     5e-22   78.1  11.2     4   171   303   506   300   513 0.83 Binding-protein-dependent transport system inner membrane component
PfkB                 PF00294.19   301 seq1073_BIOID40261   -            362   1.1e-57  195.3   0.0   1   1   3.1e-61   1.4e-57  194.9   0.0     2   293    58   344    57   352 0.92 pfkB family carbohydrate kinase
HTH_24               PF13412.1     48 seq1073_BIOID40261   -            362   8.2e-11   41.0   2.4   1   1   4.9e-14   2.2e-10   39.6   1.7     1    48     1    48     1    48 0.98 Winged helix-turn-helix DNA-binding
HTH_11               PF08279.7     55 seq1073_BIOID40261   -            362   6.7e-05   22.3   0.8   1   1   4.1e-08   0.00019   20.9   0.5     1    52     4    50     4    53 0.83 HTH domain
SlyX                 PF04102.7     69 seq1074_BIOID40261   -             72   4.1e-26   91.0   2.4   1   1   3.4e-30   4.6e-26   90.8   1.7     1    69     5    72     5    72 0.99 SlyX
SecD-TM1             PF13721.1    101 seq1075_BIOID40261   -             50     6e-15   55.2   0.1   1   1   4.6e-19   6.3e-15   55.1   0.1    11    58     1    49     1    50 0.90 SecD export protein N-terminal TM region
OrfB_IS605           PF01385.14   227 seq1076_BIOID40261   -            119   1.7e-12   47.1   0.5   1   1   3.3e-16   2.2e-12   46.7   0.4     1    71    49   111    49   117 0.95 Probable transposase
HTH_OrfB_IS605       PF12323.3     46 seq1076_BIOID40261   -            119   4.7e-08   32.1   0.9   1   1   1.4e-11   9.5e-08   31.1   0.6    19    46     1    28     1    28 0.95 Helix-turn-helix domain
SecD_SecF            PF02355.11   189 seq1079_BIOID40261   -            549   6.4e-16   57.9  10.3   1   1   3.2e-19   1.1e-15   57.2   7.1    14   184   368   536   361   540 0.90 Protein export membrane protein
SecD-TM1             PF13721.1    101 seq1079_BIOID40261   -            549   7.7e-09   35.6   1.5   1   1   7.2e-10   2.5e-06   27.5   0.0    66   101     2    37     1    37 0.96 SecD export protein N-terminal TM region
MMPL                 PF03176.10   333 seq1079_BIOID40261   -            549   1.4e-08   33.7  12.2   1   1   4.2e-12   1.4e-08   33.7   8.5   180   299   415   535   392   546 0.81 MMPL family
Sec_GG               PF07549.9     29 seq1079_BIOID40261   -            549   3.4e-08   32.2   0.0   1   1   2.6e-11   8.9e-08   30.9   0.0     1    27    46    75    46    77 0.86 SecD/SecF GG Motif
DDE_Tnp_1            PF01609.16   211 seq1081_BIOID40261   -            354     3e-13   49.6   0.0   1   1   3.6e-17   4.9e-13   49.0   0.0    70   182   181   333   128   338 0.79 Transposase DDE domain
RNase_HII            PF01351.13   198 seq1082_BIOID40261   -            198   6.2e-58  195.5   0.0   1   1   5.2e-62   7.1e-58  195.4   0.0     1   197    13   189    13   190 0.99 Ribonuclease HII
TPP_enzyme_N         PF02776.13   172 seq1085_BIOID40261   -            572   4.2e-43  146.6   0.9   1   1   1.3e-45     6e-42  142.9   0.1     2   170     4   170     3   172 0.98 Thiamine pyrophosphate enzyme, N-terminal TPP binding domain
TPP_enzyme_C         PF02775.16   153 seq1085_BIOID40261   -            572   4.1e-41  139.9   1.1   1   1   2.3e-44   1.1e-40  138.6   0.3     1   153   379   525   379   525 0.96 Thiamine pyrophosphate enzyme, C-terminal TPP binding domain
TPP_enzyme_M         PF00205.17   137 seq1085_BIOID40261   -            572   8.4e-28   96.7   0.0   1   1   4.3e-31   1.9e-27   95.5   0.0     2   137   192   319   191   319 0.96 Thiamine pyrophosphate enzyme, central domain
Resolvase            PF00239.16   141 seq1086_BIOID40261   -            509     8e-19   67.7   5.0   1   1   4.8e-22   2.2e-18   66.3   0.1     2   137     5   161     4   162 0.82 Resolvase, N terminal domain
Recombinase          PF07508.8    102 seq1086_BIOID40261   -            509   6.3e-17   61.5   0.0   1   1   3.1e-20   1.4e-16   60.4   0.0     1    99   190   280   190   283 0.93 Recombinase
Zn_ribbon_recom      PF13408.1     58 seq1086_BIOID40261   -            509   2.5e-06   27.5   0.7   1   1   1.1e-09   5.1e-06   26.5   0.5     1    56   298   352   298   354 0.84 Recombinase zinc beta ribbon domain
UvrD-helicase        PF00580.16   315 seq1088_BIOID40261   -            326   1.5e-35  122.8   0.0   1   1   2.9e-39     2e-35  122.4   0.0     8   203    10   290     4   309 0.84 UvrD/REP helicase N-terminal domain
AAA_19               PF13245.1     76 seq1088_BIOID40261   -            326   4.3e-06   26.2   0.3   1   1   1.6e-09   1.1e-05   25.0   0.2    14    73    20    81    11    94 0.83 Part of AAA domain
MCPsignal            PF00015.16   213 seq1090_BIOID40261   -            551   3.9e-74  248.6  37.0   1   1   2.1e-75   9.7e-72  240.8  18.4     1   213   324   518   324   518 0.99 Methyl-accepting chemotaxis protein (MCP) signalling domain
TarH                 PF02203.10   171 seq1090_BIOID40261   -            551   1.1e-52  178.1   3.4   1   1   2.5e-56   1.1e-52  178.1   2.4     1   169     1   175     1   177 0.96 Tar ligand binding domain homologue
HAMP                 PF00672.20    70 seq1090_BIOID40261   -            551   3.1e-14   52.7   0.4   1   1   6.8e-18   3.1e-14   52.7   0.3     1    68   196   263   196   265 0.95 HAMP domain
DNA_pol3_alpha       PF07733.7    426 seq1091_BIOID40261   -           1160    2e-177  589.7   0.0   1   1  5.8e-181  2.6e-177  589.4   0.0     2   426   291   735   290   735 0.96 Bacterial DNA polymerase III alpha subunit
PHP                  PF02811.14   175 seq1091_BIOID40261   -           1160   3.9e-30  104.7   0.0   1   1   2.4e-33   1.1e-29  103.3   0.0     1   170     7   178     7   192 0.96 PHP domain
tRNA_anti            PF01336.20    76 seq1091_BIOID40261   -           1160   1.2e-08   34.4   0.1   1   1   5.4e-12   2.5e-08   33.5   0.1     2    75  1000  1072   994  1073 0.88 OB-fold nucleic acid binding domain
Wzy_C                PF04932.10   163 seq1093_BIOID40261   -            178     1e-13   51.2   1.7   1   1   1.5e-17     1e-13   51.2   1.2    38   162     2   113     1   114 0.83 O-Antigen ligase
O-antigen_lig        PF13425.1    137 seq1093_BIOID40261   -            178   6.5e-11   42.2   2.3   1   1   9.6e-15   6.5e-11   42.2   1.6    40   136     3   116     1   117 0.82 O-antigen ligase like membrane protein
Metallophos          PF00149.23   201 seq1095_BIOID40261   -            218   2.9e-15   56.1   1.7   1   1   5.1e-19   3.5e-15   55.8   1.2     2   170    18   155    17   205 0.86 Calcineurin-like phosphoesterase
BPD_transp_1         PF00528.17   185 seq1096_BIOID40261   -            296   1.6e-15   56.9  16.5   1   1   1.2e-19   1.6e-15   56.9  11.5    10   181   111   287    97   291 0.82 Binding-protein-dependent transport system inner membrane component
AraC_binding         PF02311.14   136 seq1097_BIOID40261   -            309   7.8e-27   93.4   0.6   1   1   2.3e-30   7.8e-27   93.4   0.4     4   136    40   177    37   177 0.91 AraC-like ligand binding domain
HTH_AraC             PF00165.18    42 seq1097_BIOID40261   -            309   3.2e-22   77.5   0.0   1   2   1.6e-12   5.6e-09   35.4   0.0     2    41   204   244   203   245 0.91 Bacterial regulatory helix-turn-helix proteins, AraC family
HTH_AraC             PF00165.18    42 seq1097_BIOID40261   -            309   3.2e-22   77.5   0.0   2   2   1.9e-13   6.5e-10   38.4   0.0     1    41   256   294   256   295 0.96 Bacterial regulatory helix-turn-helix proteins, AraC family
HTH_18               PF12833.2     81 seq1097_BIOID40261   -            309   2.9e-19   68.8   0.5   1   1   2.3e-22   7.9e-19   67.4   0.0     1    80   217   295   217   296 0.97 Helix-turn-helix domain
MCPsignal            PF00015.16   213 seq1099_BIOID40261   -            533     3e-63  213.0  31.8   1   1   6.6e-67     3e-63  213.0  22.0     2   212   321   513   314   514 0.96 Methyl-accepting chemotaxis protein (MCP) signalling domain
TarH                 PF02203.10   171 seq1099_BIOID40261   -            533   1.8e-40  138.4   7.5   1   1   3.9e-44   1.8e-40  138.4   5.2     1   168     1   170     1   179 0.96 Tar ligand binding domain homologue
HAMP                 PF00672.20    70 seq1099_BIOID40261   -            533   1.8e-08   34.3   0.1   1   1   3.9e-12   1.8e-08   34.3   0.1     3    69   195   260   192   261 0.85 HAMP domain
UvrD_C               PF13361.1    319 seq1101_BIOID40261   -            860     6e-60  203.2   0.0   1   1   2.3e-63     8e-60  202.8   0.0     1   315   121   496   121   499 0.93 UvrD-like helicase C-terminal domain
UvrD-helicase        PF00580.16   315 seq1101_BIOID40261   -            860   1.2e-31  110.1   0.0   1   1   6.2e-35   2.1e-31  109.2   0.0   211   314    10   117     6   118 0.96 UvrD/REP helicase N-terminal domain
PDDEXK_1             PF12705.2    257 seq1101_BIOID40261   -            860   4.4e-08   32.7   0.2   1   1   3.3e-11   1.1e-07   31.3   0.0    39   200   631   828   616   855 0.69 PD-(D/E)XK nuclease superfamily
SecD_SecF            PF02355.11   189 seq1104_BIOID40261   -            338   2.4e-68  228.9  10.7   1   1   5.3e-72   3.7e-68  228.3   7.4     4   188   132   316   129   317 0.97 Protein export membrane protein
Sec_GG               PF07549.9     29 seq1104_BIOID40261   -            338     2e-08   33.0   0.1   1   1   7.5e-12   5.2e-08   31.7   0.0     2    27    56    81    55    83 0.90 SecD/SecF GG Motif
Beta_elim_lyase      PF01212.16   290 seq1108_BIOID40261   -            333   8.6e-92  307.2   0.1   1   1   2.4e-95   1.1e-91  306.8   0.1     1   285     3   280     3   285 0.97 Beta-eliminating lyase
Aminotran_1_2        PF00155.16   363 seq1108_BIOID40261   -            333   3.2e-09   36.0   0.0   1   1   1.2e-12   5.3e-09   35.3   0.0    38   327    28   303     4   325 0.77 Aminotransferase class I and II
SNARE_assoc          PF09335.6    123 seq1110_BIOID40261   -            254   1.9e-19   69.9   2.2   1   1   1.4e-23   1.9e-19   69.9   1.5     1   121    36   159    36   161 0.92 SNARE associated Golgi protein
Sugar_tr             PF00083.19   451 seq1112_BIOID40261   -            491  3.5e-145  483.9  30.3   1   1  5.8e-149    4e-145  483.7  21.0     2   451    14   478    13   478 0.97 Sugar (and other) transporter
MFS_1                PF07690.11   354 seq1112_BIOID40261   -            491   1.1e-25   90.1  41.4   1   2   2.2e-20   1.5e-16   60.0   8.4     5   188    29   233    17   258 0.82 Major Facilitator Superfamily
MFS_1                PF07690.11   354 seq1112_BIOID40261   -            491   1.1e-25   90.1  41.4   2   2   3.4e-13   2.3e-09   36.3  14.2     2   188   283   476   278   489 0.78 Major Facilitator Superfamily
SpoU_methylase       PF00588.14   142 seq1113_BIOID40261   -            246   1.3e-31  109.3   0.1   1   1   1.3e-35   1.8e-31  108.8   0.1     2   142     5   154     4   154 0.89 SpoU rRNA Methylase family
Isochorismatase      PF00857.15   174 seq1114_BIOID40261   -            188   1.9e-35  122.2   0.0   1   1   1.6e-39   2.2e-35  122.0   0.0     1   173     9   182     9   183 0.88 Isochorismatase family
HNH                  PF01844.18    47 seq1115_BIOID40261   -            115   5.6e-10   38.8   8.2   1   1   5.6e-14   7.7e-10   38.3   5.7     1    47    27    75    27    75 0.98 HNH endonuclease
CheR                 PF01739.13   196 seq1116_BIOID40261   -            286   1.7e-62  210.0   0.0   1   1   5.1e-66   3.5e-62  209.0   0.0     1   194    92   281    92   283 0.96 CheR methyltransferase, SAM binding domain
CheR_N               PF03705.10    57 seq1116_BIOID40261   -            286   4.2e-22   77.1   1.5   1   1   2.1e-25   1.4e-21   75.4   1.0     1    56    23    78    23    79 0.98 CheR methyltransferase, all-alpha domain
NAD_binding_10       PF13460.1    183 seq1119_BIOID40261   -            476   1.8e-18   67.1   0.1   1   1   1.4e-21   2.7e-18   66.5   0.0     1   160     5   165     5   193 0.88 NADH(P)-binding
Epimerase            PF01370.16   236 seq1119_BIOID40261   -            476   2.5e-13   49.8   0.0   1   1   6.7e-16   1.3e-12   47.5   0.0     1   121     5   116     5   132 0.89 NAD dependent epimerase/dehydratase family
NmrA                 PF05368.8    233 seq1119_BIOID40261   -            476   9.7e-10   37.9   0.0   1   1   6.1e-13   1.2e-09   37.6   0.0     1   227     5   228     5   303 0.80 NmrA-like family
DUF2867              PF11066.3    149 seq1119_BIOID40261   -            476   2.7e-06   27.0   0.0   1   1   3.9e-09   7.5e-06   25.6   0.0    42   148   358   463   332   463 0.88 Protein of unknown function (DUF2867)
3Beta_HSD            PF01073.14   280 seq1119_BIOID40261   -            476   1.6e-06   26.9   0.0   1   1   1.2e-09   2.4e-06   26.3   0.0     1   118     6   113     6   124 0.78 3-beta hydroxysteroid dehydrogenase/isomerase family
adh_short            PF00106.20   167 seq1119_BIOID40261   -            476   1.4e-05   25.0   0.2   1   1   1.7e-08   3.3e-05   23.7   0.1     3    89     5    78     3   114 0.87 short chain dehydrogenase
Rrf2                 PF02082.15    83 seq1123_BIOID40261   -            162   1.6e-27   95.2   0.0   1   1   2.1e-31   2.8e-27   94.5   0.0     1    83     1    83     1    83 0.99 Transcriptional regulator
HTH_Tnp_IS1          PF12759.2     50 seq1125_BIOID40261   -             75   1.5e-31  107.5   0.1   1   1   2.8e-35   1.9e-31  107.1   0.0     1    50    23    72    23    72 0.99 InsA C-terminal domain
Zn_Tnp_IS1           PF03811.8     36 seq1125_BIOID40261   -             75   7.9e-09   34.7   2.2   1   1   1.2e-12   7.9e-09   34.7   1.5    18    36     2    20     1    20 0.96 InsA N-terminal domain
DinI                 PF06183.8     65 seq1126_BIOID40261   -             82   3.6e-29  100.4   0.3   1   1   3.1e-33   4.3e-29  100.2   0.2     1    65    15    81    15    81 0.98 DinI-like family
DDE_Tnp_IS1          PF03400.8    131 seq1127_BIOID40261   -            167   3.2e-74  247.0   1.7   1   1   2.8e-78   3.9e-74  246.8   1.2     1   131    37   167    37   167 0.99 IS1 transposase
CheB_methylest       PF01339.12   182 seq1129_BIOID40261   -            349   2.9e-67  225.5   1.4   1   1   6.7e-71   4.6e-67  224.8   0.3     1   180   158   338   158   340 0.94 CheB methylesterase
Response_reg         PF00072.19   112 seq1129_BIOID40261   -            349   2.3e-24   85.4   0.2   1   1   8.5e-28   5.8e-24   84.1   0.2     1   101     6   108     6   117 0.92 Response regulator receiver domain
MacB_PCD             PF12704.2    232 seq1130_BIOID40261   -            265   4.8e-19   68.7   0.1   1   1   4.5e-23   6.1e-19   68.4   0.0     9   227    24   237    11   239 0.79 MacB-like periplasmic core domain
AAA_30               PF13604.1    196 seq1132_BIOID40261   -            608   3.1e-28   98.6   0.4   1   1   5.5e-31   7.5e-28   97.3   0.3     8   150   156   318   152   332 0.81 AAA domain
Helicase_RecD        PF05127.9    177 seq1132_BIOID40261   -            608   8.2e-24   84.0   0.0   1   1   1.2e-26   1.6e-23   83.1   0.0     1   176   168   354   168   355 0.94 Helicase
UvrD_C_2             PF13538.1    104 seq1132_BIOID40261   -            608     1e-16   60.8   0.0   1   1     2e-19   2.8e-16   59.4   0.0     3   103   478   579   476   580 0.78 Family description
AAA_19               PF13245.1     76 seq1132_BIOID40261   -            608   8.1e-17   60.6   5.9   1   1     6e-20   8.2e-17   60.6   1.9     2    76   158   244   155   244 0.85 Part of AAA domain
Viral_helicase1      PF01443.13   226 seq1132_BIOID40261   -            608   1.3e-10   41.1   4.2   1   1   3.9e-09   5.4e-06   26.0   0.1   174   225   530   580   517   581 0.83 Viral (Superfamily 1) RNA helicase
AAA_22               PF13401.1    131 seq1132_BIOID40261   -            608   3.7e-07   30.2   0.0   1   1   7.1e-10   9.7e-07   28.8   0.0     3   122   163   295   159   303 0.65 AAA domain
UvrD-helicase        PF00580.16   315 seq1132_BIOID40261   -            608   2.7e-07   30.1   0.3   1   1   5.1e-10     7e-07   28.7   0.2     7    89   158   240   153   247 0.85 UvrD/REP helicase N-terminal domain
DUF2075              PF09848.4    352 seq1132_BIOID40261   -            608   1.2e-06   27.6   0.0   1   1   3.1e-08   4.3e-05   22.5   0.0     2    93   165   272   164   416 0.72 Uncharacterized conserved protein (DUF2075)
Aminotran_5          PF00266.14   371 seq1133_BIOID40261   -            404   7.2e-93  311.1   0.0   1   1   1.8e-96   8.4e-93  310.9   0.0     1   370     5   368     5   369 0.97 Aminotransferase class-V
Beta_elim_lyase      PF01212.16   290 seq1133_BIOID40261   -            404   4.7e-07   29.1   0.1   1   1   1.5e-10   6.9e-07   28.5   0.1    34   231    54   239    39   297 0.75 Beta-eliminating lyase
Cys_Met_Meta_PP      PF01053.15   386 seq1133_BIOID40261   -            404   8.9e-06   24.1   0.0   1   1   5.1e-09   2.3e-05   22.7   0.0    58   185    52   188    25   211 0.76 Cys/Met metabolism PLP-dependent enzyme
ACCA                 PF03255.9    145 seq1134_BIOID40261   -            319     6e-65  217.1   0.2   1   1   1.9e-68   8.7e-65  216.5   0.1     2   145     5   151     4   151 0.97 Acetyl co-enzyme A carboxylase carboxyltransferase alpha subunit
Carboxyl_trans       PF01039.17   493 seq1134_BIOID40261   -            319   1.5e-18   66.3   0.1   1   1   4.1e-22   1.9e-18   66.0   0.0   272   473    85   288    58   300 0.84 Carboxyl transferase domain
MdcE                 PF06833.6    234 seq1134_BIOID40261   -            319   6.6e-06   25.3   0.0   1   1     2e-09   9.1e-06   24.9   0.0     5   176    88   262    84   313 0.81 Malonate decarboxylase gamma subunit (MdcE)
ADH_N                PF08240.7    109 seq1135_BIOID40261   -             86   8.2e-20   70.4   0.5   1   1     7e-24   9.6e-20   70.2   0.3    17    87     6    75     4    83 0.95 Alcohol dehydrogenase GroES-like domain
ADH_zinc_N           PF00107.21   130 seq1138_BIOID40261   -            167   1.3e-20   73.1   0.0   1   1   4.1e-24   1.9e-20   72.6   0.0     1   108    60   166    60   167 0.96 Zinc-binding dehydrogenase
AlaDh_PNT_C          PF01262.16   168 seq1138_BIOID40261   -            167     4e-07   29.6   0.2   1   1   1.3e-10   5.7e-07   29.1   0.1    21    60    51    90    40   113 0.91 Alanine dehydrogenase/PNT, C-terminal domain
3HCDH_N              PF02737.13   180 seq1138_BIOID40261   -            167   6.3e-05   22.5   0.1   1   1   1.6e-08   7.5e-05   22.3   0.1     1    44    52    95    52   139 0.89 3-hydroxyacyl-CoA dehydrogenase, NAD binding domain
TTSSLRR              PF12468.3     46 seq1139_BIOID40261   -            583   6.2e-13   47.9   1.7   1   1   1.7e-16   7.8e-13   47.6   0.3     1    46     7    51     7    51 0.98 Type III secretion system leucine rich repeat protein
LRR_1                PF00560.28    22 seq1139_BIOID40261   -            583   1.4e-07   30.4  29.7   1   1   2.5e-05      0.11   12.4   0.3     1    19   140   157   140   160 0.88 Leucine Rich Repeat
Epimerase            PF01370.16   236 seq1140_BIOID40261   -            349   2.3e-27   95.8   0.0   1   1     3e-30   8.3e-27   94.0   0.0     1   235    15   246    15   247 0.91 NAD dependent epimerase/dehydratase family
NAD_binding_10       PF13460.1    183 seq1140_BIOID40261   -            349   1.9e-18   67.0   0.0   1   1   9.5e-22   2.6e-18   66.5   0.0     1   151    15   188    15   202 0.85 NADH(P)-binding
3Beta_HSD            PF01073.14   280 seq1140_BIOID40261   -            349   2.3e-18   65.8   0.0   1   1     1e-21   2.8e-18   65.4   0.0     1   271    16   268    16   276 0.89 3-beta hydroxysteroid dehydrogenase/isomerase family
RmlD_sub_bind        PF04321.12   287 seq1140_BIOID40261   -            349   1.1e-10   40.8   0.0   1   1   9.7e-14   2.7e-10   39.5   0.0     1   241    13   274    13   288 0.85 RmlD substrate binding domain
NAD_binding_4        PF07993.7    249 seq1140_BIOID40261   -            349   2.3e-10   39.6   0.0   1   1   3.2e-13   8.7e-10   37.8   0.0    63   200    58   185    17   227 0.79 Male sterility protein
FtsX                 PF02687.16   121 seq1142_BIOID40261   -            134   1.2e-18   66.8  14.5   1   1     1e-22   1.4e-18   66.7  10.1     2   121     4   127     3   127 0.95 FtsX-like permease family
Pertactin            PF03212.9    121 seq1144_BIOID40261   -            101     6e-06   25.8   0.4   1   1   5.1e-10   6.9e-06   25.6   0.3    48   120     6    83     1    84 0.79 Pertactin
ABC_tran             PF00005.22   118 seq1146_BIOID40261   -            637   1.1e-36  125.6   1.0   1   2   2.4e-18   3.3e-15   56.3   0.0     1   118    41   178    41   178 0.87 ABC transporter
ABC_tran             PF00005.22   118 seq1146_BIOID40261   -            637   1.1e-36  125.6   1.0   2   2   2.6e-21   3.6e-18   65.9   0.0     1   118   352   459   352   459 0.92 ABC transporter
ABC_tran_2           PF12848.2     85 seq1146_BIOID40261   -            637   6.6e-29   99.4   4.3   1   1   4.8e-32   6.6e-29   99.4   3.0     1    83   217   298   217   302 0.93 ABC transporter
ABC_tran             PF00005.22   118 seq1147_BIOID40261   -            279   3.2e-27   95.1   0.0   1   1   7.8e-31   5.3e-27   94.4   0.0     1   117    95   219    95   220 0.94 ABC transporter
AAA_21               PF13304.1    303 seq1147_BIOID40261   -            279   2.9e-11   43.7   0.1   1   1   9.3e-13   6.4e-09   36.0   0.1     1   299    83   252    83   256 0.74 AAA domain
Response_reg         PF00072.19   112 seq1148_BIOID40261   -            113     5e-28   97.2   0.0   1   1     4e-32   5.5e-28   97.0   0.0    10   111     1   104     1   105 0.97 Response regulator receiver domain
Autotransporter      PF03797.14   265 seq1151_BIOID40261   -            324   2.1e-56  191.1  18.3   1   1   1.8e-60   2.5e-56  190.8  12.7     2   265    24   308    23   308 0.98 Autotransporter beta-domain
ATP-cone             PF03477.11    90 seq1153_BIOID40261   -            149     2e-17   63.2   0.1   1   1     2e-21   2.8e-17   62.8   0.1     2    89    50   136    49   137 0.98 ATP cone domain
CheZ                 PF04344.8    214 seq1154_BIOID40261   -            214   7.9e-76  254.3   5.4   1   1   6.7e-80   9.1e-76  254.1   3.8     3   214    16   214    14   214 0.95 Chemotaxis phosphatase, CheZ
OKR_DC_1             PF01276.15   417 seq1155_BIOID40261   -            713  4.8e-194  644.5   0.0   1   1  1.3e-197  5.8e-194  644.2   0.0     1   417   130   545   130   545 1.00 Orn/Lys/Arg decarboxylase, major domain
OKR_DC_1_C           PF03711.10   137 seq1155_BIOID40261   -            713   8.5e-53  177.9   0.0   1   1   4.3e-56   1.9e-52  176.8   0.0     1   135   570   702   570   704 0.99 Orn/Lys/Arg decarboxylase, C-terminal domain
OKR_DC_1_N           PF03709.10   115 seq1155_BIOID40261   -            713   8.4e-27   93.3   0.0   1   1   3.8e-30   1.7e-26   92.4   0.0     1   115    14   124    14   124 0.99 Orn/Lys/Arg decarboxylase, N-terminal domain
NifU_N               PF01592.11   127 seq1156_BIOID40261   -            128   7.1e-56  187.4   0.2   1   1   5.7e-60   7.8e-56  187.3   0.2     1   125     2   126     2   128 0.97 NifU-like N terminal domain
RibD_C               PF01872.12   200 seq1157_BIOID40261   -            367   8.8e-65  217.9   0.0   1   1   1.8e-68   1.2e-64  217.5   0.0     1   200   147   362   147   362 0.97 RibD C-terminal domain
dCMP_cyt_deam_1      PF00383.17   102 seq1157_BIOID40261   -            367     1e-24   86.0   0.4   1   1   2.2e-28   1.5e-24   85.4   0.3     3   101     2    99     1   100 0.94 Cytidine and deoxycytidylate deaminase zinc-binding region
MacB_PCD             PF12704.2    232 seq1158_BIOID40261   -            414   1.2e-25   90.4   0.2   1   1   1.7e-29   1.2e-25   90.4   0.1    11   229    26   241    21   244 0.83 MacB-like periplasmic core domain
FtsX                 PF02687.16   121 seq1158_BIOID40261   -            414   1.9e-22   79.1  12.5   1   1   3.4e-26   2.3e-22   78.8   4.5     2   121   274   407   273   407 0.98 FtsX-like permease family
HTH_1                PF00126.22    60 seq1161_BIOID40261   -             54   9.8e-17   60.3   0.5   1   1   7.6e-21     1e-16   60.2   0.4     1    51     3    53     3    54 0.95 Bacterial regulatory helix-turn-helix protein, lysR family
Fe-S_biosyn          PF01521.15    91 seq1162_BIOID40261   -            107   3.7e-30  103.4   0.0   1   1   3.1e-34   4.2e-30  103.2   0.0     1    91     3    93     3    93 0.99 Iron-sulphur cluster biosynthesis
LysR_substrate       PF03466.15   209 seq1164_BIOID40261   -            219   1.8e-45  154.5   0.1   1   1   1.6e-49   2.1e-45  154.2   0.0     2   204    11   208    10   211 0.98 LysR substrate binding domain
Bac_export_2         PF01312.14   343 seq1166_BIOID40261   -            382  9.1e-133  442.2   0.0   1   1  7.8e-137  1.1e-132  442.0   0.0     2   343     5   347     4   347 0.99 FlhB HrpN YscU SpaS Family
DUF905               PF06006.7     71 seq1167_BIOID40261   -             64   1.1e-19   69.4   0.0   1   1   9.3e-24   1.3e-19   69.2   0.0     3    47    20    64    18    64 0.98 Bacterial protein of unknown function (DUF905)
HSCB_C               PF07743.8     78 seq1171_BIOID40261   -            171   8.5e-21   74.0  12.3   1   1   4.9e-24   3.4e-20   72.1   6.0     2    77    87   162    86   163 0.97 HSCB C-terminal oligomerisation domain
DnaJ                 PF00226.26    64 seq1171_BIOID40261   -            171   9.7e-13   47.5   0.0   1   1   2.8e-16   1.9e-12   46.6   0.0     1    63     2    70     2    71 0.97 DnaJ domain
DUF932               PF06067.6    239 seq1172_BIOID40261   -            272   1.6e-63  214.1   0.0   1   1   1.3e-67   1.8e-63  213.9   0.0     2   239    37   261    36   261 0.99 Domain of unknown function (DUF932)
HSP70                PF00012.15   602 seq1174_BIOID40261   -            634  2.2e-202  673.0   0.1   1   1  3.9e-206  2.6e-202  672.8   0.1     2   600    40   617    39   619 0.97 Hsp70 protein
MreB_Mbl             PF06723.8    327 seq1174_BIOID40261   -            634   1.1e-17   63.6   0.1   1   1   6.1e-20   4.2e-16   58.3   0.0    66   318   140   391   131   398 0.86 MreB/Mbl protein
Abhydrolase_1        PF00561.15   230 seq1176_BIOID40261   -            340   3.4e-26   92.1   0.0   1   1   2.6e-29     9e-26   90.7   0.0     4   218   105   312   102   315 0.96 alpha/beta hydrolase fold
Abhydrolase_6        PF12697.2    228 seq1176_BIOID40261   -            340     3e-16   59.9   0.7   1   1   1.2e-19   4.2e-16   59.4   0.5     1   219    75   312    75   320 0.70 Alpha/beta hydrolase family
Abhydrolase_5        PF12695.2    142 seq1176_BIOID40261   -            340   7.6e-11   41.8   0.4   1   1   7.2e-14   2.5e-10   40.1   0.2     2   141    75   308    74   309 0.65 Alpha/beta hydrolase family
DMRL_synthase        PF00885.14   144 seq1178_BIOID40261   -            156   2.2e-57  192.6   1.1   1   1   1.8e-61   2.5e-57  192.5   0.8     2   143    11   153    10   154 0.98 6,7-dimethyl-8-ribityllumazine synthase
ROK                  PF00480.15   179 seq1180_BIOID40261   -            323   1.5e-45  155.0   0.0   1   1   3.1e-49   2.1e-45  154.6   0.0     1   179    24   214    24   214 0.95 ROK family
Glucokinase          PF02685.11   316 seq1180_BIOID40261   -            323   4.4e-10   38.7   0.0   1   1     5e-13   3.4e-09   35.8   0.0     4   265    26   276    24   288 0.80 Glucokinase
FHIPEP               PF00771.15   658 seq1182_BIOID40261   -            692  4.4e-270  897.5   3.5   1   1  3.8e-274  5.1e-270  897.3   2.4     2   657    31   682    30   683 0.98 FHIPEP family
Antirestrict         PF03230.8     94 seq1183_BIOID40261   -            271   1.5e-38  130.4   0.2   1   1   1.7e-42   2.3e-38  129.9   0.1     1    94   174   271   174   271 0.98 Antirestriction protein
NusB                 PF01029.13   134 seq1184_BIOID40261   -            139   1.4e-34  118.8   0.2   1   1   1.2e-38   1.6e-34  118.6   0.1     1   133     7   131     7   132 0.93 NusB family
Amidase_3            PF01520.13   175 seq1186_BIOID40261   -            447     5e-52  176.0   0.3   1   1   1.2e-55   8.1e-52  175.4   0.2     1   174   220   434   220   435 0.99 N-acetylmuramoyl-L-alanine amidase
AMIN                 PF11741.3     95 seq1186_BIOID40261   -            447   2.3e-25   88.2   0.1   1   1   6.1e-29   4.2e-25   87.4   0.1     1    95    69   172    69   172 0.98 AMIN domain
Glyoxalase           PF00903.20   128 seq1188_BIOID40261   -            129   7.8e-23   80.7   0.0   1   1   1.9e-26   8.7e-23   80.5   0.0     2   128     7   126     6   126 0.97 Glyoxalase/Bleomycin resistance protein/Dioxygenase superfamily
Glyoxalase_2         PF12681.2    108 seq1188_BIOID40261   -            129   3.8e-18   65.9   0.0   1   1   9.7e-22   4.4e-18   65.7   0.0     1   108    12   127    12   127 0.79 Glyoxalase-like domain
Glyoxalase_4         PF13669.1    110 seq1188_BIOID40261   -            129   2.6e-13   49.8   0.0   1   1   6.9e-17   3.2e-13   49.5   0.0     1    96     8   102     8   115 0.85 Glyoxalase/Bleomycin resistance protein/Dioxygenase superfamily
UPF0270              PF06794.7     70 seq1191_BIOID40261   -             72   9.2e-36  121.3   0.1   1   1   7.4e-40     1e-35  121.2   0.0     1    70     1    70     1    70 0.99 Uncharacterised protein family (UPF0270)
AIRS                 PF00586.19    96 seq1192_BIOID40261   -            325   1.7e-23   82.5   0.0   1   1   6.1e-27   4.2e-23   81.2   0.0     1    96    28   123    28   123 0.98 AIR synthase related protein, N-terminal domain
AIRS_C               PF02769.17   153 seq1192_BIOID40261   -            325   1.2e-09   38.1   0.0   1   1   2.6e-13   1.7e-09   37.6   0.0     1   145   150   299   150   303 0.74 AIR synthase related protein, C-terminal domain
GAF_2                PF13185.1    148 seq1193_BIOID40261   -            183   4.9e-10   39.9   0.1   1   1   1.4e-13   6.3e-10   39.6   0.1    16   146    55   168    39   170 0.75 GAF domain
GAF_3                PF13492.1    129 seq1193_BIOID40261   -            183   7.8e-10   38.8   0.1   1   1   2.3e-13     1e-09   38.4   0.1     7   124    48   166    43   171 0.85 GAF domain
GAF                  PF01590.21   154 seq1193_BIOID40261   -            183   2.7e-07   30.7   0.1   1   1   7.5e-11   3.4e-07   30.4   0.1    38   152    58   167    35   169 0.67 GAF domain
ATP_bind_3           PF01171.15   182 seq1195_BIOID40261   -            432   5.1e-60  201.9   0.0   1   1   1.5e-63   6.8e-60  201.5   0.0     1   180    14   191    14   193 0.97 PP-loop family
TilS_C               PF11734.3     74 seq1195_BIOID40261   -            432   2.8e-26   90.4   0.2   1   1   2.4e-29   1.1e-25   88.5   0.0     1    74   356   427   356   427 0.91 TilS substrate C-terminal domain
TilS                 PF09179.6     69 seq1195_BIOID40261   -            432   1.5e-22   79.2   4.4   1   1   3.4e-26   1.5e-22   79.2   3.0     1    69   241   309   241   309 0.99 TilS substrate binding domain
MFS_1                PF07690.11   354 seq1196_BIOID40261   -            396   3.6e-34  117.9  59.3   1   1   2.6e-38   3.6e-34  117.9  41.1     2   353    19   349    18   350 0.89 Major Facilitator Superfamily
SIR2                 PF02146.12   181 seq1198_BIOID40261   -            241   6.9e-49  165.8   0.0   1   1   6.2e-53   8.5e-49  165.5   0.0     1   181    16   189    16   189 0.90 Sir2 family
RadC                 PF04002.10   123 seq1199_BIOID40261   -            158   1.3e-46  157.2   0.0   1   1   1.2e-50   1.6e-46  156.8   0.0     2   123    37   158    36   158 0.98 RadC-like JAB domain
PRK                  PF00485.13   194 seq1200_BIOID40261   -            289     3e-74  248.6   0.0   1   1   2.7e-78   3.6e-74  248.4   0.0     1   194     7   214     7   214 0.99 Phosphoribulokinase / Uridine kinase family
MFS_1                PF07690.11   354 seq1204_BIOID40261   -            433   7.9e-40  136.5  82.0   1   2   3.9e-31   5.3e-27   94.3  30.7     2   343    60   386    59   388 0.89 Major Facilitator Superfamily
MFS_1                PF07690.11   354 seq1204_BIOID40261   -            433   7.9e-40  136.5  82.0   2   2   1.6e-19   2.2e-15   56.1  20.6     1   168   261   426   261   432 0.93 Major Facilitator Superfamily
MetJ                 PF01340.15   104 seq1208_BIOID40261   -            105   9.5e-70  230.8   0.1   1   1   7.7e-74     1e-69  230.6   0.1     1   104     2   105     2   105 1.00 Met Apo-repressor, MetJ
DUF987               PF06174.6     66 seq1209_BIOID40261   -             98   9.3e-28   95.4   0.2   1   1   9.3e-32   1.3e-27   94.9   0.1    22    66    47    91    32    91 0.95 Protein of unknown function (DUF987)
MFS_1                PF07690.11   354 seq1210_BIOID40261   -            393   1.1e-39  136.1  62.4   1   1   1.7e-41   2.3e-37  128.4  27.4     2   353    21   356    20   357 0.91 Major Facilitator Superfamily
Dynamin_N            PF00350.18   168 seq1211_BIOID40261   -            742   1.1e-18   67.4   0.0   1   1     8e-22   3.7e-18   65.7   0.0     1   148    72   278    72   300 0.79 Dynamin family
MMR_HSR1             PF01926.18   114 seq1211_BIOID40261   -            742   3.9e-08   33.1   0.0   1   1   1.1e-10   5.1e-07   29.5   0.0     2   114    72   298    71   298 0.78 50S ribosome-binding GTPase
ProQ                 PF04352.8    115 seq1212_BIOID40261   -            232   7.1e-44  147.9   0.2   1   1   1.2e-47   1.6e-43  146.8   0.1     2   114     6   118     5   121 0.98 ProQ/FINO family
DUF987               PF06174.6     66 seq1214_BIOID40261   -             66   1.1e-10   40.7   0.7   1   1   1.4e-14   1.9e-10   39.9   0.2     1    23     1    23     1    29 0.95 Protein of unknown function (DUF987)
Fer2                 PF00111.22    78 seq1215_BIOID40261   -            111   5.6e-16   57.9   3.5   1   1   5.4e-20   7.4e-16   57.5   2.4     5    78    14    92    11    92 0.90 2Fe-2S iron-sulfur cluster binding domain
PgpA                 PF04608.8    143 seq1219_BIOID40261   -            172   4.8e-51  172.2   8.6   1   1   4.1e-55   5.5e-51  172.0   6.0     2   142    22   162    21   163 0.92 Phosphatidylglycerophosphatase A
DUF830               PF05708.7    158 seq1220_BIOID40261   -            202   2.5e-45  154.1   0.0   1   1     2e-49   2.8e-45  154.0   0.0     2   157    21   193    20   194 0.97 Orthopoxvirus protein of unknown function (DUF830)
Fe-S_assembly        PF04384.8     64 seq1222_BIOID40261   -             66   8.4e-32  109.2   1.7   1   1   6.7e-36   9.1e-32  109.1   1.1     1    64     3    66     3    66 0.98 Iron-sulphur cluster assembly
YagB_YeeU_YfjZ       PF06154.6    105 seq1223_BIOID40261   -            122   3.2e-52  175.0   0.0   1   1   2.8e-56   3.9e-52  174.8   0.0     2   104    16   118    15   119 0.98 YagB/YeeU/YfjZ family
Glycos_transf_N      PF04413.11   186 seq1224_BIOID40261   -            425   4.5e-75  250.8   0.0   1   1   6.1e-78   4.2e-74  247.6   0.0     1   185    31   212    31   213 0.98 3-Deoxy-D-manno-octulosonic-acid transferase (kdotransferase)
Glycos_transf_1      PF00534.15   172 seq1224_BIOID40261   -            425   3.5e-10   39.4   0.0   1   1   9.8e-14   6.7e-10   38.5   0.0    65   169   291   398   231   401 0.75 Glycosyl transferases group 1
MltA                 PF03562.12   158 seq1228_BIOID40261   -            433   5.8e-44  149.4   0.7   1   1   5.8e-46     4e-42  143.5   0.5     1   158   193   325   193   325 0.96 MltA specific insert domain
3D                   PF06725.6     75 seq1228_BIOID40261   -            433   1.7e-25   88.6   0.0   1   1   5.6e-29   3.8e-25   87.5   0.0     2    75   345   422   344   422 0.93 3D domain
Nterm_IS4            PF13006.2     98 seq1229_BIOID40261   -            126   2.2e-21   75.6   0.0   1   1   1.9e-25   2.6e-21   75.3   0.0     3    78    17    90    15   125 0.92 Insertion element 4 transposase N-terminal
Peptidase_M17        PF00883.16   311 seq1230_BIOID40261   -            456  1.5e-117  391.8   0.0   1   1  2.7e-121  1.8e-117  391.5   0.0     4   310   139   451   136   452 0.98 Cytosol aminopeptidase family, catalytic domain
DUF3663              PF12404.3     77 seq1230_BIOID40261   -            456   1.2e-33  114.5   0.1   1   1   3.6e-37   2.5e-33  113.5   0.1     1    77    34   110    34   110 0.99 Peptidase
FlhE                 PF06366.8    106 seq1231_BIOID40261   -            130   8.5e-43  144.4   0.0   1   1   7.3e-47     1e-42  144.2   0.0     1   106    28   130    28   130 0.99 Flagellar protein FlhE
Peptidase_S41        PF03572.13   169 seq1232_BIOID40261   -            682   3.3e-52  176.2   0.1   1   1   1.2e-55   5.6e-52  175.4   0.1     1   168   356   529   356   530 0.94 Peptidase family S41
DUF3340              PF11818.3    143 seq1232_BIOID40261   -            682   2.6e-42  144.0   5.3   1   1   6.9e-46   3.1e-42  143.7   2.9     5   142   536   670   533   671 0.98 C-terminal domain of tail specific protease (DUF3340)
PDZ                  PF00595.19    81 seq1232_BIOID40261   -            682   3.8e-15   55.6   0.5   1   1   1.7e-18   7.6e-15   54.7   0.3     5    81   240   320   236   320 0.93 PDZ domain (Also known as DHR or GLGF)
DUF1219              PF06755.7    117 seq1236_BIOID40261   -            124   3.5e-61  203.7   0.0   1   1   2.9e-65     4e-61  203.5   0.0     1   113     1   113     1   123 0.98 Protein of unknown function (DUF1219)
DDE_Tnp_1            PF01609.16   211 seq1238_BIOID40261   -            336   3.3e-27   95.3   0.0   1   1   3.2e-31   4.4e-27   94.9   0.0     4   211    21   246    18   246 0.84 Transposase DDE domain
HTH_Tnp_IS1          PF12759.2     50 seq1239_BIOID40261   -             98   2.2e-26   90.9   0.0   1   1   4.5e-30   3.1e-26   90.4   0.0     1    47    38    84    38    86 0.99 InsA C-terminal domain
Zn_Tnp_IS1           PF03811.8     36 seq1239_BIOID40261   -             98   1.7e-16   59.2   7.3   1   1   3.7e-20   2.5e-16   58.7   5.1     1    36     1    35     1    35 0.99 InsA N-terminal domain
cNMP_binding         PF00027.24    91 seq1240_BIOID40261   -            210   8.9e-24   83.0   0.0   1   1     4e-27   1.4e-23   82.4   0.0     3    90    23   111    21   112 0.97 Cyclic nucleotide-binding domain
Crp                  PF00325.15    32 seq1240_BIOID40261   -            210   2.1e-15   55.7   0.4   1   1   1.1e-18   3.9e-15   54.8   0.3     1    32   166   197   166   197 0.98 Bacterial regulatory proteins, crp family
HTH_Crp_2            PF13545.1     76 seq1240_BIOID40261   -            210   2.2e-11   43.2   0.1   1   1   1.5e-14     5e-11   42.1   0.1     1    67   142   206   142   207 0.94 Crp-like helix-turn-helix domain
Sigma54_activat      PF00158.21   168 seq1242_BIOID40261   -            325   1.2e-62  210.2   0.0   1   1   5.1e-66   1.7e-62  209.6   0.0     2   163     9   170     8   175 0.98 Sigma-54 interaction domain
AAA_5                PF07728.9    139 seq1242_BIOID40261   -            325   1.2e-07   31.4   0.0   1   1   6.6e-11   2.2e-07   30.5   0.0     1   122    31   149    31   169 0.82 AAA domain (dynein-related subfamily)
HTH_8                PF02954.14    42 seq1242_BIOID40261   -            325   1.2e-05   24.5   0.7   1   1   7.1e-09   2.4e-05   23.6   0.5     6    41   287   322   283   323 0.89 Bacterial regulatory protein, Fis family
Elong-fact-P_C       PF09285.6     56 seq1244_BIOID40261   -            275   2.4e-21   74.7   0.0   1   1   1.2e-24   5.2e-21   73.6   0.0     1    56   218   273   218   273 0.99 Elongation factor P, C-terminal
EFP                  PF01132.15    55 seq1244_BIOID40261   -            275     5e-14   51.6   2.2   1   1     2e-17   8.9e-14   50.7   1.5     1    54   154   209   154   210 0.91 Elongation factor P (EF-P) OB domain
EFP_N                PF08207.7     58 seq1244_BIOID40261   -            275   4.8e-13   48.6   0.6   1   1   2.1e-16   9.5e-13   47.7   0.1     2    57    89   146    88   147 0.88 Elongation factor P (EF-P) KOW-like domain
YaeQ                 PF07152.7    175 seq1245_BIOID40261   -            181   4.4e-72  240.9   1.2   1   1   3.7e-76     5e-72  240.7   0.8     1   174     1   175     1   176 0.99 YaeQ protein
ABC_tran             PF00005.22   118 seq1247_BIOID40261   -            275   1.3e-25   89.9   0.0   1   1   3.3e-29   2.3e-25   89.1   0.0     1   118    75   203    75   203 0.91 ABC transporter
AAA_21               PF13304.1    303 seq1247_BIOID40261   -            275   1.5e-14   54.5   0.4   1   1     1e-12   6.9e-09   35.9   0.0   233   297   171   232   146   236 0.85 AAA domain
DDE_Tnp_IS1          PF03400.8    131 seq1250_BIOID40261   -            195     2e-31  108.7   0.1   1   1   2.2e-35     3e-31  108.1   0.1    61   127     1    67     1    70 0.98 IS1 transposase
MarR                 PF01047.17    59 seq1253_BIOID40261   -            144   5.2e-18   64.3   0.0   1   1   1.9e-21   8.8e-18   63.6   0.0     1    59    38    96    38    96 0.98 MarR family
MarR_2               PF12802.2     62 seq1253_BIOID40261   -            144   1.4e-13   50.1   0.0   1   1   5.2e-17   2.4e-13   49.4   0.0     1    62    36    95    36    95 0.98 MarR family
HTH_27               PF13463.1     68 seq1253_BIOID40261   -            144   3.5e-09   36.7   0.0   1   1   1.8e-12   8.1e-09   35.5   0.0     1    68    38   104    38   104 0.93 Winged helix DNA-binding domain
CTP_transf_2         PF01467.21   157 seq1256_BIOID40261   -            159   6.5e-25   87.9   0.1   1   1   1.1e-28   7.8e-25   87.6   0.0     1   156     6   134     6   135 0.98 Cytidylyltransferase
Citrate_ly_lig       PF08218.6    182 seq1256_BIOID40261   -            159   1.1e-06   28.0   0.1   1   1   2.7e-10   1.9e-06   27.3   0.0     9   106    12   113    10   117 0.81 Citrate lyase ligase C-terminal domain
FUSC-like            PF12805.2    284 seq1257_BIOID40261   -            696     3e-72  242.8   3.3   1   1   4.4e-76     3e-72  242.8   2.3     2   280    63   335    62   340 0.95 FUSC-like inner membrane protein yccS
FUSC_2               PF13515.1    128 seq1257_BIOID40261   -            696   1.3e-19   70.2  10.6   1   1   1.9e-23   1.3e-19   70.2   7.3     2   126   377   498   375   500 0.92 Fusaric acid resistance protein-like
RF-1                 PF00472.15   114 seq1258_BIOID40261   -            140   5.7e-29  100.1   0.6   1   1   4.9e-33   6.7e-29   99.8   0.4     4   114     4   132     1   138 0.91 RF-1 domain
ThiF                 PF00899.16   136 seq1260_BIOID40261   -            268   5.8e-41  139.3   0.5   1   1   6.6e-45     9e-41  138.7   0.4     2   128    30   157    29   164 0.96 ThiF family
HTH_AraC             PF00165.18    42 seq1263_BIOID40261   -             65   1.9e-10   40.1   0.0   1   1   3.7e-14   2.5e-10   39.7   0.0     2    41     9    46     2    47 0.94 Bacterial regulatory helix-turn-helix proteins, AraC family
HTH_18               PF12833.2     81 seq1263_BIOID40261   -             65   5.6e-08   32.6   0.0   1   1   9.5e-12   6.5e-08   32.4   0.0    34    79     2    46     1    48 0.92 Helix-turn-helix domain
SseB                 PF07179.7    263 seq1264_BIOID40261   -            228  2.2e-118  393.8   0.4   1   1  1.8e-122  2.5e-118  393.7   0.3     1   232     1   227     1   228 0.99 SseB protein
YjcZ                 PF13990.1    270 seq1265_BIOID40261   -            301  1.8e-115  384.6   9.8   1   1  2.7e-117  3.7e-113  377.0   6.8     1   270    21   296    21   296 0.95 YjcZ-like protein
SBP_bac_3            PF00497.15   225 seq1267_BIOID40261   -            243   5.9e-68  228.3   0.8   1   1   4.9e-72   6.7e-68  228.1   0.6     1   224    23   242    23   243 0.96 Bacterial extracellular solute-binding proteins, family 3
NlpE                 PF04170.7     87 seq1268_BIOID40261   -            236   1.6e-35  121.2   0.0   1   1   1.9e-39   2.6e-35  120.5   0.0     1    86    45   130    45   131 0.99 NlpE N-terminal domain
Mannitol_dh_C        PF08125.8    245 seq1269_BIOID40261   -            488   6.1e-95  316.9   0.0   1   1   1.2e-98   8.4e-95  316.4   0.0     1   245   216   462   216   462 0.99 Mannitol dehydrogenase C-terminal domain
Mannitol_dh          PF01232.18   151 seq1269_BIOID40261   -            488   4.8e-53  179.0   0.0   1   1   1.7e-56   1.2e-52  177.7   0.0     2   151    26   188    25   188 0.99 Mannitol dehydrogenase Rossmann domain
MarB                 PF13999.1     66 seq1270_BIOID40261   -             72   6.1e-35  118.4   0.5   1   1     5e-39   6.8e-35  118.3   0.3     2    66     6    70     5    70 0.98 MarB protein
Transposase_20       PF02371.11    87 seq1271_BIOID40261   -            115   9.6e-12   44.7   0.1   1   1   9.3e-16   1.3e-11   44.3   0.0    24    81     6    64     1    70 0.85 Transposase IS116/IS110/IS902 family
AA_kinase            PF00696.23   241 seq1274_BIOID40261   -            449   1.5e-47  162.1   0.1   1   1   4.7e-51   2.2e-47  161.5   0.1     2   240     4   277     3   278 0.80 Amino acid kinase family
ACT                  PF01842.20    66 seq1274_BIOID40261   -            449   1.7e-07   30.4   0.0   1   1   2.6e-09   1.2e-05   24.5   0.0    11    42   322   355   316   379 0.74 ACT domain
Molybdop_Fe4S4       PF04879.11    55 seq1277_BIOID40261   -            195   2.2e-21   75.3   0.2   1   1   2.6e-24   1.8e-20   72.4   0.1     2    55    44   104    43   104 0.96 Molybdopterin oxidoreductase Fe4S4 domain
Molybdopterin        PF00384.17   432 seq1277_BIOID40261   -            195   2.4e-06   26.4   0.1   1   1   4.2e-10   2.9e-06   26.1   0.0     1    35   107   139   107   190 0.79 Molybdopterin oxidoreductase
Peptidase_M48        PF01435.13   226 seq1278_BIOID40261   -            293   2.9e-42  144.6   0.8   1   1   5.2e-46   3.5e-42  144.3   0.3     8   226    57   285    48   285 0.87 Peptidase family M48
Peptidase_M56        PF05569.6    299 seq1278_BIOID40261   -            293   5.1e-05   22.2   0.0   1   1   1.3e-08   8.6e-05   21.5   0.0   160   220    96   157    13   165 0.74 BlaR1 peptidase M56
GerE                 PF00196.14    58 seq1281_BIOID40261   -            241     3e-10   39.1   0.7   1   1   3.8e-14   5.2e-10   38.3   0.5     4    57   154   207   152   208 0.95 Bacterial regulatory proteins, luxR family
BPD_transp_1         PF00528.17   185 seq1282_BIOID40261   -            226   1.3e-15   57.2  12.7   1   1   1.2e-19   1.7e-15   56.9   8.8     1   183    13   218     9   220 0.89 Binding-protein-dependent transport system inner membrane component
rve                  PF00665.21   120 seq1283_BIOID40261   -            340     2e-20   73.0   0.0   1   1   2.2e-23   3.8e-20   72.0   0.0     3   118   118   242   117   244 0.96 Integrase core domain
HTH_38               PF13936.1     44 seq1283_BIOID40261   -            340   1.8e-09   36.8   0.5   1   1   4.1e-12     7e-09   34.9   0.1     6    41     3    38     2    40 0.94 Helix-turn-helix domain
HTH_7                PF02796.10    45 seq1283_BIOID40261   -            340   3.5e-09   36.2   0.3   1   1   5.4e-12   9.2e-09   34.9   0.2    13    44     9    40     5    41 0.93 Helix-turn-helix domain of resolvase
HTH_23               PF13384.1     50 seq1283_BIOID40261   -            340   1.1e-06   27.9   0.0   1   1     2e-09   3.4e-06   26.3   0.0     9    40     9    40     2    43 0.89 Homeodomain-like domain
HTH_28               PF13518.1     52 seq1283_BIOID40261   -            340     1e-05   25.2   0.1   1   1   1.5e-08   2.6e-05   23.9   0.1     7    34    12    39     8    40 0.89 Helix-turn-helix domain
Sigma70_r4_2         PF08281.7     54 seq1283_BIOID40261   -            340   1.1e-05   24.6   0.0   1   1   1.5e-08   2.5e-05   23.5   0.0    25    48    16    39    12    40 0.94 Sigma-70, region 4
HTH_3                PF01381.17    55 seq1283_BIOID40261   -            340   0.00013   21.6   0.1   1   1   1.4e-07   0.00024   20.7   0.1     7    37    15    45     8    48 0.91 Helix-turn-helix
Sugar_tr             PF00083.19   451 seq1284_BIOID40261   -            500     1e-70  238.4  26.1   1   1   3.1e-74   1.4e-70  237.9  18.1     3   446    28   448    25   453 0.95 Sugar (and other) transporter
MFS_1                PF07690.11   354 seq1284_BIOID40261   -            500     2e-36  125.4  40.2   1   2   1.2e-29   5.4e-26   91.0  11.2     9   257    38   310    30   311 0.74 Major Facilitator Superfamily
MFS_1                PF07690.11   354 seq1284_BIOID40261   -            500     2e-36  125.4  40.2   2   2   1.7e-14   7.9e-11   41.1  14.3    38   172   301   438   299   469 0.79 Major Facilitator Superfamily
Osmo_CC              PF08946.5     46 seq1284_BIOID40261   -            500   3.8e-25   87.5   8.5   1   1   1.6e-28   7.2e-25   86.6   5.9     1    46   454   499   454   499 0.99 Osmosensory transporter coiled coil
Molybdopterin        PF00384.17   432 seq1285_BIOID40261   -            803   9.6e-25   87.0   0.0   1   1   3.1e-25   2.1e-21   76.0   0.0   103   379     2   377     1   381 0.84 Molybdopterin oxidoreductase
Molydop_binding      PF01568.16   109 seq1285_BIOID40261   -            803   5.5e-17   61.4   0.1   1   1     3e-20     2e-16   59.6   0.1     4   108   681   796   678   797 0.93 Molydopterin dinucleotide binding domain
MFS_1                PF07690.11   354 seq1288_BIOID40261   -            395   1.7e-28   99.3  49.9   1   1   9.9e-32   6.8e-28   97.3  26.1     2   344    13   341    12   343 0.82 Major Facilitator Superfamily
Aldedh               PF00171.17   462 seq1289_BIOID40261   -            681   8.2e-59  199.0   0.2   1   1   1.4e-62   9.9e-59  198.7   0.2    30   461    40   498    12   499 0.82 Aldehyde dehydrogenase family
MaoC_dehydratas      PF01575.14   123 seq1289_BIOID40261   -            681   2.6e-30  104.1   0.0   1   1   8.8e-34     6e-30  103.0   0.0     7   119   537   648   532   652 0.92 MaoC like domain
GerE                 PF00196.14    58 seq1290_BIOID40261   -            225   1.9e-15   55.8   0.1   1   1   2.5e-19   3.4e-15   55.0   0.1     3    55   152   204   150   207 0.95 Bacterial regulatory proteins, luxR family
BPD_transp_1         PF00528.17   185 seq1291_BIOID40261   -            222   1.9e-12   46.9  16.4   1   1   1.1e-15   1.5e-11   44.0  11.5     3   182    32   214    14   217 0.90 Binding-protein-dependent transport system inner membrane component
YecM                 PF06185.7    186 seq1292_BIOID40261   -            188   2.5e-77  258.2   0.0   1   1   2.1e-81   2.8e-77  258.0   0.0     2   186     6   185     5   185 0.98 YecM protein
cobW                 PF02492.14   178 seq1294_BIOID40261   -            328   9.6e-36  122.7   0.0   1   1   1.9e-39   1.3e-35  122.3   0.0     4   168     6   170     3   180 0.91 CobW/HypB/UreG, nucleotide-binding domain
CobW_C               PF07683.9     94 seq1294_BIOID40261   -            328     2e-06   27.2   0.4   1   1   6.4e-10   4.4e-06   26.2   0.0     2    92   241   321   240   323 0.90 Cobalamin synthesis protein cobW C-terminal domain
IstB_IS21            PF01695.12   178 seq1296_BIOID40261   -            259   6.1e-71  237.3   0.1   1   1   3.9e-74   1.3e-70  236.3   0.0     1   178    56   235    56   235 0.98 IstB-like ATP binding protein
Bac_DnaA             PF00308.13   219 seq1296_BIOID40261   -            259   1.4e-07   31.2   0.0   1   1   6.2e-11   2.1e-07   30.6   0.0    37   136   105   202    75   207 0.85 Bacterial dnaA  protein
AAA                  PF00004.24   132 seq1296_BIOID40261   -            259   2.5e-05   24.3   0.0   1   1   1.3e-08   4.3e-05   23.6   0.0     1    74   105   180   105   214 0.77 ATPase family associated with various cellular activities (AAA)
PhoH                 PF02562.11   205 seq1296_BIOID40261   -            259   1.4e-05   24.3   0.1   1   1   1.6e-08   5.5e-05   22.3   0.0    11    48    94   131    83   142 0.80 PhoH-like protein
DUF3811              PF11656.3     87 seq1298_BIOID40261   -             90   4.5e-41  138.7   6.3   1   1   3.7e-45     5e-41  138.5   4.4     1    87     3    90     3    90 0.99 YjbD family (DUF3811)
MFS_1                PF07690.11   354 seq1299_BIOID40261   -            323   2.2e-39  135.0  31.1   1   2   1.1e-22   5.1e-19   68.1  11.2    66   255     3   176     1   179 0.73 Major Facilitator Superfamily
MFS_1                PF07690.11   354 seq1299_BIOID40261   -            323   2.2e-39  135.0  31.1   2   2   1.8e-24   8.1e-21   74.0  10.2     1   168   139   308   139   322 0.89 Major Facilitator Superfamily
MFS_2                PF13347.1    427 seq1299_BIOID40261   -            323   9.1e-11   40.6   4.7   1   1     2e-14   9.1e-11   40.6   3.3   148   316    61   228    52   255 0.80 MFS/sugar transport protein
Sugar_tr             PF00083.19   451 seq1299_BIOID40261   -            323   1.1e-06   27.3  23.8   1   1   1.2e-08   5.4e-05   21.8   4.3    46   186   173   307   137   312 0.87 Sugar (and other) transporter
CutC                 PF03932.9    202 seq1300_BIOID40261   -            108   5.2e-46  156.3   0.1   1   1   4.2e-50   5.7e-46  156.2   0.0     2   107     3   108     2   108 0.98 CutC family
DFP                  PF04127.10   183 seq1303_BIOID40261   -            430   5.9e-72  241.0   0.2   1   1   8.7e-76   5.9e-72  241.0   0.2     2   182   211   395   210   396 0.97 DNA / pantothenate metabolism flavoprotein
Flavoprotein         PF02441.14   129 seq1303_BIOID40261   -            430   2.7e-31  107.8   0.3   1   1   8.1e-35   5.6e-31  106.7   0.2     1   128    30   157    30   158 0.90 Flavoprotein
SBP_bac_3            PF00497.15   225 seq1304_BIOID40261   -            260   1.4e-71  240.1   0.3   1   1   2.4e-75   1.6e-71  240.0   0.2     1   224    40   259    40   260 0.96 Bacterial extracellular solute-binding proteins, family 3
DUF903               PF06004.7     50 seq1305_BIOID40261   -             76     8e-26   89.2   3.9   1   1   6.9e-30   9.4e-26   88.9   2.7     1    50    25    74    25    74 0.98 Bacterial protein of unknown function (DUF903)
CutC                 PF03932.9    202 seq1306_BIOID40261   -            139   1.3e-32  112.5   0.2   1   1   1.2e-36   1.6e-32  112.3   0.1   109   201     1    91     1    92 0.97 CutC family
DEAD                 PF00270.24   173 seq1307_BIOID40261   -            756   7.4e-19   67.7   0.0   1   1   5.3e-22   2.4e-18   66.0   0.0     4   168   227   386   224   391 0.83 DEAD/DEAH box helicase
Helicase_C           PF00271.26    78 seq1307_BIOID40261   -            756   7.3e-11   41.6   0.0   1   1     2e-11   9.1e-08   31.7   0.0    20    78   543   613   525   613 0.80 Helicase conserved C-terminal domain
ResIII               PF04851.10   184 seq1307_BIOID40261   -            756   3.6e-10   39.8   0.0   1   1   2.1e-13   9.7e-10   38.4   0.0     3   182   222   383   220   385 0.79 Type III restriction enzyme, res subunit
A2M_N_2              PF07703.9    136 seq1308_BIOID40261   -           1543     2e-25   89.0   0.0   1   1   2.2e-28     6e-25   87.5   0.0     2   136   649   796   648   796 0.95 Alpha-2-macroglobulin family N-terminal region
A2M_N                PF01835.14    99 seq1308_BIOID40261   -           1543   1.7e-23   82.5   0.2   1   1   9.8e-22   2.7e-18   65.9   0.0     2    99   278   369   277   369 0.93 MG2 domain
MG1                  PF11974.3     96 seq1308_BIOID40261   -           1543   7.7e-15   55.1   0.2   1   1   5.2e-17   1.4e-13   51.1   0.1     1    94   179   271   179   273 0.97 Alpha-2-macroglobulin MG1 domain
A2M                  PF00207.17    92 seq1308_BIOID40261   -           1543   3.2e-06   26.5   0.0   1   1   2.9e-09   7.8e-06   25.2   0.0     8    91   866   946   862   947 0.94 Alpha-2-macroglobulin family
PAP2                 PF01569.16   129 seq1309_BIOID40261   -            252   5.5e-17   61.5   4.6   1   1   4.1e-21   5.5e-17   61.5   3.2     3   122   105   227   103   233 0.89 PAP2 superfamily
PduV-EutP            PF10662.4    143 seq1310_BIOID40261   -            121   1.7e-14   53.3   0.0   1   1   2.4e-18   3.3e-14   52.4   0.0    86   142    60   115    47   116 0.93 Ethanolamine utilisation - propanediol utilisation
ThiI                 PF02568.9    197 seq1313_BIOID40261   -            482   5.4e-77  257.5   0.0   1   1   1.2e-80   8.1e-77  257.0   0.0     1   197   175   369   175   369 0.99 Thiamine biosynthesis protein (ThiI)
THUMP                PF02926.12    93 seq1313_BIOID40261   -            482   1.2e-19   69.9   0.1   1   1   7.6e-23   5.2e-19   68.0   0.1     2    89    76   161    75   164 0.95 THUMP domain
LysR_substrate       PF03466.15   209 seq1315_BIOID40261   -            305   6.7e-42  142.8   0.2   1   1   1.5e-45     1e-41  142.2   0.1     3   208    91   292    89   293 0.95 LysR substrate binding domain
HTH_1                PF00126.22    60 seq1315_BIOID40261   -            305   7.8e-23   79.8   2.6   1   1   2.7e-26   1.9e-22   78.6   1.8     1    60     8    67     8    67 0.98 Bacterial regulatory helix-turn-helix protein, lysR family
MsyB                 PF13984.1    122 seq1316_BIOID40261   -            124   6.7e-67  223.0  12.7   1   1   5.5e-71   7.5e-67  222.8   8.8     1   122     3   124     3   124 0.99 MsyB protein
DUF1435              PF07256.7     78 seq1318_BIOID40261   -             91   3.8e-39  132.4   8.9   1   1   3.4e-43   4.6e-39  132.1   6.2     1    78    14    91    14    91 0.99 Protein of unknown function (DUF1435)
IclR                 PF01614.13   129 seq1319_BIOID40261   -            263   1.6e-48  163.5   0.3   1   1   1.4e-50   9.7e-47  157.7   0.0     2   128   129   254   128   255 0.98 Bacterial transcriptional regulator
HTH_IclR             PF09339.5     52 seq1319_BIOID40261   -            263   5.5e-14   51.3   0.3   1   1   2.6e-17   1.8e-13   49.7   0.0     1    52    15    65    15    65 0.96 IclR helix-turn-helix domain
Cytochrom_NNT        PF03264.9    174 seq1321_BIOID40261   -            366   2.8e-65  218.8   3.3   1   1   8.2e-67   3.7e-63  211.9   2.6     6   173     6   174     1   175 0.94 NapC/NirT cytochrome c family, N-terminal region
dUTPase              PF00692.14   129 seq1322_BIOID40261   -            152   1.2e-41  141.0   0.0   1   1   9.9e-46   1.4e-41  140.9   0.0     2   129    17   150    16   150 0.98 dUTPase
Sugar-bind           PF04198.8    255 seq1323_BIOID40261   -            343   7.9e-77  257.4   0.0   1   1   5.2e-80     1e-76  257.1   0.0     2   255    86   343    85   343 0.97 Putative sugar-binding domain
HTH_38               PF13936.1     44 seq1323_BIOID40261   -            343   4.9e-09   35.4   0.5   1   1   7.3e-12   1.4e-08   34.0   0.3    12    44    40    73    36    73 0.90 Helix-turn-helix domain
HTH_28               PF13518.1     52 seq1323_BIOID40261   -            343   2.4e-06   27.2   0.2   1   1   3.1e-09     6e-06   26.0   0.1     4    41    40    78    39    82 0.84 Helix-turn-helix domain
Sigma70_r4           PF04545.11    50 seq1323_BIOID40261   -            343   1.7e-06   27.1   1.1   1   1   1.5e-09   2.8e-06   26.3   0.4    14    46    43    75    40    76 0.94 Sigma-70, region 4
HTH_23               PF13384.1     50 seq1323_BIOID40261   -            343   2.7e-06   26.6   0.2   1   1   3.6e-09   6.9e-06   25.4   0.2     9    40    40    72    32    79 0.87 Homeodomain-like domain
Sigma70_r4_2         PF08281.7     54 seq1323_BIOID40261   -            343   6.2e-06   25.4   0.2   1   1   2.2e-08   4.2e-05   22.8   0.1    21    51    44    74    43    76 0.96 Sigma-70, region 4
Fer4_11              PF13247.1     99 seq1324_BIOID40261   -            294   1.2e-29  101.9  13.1   1   1   1.8e-32   2.2e-29  101.1   5.5     2    98    92   188    91   189 0.94 4Fe-4S dicluster domain
Form-deh_trans       PF09163.6     44 seq1324_BIOID40261   -            294   7.8e-20   69.9   0.0   1   1   1.1e-22   1.4e-19   69.1   0.0     1    44   246   289   246   290 0.96 Formate dehydrogenase N, transmembrane
Fer4_7               PF12838.2     52 seq1324_BIOID40261   -            294   4.9e-15   55.5  25.2   1   1   8.3e-11     1e-07   32.0   5.6     1    50    38   114    38   117 0.90 4Fe-4S dicluster domain
Fer4_9               PF13187.1     55 seq1324_BIOID40261   -            294   3.3e-13   49.5  27.2   1   1   4.6e-11   5.7e-08   32.7   7.7     1    55   132   184   132   184 0.97 4Fe-4S dicluster domain
Fer4_10              PF13237.1     52 seq1324_BIOID40261   -            294   2.6e-12   46.2  27.8   1   1   3.4e-11   4.2e-08   32.7   7.1     2    52    93   144    92   144 0.86 4Fe-4S dicluster domain
Fer4_2               PF12797.2     22 seq1324_BIOID40261   -            294   3.3e-10   39.1  34.5   1   1   6.4e-09     8e-06   25.3   2.4     4    20    33    49    31    51 0.91 4Fe-4S binding domain
Fer4_3               PF12798.2     15 seq1324_BIOID40261   -            294   9.7e-08   31.9  41.1   1   3   0.00035      0.43   11.1   3.8     1    15   100   117   100   117 0.89 4Fe-4S binding domain
Fer4_3               PF12798.2     15 seq1324_BIOID40261   -            294   9.7e-08   31.9  41.1   2   3   6.7e-05     0.083   13.3   2.9     1    14   133   146   133   147 0.94 4Fe-4S binding domain
Fer4_3               PF12798.2     15 seq1324_BIOID40261   -            294   9.7e-08   31.9  41.1   3   3   3.4e-06    0.0042   17.4   2.5     1    15   160   183   160   183 0.98 4Fe-4S binding domain
Fer4_4               PF12800.2     17 seq1324_BIOID40261   -            294   3.1e-07   30.0  31.6   1   2   4.7e-05     0.059   13.6   1.8     3    15    38    50    36    56 0.91 4Fe-4S binding domain
Fer4_4               PF12800.2     17 seq1324_BIOID40261   -            294   3.1e-07   30.0  31.6   2   2     1e-07   0.00013   21.9   1.8     1    17   130   146   130   146 0.92 4Fe-4S binding domain
Fer4                 PF00037.22    24 seq1324_BIOID40261   -            294   3.1e-07   29.6  37.3   1   1   4.1e-08   5.1e-05   22.5   2.0     5    22   130   147   126   149 0.87 4Fe-4S binding domain
Cu_amine_oxid        PF01179.15   414 seq1327_BIOID40261   -            757  1.2e-139  465.5   0.3   1   1  4.2e-143  1.4e-139  465.2   0.2     1   409   335   752   335   757 0.96 Copper amine oxidase, enzyme domain
Cu_amine_oxidN3      PF02728.11   101 seq1327_BIOID40261   -            757   7.2e-29   99.7   0.2   1   1   1.2e-31   4.2e-28   97.2   0.0     2   101   216   317   215   317 0.98 Copper amine oxidase, N3 domain
Cu_amine_oxidN2      PF02727.11    86 seq1327_BIOID40261   -            757   8.8e-27   92.9   1.6   1   1   5.1e-30   1.8e-26   91.9   0.2     1    85   124   209   124   210 0.96 Copper amine oxidase, N2 domain
Cu_amine_oxidN1      PF07833.6     93 seq1327_BIOID40261   -            757     1e-12   48.1   0.0   1   1   7.7e-16   2.6e-12   46.7   0.0     5    79    36   110    33   121 0.94 Copper amine oxidase N-terminal domain
NLPC_P60             PF00877.14   105 seq1328_BIOID40261   -            188   1.2e-34  118.1   0.1   1   1   1.3e-38   1.7e-34  117.6   0.0     1   105    79   183    79   183 0.98 NlpC/P60 family
DUF423               PF04241.10    89 seq1330_BIOID40261   -            131   4.2e-27   93.7   7.2   1   1   5.3e-31   7.2e-27   93.0   5.0     1    89    19   107    19   107 0.99 Protein of unknown function (DUF423)
TetR_N               PF00440.18    47 seq1333_BIOID40261   -            198   6.6e-11   41.5   0.0   1   1   7.8e-15   1.1e-10   40.8   0.0     3    46    18    61    16    62 0.93 Bacterial regulatory proteins, tetR family
FtsJ                 PF01728.14   181 seq1336_BIOID40261   -            366   1.7e-08   34.5   0.0   1   1   7.2e-12   9.8e-08   32.0   0.0     3    62   186   247   184   301 0.70 FtsJ-like methyltransferase
Molybdopterin        PF00384.17   432 seq1338_BIOID40261   -            809  4.3e-103  345.2   0.2   1   1  7.9e-107  5.4e-103  344.9   0.1     1   431    84   550    84   551 0.97 Molybdopterin oxidoreductase
Molydop_binding      PF01568.16   109 seq1338_BIOID40261   -            809   3.6e-23   81.3   0.1   1   1   1.8e-26   1.2e-22   79.6   0.0     1    99   670   776   670   785 0.93 Molydopterin dinucleotide binding domain
Cytochrom_B_N        PF00033.14   188 seq1340_BIOID40261   -            217   1.4e-20   73.3  19.2   1   1   2.5e-24   1.7e-20   73.0  13.3     4   188    10   186     7   186 0.92 Cytochrome b(N-terminal)/b6/petB
Ni_hydr_CYTB         PF01292.15   182 seq1340_BIOID40261   -            217   1.4e-18   66.8  17.8   1   1   2.5e-22   1.7e-18   66.5  12.3     5   182    13   186     9   186 0.89 Prokaryotic cytochrome b561
MgrB                 PF13998.1     29 seq1342_BIOID40261   -             47   4.8e-18   64.4   4.4   1   1   4.4e-22     6e-18   64.1   3.1     1    29    19    47    19    47 0.99 MgrB protein
CSS-motif            PF12792.2    208 seq1343_BIOID40261   -            119   6.9e-13   48.2   0.0   1   1   6.4e-17   8.8e-13   47.9   0.0     2    67    38   102    37   104 0.95 CSS motif domain associated with EAL
adh_short            PF00106.20   167 seq1345_BIOID40261   -            268   8.6e-30  103.7   0.8   1   1   5.1e-33   1.7e-29  102.7   0.6     1   166    10   179    10   180 0.86 short chain dehydrogenase
adh_short_C2         PF13561.1    243 seq1345_BIOID40261   -            268     2e-25   89.8   0.0   1   1   8.3e-29   2.8e-25   89.4   0.0     6   241    19   264    16   266 0.85 Enoyl-(Acyl carrier protein) reductase
KR                   PF08659.5    181 seq1345_BIOID40261   -            268   2.7e-11   43.3   2.7   1   1   3.8e-11   1.3e-07   31.3   0.0    58   165    57   177    50   196 0.82 KR domain
Epimerase            PF01370.16   236 seq1345_BIOID40261   -            268   5.5e-06   25.8   0.0   1   1   2.4e-09   8.3e-06   25.2   0.0     1   160    12   181    12   194 0.75 NAD dependent epimerase/dehydratase family
YebO                 PF13974.1     80 seq1348_BIOID40261   -             95   1.8e-30  104.4   1.9   1   1   1.5e-34   2.1e-30  104.2   1.3     1    80    15    95    15    95 0.93 YebO-like protein
Peripla_BP_3         PF13377.1    160 seq1351_BIOID40261   -            343   2.5e-44  150.9   0.0   1   1   1.4e-47   4.9e-44  150.0   0.0     1   160   178   339   178   339 0.95 Periplasmic binding protein-like domain
Peripla_BP_1         PF00532.16   279 seq1351_BIOID40261   -            343   2.1e-36  125.4   0.0   1   1   8.3e-40   2.8e-36  125.0   0.0     2   259    70   317    69   335 0.91 Periplasmic binding proteins and sugar binding domain of LacI family
LacI                 PF00356.16    46 seq1351_BIOID40261   -            343   1.6e-19   69.0   0.9   1   1     8e-23   2.7e-19   68.3   0.6     1    46    13    58    13    58 0.98 Bacterial regulatory proteins, lacI family
Peripla_BP_4         PF13407.1    258 seq1351_BIOID40261   -            343   3.5e-14   52.6   0.0   1   1   5.9e-17     2e-13   50.1   0.0     1   257    72   320    72   321 0.86 Periplasmic binding protein domain
EAL                  PF00563.15   236 seq1353_BIOID40261   -            406   7.5e-62  208.7   0.0   1   1   1.6e-65   1.1e-61  208.2   0.0     4   236   156   388   153   388 0.96 EAL domain
CSS-motif            PF12792.2    208 seq1353_BIOID40261   -            406   4.6e-20   71.7   0.2   1   1     1e-23   7.2e-20   71.1   0.2    79   206     2   131     1   133 0.97 CSS motif domain associated with EAL
HTH_1                PF00126.22    60 seq1356_BIOID40261   -            342   2.5e-18   65.4   0.0   1   1   6.8e-22   4.6e-18   64.5   0.0     1    58    52   109    52   110 0.97 Bacterial regulatory helix-turn-helix protein, lysR family
LysR_substrate       PF03466.15   209 seq1356_BIOID40261   -            342   2.7e-16   59.1   0.0   1   1   6.5e-20   4.5e-16   58.4   0.0    32   205   166   337   144   341 0.89 LysR substrate binding domain
DNA_III_psi          PF03603.8    128 seq1357_BIOID40261   -            137   1.4e-45  154.1   0.1   1   1   1.2e-49   1.6e-45  153.9   0.1     1   128     1   128     1   128 0.99 DNA polymerase III psi subunit
MFS_1                PF07690.11   354 seq1360_BIOID40261   -            393     2e-24   85.8  58.2   1   1   1.3e-26   1.8e-22   79.4  34.4     2   328    14   320    10   327 0.84 Major Facilitator Superfamily
Acetyltransf_1       PF00583.19    83 seq1361_BIOID40261   -            148   2.4e-20   72.2   0.0   1   1   2.4e-23   3.6e-20   71.6   0.0     4    82    48   120    45   121 0.92 Acetyltransferase (GNAT) family
Acetyltransf_10      PF13673.1    117 seq1361_BIOID40261   -            148   2.3e-13   50.1   0.1   1   1     2e-16   3.1e-13   49.7   0.1    22   117    18   120     8   120 0.86 Acetyltransferase (GNAT) domain
FR47                 PF08445.5     86 seq1361_BIOID40261   -            148   1.4e-12   47.0   0.1   1   1   1.2e-15   1.9e-12   46.6   0.0    17    81    59   124    42   130 0.82 FR47-like protein
Acetyltransf_7       PF13508.1     79 seq1361_BIOID40261   -            148   3.5e-12   46.1   0.0   1   1   3.1e-15   4.8e-12   45.7   0.0     8    78    45   121    38   122 0.86 Acetyltransferase (GNAT) domain
Acetyltransf_4       PF13420.1    155 seq1361_BIOID40261   -            148   6.1e-09   35.8   0.0   1   1   4.8e-12   7.3e-09   35.6   0.0    32   148    23   134     5   141 0.83 Acetyltransferase (GNAT) domain
Acetyltransf_8       PF13523.1    152 seq1361_BIOID40261   -            148   1.6e-08   34.4   0.1   1   1   3.2e-10   4.8e-07   29.6   0.0    75   139    61   123     4   129 0.79 Acetyltransferase (GNAT) domain
Acetyltransf_3       PF13302.1    142 seq1361_BIOID40261   -            148   2.8e-07   30.8   0.1   1   1   6.4e-10   9.7e-07   29.0   0.1    67   142    49   121     3   121 0.73 Acetyltransferase (GNAT) domain
Acetyltransf_9       PF13527.1    128 seq1361_BIOID40261   -            148   4.6e-07   29.6   0.0   1   1   5.8e-10   8.7e-07   28.7   0.0    74   127    64   122    49   123 0.89 Acetyltransferase (GNAT) domain
Acetyltransf_6       PF13480.1    142 seq1361_BIOID40261   -            148   4.4e-05   23.3   0.0   1   1   3.7e-08   5.7e-05   22.9   0.0    73   131    42   100    17   107 0.90 Acetyltransferase (GNAT) domain
EIIA-man             PF03610.11   116 seq1362_BIOID40261   -            135   2.3e-28   98.4   0.1   1   1     2e-32   2.7e-28   98.2   0.0     2   115     4   114     3   115 0.97 PTS system fructose IIA component
CinA                 PF02464.12   155 seq1366_BIOID40261   -            172   2.8e-47  159.9   0.9   1   1   2.3e-51   3.2e-47  159.7   0.6     2   155    18   171    17   171 0.98 Competence-damaged protein
CSD                  PF00313.17    66 seq1368_BIOID40261   -             69     2e-33  113.8   1.9   1   1   1.6e-37   2.2e-33  113.7   1.3     2    65     5    68     4    69 0.98 'Cold-shock' DNA-binding domain
PTSIIB_sorb          PF03830.10   151 seq1369_BIOID40261   -             54   1.2e-06   28.3   0.0   1   1   8.7e-11   1.2e-06   28.3   0.0     1    18     2    19     2    41 0.84 PTS system sorbose subfamily IIB component
HAD_2                PF13419.1    176 seq1371_BIOID40261   -            225   4.8e-28   98.4   0.0   1   1   1.2e-31   5.5e-28   98.2   0.0     1   176     6   195     6   195 0.91 Haloacid dehalogenase-like hydrolase
Hydrolase_like       PF13242.1     75 seq1371_BIOID40261   -            225   1.1e-12   47.3   0.0   1   1     4e-16   1.8e-12   46.6   0.0     3    75   149   218   147   218 0.86 HAD-hyrolase-like
Hydrolase            PF00702.21   204 seq1371_BIOID40261   -            225   2.2e-11   44.5   0.2   1   1   2.4e-14   1.1e-10   42.3   0.1   107   204    78   189     3   189 0.75 haloacid dehalogenase-like hydrolase
DUF520               PF04461.8    160 seq1372_BIOID40261   -            163     4e-66  221.6   3.7   1   1   3.3e-70   4.5e-66  221.5   2.5     1   160     1   162     1   162 0.99 Protein of unknown function (DUF520)
Gln-synt_C           PF00120.19   259 seq1374_BIOID40261   -            472   1.2e-76  257.1   0.0   1   1   1.2e-80   1.6e-76  256.7   0.0     3   257   135   388   133   390 0.95 Glutamine synthetase, catalytic domain
SPOR                 PF05036.8     76 seq1377_BIOID40261   -            284   3.1e-17   62.3   0.5   1   1   9.8e-21   1.3e-16   60.3   0.0     3    73   211   278   209   281 0.91 Sporulation related domain
Methyltransf_31      PF13847.1    152 seq1379_BIOID40261   -            259   1.2e-15   57.2   0.0   1   1   1.2e-18   1.7e-15   56.8   0.0     2   126    84   196    83   227 0.82 Methyltransferase domain
Methyltransf_11      PF08241.7     95 seq1379_BIOID40261   -            259   4.6e-14   52.5   0.0   1   1   2.2e-16     3e-13   49.9   0.0     1    94    90   175    90   176 0.95 Methyltransferase domain
Methyltransf_25      PF13649.1    101 seq1379_BIOID40261   -            259   8.2e-12   45.2   0.0   1   1   1.2e-14   1.7e-11   44.2   0.0     1   100    89   171    89   172 0.87 Methyltransferase domain
Methyltransf_12      PF08242.7     99 seq1379_BIOID40261   -            259   4.8e-08   33.2   0.0   1   1   1.5e-10     2e-07   31.2   0.0     1    71    90   153    90   174 0.83 Methyltransferase domain
Methyltransf_26      PF13659.1    117 seq1379_BIOID40261   -            259   1.1e-07   31.8   0.1   1   1     1e-09   1.4e-06   28.1   0.0     3    75    88   153    86   180 0.85 Methyltransferase domain
Methyltransf_23      PF13489.1    162 seq1379_BIOID40261   -            259   9.7e-08   31.7   0.0   1   1   1.2e-09   1.6e-06   27.7   0.0    11   147    73   204    62   217 0.66 Methyltransferase domain
Methyltransf_18      PF12847.2    112 seq1379_BIOID40261   -            259   1.8e-07   31.5   0.0   1   1   2.9e-10   3.9e-07   30.5   0.0     4   111    88   178    85   179 0.88 Methyltransferase domain
Methyltransf_4       PF02390.12   197 seq1379_BIOID40261   -            259   6.4e-07   28.5   0.0   1   1   1.2e-08   1.7e-05   23.8   0.0    11    63    77   129    66   135 0.88 Putative methyltransferase
MTS                  PF05175.9    170 seq1379_BIOID40261   -            259   1.1e-05   24.8   0.0   1   1   1.2e-08   1.6e-05   24.2   0.0    25    77    80   131    71   156 0.79 Methyltransferase small domain
Ubie_methyltran      PF01209.13   233 seq1379_BIOID40261   -            259   2.5e-05   23.4   0.0   1   1   3.8e-08   5.1e-05   22.3   0.0    46   150    84   175    66   179 0.82 ubiE/COQ5 methyltransferase family
SBP_bac_5            PF00496.17   374 seq1380_BIOID40261   -            604   2.1e-67  227.4  10.5   1   1   2.3e-71   3.1e-67  226.9   7.3     2   369    98   503    97   508 0.93 Bacterial extracellular solute-binding proteins, family 5 Middle
TPP_enzyme_N         PF02776.13   172 seq1382_BIOID40261   -            602   9.3e-63  210.6   0.7   1   1     1e-62   4.7e-59  198.6   0.2     2   167    33   197    32   202 0.98 Thiamine pyrophosphate enzyme, N-terminal TPP binding domain
TPP_enzyme_C         PF02775.16   153 seq1382_BIOID40261   -            602   8.6e-52  174.6   0.2   1   1   4.7e-53   2.1e-49  166.8   0.0     1   153   422   573   422   573 0.95 Thiamine pyrophosphate enzyme, C-terminal TPP binding domain
TPP_enzyme_M         PF00205.17   137 seq1382_BIOID40261   -            602   3.1e-45  153.1   0.2   1   1   1.5e-48   6.8e-45  152.0   0.1     1   137   224   359   224   359 0.99 Thiamine pyrophosphate enzyme, central domain
YicC_N               PF03755.8    159 seq1383_BIOID40261   -            287   4.9e-49  166.1   0.1   1   1   7.2e-53   4.9e-49  166.1   0.1     1   158     2   154     2   155 0.96 YicC-like family, N-terminal region
DUF1732              PF08340.6     87 seq1383_BIOID40261   -            287   2.4e-34  116.8   7.2   1   1   3.5e-38   2.4e-34  116.8   5.0     1    87   202   287   202   287 0.97 Domain of unknown function (DUF1732)
EII-Sor              PF03609.9    237 seq1386_BIOID40261   -            268   9.3e-80  267.1  25.8   1   1   8.1e-84   1.1e-79  266.9  17.9    14   237    17   241    13   241 0.99 PTS system sorbose-specific iic component
GTP_EFTU             PF00009.22   188 seq1387_BIOID40261   -            538     1e-44  152.1   0.0   1   1   3.4e-48   1.6e-44  151.5   0.0     3   187    22   286    20   287 0.92 Elongation factor Tu GTP binding domain
GTP_EFTU_D2          PF03144.20    74 seq1387_BIOID40261   -            538   2.8e-11   43.2   0.1   1   1   2.7e-14   1.2e-10   41.2   0.0     2    74   323   389   322   389 0.97 Elongation factor Tu domain 2
Pyr_redox_2          PF07992.9    200 seq1388_BIOID40261   -            847     2e-36  125.6   0.0   1   1   3.9e-39   8.8e-36  123.5   0.0     1   198     5   285     5   287 0.95 Pyridine nucleotide-disulphide oxidoreductase
NIR_SIR              PF01077.17   157 seq1388_BIOID40261   -            847   2.8e-27   94.8   0.1   1   1   3.5e-30     8e-27   93.4   0.0     2   150   632   770   631   776 0.94 Nitrite and sulphite reductase 4Fe-4S domain
Fer2_BFD             PF04324.10    55 seq1388_BIOID40261   -            847   2.8e-21   75.2   4.8   1   1     7e-19   1.6e-15   56.7   2.0     2    53   423   472   422   474 0.93 BFD-like [2Fe-2S] binding domain
Pyr_redox            PF00070.22    80 seq1388_BIOID40261   -            847   1.7e-15   57.0   0.7   1   1   7.6e-19   1.7e-15   57.0   0.5     2    72   148   219   147   229 0.92 Pyridine nucleotide-disulphide oxidoreductase
NIR_SIR_ferr         PF03460.12    69 seq1388_BIOID40261   -            847   4.4e-12   45.3   0.0   1   1     4e-15   9.1e-12   44.3   0.0     3    68   560   622   558   623 0.95 Nitrite/Sulfite reductase ferredoxin-like half domain
Pyr_redox_3          PF13738.1    203 seq1388_BIOID40261   -            847   2.1e-08   34.3   0.3   1   1   1.2e-09   2.8e-06   27.4   0.0    77   196    54   174    41   181 0.83 Pyridine nucleotide-disulphide oxidoreductase
Exonuc_X-T_C         PF08411.5    269 seq1390_BIOID40261   -            499  9.9e-104  345.9   0.1   1   1  1.8e-107  1.2e-103  345.6   0.1     1   268   236   497   236   498 0.99 Exonuclease C-terminal
RNase_T              PF00929.19   164 seq1390_BIOID40261   -            499     6e-25   88.3   0.0   1   1   1.7e-28   1.1e-24   87.3   0.0     2   162    37   216    36   218 0.95 Exonuclease
Proteasome           PF00227.21   190 seq1391_BIOID40261   -            176   1.5e-25   89.4   0.2   1   1     2e-29   2.8e-25   88.6   0.1     5   186     2   168     2   172 0.94 Proteasome subunit
Transgly             PF00912.17   178 seq1393_BIOID40261   -            770   4.8e-54  182.2   0.0   1   1   1.4e-57   6.5e-54  181.8   0.0    10   177    60   226    49   227 0.94 Transglycosylase
BiPBP_C              PF06832.7     90 seq1393_BIOID40261   -            770   2.7e-18   65.5   0.1   1   1   2.2e-21     1e-17   63.7   0.0     6    90   686   767   681   767 0.96 Penicillin-Binding Protein C-terminus Family
Transpeptidase       PF00905.17   304 seq1393_BIOID40261   -            770   7.6e-13   48.0   0.0   1   1     3e-16   1.4e-12   47.1   0.0     6   282   306   535   301   553 0.82 Penicillin binding protein transpeptidase domain
DUF4102              PF13356.1     89 seq1394_BIOID40261   -            281   1.1e-16   60.3   0.1   1   1   1.7e-20   2.3e-16   59.3   0.1     1    88    45   133    45   134 0.89 Domain of unknown function (DUF4102)
EIID-AGA             PF03613.9    264 seq1395_BIOID40261   -            255  8.3e-100  332.9   0.5   1   1  7.1e-104  9.7e-100  332.7   0.4     2   242     5   251     4   254 0.99 PTS system mannose/fructose/sorbose family IID component
DUF1019              PF06254.6     89 seq1397_BIOID40261   -            141   2.6e-23   81.8   0.2   1   1   2.7e-27   3.7e-23   81.3   0.1     1    88    46   120    46   121 0.95 Protein of unknown function (DUF1019)
Hydrolase_like       PF13242.1     75 seq1398_BIOID40261   -            191   9.7e-14   50.7   0.1   1   1   4.4e-17   1.5e-13   50.1   0.1     1    75   108   179   108   179 0.90 HAD-hyrolase-like
PNK3P                PF08645.6    158 seq1398_BIOID40261   -            191   4.5e-08   32.5   0.0   1   1     3e-11     1e-07   31.4   0.0    21   126    23   137     7   144 0.79 Polynucleotide kinase 3 phosphatase
Hydrolase            PF00702.21   204 seq1398_BIOID40261   -            191   2.4e-07   31.3   0.0   1   1   1.7e-10   5.6e-07   30.1   0.0   122   204    32   148    12   148 0.86 haloacid dehalogenase-like hydrolase
AAA_2                PF07724.9    171 seq1399_BIOID40261   -            443   5.3e-52  176.0   0.7   1   2   6.4e-10   1.5e-06   28.1   0.0     5    66    52   113    49   115 0.92 AAA domain (Cdc48 subfamily)
AAA_2                PF07724.9    171 seq1399_BIOID40261   -            443   5.3e-52  176.0   0.7   2   2   3.9e-46   8.9e-43  146.0   0.1    10   171   188   329   170   329 0.89 AAA domain (Cdc48 subfamily)
AAA                  PF00004.24   132 seq1399_BIOID40261   -            443     2e-16   60.2   0.1   1   2   2.2e-10   5.1e-07   29.8   0.0     1    57    53   107    53   142 0.72 ATPase family associated with various cellular activities (AAA)
AAA                  PF00004.24   132 seq1399_BIOID40261   -            443     2e-16   60.2   0.1   2   2   9.6e-10   2.2e-06   27.7   0.0    39   130   226   332   188   334 0.73 ATPase family associated with various cellular activities (AAA)
AAA_5                PF07728.9    139 seq1399_BIOID40261   -            443   7.8e-08   32.0   0.3   1   1   1.4e-09   3.3e-06   26.7   0.0     1    99    52   149    52   206 0.77 AAA domain (dynein-related subfamily)
ClpB_D2-small        PF10431.4     81 seq1399_BIOID40261   -            443   2.3e-06   27.3   0.8   1   1     7e-09   1.6e-05   24.6   0.0     1    62   335   405   335   411 0.90 C-terminal, D2-small domain, of ClpB protein
AA_permease          PF00324.16   479 seq1400_BIOID40261   -            461   1.2e-43  149.1  36.2   1   1     2e-47   1.4e-43  148.8  25.1     2   426    27   419    26   442 0.82 Amino acid permease
AA_permease_2        PF13520.1    426 seq1400_BIOID40261   -            461   1.2e-31  109.6  38.1   1   1   2.1e-35   1.4e-31  109.3  26.4    39   400    61   416    22   436 0.79 Amino acid permease
HTH_18               PF12833.2     81 seq1401_BIOID40261   -            301   8.5e-21   73.7   0.1   1   1   2.3e-24   1.6e-20   72.8   0.0     1    81   219   299   219   299 0.94 Helix-turn-helix domain
HTH_AraC             PF00165.18    42 seq1401_BIOID40261   -            301     4e-12   45.4   0.6   1   1   3.6e-15   2.5e-11   42.9   0.0     4    42   259   298   257   298 0.94 Bacterial regulatory helix-turn-helix proteins, AraC family
Phage_integrase      PF00589.17   173 seq1404_BIOID40261   -            193   4.7e-18   65.3   0.0   1   1   4.2e-22   5.8e-18   65.0   0.0    21   170     9   159     1   161 0.86 Phage integrase family
BPD_transp_1         PF00528.17   185 seq1405_BIOID40261   -            364     4e-41  140.4  14.1   1   1   2.9e-45     4e-41  140.4   9.8     2   183   152   359   151   361 0.99 Binding-protein-dependent transport system inner membrane component
ALS_ss_C             PF10369.4     75 seq1407_BIOID40261   -            163   9.9e-29   98.7   0.6   1   1   3.4e-30   1.5e-26   91.7   0.1     1    75    83   158    83   158 0.99 Small subunit of acetolactate synthase
ACT_5                PF13710.1     63 seq1407_BIOID40261   -            163   2.6e-17   62.2   0.1   1   1   1.3e-20   5.9e-17   61.1   0.0     1    63    11    73    11    73 0.98 ACT domain
ACT                  PF01842.20    66 seq1407_BIOID40261   -            163     2e-14   52.5   0.0   1   1   7.9e-18   3.6e-14   51.7   0.0     2    65     4    68     3    69 0.97 ACT domain
ADH_zinc_N           PF00107.21   130 seq1408_BIOID40261   -            413   1.2e-09   37.7   0.0   1   1   4.5e-13   3.1e-09   36.3   0.0     1   129   191   329   191   330 0.95 Zinc-binding dehydrogenase
ADH_N                PF08240.7    109 seq1408_BIOID40261   -            413   5.5e-06   25.9   0.0   1   1   1.6e-09   1.1e-05   25.0   0.0     4    66    33   102    30   131 0.75 Alcohol dehydrogenase GroES-like domain
Sel1                 PF08238.7     39 seq1411_BIOID40261   -            331   3.2e-17   62.4   9.7   1   3   3.9e-11   5.3e-07   29.9   0.1     2    39    74   109    73   109 0.79 Sel1 repeat
Sel1                 PF08238.7     39 seq1411_BIOID40261   -            331   3.2e-17   62.4   9.7   2   3     2e-08   0.00027   21.3   0.8     2    38   111   144   110   145 0.89 Sel1 repeat
Sel1                 PF08238.7     39 seq1411_BIOID40261   -            331   3.2e-17   62.4   9.7   3   3   1.3e-06     0.017   15.6   0.2     3    33   148   175   147   176 0.88 Sel1 repeat
Acyl_transf_3        PF01757.17   340 seq1412_BIOID40261   -            385   1.1e-41  142.7  46.1   1   1   8.7e-46   1.2e-41  142.5  32.0     2   339    10   356     9   357 0.95 Acyltransferase family
adh_short            PF00106.20   167 seq1413_BIOID40261   -            206   1.5e-34  119.1   0.0   1   1   6.4e-38   1.7e-34  119.0   0.0     2   166     2   165     1   166 0.93 short chain dehydrogenase
KR                   PF08659.5    181 seq1413_BIOID40261   -            206   1.3e-13   50.9   0.0   1   1   6.1e-17   1.7e-13   50.5   0.0     3   173     3   170     2   177 0.89 KR domain
adh_short_C2         PF13561.1    243 seq1413_BIOID40261   -            206   2.5e-13   50.2   0.0   1   1   1.1e-16   3.1e-13   49.9   0.0     3   195     9   192     7   200 0.93 Enoyl-(Acyl carrier protein) reductase
Epimerase            PF01370.16   236 seq1413_BIOID40261   -            206   1.2e-06   28.0   0.0   1   1     9e-10   2.5e-06   27.0   0.0     1   117     3   135     3   176 0.80 NAD dependent epimerase/dehydratase family
NAD_binding_10       PF13460.1    183 seq1413_BIOID40261   -            206   1.9e-06   27.8   0.0   1   1   8.1e-10   2.2e-06   27.6   0.0     1    60     3    67     3   173 0.76 NADH(P)-binding
BON                  PF04972.12    64 seq1416_BIOID40261   -            201   6.9e-39  131.3  16.3   1   2   7.5e-23     1e-18   66.7   3.7     1    63    60   122    60   123 0.98 BON domain
BON                  PF04972.12    64 seq1416_BIOID40261   -            201   6.9e-39  131.3  16.3   2   2     5e-24   6.9e-20   70.4   2.2     1    62   139   200   139   201 0.97 BON domain
LacI                 PF00356.16    46 seq1417_BIOID40261   -            334   2.5e-18   65.3   0.9   1   1   7.2e-22   2.5e-18   65.3   0.6     2    46     3    50     2    50 0.96 Bacterial regulatory proteins, lacI family
Peripla_BP_3         PF13377.1    160 seq1417_BIOID40261   -            334   6.6e-17   61.8   0.4   1   1     4e-18   1.4e-14   54.3   0.1    10   155   180   326   171   329 0.82 Periplasmic binding protein-like domain
Peripla_BP_1         PF00532.16   279 seq1417_BIOID40261   -            334     3e-14   52.8   0.0   1   1   1.1e-17   3.9e-14   52.4   0.0     2   267    62   312    61   327 0.84 Periplasmic binding proteins and sugar binding domain of LacI family
Peripla_BP_4         PF13407.1    258 seq1417_BIOID40261   -            334     4e-10   39.3   0.0   1   1   1.5e-13   5.1e-10   39.0   0.0     1   208    64   264    64   309 0.84 Periplasmic binding protein domain
UbiA                 PF01040.13   257 seq1422_BIOID40261   -            308   1.7e-36  125.6  20.8   1   1   1.6e-40   2.2e-36  125.2  14.4     1   224    21   272    21   304 0.77 UbiA prenyltransferase family
Phage_AlpA           PF05930.7     51 seq1425_BIOID40261   -             68   2.8e-09   36.4   0.1   1   1   4.6e-13   3.2e-09   36.2   0.1     4    51    10    57     7    57 0.96 Prophage CP4-57 regulatory protein (AlpA)
HTH_17               PF12728.2     51 seq1425_BIOID40261   -             68     1e-07   31.9   0.0   1   1   1.8e-11   1.2e-07   31.7   0.0     1    50     9    60     9    61 0.86 Helix-turn-helix domain
BPD_transp_1         PF00528.17   185 seq1426_BIOID40261   -            341     2e-28   99.0  11.7   1   1   2.7e-32   3.7e-28   98.1   8.1     1   182   158   338   155   341 0.89 Binding-protein-dependent transport system inner membrane component
DUF2543              PF10820.3     81 seq1429_BIOID40261   -             81   1.5e-50  168.9   1.2   1   1   1.2e-54   1.7e-50  168.8   0.9     1    81     1    81     1    81 1.00 Protein of unknown function (DUF2543)
FCD                  PF07729.7    125 seq1430_BIOID40261   -            228   1.6e-26   92.9   5.9   1   1   3.5e-30   2.4e-26   92.3   4.1     5   124    89   208    87   209 0.99 FCD domain
GntR                 PF00392.16    64 seq1430_BIOID40261   -            228   9.3e-18   63.3   0.0   1   1   3.6e-21   2.4e-17   61.9   0.0     3    64    15    75    13    75 0.98 Bacterial regulatory proteins, gntR family
Rieske_2             PF13806.1    104 seq1431_BIOID40261   -            108   2.3e-40  136.3   0.0   1   1   1.9e-44   2.6e-40  136.2   0.0     1   103     3   106     3   107 0.98 Rieske-like [2Fe-2S] domain
AntA                 PF08346.7     71 seq1432_BIOID40261   -            278   6.1e-22   77.4   0.0   1   1   8.2e-26   1.1e-21   76.6   0.0     1    71    47   129    47   129 0.91 AntA/AntB antirepressor
DUF1328              PF07043.8     39 seq1433_BIOID40261   -             59   1.6e-12   47.0  24.5   1   1   1.4e-16   1.9e-12   46.8  17.0     1    39    12    50    12    50 0.99 Protein of unknown function (DUF1328)
OsmC                 PF02566.14   100 seq1434_BIOID40261   -            143   1.5e-19   69.9   0.1   1   1   1.4e-23   1.9e-19   69.5   0.0     2    99    42   139    41   140 0.89 OsmC-like protein
NDK                  PF00334.14   135 seq1435_BIOID40261   -            143   1.5e-54  183.3   0.0   1   1   1.2e-58   1.7e-54  183.1   0.0     1   134     4   137     4   138 0.99 Nucleoside diphosphate kinase
Patatin              PF01734.17   204 seq1436_BIOID40261   -            357   2.6e-22   79.6   0.2   1   1   1.5e-25   2.1e-21   76.6   0.2     1   203    27   195    27   196 0.91 Patatin-like phospholipase
Peptidase_S51        PF03575.12   153 seq1438_BIOID40261   -            229   2.8e-44  150.4   0.0   1   1   2.4e-48   3.3e-44  150.1   0.0     1   151    49   200    49   202 0.98 Peptidase family S51
Form_Nir_trans       PF01226.12   250 seq1439_BIOID40261   -            268   4.6e-62  209.0  28.1   1   1     4e-66   5.5e-62  208.7  19.5    16   249    20   248     4   249 0.92 Formate/nitrite transporter
SBP_bac_5            PF00496.17   374 seq1440_BIOID40261   -            547   1.5e-82  277.2   0.2   1   1   1.3e-86   1.8e-82  277.0   0.2     3   371    80   456    78   459 0.94 Bacterial extracellular solute-binding proteins, family 5 Middle
Methyltransf_6       PF03737.10   154 seq1444_BIOID40261   -            161   4.3e-55  185.6   0.4   1   1   3.5e-59   4.8e-55  185.5   0.2     1   153     1   152     1   153 0.99 Demethylmenaquinone methyltransferase
Phage_ASH            PF10554.4    108 seq1446_BIOID40261   -            173   2.4e-21   75.9   0.3   1   1   2.3e-25   3.2e-21   75.5   0.2     1   108    14   120    14   120 0.89 Ash protein family
YdfZ                 PF14001.1     64 seq1447_BIOID40261   -             67     2e-33  114.3   0.1   1   1   1.6e-37   2.2e-33  114.1   0.1     1    64     2    65     2    65 0.99 YdfZ protein
ABC_tran             PF00005.22   118 seq1448_BIOID40261   -            529   5.1e-44  149.2   0.2   1   2   3.8e-22   7.5e-19   68.1   0.0    15   118    68   185    51   185 0.87 ABC transporter
ABC_tran             PF00005.22   118 seq1448_BIOID40261   -            529   5.1e-44  149.2   0.2   2   2   1.7e-25   3.4e-22   78.9   0.0     6   118   331   454   326   454 0.90 ABC transporter
AAA_21               PF13304.1    303 seq1448_BIOID40261   -            529   8.9e-22   78.2   5.0   1   2   1.3e-10   2.5e-07   30.8   0.0   233   302   153   220   148   221 0.95 AAA domain
AAA_21               PF13304.1    303 seq1448_BIOID40261   -            529   8.9e-22   78.2   5.0   2   2   1.3e-11   2.6e-08   34.0   0.3   227   302   416   489   372   490 0.83 AAA domain
oligo_HPY            PF08352.7     64 seq1448_BIOID40261   -            529   4.6e-12   45.9   0.1   1   2   2.9e-10   5.6e-07   29.7   0.1     1    32   236   267   236   280 0.90 Oligopeptide/dipeptide transporter, C-terminal region
oligo_HPY            PF08352.7     64 seq1448_BIOID40261   -            529   4.6e-12   45.9   0.1   2   2   2.5e-05     0.049   13.8   0.0     1    23   505   527   505   529 0.96 Oligopeptide/dipeptide transporter, C-terminal region
Radical_SAM          PF04055.16   166 seq1452_BIOID40261   -            384   4.6e-14   52.8   0.1   1   1   2.2e-17   1.5e-13   51.1   0.1     2   158   120   289   119   299 0.75 Radical SAM superfamily
MraZ                 PF02381.13    72 seq1454_BIOID40261   -            152   2.5e-47  158.3   0.0   1   2   1.5e-28     2e-24   84.9   0.0     1    71     1    75     1    76 0.98 MraZ protein
MraZ                 PF02381.13    72 seq1454_BIOID40261   -            152   2.5e-47  158.3   0.0   2   2     2e-24   2.7e-20   71.7   0.0     1    59    77   135    77   146 0.92 MraZ protein
TP_methylase         PF00590.15   210 seq1456_BIOID40261   -            457   9.2e-50  169.1   0.1   1   1   3.2e-53   1.5e-49  168.4   0.1     2   209   218   426   217   427 0.92 Tetrapyrrole (Corrin/Porphyrin) Methylases
NAD_binding_7        PF13241.1    103 seq1456_BIOID40261   -            457     1e-27   96.2   0.1   1   1   2.3e-29     1e-25   89.8   0.0     1   103     6   115     6   115 0.89 Putative NAD(P)-binding
CysG_dimeriser       PF10414.4     60 seq1456_BIOID40261   -            457   1.8e-20   72.0   0.5   1   1   1.3e-23   5.9e-20   70.3   0.4     2    60   150   209   149   209 0.97 Sirohaem synthase dimerisation region
Methyltransf_5       PF01795.14   310 seq1458_BIOID40261   -            346  2.1e-124  414.7   0.0   1   1  1.7e-128  2.4e-124  414.5   0.0     2   309    38   343    37   344 0.97 MraW methylase family
TatD_DNase           PF01026.16   255 seq1459_BIOID40261   -            260   1.5e-67  227.4   0.0   1   1   1.2e-71   1.7e-67  227.2   0.0     1   255     6   257     6   257 0.98 TatD related DNase
Toprim_3             PF13362.1     96 seq1464_BIOID40261   -            368   6.5e-10   39.0   0.1   1   1   3.7e-13   2.6e-09   37.1   0.0     2    67   260   333   259   362 0.77 Toprim domain
Toprim_4             PF13662.1     81 seq1464_BIOID40261   -            368   9.4e-07   28.6   0.0   1   1   3.5e-10   2.4e-06   27.3   0.0     3    68   260   331   258   339 0.91 Toprim domain
MIP                  PF00230.15   227 seq1465_BIOID40261   -            281   1.8e-76  256.4  12.9   1   1   1.5e-80     2e-76  256.2   9.0     2   227     2   251     1   251 0.97 Major intrinsic protein
BPD_transp_1         PF00528.17   185 seq1466_BIOID40261   -            321   1.5e-44  151.6  11.2   1   1   1.1e-48   1.5e-44  151.6   7.8     1   181    92   311    92   315 0.99 Binding-protein-dependent transport system inner membrane component
TerC                 PF03741.11   184 seq1470_BIOID40261   -            518     1e-46  158.5  12.7   1   1   3.3e-50   1.5e-46  158.0   8.8     1   183    14   203    14   204 0.95 Integral membrane protein TerC family
CorC_HlyC            PF03471.12    81 seq1470_BIOID40261   -            518   1.7e-18   66.0   0.4   1   1     1e-21   4.6e-18   64.6   0.3     4    80   434   510   431   511 0.92 Transporter associated domain
CBS                  PF00571.23    57 seq1470_BIOID40261   -            518   2.2e-09   36.6   0.2   1   1   1.9e-08   8.8e-05   21.9   0.0     2    56   301   358   300   359 0.93 CBS domain
DUF4115              PF13464.1     77 seq1471_BIOID40261   -            337   6.2e-22   76.9   0.0   1   1   5.7e-25   1.5e-21   75.6   0.0     1    76   255   329   255   330 0.98 Domain of unknown function (DUF4115)
HTH_25               PF13413.1     62 seq1471_BIOID40261   -            337     5e-16   57.9   0.5   1   1   2.8e-19   7.5e-16   57.3   0.3     1    62    18    79    18    79 0.94 Helix-turn-helix domain
HTH_19               PF12844.2     64 seq1471_BIOID40261   -            337   1.5e-10   40.8   0.0   1   1   8.3e-14   2.3e-10   40.2   0.0     1    63    16    84    16    85 0.90 Helix-turn-helix domain
HTH_31               PF13560.1     64 seq1471_BIOID40261   -            337   2.6e-10   40.2   0.8   1   1   2.5e-13   6.8e-10   38.8   0.5     2    61    15    79    14    81 0.91 Helix-turn-helix domain
HTH_3                PF01381.17    55 seq1471_BIOID40261   -            337   7.8e-08   31.9   0.0   1   1   5.3e-11   1.5e-07   31.0   0.0     1    35    19    53    19    57 0.92 Helix-turn-helix
Aldolase_II          PF00596.16   183 seq1473_BIOID40261   -            215   1.3e-48  164.9   1.1   1   1   1.1e-52   1.6e-48  164.7   0.7     1   183     8   182     8   182 0.94 Class II Aldolase and Adducin N-terminal domain
FGGY_N               PF00370.16   245 seq1476_BIOID40261   -            509   6.6e-93  310.4   0.2   1   1   1.4e-96   9.2e-93  309.9   0.1     1   245    13   260    13   260 0.99 FGGY family of carbohydrate kinases, N-terminal domain
FGGY_C               PF02782.11   197 seq1476_BIOID40261   -            509   9.6e-63  211.2   0.5   1   1     4e-66   2.8e-62  209.7   0.7     1   197   269   459   269   459 0.96 FGGY family of carbohydrate kinases, C-terminal domain
Transpeptidase       PF00905.17   304 seq1477_BIOID40261   -            588   4.1e-82  275.4   0.0   1   1   8.2e-86   5.6e-82  275.0   0.0     1   303   260   554   260   555 0.99 Penicillin binding protein transpeptidase domain
PBP_dimer            PF03717.10   190 seq1477_BIOID40261   -            588     2e-34  119.1   0.0   1   1   4.2e-38   2.8e-34  118.6   0.0     4   188    69   220    66   222 0.93 Penicillin-binding Protein dimerisation domain
DUF4223              PF13978.1     56 seq1479_BIOID40261   -             55   1.2e-36  124.0   0.7   1   1   9.5e-41   1.3e-36  123.9   0.5     1    55     1    55     1    55 0.99 Protein of unknown function (DUF4223)
Glutaredoxin         PF00462.19    60 seq1482_BIOID40261   -             85   8.8e-15   54.3   0.1   1   1   1.7e-18   1.1e-14   53.9   0.0     2    60     4    69     3    69 0.90 Glutaredoxin
DUF836               PF05768.9     81 seq1482_BIOID40261   -             85   1.3e-05   25.2   0.0   1   1   2.2e-09   1.5e-05   25.0   0.0     3    57     4    66     2    81 0.77 Glutaredoxin-like domain (DUF836)
DUF927               PF06048.6    285 seq1483_BIOID40261   -            612   3.8e-85  285.4   0.0   1   1   4.2e-89   5.8e-85  284.9   0.0     5   283    48   318    45   320 0.97 Domain of unknown function (DUF927)
2-Hacid_dh_C         PF02826.14   178 seq1484_BIOID40261   -            329   5.3e-53  178.6   0.0   1   1   1.8e-56   8.2e-53  178.0   0.0     1   178   110   297   110   297 0.94 D-isomer specific 2-hydroxyacid dehydrogenase, NAD binding domain
2-Hacid_dh           PF00389.25   133 seq1484_BIOID40261   -            329   2.3e-35  120.8   0.0   1   1   5.9e-39   2.7e-35  120.6   0.0     3   132     5   328     3   329 0.98 D-isomer specific 2-hydroxyacid dehydrogenase, catalytic domain
NAD_binding_2        PF03446.10   162 seq1484_BIOID40261   -            329   7.5e-06   25.8   0.0   1   1   5.1e-09   2.3e-05   24.2   0.0     3   119   146   259   144   263 0.91 NAD binding domain of 6-phosphogluconate dehydrogenase
BPD_transp_1         PF00528.17   185 seq1485_BIOID40261   -            296     9e-19   67.5  13.8   1   1   1.3e-22     9e-19   67.5   9.6     1   180   113   292   113   296 0.91 Binding-protein-dependent transport system inner membrane component
OppC_N               PF12911.2     56 seq1485_BIOID40261   -            296   1.1e-10   40.5   1.6   1   1   1.9e-12   1.3e-08   33.9   0.0     5    56    16    67    12    67 0.94 N-terminal TM domain of oligopeptide transport permease C
Glyco_hydro_4C       PF11975.3    232 seq1486_BIOID40261   -            451   2.7e-86  289.0   0.0   1   1   5.2e-90   3.5e-86  288.6   0.0     2   232   193   421   192   421 0.99 Family 4 glycosyl hydrolase C-terminal domain
Glyco_hydro_4        PF02056.11   183 seq1486_BIOID40261   -            451   1.9e-79  265.0   0.1   1   1   3.8e-83   2.6e-79  264.6   0.0     1   182     6   188     6   189 0.99 Family 4 glycosyl hydrolase
Fe-ADH               PF00465.14   366 seq1487_BIOID40261   -            383  2.4e-114  381.6   1.9   1   1    4e-118  2.7e-114  381.5   1.3     4   366    12   375     9   375 0.95 Iron-containing alcohol dehydrogenase
Fe-ADH_2             PF13685.1    250 seq1487_BIOID40261   -            383   1.3e-19   70.3   0.4   1   2     5e-15   3.4e-11   42.7   0.0     2    97    14   110    13   117 0.94 Iron-containing alcohol dehydrogenase
Fe-ADH_2             PF13685.1    250 seq1487_BIOID40261   -            383   1.3e-19   70.3   0.4   2   2   8.1e-10   5.5e-06   25.7   0.1    96   247   129   279   127   281 0.94 Iron-containing alcohol dehydrogenase
AA_permease_2        PF13520.1    426 seq1489_BIOID40261   -            231   8.5e-34  116.6  24.3   1   1   1.5e-37     1e-33  116.4  16.9     1   216    10   223    10   227 0.85 Amino acid permease
AA_permease          PF00324.16   479 seq1489_BIOID40261   -            231   3.1e-21   75.1  20.2   1   1   5.7e-25   3.9e-21   74.8  14.0     2   231    15   226    14   227 0.91 Amino acid permease
GcpE                 PF04551.9    359 seq1490_BIOID40261   -            372    3e-128  427.5   0.2   1   1  2.5e-132  3.5e-128  427.3   0.1     2   357    13   354    12   356 0.98 GcpE protein
Asp-Al_Ex            PF06826.7    169 seq1493_BIOID40261   -            561   3.3e-83  277.1  49.2   1   2   1.1e-44   7.2e-41  139.3  10.5     2   168    17   182    16   183 0.98 Predicted Permease Membrane Region
Asp-Al_Ex            PF06826.7    169 seq1493_BIOID40261   -            561   3.3e-83  277.1  49.2   2   2   3.9e-46   2.7e-42  144.0  18.1     1   169   385   555   385   555 0.99 Predicted Permease Membrane Region
TrkA_C               PF02080.16    71 seq1493_BIOID40261   -            561   1.8e-24   84.9   0.4   1   2   1.3e-15   8.9e-12   44.3   0.0    12    68   228   284   218   287 0.93 TrkA-C domain
TrkA_C               PF02080.16    71 seq1493_BIOID40261   -            561   1.8e-24   84.9   0.4   2   2   8.2e-14   5.6e-10   38.5   0.2     2    71   304   372   303   372 0.91 TrkA-C domain
ABC_tran             PF00005.22   118 seq1494_BIOID40261   -            330   3.1e-19   69.3   0.0   1   1   7.1e-22   3.3e-18   66.0   0.0     1   118    47   187    47   187 0.91 ABC transporter
oligo_HPY            PF08352.7     64 seq1494_BIOID40261   -            330   4.6e-18   65.2   0.4   1   1     2e-21   9.1e-18   64.2   0.2     1    64   238   305   238   305 0.96 Oligopeptide/dipeptide transporter, C-terminal region
AAA_21               PF13304.1    303 seq1494_BIOID40261   -            330   7.7e-11   42.3   0.2   1   1   7.7e-11   3.5e-07   30.3   0.0   234   300   156   220   131   223 0.86 AAA domain
AA_permease_2        PF13520.1    426 seq1495_BIOID40261   -            218   2.1e-20   72.5  14.6   1   1   3.7e-24   2.6e-20   72.2  10.1   220   405     2   183     1   209 0.85 Amino acid permease
AA_permease          PF00324.16   479 seq1495_BIOID40261   -            218   5.1e-10   38.1  14.0   1   1   1.6e-13   1.1e-09   37.0   9.6   233   475     1   213     1   217 0.77 Amino acid permease
META                 PF03724.11   101 seq1496_BIOID40261   -            140   3.4e-18   65.2   0.2   1   1   3.1e-22   4.3e-18   64.9   0.1     2   100    30   125    29   126 0.93 META domain
FBPase_glpX          PF03320.8    309 seq1498_BIOID40261   -            379  8.4e-135  448.2   7.6   1   1  7.1e-139  9.8e-135  448.0   5.3     2   309    46   365    45   365 0.99 Bacterial fructose-1,6-bisphosphatase, glpX-encoded
Mur_ligase_M         PF08245.7    189 seq1500_BIOID40261   -            495   1.2e-45  155.7   0.2   1   1   4.4e-49     2e-45  155.0   0.1     1   188   114   318   114   319 0.90 Mur ligase middle domain
Mur_ligase_C         PF02875.16    91 seq1500_BIOID40261   -            495   2.2e-26   91.5   0.0   1   1   2.8e-29   1.3e-25   89.1   0.0     1    91   339   425   339   425 0.96 Mur ligase family, glutamate ligase domain
Mur_ligase           PF01225.20    83 seq1500_BIOID40261   -            495   5.9e-13   48.5   0.5   1   1   6.3e-16   2.9e-12   46.3   0.1     5    83    25   102    22   102 0.88 Mur ligase family, catalytic domain
HisG                 PF01634.13   163 seq1501_BIOID40261   -            299   8.2e-55  184.7   0.0   1   1   1.7e-58   1.2e-54  184.1   0.0     1   163    53   221    53   221 0.94 ATP phosphoribosyltransferase
HisG_C               PF08029.6     75 seq1501_BIOID40261   -            299   5.6e-28   96.5   0.1   1   1   2.2e-31   1.5e-27   95.2   0.0     1    75   222   297   222   297 0.98 HisG, C-terminal domain
tRNA-synt_His        PF13393.1    310 seq1503_BIOID40261   -            424   1.7e-48  165.1   0.0   1   1   6.4e-52   2.2e-48  164.7   0.0     1   310    10   312    10   312 0.89 Histidyl-tRNA synthetase
tRNA-synt_2b         PF00587.20   173 seq1503_BIOID40261   -            424   8.1e-29  100.2   0.0   1   1     4e-32   1.4e-28   99.5   0.0     1   168    21   183    21   188 0.94 tRNA synthetase class II core domain (G, H, P, S and T)
HGTP_anticodon       PF03129.15    94 seq1503_BIOID40261   -            424   1.5e-11   43.9   0.0   1   1   1.1e-14   3.7e-11   42.6   0.0     8    92   335   420   329   422 0.81 Anticodon binding domain
Aldo_ket_red         PF00248.16   283 seq1505_BIOID40261   -            267     4e-57  193.0   0.7   1   1   3.8e-61   5.2e-57  192.7   0.5     2   281     6   250     5   251 0.95 Aldo/keto reductase family
SIS                  PF01380.17   131 seq1506_BIOID40261   -            347   3.1e-21   75.2   0.0   1   2   1.2e-12   1.6e-08   34.0   0.0     5   122    51   170    48   175 0.87 SIS domain
SIS                  PF01380.17   131 seq1506_BIOID40261   -            347   3.1e-21   75.2   0.0   2   2     3e-14   4.1e-10   39.2   0.0     4    87   214   299   211   305 0.93 SIS domain
MFS_2                PF13347.1    427 seq1507_BIOID40261   -            473  1.2e-108  363.1  43.1   1   1    1e-112  1.4e-108  362.9  29.9     3   426     8   436     6   437 0.97 MFS/sugar transport protein
GerE                 PF00196.14    58 seq1509_BIOID40261   -            216   2.2e-20   71.5   0.7   1   1   2.8e-24   3.8e-20   70.8   0.5     3    58   155   210   153   210 0.97 Bacterial regulatory proteins, luxR family
DeoC                 PF01791.4    236 seq1511_BIOID40261   -            259   3.8e-61  206.2   1.8   1   1     3e-65   4.1e-61  206.1   1.2     3   230    12   240    10   246 0.94 DeoC/LacD family aldolase
ABC_tran             PF00005.22   118 seq1512_BIOID40261   -            268   1.6e-20   73.5   0.0   1   1   4.5e-24   3.1e-20   72.5   0.0     1   117    54   178    54   179 0.88 ABC transporter
POR_N                PF01855.14   230 seq1514_BIOID40261   -           1174   1.8e-81  272.9   1.2   1   1   2.7e-84   2.8e-81  272.2   0.8     2   230    13   244    12   244 0.98 Pyruvate flavodoxin/ferredoxin oxidoreductase, thiamine diP-bdg
POR                  PF01558.13   173 seq1514_BIOID40261   -           1174     4e-30  104.8   0.0   1   1   7.4e-33   7.8e-30  103.9   0.0     1   173   426   610   426   610 0.90 Pyruvate ferredoxin/flavodoxin oxidoreductase
EKR                  PF10371.4     60 seq1514_BIOID40261   -           1174   1.3e-22   79.0   0.0   1   1   2.7e-25   2.8e-22   77.9   0.0     6    59   625   678   620   679 0.93 Domain of unknown function
Fer4_7               PF12838.2     52 seq1514_BIOID40261   -           1174   1.9e-10   40.8   8.8   1   1   1.8e-13   1.9e-10   40.8   6.1     2    50   689   757   688   758 0.72 4Fe-4S dicluster domain
TPP_enzyme_C         PF02775.16   153 seq1514_BIOID40261   -           1174   2.8e-09   36.5   0.1   1   1   8.3e-12   8.8e-09   35.0   0.0    46   152   954  1066   939  1067 0.89 Thiamine pyrophosphate enzyme, C-terminal TPP binding domain
Fer4                 PF00037.22    24 seq1514_BIOID40261   -           1174   4.7e-09   35.3  20.6   1   2   1.7e-08   1.8e-05   24.0   0.9     2    24   683   705   682   705 0.93 4Fe-4S binding domain
Fer4                 PF00037.22    24 seq1514_BIOID40261   -           1174   4.7e-09   35.3  20.6   2   2   5.8e-08   6.1e-05   22.3   2.7     3    20   740   757   738   758 0.89 4Fe-4S binding domain
Fer4_16              PF13484.1     67 seq1514_BIOID40261   -           1174   2.8e-08   34.2   7.1   1   1   8.8e-11   9.3e-08   32.5   4.9     2    66   689   757   688   758 0.59 4Fe-4S double cluster binding domain
Fer4_6               PF12837.2     24 seq1514_BIOID40261   -           1174   5.9e-08   32.1  18.8   1   1   1.1e-08   1.2e-05   24.8   1.7     1    24   681   704   681   704 0.94 4Fe-4S binding domain
Fer4_10              PF13237.1     52 seq1514_BIOID40261   -           1174   1.7e-07   30.8  23.1   1   1   9.6e-10     1e-06   28.3   7.7     3    52   683   756   681   756 0.82 4Fe-4S dicluster domain
Fer4_17              PF13534.1     61 seq1514_BIOID40261   -           1174   1.8e-06   28.1   5.3   1   1   1.7e-09   1.8e-06   28.1   3.6     2    58   689   757   672   760 0.73 4Fe-4S dicluster domain
ResIII               PF04851.10   184 seq1516_BIOID40261   -            586   4.7e-32  111.1   0.0   1   1   1.7e-35   7.8e-32  110.4   0.0     2   184     3   155     2   155 0.95 Type III restriction enzyme, res subunit
Helicase_C           PF00271.26    78 seq1516_BIOID40261   -            586   7.6e-12   44.8   0.0   1   1   6.6e-15     3e-11   42.9   0.0    10    76   277   343   273   345 0.96 Helicase conserved C-terminal domain
DEAD                 PF00270.24   173 seq1516_BIOID40261   -            586   2.1e-11   43.4   0.0   1   1   1.2e-13   5.7e-10   38.8   0.0     2   166     7   153     6   157 0.81 DEAD/DEAH box helicase
HTH_Tnp_IS1          PF12759.2     50 seq1517_BIOID40261   -             75   1.5e-31  107.5   0.1   1   1   2.8e-35   1.9e-31  107.1   0.0     1    50    23    72    23    72 0.99 InsA C-terminal domain
Zn_Tnp_IS1           PF03811.8     36 seq1517_BIOID40261   -             75   7.9e-09   34.7   2.2   1   1   1.2e-12   7.9e-09   34.7   1.5    18    36     2    20     1    20 0.96 InsA N-terminal domain
CsgE                 PF10627.4    107 seq1518_BIOID40261   -            129   6.8e-36  122.2   0.0   1   1   5.8e-40     8e-36  121.9   0.0     1   107    26   129    26   129 0.99 Curli assembly protein CsgE
DDE_Tnp_IS1          PF03400.8    131 seq1519_BIOID40261   -            167   3.2e-74  247.0   1.7   1   1   2.8e-78   3.9e-74  246.8   1.2     1   131    37   167    37   167 0.99 IS1 transposase
Histidinol_dh        PF00815.15   413 seq1521_BIOID40261   -            437  5.3e-182  604.9   2.1   1   1  4.4e-186  6.1e-182  604.7   1.4     2   413    21   431    20   431 0.99 Histidinol dehydrogenase
NAD_binding_1        PF00175.16   109 seq1522_BIOID40261   -            248   5.7e-17   62.1   0.0   1   1   1.2e-20   8.1e-17   61.6   0.0     1   109   111   223   111   223 0.89 Oxidoreductase NAD-binding domain
FAD_binding_6        PF00970.19    99 seq1522_BIOID40261   -            248   2.8e-10   40.0   0.0   1   1     8e-14   5.5e-10   39.1   0.0     9    90    14    90     6    98 0.85 Oxidoreductase FAD-binding domain
AP_endonuc_2         PF01261.19   211 seq1523_BIOID40261   -            305   1.1e-31  109.6   0.0   1   1     1e-35   1.4e-31  109.3   0.0     1   210    48   254    48   255 0.97 Xylose isomerase-like TIM barrel
CsgF                 PF10614.4    142 seq1524_BIOID40261   -            138   2.6e-47  160.2   1.4   1   1   2.4e-51   3.3e-47  159.9   1.0     2   142     4   133     2   133 0.96 Type VIII secretion system (T8SS), CsgF protein
DUF559               PF04480.7    109 seq1525_BIOID40261   -            116   7.9e-49  163.7   0.6   1   1   6.5e-53   8.9e-49  163.6   0.4     2   109     3   110     2   110 0.98 Protein of unknown function (DUF559)
Glycos_transf_3      PF00591.16   254 seq1526_BIOID40261   -            440     3e-61  206.7   0.4   1   1   9.1e-65   4.1e-61  206.3   0.2     2   253    79   332    78   333 0.98 Glycosyl transferase family, a/b domain
PYNP_C               PF07831.8     75 seq1526_BIOID40261   -            440   1.6e-25   88.1   0.2   1   1     7e-29   3.2e-25   87.2   0.1     1    74   350   423   350   424 0.98 Pyrimidine nucleoside phosphorylase C-terminal domain
Glycos_trans_3N      PF02885.12    66 seq1526_BIOID40261   -            440   5.1e-15   54.7   1.2   1   1   1.8e-18   8.4e-15   53.9   0.1     3    66     5    68     3    68 0.98 Glycosyl transferase family, helical bundle domain
DUF2133              PF09976.4     43 seq1528_BIOID40261   -            103   7.4e-16   57.3   0.9   1   1   9.3e-20   1.3e-15   56.5   0.6     2    42    10    50     9    51 0.96 Uncharacterized protein conserved in bacteria (DUF2133)
Resolvase            PF00239.16   141 seq1530_BIOID40261   -            196   5.8e-40  136.3   0.7   1   1   1.6e-43   7.3e-40  135.9   0.0     1   140     4   144     4   145 0.92 Resolvase, N terminal domain
HTH_7                PF02796.10    45 seq1530_BIOID40261   -            196   1.1e-11   44.2   0.0   1   1   5.8e-15   2.6e-11   43.0   0.0     1    44   147   190   147   191 0.97 Helix-turn-helix domain of resolvase
HTH_28               PF13518.1     52 seq1530_BIOID40261   -            196   7.9e-06   25.6   0.0   1   1   4.4e-09     2e-05   24.3   0.0     1    37   156   192   156   195 0.92 Helix-turn-helix domain
Mur_ligase_M         PF08245.7    189 seq1532_BIOID40261   -            452     4e-50  170.3   0.1   1   1   1.7e-53   7.6e-50  169.4   0.0     2   188   106   292   105   293 0.97 Mur ligase middle domain
Mur_ligase_C         PF02875.16    91 seq1532_BIOID40261   -            452     3e-16   59.1   0.0   1   1   3.2e-19   1.5e-15   56.8   0.0     1    82   313   394   313   403 0.93 Mur ligase family, glutamate ligase domain
Mur_ligase           PF01225.20    83 seq1532_BIOID40261   -            452     3e-15   55.9   0.0   1   1   2.1e-18   9.6e-15   54.3   0.0     3    82    25    94    23    95 0.96 Mur ligase family, catalytic domain
CsgG                 PF03783.9    209 seq1534_BIOID40261   -            277   9.6e-67  223.9   0.0   1   1   8.2e-71   1.1e-66  223.7   0.0     2   208    41   255    40   256 0.98 Curli production assembly/transport component CsgG
PQQ_2                PF13360.1    238 seq1539_BIOID40261   -            219   1.8e-31  109.3   6.9   1   1   9.9e-30   4.5e-26   91.6   1.8     2   124    78   206    77   215 0.89 PQQ-like domain
YWTD                 PF13570.1     40 seq1539_BIOID40261   -            219     2e-20   72.2   8.8   1   2   1.4e-10   6.5e-07   29.2   0.1     1    39    89   137    89   138 0.87 YWTD domain
YWTD                 PF13570.1     40 seq1539_BIOID40261   -            219     2e-20   72.2   8.8   2   2   3.6e-10   1.6e-06   28.0   0.0     1    38   139   176   139   178 0.95 YWTD domain
PQQ                  PF01011.16    38 seq1539_BIOID40261   -            219   1.2e-20   71.7   0.5   1   3   2.7e-09   1.2e-05   24.4   0.1     1    35    70   104    70   107 0.91 PQQ enzyme repeat
PQQ                  PF01011.16    38 seq1539_BIOID40261   -            219   1.2e-20   71.7   0.5   2   3   7.4e-09   3.4e-05   23.0   0.0     1    37   120   156   120   157 0.95 PQQ enzyme repeat
PQQ                  PF01011.16    38 seq1539_BIOID40261   -            219   1.2e-20   71.7   0.5   3   3     3e-08   0.00014   21.1   0.0     1    34   160   193   160   195 0.90 PQQ enzyme repeat
adh_short_C2         PF13561.1    243 seq1540_BIOID40261   -            262   2.9e-79  266.2   0.1   1   1   4.7e-83   3.2e-79  266.0   0.1     1   243    13   252    13   252 0.98 Enoyl-(Acyl carrier protein) reductase
adh_short            PF00106.20   167 seq1540_BIOID40261   -            262   6.1e-09   35.8   0.2   1   1   1.2e-12   7.9e-09   35.5   0.1     2   165     8   176     7   178 0.83 short chain dehydrogenase
PfkB                 PF00294.19   301 seq1541_BIOID40261   -            261   1.2e-37  129.5   0.1   1   1   1.2e-41   1.7e-37  129.1   0.1    34   294    22   260     7   261 0.87 pfkB family carbohydrate kinase
Exo_endo_phos        PF03372.18   251 seq1542_BIOID40261   -            259   5.8e-12   45.9   0.4   1   1   7.6e-16     1e-11   45.1   0.3     2   251    41   245    40   245 0.65 Endonuclease/Exonuclease/phosphatase family
Aminotran_1_2        PF00155.16   363 seq1545_BIOID40261   -            356   3.7e-68  230.0   0.0   1   1   3.3e-72   4.5e-68  229.7   0.0    31   363    46   351    30   351 0.94 Aminotransferase class I and II
IclR                 PF01614.13   129 seq1547_BIOID40261   -            287   7.3e-41  138.7   0.0   1   1   3.4e-44   1.6e-40  137.6   0.0     2   127   158   280   156   282 0.97 Bacterial transcriptional regulator
HTH_IclR             PF09339.5     52 seq1547_BIOID40261   -            287   3.2e-19   68.1   0.8   1   1   1.5e-22   6.9e-19   67.0   0.3     1    52    39    90    39    90 0.98 IclR helix-turn-helix domain
PQQ_2                PF13360.1    238 seq1551_BIOID40261   -            172     7e-27   94.2   3.0   1   1   4.3e-24     2e-20   73.1   0.5   140   238     2    99     1    99 0.97 PQQ-like domain
YWTD                 PF13570.1     40 seq1551_BIOID40261   -            172   4.7e-19   67.9   1.2   1   1   1.8e-09   8.1e-06   25.8   0.1     1    40     4    54     4    54 0.79 YWTD domain
PQQ                  PF01011.16    38 seq1551_BIOID40261   -            172   3.6e-10   38.7   0.2   1   1   4.3e-10     2e-06   26.9   0.0     1    32    36    67    36    72 0.92 PQQ enzyme repeat
Metalloenzyme        PF01676.13   262 seq1552_BIOID40261   -            407   1.2e-57  195.1   0.0   1   1   9.9e-62   1.4e-57  194.9   0.0     1   261     2   405     2   406 0.97 Metalloenzyme superfamily
UTRA                 PF07702.8    141 seq1553_BIOID40261   -            265     2e-32  111.6   0.0   1   1   9.8e-36   4.5e-32  110.5   0.0     1   140   118   256   118   257 0.99 UTRA domain
GntR                 PF00392.16    64 seq1553_BIOID40261   -            265   8.6e-24   82.6   0.0   1   1   2.9e-27   1.3e-23   82.0   0.0     1    64    34    97    34    97 0.99 Bacterial regulatory proteins, gntR family
HTH_DeoR             PF08220.7     57 seq1553_BIOID40261   -            265   7.6e-05   22.0   0.0   1   1   3.8e-08   0.00017   20.9   0.0    18    54    61    97    46   100 0.88 DeoR-like helix-turn-helix domain
Glycos_transf_4      PF00953.16   159 seq1554_BIOID40261   -            360   5.2e-34  117.2  16.1   1   1   7.7e-38   5.2e-34  117.2  11.2     2   158    99   284    98   285 0.91 Glycosyl transferase family 4
MraY_sig1            PF10555.4     13 seq1554_BIOID40261   -            360   0.00011   21.0   3.6   1   1   1.7e-08   0.00011   21.0   2.5     1    13    68    80    68    80 0.95 Phospho-N-acetylmuramoyl-pentapeptide-transferase signature 1
Methyltransf_11      PF08241.7     95 seq1556_BIOID40261   -            256   9.6e-25   86.7   0.0   1   1   1.7e-27   1.7e-24   86.0   0.0     1    95    49   145    49   145 0.97 Methyltransferase domain
Methyltransf_31      PF13847.1    152 seq1556_BIOID40261   -            256   1.3e-20   73.3   0.0   1   1   1.8e-23   1.7e-20   73.0   0.0     5   112    46   149    43   225 0.86 Methyltransferase domain
Methyltransf_23      PF13489.1    162 seq1556_BIOID40261   -            256   5.8e-20   71.4   0.0   1   1   8.3e-23   8.1e-20   71.0   0.0     7   159    31   191    26   194 0.85 Methyltransferase domain
Ubie_methyltran      PF01209.13   233 seq1556_BIOID40261   -            256     1e-17   63.9   0.0   1   1   1.4e-20   1.4e-17   63.4   0.0    32   158    27   152     2   162 0.83 ubiE/COQ5 methyltransferase family
Methyltransf_18      PF12847.2    112 seq1556_BIOID40261   -            256   7.2e-17   61.8   0.0   1   1   1.3e-19   1.3e-16   61.0   0.0     1   109    44   145    44   148 0.92 Methyltransferase domain
Methyltransf_12      PF08242.7     99 seq1556_BIOID40261   -            256   1.1e-13   51.3   0.0   1   1   1.8e-16   1.8e-13   50.7   0.0     1    99    49   143    49   143 0.88 Methyltransferase domain
Methyltransf_25      PF13649.1    101 seq1556_BIOID40261   -            256   8.9e-13   48.3   0.3   1   1   1.8e-15   1.7e-12   47.4   0.0     1   101    48   141    48   141 0.91 Methyltransferase domain
Methyltransf_26      PF13659.1    117 seq1556_BIOID40261   -            256   6.3e-11   42.2   0.9   1   1   1.2e-13   1.2e-10   41.3   0.3     3   113    47   145    45   147 0.93 Methyltransferase domain
MTS                  PF05175.9    170 seq1556_BIOID40261   -            256   5.9e-09   35.4   0.1   1   1   1.2e-11   1.2e-08   34.4   0.0    25   145    38   151    32   175 0.79 Methyltransferase small domain
Methyltransf_8       PF05148.10   219 seq1556_BIOID40261   -            256   2.3e-08   33.8   0.0   1   1   1.5e-10   1.4e-07   31.2   0.0    50   164    16   153     6   182 0.68 Hypothetical methyltransferase
Methyltransf_29      PF03141.11   506 seq1556_BIOID40261   -            256   1.2e-07   30.3   0.0   1   1   1.5e-10   1.5e-07   30.0   0.0   117   217    44   145     8   169 0.75 Putative S-adenosyl-L-methionine-dependent methyltransferase
Methyltransf_9       PF08003.6    315 seq1556_BIOID40261   -            256     8e-06   24.6   0.0   1   1   1.1e-08   1.1e-05   24.1   0.0   100   224    29   152    23   162 0.84 Protein of unknown function (DUF1698)
TehB                 PF03848.9    192 seq1556_BIOID40261   -            256   1.7e-05   23.9   0.0   1   1   3.8e-08   3.7e-05   22.8   0.0    31   132    45   146    17   157 0.77 Tellurite resistance protein TehB
PrmA                 PF06325.8    295 seq1556_BIOID40261   -            256   8.9e-05   21.6   0.0   1   1   1.3e-07   0.00012   21.1   0.0   161   262    44   150    29   188 0.75 Ribosomal protein L11 methyltransferase (PrmA)
UPF0126              PF03458.8     81 seq1560_BIOID40261   -            205   1.5e-44  149.3  24.6   1   2   3.2e-25   4.3e-21   74.1   4.6     2    78     4    80     3    83 0.96 UPF0126 domain
UPF0126              PF03458.8     81 seq1560_BIOID40261   -            205   1.5e-44  149.3  24.6   2   2   1.8e-28   2.5e-24   84.5   4.1     1    79    89   166    89   168 0.97 UPF0126 domain
MMR_HSR1             PF01926.18   114 seq1561_BIOID40261   -            499   4.7e-49  165.0   0.0   1   2   3.1e-27   4.2e-24   84.6   0.0     2   114    14   128    13   128 0.89 50S ribosome-binding GTPase
MMR_HSR1             PF01926.18   114 seq1561_BIOID40261   -            499   4.7e-49  165.0   0.0   2   2   2.8e-25   3.8e-22   78.3   0.1     2   114   214   331   213   331 0.82 50S ribosome-binding GTPase
FeoB_N               PF02421.13   189 seq1561_BIOID40261   -            499     3e-33  114.5   0.0   1   2     3e-20   4.1e-17   61.9   0.0     3   158    14   169    12   200 0.83 Ferrous iron transport protein B
FeoB_N               PF02421.13   189 seq1561_BIOID40261   -            499     3e-33  114.5   0.0   2   2   8.8e-17   1.2e-13   50.5   0.0     1   167   212   388   212   407 0.83 Ferrous iron transport protein B
GTP_EFTU             PF00009.22   188 seq1561_BIOID40261   -            499   3.3e-22   78.7   0.1   1   2   9.2e-08   0.00013   21.3   0.0    89   138    86   135     9   170 0.69 Elongation factor Tu GTP binding domain
GTP_EFTU             PF00009.22   188 seq1561_BIOID40261   -            499   3.3e-22   78.7   0.1   2   2   7.1e-15   9.7e-12   44.5   0.0     5   184   213   379   210   383 0.81 Elongation factor Tu GTP binding domain
Miro                 PF08477.8    119 seq1561_BIOID40261   -            499     9e-17   61.5   0.0   1   2   7.3e-10     1e-06   29.1   0.0     2   119    14   130    13   130 0.84 Miro-like protein
Miro                 PF08477.8    119 seq1561_BIOID40261   -            499     9e-17   61.5   0.0   2   2   3.6e-10   4.9e-07   30.1   0.0     1   103   213   323   213   333 0.64 Miro-like protein
AIG1                 PF04548.11   212 seq1561_BIOID40261   -            499   8.6e-10   37.9   0.0   1   1     1e-08   1.4e-05   24.2   0.0     3   105   214   316   212   327 0.87 AIG1 family
DUF1454              PF07305.7    200 seq1563_BIOID40261   -            199  1.4e-111  370.1   1.7   1   1  1.2e-115  1.6e-111  369.9   1.2     1   200     1   199     1   199 1.00 Protein of unknown function (DUF1454)
IGPD                 PF00475.13   145 seq1564_BIOID40261   -            325   4.4e-54  182.1   0.2   1   1   2.6e-57   8.7e-54  181.2   0.2     1   126   196   319   196   323 0.98 Imidazoleglycerol-phosphate dehydratase
HAD_2                PF13419.1    176 seq1564_BIOID40261   -            325   8.8e-07   29.2   0.0   1   1   8.4e-09   2.9e-05   24.2   0.0    76   173    30   145    19   148 0.81 Haloacid dehalogenase-like hydrolase
PNK3P                PF08645.6    158 seq1564_BIOID40261   -            325   6.2e-07   28.8   0.0   1   1   2.9e-10   9.8e-07   28.2   0.0     5   129     8   134     4   184 0.77 Polynucleotide kinase 3 phosphatase
Hydrolase_like       PF13242.1     75 seq1564_BIOID40261   -            325     7e-07   28.7   0.0   1   1   4.1e-10   1.4e-06   27.7   0.0     1    45   102   145   102   149 0.92 HAD-hyrolase-like
Toxin_15             PF07906.8    284 seq1566_BIOID40261   -            427   5.6e-96  321.2   1.2   1   1  6.8e-100   9.3e-96  320.5   0.8    25   284   125   379   109   379 0.96 ShET2 enterotoxin, N-terminal region
Mur_ligase_M         PF08245.7    189 seq1569_BIOID40261   -            438   4.7e-43  147.3   0.1   1   1     1e-46   7.2e-43  146.7   0.1     1   189   110   280   110   280 0.90 Mur ligase middle domain
Mur_ligase_C         PF02875.16    91 seq1569_BIOID40261   -            438   3.1e-11   43.0   0.0   1   1   2.7e-14   1.8e-10   40.5   0.0     2    81   301   373   300   379 0.88 Mur ligase family, glutamate ligase domain
PNP_UDP_1            PF01048.15   234 seq1570_BIOID40261   -            239   3.4e-43  147.1   1.3   1   1   2.9e-47   3.9e-43  146.9   0.9     2   213    16   217    15   234 0.88 Phosphorylase superfamily
TIM                  PF00121.13   244 seq1571_BIOID40261   -            255   3.2e-93  311.1   1.0   1   1   2.6e-97   3.6e-93  311.0   0.7     1   243     4   245     4   246 0.97 Triosephosphate isomerase
DUF1414              PF07208.6     44 seq1572_BIOID40261   -             75   2.5e-25   87.7   0.9   1   1   2.5e-29   3.4e-25   87.3   0.6     1    44    26    69    26    69 0.99 Protein of unknown function (DUF1414)
RNB                  PF00773.14   325 seq1573_BIOID40261   -            644   3.6e-82  276.1   0.0   1   1     1e-85   4.5e-82  275.8   0.0     1   324   189   516   189   517 0.95 RNB domain
OB_RNB               PF08206.6     58 seq1573_BIOID40261   -            644   4.3e-19   67.6   0.0   1   1   2.6e-22   1.2e-18   66.2   0.0     1    57    24    80    24    81 0.95 Ribonuclease B OB domain
S1                   PF00575.18    74 seq1573_BIOID40261   -            644   2.9e-12   46.4   0.7   1   1     9e-13   4.1e-09   36.2   0.1     4    69   560   638   557   640 0.77 S1 RNA binding domain
BolA                 PF01722.13    75 seq1574_BIOID40261   -            104   2.1e-29  101.1   0.1   1   1   1.8e-33   2.5e-29  100.8   0.1     1    75     9    84     8    84 0.97 BolA-like protein
Porin_1              PF00267.16   337 seq1576_BIOID40261   -            377  2.2e-148  493.8  27.4   1   1  3.7e-152  2.5e-148  493.7  19.0     1   337    27   377    27   377 0.98 Gram-negative porin
Porin_4              PF13609.1    311 seq1576_BIOID40261   -            377   1.1e-24   87.4  37.6   1   1   2.1e-28   1.4e-24   87.0  26.0     5   304    13   347     6   354 0.80 Gram-negative porin
DUF3413              PF11893.3    253 seq1577_BIOID40261   -            586  3.6e-109  363.4  10.1   1   1  1.1e-112  5.1e-109  362.8   7.0     1   252     1   253     1   254 0.99 Domain of unknown function (DUF3413)
Sulfatase            PF00884.18   379 seq1577_BIOID40261   -            586   3.2e-36  125.0   1.6   1   1     7e-40   3.2e-36  125.0   1.1     1   330   260   541   260   573 0.81 Sulfatase
GATase               PF00117.23   192 seq1578_BIOID40261   -            196     8e-28   97.0   0.0   1   1   2.7e-31   9.2e-28   96.8   0.0     1   189     4   194     4   196 0.81 Glutamine amidotransferase class-I
GATase_3             PF07685.9    158 seq1578_BIOID40261   -            196   9.6e-06   25.1   0.0   1   1   4.3e-09   1.5e-05   24.5   0.0     8    79    39   100    32   106 0.87 CobB/CobQ-like glutamine amidotransferase domain
UPF0181              PF03701.9     52 seq1584_BIOID40261   -             59   2.7e-28   96.8   3.6   1   1   2.2e-32     3e-28   96.7   2.5     1    50     1    50     1    52 0.97 Uncharacterised protein family (UPF0181)
Trigger_N            PF05697.8    145 seq1585_BIOID40261   -            432   6.8e-46  155.5   0.2   1   1   1.5e-49   6.8e-46  155.5   0.1     1   145     1   145     1   145 0.99 Bacterial trigger factor protein (TF)
Trigger_C            PF05698.9    162 seq1585_BIOID40261   -            432   5.7e-39  133.4  11.0   1   1   1.2e-42   5.7e-39  133.4   7.6     1   161   262   412   262   413 0.99 Bacterial trigger factor protein (TF) C-terminus
FKBP_C               PF00254.23    94 seq1585_BIOID40261   -            432     8e-17   60.9   0.4   1   1   4.7e-20   2.1e-16   59.5   0.3     5    93   158   237   154   238 0.93 FKBP-type peptidyl-prolyl cis-trans isomerase
DUF1407              PF07191.7     70 seq1586_BIOID40261   -             71   1.5e-31  107.8   6.7   1   1   3.5e-35   1.6e-31  107.7   4.6     1    69     2    70     2    71 0.97 Protein of unknown function (DUF1407)
TF_Zn_Ribbon         PF08271.7     43 seq1586_BIOID40261   -             71   1.5e-06   27.2   0.4   1   1   3.2e-10   1.5e-06   27.2   0.3     2    31     4    30     3    33 0.94 TFIIB zinc-binding
His_biosynth         PF00977.16   228 seq1589_BIOID40261   -            245     2e-75  252.8   0.2   1   1   6.6e-79   2.3e-75  252.6   0.1     1   228     1   234     1   234 0.98 Histidine biosynthesis protein
Trp_syntA            PF00290.15   259 seq1589_BIOID40261   -            245   1.4e-05   23.5   0.6   1   1     1e-08   3.5e-05   22.2   0.1   174   232    51   108    33   114 0.88 Tryptophan synthase alpha chain
DDE_Tnp_1            PF01609.16   211 seq1590_BIOID40261   -            336   3.4e-14   52.8   0.0   1   1   3.3e-18   4.5e-14   52.4   0.0    70   187    84   242    31   266 0.77 Transposase DDE domain
FTSW_RODA_SPOVE      PF01098.14   359 seq1595_BIOID40261   -            414  2.4e-130  434.3  23.9   1   1  2.2e-134  3.1e-130  434.0  16.5     2   358    47   402    46   403 0.98 Cell cycle protein
Guanylate_kin        PF00625.16   183 seq1602_BIOID40261   -            207   1.6e-70  236.1   0.0   1   1   1.3e-74   1.8e-70  235.9   0.0     2   183     4   186     3   186 0.98 Guanylate kinase
Usp                  PF00582.21   140 seq1603_BIOID40261   -            144     3e-28   98.6   0.7   1   1   2.5e-32   3.4e-28   98.4   0.5     1   140     1   144     1   144 0.99 Universal stress protein family
His_biosynth         PF00977.16   228 seq1605_BIOID40261   -            258   4.3e-78  261.5   0.6   1   1   1.4e-81   4.9e-78  261.4   0.4     1   227     5   239     5   240 0.96 Histidine biosynthesis protein
Phage_pRha           PF09669.5     92 seq1606_BIOID40261   -            257   3.2e-16   59.3   0.1   1   1   8.7e-20   1.2e-15   57.5   0.0     2    91    34   122    33   123 0.83 Phage regulatory protein Rha (Phage_pRha)
Methyltransf_11      PF08241.7     95 seq1609_BIOID40261   -            240   7.4e-12   45.4   0.0   1   1   8.6e-16   1.2e-11   44.8   0.0    45    95    67   125    50   125 0.83 Methyltransferase domain
Helicase_C_2         PF13307.1    167 seq1612_BIOID40261   -            636   6.5e-39  133.4   0.0   1   1   3.6e-42   1.2e-38  132.5   0.0     3   166   458   616   456   617 0.97 Helicase C-terminal domain
ResIII               PF04851.10   184 seq1612_BIOID40261   -            636     8e-10   38.7   0.1   1   1     1e-09   3.6e-06   26.8   0.0     2    69    18    82    17   106 0.90 Type III restriction enzyme, res subunit
DEAD                 PF00270.24   173 seq1612_BIOID40261   -            636   8.4e-09   34.9   1.5   1   1   1.7e-08   5.9e-05   22.4   0.1     8    82    31   100    24   127 0.72 DEAD/DEAH box helicase
DEAD_2               PF06733.10   174 seq1612_BIOID40261   -            636   8.3e-06   25.2   0.0   1   1   4.4e-09   1.5e-05   24.3   0.0   112   174   183   247   169   247 0.88 DEAD_2
GGDEF                PF00990.16   161 seq1613_BIOID40261   -            473   2.1e-44  150.7   0.0   1   1     1e-47   3.6e-44  150.0   0.0     1   161   237   391   237   391 0.97 GGDEF domain
EAL                  PF00563.15   236 seq1613_BIOID40261   -            473   2.2e-11   43.5   0.0   1   1   1.2e-14   4.1e-11   42.7   0.0     3    64   412   472   410   473 0.95 EAL domain
PAS_9                PF13426.1    104 seq1613_BIOID40261   -            473   1.7e-09   37.8   0.0   1   1   1.4e-12   4.9e-09   36.4   0.0     2   104   122   225   121   225 0.78 PAS domain
PAS                  PF00989.19   113 seq1613_BIOID40261   -            473   3.4e-07   29.9   0.0   1   1     3e-10     1e-06   28.3   0.0     4   108   114   218   111   223 0.64 PAS fold
RNA_pol_Rpb6         PF01192.17    57 seq1614_BIOID40261   -             91     1e-17   63.4   0.1   1   1   9.7e-22   1.3e-17   63.1   0.1     1    56     7    62     7    63 0.95 RNA polymerase Rpb6
CLP_protease         PF00574.18   182 seq1615_BIOID40261   -            207   9.3e-87  289.2   0.0   1   1     8e-91   1.1e-86  289.0   0.0     1   181    25   205    25   206 0.99 Clp protease
PRA-CH               PF01502.13    75 seq1617_BIOID40261   -            199     1e-33  114.6   0.0   1   1     3e-37   2.1e-33  113.6   0.0     1    74    29   102    29   103 0.99 Phosphoribosyl-AMP cyclohydrolase
PRA-PH               PF01503.12    83 seq1617_BIOID40261   -            199   1.6e-14   53.8   0.6   1   1   3.1e-18   2.1e-14   53.4   0.4     2    82   112   197   111   198 0.96 Phosphoribosyl-ATP pyrophosphohydrolase
DUF4102              PF13356.1     89 seq1618_BIOID40261   -             62   1.5e-11   43.9   0.0   1   1   1.2e-15   1.7e-11   43.7   0.0     1    44     8    51     8    59 0.89 Domain of unknown function (DUF4102)
Phage_ASH            PF10554.4    108 seq1619_BIOID40261   -            593   2.6e-27   95.1   0.5   1   1   1.3e-30   8.6e-27   93.4   0.1     1   108   322   418   322   418 0.96 Ash protein family
Phage_pRha           PF09669.5     92 seq1619_BIOID40261   -            593     2e-26   92.0   0.0   1   1   7.3e-30     5e-26   90.7   0.0     1    91   426   517   426   518 0.91 Phage regulatory protein Rha (Phage_pRha)
Glyco_transf_28      PF03033.15   139 seq1620_BIOID40261   -            355   8.3e-38  129.1   1.3   1   1   7.3e-41   2.5e-37  127.6   0.3     2   138     9   145     8   146 0.98 Glycosyltransferase family 28 N-terminal domain
Glyco_tran_28_C      PF04101.11   167 seq1620_BIOID40261   -            355   5.7e-35  120.3   0.0   1   1   2.4e-38   8.1e-35  119.8   0.0     2   166   185   344   184   345 0.92 Glycosyltransferase family 28 C-terminal domain
Glyco_trans_1_3      PF13528.1    318 seq1620_BIOID40261   -            355   1.9e-11   43.6   0.0   1   1   8.6e-15   2.9e-11   43.0   0.0     6   315    10   319     6   321 0.80 Glycosyl transferase family 1
DUF4222              PF13973.1     53 seq1621_BIOID40261   -             58   1.9e-17   62.2   1.4   1   1   1.5e-21     2e-17   62.1   1.0     5    52     4    53     1    54 0.95 Domain of unknown function (DUF4222)
IMPDH                PF00478.20   351 seq1622_BIOID40261   -            511  1.4e-148  494.3   6.1   1   1  4.8e-152  1.6e-148  494.1   4.2     2   351    31   496    30   496 0.99 IMP dehydrogenase / GMP reductase domain
CBS                  PF00571.23    57 seq1622_BIOID40261   -            511   2.5e-18   65.3   2.5   1   2   3.1e-12     1e-08   34.5   0.1     5    52   117   163   113   165 0.93 CBS domain
CBS                  PF00571.23    57 seq1622_BIOID40261   -            511   2.5e-18   65.3   2.5   2   2   4.1e-10   1.4e-06   27.7   0.3     3    53   174   226   172   229 0.93 CBS domain
NMO                  PF03060.10   330 seq1622_BIOID40261   -            511   1.1e-11   44.3  16.6   1   2   1.6e-08   5.3e-05   22.3   0.7     2   137    55   203    54   271 0.74 Nitronate monooxygenase
NMO                  PF03060.10   330 seq1622_BIOID40261   -            511   1.1e-11   44.3  16.6   2   2   5.4e-09   1.8e-05   23.9   8.0   142   229   300   394   209   401 0.70 Nitronate monooxygenase
FMN_dh               PF01070.13   357 seq1622_BIOID40261   -            511   1.4e-09   37.1   8.2   1   1   8.8e-12     3e-08   32.7   4.1   216   310   283   385   194   391 0.74 FMN-dependent dehydrogenase
HD_4                 PF13328.1    153 seq1623_BIOID40261   -            702   6.5e-54  181.6   1.2   1   1   2.4e-57   6.5e-54  181.6   0.8     2   152    27   175    26   176 0.97 HD domain
RelA_SpoT            PF04607.12   116 seq1623_BIOID40261   -            702   1.1e-36  125.2   0.5   1   1   1.1e-39   3.1e-36  123.7   0.0     1   115   235   345   235   346 0.98 Region found in RelA / SpoT proteins
TGS                  PF02824.16    60 seq1623_BIOID40261   -            702   6.9e-22   76.9   0.0   1   1   6.1e-25   1.7e-21   75.7   0.0     1    60   388   447   388   447 0.99 TGS domain
ACT_4                PF13291.1     80 seq1623_BIOID40261   -            702   2.2e-18   66.2   2.5   1   1   2.1e-21   5.7e-18   64.9   1.0     2    80   622   699   621   699 0.97 ACT domain
HD                   PF01966.17   122 seq1623_BIOID40261   -            702   1.3e-13   50.8   1.9   1   1   1.7e-16   4.7e-13   49.0   0.3     1   122    45   144    45   144 0.81 HD domain
SBP_bac_9            PF01297.12   256 seq1624_BIOID40261   -            296   1.1e-67  227.8   0.0   1   1   9.3e-72   1.3e-67  227.6   0.0     1   254    24   287    24   289 0.92 Periplasmic solute binding protein family
Phage_integrase      PF00589.17   173 seq1625_BIOID40261   -            255   4.6e-18   65.3   0.0   1   1   7.5e-22     1e-17   64.2   0.0     3   131    99   224    97   227 0.87 Phage integrase family
AAA_2                PF07724.9    171 seq1628_BIOID40261   -            424   5.9e-49  166.1   0.0   1   1   5.3e-52   9.1e-49  165.5   0.0     3   170   112   310   110   311 0.97 AAA domain (Cdc48 subfamily)
zf-C4_ClpX           PF06689.8     41 seq1628_BIOID40261   -            424   2.3e-22   78.0   3.5   1   1   3.7e-25   6.3e-22   76.7   2.4     2    41    13    51    12    51 0.97 ClpX C4-type zinc finger
ClpB_D2-small        PF10431.4     81 seq1628_BIOID40261   -            424   4.3e-18   64.8   0.6   1   1   2.5e-21   4.3e-18   64.8   0.4     1    74   317   394   317   399 0.95 C-terminal, D2-small domain, of ClpB protein
AAA                  PF00004.24   132 seq1628_BIOID40261   -            424   4.3e-16   59.1   0.0   1   1   1.3e-18   2.2e-15   56.8   0.0     1    98   115   220   115   256 0.83 ATPase family associated with various cellular activities (AAA)
Mg_chelatase         PF01078.16   207 seq1628_BIOID40261   -            424   2.5e-07   29.9   0.2   1   1   6.2e-08   0.00011   21.3   0.3    20    55   110   146    75   171 0.81 Magnesium chelatase, subunit ChlI
AAA_5                PF07728.9    139 seq1628_BIOID40261   -            424   7.9e-07   28.7   0.0   1   1   3.8e-09   6.4e-06   25.8   0.1     1    79   114   191   114   195 0.74 AAA domain (dynein-related subfamily)
RuvB_N               PF05496.7    234 seq1628_BIOID40261   -            424   2.6e-06   26.5   0.0   1   1   3.4e-09   5.8e-06   25.4   0.0    16   116    68   192    53   196 0.72 Holliday junction DNA helicase ruvB N-terminus
RNase_T              PF00929.19   164 seq1631_BIOID40261   -            246     5e-40  137.3   0.4   1   1   9.7e-44   1.3e-39  135.9   0.1     1   164    12   178    12   178 0.93 Exonuclease
ABC_tran             PF00005.22   118 seq1637_BIOID40261   -            275   3.8e-19   69.0   0.0   1   1   8.4e-23   5.7e-19   68.5   0.0     1   117    47   170    47   171 0.86 ABC transporter
AAA_21               PF13304.1    303 seq1637_BIOID40261   -            275   1.1e-15   58.3   0.0   1   1   1.8e-11   1.2e-07   31.8   0.0   232   298   138   201   108   203 0.85 AAA domain
DUF446               PF04287.7    100 seq1638_BIOID40261   -            109   5.4e-34  115.8   2.7   1   1   4.6e-38   6.3e-34  115.6   1.9     2   100     5   104     4   104 0.96 tRNA pseudouridine synthase C
Mur_ligase_M         PF08245.7    189 seq1640_BIOID40261   -            491   4.7e-28   98.4   0.0   1   1   1.6e-31   7.1e-28   97.8   0.0     1   189   124   304   124   304 0.89 Mur ligase middle domain
Mur_ligase           PF01225.20    83 seq1640_BIOID40261   -            491   6.4e-25   86.9   0.1   1   1   3.3e-28   1.5e-24   85.7   0.1     1    82    21   119    21   120 0.97 Mur ligase family, catalytic domain
Mur_ligase_C         PF02875.16    91 seq1640_BIOID40261   -            491   4.3e-20   71.4   0.0   1   1   3.1e-23   1.4e-19   69.7   0.0     4    89   327   418   324   420 0.85 Mur ligase family, glutamate ligase domain
EAL                  PF00563.15   236 seq1641_BIOID40261   -            187   1.5e-38  132.5   1.8   1   1   1.2e-42   1.7e-38  132.3   1.2    70   236     4   170     1   170 0.91 EAL domain
PseudoU_synth_2      PF00849.17   164 seq1646_BIOID40261   -            260   3.4e-30  104.9   0.0   1   1   3.1e-34   4.3e-30  104.5   0.0     2   164    11   170    10   170 0.96 RNA pseudouridylate synthase
Phage_AlpA           PF05930.7     51 seq1649_BIOID40261   -            119   1.3e-09   37.4   0.0   1   1   1.8e-13   2.5e-09   36.5   0.0    18    51    74   107    72   107 0.93 Prophage CP4-57 regulatory protein (AlpA)
GATase               PF00117.23   192 seq1650_BIOID40261   -            525   1.4e-40  138.7   0.0   1   1   8.7e-44     2e-40  138.2   0.0     2   190    12   199    11   201 0.93 Glutamine amidotransferase class-I
GMP_synt_C           PF00958.17    93 seq1650_BIOID40261   -            525   8.7e-41  137.4   0.0   1   1   8.4e-44   1.9e-40  136.3   0.0     2    93   433   524   432   524 0.99 GMP synthase C terminal domain
NAD_synthase         PF02540.12   242 seq1650_BIOID40261   -            525   2.1e-09   36.5   0.0   1   1   4.1e-10   9.3e-07   27.8   0.0    14    45   223   254   211   306 0.77 NAD synthase
Peptidase_C26        PF07722.8    217 seq1650_BIOID40261   -            525   7.9e-09   35.1   0.0   1   1   7.3e-12   1.7e-08   34.0   0.0   103   217    76   183    72   183 0.80 Peptidase C26
Asn_synthase         PF00733.16   255 seq1650_BIOID40261   -            525   1.1e-05   24.9   0.0   1   1   3.4e-08   7.7e-05   22.1   0.0     8    66   216   273   211   296 0.70 Asparagine synthase
tRNA_Me_trans        PF03054.11   356 seq1650_BIOID40261   -            525   8.9e-06   24.3   0.1   1   1   1.9e-08   4.4e-05   22.1   0.0     2    33   229   261   228   273 0.84 tRNA methyl transferase
Peptidase_M22        PF00814.20   268 seq1651_BIOID40261   -            231   9.3e-29  100.6   0.0   1   1   1.8e-32   2.5e-28   99.2   0.0    23   131    28   132    26   158 0.90 Glycoprotease family
Hydrolase_3          PF08282.7    254 seq1652_BIOID40261   -            368   1.1e-14   54.4   0.1   1   1   1.8e-16   6.1e-13   48.8   0.0   187   251   295   358   282   361 0.92 haloacid dehalogenase-like hydrolase
HAD                  PF12710.2    191 seq1652_BIOID40261   -            368   6.9e-13   49.0   0.0   1   1   2.3e-16     8e-13   48.8   0.0    45   191   191   327    41   327 0.79 haloacid dehalogenase-like hydrolase
Hydrolase            PF00702.21   204 seq1652_BIOID40261   -            368   1.3e-10   42.0   1.0   1   1     5e-14   1.7e-10   41.6   0.4    65   204   170   330    99   330 0.77 haloacid dehalogenase-like hydrolase
ABC-3                PF00950.12   258 seq1656_BIOID40261   -            285   2.9e-82  275.7  24.8   1   1   4.8e-86   3.3e-82  275.5  17.2     1   257     9   264     9   265 0.99 ABC 3 transport family
FecCD                PF01032.13   311 seq1656_BIOID40261   -            285   1.6e-11   43.4  22.1   1   1   2.4e-15   1.6e-11   43.4  15.3   102   287    64   244    45   265 0.82 FecCD transport family
LON                  PF02190.11   205 seq1664_BIOID40261   -            152   5.7e-29  101.1   0.1   1   1   4.7e-33   6.4e-29  100.9   0.1     1   141    10   142    10   151 0.86 ATP-dependent protease La (LON) domain
DUF1271              PF06902.6     64 seq1665_BIOID40261   -             76     3e-28   97.3   0.0   1   1   2.5e-32   3.4e-28   97.1   0.0     1    64    13    76    13    76 0.98 Protein of unknown function (DUF1271)
DeoRC                PF00455.17   162 seq1667_BIOID40261   -            149   5.3e-19   68.3   0.1   1   1   3.7e-22     1e-18   67.3   0.0     2    78    68   144    67   148 0.94 DeoR C terminal sensor domain
HTH_DeoR             PF08220.7     57 seq1667_BIOID40261   -            149   2.3e-16   58.9   0.4   1   1   1.6e-19   4.3e-16   58.0   0.2     1    56     4    59     4    60 0.98 DeoR-like helix-turn-helix domain
HTH_11               PF08279.7     55 seq1667_BIOID40261   -            149   4.6e-10   38.8   0.3   1   1   9.4e-13   2.6e-09   36.4   0.1     1    43     4    45     4    56 0.91 HTH domain
HTH_Mga              PF08280.6     59 seq1667_BIOID40261   -            149   7.1e-07   28.7   0.0   1   1   5.8e-10   1.6e-06   27.6   0.0     5    44     3    42     2    46 0.94 M protein trans-acting positive regulator (MGA) HTH domain
Flavodoxin_1         PF00258.20   143 seq1668_BIOID40261   -            149   1.7e-25   89.5   0.0   1   1   1.4e-29     2e-25   89.3   0.0     1   141     6   138     6   140 0.89 Flavodoxin
SpoU_methylase       PF00588.14   142 seq1669_BIOID40261   -            229   4.7e-37  126.9   0.1   1   1   9.5e-41   6.5e-37  126.4   0.1     2   142    20   159    19   159 0.96 SpoU rRNA Methylase family
SpoU_methylas_C      PF12105.3     57 seq1669_BIOID40261   -            229   1.1e-25   88.8   1.7   1   1   2.2e-29   1.5e-25   88.3   0.4     1    57   163   221   163   221 0.99 SpoU, rRNA methylase, C-terminal
Acetyltransf_1       PF00583.19    83 seq1670_BIOID40261   -             90   1.3e-06   28.1   0.0   1   1   1.1e-10   1.6e-06   27.9   0.0     3    62    15    69     6    79 0.80 Acetyltransferase (GNAT) family
Slp                  PF03843.8    160 seq1671_BIOID40261   -            193     1e-53  180.4   0.1   1   1   9.2e-58   1.3e-53  180.1   0.1     1   159    20   179    20   180 0.96 Outer membrane lipoprotein Slp family
Lon_C                PF05362.8    205 seq1674_BIOID40261   -            633   1.3e-99  331.4   0.1   1   1  1.2e-102   2.4e-99  330.6   0.0     2   204   419   621   418   622 0.99 Lon protease (S16) C-terminal proteolytic domain
AAA                  PF00004.24   132 seq1674_BIOID40261   -            633   4.6e-18   65.5   0.0   1   1   5.7e-21   1.1e-17   64.3   0.0     1   128   201   338   201   342 0.93 ATPase family associated with various cellular activities (AAA)
AAA_5                PF07728.9    139 seq1674_BIOID40261   -            633   5.4e-10   39.0   0.0   1   1   7.1e-13   1.4e-09   37.7   0.0     2   138   201   333   200   334 0.79 AAA domain (dynein-related subfamily)
LON                  PF02190.11   205 seq1674_BIOID40261   -            633   4.5e-09   36.1   0.1   1   1   2.3e-12   4.5e-09   36.1   0.1   157   204     3    50     1    51 0.95 ATP-dependent protease La (LON) domain
ChlI                 PF13541.1    121 seq1674_BIOID40261   -            633   3.7e-08   32.7   0.0   1   1   4.5e-11   8.9e-08   31.5   0.0     1   121   462   589   462   589 0.83 Subunit ChlI of Mg-chelatase
AAA_PrkA             PF08298.6    358 seq1674_BIOID40261   -            633   5.6e-06   25.1   0.0   1   1   5.4e-09   1.1e-05   24.2   0.0    51   111   161   221   134   234 0.88 PrkA AAA domain
Dala_Dala_lig_C      PF07478.8    203 seq1676_BIOID40261   -            306   3.2e-70  235.5   0.0   1   1   1.2e-73     4e-70  235.2   0.0     1   203   103   303   103   303 0.97 D-ala D-ala ligase C-terminus
Dala_Dala_lig_N      PF01820.16   117 seq1676_BIOID40261   -            306   1.3e-23   83.4   0.8   1   2   1.1e-12   3.8e-09   36.7   0.0     2    42     4    44     3    54 0.90 D-ala D-ala ligase N-terminus
Dala_Dala_lig_N      PF01820.16   117 seq1676_BIOID40261   -            306   1.3e-23   83.4   0.8   2   2   2.3e-15   7.8e-12   45.4   0.2    83   117    52    86    43    86 0.89 D-ala D-ala ligase N-terminus
ATP-grasp_4          PF13535.1    184 seq1676_BIOID40261   -            306   4.1e-16   59.1   0.0   1   1   1.9e-19   6.4e-16   58.5   0.0     3   176    95   272    93   276 0.81 ATP-grasp domain
CPSase_L_D2          PF02786.12   211 seq1676_BIOID40261   -            306   1.2e-07   31.1   0.0   1   1   1.8e-10   6.2e-07   28.7   0.0    27   179   127   274    96   301 0.82 Carbamoyl-phosphate synthase L chain, ATP binding domain
DeoRC                PF00455.17   162 seq1678_BIOID40261   -            104   1.8e-20   73.0   0.0   1   1   1.6e-24   2.2e-20   72.8   0.0    80   162     1    83     1    83 0.98 DeoR C terminal sensor domain
AAA_25               PF13481.1    194 seq1681_BIOID40261   -            476   2.1e-26   92.4   0.0   1   1   1.8e-29   3.5e-26   91.6   0.0    10   194    88   242    80   242 0.90 AAA domain
KaiC                 PF06745.8    226 seq1681_BIOID40261   -            476   1.7e-18   66.4   0.1   1   1   6.7e-19   1.3e-15   56.9   0.1     2   202    94   277    93   294 0.85 KaiC
ChlI                 PF13541.1    121 seq1681_BIOID40261   -            476   5.9e-12   45.0   0.0   1   1   6.9e-15   1.3e-11   43.8   0.0    35   121   364   449   337   449 0.92 Subunit ChlI of Mg-chelatase
Lon_C                PF05362.8    205 seq1681_BIOID40261   -            476   2.4e-08   33.4   0.1   1   1   2.7e-11   5.3e-08   32.2   0.0    94   200   372   471   363   473 0.89 Lon protease (S16) C-terminal proteolytic domain
RecA                 PF00154.16   323 seq1681_BIOID40261   -            476   2.4e-05   23.4   0.1   1   1   2.4e-08   4.8e-05   22.4   0.0    17   140    77   195    65   205 0.77 recA bacterial DNA recombination protein
ABC-3                PF00950.12   258 seq1682_BIOID40261   -            285   2.5e-76  256.2  35.0   1   1   4.2e-80   2.9e-76  256.0  24.3     1   257    10   265    10   266 0.99 ABC 3 transport family
FecCD                PF01032.13   311 seq1682_BIOID40261   -            285   2.7e-06   26.3  30.0   1   1     4e-10   2.7e-06   26.3  20.8    82   305    40   263    28   269 0.80 FecCD transport family
DEAD                 PF00270.24   173 seq1683_BIOID40261   -            704   4.6e-24   84.6   0.2   1   1   2.2e-25   5.1e-22   78.0   0.0     4   169   284   445   281   449 0.80 DEAD/DEAH box helicase
Helicase_C           PF00271.26    78 seq1683_BIOID40261   -            704   4.2e-17   61.6   0.0   1   1   2.2e-18   5.1e-15   54.9   0.0     3    77   524   599   522   600 0.95 Helicase conserved C-terminal domain
ResIII               PF04851.10   184 seq1683_BIOID40261   -            704   5.7e-09   35.9   0.0   1   1   5.7e-12   1.3e-08   34.7   0.0    29   182   304   441   278   443 0.74 Type III restriction enzyme, res subunit
tRNA_anti            PF01336.20    76 seq1683_BIOID40261   -            704   2.9e-07   30.1   0.0   1   1   2.5e-10   5.8e-07   29.1   0.0     2    74    74   145    73   147 0.96 OB-fold nucleic acid binding domain
SecA_DEAD            PF07517.9    266 seq1683_BIOID40261   -            704   2.9e-07   29.9   0.0   1   1   2.8e-10   6.4e-07   28.8   0.0    95   162   305   372   241   409 0.87 SecA DEAD-like domain
SNF2_N               PF00176.18   296 seq1683_BIOID40261   -            704     7e-05   21.7   0.0   1   1   5.6e-08   0.00013   20.8   0.0    27   172   308   446   285   450 0.77 SNF2 family N-terminal domain
AMP-binding          PF00501.23   418 seq1688_BIOID40261   -            583  1.3e-118  395.8   0.0   1   1  2.3e-122  1.6e-118  395.6   0.0     1   417    72   506    72   507 0.93 AMP-binding enzyme
DUF4009              PF13193.1     41 seq1688_BIOID40261   -            583   5.4e-13   48.0   0.2   1   1   1.8e-16   1.2e-12   46.8   0.1     1    33   546   578   546   583 0.91 Domain of unknown function (DUF4009)
MFS_1                PF07690.11   354 seq1689_BIOID40261   -            450   1.5e-54  185.0  52.6   1   1   3.4e-51   1.5e-47  161.9  19.6     1   275    25   318    25   325 0.87 Major Facilitator Superfamily
Sugar_tr             PF00083.19   451 seq1689_BIOID40261   -            450   5.2e-08   31.7  47.9   1   1   1.3e-10     6e-07   28.2  33.2    16   435    21   434    13   439 0.77 Sugar (and other) transporter
MFS_2                PF13347.1    427 seq1689_BIOID40261   -            450   1.1e-07   30.5  12.3   1   1   2.4e-11   1.1e-07   30.5   8.5   150   343   156   377   145   381 0.89 MFS/sugar transport protein
Caudo_TAP            PF02413.12   130 seq1690_BIOID40261   -            203     9e-32  109.8   4.5   1   1   1.2e-35   1.6e-31  109.0   2.4     2   130    76   197    69   197 0.87 Caudovirales tail fibre assembly protein
HTH_Tnp_IS1          PF12759.2     50 seq1691_BIOID40261   -             75   1.5e-31  107.5   0.1   1   1   2.8e-35   1.9e-31  107.1   0.0     1    50    23    72    23    72 0.99 InsA C-terminal domain
Zn_Tnp_IS1           PF03811.8     36 seq1691_BIOID40261   -             75   7.9e-09   34.7   2.2   1   1   1.2e-12   7.9e-09   34.7   1.5    18    36     2    20     1    20 0.96 InsA N-terminal domain
DUF4222              PF13973.1     53 seq1692_BIOID40261   -             95   1.3e-22   78.8   2.9   1   1   1.2e-26   1.6e-22   78.5   2.0     1    52    16    67    16    68 0.97 Domain of unknown function (DUF4222)
Rick_17kDa_Anti      PF05433.10    42 seq1693_BIOID40261   -             65   1.5e-08   34.0  20.8   1   1   1.5e-12   2.1e-08   33.5  14.4     2    42    26    64    25    64 0.96 Glycine zipper 2TM domain
DDE_Tnp_IS1          PF03400.8    131 seq1695_BIOID40261   -            167   3.2e-74  247.0   1.7   1   1   2.8e-78   3.9e-74  246.8   1.2     1   131    37   167    37   167 0.99 IS1 transposase
Response_reg         PF00072.19   112 seq1696_BIOID40261   -            232   5.1e-29  100.4   0.4   1   1   1.2e-32     8e-29   99.8   0.3     1   112     4   112     4   112 0.98 Response regulator receiver domain
Trans_reg_C          PF00486.23    77 seq1696_BIOID40261   -            232   1.4e-21   76.0   0.0   1   1   5.1e-25   3.5e-21   74.7   0.0     1    77   152   228   152   228 0.95 Transcriptional regulatory protein, C terminal
DDE_Tnp_1            PF01609.16   211 seq1698_BIOID40261   -            669   8.7e-14   51.4   0.0   1   1   3.3e-17   2.2e-13   50.1   0.0    70   187   421   575   365   599 0.78 Transposase DDE domain
D5_N                 PF08706.6    150 seq1698_BIOID40261   -            669   1.6e-08   34.6   0.0   1   1     1e-11   6.9e-08   32.5   0.0     1   123   153   253   153   288 0.90 D5 N terminal like
FtsQ                 PF03799.10   117 seq1699_BIOID40261   -            276     6e-34  116.6   0.2   1   1   1.4e-37   9.5e-34  115.9   0.1     1   117   129   247   129   247 0.93 Cell division protein FtsQ
POTRA_1              PF08478.5     69 seq1699_BIOID40261   -            276   6.2e-20   70.8   0.1   1   1   2.3e-23   1.6e-19   69.5   0.1     2    69    56   126    55   126 0.97 POTRA domain, FtsQ-type
DUF2622              PF11080.3     96 seq1701_BIOID40261   -             76   0.00013   21.6   0.0   1   1   1.1e-08   0.00015   21.3   0.0    34    93    13    72     4    74 0.89 Protein of unknown function (DUF2622)
DUF2566              PF10753.4     55 seq1702_BIOID40261   -             46   8.8e-25   86.2   6.7   1   1   6.9e-29   9.4e-25   86.1   4.6    10    55     1    46     1    46 0.99 Protein of unknown function (DUF2566)
HATPase_c            PF02518.21   111 seq1703_BIOID40261   -            457     1e-25   89.4   0.0   1   1   2.3e-28   7.9e-25   86.6   0.0     2   110   346   453   345   454 0.97 Histidine kinase-, DNA gyrase B-, and HSP90-like ATPase
HisKA                PF00512.20    68 seq1703_BIOID40261   -            457   9.8e-15   54.1   3.5   1   1   2.9e-18   9.8e-15   54.1   2.4     1    67   238   299   238   300 0.95 His Kinase A (phospho-acceptor) domain
HAMP                 PF00672.20    70 seq1703_BIOID40261   -            457   8.2e-13   48.2   0.1   1   1   2.4e-16   8.2e-13   48.2   0.1     2    70   165   234   164   234 0.96 HAMP domain
HATPase_c_3          PF13589.1    137 seq1703_BIOID40261   -            457   5.7e-07   29.1   0.0   1   1   3.4e-10   1.2e-06   28.1   0.0     3    82   350   424   348   430 0.88 Histidine kinase-, DNA gyrase B-, and HSP90-like ATPase
AAA_28               PF13521.1    163 seq1705_BIOID40261   -            417   4.9e-29  101.2   0.0   1   1   2.1e-32   7.2e-29  100.7   0.0     2   163   241   401   240   401 0.92 AAA domain
HTH_3                PF01381.17    55 seq1705_BIOID40261   -            417   1.3e-09   37.6   0.1   1   1   1.3e-12   4.5e-09   35.9   0.0     1    52    14    66    14    68 0.95 Helix-turn-helix
HTH_19               PF12844.2     64 seq1705_BIOID40261   -            417   2.5e-08   33.7   0.0   1   1     2e-10   6.8e-07   29.1   0.0     3    55    13    66    12    74 0.94 Helix-turn-helix domain
FtsA                 PF14450.1    120 seq1707_BIOID40261   -            420   1.6e-50  169.8   3.7   1   2   2.1e-23   1.4e-19   69.9   0.7     1   119    10   195    10   196 0.97 Cell division protein FtsA
FtsA                 PF14450.1    120 seq1707_BIOID40261   -            420   1.6e-50  169.8   3.7   2   2   6.5e-33   4.5e-29  100.6   0.0     1   120   206   382   206   382 0.99 Cell division protein FtsA
SHS2_FTSA            PF02491.15    80 seq1707_BIOID40261   -            420   2.4e-32  110.5   1.4   1   1   6.8e-36   4.6e-32  109.6   1.0     1    80    84   163    84   163 0.99 SHS2 domain inserted in FTSA
MR_MLE_C             PF13378.1    111 seq1708_BIOID40261   -            446   1.9e-26   92.0   0.3   1   1   8.6e-30   3.9e-26   91.0   0.2     1   111   288   400   288   400 0.84 Enolase C-terminal domain-like
MR_MLE               PF01188.16    67 seq1708_BIOID40261   -            446     5e-14   52.4   0.2   1   1   1.7e-16   7.7e-13   48.6   0.0     2    66   219   287   218   288 0.92 Mandelate racemase / muconate lactonizing enzyme, C-terminal domain
MR_MLE_N             PF02746.11   117 seq1708_BIOID40261   -            446     5e-09   36.0   0.2   1   1     2e-12   9.1e-09   35.2   0.2    30   117    39   136    17   136 0.87 Mandelate racemase / muconate lactonizing enzyme, N-terminal domain
Bac_DNA_binding      PF00216.16    90 seq1709_BIOID40261   -             90   2.5e-34  117.0   0.1   1   1   2.1e-38   2.8e-34  116.8   0.1     1    90     1    90     1    90 1.00 Bacterial DNA-binding protein
DNA_pol_A_exo1       PF01612.15   174 seq1715_BIOID40261   -            371   1.2e-46  158.2   0.0   1   1   3.5e-50   2.4e-46  157.2   0.0     3   172     1   165     1   167 0.98 3'-5' exonuclease
HRDC                 PF00570.18    68 seq1715_BIOID40261   -            371   8.5e-15   54.1   0.0   1   1   3.7e-18   2.5e-14   52.5   0.0     1    68   209   275   209   275 0.98 HRDC domain
Rotamase_2           PF13145.1    121 seq1716_BIOID40261   -            623   4.3e-34  117.6  24.6   1   1     9e-28   2.1e-24   86.3   0.2     1   121   247   369   247   369 0.92 PPIC-type PPIASE domain
SurA_N_3             PF13624.1    154 seq1716_BIOID40261   -            623   6.8e-32  110.4   1.1   1   1     3e-35   6.8e-32  110.4   0.8     1   153     1   165     1   166 0.86 SurA N-terminal domain
Rotamase_3           PF13616.1    117 seq1716_BIOID40261   -            623   1.8e-16   60.3   0.4   1   1   7.8e-20   1.8e-16   60.3   0.3    12   115   265   355   212   357 0.87 PPIC-type PPIASE domain
Rotamase             PF00639.16    95 seq1716_BIOID40261   -            623   7.2e-15   55.3   9.0   1   1   6.2e-18   1.4e-14   54.4   0.1    13    95   275   355   258   355 0.92 PPIC-type PPIASE domain
SurA_N_2             PF13623.1    145 seq1716_BIOID40261   -            623   1.5e-08   34.5   0.3   1   1   6.7e-12   1.5e-08   34.5   0.2     9   140    12   137     3   142 0.83 SurA N-terminal domain
MASE1                PF05231.9    299 seq1717_BIOID40261   -            747   1.9e-61  207.5  31.9   1   1   3.7e-65   2.5e-61  207.1  22.1     1   299    15   320    15   320 0.99 MASE1
EAL                  PF00563.15   236 seq1717_BIOID40261   -            747   2.7e-60  203.6   0.3   1   1   5.6e-64   3.8e-60  203.1   0.2     2   236   498   730   497   730 0.95 EAL domain
Acetyltransf_10      PF13673.1    117 seq1718_BIOID40261   -            147   1.6e-11   44.2   0.0   1   1   4.4e-15     2e-11   43.9   0.0     5   117    16   122    13   122 0.76 Acetyltransferase (GNAT) domain
Acetyltransf_1       PF00583.19    83 seq1718_BIOID40261   -            147   3.3e-09   36.5   0.0   1   1     2e-12   9.2e-09   35.1   0.0    27    83    72   123    56   123 0.89 Acetyltransferase (GNAT) family
Acetyltransf_7       PF13508.1     79 seq1718_BIOID40261   -            147   1.6e-08   34.4   0.0   1   1   6.3e-12   2.9e-08   33.6   0.0     6    79    54   124    49   124 0.89 Acetyltransferase (GNAT) domain
FtsZ_C               PF12327.3     95 seq1719_BIOID40261   -            383   8.6e-38  128.2   1.2   1   1   3.5e-41   2.4e-37  126.7   0.8     1    94   221   315   221   316 0.99 FtsZ family, C-terminal domain
Tubulin              PF00091.20   216 seq1719_BIOID40261   -            383   4.4e-37  127.8   1.7   1   1     2e-40   1.4e-36  126.2   1.2     2   212    13   180    12   184 0.96 Tubulin/FtsZ family, GTPase domain
MR_MLE_C             PF13378.1    111 seq1723_BIOID40261   -            446   3.6e-27   94.4   0.1   1   1   2.1e-30   1.4e-26   92.4   0.1     1   111   289   401   289   401 0.84 Enolase C-terminal domain-like
MR_MLE               PF01188.16    67 seq1723_BIOID40261   -            446   2.7e-10   40.4   0.0   1   1   1.3e-13   8.9e-10   38.8   0.0     4    66   222   288   219   289 0.89 Mandelate racemase / muconate lactonizing enzyme, C-terminal domain
Transposase_20       PF02371.11    87 seq1724_BIOID40261   -            391   9.3e-27   92.8   0.1   1   1   2.6e-30   1.8e-26   91.9   0.1     2    76   239   313   238   326 0.94 Transposase IS116/IS110/IS902 family
DEDD_Tnp_IS110       PF01548.12   144 seq1724_BIOID40261   -            391   2.7e-19   69.1   0.0   1   1   7.9e-23   5.4e-19   68.1   0.0     1   141    24   165    24   167 0.90 Transposase
DDE_Tnp_1            PF01609.16   211 seq1729_BIOID40261   -            413   5.1e-14   52.2   0.0   1   1   5.6e-18   7.6e-14   51.6   0.0    70   187   165   319   108   343 0.77 Transposase DDE domain
LpxC                 PF03331.8    277 seq1730_BIOID40261   -            305  5.5e-125  415.7   0.0   1   1  4.8e-129  6.6e-125  415.5   0.0     1   277     2   280     2   280 0.99 UDP-3-O-acyl N-acetylglycosamine deacetylase
HHH_3                PF12836.2     65 seq1731_BIOID40261   -            123   4.6e-19   68.0   0.0   1   1   8.8e-23     6e-19   67.6   0.0     3    61    59   118    57   122 0.93 Helix-hairpin-helix motif
Polysacc_deac_1      PF01522.16   124 seq1732_BIOID40261   -            290     6e-30  103.3   0.0   1   1   8.6e-34   1.2e-29  102.3   0.0     2   118   102   265   101   270 0.91 Polysaccharide deacetylase
Xan_ur_permease      PF00860.15   389 seq1733_BIOID40261   -            463  4.4e-113  377.5  39.0   1   1  4.4e-117    6e-113  377.1  27.0     2   388    34   427    33   428 0.97 Permease family
Pox_D5               PF03288.11    86 seq1734_BIOID40261   -            241   2.5e-06   27.5   0.0   1   1   2.8e-10   3.9e-06   26.9   0.0     2    80   144   237   143   241 0.86 Poxvirus D5 protein-like
GTP_cyclohydro2      PF00925.15   169 seq1735_BIOID40261   -            196     1e-69  233.0   0.0   1   1   8.5e-74   1.2e-69  232.8   0.0     2   169     4   171     3   171 0.99 GTP cyclohydrolase II
4HBT_2               PF13279.1    121 seq1738_BIOID40261   -            132   5.5e-17   62.2   0.0   1   1   1.4e-20   6.3e-17   62.0   0.0     4   109    10   114     7   129 0.88 Thioesterase-like superfamily
Acyl-ACP_TE          PF01643.12   249 seq1738_BIOID40261   -            132   1.1e-14   53.8   0.2   1   2   9.6e-09   4.4e-05   22.4   0.1   155   182     2    29     1    33 0.91 Acyl-ACP thioesterase
Acyl-ACP_TE          PF01643.12   249 seq1738_BIOID40261   -            132   1.1e-14   53.8   0.2   2   2   5.4e-11   2.5e-07   29.8   0.0    46   133    39   128    32   132 0.90 Acyl-ACP thioesterase
4HBT                 PF03061.17    79 seq1738_BIOID40261   -            132   3.8e-14   52.4   0.0   1   1   1.1e-17   5.1e-14   52.0   0.0     2    77    16    97    15    99 0.96 Thioesterase superfamily
SLT                  PF01464.15   121 seq1739_BIOID40261   -            654     4e-31  106.9   0.1   1   1   5.2e-35   7.1e-31  106.1   0.0     2   116   492   606   491   611 0.95 Transglycosylase SLT domain
SecM                 PF06558.7    148 seq1741_BIOID40261   -            195   1.2e-67  226.0   1.8   1   1     1e-71   1.4e-67  225.8   1.2     1   147    49   194    49   195 0.99 Secretion monitor precursor protein (SecM)
RhaT                 PF06379.7    344 seq1745_BIOID40261   -            334  1.3e-199  662.1  27.1   1   1  1.1e-203  1.5e-199  661.9  18.8    21   343    11   333     6   334 0.99 L-rhamnose-proton symport protein (RhaT)
SSB                  PF00436.20   104 seq1748_BIOID40261   -            127   1.3e-17   63.4   0.0   1   1   1.2e-21   1.6e-17   63.1   0.0     3   101     4    99     2   102 0.94 Single-strand binding protein family
SecA_DEAD            PF07517.9    266 seq1750_BIOID40261   -            901  7.2e-122  405.6   0.2   1   1  5.6e-125  1.5e-121  404.6   0.1     2   265     7   401     6   402 1.00 SecA DEAD-like domain
SecA_SW              PF07516.8    214 seq1750_BIOID40261   -            901   1.4e-76  256.8   5.6   1   1   1.5e-79     4e-76  255.4   3.9     1   213   617   830   617   831 0.98 SecA Wing and Scaffold domain
SecA_PP_bind         PF01043.15   113 seq1750_BIOID40261   -            901   1.7e-40  137.7   0.2   1   1   1.8e-43   4.9e-40  136.2   0.1     2   113   229   358   228   358 0.94 SecA preprotein cross-linking domain
SEC-C                PF02810.10    21 seq1750_BIOID40261   -            901   9.2e-12   44.1   7.5   1   1   5.4e-15   1.5e-11   43.4   5.2     1    20   881   900   881   901 0.95 SEC-C motif
AsmA                 PF05170.9    604 seq1752_BIOID40261   -            577  7.3e-167  556.4   8.7   1   1    2e-170  9.1e-167  556.1   6.0     1   568     9   561     9   574 0.98 AsmA family
PerC                 PF06069.6     90 seq1754_BIOID40261   -             99     2e-43  146.2   0.2   1   1   1.6e-47   2.2e-43  146.0   0.2     1    89    10    98    10    99 0.99 PerC transcriptional activator
Glyco_tranf_2_3      PF13641.1    230 seq1755_BIOID40261   -            441   5.5e-41  140.7   0.0   1   1   2.4e-44   5.5e-41  140.7   0.0     1   230    75   299    75   299 0.96 Glycosyltransferase like family 2
Glycos_transf_2      PF00535.21   169 seq1755_BIOID40261   -            441   2.5e-36  124.7   0.0   1   1   1.7e-39   3.9e-36  124.1   0.0     1   168    78   245    78   246 0.95 Glycosyl transferase family 2
Glyco_trans_2_3      PF13632.1    192 seq1755_BIOID40261   -            441   3.8e-26   91.8  13.0   1   1   1.7e-29   3.8e-26   91.8   9.0     1   177   158   359   158   423 0.72 Glycosyl transferase family group 2
Glyco_transf_21      PF13506.1    174 seq1755_BIOID40261   -            441   7.5e-15   54.5   0.1   1   1   5.1e-18   1.2e-14   53.9   0.1    17   174   141   298   104   298 0.89 Glycosyl transferase family 21
Chitin_synth_2       PF03142.10   527 seq1755_BIOID40261   -            441   2.3e-08   32.7   5.8   1   1   5.1e-10   1.2e-06   27.1   0.0   177   305   131   257    85   261 0.85 Chitin synthase
Glyco_tranf_2_2      PF10111.4    281 seq1755_BIOID40261   -            441   5.1e-08   32.2   0.1   1   1   3.8e-11   8.8e-08   31.4   0.0     1   111    78   178    78   185 0.94 Glycosyltransferase like family 2
DUF796               PF05638.7    134 seq1761_BIOID40261   -            172   9.9e-35  119.3   0.0   1   1   8.3e-39   1.1e-34  119.1   0.0     1   133     6   155     6   156 0.94 Protein of unknown function (DUF796)
Trp_repressor        PF01371.14    88 seq1762_BIOID40261   -             98   2.8e-31  107.1   0.1   1   1   2.3e-35   3.2e-31  106.9   0.0     1    87     7    93     7    94 0.98 Trp repressor protein
Phage_cap_E          PF03864.10   329 seq1764_BIOID40261   -            155     2e-24   85.9   0.1   1   1   1.7e-28   2.3e-24   85.8   0.1     3   133    10   149     8   154 0.91 Phage major capsid protein E
Phage_cap_E          PF03864.10   329 seq1767_BIOID40261   -            214   1.5e-34  119.2   0.0   1   1   1.3e-38   1.7e-34  119.0   0.0   132   329    13   213    10   213 0.91 Phage major capsid protein E
tRNA_U5-meth_tr      PF05958.6    352 seq1768_BIOID40261   -            433   1.6e-29  102.6   0.0   1   1   1.7e-31   2.1e-28   98.9   0.0    27   351   119   431    96   432 0.69 tRNA (Uracil-5-)-methyltransferase
Methyltransf_31      PF13847.1    152 seq1768_BIOID40261   -            433   5.4e-14   51.9   0.0   1   1   6.8e-17   8.5e-14   51.2   0.0     4   111   287   391   284   424 0.79 Methyltransferase domain
TRAM                 PF01938.15    61 seq1768_BIOID40261   -            433   2.4e-13   49.5   0.1   1   1   3.2e-16     4e-13   48.8   0.1     2    61    11    67    10    67 0.96 TRAM domain
Methyltransf_26      PF13659.1    117 seq1768_BIOID40261   -            433   1.6e-10   40.9   0.1   1   1   4.3e-12   5.3e-09   36.0   0.0     2    81   288   367   287   423 0.87 Methyltransferase domain
Methyltransf_18      PF12847.2    112 seq1768_BIOID40261   -            433   2.6e-08   34.3   0.0   1   1   4.7e-11   5.8e-08   33.1   0.0     1    78   286   364   286   406 0.84 Methyltransferase domain
PCMT                 PF01135.14   210 seq1768_BIOID40261   -            433     7e-08   32.1   0.0   1   1   1.1e-10   1.4e-07   31.1   0.0    59   130   272   340   258   351 0.89 Protein-L-isoaspartate(D-aspartate) O-methyltransferase (PCMT)
RrnaAD               PF00398.15   262 seq1768_BIOID40261   -            433   1.6e-06   27.2   0.0   1   1   2.2e-09   2.7e-06   26.4   0.0    14    84   270   342   259   350 0.91 Ribosomal RNA adenine dimethylase
Met_10               PF02475.11   200 seq1768_BIOID40261   -            433   2.6e-06   27.0   0.0   1   1   3.2e-09     4e-06   26.4   0.0    99   173   284   360   269   385 0.79 Met-10+ like-protein
MTS                  PF05175.9    170 seq1768_BIOID40261   -            433   1.4e-05   24.4   0.0   1   1   2.6e-08   3.2e-05   23.2   0.0    24    97   279   350   275   378 0.87 Methyltransferase small domain
Cons_hypoth95        PF03602.10   183 seq1768_BIOID40261   -            433   2.2e-05   23.8   0.0   1   1   3.6e-08   4.5e-05   22.8   0.0    42   122   286   364   274   384 0.89 Conserved hypothetical protein 95
HTH_Tnp_IS1          PF12759.2     50 seq1772_BIOID40261   -             75   1.5e-31  107.5   0.1   1   1   2.8e-35   1.9e-31  107.1   0.0     1    50    23    72    23    72 0.99 InsA C-terminal domain
Zn_Tnp_IS1           PF03811.8     36 seq1772_BIOID40261   -             75   7.9e-09   34.7   2.2   1   1   1.2e-12   7.9e-09   34.7   1.5    18    36     2    20     1    20 0.96 InsA N-terminal domain
PgaD                 PF13994.1    138 seq1773_BIOID40261   -            137   6.1e-31  106.6   5.3   1   1   7.7e-35   1.1e-30  105.8   3.7     1   137     4   126     4   127 0.94 PgaD-like protein
Hydrolase_3          PF08282.7    254 seq1774_BIOID40261   -            276   3.3e-51  174.2   0.0   1   1   5.4e-55   3.7e-51  174.0   0.0     2   254    10   262     9   262 0.98 haloacid dehalogenase-like hydrolase
S6PP                 PF05116.8    247 seq1774_BIOID40261   -            276   1.8e-17   63.3   0.0   1   2     2e-08   0.00014   21.1   0.0     4    79     8    83     5   111 0.71 Sucrose-6F-phosphate phosphohydrolase
S6PP                 PF05116.8    247 seq1774_BIOID40261   -            276   1.8e-17   63.3   0.0   2   2   2.9e-14     2e-10   40.2   0.0   119   213   149   240   143   257 0.87 Sucrose-6F-phosphate phosphohydrolase
His_Phos_1           PF00300.17   158 seq1775_BIOID40261   -             67     2e-21   76.5   0.5   1   1   1.6e-25   2.2e-21   76.4   0.3     1    67     3    67     3    67 0.97 Histidine phosphatase superfamily (branch 1)
DDE_Tnp_IS1          PF03400.8    131 seq1776_BIOID40261   -            167   3.2e-74  247.0   1.7   1   1   2.8e-78   3.9e-74  246.8   1.2     1   131    37   167    37   167 0.99 IS1 transposase
HDPD                 PF02924.9    118 seq1777_BIOID40261   -            111   3.6e-15   55.6   0.0   1   1   3.2e-19   4.3e-15   55.4   0.0    14   113     9   102     6   106 0.90 Bacteriophage lambda head decoration protein D
His_Phos_1           PF00300.17   158 seq1778_BIOID40261   -            131   3.6e-07   30.2   0.0   1   1   3.6e-11   4.9e-07   29.8   0.0    98   157    11    72     2    73 0.84 Histidine phosphatase superfamily (branch 1)
Phage_GPD            PF05954.6    292 seq1781_BIOID40261   -            168   3.2e-36  124.8   0.0   1   1   2.6e-40   3.6e-36  124.7   0.0     2   153     8   166     7   168 0.92 Phage late control gene D protein (GPD)
LysR_substrate       PF03466.15   209 seq1786_BIOID40261   -            307   1.8e-36  125.1   0.3   1   1   3.7e-40   2.6e-36  124.6   0.2     2   208    91   295    90   296 0.96 LysR substrate binding domain
HTH_1                PF00126.22    60 seq1786_BIOID40261   -            307   7.3e-17   60.7   0.9   1   1     2e-20   1.4e-16   59.8   0.6     1    60     7    66     7    66 0.98 Bacterial regulatory helix-turn-helix protein, lysR family
NUDIX                PF00293.23   135 seq1788_BIOID40261   -            129   3.3e-21   75.2   0.1   1   1   2.8e-25   3.8e-21   75.0   0.1     4   132     7   126     4   129 0.85 NUDIX domain
AsnC_trans_reg       PF01037.16    74 seq1789_BIOID40261   -            181   1.3e-21   75.9   0.0   1   1   5.7e-25     2e-21   75.3   0.0     1    74    97   171    97   171 0.97 AsnC family
HTH_AsnC-type        PF13404.1     42 seq1789_BIOID40261   -            181   7.4e-18   63.7   0.7   1   1   3.3e-21   1.1e-17   63.1   0.5     1    42    31    72    31    72 0.99 AsnC-type helix-turn-helix domain
HTH_24               PF13412.1     48 seq1789_BIOID40261   -            181   3.8e-17   61.2   0.4   1   1   1.7e-20     6e-17   60.6   0.3     1    47    31    77    31    78 0.98 Winged helix-turn-helix DNA-binding
HTH_11               PF08279.7     55 seq1789_BIOID40261   -            181    0.0001   21.7   0.0   1   1     5e-08   0.00017   21.0   0.0     3    46    36    78    35    82 0.90 HTH domain
Phage_base_V         PF04717.7     79 seq1791_BIOID40261   -            571   2.8e-27   94.3   0.1   1   1   8.4e-31   5.7e-27   93.3   0.1     1    77   224   316   224   318 0.93 Phage-related baseplate assembly protein
Phage_GPD            PF05954.6    292 seq1791_BIOID40261   -            571   7.5e-21   74.4   0.5   1   1   1.8e-24   1.2e-20   73.7   0.3   165   291    54   186    47   187 0.89 Phage late control gene D protein (GPD)
RelA_SpoT            PF04607.12   116 seq1792_BIOID40261   -            744   1.1e-37  128.5   0.2   1   1   1.3e-40   3.5e-37  126.8   0.0     1   114   251   360   251   362 0.98 Region found in RelA / SpoT proteins
HD_4                 PF13328.1    153 seq1792_BIOID40261   -            744   1.6e-34  118.7   0.8   1   1   1.4e-37   3.9e-34  117.4   0.5    15   152    50   191    35   192 0.91 HD domain
TGS                  PF02824.16    60 seq1792_BIOID40261   -            744     4e-23   80.9   0.1   1   1   5.8e-26   1.6e-22   79.0   0.0     1    60   406   465   406   465 0.99 TGS domain
ACT_4                PF13291.1     80 seq1792_BIOID40261   -            744   1.5e-18   66.7   1.3   1   1   1.4e-21   3.7e-18   65.5   0.9     4    80   664   740   662   740 0.97 ACT domain
ACT                  PF01842.20    66 seq1792_BIOID40261   -            744   7.4e-09   34.7   0.3   1   1   2.7e-12   7.4e-09   34.7   0.2     2    65   668   733   667   734 0.97 ACT domain
FGGY_N               PF00370.16   245 seq1793_BIOID40261   -            489   3.1e-29  101.8   0.0   1   1   6.5e-33   4.4e-29  101.3   0.0     3   242     7   241     5   244 0.86 FGGY family of carbohydrate kinases, N-terminal domain
FGGY_C               PF02782.11   197 seq1793_BIOID40261   -            489   8.8e-26   90.6   0.1   1   1   2.3e-29   1.6e-25   89.8   0.0     1   195   253   439   253   441 0.89 FGGY family of carbohydrate kinases, C-terminal domain
AICARFT_IMPCHas      PF01808.13   315 seq1794_BIOID40261   -            529  8.9e-146  484.8   4.9   1   1  1.6e-149  1.1e-145  484.4   3.4     1   315   137   461   137   461 0.99 AICARFT/IMPCHase bienzyme
MGS                  PF02142.17    95 seq1794_BIOID40261   -            529   5.7e-32  109.3   0.0   1   1   1.9e-35   1.3e-31  108.2   0.0     1    95    19   132    19   132 0.99 MGS-like domain
ABC_membrane         PF00664.18   275 seq1797_BIOID40261   -            271   1.2e-26   93.7   1.4   1   1   1.1e-30   1.5e-26   93.3   0.9     5   206    22   223    17   235 0.90 ABC transporter transmembrane region
CreA                 PF05981.7    129 seq1801_BIOID40261   -            157     1e-57  193.0   0.0   1   1   8.6e-62   1.2e-57  192.8   0.0     1   128    24   156    24   157 0.96 CreA protein
LysE                 PF01810.13   191 seq1802_BIOID40261   -            212   2.2e-51  173.7  12.6   1   1   1.9e-55   2.6e-51  173.5   8.7     2   189    19   209    18   211 0.97 LysE type translocator
Response_reg         PF00072.19   112 seq1806_BIOID40261   -            229     4e-26   91.1   0.0   1   1   8.9e-30   6.1e-26   90.5   0.0     1   111     6   115     6   116 0.98 Response regulator receiver domain
Trans_reg_C          PF00486.23    77 seq1806_BIOID40261   -            229   7.3e-23   80.1   0.0   1   1   1.9e-26   1.3e-22   79.3   0.0     2    77   151   226   150   226 0.94 Transcriptional regulatory protein, C terminal
RhaA                 PF06134.6    417 seq1808_BIOID40261   -            419  4.2e-239  793.3   0.0   1   1  3.5e-243  4.8e-239  793.1   0.0     1   417     3   418     3   418 1.00 L-rhamnose isomerase (RhaA)
DUF1971              PF09313.6     82 seq1809_BIOID40261   -            119   8.4e-29   99.0   0.0   1   1     8e-33   1.1e-28   98.6   0.0     1    82    12    97    12    97 0.98 Domain of unknown function (DUF1971)
Pribosyltran         PF00156.22   125 seq1812_BIOID40261   -            208   7.3e-16   57.9   0.2   1   1   7.4e-20     1e-15   57.4   0.1    21   125    63   160    41   160 0.93 Phosphoribosyl transferase domain
RHS_repeat           PF05593.9     38 seq1813_BIOID40261   -           1022     3e-59  196.0  98.3   1   7   6.6e-13     9e-09   35.1   1.7     1    38   434   472   434   472 0.97 RHS Repeat
RHS_repeat           PF05593.9     38 seq1813_BIOID40261   -           1022     3e-59  196.0  98.3   2   7   2.5e-11   3.5e-07   30.1   2.1     3    37   458   492   457   493 0.94 RHS Repeat
RHS_repeat           PF05593.9     38 seq1813_BIOID40261   -           1022     3e-59  196.0  98.3   3   7   1.1e-10   1.5e-06   28.0   3.1     1    38   498   537   498   537 0.89 RHS Repeat
RHS_repeat           PF05593.9     38 seq1813_BIOID40261   -           1022     3e-59  196.0  98.3   4   7   3.7e-09     5e-05   23.2   0.9     1    36   542   577   542   578 0.92 RHS Repeat
RHS_repeat           PF05593.9     38 seq1813_BIOID40261   -           1022     3e-59  196.0  98.3   5   7   1.2e-11   1.6e-07   31.1   0.2     1    37   584   620   584   621 0.98 RHS Repeat
RHS_repeat           PF05593.9     38 seq1813_BIOID40261   -           1022     3e-59  196.0  98.3   6   7   1.1e-11   1.5e-07   31.2   0.3     1    37   626   661   626   662 0.97 RHS Repeat
RHS_repeat           PF05593.9     38 seq1813_BIOID40261   -           1022     3e-59  196.0  98.3   7   7   5.6e-09   7.6e-05   22.6   0.7     1    31   729   762   729   771 0.80 RHS Repeat
ABC_tran             PF00005.22   118 seq1814_BIOID40261   -            159   2.1e-10   40.8   0.0   1   1   2.8e-14   3.8e-10   40.0   0.0    65   117     7    69     1    70 0.83 ABC transporter
GARS_A               PF01071.14   194 seq1815_BIOID40261   -            429   1.2e-86  289.1   0.1   1   1   8.3e-90   1.6e-86  288.7   0.0     1   194   103   296   103   296 0.99 Phosphoribosylglycinamide synthetase, ATP-grasp (A) domain
GARS_N               PF02844.10   100 seq1815_BIOID40261   -            429     4e-38  129.7   0.1   1   1   3.9e-41   7.7e-38  128.8   0.1     1   100     1   102     1   102 0.95 Phosphoribosylglycinamide synthetase, N domain
GARS_C               PF02843.11    93 seq1815_BIOID40261   -            429   4.5e-30  103.5   0.1   1   1   1.4e-32   2.8e-29  101.0   0.0     1    92   330   423   330   424 0.95 Phosphoribosylglycinamide synthetase, C domain
ATP-grasp_4          PF13535.1    184 seq1815_BIOID40261   -            429   7.2e-15   55.0   0.0   1   1   7.6e-18   1.5e-14   54.0   0.0     5   180   105   292   103   293 0.78 ATP-grasp domain
ATP-grasp_3          PF02655.9    161 seq1815_BIOID40261   -            429   1.8e-07   31.0   0.0   1   1   1.5e-10     3e-07   30.3   0.0     3   159   104   292   103   294 0.79 ATP-grasp domain
CPSase_L_D2          PF02786.12   211 seq1815_BIOID40261   -            429   1.3e-05   24.5   0.0   1   1   1.4e-08   2.8e-05   23.3   0.0     6   138   109   244   104   293 0.67 Carbamoyl-phosphate synthase L chain, ATP binding domain
ATP-grasp            PF02222.17   172 seq1815_BIOID40261   -            429   8.3e-05   21.8   0.0   1   1   6.8e-08   0.00013   21.2   0.0     2    83   113   200   112   222 0.84 ATP-grasp domain
HATPase_c            PF02518.21   111 seq1817_BIOID40261   -            474   8.5e-22   76.8   0.0   1   1   3.2e-25   1.4e-21   76.1   0.0     5   109   367   470   363   472 0.92 Histidine kinase-, DNA gyrase B-, and HSP90-like ATPase
HisKA                PF00512.20    68 seq1817_BIOID40261   -            474   4.1e-13   48.9   0.3   1   1   2.8e-16   1.3e-12   47.4   0.2     6    67   260   319   256   320 0.91 His Kinase A (phospho-acceptor) domain
HAMP                 PF00672.20    70 seq1817_BIOID40261   -            474   2.4e-11   43.5  10.9   1   1   2.9e-13   1.3e-09   37.9   0.1     2    69   185   251   184   252 0.88 HAMP domain
DUF1869              PF08956.5     60 seq1818_BIOID40261   -             60   3.9e-37  125.5   2.8   1   1   3.1e-41   4.2e-37  125.4   2.0     1    60     1    60     1    60 0.99 Domain of unknown function (DUF1869)
IMPDH                PF00478.20   351 seq1819_BIOID40261   -            347  2.7e-113  378.3   0.2   1   1  2.4e-117  3.3e-113  378.0   0.2     3   346     9   342     7   346 0.94 IMP dehydrogenase / GMP reductase domain
ABC_membrane         PF00664.18   275 seq1821_BIOID40261   -            593   8.2e-35  120.4   9.0   1   1   1.5e-38     1e-34  120.1   6.3     3   274    27   297    25   298 0.92 ABC transporter transmembrane region
ABC_tran             PF00005.22   118 seq1821_BIOID40261   -            593   2.4e-20   72.9   0.1   1   1   7.5e-24   5.1e-20   71.8   0.0     1   118   381   505   381   505 0.95 ABC transporter
Antitoxin-MazE       PF04014.13    47 seq1823_BIOID40261   -             82   1.8e-11   43.3   0.3   1   1   2.2e-15     3e-11   42.6   0.2     1    46     7    51     7    52 0.95 Antidote-toxin recognition MazE
Transgly_assoc       PF04226.8     48 seq1824_BIOID40261   -             82   1.5e-16   60.0  12.4   1   1   1.1e-20   1.5e-16   60.0   8.6     1    47    33    81    33    82 0.97 Transglycosylase associated protein
Terminase_6          PF03237.10   384 seq1826_BIOID40261   -            588  6.7e-108  360.7   0.1   1   1  1.8e-111  8.1e-108  360.4   0.0     1   384   162   572   162   572 0.98 Terminase-like family
Terminase_5          PF06056.7     58 seq1826_BIOID40261   -            588   4.6e-27   93.2   0.2   1   1   2.4e-30   1.1e-26   92.0   0.1     1    58    11    68    11    68 0.99 Putative ATPase subunit of terminase (gpP-like)
Xan_ur_permease      PF00860.15   389 seq1827_BIOID40261   -            429  3.1e-108  361.6  42.8   1   1  3.4e-112  4.7e-108  361.0  29.6     2   387    16   383    15   385 0.98 Permease family
PemK                 PF02452.12   110 seq1828_BIOID40261   -            111   2.6e-24   85.4   0.0   1   1   2.1e-28   2.9e-24   85.2   0.0     3   109    10   109     8   110 0.92 PemK-like protein
Aldolase_II          PF00596.16   183 seq1829_BIOID40261   -            325     8e-30  103.7   0.0   1   1   8.1e-34   1.1e-29  103.2   0.0     2   182    63   289    62   290 0.88 Class II Aldolase and Adducin N-terminal domain
MazG                 PF03819.12    74 seq1830_BIOID40261   -            263   1.5e-37  127.2   3.9   1   2   1.3e-31   9.1e-28   95.9   0.0     1    74    27   100    27   100 0.99 MazG nucleotide pyrophosphohydrolase domain
MazG                 PF03819.12    74 seq1830_BIOID40261   -            263   1.5e-37  127.2   3.9   2   2   2.7e-11   1.9e-07   30.8   0.7    10    70   169   227   161   230 0.85 MazG nucleotide pyrophosphohydrolase domain
CreD                 PF06123.7    430 seq1832_BIOID40261   -            450    1e-157  525.0   0.0   1   1  8.6e-162  1.2e-157  524.8   0.0     2   430     5   428     4   428 0.99 Inner membrane protein CreD
Transgly             PF00912.17   178 seq1834_BIOID40261   -            858   1.4e-67  226.3   0.0   1   1   4.3e-71   2.9e-67  225.2   0.0     1   177    62   237    62   238 0.98 Transglycosylase
Transpeptidase       PF00905.17   304 seq1834_BIOID40261   -            858   2.9e-28   98.6   3.2   1   1   1.5e-29     1e-25   90.3   0.0     2   204   436   617   435   681 0.79 Penicillin binding protein transpeptidase domain
Bac_DnaA             PF00308.13   219 seq1835_BIOID40261   -            248     2e-16   60.2   0.0   1   1   1.9e-19   2.6e-15   56.5   0.0     6   212    33   226    29   232 0.87 Bacterial dnaA  protein
MFS_1                PF07690.11   354 seq1836_BIOID40261   -            247   1.8e-18   66.3  17.7   1   1   1.5e-22   2.1e-18   66.1  12.3     2   228    20   238    19   245 0.82 Major Facilitator Superfamily
DUF718               PF05336.8    106 seq1837_BIOID40261   -            104   5.8e-37  125.6   0.5   1   1   4.6e-41   6.4e-37  125.4   0.3     2   105     3   103     2   104 0.99 Domain of unknown function (DUF718)
CTP_synth_N          PF06418.9    276 seq1838_BIOID40261   -            545  1.9e-130  433.8   0.0   1   1  8.6e-134    3e-130  433.1   0.0     1   276     3   276     3   276 0.98 CTP synthase N-terminus
GATase               PF00117.23   192 seq1838_BIOID40261   -            545   5.3e-52  175.9   0.0   1   1   2.7e-55   9.2e-52  175.1   0.0     2   192   301   535   300   535 0.90 Glutamine amidotransferase class-I
Peptidase_C26        PF07722.8    217 seq1838_BIOID40261   -            545   1.1e-10   41.2   0.7   1   1   1.8e-13   6.1e-10   38.7   0.1    99   217   365   517   359   517 0.80 Peptidase C26
CbiA                 PF01656.18   195 seq1838_BIOID40261   -            545   1.4e-05   24.4   0.0   1   1   9.4e-09   3.2e-05   23.3   0.0     8   109    14   148     7   178 0.73 CobQ/CobB/MinD/ParA nucleotide binding domain
DUF333               PF03891.10    50 seq1839_BIOID40261   -             84   1.4e-20   72.6   0.0   1   1   1.3e-24   1.7e-20   72.4   0.0     1    50    31    79    31    79 0.98 Domain of unknown function (DUF333)
Phage_portal         PF04860.7    347 seq1840_BIOID40261   -            345   1.9e-63  214.1   0.0   1   1   1.8e-67   2.4e-63  213.8   0.0    12   316    49   341    40   344 0.91 Phage portal protein
P-II                 PF00543.17   102 seq1841_BIOID40261   -            112   2.4e-40  136.9   1.0   1   1     2e-44   2.7e-40  136.8   0.7     1   102     4   105     4   105 0.99 Nitrogen regulatory protein P-II
DUF2498              PF10692.4     82 seq1843_BIOID40261   -             83   2.6e-44  148.6   0.1   1   1   2.2e-48   2.9e-44  148.4   0.1     2    82     3    83     2    83 0.98 Protein of unknown function (DUF2498)
PTS_EIIA_2           PF00359.17   142 seq1844_BIOID40261   -            148   4.8e-30  104.0   0.0   1   1     4e-34   5.4e-30  103.8   0.0     3   141     4   144     2   145 0.97 Phosphoenolpyruvate-dependent sugar phosphotransferase system, EIIA 2
EamA                 PF00892.15   126 seq1845_BIOID40261   -            188   3.2e-20   72.3  18.7   1   1   2.4e-24   3.2e-20   72.3  13.0     1   126    48   172    40   172 0.96 EamA-like transporter family
Ammonium_transp      PF00909.16   399 seq1846_BIOID40261   -            428  4.8e-131  436.7  40.0   1   1    4e-135  5.5e-131  436.6  27.8     1   399    33   426    33   426 0.96 Ammonium Transporter Family
Response_reg         PF00072.19   112 seq1848_BIOID40261   -            215   1.2e-30  105.6   0.4   1   1   5.3e-34   1.8e-30  105.0   0.3     1   112     9   121     9   121 0.99 Response regulator receiver domain
GerE                 PF00196.14    58 seq1848_BIOID40261   -            215   4.1e-25   86.7   0.5   1   1   2.5e-28   8.5e-25   85.7   0.4     2    57   152   207   151   208 0.96 Bacterial regulatory proteins, luxR family
Sigma70_r4_2         PF08281.7     54 seq1848_BIOID40261   -            215   1.4e-07   30.7   0.1   1   1   8.1e-11   2.8e-07   29.7   0.0    25    54   167   196   154   196 0.93 Sigma-70, region 4
HTH_24               PF13412.1     48 seq1848_BIOID40261   -            215   1.6e-05   24.0   1.1   1   1   1.8e-08   6.1e-05   22.2   0.3     6    43   159   194   154   195 0.80 Winged helix-turn-helix DNA-binding
RHS                  PF03527.9     41 seq1851_BIOID40261   -            387   4.3e-21   74.2   0.8   1   1   7.6e-25     1e-20   73.0   0.6     1    41   123   163   123   163 0.96 RHS protein
PTS_EIIC             PF02378.13   321 seq1852_BIOID40261   -            483   3.8e-29  101.4  32.4   1   1   5.6e-33   3.8e-29  101.4  22.5     2   318   134   406   133   410 0.90 Phosphotransferase system, EIIC
PTS_IIB              PF02302.12    90 seq1852_BIOID40261   -            483   2.5e-17   62.9   0.1   1   1   6.5e-21   4.5e-17   62.1   0.1     2    89     9   101     8   102 0.95 PTS system, Lactose/Cellobiose specific IIB subunit
Enolase_C            PF00113.17   296 seq1855_BIOID40261   -            430  1.8e-140  466.9   3.8   1   1  3.4e-144  2.3e-140  466.6   2.7     2   293   144   428   143   430 0.99 Enolase, C-terminal TIM barrel domain
Enolase_N            PF03952.11   132 seq1855_BIOID40261   -            430   4.2e-60  201.3   0.8   1   1   1.5e-63   9.9e-60  200.1   0.6     1   132     3   134     3   134 0.99 Enolase, N-terminal domain
adh_short            PF00106.20   167 seq1861_BIOID40261   -            252   2.8e-37  128.1   0.1   1   1   1.2e-40   3.3e-37  127.8   0.1     2   166    14   183    13   184 0.95 short chain dehydrogenase
KR                   PF08659.5    181 seq1861_BIOID40261   -            252   2.4e-16   59.8   0.0   1   1   1.1e-19   3.1e-16   59.4   0.0     3   166    15   182    14   195 0.87 KR domain
adh_short_C2         PF13561.1    243 seq1861_BIOID40261   -            252   5.9e-16   58.8   0.0   1   1   2.7e-19   7.4e-16   58.5   0.0     6   189    22   204    19   223 0.90 Enoyl-(Acyl carrier protein) reductase
[truncated: 1,456,798 more chars]
