# Supplementary material for: A domain sequence approach to pangenomics: applications to Escherichia coli
Source: F1000Res. 2013 May 29;1:19. Originally published 2012 Oct 1. [Version 2] doi: 10.12688/f1000research.1-19.v2 (PMC3901455; doi:10.12688/f1000research.1-19.v2)
Supplement: The 347 text files show the results from scanning each of the fasta-files against the Pfam-A database [file f1000research-1-1101-s0002.tgz › Escherichia_coli_M605_BIOID52483.txt]

#                                                                            --- full sequence --- -------------- this domain -------------   hmm coord   ali coord   env coord
# target name        accession   tlen query name           accession   qlen   E-value  score  bias   #  of  c-Evalue  i-Evalue  score  bias  from    to  from    to  from    to  acc description of target
#------------------- ---------- ----- -------------------- ---------- ----- --------- ------ ----- --- --- --------- --------- ------ ----- ----- ----- ----- ----- ----- ----- ---- ---------------------
TraU                 PF06834.6    280 seq2_BIOID52483      -            330   8.6e-85  284.1   0.8   1   1   7.2e-89   9.8e-85  283.9   0.6     2   279    29   329    28   330 0.97 TraU protein
TrwB_AAD_bind        PF10412.4    386 seq4_BIOID52483      -            729  3.5e-148  493.2   0.0   1   1  1.6e-151  4.3e-148  492.9   0.0     2   386   172   561   171   561 0.99 Type IV secretion-system coupling protein DNA-binding domain
TraD_N               PF12615.3    101 seq4_BIOID52483      -            729   1.6e-33  114.9  12.2   1   1   2.3e-36   6.4e-33  113.0   8.2     1   101    31   129    31   129 0.99 F sex factor protein N terminal
TraG-D_C             PF12696.2    128 seq4_BIOID52483      -            729   1.1e-18   67.2   0.0   1   1   7.1e-22   1.9e-18   66.4   0.0     1   127   419   541   419   542 0.86 TraM recognition site of TraD and TraG
T4SS-DNA_transf      PF02534.9    469 seq4_BIOID52483      -            729   6.2e-08   31.5   0.0   1   1   5.1e-11   1.4e-07   30.3   0.0   250   361   362   476   198   500 0.76 Type IV secretory system Conjugative DNA transfer
LZ_Tnp_IS66          PF13007.2     78 seq5_BIOID52483      -             79   5.8e-05   23.5   1.5   1   1   4.2e-09   5.8e-05   23.5   1.0     2    31    46    75    45    79 0.83 Transposase C of IS166 homeodomain
HTH_19               PF12844.2     64 seq7_BIOID52483      -            153   6.1e-15   54.9   0.4   1   1   7.3e-18   2.5e-14   52.9   0.0     8    61    10    63     4    65 0.94 Helix-turn-helix domain
HTH_3                PF01381.17    55 seq7_BIOID52483      -            153   1.8e-14   53.2   0.2   1   1   1.8e-17   6.2e-14   51.4   0.1     1    54     6    59     6    60 0.95 Helix-turn-helix
HTH_31               PF13560.1     64 seq7_BIOID52483      -            153     3e-07   30.3   0.0   1   1   1.3e-10   4.6e-07   29.8   0.0     5    60     5    59     2    61 0.95 Helix-turn-helix domain
SSB                  PF00436.20   104 seq8_BIOID52483      -            145   5.3e-27   93.5   0.5   1   1   5.2e-31   7.1e-27   93.2   0.3    26   101     2    81     1    84 0.94 Single-strand binding protein family
HTH_Tnp_1            PF01527.15    76 seq9_BIOID52483      -            103   5.3e-09   35.7   0.6   1   1   1.5e-12   6.7e-09   35.4   0.4     2    76     4    79     3    85 0.84 Transposase
HTH_28               PF13518.1     52 seq9_BIOID52483      -            103   2.7e-07   30.3   0.1   1   1   1.1e-10     5e-07   29.4   0.1     1    40    13    53    13    60 0.88 Helix-turn-helix domain
LZ_Tnp_IS66          PF13007.2     78 seq10_BIOID52483     -             79   5.8e-05   23.5   1.5   1   1   4.2e-09   5.8e-05   23.5   1.0     2    31    46    75    45    79 0.83 Transposase C of IS166 homeodomain
HTH_Tnp_1            PF01527.15    76 seq19_BIOID52483     -            225   7.7e-26   89.7   0.1   1   1   6.3e-26   2.2e-22   78.6   0.0     2    74    95   171    94   173 0.93 Transposase
HTH_28               PF13518.1     52 seq19_BIOID52483     -            225   3.2e-11   42.8   0.0   1   1   1.4e-08   4.9e-05   23.0   0.0     9    42    24    57    18    63 0.86 Helix-turn-helix domain
DUF932               PF06067.6    239 seq21_BIOID52483     -            298   3.4e-69  232.6   0.0   1   1   3.2e-73   4.4e-69  232.3   0.0     1   239    61   287    61   287 0.99 Domain of unknown function (DUF932)
TraH                 PF06122.6    361 seq22_BIOID52483     -            319   6.3e-59  199.4   0.3   1   1   6.5e-63   8.9e-59  198.9   0.2   111   361     2   240     1   240 0.93 Conjugative relaxosome accessory transposon protein
PsiB                 PF06290.6    143 seq24_BIOID52483     -            144   1.8e-71  238.0   0.0   1   1   1.5e-75     2e-71  237.9   0.0     1   143     1   143     1   143 0.99 Plasmid SOS inhibition protein (PsiB)
Dimer_Tnp_Tn5        PF02281.11   109 seq25_BIOID52483     -            122   1.2e-18   67.0   0.2   1   1   1.1e-22   1.6e-18   66.7   0.2     9   102    29   118    19   121 0.85 Transposase Tn5 dimerisation domain
PLDc_2               PF13091.1    126 seq26_BIOID52483     -            230   1.8e-09   37.2   1.5   1   1   2.4e-13   3.2e-09   36.4   1.0     2   122    14   131    13   135 0.78 PLD-like domain
4HBT                 PF03061.17    79 seq28_BIOID52483     -            134     8e-19   67.4   0.4   1   1   2.4e-22   1.1e-18   66.9   0.3     1    77    20   103    20   105 0.98 Thioesterase superfamily
4HBT_2               PF13279.1    121 seq28_BIOID52483     -            134   2.7e-12   47.0   0.2   1   1   7.1e-16   3.2e-12   46.8   0.1     3   117    14   128    12   132 0.88 Thioesterase-like superfamily
Acyl-ACP_TE          PF01643.12   249 seq28_BIOID52483     -            134   1.3e-05   24.2   0.1   1   1   3.1e-09   1.4e-05   24.0   0.0    31   132    33   132     4   134 0.79 Acyl-ACP thioesterase
rve                  PF00665.21   120 seq32_BIOID52483     -            348   4.2e-28   97.7   0.0   1   1   3.6e-31   9.9e-28   96.5   0.0     2   120   176   292   175   292 0.98 Integrase core domain
rve_3                PF13683.1     67 seq32_BIOID52483     -            348   5.9e-14   51.2   0.1   1   1     5e-17   1.4e-13   50.0   0.1     2    67   264   330   263   330 0.97 Integrase core domain
DDE_Tnp_IS240        PF13610.1    140 seq32_BIOID52483     -            348   5.9e-12   45.6   0.0   1   1   3.4e-15   9.3e-12   44.9   0.0     2   139   181   322   180   323 0.91 DDE domain
HTH_21               PF13276.1     60 seq32_BIOID52483     -            348   3.3e-09   36.5   1.2   1   1   2.8e-12   7.6e-09   35.3   0.1     5    58   100   152    96   156 0.88 HTH-like domain
rve_2                PF13333.1     52 seq32_BIOID52483     -            348   4.1e-08   33.0   0.1   1   1   2.9e-11   7.9e-08   32.1   0.1     1    50   282   336   282   337 0.90 Integrase core domain
ProQ                 PF04352.8    115 seq36_BIOID52483     -            186   1.9e-30  104.6   2.2   1   1   5.2e-33   3.5e-29  100.6   0.0     6   113    73   180    68   181 0.96 ProQ/FINO family
FinO_N               PF12602.3     72 seq36_BIOID52483     -            186   1.3e-24   86.1  11.8   1   1   3.9e-28   2.7e-24   85.1   8.2     1    72     1    62     1    62 0.98 Fertility inhibition protein N terminal
Colicin_Pyocin       PF01320.13    85 seq38_BIOID52483     -             98   1.2e-29  101.9   0.7   1   1     1e-33   1.4e-29  101.6   0.5     3    85     6    96     3    96 0.89 Colicin immunity protein / pyocin immunity protein
TraU                 PF06834.6    280 seq41_BIOID52483     -            109   1.6e-32  112.6   0.2   1   1   1.2e-36   1.7e-32  112.5   0.1   171   279     1   108     1   109 0.98 TraU protein
DUF905               PF06006.7     71 seq47_BIOID52483     -             77   2.6e-38  129.1   0.2   1   1   2.1e-42   2.9e-38  128.9   0.2     2    71     9    77     8    77 0.98 Bacterial protein of unknown function (DUF905)
DDE_Tnp_IS66         PF03050.9    271 seq59_BIOID52483     -            436   1.3e-98  329.4   0.1   1   1  3.5e-102   1.6e-98  329.1   0.0     1   270    99   385    99   386 0.98 Transposase IS66 family
DDE_Tnp_IS66_C       PF13817.1     39 seq59_BIOID52483     -            436   3.9e-18   65.0   0.6   1   1   1.9e-21   8.6e-18   63.9   0.1     1    39   392   430   392   430 0.98 IS66 C-terminal element
HTH_Tnp_IS66         PF13005.2     59 seq59_BIOID52483     -            436   1.3e-17   63.2   6.8   1   1   6.3e-21   2.9e-17   62.1   4.7     2    59    38    93    37    93 0.98 putative Helix-turn-helix domain of transposase IS66
Resolvase            PF00239.16   141 seq60_BIOID52483     -            197   1.9e-49  167.0   0.0   1   1   3.4e-53   2.3e-49  166.7   0.0     2   140     3   135     2   136 0.98 Resolvase, N terminal domain
HTH_7                PF02796.10    45 seq60_BIOID52483     -            197   5.4e-16   58.0   0.1   1   1   7.3e-19     5e-15   54.9   0.0     1    44   138   181   138   182 0.98 Helix-turn-helix domain of resolvase
TraN                 PF06986.6    248 seq61_BIOID52483     -            602   3.2e-74  249.2  25.2   1   1   2.4e-78   3.2e-74  249.2  17.5     4   247   306   552   303   553 0.95 Type-1V conjugative transfer system mating pair stabilisation
LZ_Tnp_IS66          PF13007.2     78 seq62_BIOID52483     -             79   5.8e-05   23.5   1.5   1   1   4.2e-09   5.8e-05   23.5   1.0     2    31    46    75    45    79 0.83 Transposase C of IS166 homeodomain
HlyD_2               PF12700.2    328 seq67_BIOID52483     -            464     4e-26   91.8   1.6   1   1   1.5e-29     5e-26   91.5   1.1     9   328   123   425   115   425 0.82 HlyD family secretion protein
HlyD                 PF00529.15   306 seq67_BIOID52483     -            464   2.7e-23   82.6  16.8   1   1     1e-26   3.5e-23   82.2  11.5     1   241   135   360   135   425 0.85 HlyD family secretion protein
HlyD_3               PF13437.1    105 seq67_BIOID52483     -            464   8.3e-17   61.3   3.9   1   1   1.5e-14   5.2e-11   42.6   0.6     1   101   246   351   246   356 0.93 HlyD family secretion protein
Biotin_lipoyl_2      PF13533.1     50 seq67_BIOID52483     -            464     3e-14   52.2   6.6   1   1   7.9e-17   2.7e-13   49.2   0.3     2    50   136   184   135   184 0.97 Biotin-lipoyl like
ProQ                 PF04352.8    115 seq74_BIOID52483     -            186   1.2e-30  105.3   2.3   1   1   2.8e-33   1.9e-29  101.4   0.0     6   113    73   180    68   181 0.96 ProQ/FINO family
FinO_N               PF12602.3     72 seq74_BIOID52483     -            186   1.9e-25   88.8  12.2   1   1   5.3e-29   3.6e-25   87.9   8.5     1    72     1    62     1    62 0.98 Fertility inhibition protein N terminal
TnpB_IS66            PF05717.8    108 seq75_BIOID52483     -             90   7.2e-26   89.6   0.1   1   1   5.6e-30   7.6e-26   89.5   0.0    24   107     4    85     1    86 0.90 IS66 Orf2 like protein
NadA                 PF02445.11   296 seq80_BIOID52483     -            347  3.3e-105  351.0   0.0   1   1  2.7e-109  3.7e-105  350.8   0.0     2   295    31   340    30   341 0.97 Quinolinate synthetase A protein
HHH_3                PF12836.2     65 seq81_BIOID52483     -            123   4.6e-19   68.0   0.0   1   1   1.3e-22   5.9e-19   67.6   0.0     3    61    59   118    57   122 0.93 Helix-hairpin-helix motif
Phage_lysis          PF03245.8    125 seq83_BIOID52483     -            103     5e-37  126.5   6.3   1   1     4e-41   5.5e-37  126.4   4.4    26   125     1   103     1   103 0.97 Bacteriophage lysis protein
FGGY_C               PF02782.11   197 seq91_BIOID52483     -            257   7.7e-22   77.7   0.0   1   1   6.5e-26   8.8e-22   77.5   0.0    33   196    21   184     1   185 0.78 FGGY family of carbohydrate kinases, C-terminal domain
Hexapep              PF00132.19    36 seq94_BIOID52483     -            282   2.2e-19   67.9   6.9   1   3   1.6e-09   2.1e-05   23.6   0.0     2    36   111   145   110   145 0.96 Bacterial transferase hexapeptide (six repeats)
Hexapep              PF00132.19    36 seq94_BIOID52483     -            282   2.2e-19   67.9   6.9   2   3   3.7e-11   5.1e-07   28.7   0.5     3    33   180   209   178   211 0.94 Bacterial transferase hexapeptide (six repeats)
Hexapep              PF00132.19    36 seq94_BIOID52483     -            282   2.2e-19   67.9   6.9   3   3   1.7e-11   2.4e-07   29.8   0.6     1    34   195   228   195   230 0.95 Bacterial transferase hexapeptide (six repeats)
ParBc                PF02195.13    90 seq98_BIOID52483     -            461     1e-22   79.9   0.0   1   1   1.9e-26   2.7e-22   78.5   0.0     1    89    56   151    56   152 0.95 ParB-like nuclease domain
MurB_C               PF02873.11   105 seq99_BIOID52483     -            342   5.4e-41  138.4   0.0   1   1   1.4e-44   9.4e-41  137.7   0.0     1   105   203   330   203   330 0.99 UDP-N-acetylenolpyruvoylglucosamine reductase, C-terminal domain
FAD_binding_4        PF01565.18   139 seq99_BIOID52483     -            342   5.1e-27   93.9   0.1   1   1   2.7e-30   1.8e-26   92.1   0.0     2   138    18   149    17   150 0.91 FAD binding domain
TerB                 PF05099.8    140 seq101_BIOID52483    -            141   1.3e-06   28.1   2.2   1   1   4.2e-10   5.7e-06   26.0   1.5    11   134    13   139     5   141 0.81 Tellurite resistance protein TerB
MotA_ExbB            PF01618.11   139 seq103_BIOID52483    -            230   5.4e-47  158.7   0.2   1   1   5.3e-51   7.2e-47  158.3   0.1     2   138    74   210    73   211 0.98 MotA/TolQ/ExbB proton channel family
PsiA                 PF06952.6    238 seq104_BIOID52483    -            239  2.3e-112  373.7   7.9   1   1  1.9e-116  2.6e-112  373.5   5.4     1   237     1   236     1   237 0.99 PsiA protein
DUF406               PF04175.7     94 seq105_BIOID52483    -             56   5.4e-14   52.3   0.4   1   1   4.2e-18   5.8e-14   52.2   0.3    44    94     3    53     1    53 0.93 Protein of unknown function (DUF406)
Autotransporter      PF03797.14   265 seq114_BIOID52483    -           1171   4.9e-44  150.5  21.4   1   1   1.1e-47   4.9e-44  150.5  14.8     3   264   886  1156   884  1162 0.95 Autotransporter beta-domain
Autotrns_rpt         PF12951.2     32 seq114_BIOID52483    -           1171   7.5e-10   38.2   3.8   1   1   1.7e-13   7.5e-10   38.2   2.6     1    32   613   644   613   644 0.96 Autotransporter-associated beta strand repeat
Pertactin            PF03212.9    121 seq114_BIOID52483    -           1171   1.7e-05   24.4   3.8   1   1   3.7e-09   1.7e-05   24.4   2.6    15   120   712   823   698   824 0.73 Pertactin
IstB_IS21            PF01695.12   178 seq115_BIOID52483    -            344     1e-31  109.6   0.0   1   1   2.6e-35   1.8e-31  108.8   0.0     1    89   231   319   231   336 0.93 IstB-like ATP binding protein
rve                  PF00665.21   120 seq115_BIOID52483    -            344   7.1e-18   64.7   0.0   1   1     2e-21   1.4e-17   63.7   0.0    11   120    62   179    58   179 0.97 Integrase core domain
Fimbrial             PF00419.15   145 seq118_BIOID52483    -            113   1.4e-13   51.1   0.7   1   1   1.2e-17   1.6e-13   50.9   0.5    40   144     9   112     5   113 0.80 Fimbrial protein
DDE_Tnp_IS66         PF03050.9    271 seq120_BIOID52483    -            523  1.1e-101  339.5   0.2   1   1  3.1e-105  1.1e-101  339.5   0.1     1   270   186   472   186   473 0.99 Transposase IS66 family
DDE_Tnp_IS66_C       PF13817.1     39 seq120_BIOID52483    -            523   3.5e-19   68.4   0.4   1   1   3.6e-22   1.2e-18   66.6   0.3     1    39   479   517   479   517 0.98 IS66 C-terminal element
HTH_Tnp_IS66         PF13005.2     59 seq120_BIOID52483    -            523   3.7e-17   61.7   5.8   1   1   2.3e-20     8e-17   60.7   4.1     2    59   125   180   124   180 0.96 putative Helix-turn-helix domain of transposase IS66
LZ_Tnp_IS66          PF13007.2     78 seq120_BIOID52483    -            523   5.3e-13   49.3   8.9   1   1     4e-16   1.4e-12   47.9   6.2     2    77    46   121    45   122 0.85 Transposase C of IS166 homeodomain
DiS_P_DiS            PF06750.8     92 seq124_BIOID52483    -            256   1.6e-20   72.5   0.1   1   1   5.2e-24   3.5e-20   71.4   0.1     2    91    20   113    19   114 0.93 Bacterial Peptidase A24 N-terminal domain
Peptidase_A24        PF01478.13   106 seq124_BIOID52483    -            256   4.3e-14   52.4  12.5   1   1   6.2e-18   4.3e-14   52.4   8.7     3   105   124   228   122   229 0.85 Type IV leader peptidase family
Usp                  PF00582.21   140 seq126_BIOID52483    -            142   5.6e-17   62.1   0.0   1   1   4.8e-21   6.5e-17   61.9   0.0     2   139     3   137     2   138 0.93 Universal stress protein family
Replicase            PF03090.12   137 seq128_BIOID52483    -            311   8.6e-52  174.5   0.1   1   1   6.1e-55   1.4e-51  173.8   0.1     2   137    25   158    24   158 0.99 Replicase family
PriCT_1              PF08708.6     72 seq128_BIOID52483    -            311   4.1e-23   80.8   0.3   1   1   4.8e-26   1.1e-22   79.4   0.1     4    72   166   238   163   238 0.95 Primase C terminal 1 (PriCT-1)
HTH_23               PF13384.1     50 seq128_BIOID52483    -            311   9.1e-09   34.5   0.1   1   1   2.8e-11   6.3e-08   31.9   0.0     5    37   275   307   272   311 0.94 Homeodomain-like domain
TnpB_IS66            PF05717.8    108 seq130_BIOID52483    -            115   3.5e-44  148.5   0.0   1   1   2.8e-48   3.9e-44  148.3   0.0     2   106     7   109     6   111 0.96 IS66 Orf2 like protein
Caudo_TAP            PF02413.12   130 seq131_BIOID52483    -            198   5.8e-27   94.3   1.8   1   1   2.6e-30   3.6e-26   91.7   1.3     1   130    76   197    25   197 0.88 Caudovirales tail fibre assembly protein
T4SS-DNA_transf      PF02534.9    469 seq133_BIOID52483    -            580   1.5e-12   46.7   0.4   1   1   2.8e-09   7.7e-06   24.6   0.0   242   403   343   504   333   542 0.86 Type IV secretory system Conjugative DNA transfer
DUF87                PF01935.12   229 seq133_BIOID52483    -            580   8.4e-09   35.4   0.0   1   1   7.1e-12   1.9e-08   34.2   0.0     6   176   178   389   173   418 0.67 Domain of unknown function DUF87
TraG-D_C             PF12696.2    128 seq133_BIOID52483    -            580   2.2e-06   27.4   0.0   1   1   1.6e-09   4.4e-06   26.4   0.0     2    90   404   495   403   520 0.84 TraM recognition site of TraD and TraG
SecE                 PF00584.15    57 seq139_BIOID52483    -            127   2.4e-21   74.9   1.0   1   1   1.8e-25   2.4e-21   74.9   0.7     2    56    68   122    67   123 0.97 SecE/Sec61-gamma subunits of protein translocation complex
Colicin_Pyocin       PF01320.13    85 seq144_BIOID52483    -             96   2.1e-31  107.4   0.2   1   1   1.9e-35   2.6e-31  107.1   0.1     2    85     3    94     2    94 0.90 Colicin immunity protein / pyocin immunity protein
CcdA                 PF07362.7     72 seq145_BIOID52483    -             84   2.9e-26   91.0   0.9   1   1   2.4e-30   3.3e-26   90.8   0.6     1    72    13    84    13    84 0.99 Post-segregation antitoxin CcdA
FGE-sulfatase        PF03781.11   260 seq148_BIOID52483    -            298   5.7e-47  160.1   0.2   1   1   4.9e-51   6.7e-47  159.9   0.1     2   259    38   291    37   292 0.83 Formylglycine-generating sulfatase enzyme
DUF3927              PF13064.1     46 seq149_BIOID52483    -             54   5.6e-20   70.4   7.7   1   1   4.6e-24   6.2e-20   70.2   5.3     2    46     4    48     3    48 0.97 Protein of unknown function (DUF3927)
4HBT_2               PF13279.1    121 seq151_BIOID52483    -            132   7.4e-17   61.8   0.0   1   1   1.9e-20   8.5e-17   61.6   0.0     4   109    10   114     7   129 0.87 Thioesterase-like superfamily
Acyl-ACP_TE          PF01643.12   249 seq151_BIOID52483    -            132   1.1e-14   53.9   0.2   1   2   9.8e-09   4.5e-05   22.4   0.1   155   182     2    29     1    33 0.91 Acyl-ACP thioesterase
Acyl-ACP_TE          PF01643.12   249 seq151_BIOID52483    -            132   1.1e-14   53.9   0.2   2   2   4.6e-11   2.1e-07   30.0   0.0    46   133    39   128    30   132 0.90 Acyl-ACP thioesterase
4HBT                 PF03061.17    79 seq151_BIOID52483    -            132   3.4e-14   52.5   0.0   1   1     1e-17   4.6e-14   52.1   0.0     2    77    16    97    15    99 0.96 Thioesterase superfamily
Aldo_ket_red         PF00248.16   283 seq152_BIOID52483    -            267   7.9e-57  192.1   0.7   1   1   7.3e-61     1e-56  191.7   0.5     2   281     6   250     5   251 0.95 Aldo/keto reductase family
RepB-RCR_reg         PF10723.4     85 seq155_BIOID52483    -             86   4.9e-23   80.5   0.5   1   1   4.3e-27   5.8e-23   80.3   0.4     1    72     1    71     1    80 0.96 Replication regulatory protein RepB
Mu-like_Com          PF10122.4     51 seq156_BIOID52483    -             62   4.5e-11   41.4   7.0   1   1   4.3e-15   5.9e-11   41.1   4.8     3    31     2    30     1    48 0.87 Mu-like prophage protein Com
CbiA                 PF01656.18   195 seq161_BIOID52483    -            401   7.5e-21   74.3   0.0   1   1   2.4e-24   1.6e-20   73.2   0.0     1   148   112   309   112   350 0.69 CobQ/CobB/MinD/ParA nucleotide binding domain
Abhydrolase_1        PF00561.15   230 seq165_BIOID52483    -            340   6.3e-26   91.2   0.0   1   1     6e-29     2e-25   89.5   0.0     4   218   105   312   102   315 0.96 alpha/beta hydrolase fold
Abhydrolase_6        PF12697.2    228 seq165_BIOID52483    -            340   5.4e-16   59.0   0.6   1   1   2.2e-19   7.6e-16   58.5   0.4     1   219    75   312    75   320 0.70 Alpha/beta hydrolase family
Abhydrolase_5        PF12695.2    142 seq165_BIOID52483    -            340   7.9e-11   41.7   0.2   1   1   7.2e-14   2.5e-10   40.1   0.2     2   141    75   308    74   309 0.65 Alpha/beta hydrolase family
DUF1144              PF06610.8    143 seq172_BIOID52483    -            149   4.1e-71  237.2   7.6   1   1   3.3e-75   4.5e-71  237.0   5.3     4   143     3   142     1   142 0.98 Protein of unknown function (DUF1144)
DDE_Tnp_IS66         PF03050.9    271 seq174_BIOID52483    -            533  1.5e-100  335.7   0.5   1   1  4.4e-104  1.5e-100  335.7   0.4     1   270   197   483   197   484 0.98 Transposase IS66 family
HTH_Tnp_IS66         PF13005.2     59 seq174_BIOID52483    -            533   7.8e-22   76.7   0.2   1   1   2.7e-24   9.1e-21   73.3   0.1     3    59   137   191   135   191 0.97 putative Helix-turn-helix domain of transposase IS66
DDE_Tnp_IS66_C       PF13817.1     39 seq174_BIOID52483    -            533     1e-17   63.7   1.7   1   1   7.1e-21   2.4e-17   62.5   1.2     1    39   490   528   490   528 0.99 IS66 C-terminal element
LZ_Tnp_IS66          PF13007.2     78 seq174_BIOID52483    -            533     1e-10   41.9  10.6   1   1   1.8e-13   6.1e-10   39.4   7.4     1    77    38   132    38   133 0.71 Transposase C of IS166 homeodomain
CcdB                 PF01845.12   102 seq177_BIOID52483    -            101   4.9e-41  138.6   0.1   1   1   3.9e-45   5.4e-41  138.5   0.1     1   102     1   101     1   101 0.99 CcdB protein
TonB_dep_Rec         PF00593.19   276 seq178_BIOID52483    -            749   3.4e-30  105.7  11.2   1   1     5e-34   3.4e-30  105.7   7.8     1   276   512   748   512   748 0.98 TonB dependent receptor
Plug                 PF07715.10   108 seq178_BIOID52483    -            749   9.5e-22   77.2   0.3   1   1   3.7e-25   2.5e-21   75.9   0.1     2   107    76   180    75   181 0.94 TonB-dependent Receptor Plug Domain
Iso_dh               PF00180.15   348 seq179_BIOID52483    -             50   1.6e-07   30.4   0.0   1   1   1.3e-11   1.8e-07   30.3   0.0   305   348     1    46     1    46 0.97 Isocitrate/isopropylmalate dehydrogenase
ExbD                 PF02472.11   130 seq183_BIOID52483    -            142     5e-23   81.3   0.1   1   1   4.1e-27   5.6e-23   81.2   0.1     2   129    10   141     9   142 0.89 Biopolymer transport protein ExbD/TolR
NusG                 PF02357.14    92 seq185_BIOID52483    -            181   5.3e-25   87.3   0.0   1   1   1.1e-28   7.7e-25   86.8   0.0     1    92     7   106     7   106 0.92 Transcription termination factor nusG
KOW                  PF00467.24    32 seq185_BIOID52483    -            181   1.3e-08   33.9   0.1   1   1   9.1e-12   6.2e-08   31.7   0.0     1    28   130   161   130   165 0.86 KOW motif
Replicase            PF03090.12   137 seq187_BIOID52483    -            304   3.5e-51  172.5   0.1   1   1   7.4e-55   5.1e-51  172.0   0.1     2   137    25   158    24   158 0.99 Replicase family
PriCT_1              PF08708.6     72 seq187_BIOID52483    -            304     1e-22   79.5   0.0   1   1   4.5e-26   3.1e-22   78.0   0.0     5    72   167   238   163   238 0.95 Primase C terminal 1 (PriCT-1)
MobA_MobL            PF03389.10   216 seq188_BIOID52483    -            715   1.1e-58  198.0   2.8   1   1   1.1e-60   1.5e-56  191.0   0.8     2   216    18   213    17   213 0.97 MobA/MobL family
HisG                 PF01634.13   163 seq193_BIOID52483    -            299   8.2e-55  184.7   0.0   1   1   1.7e-58   1.2e-54  184.1   0.0     1   163    53   221    53   221 0.94 ATP phosphoribosyltransferase
HisG_C               PF08029.6     75 seq193_BIOID52483    -            299   5.6e-28   96.5   0.1   1   1   2.2e-31   1.5e-27   95.2   0.0     1    75   222   297   222   297 0.98 HisG, C-terminal domain
TraS                 PF10624.4    164 seq194_BIOID52483    -            161   1.6e-86  287.7   0.8   1   1   1.3e-90   1.8e-86  287.6   0.6     1   162     3   160     3   161 0.97 Plasmid conjugative transfer entry exclusion protein TraS
DUF3440              PF11922.3    181 seq196_BIOID52483    -            408   1.3e-55  187.6   0.5   1   2   3.7e-47   1.7e-43  148.1   0.0     1   108   240   352   240   357 0.96 Domain of unknown function (DUF3440)
DUF3440              PF11922.3    181 seq196_BIOID52483    -            408   1.3e-55  187.6   0.5   2   2   1.4e-13   6.6e-10   38.7   0.0   139   181   354   393   350   393 0.89 Domain of unknown function (DUF3440)
PAPS_reduct          PF01507.14   174 seq196_BIOID52483    -            408   1.8e-16   60.3   0.2   1   2   2.2e-10   9.9e-07   28.6   0.0     3    51    33    85    31    96 0.88 Phosphoadenosine phosphosulfate reductase family
PAPS_reduct          PF01507.14   174 seq196_BIOID52483    -            408   1.8e-16   60.3   0.2   2   2   1.2e-10   5.4e-07   29.4   0.0   101   160   163   234   151   253 0.86 Phosphoadenosine phosphosulfate reductase family
ATP_bind_3           PF01171.15   182 seq196_BIOID52483    -            408    0.0001   21.7   0.0   1   1   3.7e-08   0.00017   21.0   0.0     2    42    32    73    31   101 0.82 PP-loop family
Caudo_TAP            PF02413.12   130 seq197_BIOID52483    -            175   2.1e-37  128.1   1.3   1   1   1.9e-41   2.7e-37  127.7   0.9     3   130    41   175    39   175 0.98 Caudovirales tail fibre assembly protein
DNA_III_psi          PF03603.8    128 seq200_BIOID52483    -            137   9.9e-46  154.6   0.1   1   1   8.1e-50   1.1e-45  154.4   0.0     1   128     1   128     1   128 0.99 DNA polymerase III psi subunit
PfkB                 PF00294.19   301 seq201_BIOID52483    -            306   2.1e-73  246.9   0.0   1   1   1.9e-77   2.5e-73  246.7   0.0     2   299     3   298     2   300 0.95 pfkB family carbohydrate kinase
rve                  PF00665.21   120 seq203_BIOID52483    -            185     4e-14   52.6   0.7   1   1   8.6e-18   5.9e-14   52.1   0.3     2    83    69   145    68   176 0.92 Integrase core domain
HTH_21               PF13276.1     60 seq203_BIOID52483    -            185   8.4e-13   48.0   2.6   1   1     2e-16   1.4e-12   47.3   1.8    14    60     2    47     1    47 0.96 HTH-like domain
SNase                PF00565.12   108 seq205_BIOID52483    -            173   1.1e-28   99.5   0.1   1   1   1.1e-32   1.4e-28   99.1   0.0     1   108    64   160    64   160 0.98 Staphylococcal nuclease homologue
Resolvase            PF00239.16   141 seq208_BIOID52483    -            208     7e-35  119.8   1.3   1   1   2.4e-38   3.3e-34  117.6   0.5     2   141     4   158     3   158 0.93 Resolvase, N terminal domain
IncFII_repA          PF02387.10   281 seq209_BIOID52483    -            294   5.7e-96  320.8   0.1   1   1    5e-100   6.8e-96  320.6   0.1     3   271     9   269     1   276 0.98 IncFII RepA protein family
SLT                  PF01464.15   121 seq210_BIOID52483    -            164   1.8e-16   59.6   0.0   1   1   1.7e-20   2.3e-16   59.2   0.0     2   118    12   134    11   137 0.90 Transglycosylase SLT domain
NMN_transporter      PF04973.7    182 seq211_BIOID52483    -            239   3.2e-46  156.9  26.8   1   2   2.7e-28   3.7e-24   85.0   5.9     1   104    23   127    23   132 0.95 Nicotinamide mononucleotide transporter
NMN_transporter      PF04973.7    182 seq211_BIOID52483    -            239   3.2e-46  156.9  26.8   2   2   3.2e-26   4.4e-22   78.3   7.2    87   181   134   228   129   229 0.94 Nicotinamide mononucleotide transporter
BPL_LplA_LipB        PF03099.14   125 seq213_BIOID52483    -            321   7.8e-21   74.2   0.0   1   1   2.6e-24   1.2e-20   73.6   0.0     3   125    85   208    83   208 0.89 Biotin/lipoate A/B protein ligase family
HTH_11               PF08279.7     55 seq213_BIOID52483    -            321     8e-13   47.7   0.0   1   1   4.4e-16     2e-12   46.4   0.0     4    54     9    58     8    59 0.92 HTH domain
BPL_C                PF02237.12    48 seq213_BIOID52483    -            321   1.6e-11   43.5   0.2   1   1   8.9e-15   4.1e-11   42.2   0.1     1    48   271   317   271   317 0.97 Biotin protein ligase C terminal domain
HTS                  PF04204.11   298 seq216_BIOID52483    -            309    8e-132  438.3   0.0   1   1  6.6e-136    9e-132  438.1   0.0     1   298     2   299     2   299 1.00 Homoserine O-succinyltransferase
DnaB_C               PF03796.10   265 seq218_BIOID52483    -            454  8.9e-107  355.7   0.2   1   1  2.6e-110  1.2e-106  355.3   0.1     1   263   188   445   188   447 0.97 DnaB-like helicase C terminal domain
DnaB                 PF00772.16   103 seq218_BIOID52483    -            454   3.3e-35  119.9   0.0   1   1   3.1e-38   1.4e-34  117.9   0.0     2   103     9   110     8   110 0.99 DnaB-like helicase N terminal domain
AAA_25               PF13481.1    194 seq218_BIOID52483    -            454   9.8e-13   47.8   0.1   1   1   4.1e-16   1.9e-12   46.9   0.1    13   190   187   368   174   372 0.82 AAA domain
Bro-N                PF02498.12    87 seq219_BIOID52483    -            231   1.8e-23   82.5   0.0   1   1     3e-27   4.1e-23   81.3   0.0     1    87    17   107    17   107 0.90 BRO family, N-terminal domain
IstB_IS21            PF01695.12   178 seq222_BIOID52483    -             94     1e-19   70.4   0.0   1   1     1e-23   1.4e-19   70.1   0.0   122   177     1    56     1    57 0.96 IstB-like ATP binding protein
GntR                 PF00392.16    64 seq224_BIOID52483    -            254   5.4e-26   89.6   0.4   1   1   1.8e-29   1.2e-25   88.5   0.3     2    64    12    74    11    74 0.97 Bacterial regulatory proteins, gntR family
FCD                  PF07729.7    125 seq224_BIOID52483    -            254   1.2e-16   60.9  11.2   1   1   3.5e-20   2.4e-16   60.0   7.8     1   124    99   226    99   227 0.90 FCD domain
GerE                 PF00196.14    58 seq225_BIOID52483    -            210     8e-14   50.5   0.0   1   1   1.9e-17   1.3e-13   49.9   0.0     3    56   145   198   143   199 0.95 Bacterial regulatory proteins, luxR family
DUF1040              PF06288.8     86 seq229_BIOID52483    -             89   1.6e-46  156.3   0.5   1   1   1.3e-50   1.8e-46  156.2   0.3     1    86     1    86     1    86 1.00 Protein of unknown function (DUF1040)
TolA                 PF06519.6     96 seq230_BIOID52483    -            415   2.2e-38  130.0   0.0   1   1   3.2e-42   2.2e-38  130.0   0.0     1    96   319   413   319   413 0.98 TolA C-terminal
TonB_2               PF13103.1     85 seq230_BIOID52483    -            415   2.8e-05   23.9   0.0   1   1   1.3e-08   9.2e-05   22.2   0.0     2    73   332   399   331   408 0.86 TonB C terminal
ACR_tran             PF00873.14  1021 seq232_BIOID52483    -           1040         0 1232.0  34.6   1   1         0         0 1231.8  24.0     2  1020    13  1022    12  1023 1.00 AcrB/AcrD/AcrF family
SecD_SecF            PF02355.11   189 seq232_BIOID52483    -           1040   8.5e-09   34.7  32.5   1   1   1.6e-09   1.1e-05   24.6  10.9    36   183   348   495   338   501 0.82 Protein export membrane protein
RNase_T              PF00929.19   164 seq235_BIOID52483    -            382     4e-07   30.3   0.0   1   1   8.3e-11   1.1e-06   28.8   0.0     2   160     7   158     6   162 0.86 Exonuclease
Acetyltransf_1       PF00583.19    83 seq236_BIOID52483    -            148   2.5e-20   72.1   0.0   1   1   2.4e-23   3.6e-20   71.6   0.0     4    82    48   120    45   121 0.92 Acetyltransferase (GNAT) family
Acetyltransf_10      PF13673.1    117 seq236_BIOID52483    -            148   4.4e-13   49.2   0.1   1   1   3.8e-16   5.8e-13   48.8   0.1    24   117    20   120     9   120 0.86 Acetyltransferase (GNAT) domain
FR47                 PF08445.5     86 seq236_BIOID52483    -            148   1.4e-12   47.0   0.1   1   1   1.2e-15   1.9e-12   46.6   0.0    17    81    59   124    42   130 0.82 FR47-like protein
Acetyltransf_7       PF13508.1     79 seq236_BIOID52483    -            148   3.5e-12   46.1   0.0   1   1   3.1e-15   4.8e-12   45.7   0.0     8    78    45   121    38   122 0.86 Acetyltransferase (GNAT) domain
Acetyltransf_4       PF13420.1    155 seq236_BIOID52483    -            148   8.4e-09   35.4   0.0   1   1   6.6e-12     1e-08   35.1   0.0    28   148    19   134     6   141 0.83 Acetyltransferase (GNAT) domain
Acetyltransf_3       PF13302.1    142 seq236_BIOID52483    -            148   2.7e-07   30.8   0.1   1   1   5.9e-10     9e-07   29.1   0.1    67   142    49   121     3   121 0.72 Acetyltransferase (GNAT) domain
Acetyltransf_8       PF13523.1    152 seq236_BIOID52483    -            148   2.3e-07   30.6   0.0   1   1     1e-09   1.5e-06   28.0   0.0    83   138    69   122    58   127 0.91 Acetyltransferase (GNAT) domain
Acetyltransf_9       PF13527.1    128 seq236_BIOID52483    -            148   5.3e-07   29.4   0.0   1   1   5.3e-10     8e-07   28.8   0.0    74   127    64   122    39   123 0.90 Acetyltransferase (GNAT) domain
Acetyltransf_6       PF13480.1    142 seq236_BIOID52483    -            148   4.1e-05   23.4   0.0   1   1   3.5e-08   5.3e-05   23.1   0.0    72   131    41   100    14   107 0.90 Acetyltransferase (GNAT) domain
FGE-sulfatase        PF03781.11   260 seq239_BIOID52483    -            294   3.5e-45  154.2   0.6   1   1     3e-49   4.1e-45  154.0   0.4     2   259    34   287    33   288 0.84 Formylglycine-generating sulfatase enzyme
DUF413               PF04219.7     94 seq240_BIOID52483    -            112   1.5e-38  130.2   0.1   1   1   1.4e-42   1.9e-38  129.9   0.1     1    90    10    99    10   102 0.97 Protein of unknown function, DUF
LysR_substrate       PF03466.15   209 seq241_BIOID52483    -            329   1.4e-30  105.8   0.0   1   1   2.8e-34   1.9e-30  105.4   0.0     3   206   115   322   113   324 0.95 LysR substrate binding domain
HTH_1                PF00126.22    60 seq241_BIOID52483    -            329   2.2e-18   65.6   0.3   1   1   5.1e-22   3.5e-18   64.9   0.2     4    60    33    89    30    89 0.96 Bacterial regulatory helix-turn-helix protein, lysR family
Ribosomal_L11_N      PF03946.9     60 seq245_BIOID52483    -            142   3.2e-32  109.6   0.3   1   1   8.7e-36   5.9e-32  108.7   0.2     1    60     8    67     8    67 0.99 Ribosomal protein L11, N-terminal domain
Ribosomal_L11        PF00298.14    69 seq245_BIOID52483    -            142   6.6e-29   99.7   2.9   1   1   1.8e-32   1.2e-28   98.8   2.0     1    69    72   140    72   140 0.99 Ribosomal protein L11, RNA binding domain
RVT_1                PF00078.22   214 seq246_BIOID52483    -            633   1.4e-63  214.0   0.0   1   1   3.1e-67   2.1e-63  213.4   0.0     1   214    89   367    89   367 0.98 Reverse transcriptase (RNA-dependent DNA polymerase)
Intron_maturas2      PF01348.16   146 seq246_BIOID52483    -            633   2.4e-15   56.6   2.5   1   1   2.6e-18   1.8e-14   53.8   1.5    22   100   413   508   393   555 0.69 Type II intron maturase
HHA                  PF05321.6     57 seq250_BIOID52483    -             69   3.7e-26   90.9   0.2   1   1   3.1e-30   4.2e-26   90.7   0.1     1    57    10    66    10    66 0.99 Haemolysin expression modulating protein
Phage_Nu1            PF07471.7    164 seq252_BIOID52483    -             39   9.2e-09   34.8   0.9   1   1   6.8e-13   9.2e-09   34.8   0.6    40    75     1    36     1    39 0.95 Phage DNA packaging protein Nu1
TonB_dep_Rec         PF00593.19   276 seq253_BIOID52483    -            715   1.1e-26   94.3  16.7   1   1   1.6e-30   1.1e-26   94.3  11.6     5   272   466   710   464   714 0.90 TonB dependent receptor
Plug                 PF07715.10   108 seq253_BIOID52483    -            715   2.9e-24   85.3   1.3   1   1   1.3e-27   8.7e-24   83.8   0.9     4   108    54   159    51   159 0.93 TonB-dependent Receptor Plug Domain
APH                  PF01636.18   239 seq254_BIOID52483    -            328   2.2e-41  142.0   2.0   1   1   5.1e-45   3.5e-41  141.4   1.4     2   232    31   259    30   269 0.84 Phosphotransferase enzyme family
EcKinase             PF02958.15   293 seq254_BIOID52483    -            328   7.3e-05   21.9   0.0   1   1   1.9e-08   0.00013   21.1   0.0   197   280   176   252   149   257 0.79 Ecdysteroid kinase
Malic_M              PF03949.10   255 seq256_BIOID52483    -            550   2.9e-87  292.3   0.1   1   1   5.5e-91   3.7e-87  291.9   0.0     1   255   263   516   263   516 0.98 Malic enzyme, NAD binding domain
malic                PF00390.14   182 seq256_BIOID52483    -            550   2.2e-69  232.5   0.0   1   1   4.8e-73   3.3e-69  232.0   0.0     1   182    73   253    73   253 0.99 Malic enzyme, N-terminal domain
Phage_Nu1            PF07471.7    164 seq257_BIOID52483    -            128   1.9e-31  108.6   0.0   1   1   1.6e-35   2.3e-31  108.3   0.0    64   164    12   110     4   110 0.90 Phage DNA packaging protein Nu1
UPF0270              PF06794.7     70 seq258_BIOID52483    -             72   9.2e-36  121.3   0.1   1   1   7.4e-40     1e-35  121.2   0.0     1    70     1    70     1    70 0.99 Uncharacterised protein family (UPF0270)
DUF883               PF05957.8     94 seq259_BIOID52483    -            113   6.8e-27   93.5   1.2   1   1   5.9e-31   8.1e-27   93.3   0.9     1    94    19   111    19   111 0.97 Bacterial protein of unknown function (DUF883)
Y1_Tnp               PF01797.11   121 seq260_BIOID52483    -             84   4.2e-07   29.7   0.9   1   1   5.2e-11   7.1e-07   29.0   0.4    80   121    22    61    11    61 0.86 Transposase IS200 like
TrbE                 PF11100.3     66 seq261_BIOID52483    -             86   2.1e-31  107.4   3.5   1   1   1.9e-35   2.6e-31  107.1   2.5     1    65    10    74    10    75 0.97 Conjugal transfer protein TrbE
Tra_M                PF05261.6    127 seq264_BIOID52483    -            127   1.3e-57  193.2   1.2   1   1   1.1e-61   1.4e-57  193.0   0.8     1   127     1   127     1   127 1.00 TraM protein
Histidinol_dh        PF00815.15   413 seq266_BIOID52483    -            434  8.4e-182  604.2   0.8   1   1  7.1e-186  9.7e-182  604.0   0.5     2   413    18   428    17   428 0.99 Histidinol dehydrogenase
ParB                 PF08775.5    127 seq267_BIOID52483    -            325   1.5e-35  122.1   6.8   1   1   4.5e-39   3.1e-35  121.1   4.7     1   127   194   317   194   317 0.98 ParB family
ParBc                PF02195.13    90 seq267_BIOID52483    -            325   2.4e-10   40.2   0.0   1   1   1.1e-13   7.7e-10   38.6   0.0    10    90    62   138    55   138 0.87 ParB-like nuclease domain
HAD_2                PF13419.1    176 seq269_BIOID52483    -            225     1e-27   97.4   0.0   1   1   2.6e-31   1.2e-27   97.2   0.0     1   176     6   195     6   195 0.91 Haloacid dehalogenase-like hydrolase
Hydrolase_like       PF13242.1     75 seq269_BIOID52483    -            225   5.1e-12   45.2   0.0   1   1   1.8e-15   8.2e-12   44.5   0.0     3    75   149   218   147   218 0.86 HAD-hyrolase-like
Hydrolase            PF00702.21   204 seq269_BIOID52483    -            225   3.2e-11   44.0   0.2   1   1   3.5e-14   1.6e-10   41.7   0.1   107   204    78   189     3   189 0.76 haloacid dehalogenase-like hydrolase
DUF2726              PF10881.3    126 seq270_BIOID52483    -            228   2.8e-27   94.7   0.1   1   1   3.3e-31   4.4e-27   94.0   0.0     2   108    59   169    58   183 0.94 Protein of unknown function (DUF2726)
PRK                  PF00485.13   194 seq275_BIOID52483    -            289   4.4e-74  248.1   0.0   1   1     4e-78   5.4e-74  247.8   0.0     1   194     7   214     7   214 0.99 Phosphoribulokinase / Uridine kinase family
ImpA-rel_N           PF06812.7     62 seq277_BIOID52483    -            545   2.6e-20   71.8   0.4   1   1   9.5e-24   1.3e-19   69.5   0.3     2    61    76   135    75   136 0.95 ImpA-related N-terminal
Ribosomal_L1         PF00687.16   221 seq278_BIOID52483    -            234   5.4e-50  169.6   0.3   1   1   4.6e-54   6.3e-50  169.4   0.2    13   220    28   220     8   221 0.90 Ribosomal protein L1p/L10e family
TraF                 PF13728.1    215 seq279_BIOID52483    -            247   5.9e-79  264.3   0.4   1   1   4.9e-83   6.7e-79  264.2   0.2     1   215    23   237    23   237 1.00 F plasmid transfer operon protein
BATS                 PF06968.8     92 seq281_BIOID52483    -            346   1.7e-29  101.3   0.0   1   1   5.5e-33   3.7e-29  100.2   0.0     1    92   220   312   220   312 0.99 Biotin and Thiamin Synthesis associated domain
Radical_SAM          PF04055.16   166 seq281_BIOID52483    -            346   3.9e-19   69.3   0.0   1   1   4.6e-22   3.2e-18   66.3   0.0     4   160    50   203    47   209 0.92 Radical SAM superfamily
MobA_MobL            PF03389.10   216 seq283_BIOID52483    -            516   2.3e-41  141.4   0.6   1   1   1.7e-45   2.3e-41  141.4   0.5    19   210    25   220    13   227 0.88 MobA/MobL family
LamB                 PF02264.10   398 seq284_BIOID52483    -            505  2.3e-120  402.2  11.7   1   1  4.3e-124    3e-120  401.8   8.1     1   398    97   505    97   505 0.98 LamB porin
Sugarporin_N         PF11471.3     60 seq284_BIOID52483    -            505   1.3e-07   30.9   4.5   1   1     2e-11   1.3e-07   30.9   3.1     1    58     1    57     1    59 0.84 Maltoporin periplasmic N-terminal extension
Transketolase_N      PF00456.16   333 seq290_BIOID52483    -            887   1.4e-22   79.8   0.1   1   2   3.1e-18   4.2e-14   51.9   0.0     7   217    84   297    78   306 0.76 Transketolase, thiamine diphosphate binding domain
Transketolase_N      PF00456.16   333 seq290_BIOID52483    -            887   1.4e-22   79.8   0.1   2   2   3.4e-10   4.6e-06   25.5   0.1   213   281   361   431   351   475 0.79 Transketolase, thiamine diphosphate binding domain
PsiB                 PF06290.6    143 seq291_BIOID52483    -            144   1.1e-71  238.7   0.0   1   1   8.7e-76   1.2e-71  238.6   0.0     1   143     1   143     1   143 0.99 Plasmid SOS inhibition protein (PsiB)
ParBc                PF02195.13    90 seq293_BIOID52483    -            212   5.9e-08   32.6   0.0   1   1   8.5e-12   1.2e-07   31.6   0.0     2    88    54   147    53   149 0.79 ParB-like nuclease domain
Glutaredoxin         PF00462.19    60 seq296_BIOID52483    -             81   7.9e-14   51.2   0.0   1   1   6.6e-18     9e-14   51.0   0.0     1    57     3    58     3    61 0.95 Glutaredoxin
PAS                  PF00989.19   113 seq297_BIOID52483    -            254   2.3e-16   59.4   0.0   1   1   6.8e-20   4.7e-16   58.4   0.0     3   109    49   147    47   151 0.94 PAS fold
PAS_8                PF13188.1     64 seq297_BIOID52483    -            254   8.5e-06   25.3   0.0   1   1   5.5e-09   3.8e-05   23.2   0.0     4    41    50    91    48   113 0.75 PAS domain
Malate_synthase      PF01274.17   523 seq299_BIOID52483    -            539    5e-213  707.7   0.0   1   1  4.1e-217  5.6e-213  707.5   0.0     2   522    18   538    17   539 0.99 Malate synthase
Methyltransf_23      PF13489.1    162 seq300_BIOID52483    -            252   1.1e-16   60.8   0.0   1   1   8.4e-20   1.6e-16   60.2   0.0     2   159    13   176     9   178 0.81 Methyltransferase domain
Methyltransf_18      PF12847.2    112 seq300_BIOID52483    -            252   1.4e-14   54.5   0.0   1   1   4.4e-17   8.7e-14   51.9   0.0     5   110    35   129    31   131 0.89 Methyltransferase domain
Methyltransf_11      PF08241.7     95 seq300_BIOID52483    -            252   1.4e-14   54.1   0.0   1   1   6.1e-17   1.2e-13   51.2   0.0     2    94    37   127    36   128 0.96 Methyltransferase domain
Methyltransf_31      PF13847.1    152 seq300_BIOID52483    -            252   2.1e-14   53.2   0.0   1   1   1.4e-17   2.7e-14   52.9   0.0     5   117    33   145    29   201 0.83 Methyltransferase domain
Methyltransf_25      PF13649.1    101 seq300_BIOID52483    -            252   3.2e-10   40.1   0.0   1   1   7.6e-13   1.5e-09   38.0   0.0     1    99    35   122    35   124 0.85 Methyltransferase domain
Methyltransf_12      PF08242.7     99 seq300_BIOID52483    -            252   7.8e-10   39.0   0.0   1   1   6.8e-13   1.3e-09   38.2   0.0     2    99    37   126    36   126 0.91 Methyltransferase domain
Trehalase            PF01204.13   512 seq301_BIOID52483    -            549  3.6e-161  537.1   0.1   1   1  3.2e-165  4.3e-161  536.8   0.0     1   511    70   546    70   547 0.96 Trehalase
Exo_endo_phos        PF03372.18   251 seq305_BIOID52483    -            274   6.6e-12   45.7   0.3   1   1   8.9e-16   1.2e-11   44.8   0.2     2   251    56   260    55   260 0.65 Endonuclease/Exonuclease/phosphatase family
Flavodoxin_NdrI      PF07972.6    122 seq307_BIOID52483    -            136   5.1e-47  158.6   0.0   1   1   4.3e-51   5.8e-47  158.4   0.0     1   122     5   123     5   123 0.97 NrdI Flavodoxin like
Glycos_transf_1      PF00534.15   172 seq309_BIOID52483    -            332   1.2e-05   24.6   0.0   1   1   1.4e-09     2e-05   23.9   0.0    85   159   231   304   226   318 0.83 Glycosyl transferases group 1
MobA_MobL            PF03389.10   216 seq311_BIOID52483    -            308   3.1e-35  121.4   2.8   1   1   3.3e-39   4.5e-35  120.8   1.9    22   211    25   219    15   223 0.89 MobA/MobL family
Phage_integrase      PF00589.17   173 seq312_BIOID52483    -            260   4.1e-35  120.8   0.0   1   1     4e-39   5.5e-35  120.4   0.0     1   171    42   234    42   236 0.86 Phage integrase family
Transaldolase        PF00923.14   287 seq313_BIOID52483    -            338    3e-104  348.0   0.3   1   1  2.5e-108  3.5e-104  347.8   0.2     1   287    35   334    35   334 0.95 Transaldolase
HTH_19               PF12844.2     64 seq315_BIOID52483    -             86   4.4e-15   55.3   0.1   1   1   1.7e-18   5.6e-15   55.0   0.0     8    61    10    63     4    65 0.94 Helix-turn-helix domain
HTH_3                PF01381.17    55 seq315_BIOID52483    -             86   1.2e-14   53.7   0.1   1   1   4.4e-18   1.5e-14   53.4   0.1     1    54     6    59     6    60 0.95 Helix-turn-helix
HTH_31               PF13560.1     64 seq315_BIOID52483    -             86   8.2e-08   32.2   0.0   1   1   2.9e-11   9.9e-08   31.9   0.0     5    60     5    59     2    62 0.95 Helix-turn-helix domain
HTH_26               PF13443.1     63 seq315_BIOID52483    -             86     4e-05   23.5   0.0   1   1   1.7e-08   5.7e-05   23.1   0.0    10    58    14    61     4    66 0.92 Cro/C1-type HTH DNA-binding domain
ShlB                 PF03865.8    404 seq316_BIOID52483    -            579   3.3e-43  147.8   1.9   1   1   6.3e-47   4.3e-43  147.4   1.3    10   343   190   521   181   553 0.91 Haemolysin secretion/activation protein ShlB/FhaC/HecB
POTRA_2              PF08479.6     76 seq316_BIOID52483    -            579   3.7e-24   84.0   0.0   1   1   1.1e-27   7.6e-24   83.0   0.0     1    76    94   170    94   170 0.99 POTRA domain, ShlB-type
GTP_EFTU             PF00009.22   188 seq317_BIOID52483    -            538     1e-44  152.1   0.0   1   1   3.4e-48   1.6e-44  151.5   0.0     3   187    22   286    20   287 0.92 Elongation factor Tu GTP binding domain
GTP_EFTU_D2          PF03144.20    74 seq317_BIOID52483    -            538   2.8e-11   43.2   0.1   1   1   2.7e-14   1.2e-10   41.2   0.0     2    74   323   389   322   389 0.97 Elongation factor Tu domain 2
LysR_substrate       PF03466.15   209 seq319_BIOID52483    -            315   3.1e-40  137.4   0.0   1   1   6.4e-44   4.3e-40  136.9   0.0     2   205   108   312   107   314 0.96 LysR substrate binding domain
HTH_1                PF00126.22    60 seq319_BIOID52483    -            315   3.2e-22   77.9   1.5   1   1   4.7e-26   3.2e-22   77.9   1.1     1    60    24    83    24    83 0.98 Bacterial regulatory helix-turn-helix protein, lysR family
DSBA                 PF01323.15   193 seq320_BIOID52483    -            208   1.1e-31  109.8   3.4   1   1   1.3e-34   9.2e-31  106.7   2.4     1   192    40   197    40   198 0.95 DSBA-like thioredoxin domain
Thioredoxin_4        PF13462.1    163 seq320_BIOID52483    -            208   4.5e-10   39.6   0.0   1   1   9.5e-14   6.5e-10   39.1   0.0    16   149    40   180    33   191 0.71 Thioredoxin
PD40                 PF07676.7     39 seq322_BIOID52483    -            431   1.2e-35  120.5   5.0   1   4   2.5e-08   8.6e-05   21.9   0.0    11    34   203   224   198   227 0.82 WD40-like Beta Propeller Repeat
PD40                 PF07676.7     39 seq322_BIOID52483    -            431   1.2e-35  120.5   5.0   2   4   8.4e-13   2.9e-09   36.2   0.0     2    39   238   273   237   273 0.95 WD40-like Beta Propeller Repeat
PD40                 PF07676.7     39 seq322_BIOID52483    -            431   1.2e-35  120.5   5.0   3   4   6.4e-13   2.2e-09   36.6   0.1     2    38   282   316   281   317 0.96 WD40-like Beta Propeller Repeat
PD40                 PF07676.7     39 seq322_BIOID52483    -            431   1.2e-35  120.5   5.0   4   4   4.2e-07    0.0014   18.0   0.0     3    30   370   397   368   403 0.93 WD40-like Beta Propeller Repeat
TolB_N               PF04052.8    105 seq322_BIOID52483    -            431   9.2e-32  109.1   0.0   1   1   7.2e-35   2.5e-31  107.7   0.0     1    99    24   122    24   127 0.97 TolB amino-terminal domain
DPPIV_N              PF00930.16   353 seq322_BIOID52483    -            431   1.6e-13   49.8   0.0   1   1   2.3e-13     8e-10   37.7   0.0   239   348   249   353   220   358 0.87 Dipeptidyl peptidase IV (DPP IV) N-terminal region
Rop                  PF01815.11    61 seq324_BIOID52483    -             63   1.9e-33  113.5   2.4   1   1   1.6e-37   2.1e-33  113.4   1.7     1    60     1    60     1    61 0.98 Rop protein
Autotrns_rpt         PF12951.2     32 seq328_BIOID52483    -            211     5e-07   29.1   1.2   1   1   3.7e-11     5e-07   29.1   0.9     5    32    66    94    66    94 0.90 Autotransporter-associated beta strand repeat
Transposase_mut      PF00872.13   381 seq332_BIOID52483    -            355   2.6e-97  325.6   0.2   1   1  4.9e-101   3.4e-97  325.2   0.1     8   333    27   349    21   352 0.97 Transposase, Mutator family
MULE                 PF10551.4     93 seq332_BIOID52483    -            355   4.1e-13   49.2   0.0   1   1   1.4e-16   9.7e-13   47.9   0.0    16    91   203   278   189   280 0.88 MULE transposase domain
Ribonuc_red_lgC      PF02867.10   537 seq334_BIOID52483    -            714  8.4e-152  506.3   0.0   1   1  9.1e-154  4.1e-150  500.7   0.0     1   537   175   694   175   694 0.96 Ribonucleotide reductase, barrel domain
RNR_N                PF08343.5     82 seq334_BIOID52483    -            714   1.3e-29  101.6   0.1   1   1   9.7e-33   4.4e-29  100.0   0.1     1    82    16    97    16    97 0.99 Ribonucleotide reductase N-terminal
Ribonuc_red_lgN      PF00317.16    83 seq334_BIOID52483    -            714   1.3e-12   47.2   0.0   1   1     7e-16   3.2e-12   45.9   0.0     2    82    99   171    98   172 0.95 Ribonucleotide reductase, all-alpha domain
SNase                PF00565.12   108 seq335_BIOID52483    -            154   6.5e-24   84.1   0.1   1   1     6e-28   8.3e-24   83.8   0.1     1   108    46   142    46   142 0.97 Staphylococcal nuclease homologue
Autotransporter      PF03797.14   265 seq336_BIOID52483    -            511   2.9e-20   72.6  11.4   1   1   2.1e-24   2.9e-20   72.6   7.9    54   247   282   481   254   495 0.85 Autotransporter beta-domain
Ribosomal_L10        PF00466.15   100 seq340_BIOID52483    -            165   2.5e-26   91.3   0.0   1   1   2.6e-30   3.6e-26   90.8   0.0     3   100     5   101     3   101 0.98 Ribosomal protein L10
Bundlin              PF05307.6     97 seq341_BIOID52483    -            196     5e-41  138.4   4.9   1   1   1.3e-44   8.7e-41  137.6   3.4     3    93     7    97     5   100 0.96 Bundlin
PilS                 PF08805.6    133 seq341_BIOID52483    -            196   2.2e-16   59.4   2.8   1   1   9.3e-20   6.4e-16   57.9   1.9     2   132    48   195    47   196 0.86 PilS N terminal
ABC_tran             PF00005.22   118 seq342_BIOID52483    -            265   1.1e-20   74.0   0.0   1   1   2.3e-24   1.6e-20   73.5   0.0     1   118    51   176    51   176 0.94 ABC transporter
Aminotran_1_2        PF00155.16   363 seq344_BIOID52483    -            384     1e-67  228.5   0.0   1   1   2.5e-71   1.2e-67  228.3   0.0     2   363    40   380    39   380 0.96 Aminotransferase class I and II
Beta_elim_lyase      PF01212.16   290 seq344_BIOID52483    -            384   8.4e-07   28.2   0.0   1   1     1e-09   4.7e-06   25.8   0.0    28    85    83   140    71   205 0.90 Beta-eliminating lyase
RepB-RCR_reg         PF10723.4     85 seq345_BIOID52483    -             82   8.8e-36  121.4   1.4   1   1   1.4e-39   9.4e-36  121.3   1.0     1    79     1    79     1    82 0.98 Replication regulatory protein RepB
RHH_1                PF01402.16    39 seq345_BIOID52483    -             82   0.00015   21.3   0.0   1   1   3.9e-08   0.00027   20.5   0.0     6    36    48    78    46    80 0.93 Ribbon-helix-helix protein, copG family
Plasmid_stabil       PF05016.9     90 seq349_BIOID52483    -             93   5.6e-16   58.6   0.1   1   1   4.5e-20   6.1e-16   58.4   0.1     1    90     4    92     4    92 0.90 Plasmid stabilisation system protein
Aminotran_1_2        PF00155.16   363 seq350_BIOID52483    -            356   3.6e-68  230.0   0.0   1   1   3.2e-72   4.3e-68  229.7   0.0    31   363    46   351    30   351 0.94 Aminotransferase class I and II
TraY                 PF05509.6     49 seq352_BIOID52483    -             60   5.7e-23   80.3   0.1   1   1   4.9e-27   6.7e-23   80.0   0.1     4    48     2    46     1    47 0.96 TraY domain
Na_sulph_symp        PF00939.14   471 seq358_BIOID52483    -            492  1.3e-133  446.1  40.2   1   1  1.1e-137  1.5e-133  446.0  27.9     2   469    17   490    16   492 0.97 Sodium:sulfate symporter transmembrane region
Methyltransf_18      PF12847.2    112 seq359_BIOID52483    -             97   2.5e-07   31.1   0.0   1   1   7.2e-11   3.3e-07   30.7   0.0     1    45    40    82    40    93 0.92 Methyltransferase domain
Methyltransf_11      PF08241.7     95 seq359_BIOID52483    -             97     6e-05   23.3   0.2   1   1     3e-08   0.00014   22.1   0.0     1    38    45    81    45    91 0.91 Methyltransferase domain
MTS                  PF05175.9    170 seq359_BIOID52483    -             97   3.6e-05   23.1   0.2   1   1   1.5e-08   6.9e-05   22.1   0.1    25    72    34    79    11    93 0.82 Methyltransferase small domain
DUF945               PF06097.6    459 seq360_BIOID52483    -            490  9.8e-104  347.5  12.8   1   1  8.5e-108  1.2e-103  347.3   8.8     3   459    18   481    16   481 0.97 Bacterial protein of unknown function (DUF945)
TraA                 PF05513.6    119 seq362_BIOID52483    -            121   4.1e-58  194.6  10.5   1   1   3.3e-62   4.5e-58  194.5   7.3     1   119     1   120     1   120 0.98 TraA
HNH                  PF01844.18    47 seq363_BIOID52483    -            216   4.7e-07   29.4   2.3   1   1   5.9e-11   8.1e-07   28.7   1.6     1    47   141   197   139   197 0.88 HNH endonuclease
RNase_T              PF00929.19   164 seq364_BIOID52483    -            206   3.8e-12   46.6   0.0   1   1   3.9e-16   5.4e-12   46.1   0.0     1   103   105   198   105   203 0.93 Exonuclease
TraQ                 PF09679.5     93 seq367_BIOID52483    -             93   1.2e-51  172.5   0.4   1   1   9.3e-56   1.3e-51  172.3   0.3     1    93     1    93     1    93 0.99 Type-F conjugative transfer system pilin chaperone (TraQ)
Hydrolase_3          PF08282.7    254 seq368_BIOID52483    -            276   3.3e-51  174.2   0.0   1   1   5.4e-55   3.7e-51  174.0   0.0     2   254    10   262     9   262 0.98 haloacid dehalogenase-like hydrolase
S6PP                 PF05116.8    247 seq368_BIOID52483    -            276   1.8e-17   63.3   0.0   1   2     2e-08   0.00014   21.1   0.0     4    79     8    83     5   111 0.71 Sucrose-6F-phosphate phosphohydrolase
S6PP                 PF05116.8    247 seq368_BIOID52483    -            276   1.8e-17   63.3   0.0   2   2   2.9e-14     2e-10   40.2   0.0   119   213   149   240   143   257 0.87 Sucrose-6F-phosphate phosphohydrolase
Ribosomal_L12        PF00542.14    68 seq369_BIOID52483    -            121   1.8e-31  107.8   8.6   1   1   2.8e-35   3.8e-31  106.7   6.0     1    68    54   121    54   121 0.99 Ribosomal protein L7/L12 C-terminal domain
cNMP_binding         PF00027.24    91 seq371_BIOID52483    -            210   8.9e-24   83.0   0.0   1   1     4e-27   1.4e-23   82.4   0.0     3    90    23   111    21   112 0.97 Cyclic nucleotide-binding domain
Crp                  PF00325.15    32 seq371_BIOID52483    -            210   2.1e-15   55.7   0.4   1   1   1.1e-18   3.9e-15   54.8   0.3     1    32   166   197   166   197 0.98 Bacterial regulatory proteins, crp family
HTH_Crp_2            PF13545.1     76 seq371_BIOID52483    -            210   2.2e-11   43.2   0.1   1   1   1.5e-14     5e-11   42.1   0.1     1    67   142   206   142   207 0.94 Crp-like helix-turn-helix domain
DAHP_synth_1         PF00793.15   272 seq372_BIOID52483    -            350    3e-105  350.6   0.0   1   1  2.6e-109  3.5e-105  350.4   0.0     8   271    40   338    25   339 0.96 DAHP synthetase I family
PAAR_motif           PF05488.8     76 seq373_BIOID52483    -            307   1.1e-12   47.6   1.0   1   1   1.5e-16   2.1e-12   46.7   0.7     4    61    11    68     9    86 0.91 PAAR motif
SSB                  PF00436.20   104 seq374_BIOID52483    -            145   5.3e-27   93.5   0.5   1   1   5.2e-31   7.1e-27   93.2   0.3    26   101     2    81     1    84 0.94 Single-strand binding protein family
IncFII_repA          PF02387.10   281 seq375_BIOID52483    -            289     1e-96  323.3   0.1   1   1    9e-101   1.2e-96  323.0   0.0     3   271     9   269     1   276 0.98 IncFII RepA protein family
PAAR_motif           PF05488.8     76 seq376_BIOID52483    -             87   8.8e-21   73.5   7.4   1   1   7.4e-25     1e-20   73.3   5.1     5    76     8    80     5    80 0.97 PAAR motif
MoCF_biosynth        PF00994.19   144 seq379_BIOID52483    -            195   1.3e-27   95.8   0.0   1   1   1.3e-31   1.8e-27   95.4   0.0     2   138     8   147     7   150 0.88 Probable molybdopterin binding domain
PTS_EIIC             PF02378.13   321 seq380_BIOID52483    -            456   4.4e-46  157.1  39.4   1   1   6.4e-50   4.4e-46  157.1  27.3     1   321   110   395   110   395 0.93 Phosphotransferase system, EIIC
PTS_EIIB             PF00367.15    35 seq380_BIOID52483    -            456   1.7e-13   49.3   0.0   1   1   4.9e-17   3.4e-13   48.4   0.0     1    35     7    41     7    41 0.95 phosphotransferase system, EIIB
TraF                 PF13728.1    215 seq384_BIOID52483    -            181     3e-14   52.9   0.0   1   1   3.2e-18   4.4e-14   52.3   0.0   121   206    70   159    62   167 0.86 F plasmid transfer operon protein
Terminase_GpA        PF05876.7    557 seq389_BIOID52483    -             80     2e-17   62.6   0.1   1   1   1.7e-21   2.3e-17   62.4   0.1   355   424     2    71     1    75 0.96 Phage terminase large subunit (GpA)
TraL                 PF07178.6     95 seq390_BIOID52483    -            103   1.8e-37  127.0   0.4   1   1   1.5e-41   2.1e-37  126.9   0.3     1    95     9   103     9   103 0.99 TraL protein
PilI                 PF10623.4     83 seq394_BIOID52483    -             87   8.3e-07   28.7   0.2   1   1     7e-11   9.6e-07   28.5   0.1     9    72     3    68     1    75 0.89 Plasmid conjugative transfer protein PilI
Channel_Tsx          PF03502.8    238 seq395_BIOID52483    -            254   3.5e-53  180.7  29.2   1   1   2.9e-57     4e-53  180.5  20.2     2   238    34   254    33   254 0.96 Nucleoside-specific channel-forming protein, Tsx
Peripla_BP_2         PF01497.13   238 seq397_BIOID52483    -            296   1.2e-26   93.2   0.0   1   1   9.9e-31   1.4e-26   93.0   0.0     1   235    38   270    38   273 0.94 Periplasmic binding protein
Trp_Tyr_perm         PF03222.8    394 seq398_BIOID52483    -            409   3.1e-11   42.6  35.6   1   1   5.7e-15   3.9e-11   42.2  24.7    12   360    16   379     7   408 0.78 Tryptophan/tyrosine permease family
Aa_trans             PF01490.13   410 seq398_BIOID52483    -            409   1.8e-05   23.3  40.2   1   1   8.5e-09   5.8e-05   21.6  27.9    10   399    14   406    10   409 0.67 Transmembrane amino acid transporter protein
DDE_Tnp_1_6          PF13751.1    125 seq399_BIOID52483    -            181   4.4e-28   97.7   7.0   1   1     4e-32   5.5e-28   97.4   4.9     1   125    34   153    34   153 0.92 Transposase DDE domain
TPP_enzyme_N         PF02776.13   172 seq401_BIOID52483    -            548   8.7e-59  197.7   0.3   1   1   1.9e-62   8.7e-59  197.7   0.2     1   169     1   167     1   170 0.98 Thiamine pyrophosphate enzyme, N-terminal TPP binding domain
TPP_enzyme_C         PF02775.16   153 seq401_BIOID52483    -            548   1.2e-51  174.2   0.5   1   1   1.4e-53   6.4e-50  168.5   0.0     1   153   374   522   374   522 0.98 Thiamine pyrophosphate enzyme, C-terminal TPP binding domain
TPP_enzyme_M         PF00205.17   137 seq401_BIOID52483    -            548   2.9e-41  140.3   0.2   1   1   1.5e-44   6.8e-41  139.1   0.1     1   137   186   321   186   321 0.98 Thiamine pyrophosphate enzyme, central domain
ICL                  PF00463.16   526 seq403_BIOID52483    -            439  3.2e-200  665.6   1.7   1   2  4.6e-118  3.2e-114  381.9   0.0     1   255    12   262    12   264 0.99 Isocitrate lyase family
ICL                  PF00463.16   526 seq403_BIOID52483    -            439  3.2e-200  665.6   1.7   2   2   1.5e-88     1e-84  284.5   1.0   353   526   262   439   260   439 0.98 Isocitrate lyase family
PEP_mutase           PF13714.1    238 seq403_BIOID52483    -            439   4.8e-19   68.4   0.0   1   1   2.3e-22   1.6e-18   66.7   0.0    26   198    86   320    74   352 0.86 Phosphoenolpyruvate phosphomutase
DUF1364              PF07102.7     94 seq406_BIOID52483    -             96   1.1e-40  137.2   0.5   1   1   8.7e-45   1.2e-40  137.1   0.4     1    94     1    94     1    94 0.98 Protein of unknown function (DUF1364)
OmpA                 PF00691.15    97 seq407_BIOID52483    -            173   7.6e-20   71.0   0.0   1   1     1e-23   1.4e-19   70.1   0.0     1    97    72   167    72   167 0.96 OmpA family
DUF1983              PF09327.6     81 seq408_BIOID52483    -            122   3.9e-05   23.4   0.1   1   1   4.1e-09   5.6e-05   22.8   0.0     1    31    91   121    91   122 0.95 Domain of unknown function (DUF1983)
DDE_Tnp_IS66_C       PF13817.1     39 seq409_BIOID52483    -             68   3.3e-18   65.3   0.7   1   1   2.9e-22   3.9e-18   65.0   0.5     1    39    25    63    25    63 0.99 IS66 C-terminal element
TraE                 PF05309.6    187 seq411_BIOID52483    -            188   3.6e-72  241.3   0.3   1   1     3e-76     4e-72  241.1   0.2     1   187     1   187     1   187 0.99 TraE protein
IGPD                 PF00475.13   145 seq414_BIOID52483    -            355   1.2e-64  216.3   0.3   1   1   6.7e-68   2.3e-64  215.5   0.2     1   145   196   338   196   338 0.99 Imidazoleglycerol-phosphate dehydratase
HAD_2                PF13419.1    176 seq414_BIOID52483    -            355   5.2e-07   29.9   0.0   1   1   4.8e-09   1.6e-05   25.0   0.0    76   173    30   145    19   148 0.80 Haloacid dehalogenase-like hydrolase
PNK3P                PF08645.6    158 seq414_BIOID52483    -            355   1.5e-06   27.6   0.0   1   1   7.6e-10   2.6e-06   26.8   0.0     5   129     8   134     4   183 0.77 Polynucleotide kinase 3 phosphatase
Hydrolase_like       PF13242.1     75 seq414_BIOID52483    -            355   1.8e-06   27.4   0.0   1   1   1.1e-09   3.8e-06   26.4   0.0     1    44   102   144   102   149 0.90 HAD-hyrolase-like
RNA_pol_Rpb2_6       PF00562.23   386 seq416_BIOID52483    -           1342  4.7e-162  539.0   0.0   1   1  3.5e-162  7.9e-159  528.4   0.1     2   386   716  1264   715  1264 0.98 RNA polymerase Rpb2, domain 6
RNA_pol_Rpb2_7       PF04560.15    83 seq416_BIOID52483    -           1342   5.7e-32  109.6   0.1   1   1   8.2e-35   1.9e-31  108.0   0.0     1    82  1266  1341  1266  1342 0.98 RNA polymerase Rpb2, domain 7
RNA_pol_Rpb2_3       PF04565.11    68 seq416_BIOID52483    -           1342   7.1e-30  102.4   0.0   1   1   7.4e-33   1.7e-29  101.2   0.0     1    68   513   582   513   582 0.98 RNA polymerase Rpb2, domain 3
RNA_pol_Rpb2_45      PF10385.4     66 seq416_BIOID52483    -           1342   4.6e-29   99.9   0.3   1   1   1.5e-31   3.5e-28   97.0   0.2     1    66   591   656   591   656 1.00 RNA polymerase beta subunit external 1 domain
RNA_pol_Rpb2_1       PF04563.10   203 seq416_BIOID52483    -           1342   1.5e-26   92.4   0.0   1   1   1.4e-29   3.1e-26   91.4   0.0     2   203    27   509    26   509 0.98 RNA polymerase beta subunit
RNA_pol_Rpb2_2       PF04561.9    190 seq416_BIOID52483    -           1342   1.6e-25   89.5   0.9   1   2   8.4e-11   1.9e-07   30.5   0.0     1    74   151   225   151   276 0.82 RNA polymerase Rpb2, domain 2
RNA_pol_Rpb2_2       PF04561.9    190 seq416_BIOID52483    -           1342   1.6e-25   89.5   0.9   2   2   1.9e-18   4.4e-15   55.4   0.0    80   190   340   454   329   454 0.88 RNA polymerase Rpb2, domain 2
Methyltransf_11      PF08241.7     95 seq417_BIOID52483    -            251     1e-23   83.4   0.0   1   1   1.1e-26   1.9e-23   82.6   0.0     1    95    47   138    47   138 0.98 Methyltransferase domain
Methyltransf_23      PF13489.1    162 seq417_BIOID52483    -            251   5.6e-16   58.5   0.1   1   1   4.7e-19     8e-16   58.0   0.1     4   152    25   175    18   181 0.78 Methyltransferase domain
Methyltransf_31      PF13847.1    152 seq417_BIOID52483    -            251   1.1e-14   54.2   0.0   1   1   7.8e-18   1.3e-14   53.9   0.0     5   113    44   150    40   200 0.83 Methyltransferase domain
Methyltransf_12      PF08242.7     99 seq417_BIOID52483    -            251   1.1e-10   41.6   0.0   1   1   1.4e-13   2.4e-10   40.6   0.0     1    98    47   135    47   136 0.86 Methyltransferase domain
Methyltransf_18      PF12847.2    112 seq417_BIOID52483    -            251   5.4e-10   39.7   0.0   1   1     6e-13     1e-09   38.8   0.0     4   110    45   139    42   141 0.80 Methyltransferase domain
Methyltransf_25      PF13649.1    101 seq417_BIOID52483    -            251   2.3e-09   37.4   0.0   1   1     5e-12   8.6e-09   35.5   0.0     1   101    46   134    46   134 0.91 Methyltransferase domain
Ubie_methyltran      PF01209.13   233 seq417_BIOID52483    -            251   7.5e-09   34.9   0.0   1   1   5.5e-12   9.5e-09   34.5   0.0    43   168    38   155     3   182 0.85 ubiE/COQ5 methyltransferase family
Methyltransf_8       PF05148.10   219 seq417_BIOID52483    -            251   4.3e-06   26.4   0.0   1   1   3.7e-09   6.3e-06   25.8   0.0    59   156    30   138    17   158 0.77 Hypothetical methyltransferase
FUSC-like            PF12805.2    284 seq418_BIOID52483    -            696   5.1e-71  238.7   3.4   1   1   1.1e-74   5.1e-71  238.7   2.3     2   280    63   335    62   340 0.95 FUSC-like inner membrane protein yccS
FUSC_2               PF13515.1    128 seq418_BIOID52483    -            696   8.6e-20   70.8  11.0   1   1   1.9e-23   8.6e-20   70.8   7.6     2   126   377   498   375   500 0.90 Fusaric acid resistance protein-like
ALMT                 PF11744.3    406 seq418_BIOID52483    -            696   1.3e-05   23.9   1.8   1   1   1.1e-08   5.2e-05   21.9   0.9    41   193   389   528   373   594 0.80 Aluminium activated malate transporter
Peripla_BP_1         PF00532.16   279 seq419_BIOID52483    -            342   1.2e-94  316.5   0.0   1   1   2.1e-98   1.4e-94  316.2   0.0     1   279    44   337    44   337 0.98 Periplasmic binding proteins and sugar binding domain of LacI family
Peripla_BP_4         PF13407.1    258 seq419_BIOID52483    -            342   7.7e-20   71.2   0.1   1   1   1.4e-23   9.7e-20   70.8   0.1     5   257    51   296    49   297 0.88 Periplasmic binding protein domain
RusA                 PF05866.6    116 seq421_BIOID52483    -            120     1e-25   90.2   0.0   1   1   8.4e-30   1.2e-25   90.1   0.0     1   116     8   117     8   117 0.93 Endodeoxyribonuclease RusA
YmgB                 PF10798.3     61 seq425_BIOID52483    -             78   3.3e-05   23.4   0.0   1   1   3.6e-09   4.9e-05   22.9   0.0     4    35    27    58    25    64 0.93 Biofilm development protein YmgB/AriR
HlyC                 PF02794.11   134 seq427_BIOID52483    -            175   5.4e-48  161.8   0.5   1   1   4.8e-52   6.6e-48  161.6   0.4     1   133    22   154    22   163 0.98 RTX toxin acyltransferase family
HTH_3                PF01381.17    55 seq432_BIOID52483    -            139   1.2e-13   50.5   0.0   1   1   3.9e-16   1.8e-12   46.7   0.0     1    55    21    75    21    75 0.98 Helix-turn-helix
HTH_31               PF13560.1     64 seq432_BIOID52483    -            139   4.3e-11   42.7   0.0   1   1   2.1e-14   9.4e-11   41.6   0.0     3    60    18    74    16    79 0.94 Helix-turn-helix domain
HTH_19               PF12844.2     64 seq432_BIOID52483    -            139   4.1e-10   39.4   0.0   1   1   2.3e-13     1e-09   38.1   0.0     3    63    20    80    19    81 0.97 Helix-turn-helix domain
AsnC_trans_reg       PF01037.16    74 seq433_BIOID52483    -            181   1.3e-21   75.9   0.0   1   1   5.7e-25     2e-21   75.3   0.0     1    74    97   171    97   171 0.97 AsnC family
HTH_AsnC-type        PF13404.1     42 seq433_BIOID52483    -            181   7.4e-18   63.7   0.7   1   1   3.3e-21   1.1e-17   63.1   0.5     1    42    31    72    31    72 0.99 AsnC-type helix-turn-helix domain
HTH_24               PF13412.1     48 seq433_BIOID52483    -            181   3.8e-17   61.2   0.4   1   1   1.7e-20     6e-17   60.6   0.3     1    47    31    77    31    78 0.98 Winged helix-turn-helix DNA-binding
HTH_11               PF08279.7     55 seq433_BIOID52483    -            181    0.0001   21.7   0.0   1   1     5e-08   0.00017   21.0   0.0     3    46    36    78    35    82 0.90 HTH domain
ACR_tran             PF00873.14  1021 seq435_BIOID52483    -           1025         0 1224.4  14.8   1   1         0         0 1224.2  10.3     2  1020     4  1008     3  1009 0.99 AcrB/AcrD/AcrF family
SecD_SecF            PF02355.11   189 seq435_BIOID52483    -           1025   1.3e-11   43.9  20.8   1   2   1.5e-10   6.6e-07   28.5   5.5    35   186   336   489   320   492 0.80 Protein export membrane protein
SecD_SecF            PF02355.11   189 seq435_BIOID52483    -           1025   1.3e-11   43.9  20.8   2   2   3.3e-08   0.00015   20.8   3.4    25   183   844  1005   831  1011 0.86 Protein export membrane protein
MMPL                 PF03176.10   333 seq435_BIOID52483    -           1025   1.1e-10   40.6  27.4   1   1   1.3e-10   6.1e-07   28.3   6.6   139   313   328   501   231   521 0.85 MMPL family
Adenine_glyco        PF03352.8    179 seq436_BIOID52483    -            242   2.2e-83  278.0   0.0   1   1   1.9e-87   2.6e-83  277.8   0.0     1   178    61   238    61   239 0.99 Methyladenine glycosylase
YfiO                 PF13525.1    203 seq438_BIOID52483    -            245   1.1e-84  282.8   5.8   1   1   2.8e-88   1.3e-84  282.6   4.0     1   202    28   236    28   238 0.97 Outer membrane lipoprotein
TPR_18               PF13512.1    142 seq438_BIOID52483    -            245   5.1e-65  217.7   7.3   1   1     3e-68   1.4e-64  216.3   1.2     2   142    24   167    23   167 0.98 Tetratricopeptide repeat
DUF3672              PF12421.3    136 seq441_BIOID52483    -             53   2.4e-10   40.5   0.0   1   1   1.7e-14   2.4e-10   40.5   0.0    19    56     2    39     1    52 0.88 Fibronectin type III protein
TPR_6                PF13174.1     33 seq442_BIOID52483    -            263   1.8e-22   78.0   1.7   1   3   2.8e-07   0.00047   20.3   0.0     4    33   146   176   145   176 0.86 Tetratricopeptide repeat
TPR_6                PF13174.1     33 seq442_BIOID52483    -            263   1.8e-22   78.0   1.7   2   3   2.2e-08   3.8e-05   23.7   0.1     3    33   183   213   181   213 0.95 Tetratricopeptide repeat
TPR_6                PF13174.1     33 seq442_BIOID52483    -            263   1.8e-22   78.0   1.7   3   3   7.2e-11   1.2e-07   31.5   0.0     1    33   218   250   218   250 0.96 Tetratricopeptide repeat
TPR_16               PF13432.1     65 seq442_BIOID52483    -            263   6.3e-12   45.7   0.0   1   1   1.6e-09   2.7e-06   27.7   0.0     2    65   147   214   146   214 0.92 Tetratricopeptide repeat
TPR_2                PF07719.12    34 seq442_BIOID52483    -            263   1.1e-09   37.3   0.2   1   2   2.1e-06    0.0035   17.0   0.1     2    33   181   212   180   213 0.93 Tetratricopeptide repeat
TPR_2                PF07719.12    34 seq442_BIOID52483    -            263   1.1e-09   37.3   0.2   2   2   5.3e-06    0.0091   15.7   0.0     1    33   217   249   217   250 0.95 Tetratricopeptide repeat
TPR_8                PF13181.1     34 seq442_BIOID52483    -            263   2.9e-06   26.5   0.9   1   2   0.00027      0.46   10.2   0.2     2    29   181   208   180   213 0.89 Tetratricopeptide repeat
TPR_8                PF13181.1     34 seq442_BIOID52483    -            263   2.9e-06   26.5   0.9   2   2   2.7e-05     0.046   13.3   0.0     5    29   221   245   217   250 0.85 Tetratricopeptide repeat
BON                  PF04972.12    64 seq443_BIOID52483    -            216   2.3e-39  132.8  15.7   1   2   8.6e-23   1.2e-18   66.5   3.7     1    63    75   137    75   138 0.98 BON domain
BON                  PF04972.12    64 seq443_BIOID52483    -            216   2.3e-39  132.8  15.7   2   2   1.5e-24   2.1e-20   72.1   1.8     1    62   154   215   154   216 0.97 BON domain
Aldo_ket_red         PF00248.16   283 seq449_BIOID52483    -            288   6.9e-51  172.6   0.0   1   1   5.9e-55     8e-51  172.3   0.0     1   282    15   284    15   285 0.95 Aldo/keto reductase family
TraK                 PF06586.6    234 seq450_BIOID52483    -            242   2.7e-69  232.7   0.0   1   1   2.2e-73     3e-69  232.6   0.0     5   234    12   235     1   235 0.97 TraK protein
Ail_Lom              PF06316.6    199 seq451_BIOID52483    -             36   1.5e-16   60.4   0.2   1   1   1.1e-20   1.5e-16   60.3   0.1   164   199     1    36     1    36 0.98 Enterobacterial Ail/Lom protein
FecCD                PF01032.13   311 seq455_BIOID52483    -            660  9.4e-145  481.1  85.9   1   2   1.8e-73   2.4e-69  233.4  27.6     5   310    11   324     7   325 0.94 FecCD transport family
FecCD                PF01032.13   311 seq455_BIOID52483    -            660  9.4e-145  481.1  85.9   2   2   1.7e-79   2.3e-75  253.2  26.6     2   311   358   657   347   657 0.94 FecCD transport family
Phage_antiter_Q      PF06323.6    230 seq456_BIOID52483    -            229    2e-107  357.7   9.4   1   1  1.6e-111  2.2e-107  357.5   6.5     1   229     1   228     1   229 1.00 Phage antitermination protein Q
TcpQ                 PF10671.4     85 seq459_BIOID52483    -            243     9e-20   70.2   0.1   1   1   1.5e-23     2e-19   69.1   0.1     2    80   159   237   158   239 0.96 Toxin co-regulated pilus biosynthesis protein Q
Pep_deformylase      PF01327.16   157 seq460_BIOID52483    -            169   6.4e-53  178.2   0.1   1   1   5.6e-57   7.6e-53  177.9   0.1     2   156     4   152     3   153 0.94 Polypeptide deformylase
YmgB                 PF10798.3     61 seq465_BIOID52483    -             88   3.7e-29  100.2   2.6   1   1   3.8e-33   5.3e-29   99.7   1.8     1    61    28    88    28    88 0.98 Biofilm development protein YmgB/AriR
Fil_haemagg_2        PF13332.1    170 seq467_BIOID52483    -           2985   1.4e-57  194.0  74.3   1   3   9.7e-11   2.6e-07   30.4   9.7    47   164  1839  1954  1829  1965 0.82 Haemagluttinin repeat
Fil_haemagg_2        PF13332.1    170 seq467_BIOID52483    -           2985   1.4e-57  194.0  74.3   2   3     6e-09   1.6e-05   24.6   7.0     8    96  1971  2061  1963  2065 0.69 Haemagluttinin repeat
Fil_haemagg_2        PF13332.1    170 seq467_BIOID52483    -           2985   1.4e-57  194.0  74.3   3   3   2.3e-54   6.4e-51  172.4  23.7     2   170  2203  2378  2202  2378 0.97 Haemagluttinin repeat
Haemagg_act          PF05860.8    121 seq467_BIOID52483    -           2985   3.4e-37  126.7   6.0   1   1   1.2e-40   3.4e-37  126.7   4.2     3   120    75   207    73   208 0.96 haemagglutination activity domain
PT-VENN              PF04829.8     56 seq467_BIOID52483    -           2985   1.3e-18   66.1   5.7   1   1   4.8e-22   1.3e-18   66.1   3.9     2    53  2716  2767  2715  2769 0.96 Pre-toxin domain with VENN motif
Fil_haemagg          PF05594.9     77 seq467_BIOID52483    -           2985   2.9e-08   33.8 109.2   1  19   3.8e-07     0.001   19.2   2.5     1    77   255   333   238   333 0.92 Haemagluttinin repeat
Fil_haemagg          PF05594.9     77 seq467_BIOID52483    -           2985   2.9e-08   33.8 109.2   2  19   1.3e-06    0.0034   17.5   5.7    16    76   344   415   334   416 0.92 Haemagluttinin repeat
Fil_haemagg          PF05594.9     77 seq467_BIOID52483    -           2985   2.9e-08   33.8 109.2   3  19    0.0055        15    5.8   9.3     1    69   407   469   403   470 0.80 Haemagluttinin repeat
Fil_haemagg          PF05594.9     77 seq467_BIOID52483    -           2985   2.9e-08   33.8 109.2   4  19   4.1e-06     0.011   15.9   4.6    15    76   517   568   509   569 0.87 Haemagluttinin repeat
Fil_haemagg          PF05594.9     77 seq467_BIOID52483    -           2985   2.9e-08   33.8 109.2   5  19     0.016        45    4.3   6.9     3    75   554   609   554   611 0.81 Haemagluttinin repeat
Fil_haemagg          PF05594.9     77 seq467_BIOID52483    -           2985   2.9e-08   33.8 109.2   6  19    0.0002      0.56   10.4   5.8     1    76   594   650   594   651 0.95 Haemagluttinin repeat
Fil_haemagg          PF05594.9     77 seq467_BIOID52483    -           2985   2.9e-08   33.8 109.2   7  19   1.8e-06     0.005   17.0  10.6     2    76   616   709   616   710 0.91 Haemagluttinin repeat
Fil_haemagg          PF05594.9     77 seq467_BIOID52483    -           2985   2.9e-08   33.8 109.2   8  19   0.00027      0.74   10.0   2.5    23    62   696   735   687   736 0.76 Haemagluttinin repeat
Fil_haemagg          PF05594.9     77 seq467_BIOID52483    -           2985   2.9e-08   33.8 109.2   9  19   2.5e-07   0.00068   19.8  10.5     2    70   702   783   701   787 0.77 Haemagluttinin repeat
Fil_haemagg          PF05594.9     77 seq467_BIOID52483    -           2985   2.9e-08   33.8 109.2  10  19   0.00031      0.85    9.8   2.7    16    57   769   810   766   812 0.91 Haemagluttinin repeat
Fil_haemagg          PF05594.9     77 seq467_BIOID52483    -           2985   2.9e-08   33.8 109.2  11  19   5.2e-09   1.4e-05   25.1   7.8     1    64   801   858   801   866 0.93 Haemagluttinin repeat
Fil_haemagg          PF05594.9     77 seq467_BIOID52483    -           2985   2.9e-08   33.8 109.2  12  19     2e-06    0.0056   16.8   5.0    24    74   862   912   858   915 0.92 Haemagluttinin repeat
Fil_haemagg          PF05594.9     77 seq467_BIOID52483    -           2985   2.9e-08   33.8 109.2  13  19   0.00044       1.2    9.4   7.2    16    77   894   943   892   943 0.86 Haemagluttinin repeat
Fil_haemagg          PF05594.9     77 seq467_BIOID52483    -           2985   2.9e-08   33.8 109.2  14  19   3.3e-05     0.089   13.0   5.9    16    61   935   980   931   981 0.90 Haemagluttinin repeat
Fil_haemagg          PF05594.9     77 seq467_BIOID52483    -           2985   2.9e-08   33.8 109.2  15  19   1.3e-06    0.0036   17.5   0.9    10    56   972  1016   968  1021 0.89 Haemagluttinin repeat
Fil_haemagg          PF05594.9     77 seq467_BIOID52483    -           2985   2.9e-08   33.8 109.2  16  19   4.3e-06     0.012   15.8   3.7    10    60  1056  1107  1052  1124 0.81 Haemagluttinin repeat
Fil_haemagg          PF05594.9     77 seq467_BIOID52483    -           2985   2.9e-08   33.8 109.2  17  19    0.0072        20    5.5   0.1    25    57  1406  1438  1403  1447 0.85 Haemagluttinin repeat
Fil_haemagg          PF05594.9     77 seq467_BIOID52483    -           2985   2.9e-08   33.8 109.2  18  19    0.0093        26    5.1   7.8    19    73  1742  1789  1721  1820 0.78 Haemagluttinin repeat
Fil_haemagg          PF05594.9     77 seq467_BIOID52483    -           2985   2.9e-08   33.8 109.2  19  19     0.011        31    4.8   1.7    46    74  1843  1888  1835  1891 0.70 Haemagluttinin repeat
CbiA                 PF01656.18   195 seq473_BIOID52483    -            213   1.7e-08   33.9   0.1   1   1   3.6e-12   2.5e-08   33.4   0.1     1   164     4   146     4   175 0.75 CobQ/CobB/MinD/ParA nucleotide binding domain
MipZ                 PF09140.6    261 seq473_BIOID52483    -            213   3.1e-06   26.3   3.7   1   1   2.1e-08   0.00014   20.9   0.1    69   134    44   109    25   136 0.79 ATPase MipZ
AAA_26               PF13500.1    199 seq476_BIOID52483    -            225   1.1e-41  142.4   0.0   1   1   2.9e-45   1.3e-41  142.2   0.0     2   193     4   208     3   213 0.95 AAA domain
CbiA                 PF01656.18   195 seq476_BIOID52483    -            225   3.3e-21   75.4   0.0   1   1   8.6e-25   3.9e-21   75.2   0.0     2   180     6   199     5   217 0.79 CobQ/CobB/MinD/ParA nucleotide binding domain
ABC_membrane         PF00664.18   275 seq477_BIOID52483    -            590     9e-35  120.3   5.6   1   1   1.7e-38   1.2e-34  119.9   3.9     5   274    22   290    18   291 0.94 ABC transporter transmembrane region
ABC_tran             PF00005.22   118 seq477_BIOID52483    -            590   1.2e-19   70.6   0.0   1   1   3.3e-23   2.2e-19   69.8   0.0     1   117   376   500   376   501 0.93 ABC transporter
Ribonuc_red_sm       PF00268.16   281 seq478_BIOID52483    -            319   1.1e-81  273.8   0.1   1   1     9e-86   1.2e-81  273.6   0.1     1   280     1   280     1   281 0.97 Ribonucleotide reductase, small chain
Glyco_hydro_32N      PF00251.15   308 seq479_BIOID52483    -            469     7e-98  327.6   1.1   1   1  1.2e-101   8.4e-98  327.4   0.8     1   308    31   336    31   336 0.96 Glycosyl hydrolases family 32 N-terminal domain
HTH_28               PF13518.1     52 seq481_BIOID52483    -            168   1.2e-22   79.4   0.1   1   2   1.6e-13   2.7e-10   39.9   0.1     2    50     9    58     8    58 0.93 Helix-turn-helix domain
HTH_28               PF13518.1     52 seq481_BIOID52483    -            168   1.2e-22   79.4   0.1   2   2   9.3e-13   1.6e-09   37.4   0.0     2    49    64   113    63   115 0.88 Helix-turn-helix domain
HTH_Tnp_1            PF01527.15    76 seq481_BIOID52483    -            168     1e-16   60.5   0.1   1   1   7.6e-12   1.3e-08   34.5   0.0     3    75    55   148    53   149 0.83 Transposase
LysR_substrate       PF03466.15   209 seq485_BIOID52483    -            323   1.9e-41  141.3   0.2   1   1   3.9e-45   2.6e-41  140.8   0.1     3   206   113   316   111   319 0.97 LysR substrate binding domain
HTH_1                PF00126.22    60 seq485_BIOID52483    -            323   7.4e-19   67.1   0.6   1   1     2e-22   1.3e-18   66.3   0.4     2    59    29    86    28    87 0.97 Bacterial regulatory helix-turn-helix protein, lysR family
DUF1391              PF07151.7     49 seq487_BIOID52483    -             50   7.4e-36  121.2   1.1   1   1   5.8e-40   7.9e-36  121.1   0.8     1    48     2    49     2    50 0.98 Protein of unknown function (DUF1391)
Acetyltransf_10      PF13673.1    117 seq491_BIOID52483    -            146   2.8e-13   49.8   0.0   1   1     1e-16   3.5e-13   49.5   0.0    27   117    32   120     8   120 0.78 Acetyltransferase (GNAT) domain
Acetyltransf_7       PF13508.1     79 seq491_BIOID52483    -            146   2.6e-12   46.6   0.1   1   1     1e-15   3.4e-12   46.2   0.1     3    78    48   121    46   122 0.92 Acetyltransferase (GNAT) domain
Acetyltransf_1       PF00583.19    83 seq491_BIOID52483    -            146   6.9e-12   45.1   0.1   1   1   3.3e-15   1.1e-11   44.4   0.1     1    83    53   121    53   121 0.97 Acetyltransferase (GNAT) family
FR47                 PF08445.5     86 seq491_BIOID52483    -            146   2.7e-05   23.7   0.0   1   1   1.2e-08   4.3e-05   23.0   0.0    20    80    67   123    50   128 0.84 FR47-like protein
RVT_1                PF00078.22   214 seq494_BIOID52483    -            326     1e-49  168.6   0.0   1   1     1e-53   1.4e-49  168.2   0.0     1   213   107   313   107   314 0.97 Reverse transcriptase (RNA-dependent DNA polymerase)
GATase               PF00117.23   192 seq495_BIOID52483    -            196   1.3e-28   99.6   0.0   1   1   4.3e-32   1.5e-28   99.4   0.0     1   189     4   194     4   196 0.82 Glutamine amidotransferase class-I
GATase_3             PF07685.9    158 seq495_BIOID52483    -            196   2.6e-05   23.7   0.0   1   1   1.2e-08   3.9e-05   23.1   0.0     8    79    39   100    32   105 0.86 CobB/CobQ-like glutamine amidotransferase domain
DUF1328              PF07043.8     39 seq498_BIOID52483    -             63   1.9e-12   46.8  24.5   1   1   1.7e-16   2.3e-12   46.5  17.0     1    39    16    54    16    54 0.99 Protein of unknown function (DUF1328)
Phage_pRha           PF09669.5     92 seq500_BIOID52483    -            594   1.4e-60  201.5   0.5   1   2   4.9e-33   3.3e-29  100.9   0.1     1    91   221   308   221   309 0.97 Phage regulatory protein Rha (Phage_pRha)
Phage_pRha           PF09669.5     92 seq500_BIOID52483    -            594   1.4e-60  201.5   0.5   2   2   2.5e-32   1.7e-28   98.6   0.0     1    92   433   521   433   521 0.97 Phage regulatory protein Rha (Phage_pRha)
Phage_ASH            PF10554.4    108 seq500_BIOID52483    -            594   6.9e-32  109.8   5.3   1   1   2.5e-31   1.7e-27   95.7   0.0     1   107   117   212   117   213 0.98 Ash protein family
AceK                 PF06315.6    562 seq501_BIOID52483    -            574  4.6e-239  794.2   0.0   1   1  3.8e-243  5.2e-239  794.0   0.0     1   562     9   568     9   568 0.99 Isocitrate dehydrogenase kinase/phosphatase (AceK)
Formyl_trans_N       PF00551.14   181 seq502_BIOID52483    -            315   2.1e-55  186.9   0.0   1   1   4.5e-59     3e-55  186.4   0.0     2   180     6   183     5   184 0.98 Formyl transferase
Formyl_trans_C       PF02911.13   100 seq502_BIOID52483    -            315   2.3e-32  110.9   0.1   1   1   5.2e-36   3.6e-32  110.3   0.0     1    99   207   304   207   305 0.98 Formyl transferase, C-terminal domain
TrbI                 PF03743.9    187 seq503_BIOID52483    -            483   4.8e-40  136.9   1.4   1   1   9.1e-44   1.2e-39  135.5   0.3     2   187   213   409   212   409 0.95 Bacterial conjugation TrbI-like protein
Gp49                 PF05973.9     91 seq504_BIOID52483    -            116   1.6e-23   82.3   0.1   1   1   1.4e-27   1.9e-23   82.1   0.1     1    90    12   105    12   106 0.97 Phage derived protein Gp49-like (DUF891)
HTH_3                PF01381.17    55 seq505_BIOID52483    -            230   7.5e-18   64.0   0.0   1   1   5.1e-21   1.2e-17   63.3   0.0     1    55     6    60     6    60 0.99 Helix-turn-helix
HTH_19               PF12844.2     64 seq505_BIOID52483    -            230   1.1e-17   63.6   0.0   1   1   9.5e-21   2.2e-17   62.7   0.0     2    61     4    63     3    66 0.97 Helix-turn-helix domain
HTH_31               PF13560.1     64 seq505_BIOID52483    -            230   8.5e-12   44.9   0.0   1   1   7.5e-15   1.7e-11   44.0   0.0     4    59     4    58     4    61 0.96 Helix-turn-helix domain
Peptidase_S24        PF00717.18    70 seq505_BIOID52483    -            230   5.7e-08   32.1   0.0   1   1   4.1e-11   9.4e-08   31.4   0.0     2    68   144   211   143   213 0.80 Peptidase S24-like
Phage_CI_repr        PF07022.8     66 seq505_BIOID52483    -            230   4.3e-06   26.5   0.0   1   1   3.2e-09   7.3e-06   25.8   0.0    15    63    17    65    11    68 0.95 Bacteriophage CI repressor helix-turn-helix domain
HTH_26               PF13443.1     63 seq505_BIOID52483    -            230     1e-05   25.4   0.0   1   1   9.8e-09   2.2e-05   24.4   0.0     8    58    10    61     5    65 0.88 Cro/C1-type HTH DNA-binding domain
DUF1281              PF06924.6    134 seq508_BIOID52483    -            109   9.3e-12   44.3   0.2   1   1   1.2e-15   1.6e-11   43.6   0.1    75   115    13    53     9    70 0.87 Protein of unknown function (DUF1281)
Ribosomal_S30AE      PF02482.14    94 seq509_BIOID52483    -            113   3.8e-29  100.7   0.1   1   1   3.5e-33   4.8e-29  100.4   0.1     2    92     3    93     2    95 0.97 Sigma 54 modulation protein / S30EA ribosomal protein
Secretin             PF00263.16   165 seq510_BIOID52483    -            563   6.1e-24   84.1   2.7   1   1     9e-28   6.1e-24   84.1   1.9     1   164   384   554   384   555 0.92 Bacterial type II and III secretion system protein
Secretin_N_2         PF07655.8     98 seq510_BIOID52483    -            563   2.6e-08   34.0  16.4   1   1   3.8e-12   2.6e-08   34.0  11.4     2    97   201   288   200   291 0.73 Secretin N-terminal domain
ACT_5                PF13710.1     63 seq511_BIOID52483    -             87   2.1e-26   91.4   0.1   1   1   1.9e-30   2.6e-26   91.0   0.1     2    63    13    73    12    73 0.98 ACT domain
DUF904               PF06005.7     72 seq513_BIOID52483    -             79     3e-28   97.7  17.2   1   1   2.6e-32   3.6e-28   97.5  11.9     1    72     1    79     1    79 0.99 Protein of unknown function (DUF904)
rve                  PF00665.21   120 seq514_BIOID52483    -            268   5.6e-26   90.9   0.0   1   1   3.9e-29   1.1e-25   89.9   0.0     3   120   107   222   105   222 0.97 Integrase core domain
rve_2                PF13333.1     52 seq514_BIOID52483    -            268   9.6e-21   73.4   0.8   1   1   7.4e-24     2e-20   72.4   0.5     1    48   212   263   212   266 0.95 Integrase core domain
rve_3                PF13683.1     67 seq514_BIOID52483    -            268   4.6e-16   57.9   0.0   1   1   4.3e-19   1.2e-15   56.6   0.0     2    67   194   259   193   259 0.98 Integrase core domain
HTH_21               PF13276.1     60 seq514_BIOID52483    -            268   8.1e-15   54.4   4.1   1   1   6.2e-18   1.7e-14   53.4   2.8     7    59    32    83    25    85 0.89 HTH-like domain
DDE_Tnp_IS240        PF13610.1    140 seq514_BIOID52483    -            268   6.8e-09   35.7   0.1   1   1   3.8e-12     1e-08   35.0   0.0     2   137   111   249   110   252 0.88 DDE domain
Patatin              PF01734.17   204 seq515_BIOID52483    -            357   2.6e-22   79.6   0.2   1   1   1.5e-25   2.1e-21   76.6   0.2     1   203    27   195    27   196 0.91 Patatin-like phospholipase
DUF4137              PF13593.1    313 seq518_BIOID52483    -            332  4.9e-106  354.2  22.4   1   1    4e-110  5.5e-106  354.0  15.6     1   313     8   316     8   316 0.98 SBF-like CPA transporter family (DUF4137)
HTH_37               PF13744.1     80 seq525_BIOID52483    -             99   2.4e-14   52.7   1.8   1   1   6.1e-18   2.8e-14   52.5   1.2     4    79    10    87     7    88 0.94 Helix-turn-helix domain
HTH_31               PF13560.1     64 seq525_BIOID52483    -             99   7.7e-10   38.7   0.0   1   1   2.5e-13   1.1e-09   38.1   0.0     6    56    32    81    31    89 0.92 Helix-turn-helix domain
HTH_3                PF01381.17    55 seq525_BIOID52483    -             99   5.3e-09   35.6   0.3   1   1   1.8e-12   8.2e-09   35.0   0.2     2    52    33    83    32    85 0.93 Helix-turn-helix
EAL                  PF00563.15   236 seq529_BIOID52483    -            507   8.3e-63  211.8   0.0   1   1   1.9e-66   1.3e-62  211.2   0.0     2   236   251   486   250   486 0.96 EAL domain
CSS-motif            PF12792.2    208 seq529_BIOID52483    -            507   2.3e-30  105.3   0.0   1   1   4.7e-34   3.2e-30  104.9   0.0     3   207    30   224    28   225 0.91 CSS motif domain associated with EAL
Plasmid_stabil       PF05016.9     90 seq530_BIOID52483    -             99   5.5e-13   49.0   0.4   1   1   4.4e-17   6.1e-13   48.8   0.3     1    90     5    95     5    95 0.94 Plasmid stabilisation system protein
Aminotran_4          PF01063.14   231 seq531_BIOID52483    -            309   1.1e-46  159.0   0.0   1   1   9.6e-51   1.3e-46  158.8   0.0     3   231    54   289    52   289 0.96 Aminotransferase class IV
His_biosynth         PF00977.16   228 seq532_BIOID52483    -            245   1.7e-75  253.1   0.2   1   1   4.1e-79   1.9e-75  252.9   0.2     1   228     1   234     1   234 0.98 Histidine biosynthesis protein
Trp_syntA            PF00290.15   259 seq532_BIOID52483    -            245   5.5e-06   24.9   1.4   1   1   8.3e-09   3.8e-05   22.1   0.1   174   232    51   108    33   114 0.88 Tryptophan synthase alpha chain
DUF879               PF05947.7    602 seq535_BIOID52483    -            586  7.6e-186  618.9   0.0   1   1  6.8e-190  9.3e-186  618.6   0.0     2   599     6   583     5   585 0.96 Bacterial protein of unknown function (DUF879)
RPAP2_Rtr1           PF04181.8     79 seq537_BIOID52483    -             58   0.00011   22.1   1.9   1   1   2.4e-08   0.00016   21.5   1.3    22    71     8    53     3    57 0.76 Rtr1/RPAP2 family
DUF4158              PF13700.1    166 seq538_BIOID52483    -            100   9.5e-23   80.3   0.0   1   1   7.5e-27     1e-22   80.2   0.0     1    92     6    97     6   100 0.96 Domain of unknown function (DUF4158)
Methyltransf_11      PF08241.7     95 seq539_BIOID52483    -            240   2.3e-12   47.1   0.0   1   1   2.6e-16   3.6e-12   46.4   0.0    45    95    67   125    50   125 0.83 Methyltransferase domain
DUF3442              PF11924.3    280 seq542_BIOID52483    -           1416  1.7e-106  355.7   0.9   1   1  6.2e-110  1.7e-106  355.7   0.6     3   280    72   350    70   350 0.98 Protein of unknown function (DUF3442)
Big_1                PF02369.11   100 seq542_BIOID52483    -           1416   1.9e-56  188.0 108.1   1   3   6.2e-17   1.7e-13   50.2   7.2     4    97   993  1086   990  1088 0.87 Bacterial Ig-like domain (group 1)
Big_1                PF02369.11   100 seq542_BIOID52483    -           1416   1.9e-56  188.0 108.1   2   3   2.3e-16   6.3e-13   48.3   2.7     9    96  1101  1185  1090  1191 0.82 Bacterial Ig-like domain (group 1)
Big_1                PF02369.11   100 seq542_BIOID52483    -           1416   1.9e-56  188.0 108.1   3   3     5e-17   1.4e-13   50.5  11.6     2    96  1193  1289  1191  1292 0.87 Bacterial Ig-like domain (group 1)
rve                  PF00665.21   120 seq543_BIOID52483    -            512   1.9e-17   63.3   0.0   1   1     3e-20   5.8e-17   61.8   0.0     2   119   343   458   342   459 0.96 Integrase core domain
HTH_Tnp_1            PF01527.15    76 seq543_BIOID52483    -            512   2.5e-17   62.4  10.5   1   1   2.3e-10   4.4e-07   29.6   0.2     7    69   118   188   115   195 0.70 Transposase
HTH_21               PF13276.1     60 seq543_BIOID52483    -            512   7.6e-14   51.3   5.2   1   1   1.8e-16   3.4e-13   49.2   3.5    10    60   271   320   262   322 0.88 HTH-like domain
HTH_28               PF13518.1     52 seq543_BIOID52483    -            512   6.1e-12   45.1   5.4   1   1   1.8e-08   3.4e-05   23.5   0.2     2    33   124   155   123   169 0.88 Helix-turn-helix domain
rve_2                PF13333.1     52 seq543_BIOID52483    -            512   8.5e-08   32.0   1.9   1   1   9.9e-11   1.9e-07   30.8   0.1     1    35   449   485   449   495 0.89 Integrase core domain
Phage_lysozyme       PF00959.14   110 seq544_BIOID52483    -            158   3.5e-23   81.8   0.0   1   1   3.7e-27   5.1e-23   81.3   0.0     1   109    33   140    33   141 0.98 Phage lysozyme
Cytochrom_NNT        PF03264.9    174 seq545_BIOID52483    -            390   1.3e-64  216.6   8.5   1   1   1.4e-67   9.4e-64  213.9   4.6     2   174    11   184    10   184 0.98 NapC/NirT cytochrome c family, N-terminal region
PDT                  PF00800.13   182 seq548_BIOID52483    -            386   9.2e-61  204.4   0.2   1   1     2e-64   1.3e-60  203.9   0.1     1   180   106   286   106   288 0.96 Prephenate dehydratase
CM_2                 PF01817.16    81 seq548_BIOID52483    -            386   1.9e-22   79.0   1.9   1   1   6.2e-26   4.3e-22   77.9   1.3     1    80    11    90    11    91 0.99 Chorismate mutase type II
Virul_fac_BrkB       PF03631.10   260 seq550_BIOID52483    -            337   3.5e-49  167.3  16.0   1   1     3e-53   4.2e-49  167.1  11.1     4   258    65   325    62   327 0.91 Virulence factor BrkB
DNA_pol_A            PF00476.15   383 seq553_BIOID52483    -            928  2.7e-160  533.0   0.0   1   1  1.1e-163  3.7e-160  532.6   0.0     2   383   548   927   547   927 0.99 DNA polymerase family A
5_3_exonuc_N         PF02739.11   169 seq553_BIOID52483    -            928   1.6e-59  199.9   0.0   1   1   1.1e-62   3.7e-59  198.7   0.0     2   169     8   169     7   169 0.99 5'-3' exonuclease, N-terminal resolvase-like domain
DNA_pol_A_exo1       PF01612.15   174 seq553_BIOID52483    -            928   6.4e-45  152.5   0.1   1   1   3.6e-48   1.2e-44  151.6   0.1     1   174   330   517   330   517 0.97 3'-5' exonuclease
5_3_exonuc           PF01367.15   101 seq553_BIOID52483    -            928     3e-31  107.5   0.0   1   1   2.2e-34   7.5e-31  106.2   0.0     1    99   171   275   171   277 0.97 5'-3' exonuclease, C-terminal SAM fold
UvrB                 PF12344.3     44 seq555_BIOID52483    -            673   6.7e-23   79.8   0.9   1   1   1.3e-25   2.9e-22   77.7   0.1     1    43   552   594   552   595 0.97 Ultra-violet resistance protein B
Helicase_C           PF00271.26    78 seq555_BIOID52483    -            673   1.2e-15   57.0   0.0   1   1   1.2e-18   2.8e-15   55.8   0.0     2    77   465   545   464   546 0.98 Helicase conserved C-terminal domain
ResIII               PF04851.10   184 seq555_BIOID52483    -            673   1.1e-11   44.8   0.0   1   1     3e-14   6.9e-11   42.1   0.0     4    94    13   101    10   134 0.79 Type III restriction enzyme, res subunit
UVR                  PF02151.14    36 seq555_BIOID52483    -            673   5.2e-07   28.8   1.1   1   1     7e-10   1.6e-06   27.3   0.8     2    35   634   667   633   668 0.93 UvrB/uvrC motif
GIIM                 PF08388.6     80 seq556_BIOID52483    -            122   1.1e-16   60.2   9.8   1   1   1.1e-20   1.5e-16   59.8   6.8     1    77     1    77     1    83 0.89 Group II intron, maturase-specific domain
DUF4158              PF13700.1    166 seq557_BIOID52483    -            242   5.1e-15   55.2   0.8   1   1   4.6e-18   6.3e-14   51.6   0.1   101   164     2    65     1    67 0.97 Domain of unknown function (DUF4158)
Nol1_Nop2_Fmu        PF01189.12   283 seq559_BIOID52483    -            429  6.9e-104  347.0   0.0   1   1  4.5e-107  8.8e-104  346.7   0.0     1   282   164   426   164   427 0.99 NOL1/NOP2/sun family
NusB                 PF01029.13   134 seq559_BIOID52483    -            429   3.4e-26   91.6   0.0   1   1   2.8e-29   5.6e-26   90.9   0.0     1   134     5   127     5   127 0.97 NusB family
Methyltransf_26      PF13659.1    117 seq559_BIOID52483    -            429   7.1e-11   42.0   0.0   1   1   7.2e-14   1.4e-10   41.1   0.0     2   116   248   375   247   376 0.90 Methyltransferase domain
Methyltransf_18      PF12847.2    112 seq559_BIOID52483    -            429   1.4e-10   41.6   0.0   1   1   1.3e-13   2.5e-10   40.7   0.0     2   112   247   375   246   375 0.84 Methyltransferase domain
Methyltransf_31      PF13847.1    152 seq559_BIOID52483    -            429   1.9e-09   37.1   0.0   1   1   1.7e-12   3.3e-09   36.3   0.0     2   113   245   381   244   416 0.82 Methyltransferase domain
MTS                  PF05175.9    170 seq559_BIOID52483    -            429     1e-06   28.1   0.0   1   1     1e-09     2e-06   27.1   0.0    24   151   239   385   229   397 0.86 Methyltransferase small domain
FtsJ                 PF01728.14   181 seq559_BIOID52483    -            429    0.0001   22.2   0.0   1   1   1.1e-07   0.00022   21.1   0.0    19   140   242   375   233   402 0.66 FtsJ-like methyltransferase
ABC_tran             PF00005.22   118 seq560_BIOID52483    -            400     5e-26   91.2   0.0   1   1   3.2e-29   1.1e-25   90.2   0.0     1   117    68   192    68   193 0.96 ABC transporter
CBS                  PF00571.23    57 seq560_BIOID52483    -            400   2.6e-06   26.8   0.0   1   1   3.5e-07    0.0012   18.3   0.0    32    55   369   392   346   394 0.86 CBS domain
DUF3418              PF11898.3    586 seq561_BIOID52483    -           1300  3.4e-241  801.6   0.7   1   1    2e-244  4.5e-241  801.2   0.5     2   586   712  1298   711  1298 0.99 Domain of unknown function (DUF3418)
OB_NTP_bind          PF07717.11   111 seq561_BIOID52483    -           1300   4.1e-25   87.5   0.0   1   1   3.5e-28     8e-25   86.6   0.0     2   111   600   699   599   699 0.97 Oligonucleotide/oligosaccharide-binding (OB)-fold
HA2                  PF04408.18   102 seq561_BIOID52483    -           1300   1.5e-24   85.8   0.0   1   1   1.4e-27   3.2e-24   84.7   0.0     2   101   465   558   464   559 0.89 Helicase associated domain (HA2)
Helicase_C           PF00271.26    78 seq561_BIOID52483    -           1300   1.1e-10   41.0   0.1   1   1   1.1e-13   2.5e-10   39.9   0.1     2    77   312   403   311   404 0.94 Helicase conserved C-terminal domain
DEAD                 PF00270.24   173 seq561_BIOID52483    -           1300   5.9e-07   28.9   0.0   1   1     6e-10   1.4e-06   27.7   0.0     7   167    86   233    80   239 0.72 DEAD/DEAH box helicase
LacI                 PF00356.16    46 seq563_BIOID52483    -            335   2.2e-19   68.6   0.1   1   1   1.4e-22   4.9e-19   67.5   0.0     1    46     8    56     8    56 0.96 Bacterial regulatory proteins, lacI family
Peripla_BP_3         PF13377.1    160 seq563_BIOID52483    -            335   8.2e-17   61.5   0.0   1   1   4.2e-19   1.4e-15   57.4   0.0    12   157   186   333   178   334 0.91 Periplasmic binding protein-like domain
Peripla_BP_4         PF13407.1    258 seq563_BIOID52483    -            335     4e-11   42.6   0.0   1   1   1.8e-14   6.2e-11   42.0   0.0     1   217    70   280    70   318 0.84 Periplasmic binding protein domain
Peripla_BP_1         PF00532.16   279 seq563_BIOID52483    -            335   1.8e-09   37.0   0.0   1   1   7.4e-13   2.5e-09   36.6   0.0     2   224    68   288    67   330 0.79 Periplasmic binding proteins and sugar binding domain of LacI family
HSP70                PF00012.15   602 seq564_BIOID52483    -            638  4.8e-270  896.5  15.9   1   1  4.1e-274  5.7e-270  896.3  11.0     1   600     4   602     4   604 0.99 Hsp70 protein
Phage_lysis          PF03245.8    125 seq565_BIOID52483    -            150   9.7e-47  157.9  12.3   1   1   8.1e-51   1.1e-46  157.7   8.5     1   121    29   149    29   150 0.99 Bacteriophage lysis protein
Exonuc_VIII          PF06630.6    182 seq566_BIOID52483    -            672   9.7e-78  259.5   0.0   1   1     2e-81   2.8e-77  258.0   0.0     1   182     8   189     8   189 0.99 Enterobacterial exodeoxyribonuclease VIII
His_biosynth         PF00977.16   228 seq568_BIOID52483    -            258   1.1e-78  263.5   0.6   1   1   3.6e-82   1.2e-78  263.3   0.4     1   227     5   239     5   240 0.96 Histidine biosynthesis protein
DUF1353              PF07087.6     95 seq571_BIOID52483    -            130   8.3e-30  101.9   0.1   1   1   8.2e-34   1.1e-29  101.5   0.0     2    95    31   122    30   122 0.95 Protein of unknown function (DUF1353)
TatD_DNase           PF01026.16   255 seq574_BIOID52483    -            259   1.8e-67  227.1   0.0   1   1   1.5e-71     2e-67  226.9   0.0     1   255     6   257     6   257 0.98 TatD related DNase
Ald_Xan_dh_C2        PF02738.13   543 seq577_BIOID52483    -            765  1.6e-174  581.1   0.0   1   1    3e-178    2e-174  580.7   0.0     8   543   155   700   147   700 0.98 Molybdopterin-binding domain of aldehyde dehydrogenase
Ald_Xan_dh_C         PF01315.17   111 seq577_BIOID52483    -            765   5.4e-35  119.7   0.1   1   1   1.7e-38   1.2e-34  118.6   0.0     1   111    23   139    23   139 0.92 Aldehyde oxidase and xanthine dehydrogenase, a/b hammerhead domain
Rz1                  PF06085.6     40 seq578_BIOID52483    -             60   4.4e-24   83.4  10.6   1   1   4.2e-28   5.7e-24   83.1   7.3     1    40    20    60    20    60 0.98 Lipoprotein Rz1 precursor
ABC_membrane         PF00664.18   275 seq579_BIOID52483    -            593   8.7e-35  120.3   8.8   1   1   1.6e-38   1.1e-34  120.0   6.1     3   274    27   297    25   298 0.91 ABC transporter transmembrane region
ABC_tran             PF00005.22   118 seq579_BIOID52483    -            593   4.2e-20   72.1   0.1   1   1   1.3e-23   8.6e-20   71.1   0.1     1   118   381   505   381   505 0.94 ABC transporter
HTH_Tnp_1            PF01527.15    76 seq580_BIOID52483    -            111   1.9e-12   46.8   0.0   1   1   2.3e-16   3.1e-12   46.1   0.0    17    69     2    58     1    69 0.89 Transposase
ILVD_EDD             PF00920.16   521 seq583_BIOID52483    -            616  5.9e-195  648.4   1.8   1   1    5e-199  6.8e-195  648.2   1.3     1   521    34   607    34   607 0.95 Dehydratase family
TraP                 PF07296.6    202 seq584_BIOID52483    -            187   1.3e-68  229.8   0.1   1   1   1.1e-72   1.5e-68  229.6   0.0    10   202     2   187     1   187 0.95 TraP protein
Phage_integrase      PF00589.17   173 seq588_BIOID52483    -            189   1.4e-39  135.4   0.3   1   1   1.2e-43   1.6e-39  135.2   0.2     1   172     3   173     3   174 0.97 Phage integrase family
Pyr_redox_2          PF07992.9    200 seq589_BIOID52483    -            495   1.7e-44  152.0   1.7   1   1     2e-47   2.7e-44  151.3   1.2     1   198    29   338    29   340 0.94 Pyridine nucleotide-disulphide oxidoreductase
Pyr_redox_dim        PF02852.17   110 seq589_BIOID52483    -            495   9.5e-35  118.8   0.0   1   1   1.7e-37   2.3e-34  117.6   0.0     1   109   368   476   368   477 0.98 Pyridine nucleotide-disulphide oxidoreductase, dimerisation domain
Pyr_redox            PF00070.22    80 seq589_BIOID52483    -            495   2.7e-15   56.3   0.8   1   1     2e-18   2.7e-15   56.3   0.5     1    78   198   274   198   277 0.94 Pyridine nucleotide-disulphide oxidoreductase
GIDA                 PF01134.17   392 seq589_BIOID52483    -            495     2e-08   33.4   1.1   1   1   9.6e-11   1.3e-07   30.7   0.4     1    60    29    91    29   104 0.91 Glucose inhibited division protein A
FAD_oxidored         PF12831.2    428 seq589_BIOID52483    -            495     3e-08   33.0   0.9   1   1   4.7e-11   6.4e-08   31.9   0.6     1    38    29    66    29    84 0.94 FAD dependent oxidoreductase
FAD_binding_2        PF00890.19   421 seq589_BIOID52483    -            495   1.5e-06   27.1   0.7   1   1   3.5e-08   4.7e-05   22.2   0.2     2    35    30    63    29    68 0.90 FAD binding domain
Thi4                 PF01946.12   230 seq589_BIOID52483    -            495   1.5e-05   24.0   0.1   1   1   2.7e-08   3.7e-05   22.8   0.1    11    63    21    73    13   105 0.79 Thi4 family
rve                  PF00665.21   120 seq593_BIOID52483    -            114   2.3e-09   37.2   0.0   1   1   2.3e-13   3.1e-09   36.8   0.0    46   120     8    91     2    91 0.90 Integrase core domain
DDE_Tnp_Tn3          PF01526.12   388 seq594_BIOID52483    -            538  2.1e-144  480.8   0.0   1   1  1.8e-148  2.4e-144  480.6   0.0     1   388   123   512   123   512 1.00 Tn3 transposase DDE domain
PIG-L                PF02585.12   128 seq595_BIOID52483    -            236   1.1e-20   74.3   0.0   1   1   7.2e-24   9.9e-20   71.2   0.0     1   127    34   154    34   155 0.91 GlcNAc-PI de-N-acetylase
EII-GUT              PF03608.8    168 seq597_BIOID52483    -            187     7e-77  256.8   0.7   1   1   5.9e-81     8e-77  256.6   0.5     2   168     5   171     4   171 0.99 PTS system enzyme II sorbitol-specific factor
RNase_T              PF00929.19   164 seq598_BIOID52483    -            246   5.4e-40  137.2   0.4   1   1   9.7e-44   1.3e-39  135.9   0.1     1   164    12   178    12   178 0.93 Exonuclease
Molybdopterin        PF00384.17   432 seq602_BIOID52483    -            848  1.6e-105  353.2   0.0   1   1  2.8e-109  1.9e-105  352.9   0.0     1   431    99   572    99   573 0.95 Molybdopterin oxidoreductase
Molydop_binding      PF01568.16   109 seq602_BIOID52483    -            848     2e-22   78.9   0.0   1   1   5.8e-26     4e-22   77.9   0.0     1   108   690   811   690   812 0.95 Molydopterin dinucleotide binding domain
HTH_Tnp_1            PF01527.15    76 seq603_BIOID52483    -             88   9.5e-19   67.0   0.1   1   1   2.4e-22   1.1e-18   66.8   0.1     1    75     1    71     1    72 0.96 Transposase
HTH_28               PF13518.1     52 seq603_BIOID52483    -             88   5.7e-07   29.2   0.0   1   1   4.9e-10   2.2e-06   27.3   0.0     7    46    16    55    10    68 0.84 Helix-turn-helix domain
HTH_23               PF13384.1     50 seq603_BIOID52483    -             88   1.3e-06   27.7   0.0   1   1   5.1e-10   2.3e-06   26.9   0.0    17    45    21    47     5    60 0.82 Homeodomain-like domain
ParD                 PF09386.5     79 seq606_BIOID52483    -             83   1.9e-46  155.9   0.5   1   1   1.6e-50   2.2e-46  155.7   0.3     1    79     1    79     1    79 0.99 Antitoxin ParD
PRA-CH               PF01502.13    75 seq607_BIOID52483    -            203   1.2e-33  114.4   0.0   1   1   3.4e-37   2.3e-33  113.5   0.0     1    74    33   106    33   107 0.99 Phosphoribosyl-AMP cyclohydrolase
PRA-PH               PF01503.12    83 seq607_BIOID52483    -            203   1.5e-13   50.6   0.5   1   1   3.2e-17   2.2e-13   50.1   0.4     2    82   116   201   115   202 0.96 Phosphoribosyl-ATP pyrophosphohydrolase
DUF2689              PF10894.3     61 seq608_BIOID52483    -            117   7.4e-43  144.0   2.8   1   1   7.6e-47     1e-42  143.5   1.6     1    61    12    72    12    72 1.00 Protein of unknown function (DUF2689)
N6_N4_Mtase          PF01555.13   231 seq610_BIOID52483    -            227   1.9e-32  112.5   0.0   1   2   6.3e-14   4.3e-10   39.3   0.0     1   114    21   124    21   140 0.86 DNA methylase
N6_N4_Mtase          PF01555.13   231 seq610_BIOID52483    -            227   1.9e-32  112.5   0.0   2   2   7.8e-24   5.3e-20   71.7   0.0   169   228   141   200   126   203 0.90 DNA methylase
Phage_pRha           PF09669.5     92 seq617_BIOID52483    -            295   4.4e-28   97.3   0.0   1   1   9.7e-32   6.6e-28   96.7   0.0     1    91   130   221   130   222 0.91 Phage regulatory protein Rha (Phage_pRha)
Phage_ASH            PF10554.4    108 seq617_BIOID52483    -            295   3.1e-26   91.6   0.5   1   1     8e-30   5.5e-26   90.9   0.4     1   108    25   122    25   122 0.97 Ash protein family
MFS_1                PF07690.11   354 seq618_BIOID52483    -            471     2e-55  187.8  71.5   1   2   1.4e-53   9.7e-50  169.1  35.4     1   353    15   405    15   406 0.91 Major Facilitator Superfamily
MFS_1                PF07690.11   354 seq618_BIOID52483    -            471     2e-55  187.8  71.5   2   2   4.2e-12   2.9e-08   32.7   8.6    56   183   321   460   320   469 0.84 Major Facilitator Superfamily
MFS_3                PF05977.8    524 seq618_BIOID52483    -            471   3.2e-10   38.6  13.1   1   1   4.7e-14   3.2e-10   38.6   9.1    20   187    20   183     6   249 0.85 Transmembrane secretion effector
BPD_transp_1         PF00528.17   185 seq619_BIOID52483    -            354   2.5e-26   92.2  16.2   1   1   1.8e-30   2.5e-26   92.2  11.2     1   176   163   324   163   332 0.91 Binding-protein-dependent transport system inner membrane component
Sugar_tr             PF00083.19   451 seq620_BIOID52483    -            440   1.1e-35  123.0  34.2   1   2     1e-31     7e-28   97.2   5.6     2   203    23   232    22   236 0.89 Sugar (and other) transporter
Sugar_tr             PF00083.19   451 seq620_BIOID52483    -            440   1.1e-35  123.0  34.2   2   2     2e-12   1.4e-08   33.6  11.9   242   443   240   439   226   440 0.70 Sugar (and other) transporter
MFS_1                PF07690.11   354 seq620_BIOID52483    -            440   2.1e-29  102.3  60.5   1   2   4.8e-21   3.3e-17   62.1  18.9     2   239    28   275    27   287 0.71 Major Facilitator Superfamily
MFS_1                PF07690.11   354 seq620_BIOID52483    -            440   2.1e-29  102.3  60.5   2   2   6.4e-16   4.4e-12   45.3  19.1    27   176   283   435   271   440 0.81 Major Facilitator Superfamily
HTH_21               PF13276.1     60 seq621_BIOID52483    -            105   1.5e-11   44.0   7.0   1   1   1.8e-15   2.4e-11   43.3   4.8     3    60    34    89    32    90 0.90 HTH-like domain
Plasmid_stabil       PF05016.9     90 seq622_BIOID52483    -            105   2.4e-13   50.1   0.0   1   1   2.1e-17   2.8e-13   49.9   0.0     1    89     4    92     4    93 0.96 Plasmid stabilisation system protein
DUF1305              PF06996.6    303 seq623_BIOID52483    -            359   4.5e-81  272.0   0.0   1   1   3.8e-85   5.2e-81  271.8   0.0     3   302    19   319    17   320 0.97 Protein of unknown function (DUF1305)
Pili_assembly_N      PF00345.15   122 seq624_BIOID52483    -            269   4.4e-07   29.6   0.7   1   1   5.1e-11   6.9e-07   28.9   0.5     2   108    61   175    60   184 0.72 Gram-negative pili assembly chaperone, N-terminal domain
TrkA_N               PF02254.13   116 seq626_BIOID52483    -            458   4.2e-58  194.2   3.5   1   2   5.4e-33   5.3e-30  103.6   0.0     1   108     3   111     3   125 0.92 TrkA-N domain
TrkA_N               PF02254.13   116 seq626_BIOID52483    -            458   4.2e-58  194.2   3.5   2   2   5.9e-29   5.7e-26   90.6   0.7     1   116   235   350   235   350 0.95 TrkA-N domain
TrkA_C               PF02080.16    71 seq626_BIOID52483    -            458   1.9e-21   75.3   0.7   1   2   4.7e-13   4.5e-10   38.8   0.0     3    70   157   225   155   226 0.91 TrkA-C domain
TrkA_C               PF02080.16    71 seq626_BIOID52483    -            458   1.9e-21   75.3   0.7   2   2     2e-11   1.9e-08   33.6   0.2     8    70   390   451   388   452 0.89 TrkA-C domain
F420_oxidored        PF03807.12    96 seq626_BIOID52483    -            458   1.9e-12   47.2   2.2   1   2   1.5e-07   0.00015   22.0   0.0     1    52     2    49     2    88 0.87 NADP oxidoreductase coenzyme F420-dependent
F420_oxidored        PF03807.12    96 seq626_BIOID52483    -            458   1.9e-12   47.2   2.2   2   2   1.5e-07   0.00015   22.0   0.3     2    48   235   279   234   355 0.80 NADP oxidoreductase coenzyme F420-dependent
NAD_binding_7        PF13241.1    103 seq626_BIOID52483    -            458   1.2e-11   44.6   3.0   1   1   7.5e-08   7.3e-05   22.8   0.0     8    82   233   319   228   323 0.75 Putative NAD(P)-binding
Shikimate_DH         PF01488.15   135 seq626_BIOID52483    -            458   1.4e-11   44.4   0.6   1   1   5.3e-09   5.2e-06   26.4   0.2    12   102   232   332   222   367 0.77 Shikimate / quinate 5-dehydrogenase
EIIBC-GUT_N          PF03612.9    183 seq627_BIOID52483    -            319   1.3e-71  239.8   1.5   1   1   3.6e-75   2.5e-71  238.9   1.1     2   183     3   171     2   171 0.95 Sorbitol phosphotransferase enzyme II N-terminus
EIIBC-GUT_C          PF07663.6     93 seq627_BIOID52483    -            319   6.4e-48  160.7   5.0   1   1   9.3e-52   6.4e-48  160.7   3.5     1    93   226   318   226   318 0.99 Sorbitol phosphotransferase enzyme II C-terminus
Glycos_transf_2      PF00535.21   169 seq631_BIOID52483    -            398     2e-24   86.0   0.0   1   1   1.1e-27   3.1e-24   85.4   0.0     2   167    34   200    33   202 0.88 Glycosyl transferase family 2
Glyco_tranf_2_3      PF13641.1    230 seq631_BIOID52483    -            398     3e-20   72.9   0.0   1   1   1.5e-23     4e-20   72.5   0.0     5   230    34   254    29   254 0.85 Glycosyltransferase like family 2
Glyco_transf_21      PF13506.1    174 seq631_BIOID52483    -            398   1.4e-12   47.1   0.0   1   1   9.6e-16   2.6e-12   46.2   0.0    18   173    97   252    86   253 0.82 Glycosyl transferase family 21
Glyco_trans_2_3      PF13632.1    192 seq631_BIOID52483    -            398   4.4e-10   39.4  15.1   1   1   1.5e-12     4e-09   36.3  10.5     4   190   115   310   113   362 0.63 Glycosyl transferase family group 2
PTS_EIIA_2           PF00359.17   142 seq632_BIOID52483    -            637   6.7e-33  113.2   0.0   1   1   2.5e-36   1.1e-32  112.5   0.0     5   140   498   634   495   636 0.95 Phosphoenolpyruvate-dependent sugar phosphotransferase system, EIIA 2
PTS_EIIC             PF02378.13   321 seq632_BIOID52483    -            637   2.5e-19   69.1  33.4   1   1   5.5e-23   2.5e-19   69.1  23.2     1   321    17   277    17   277 0.92 Phosphotransferase system, EIIC
PTS_IIB              PF02302.12    90 seq632_BIOID52483    -            637   2.1e-09   37.5   0.4   1   1   1.1e-12   4.9e-09   36.3   0.0     1    79   379   453   379   458 0.87 PTS system, Lactose/Cellobiose specific IIB subunit
TonB                 PF03544.9     79 seq636_BIOID52483    -            108   1.2e-13   50.9   0.0   1   1   1.1e-17   1.4e-13   50.6   0.0     2    59    33    90    32   104 0.93 Gram-negative bacterial tonB protein
DUF2800              PF10926.3    372 seq637_BIOID52483    -            433  3.3e-130  434.4   0.0   1   1  5.5e-134  3.7e-130  434.2   0.0     1   372     5   412     5   412 0.96 Protein of unknown function (DUF2800)
PDDEXK_1             PF12705.2    257 seq637_BIOID52483    -            433   1.5e-12   47.3   0.0   1   1   4.2e-16   2.9e-12   46.4   0.0     2   256     8   255     7   256 0.71 PD-(D/E)XK nuclease superfamily
rve                  PF00665.21   120 seq639_BIOID52483    -             87   8.2e-13   48.4   0.0   1   1   7.3e-17   9.9e-13   48.1   0.0     6    88     5    85     2    86 0.92 Integrase core domain
TraV                 PF09676.5    119 seq640_BIOID52483    -            171     8e-39  132.9   1.3   1   1   6.8e-43   9.2e-39  132.7   0.9     1   119    23   165    23   165 0.98 Type IV conjugative transfer system lipoprotein (TraV)
OmpA                 PF00691.15    97 seq646_BIOID52483    -            219   3.7e-24   84.8   0.1   1   1   1.2e-27   5.7e-24   84.2   0.1     1    97   115   210   115   210 0.97 OmpA family
Gly-zipper_Omp       PF13488.1     46 seq646_BIOID52483    -            219   1.2e-12   47.1  16.5   1   1   2.7e-16   1.2e-12   47.1  11.4     1    46    37    85    37    85 0.95 Glycine zipper
Gly-zipper_YMGG      PF13441.1     45 seq646_BIOID52483    -            219   6.8e-09   34.9  18.1   1   1   1.5e-12   6.8e-09   34.9  12.5     5    45    33    80    29    80 0.81 YMGG-like Gly-zipper
S-methyl_trans       PF02574.11   305 seq647_BIOID52483    -           1227  4.8e-105  351.0   0.1   1   1  3.3e-108  8.9e-105  350.2   0.1     1   304    16   326    16   327 0.98 Homocysteine S-methyltransferase
Met_synt_B12         PF02965.12   136 seq647_BIOID52483    -           1227   9.1e-54  180.6   0.0   1   1   8.9e-57   2.4e-53  179.2   0.0     1   136  1055  1192  1055  1192 0.99 Vitamin B12 dependent methionine synthase, activation domain
Pterin_bind          PF00809.17   210 seq647_BIOID52483    -           1227   3.1e-48  163.8   0.6   1   1   3.6e-51   9.7e-48  162.1   0.4     1   210   356   568   356   568 0.98 Pterin binding enzyme
B12-binding_2        PF02607.12    79 seq647_BIOID52483    -           1227     5e-21   74.4   0.0   1   1   6.4e-24   1.8e-20   72.6   0.0     4    79   659   734   657   734 0.96 B12 binding domain
B12-binding          PF02310.14   121 seq647_BIOID52483    -           1227   6.4e-20   71.1   0.2   1   1   1.8e-22     5e-19   68.2   0.1     2    94   748   840   747   851 0.93 B12 binding domain
rve_3                PF13683.1     67 seq649_BIOID52483    -             46   1.6e-17   62.6   0.0   1   1   1.2e-21   1.7e-17   62.5   0.0     6    50     2    46     1    46 0.97 Integrase core domain
Voltage_CLC          PF00654.15   355 seq654_BIOID52483    -            473   1.9e-90  303.3  36.0   1   1   1.5e-92   2.1e-88  296.6  20.9     2   354    89   437    88   438 0.94 Voltage gated chloride channel
DUF1380              PF07128.7    139 seq656_BIOID52483    -            144   2.6e-75  250.7   1.3   1   1   2.2e-79     3e-75  250.5   0.9     1   139     1   138     1   138 1.00 Protein of unknown function (DUF1380)
RNA_pol_Rpb1_1       PF04997.7    338 seq657_BIOID52483    -           1407  1.8e-100  336.3   0.1   1   1  1.8e-103  4.8e-100  335.0   0.1     2   338    15   342    14   342 0.95 RNA polymerase Rpb1, domain 1
RNA_pol_Rpb1_5       PF04998.12   277 seq657_BIOID52483    -           1407   1.3e-80  270.4   0.0   1   1   9.4e-84   2.6e-80  269.5   0.0     1   276   766  1321   766  1322 1.00 RNA polymerase Rpb1, domain 5
RNA_pol_Rpb1_2       PF00623.15   166 seq657_BIOID52483    -           1407   6.1e-51  172.5   0.0   1   1   5.3e-53   1.5e-49  168.0   0.0     1   166   344   486   344   486 0.95 RNA polymerase Rpb1, domain 2
RNA_pol_Rpb1_3       PF04983.13   157 seq657_BIOID52483    -           1407   8.1e-28   97.0   0.0   1   1   6.9e-31   1.9e-27   95.8   0.0     1   157   489   644   489   644 0.94 RNA polymerase Rpb1, domain 3
RNA_pol_Rpb1_4       PF05000.12   108 seq657_BIOID52483    -           1407   2.5e-18   65.7   0.3   1   1   9.1e-22   2.5e-18   65.7   0.2     2   107   674   763   673   764 0.82 RNA polymerase Rpb1, domain 4
OMP_b-brl            PF13505.1    176 seq661_BIOID52483    -            263   6.8e-27   94.4  12.4   1   1   3.1e-30   8.5e-27   94.0   8.6     1   176    25   263    25   263 0.80 Outer membrane protein beta-barrel domain
OmpA_membrane        PF01389.12   183 seq661_BIOID52483    -            263   2.2e-08   33.7   2.9   1   1   1.9e-11   5.3e-08   32.4   2.0     5   179    45   263    41   263 0.75 OmpA-like transmembrane domain
Opacity              PF02462.10   132 seq661_BIOID52483    -            263   9.4e-07   28.6   1.9   1   1     2e-09   5.5e-06   26.1   1.1    24   114   131   232    89   263 0.73 Opacity family porin protein
OmpW                 PF03922.9    192 seq661_BIOID52483    -            263   9.6e-05   22.0   0.1   1   1   5.9e-08   0.00016   21.2   0.1    88   192   144   263   132   263 0.89 OmpW family
HTH_36               PF13730.1     55 seq662_BIOID52483    -            313   9.2e-11   41.5   0.0   1   1   4.9e-14   2.2e-10   40.3   0.0     5    55    20    70    16    70 0.91 Helix-turn-helix domain
GntR                 PF00392.16    64 seq662_BIOID52483    -            313   3.1e-07   29.6   0.0   1   1   1.5e-10   6.6e-07   28.5   0.0    25    60    41    76    35    78 0.95 Bacterial regulatory proteins, gntR family
PaaX                 PF07848.7     70 seq662_BIOID52483    -            313   1.9e-05   24.4   0.1   1   1   1.1e-08   4.9e-05   23.1   0.0    29    60    46    79    38    89 0.80 PaaX-like protein
CbiA                 PF01656.18   195 seq664_BIOID52483    -            296   5.5e-16   58.4   0.0   1   1     1e-19   7.2e-16   58.0   0.0     1   161    20   212    20   237 0.81 CobQ/CobB/MinD/ParA nucleotide binding domain
RHH_1                PF01402.16    39 seq666_BIOID52483    -             94   2.1e-08   33.6   0.0   1   1   2.8e-12   3.9e-08   32.7   0.0     2    39    14    51    13    51 0.96 Ribbon-helix-helix protein, copG family
DDE_Tnp_Tn3          PF01526.12   388 seq667_BIOID52483    -            259     6e-92  308.1   0.0   1   1   5.4e-96   7.3e-92  307.8   0.0    38   284     1   248     1   255 0.98 Tn3 transposase DDE domain
Phage_integrase      PF00589.17   173 seq668_BIOID52483    -            200   1.5e-48  164.6   0.0   1   1   1.2e-52   1.7e-48  164.4   0.0     1   171    11   181    11   183 0.98 Phage integrase family
GerE                 PF00196.14    58 seq672_BIOID52483    -            241   2.9e-10   39.1   0.7   1   1   3.8e-14   5.2e-10   38.3   0.5     4    57   154   207   152   208 0.95 Bacterial regulatory proteins, luxR family
Fimbrial_CS1         PF04449.7    143 seq673_BIOID52483    -            160   9.8e-26   90.4   6.2   1   1   9.4e-30   1.3e-25   90.0   4.3     4   143    27   158    25   158 0.93 CS1 type fimbrial major subunit
DnaJ_C               PF01556.13    81 seq675_BIOID52483    -            376   7.3e-34  115.4   0.1   1   1   3.5e-24   1.6e-20   72.6   0.0     1    81   262   340   262   340 0.95 DnaJ C terminal domain
DnaJ                 PF00226.26    64 seq675_BIOID52483    -            376   6.5e-29   99.3   4.4   1   1   2.3e-32     1e-28   98.6   3.1     1    64     5    67     5    67 0.99 DnaJ domain
DnaJ_CXXCXGXG        PF00684.14    66 seq675_BIOID52483    -            376   8.4e-16   57.6  16.9   1   1   3.3e-19   1.5e-15   56.8  11.7     1    66   144   204   144   204 0.97 DnaJ central domain
Repair_PSII          PF04536.9    119 seq676_BIOID52483    -            290   4.1e-32  110.4   0.5   1   1   3.9e-36   5.4e-32  110.0   0.3     2   118    36   153    35   154 0.97 Repair protein
Gam                  PF06064.6     98 seq677_BIOID52483    -             99   6.4e-54  180.0   2.2   1   1   5.1e-58     7e-54  179.8   1.6     4    98     5    99     2    99 0.97 Host-nuclease inhibitor protein Gam
zf-dskA_traR         PF01258.12    36 seq680_BIOID52483    -             73   1.7e-13   49.8   3.1   1   1   1.8e-17   2.4e-13   49.4   2.2     5    36    35    67    29    67 0.90 Prokaryotic dksA/traR C4-type zinc finger
DDE_Tnp_Tn3          PF01526.12   388 seq683_BIOID52483    -            369   3.4e-68  229.9   0.0   1   1   3.3e-72   4.5e-68  229.5   0.0     1   267    97   367    97   368 0.98 Tn3 transposase DDE domain
PTSIIA_gutA          PF03829.8    117 seq684_BIOID52483    -            123   2.2e-44  149.7   0.0   1   1   1.9e-48   2.7e-44  149.4   0.0     1   116     1   116     1   118 0.98 PTS system glucitol/sorbitol-specific IIA component
T6SS-SciN            PF12790.2    142 seq685_BIOID52483    -            178   1.5e-35  121.7   0.0   1   1   1.3e-39   1.7e-35  121.5   0.0     2   140    19   168    18   170 0.97 Type VI secretion lipoprotein
OpuAC                PF04069.7    257 seq686_BIOID52483    -            330   7.8e-57  192.4   3.7   1   1   6.6e-61     9e-57  192.2   2.6     2   256    30   312    29   313 0.94 Substrate binding domain of ABC-type glycine betaine transport system
PALP                 PF00291.20   307 seq688_BIOID52483    -            515   9.6e-70  235.0   2.1   1   1   1.9e-73   1.3e-69  234.6   1.5     5   307    30   317    26   317 0.91 Pyridoxal-phosphate dependent enzyme
Thr_dehydrat_C       PF00585.13    91 seq688_BIOID52483    -            515   3.8e-64  212.1   0.0   1   2   3.6e-35   2.4e-31  107.0   0.0     1    91   330   420   330   420 0.98 C-terminal regulatory domain of Threonine dehydratase
Thr_dehydrat_C       PF00585.13    91 seq688_BIOID52483    -            515   3.8e-64  212.1   0.0   2   2   6.7e-34   4.6e-30  102.9   0.0     2    91   426   513   425   513 0.96 C-terminal regulatory domain of Threonine dehydratase
Plasmid_stabil       PF05016.9     90 seq689_BIOID52483    -             91   1.8e-15   56.9   0.1   1   1   1.4e-19   1.9e-15   56.8   0.1     1    89     3    90     3    91 0.92 Plasmid stabilisation system protein
VRR_NUC              PF08774.6    100 seq690_BIOID52483    -            192   3.2e-15   55.8   0.0   1   1     6e-19   8.2e-15   54.5   0.0     3   100    61   161    59   161 0.95 VRR-NUC domain
P-II                 PF00543.17   102 seq692_BIOID52483    -            112   2.4e-40  136.9   1.0   1   1     2e-44   2.7e-40  136.8   0.7     1   102     4   105     4   105 0.99 Nitrogen regulatory protein P-II
2-Hacid_dh_C         PF02826.14   178 seq697_BIOID52483    -            324   1.4e-62  209.9   0.0   1   1   4.8e-66   2.2e-62  209.2   0.0     1   178   108   287   108   287 0.97 D-isomer specific 2-hydroxyacid dehydrogenase, NAD binding domain
2-Hacid_dh           PF00389.25   133 seq697_BIOID52483    -            324   1.6e-31  108.4   0.1   1   1     4e-35   1.8e-31  108.2   0.1     1   133     5   319     5   319 0.97 D-isomer specific 2-hydroxyacid dehydrogenase, catalytic domain
NAD_binding_2        PF03446.10   162 seq697_BIOID52483    -            324     3e-05   23.8   0.1   1   1   2.9e-08   0.00013   21.7   0.0     2   116   146   259   145   267 0.85 NAD binding domain of 6-phosphogluconate dehydrogenase
RecT                 PF03837.9    199 seq698_BIOID52483    -            261   2.4e-28   98.6   0.0   1   1   4.5e-30   6.1e-26   90.8   0.0     5   194    24   181    21   189 0.90 RecT family
HATPase_c            PF02518.21   111 seq703_BIOID52483    -            467   1.7e-24   85.5   0.0   1   1   7.8e-28   3.6e-24   84.5   0.0     1   111   349   460   349   460 0.98 Histidine kinase-, DNA gyrase B-, and HSP90-like ATPase
HAMP                 PF00672.20    70 seq703_BIOID52483    -            467   1.4e-15   57.0   0.2   1   1   3.1e-19   1.4e-15   57.0   0.2     2    69   168   235   167   236 0.96 HAMP domain
HisKA                PF00512.20    68 seq703_BIOID52483    -            467   6.1e-14   51.6   2.1   1   1   1.5e-17   6.8e-14   51.5   0.2     1    68   240   304   240   304 0.97 His Kinase A (phospho-acceptor) domain
Hexapep              PF00132.19    36 seq705_BIOID52483    -            174   3.8e-19   67.1  29.0   1   2   1.4e-13   1.9e-09   36.4   3.3     2    35    10    43     9    44 0.96 Bacterial transferase hexapeptide (six repeats)
Hexapep              PF00132.19    36 seq705_BIOID52483    -            174   3.8e-19   67.1  29.0   2   2   1.3e-10   1.8e-06   27.0   2.1     2    34    28    60    27    62 0.91 Bacterial transferase hexapeptide (six repeats)
GntP_permease        PF02447.11   441 seq707_BIOID52483    -            445  2.1e-163  543.8  46.4   1   1  1.8e-167  2.5e-163  543.5  32.1     2   441     7   444     6   444 0.99 GntP family permease
T2SE                 PF00437.15   272 seq708_BIOID52483    -            288   3.8e-08   32.4   0.0   1   1   4.7e-12   6.4e-08   31.7   0.0    13   157   127   286   115   287 0.81 Type II/IV secretion system protein
adh_short            PF00106.20   167 seq709_BIOID52483    -            259   7.1e-26   90.9   1.8   1   1   1.9e-29   8.6e-26   90.7   1.2     2   166     4   172     3   173 0.92 short chain dehydrogenase
adh_short_C2         PF13561.1    243 seq709_BIOID52483    -            259   7.7e-16   58.5   0.0   1   1   2.5e-19   1.1e-15   57.9   0.0     7   241    13   255     9   256 0.86 Enoyl-(Acyl carrier protein) reductase
KR                   PF08659.5    181 seq709_BIOID52483    -            259   3.3e-05   23.4   0.5   1   1   1.3e-08   5.8e-05   22.7   0.4     3   152     5   157     4   185 0.81 KR domain
FAD_binding_5        PF00941.16   171 seq710_BIOID52483    -            292   2.1e-50  170.3   0.0   1   1   4.3e-54     3e-50  169.8   0.0     4   170     6   173     3   174 0.98 FAD binding domain in molybdopterin dehydrogenase
CO_deh_flav_C        PF03450.12   103 seq710_BIOID52483    -            292   4.7e-25   87.3   0.1   1   1   2.5e-28   1.7e-24   85.6   0.0     2   103   183   283   182   283 0.97 CO dehydrogenase flavoprotein C-terminal domain
Phage_Nu1            PF07471.7    164 seq711_BIOID52483    -            181   4.4e-92  305.8   1.4   1   1   3.6e-96     5e-92  305.6   0.9     1   164     1   164     1   164 0.99 Phage DNA packaging protein Nu1
Ammonium_transp      PF00909.16   399 seq712_BIOID52483    -            428  1.7e-131  438.2  40.0   1   1  1.4e-135  1.9e-131  438.1  27.7     1   399    33   426    33   426 0.97 Ammonium Transporter Family
DUF2815              PF10991.3    181 seq714_BIOID52483    -            182   1.6e-59  200.3   0.0   1   1   1.3e-63   1.8e-59  200.1   0.0     1   179     1   177     1   179 0.97 Protein of unknown function (DUF2815)
MscL                 PF01741.13   128 seq716_BIOID52483    -            137   3.4e-57  191.9   3.1   1   1   2.9e-61   3.9e-57  191.7   2.1     1   128     3   133     3   133 0.98 Large-conductance mechanosensitive channel, MscL
GerE                 PF00196.14    58 seq717_BIOID52483    -            225   1.8e-15   55.8   0.8   1   1   2.5e-19   3.4e-15   55.0   0.1     3    55   152   204   150   207 0.95 Bacterial regulatory proteins, luxR family
Ivy                  PF08816.6    118 seq718_BIOID52483    -            149   5.8e-35  119.7   0.1   1   1   5.1e-39     7e-35  119.4   0.1     1   118    29   144    29   144 0.98 Inhibitor of vertebrate lysozyme (Ivy)
GPW_gp25             PF04965.9     99 seq719_BIOID52483    -            142   2.5e-17   62.1   0.0   1   1   2.6e-21   3.5e-17   61.6   0.0     2    91    25   114    24   118 0.94 Gene 25-like lysozyme
Autotransporter      PF03797.14   265 seq722_BIOID52483    -            123   9.3e-10   38.1   1.0   1   1   7.8e-14   1.1e-09   37.9   0.7   151   265     2   109     1   113 0.90 Autotransporter beta-domain
KorB                 PF08535.5     93 seq725_BIOID52483    -            343   1.6e-27   95.3   1.0   1   1   3.5e-31   2.4e-27   94.7   0.2     1    92   176   267   176   268 0.98 KorB domain
ParBc                PF02195.13    90 seq725_BIOID52483    -            343   7.7e-06   25.8   1.2   1   1   1.1e-08   7.3e-05   22.6   0.1    12    89    73   155    63   156 0.85 ParB-like nuclease domain
Sulfatase            PF00884.18   379 seq727_BIOID52483    -            499   9.7e-30  103.7   0.3   1   1   9.1e-34   1.2e-29  103.3   0.2     2   307   193   455   192   490 0.80 Sulfatase
PerC                 PF06069.6     90 seq729_BIOID52483    -            162   3.2e-09   36.5   1.6   1   1   3.9e-13   5.3e-09   35.8   1.1     5    56    98   149    94   154 0.92 PerC transcriptional activator
Dynamin_N            PF00350.18   168 seq739_BIOID52483    -            794   4.8e-19   68.6   0.0   1   1   3.6e-22   2.4e-18   66.3   0.0     1   167    71   299    71   300 0.74 Dynamin family
MMR_HSR1             PF01926.18   114 seq739_BIOID52483    -            794   3.4e-08   33.3   0.2   1   1   6.1e-11   4.2e-07   29.8   0.2     2   114    71   299    70   299 0.72 50S ribosome-binding GTPase
Phage_integrase      PF00589.17   173 seq740_BIOID52483    -            198   1.4e-46  158.1   0.6   1   1   1.2e-50   1.6e-46  158.0   0.4     1   172     5   177     5   178 0.98 Phage integrase family
Mob_synth_C          PF06463.8    128 seq743_BIOID52483    -            329   6.4e-36  122.7   0.0   1   1   3.1e-39   1.1e-35  122.0   0.0     1   127   186   312   186   313 0.98 Molybdenum Cofactor Synthesis C
Radical_SAM          PF04055.16   166 seq743_BIOID52483    -            329   5.8e-27   94.7   0.0   1   1   2.3e-30   7.9e-27   94.3   0.0     2   166    19   181    18   181 0.97 Radical SAM superfamily
Fer4_12              PF13353.1    139 seq743_BIOID52483    -            329   1.4e-07   31.6   0.0   1   1   7.6e-11   2.6e-07   30.7   0.0    15   116    24   125    13   131 0.84 4Fe-4S single cluster domain
Fer4_14              PF13394.1    117 seq743_BIOID52483    -            329   5.1e-07   29.6   0.0   1   1   5.1e-10   1.7e-06   27.9   0.0     6    90    22   104    15   125 0.70 4Fe-4S single cluster domain
Terminase_GpA        PF05876.7    557 seq745_BIOID52483    -            641  1.6e-177  591.1   0.4   1   1  1.5e-181    2e-177  590.8   0.3     1   547    39   600    39   607 0.97 Phage terminase large subunit (GpA)
YqaJ                 PF09588.5    152 seq747_BIOID52483    -            226   3.3e-26   91.9   0.0   1   1     1e-29   1.4e-25   89.9   0.0     2   150    24   166    23   168 0.85 YqaJ-like viral recombinase domain
DUF3702              PF12486.3    148 seq748_BIOID52483    -            458   7.8e-48  161.7  12.5   1   1   1.1e-51   7.8e-48  161.7   8.7     2   146   306   449   305   451 0.98 ImpA domain protein
ImpA-rel_N           PF06812.7     62 seq748_BIOID52483    -            458     1e-17   63.4   0.9   1   1   5.8e-21     4e-17   61.6   0.6     1    60    42   100    42   102 0.98 ImpA-related N-terminal
Mannitol_dh_C        PF08125.8    245 seq751_BIOID52483    -            442   7.4e-72  241.3   0.0   1   1   3.1e-75   1.4e-71  240.4   0.0     1   244   208   433   208   434 0.98 Mannitol dehydrogenase C-terminal domain
Mannitol_dh          PF01232.18   151 seq751_BIOID52483    -            442   3.4e-27   95.1   0.1   1   1   1.5e-30   6.7e-27   94.1   0.1     1   151    61   183    61   183 0.97 Mannitol dehydrogenase Rossmann domain
DUF3521              PF12035.3     35 seq751_BIOID52483    -            442   9.9e-08   31.5   0.2   1   1   4.6e-11   2.1e-07   30.5   0.2     1    35     1    28     1    28 0.99 Protein of unknown function (DUF3521)
DUF2799              PF10973.3     89 seq754_BIOID52483    -            121   3.1e-17   62.2   0.6   1   1   2.8e-21   3.8e-17   61.9   0.4     1    88    31   113    31   114 0.93 Protein of unknown function (DUF2799)
DDE_Tnp_Tn3          PF01526.12   388 seq756_BIOID52483    -             96   5.4e-24   84.4   0.9   1   1   4.3e-28   5.9e-24   84.2   0.6   284   378     1    96     1    96 0.98 Tn3 transposase DDE domain
Nitrate_red_del      PF02613.10   136 seq760_BIOID52483    -            199   3.2e-21   75.4   0.9   1   1   4.4e-25   6.1e-21   74.5   0.6     3   135    41   171    14   174 0.86 Nitrate reductase delta subunit
Dam                  PF05869.6    181 seq761_BIOID52483    -            217     1e-64  217.1   0.0   1   1   8.7e-69   1.2e-64  216.9   0.0     2   181    15   207    14   207 0.98 DNA N-6-adenine-methyltransferase (Dam)
DUF1472              PF07339.7    101 seq763_BIOID52483    -             48   1.1e-17   64.0   5.1   1   1   9.4e-22   1.3e-17   63.8   3.5    68   101     1    34     1    34 0.98 Protein of unknown function (DUF1472)
MFS_1                PF07690.11   354 seq764_BIOID52483    -            394   2.7e-36  124.9  57.4   1   2   5.4e-32   7.3e-28   97.2  25.9     2   271    17   273    16   273 0.85 Major Facilitator Superfamily
MFS_1                PF07690.11   354 seq764_BIOID52483    -            394   2.7e-36  124.9  57.4   2   2   1.7e-14   2.3e-10   39.6  16.9     3   175   218   387   216   394 0.90 Major Facilitator Superfamily
GutM                 PF06923.6    109 seq768_BIOID52483    -            119   6.1e-37  125.5   0.0   1   1   5.1e-41   6.9e-37  125.3   0.0     2   109     3   110     2   110 0.98 Glucitol operon activator protein (GutM)
Fer2_2               PF01799.15    75 seq769_BIOID52483    -            159     6e-26   90.0   0.2   1   1   8.7e-30     6e-26   90.0   0.2     1    73    78   152    78   154 0.93 [2Fe-2S] binding domain
Fer2                 PF00111.22    78 seq769_BIOID52483    -            159   4.4e-07   29.4   1.1   1   1   6.5e-11   4.4e-07   29.4   0.8     2    55    12    64    11    85 0.81 2Fe-2S iron-sulfur cluster binding domain
Antirestrict         PF03230.8     94 seq771_BIOID52483    -            141   1.9e-30  104.5   0.0   1   1   1.8e-34   2.5e-30  104.2   0.0     1    94    42   141    42   141 0.93 Antirestriction protein
T2SE                 PF00437.15   272 seq774_BIOID52483    -            196   3.5e-10   39.1   0.1   1   1   6.5e-14   8.9e-10   37.7   0.0   205   270     3    66     1    68 0.88 Type II/IV secretion system protein
MFS_1                PF07690.11   354 seq775_BIOID52483    -            393     2e-24   85.8  58.2   1   1   1.3e-26   1.8e-22   79.4  34.4     2   328    14   320    10   327 0.84 Major Facilitator Superfamily
EI24                 PF07264.6    219 seq781_BIOID52483    -            253   5.5e-52  176.2  21.1   1   1   4.6e-56   6.2e-52  176.0  14.6     1   219    11   232    11   232 0.96 Etoposide-induced protein 2.4 (EI24)
DeoC                 PF01791.4    236 seq783_BIOID52483    -            259   3.8e-61  206.2   1.8   1   1     3e-65   4.1e-61  206.1   1.2     3   230    12   240    10   246 0.94 DeoC/LacD family aldolase
rve_2                PF13333.1     52 seq784_BIOID52483    -             73     1e-06   28.6   0.4   1   1     2e-09   2.7e-05   24.0   0.3     2    50    21    68    20    69 0.87 Integrase core domain
DUF4154              PF13689.1    145 seq787_BIOID52483    -            172   1.7e-32  111.8   0.0   1   1   1.6e-36   2.1e-32  111.5   0.0     6   145    32   168    27   168 0.95 Domain of unknown function (DUF4154)
Gp49                 PF05973.9     91 seq788_BIOID52483    -             53   6.5e-10   38.7   0.2   1   1   5.2e-14     7e-10   38.6   0.1    50    90     3    43     1    44 0.94 Phage derived protein Gp49-like (DUF891)
HTH_Tnp_1            PF01527.15    76 seq789_BIOID52483    -            121   3.2e-19   68.5   1.0   1   1   8.3e-23   5.7e-19   67.7   0.4     2    74     8    87     7    89 0.89 Transposase
HTH_28               PF13518.1     52 seq789_BIOID52483    -            121   1.6e-06   27.8   0.5   1   1   5.1e-10   3.5e-06   26.7   0.0     1    43    17    60    17    63 0.93 Helix-turn-helix domain
TnpB_IS66            PF05717.8    108 seq791_BIOID52483    -             77   7.8e-08   31.6   0.0   1   1   7.2e-12   9.9e-08   31.2   0.0    48    74    37    63    33    74 0.88 IS66 Orf2 like protein
LysR_substrate       PF03466.15   209 seq794_BIOID52483    -            293   1.4e-45  154.9   0.1   1   1   3.1e-49   2.1e-45  154.2   0.1     2   204    85   282    84   285 0.98 LysR substrate binding domain
HTH_1                PF00126.22    60 seq794_BIOID52483    -            293   2.4e-18   65.4   0.9   1   1   6.9e-22   4.7e-18   64.5   0.6     1    60     3    62     3    62 0.97 Bacterial regulatory helix-turn-helix protein, lysR family
DeoRC                PF00455.17   162 seq796_BIOID52483    -            257   1.7e-52  177.2   0.6   1   1   5.8e-56   2.7e-52  176.5   0.2     3   161    74   232    72   233 0.97 DeoR C terminal sensor domain
HTH_DeoR             PF08220.7     57 seq796_BIOID52483    -            257   9.1e-22   76.2   0.1   1   1   3.8e-25   1.7e-21   75.3   0.1     1    56     6    61     6    62 0.98 DeoR-like helix-turn-helix domain
HTH_11               PF08279.7     55 seq796_BIOID52483    -            257   5.3e-09   35.4   0.1   1   1   3.9e-12   1.8e-08   33.8   0.0     1    46     6    50     6    56 0.92 HTH domain
Response_reg         PF00072.19   112 seq797_BIOID52483    -            240   8.2e-25   86.8   0.0   1   1   1.8e-28   1.2e-24   86.3   0.0     1   112    13   122    13   122 0.98 Response regulator receiver domain
Trans_reg_C          PF00486.23    77 seq797_BIOID52483    -            240     1e-22   79.6   0.1   1   1   2.7e-26   1.8e-22   78.8   0.0     2    77   157   232   156   232 0.96 Transcriptional regulatory protein, C terminal
PALP                 PF00291.20   307 seq798_BIOID52483    -            442   2.1e-42  145.3   0.0   1   1   2.1e-46   2.9e-42  144.8   0.0    15   289    92   399    73   409 0.84 Pyridoxal-phosphate dependent enzyme
HTH_3                PF01381.17    55 seq801_BIOID52483    -             93   2.5e-11   43.1   0.0   1   1   1.1e-14   3.6e-11   42.6   0.0     1    51    36    86    36    89 0.96 Helix-turn-helix
HTH_31               PF13560.1     64 seq801_BIOID52483    -             93   6.7e-11   42.1   0.0   1   1   2.5e-14   8.6e-11   41.7   0.0     2    56    32    85    31    89 0.95 Helix-turn-helix domain
HTH_37               PF13744.1     80 seq801_BIOID52483    -             93     9e-11   41.3   0.0   1   1   3.4e-14   1.2e-10   40.9   0.0    12    73    25    85    14    89 0.86 Helix-turn-helix domain
HTH_19               PF12844.2     64 seq801_BIOID52483    -             93   5.4e-09   35.8   0.0   1   1   2.3e-12   7.9e-09   35.3   0.0     3    54    35    86    34    89 0.96 Helix-turn-helix domain
DUF1380              PF07128.7    139 seq803_BIOID52483    -            140   6.5e-07   29.1   0.3   1   1   5.3e-11   7.2e-07   28.9   0.2     1   103     1   100     1   131 0.82 Protein of unknown function (DUF1380)
DUF1187              PF06688.6     61 seq805_BIOID52483    -             78   1.8e-14   53.4   0.6   1   1   1.7e-18   2.3e-14   53.1   0.4     1    39    26    64    26    77 0.93 Protein of unknown function (DUF1187)
LexA_DNA_bind        PF01726.11    65 seq806_BIOID52483    -            108   3.5e-19   67.9   0.0   1   1   3.4e-23   4.6e-19   67.6   0.0     1    65     1    65     1    65 0.98 LexA DNA binding domain
HTH_23               PF13384.1     50 seq807_BIOID52483    -             75   2.8e-06   26.6   0.0   1   1   1.3e-09   8.6e-06   25.1   0.0    15    39     5    32     1    33 0.86 Homeodomain-like domain
Channel_Tsx          PF03502.8    238 seq810_BIOID52483    -            253   7.3e-39  133.8  26.5   1   1   6.4e-43   8.7e-39  133.6  18.4     2   238    38   253    37   253 0.97 Nucleoside-specific channel-forming protein, Tsx
DUF218               PF02698.12   155 seq811_BIOID52483    -            266   4.9e-24   84.4   0.0   1   1   5.3e-28   7.2e-24   83.9   0.0     1   137    36   183    36   208 0.92 DUF218 domain
Aconitase_2_N        PF06434.8    204 seq812_BIOID52483    -            916   1.5e-95  318.2   0.0   1   1   5.4e-99   2.4e-95  317.6   0.0     1   204   219   433   219   433 0.99 Aconitate hydratase 2 N-terminus
Aconitase_B_N        PF11791.3    154 seq812_BIOID52483    -            916   9.9e-68  226.6   0.1   1   1   3.8e-71   1.7e-67  225.8   0.1     1   154    55   207    55   207 1.00 Aconitate B N-terminal domain
Aconitase            PF00330.15   465 seq812_BIOID52483    -            916   2.7e-25   88.6   0.1   1   2   1.1e-12   5.2e-09   34.9   0.0   102   305   524   749   515   752 0.75 Aconitase family (aconitate hydratase)
Aconitase            PF00330.15   465 seq812_BIOID52483    -            916   2.7e-25   88.6   0.1   2   2   2.1e-17   9.6e-14   50.5   0.0   337   465   750   869   746   869 0.90 Aconitase family (aconitate hydratase)
rve                  PF00665.21   120 seq813_BIOID52483    -            301   1.8e-24   86.0   0.0   1   1     7e-28   3.2e-24   85.2   0.0     3   119   123   243   121   244 0.97 Integrase core domain
rve_3                PF13683.1     67 seq813_BIOID52483    -            301   1.1e-17   63.1   0.1   1   1     8e-21   3.7e-17   61.5   0.0     2    67   216   281   215   281 0.98 Integrase core domain
HTH_21               PF13276.1     60 seq813_BIOID52483    -            301   2.9e-17   62.3   1.1   1   1   6.2e-19   2.8e-15   55.9   0.3     6    57    49   106    44   109 0.80 HTH-like domain
YihI                 PF04220.7    169 seq814_BIOID52483    -            169   3.4e-56  189.0  15.5   1   1   2.8e-60   3.9e-56  188.9  10.8     3   167     5   165     2   167 0.94 Der GTPase activator (YihI)
Fimbrial             PF00419.15   145 seq816_BIOID52483    -            184   9.3e-21   74.4   9.4   1   1   6.8e-25   9.3e-21   74.4   6.5     1   145    35   184    35   184 0.86 Fimbrial protein
MoCF_biosynth        PF00994.19   144 seq817_BIOID52483    -            170   5.6e-31  106.7   0.0   1   1   5.1e-35     7e-31  106.4   0.0     1   143    14   156    12   157 0.92 Probable molybdopterin binding domain
Metallophos          PF00149.23   201 seq819_BIOID52483    -            230   4.3e-14   52.3   0.5   1   1   5.4e-18   7.3e-14   51.5   0.3     2   168    22   158    21   207 0.80 Calcineurin-like phosphoesterase
T2SF                 PF00482.18   124 seq820_BIOID52483    -            346   1.7e-24   85.9   3.5   1   2   7.4e-16     1e-11   44.7   0.0     3   124    25   148    23   148 0.94 Type II secretion system (T2SS), protein F
T2SF                 PF00482.18   124 seq820_BIOID52483    -            346   1.7e-24   85.9   3.5   2   2   1.2e-14   1.7e-10   40.7   0.0     1   117   223   340   223   343 0.96 Type II secretion system (T2SS), protein F
DUF3987              PF13148.1    375 seq822_BIOID52483    -            517  7.4e-109  363.6   0.0   1   1  6.4e-113  8.7e-109  363.3   0.0     2   374    52   419    51   420 0.98 Protein of unknown function (DUF3987)
GGDEF                PF00990.16   161 seq824_BIOID52483    -            408   7.3e-45  152.3   0.5   1   1   8.6e-49   1.2e-44  151.6   0.3     1   159   249   403   249   405 0.96 GGDEF domain
DUF1435              PF07256.7     78 seq827_BIOID52483    -             91   4.2e-40  135.4   7.8   1   1   3.7e-44   5.1e-40  135.2   5.4     1    78    14    91    14    91 0.99 Protein of unknown function (DUF1435)
RusA                 PF05866.6    116 seq828_BIOID52483    -            123   3.7e-18   65.9   0.0   1   1   3.4e-22   4.7e-18   65.5   0.0     1   115     5   112     5   113 0.78 Endodeoxyribonuclease RusA
Phage_CII            PF05269.6     91 seq829_BIOID52483    -             99   1.3e-36  124.3   0.1   1   1     1e-40   1.4e-36  124.2   0.0     1    91     1    93     1    93 0.98 Bacteriophage CII protein
Autotransporter      PF03797.14   265 seq833_BIOID52483    -            103   2.9e-09   36.5   0.0   1   1   2.3e-13   3.1e-09   36.4   0.0   168   258     3    87     1    95 0.93 Autotransporter beta-domain
DDE_Tnp_IS66_C       PF13817.1     39 seq834_BIOID52483    -             38   6.4e-09   35.5   0.0   1   1   5.2e-13   7.1e-09   35.4   0.0     2    26    14    38    13    38 0.95 IS66 C-terminal element
HTH_3                PF01381.17    55 seq836_BIOID52483    -             96   8.2e-06   25.4   0.0   1   1   8.4e-10   1.2e-05   24.9   0.0     1    43    38    80    38    82 0.95 Helix-turn-helix
MtlR                 PF05068.7    170 seq838_BIOID52483    -            195   2.2e-76  254.9   0.1   1   1   1.9e-80   2.6e-76  254.7   0.0     5   169    26   188     2   189 0.96 Mannitol repressor
Glycos_transf_3      PF00591.16   254 seq839_BIOID52483    -            457   7.3e-61  205.4   0.6   1   1   2.2e-64     1e-60  205.0   0.4     2   253    96   349    95   350 0.98 Glycosyl transferase family, a/b domain
PYNP_C               PF07831.8     75 seq839_BIOID52483    -            457   1.8e-25   88.0   0.2   1   1   7.4e-29   3.4e-25   87.1   0.1     1    74   367   440   367   441 0.98 Pyrimidine nucleoside phosphorylase C-terminal domain
Glycos_trans_3N      PF02885.12    66 seq839_BIOID52483    -            457   5.7e-15   54.5   1.2   1   1     2e-18   8.9e-15   53.9   0.1     3    66    22    85    20    85 0.98 Glycosyl transferase family, helical bundle domain
Phage_integ_N        PF09003.5     81 seq841_BIOID52483    -            358   7.3e-22   76.7   1.0   1   1     2e-25   1.4e-21   75.9   0.7     3    81     2    76     1    76 0.95 Bacteriophage lambda integrase, N-terminal domain
Phage_integrase      PF00589.17   173 seq841_BIOID52483    -            358   7.6e-14   51.6   0.0   1   1   2.1e-17   1.4e-13   50.7   0.0     8   171   185   352   178   354 0.82 Phage integrase family
Fimbrial             PF00419.15   145 seq842_BIOID52483    -            223   1.3e-15   57.7   0.0   1   1   1.2e-19   1.6e-15   57.4   0.0     2   145    77   223    76   223 0.85 Fimbrial protein
SIS                  PF01380.17   131 seq843_BIOID52483    -            321     4e-27   94.2   0.0   1   1   9.9e-31   6.8e-27   93.5   0.0     2   130    39   169    38   170 0.98 SIS domain
CBS                  PF00571.23    57 seq843_BIOID52483    -            321   1.4e-15   56.5   0.1   1   2   4.2e-09   2.8e-05   23.5   0.2     1    56   199   256   199   257 0.91 CBS domain
CBS                  PF00571.23    57 seq843_BIOID52483    -            321   1.4e-15   56.5   0.1   2   2   4.7e-10   3.2e-06   26.5   0.0     8    51   272   315   265   318 0.82 CBS domain
DNA_pol_A            PF00476.15   383 seq844_BIOID52483    -            687   3.5e-09   35.6   0.0   1   1   4.1e-11   5.6e-07   28.3   0.0   142   225   368   456   260   462 0.89 DNA polymerase family A
MoaC                 PF01967.16   136 seq845_BIOID52483    -            161   1.5e-60  202.6   1.3   1   1   1.3e-64   1.7e-60  202.4   0.9     1   136    15   150    15   150 1.00 MoaC family
PALP                 PF00291.20   307 seq846_BIOID52483    -            323   6.8e-64  215.8   0.2   1   1   5.8e-68   7.9e-64  215.6   0.2     3   306    10   300     8   301 0.87 Pyridoxal-phosphate dependent enzyme
AzlC                 PF03591.9    143 seq848_BIOID52483    -            245   7.3e-42  142.5  10.2   1   1   5.3e-46   7.3e-42  142.5   7.1     1   141    23   165    23   167 0.97 AzlC protein
DUF1508              PF07411.7     49 seq851_BIOID52483    -            123   7.8e-48  159.5   6.0   1   2   1.2e-27   1.7e-23   81.6   0.2     1    49    23    71    23    71 0.97 Domain of unknown function (DUF1508)
DUF1508              PF07411.7     49 seq851_BIOID52483    -            123   7.8e-48  159.5   6.0   2   2   2.5e-27   3.4e-23   80.7   0.9     1    48    74   121    74   122 0.97 Domain of unknown function (DUF1508)
KilA-N               PF04383.8    111 seq852_BIOID52483    -            303   1.9e-14   53.0   0.0   1   1   2.4e-18   3.3e-14   52.3   0.0    15   110    49   146    37   147 0.80 KilA-N domain
PfkB                 PF00294.19   301 seq854_BIOID52483    -            404   9.7e-65  218.5   1.3   1   1   3.7e-68   1.3e-64  218.1   0.9     2   298    92   383    91   386 0.96 pfkB family carbohydrate kinase
Phos_pyr_kin         PF08543.7    246 seq854_BIOID52483    -            404   1.9e-17   63.1   0.1   1   1   9.5e-21   3.3e-17   62.4   0.0   104   235   253   377   241   388 0.91 Phosphomethylpyrimidine kinase
HTH_DeoR             PF08220.7     57 seq854_BIOID52483    -            404   2.7e-15   55.5   0.1   1   1   1.5e-18   5.2e-15   54.5   0.0     1    51     5    55     5    60 0.97 DeoR-like helix-turn-helix domain
IlvN                 PF07991.7    165 seq855_BIOID52483    -            491   5.4e-61  204.6   0.2   1   1   1.3e-64     9e-61  203.9   0.1     2   165    35   204    34   204 0.98 Acetohydroxy acid isomeroreductase, catalytic domain
IlvC                 PF01450.14   145 seq855_BIOID52483    -            491   3.8e-56  188.9   0.1   1   2   3.3e-21   2.3e-17   63.1   0.0     1   128   210   337   210   345 0.91 Acetohydroxy acid isomeroreductase, catalytic domain
IlvC                 PF01450.14   145 seq855_BIOID52483    -            491   3.8e-56  188.9   0.1   2   2   7.7e-40   5.3e-36  123.6   0.0    15   145   359   485   349   485 0.93 Acetohydroxy acid isomeroreductase, catalytic domain
Radical_SAM          PF04055.16   166 seq857_BIOID52483    -            457   3.6e-15   56.4   0.0   1   1     8e-19   5.4e-15   55.8   0.0     2   164    57   227    56   229 0.79 Radical SAM superfamily
HemN_C               PF06969.11    66 seq857_BIOID52483    -            457   3.2e-12   46.2   0.6   1   1   1.7e-15   1.2e-11   44.4   0.0     1    66   363   431   363   431 0.94 HemN C-terminal domain
Sulfatase            PF00884.18   379 seq858_BIOID52483    -            497   1.6e-77  261.0   0.2   1   1   2.8e-81   1.9e-77  260.7   0.1     1   376    31   452    31   466 0.87 Sulfatase
Phosphodiest         PF01663.17   364 seq858_BIOID52483    -            497   6.7e-11   41.9   0.0   1   1   1.8e-14   1.3e-10   41.1   0.0     1   256    33   322    33   367 0.76 Type I phosphodiesterase / nucleotide pyrophosphatase
Phage_rep_O          PF04492.8    100 seq861_BIOID52483    -            315   7.5e-33  112.6   0.1   1   1   1.2e-36   1.6e-32  111.5   0.0     1   100    15   132    15   132 0.99 Bacteriophage replication protein O
Pyr_redox_2          PF07992.9    200 seq862_BIOID52483    -            847     2e-36  125.6   0.0   1   1   3.9e-39   8.8e-36  123.5   0.0     1   198     5   285     5   287 0.95 Pyridine nucleotide-disulphide oxidoreductase
NIR_SIR              PF01077.17   157 seq862_BIOID52483    -            847   2.8e-27   94.8   0.1   1   1   3.5e-30     8e-27   93.4   0.0     2   150   632   770   631   776 0.94 Nitrite and sulphite reductase 4Fe-4S domain
Fer2_BFD             PF04324.10    55 seq862_BIOID52483    -            847   2.8e-21   75.1   4.8   1   1     7e-19   1.6e-15   56.7   2.0     2    53   423   472   422   474 0.93 BFD-like [2Fe-2S] binding domain
Pyr_redox            PF00070.22    80 seq862_BIOID52483    -            847   1.5e-15   57.2   0.7   1   1   6.4e-19   1.5e-15   57.2   0.5     2    72   148   219   147   229 0.91 Pyridine nucleotide-disulphide oxidoreductase
NIR_SIR_ferr         PF03460.12    69 seq862_BIOID52483    -            847   4.4e-12   45.3   0.0   1   1     4e-15   9.1e-12   44.3   0.0     3    68   560   622   558   623 0.95 Nitrite/Sulfite reductase ferredoxin-like half domain
Pyr_redox_3          PF13738.1    203 seq862_BIOID52483    -            847     2e-08   34.3   0.4   1   1   1.5e-09   3.5e-06   27.1   0.0    78   196    55   174    42   179 0.83 Pyridine nucleotide-disulphide oxidoreductase
Aldo_ket_red         PF00248.16   283 seq863_BIOID52483    -            294   9.7e-45  152.4   0.1   1   1   8.7e-49   1.2e-44  152.1   0.0     2   281    20   267    19   269 0.92 Aldo/keto reductase family
YscW                 PF09619.5    106 seq864_BIOID52483    -            190     8e-42  141.1   0.6   1   1   8.2e-46   1.1e-41  140.6   0.4     1   106    41   152    41   152 0.99 Type III secretion system lipoprotein chaperone (YscW)
gpW                  PF02831.10    68 seq865_BIOID52483    -             68   3.5e-37  125.6   1.1   1   1   2.7e-41   3.8e-37  125.5   0.8     1    68     1    68     1    68 0.99 gpW
MFS_1                PF07690.11   354 seq866_BIOID52483    -            396   5.2e-34  117.4  59.1   1   1   3.8e-38   5.2e-34  117.4  41.0     2   353    19   349    18   350 0.89 Major Facilitator Superfamily
Aldedh               PF00171.17   462 seq868_BIOID52483    -            479    3e-165  549.9   1.4   1   1  4.9e-169  3.4e-165  549.7   1.0     8   462    22   475    15   475 0.98 Aldehyde dehydrogenase family
LuxC                 PF05893.9    400 seq868_BIOID52483    -            479   3.7e-05   22.5   0.0   1   1   1.1e-08   7.6e-05   21.4   0.0    88   285   142   335   138   354 0.81 Acyl-CoA reductase (LuxC)
CSD                  PF00313.17    66 seq870_BIOID52483    -             70   3.6e-33  113.0   0.2   1   1   5.8e-37   3.9e-33  112.9   0.1     1    65     5    69     5    70 0.98 'Cold-shock' DNA-binding domain
OB_RNB               PF08206.6     58 seq870_BIOID52483    -             70   9.9e-06   24.8   0.4   1   1     2e-09   1.4e-05   24.4   0.3     7    29    15    37     7    39 0.86 Ribonuclease B OB domain
ThiS                 PF02597.15    78 seq871_BIOID52483    -             81   2.4e-22   79.0   0.0   1   1     2e-26   2.7e-22   78.8   0.0     1    78     4    81     4    81 0.99 ThiS family
NusG                 PF02357.14    92 seq873_BIOID52483    -            159   1.2e-14   54.1   0.0   1   1   1.3e-18   1.8e-14   53.5   0.0     2    91    13   102    12   103 0.90 Transcription termination factor nusG
T2SE                 PF00437.15   272 seq874_BIOID52483    -            330   1.9e-29  102.3   0.0   1   1   1.8e-33   2.5e-29  101.9   0.0   109   251   108   254    47   275 0.74 Type II/IV secretion system protein
Peptidase_U32        PF01136.14   233 seq875_BIOID52483    -            453   6.3e-95  316.4   0.0   1   1     6e-99   8.2e-95  316.0   0.0     1   232    75   344    75   345 0.98 Peptidase family U32
Phage_portal_2       PF05136.8    355 seq876_BIOID52483    -            533    2e-104  348.8   1.2   1   1  1.8e-108  2.5e-104  348.5   0.9     2   355    30   401    29   401 0.98 Phage portal protein, lambda family
Pili_assembly_N      PF00345.15   122 seq880_BIOID52483    -            241   1.1e-40  138.0   0.1   1   1   2.7e-44   1.9e-40  137.3   0.0     1   121    37   156    37   157 0.91 Gram-negative pili assembly chaperone, N-terminal domain
Pili_assembly_C      PF02753.12    68 seq880_BIOID52483    -            241   2.7e-16   59.0   0.2   1   1   2.5e-19   1.7e-15   56.4   0.1     1    65   176   234   176   237 0.95 Gram-negative pili assembly chaperone, C-terminal domain
MoaE                 PF02391.12   117 seq883_BIOID52483    -            150   2.5e-40  136.7   0.0   1   1   2.2e-44     3e-40  136.5   0.0     2   116     6   121     5   122 0.97 MoaE protein
YjcZ                 PF13990.1    270 seq884_BIOID52483    -            301  6.4e-118  392.6   5.5   1   1  5.3e-122  7.3e-118  392.4   3.8     1   270    26   296    26   296 1.00 YjcZ-like protein
AzlD                 PF05437.7     99 seq885_BIOID52483    -            111   2.4e-12   46.5   5.6   1   1   2.1e-16   2.9e-12   46.2   3.9     1    98     5   104     5   105 0.92 Branched-chain amino acid transport protein (AzlD)
PfkB                 PF00294.19   301 seq888_BIOID52483    -            382   2.6e-70  236.8   0.0   1   1   2.4e-74   3.3e-70  236.4   0.0     2   297    76   376    75   380 0.97 pfkB family carbohydrate kinase
CblD                 PF07434.6    360 seq889_BIOID52483    -            379   1.1e-53  182.1   0.1   1   1     1e-57   1.4e-53  181.8   0.0    46   356    45   377    21   379 0.77 CblD like pilus biogenesis initiator
OmpA                 PF00691.15    97 seq890_BIOID52483    -            160   6.5e-18   64.8   0.1   1   1   7.3e-22     1e-17   64.2   0.1     1    97    55   151    55   151 0.95 OmpA family
DUF2810              PF10928.3     54 seq894_BIOID52483    -            120   3.1e-32  109.9   2.6   1   1   2.4e-36   3.3e-32  109.8   1.1     1    53    66   118    66   119 0.96 Protein of unknown function (DUF2810)
SIS_2                PF13580.1    138 seq900_BIOID52483    -            246   3.1e-31  107.7   0.3   1   1   9.4e-35   6.4e-31  106.7   0.2    15   138    78   200    56   200 0.92 SIS domain
SIS                  PF01380.17   131 seq900_BIOID52483    -            246   5.9e-08   32.2   0.0   1   1   2.3e-11   1.6e-07   30.9   0.0    51   104   163   216   152   229 0.91 SIS domain
MarR                 PF01047.17    59 seq903_BIOID52483    -            176   3.3e-17   61.8   2.6   1   1   1.3e-20     6e-17   60.9   0.1     1    58    53   112    53   113 0.98 MarR family
MarR_2               PF12802.2     62 seq903_BIOID52483    -            176   1.2e-08   34.3   0.0   1   1   4.8e-12   2.2e-08   33.5   0.0     5    61    55   111    51   112 0.90 MarR family
HTH_27               PF13463.1     68 seq903_BIOID52483    -            176   3.9e-07   30.1   0.2   1   1   1.8e-10   8.1e-07   29.1   0.0    17    68    70   121    54   121 0.86 Winged helix DNA-binding domain
DnaB_C               PF03796.10   265 seq906_BIOID52483    -            458     1e-85  286.7   0.1   1   1   3.3e-89   1.5e-85  286.1   0.0     2   257   171   426   170   434 0.96 DnaB-like helicase C terminal domain
AAA_25               PF13481.1    194 seq906_BIOID52483    -            458   1.2e-13   50.7   0.7   1   1   8.4e-17   3.8e-13   49.1   0.2    13   187   168   352   156   358 0.86 AAA domain
DnaB                 PF00772.16   103 seq906_BIOID52483    -            458   2.3e-13   49.7   0.0   1   1   1.1e-16     5e-13   48.6   0.0     6   103     3    95     1    95 0.93 DnaB-like helicase N terminal domain
His_Phos_2           PF00328.17   347 seq909_BIOID52483    -            413   1.5e-39  136.2   0.0   1   1   1.3e-43   1.8e-39  135.9   0.0     1   344    30   359    30   364 0.85 Histidine phosphatase superfamily (branch 2)
HD                   PF01966.17   122 seq910_BIOID52483    -            505   1.5e-09   37.7   0.0   1   1   7.4e-13     5e-09   36.0   0.0     1    54    66   136    66   178 0.88 HD domain
Bax1-I               PF01027.15   205 seq911_BIOID52483    -            234   5.7e-59  199.0  37.1   1   1   4.7e-63   6.4e-59  198.8  25.7     2   205    19   230    18   230 0.92 Inhibitor of apoptosis-promoting Bax1
Metalloenzyme        PF01676.13   262 seq913_BIOID52483    -            407   1.5e-57  194.7   0.0   1   1   1.3e-61   1.8e-57  194.5   0.0     1   261     2   405     2   406 0.96 Metalloenzyme superfamily
DUF1355              PF07090.6    177 seq914_BIOID52483    -            252     3e-67  225.2   0.0   1   1   2.9e-71     4e-67  224.8   0.0     1   176     9   188     9   190 0.99 Protein of unknown function (DUF1355)
N6_N4_Mtase          PF01555.13   231 seq915_BIOID52483    -            226   5.6e-33  114.2   0.0   1   1   3.2e-34   2.2e-30  105.7   0.0     1   227    21   199    21   203 0.91 DNA methylase
PTS-HPr              PF00381.14    84 seq916_BIOID52483    -             85   1.3e-31  108.2   0.2   1   1   9.9e-36   1.4e-31  108.1   0.1     1    82     1    82     1    84 0.98 PTS HPr component phosphorylation site
Usher                PF00577.15   552 seq919_BIOID52483    -            878  3.8e-222  738.7  26.3   1   1    1e-225  4.8e-222  738.4  18.2     1   552   208   790   208   790 0.99 Type VII secretion system (T7SS), usher protein
PapC_N               PF13954.1    146 seq919_BIOID52483    -            878   4.6e-48  162.4   0.0   1   1   2.5e-51   1.1e-47  161.1   0.0     2   146    48   194    47   194 0.98 PapC N-terminal domain
PapC_C               PF13953.1     68 seq919_BIOID52483    -            878   1.3e-27   95.1   0.1   1   1   1.1e-30   4.8e-27   93.2   0.1     1    67   800   865   800   866 0.97 PapC C-terminal domain
SLT                  PF01464.15   121 seq920_BIOID52483    -            234   2.6e-20   72.0   0.0   1   1   3.7e-24   5.1e-20   71.0   0.0     6   108    12   142     7   152 0.93 Transglycosylase SLT domain
OTCace               PF00185.19   158 seq922_BIOID52483    -            396   9.6e-35  119.6   0.0   1   1   2.4e-38   1.7e-34  118.8   0.0     1   156   187   373   187   374 0.91 Aspartate/ornithine carbamoyltransferase, Asp/Orn binding domain
OTCace_N             PF02729.16   142 seq922_BIOID52483    -            396   3.4e-28   97.9   0.0   1   1     2e-31   1.4e-27   95.9   0.0     1   142    22   179    22   179 0.88 Aspartate/ornithine carbamoyltransferase, carbamoyl-P binding domain
DUF968               PF06147.6    200 seq923_BIOID52483    -            317   1.4e-77  260.0   0.0   1   1   1.4e-81   1.9e-77  259.5   0.0     2   200   117   314   116   314 0.99 Protein of unknown function (DUF968)
DUF2592              PF10766.4     41 seq925_BIOID52483    -             49     1e-26   91.8   4.7   1   1   8.2e-31   1.1e-26   91.7   3.3     1    41     4    44     4    44 0.98 Protein of unknown function (DUF2592)
Patatin              PF01734.17   204 seq928_BIOID52483    -            356   2.2e-20   73.3   4.8   1   1     1e-23   1.4e-19   70.7   3.3     1   199     9   237     9   242 0.76 Patatin-like phospholipase
DUF1428              PF07237.6    103 seq929_BIOID52483    -            117   2.4e-49  165.3   1.7   1   1     2e-53   2.7e-49  165.2   1.2     1   103     2   104     2   104 0.99 Protein of unknown function (DUF1428)
PEP-utilizers_C      PF02896.13   294 seq930_BIOID52483    -            575  1.6e-124  414.4   0.2   1   1  4.8e-128  2.2e-124  414.0   0.1     1   293   250   541   250   542 0.99 PEP-utilising enzyme, TIM barrel domain
PEP-utilisers_N      PF05524.8    123 seq930_BIOID52483    -            575   1.9e-31  108.3   5.0   1   1   4.2e-35   1.9e-31  108.3   3.5     2   123     3   127     2   127 0.96 PEP-utilising enzyme, N-terminal
PEP-utilizers        PF00391.18    81 seq930_BIOID52483    -            575     7e-25   86.2   0.2   1   1   4.5e-28   2.1e-24   84.7   0.1     9    80   152   224   147   225 0.93 PEP-utilising enzyme, mobile domain
Na_Pi_cotrans        PF02690.10   142 seq933_BIOID52483    -            543   2.6e-44  150.2  30.5   1   2   1.3e-39   9.2e-36  122.5   7.0     1   140    13   148    13   150 0.98 Na+/Pi-cotransporter
Na_Pi_cotrans        PF02690.10   142 seq933_BIOID52483    -            543   2.6e-44  150.2  30.5   2   2   2.6e-13   1.8e-09   37.3  10.4     1   114   139   255   139   281 0.92 Na+/Pi-cotransporter
ANT                  PF03374.9    112 seq936_BIOID52483    -            467   1.3e-31  108.7   0.1   1   1   6.1e-35   4.1e-31  107.2   0.0     1   111   353   461   353   462 0.97 Phage antirepressor protein KilAC domain
ORF6N                PF10543.4     88 seq936_BIOID52483    -            467   1.8e-28   98.2   0.0   1   1   8.6e-32   5.9e-28   96.6   0.0     2    88   212   297   211   297 0.97 ORF6N domain
HlyD                 PF00529.15   306 seq940_BIOID52483    -            390   3.6e-79  266.1  15.0   1   1   1.3e-82   4.5e-79  265.8  10.4     1   306    60   343    60   343 0.99 HlyD family secretion protein
HlyD_2               PF12700.2    328 seq940_BIOID52483    -            390   2.2e-17   63.1   1.3   1   1   9.2e-21   3.1e-17   62.6   0.9    20   234    60   290    51   316 0.77 HlyD family secretion protein
HlyD_3               PF13437.1    105 seq940_BIOID52483    -            390   5.2e-16   58.7   3.5   1   1   1.4e-16   4.9e-13   49.2   0.2     2   105   218   338   217   338 0.79 HlyD family secretion protein
Biotin_lipoyl_2      PF13533.1     50 seq940_BIOID52483    -            390   1.1e-08   34.4   1.6   1   1   5.4e-11   1.9e-07   30.5   0.1     2    49    61   108    60   109 0.91 Biotin-lipoyl like
DUF3251              PF11622.3    165 seq941_BIOID52483    -            226   1.1e-05   24.7   0.1   1   1   8.1e-10   1.1e-05   24.7   0.0    68   153   115   203   102   216 0.83 Protein of unknown function (DUF3251)
SBP_bac_11           PF13531.1    231 seq942_BIOID52483    -            257   2.7e-55  187.4   4.8   1   1   4.5e-59   3.1e-55  187.2   3.3     1   231    29   255    29   255 0.95 Bacterial extracellular solute-binding protein
SBP_bac_1            PF01547.20   314 seq942_BIOID52483    -            257   8.7e-17   61.6   7.0   1   1   1.6e-20   1.1e-16   61.3   4.8     1   313    34   246    34   247 0.89 Bacterial extracellular solute-binding protein
GATase_4             PF13230.1    272 seq943_BIOID52483    -            255  2.3e-106  354.3   0.0   1   1  3.7e-110  2.5e-106  354.1   0.0     1   252     1   252     1   255 0.99 Glutamine amidotransferases class-II
GATase_2             PF00310.16   361 seq943_BIOID52483    -            255   5.9e-17   61.2   0.2   1   1   5.3e-15   3.6e-11   42.2   0.1   189   359    65   215    61   217 0.87 Glutamine amidotransferases class-II
UvrD_C               PF13361.1    319 seq944_BIOID52483    -            673     8e-93  311.2   0.0   1   1   3.5e-95   7.9e-92  308.0   0.0     1   318   271   613   271   614 0.97 UvrD-like helicase C-terminal domain
UvrD-helicase        PF00580.16   315 seq944_BIOID52483    -            673   1.3e-73  247.9   0.3   1   1   8.5e-76   1.9e-72  244.1   0.2     1   314     3   265     3   266 0.94 UvrD/REP helicase N-terminal domain
AAA_19               PF13245.1     76 seq944_BIOID52483    -            673   1.9e-13   49.8   0.6   1   1   2.1e-16   4.7e-13   48.5   0.4     8    75    15    87     8    88 0.82 Part of AAA domain
UvrD_C_2             PF13538.1    104 seq944_BIOID52483    -            673   2.1e-10   40.5   0.0   1   1   5.6e-13   1.3e-09   38.0   0.0    54   103   546   609   496   610 0.80 Family description
rve                  PF00665.21   120 seq947_BIOID52483    -            117   2.4e-09   37.2   0.0   1   1   2.1e-13   2.9e-09   36.9   0.0     6   100     3    94     1    97 0.93 Integrase core domain
DUF606               PF04657.8    138 seq948_BIOID52483    -            321   5.8e-46  155.8  40.3   1   2   6.4e-34   8.8e-30  103.4   6.6     1   137    10   154    10   155 0.92 Protein of unknown function, DUF606
DUF606               PF04657.8    138 seq948_BIOID52483    -            321   5.8e-46  155.8  40.3   2   2   4.3e-20   5.8e-16   58.6  15.8     2   137   169   303   168   304 0.94 Protein of unknown function, DUF606
Peptidase_S49        PF01343.13   154 seq950_BIOID52483    -            439   1.7e-46  157.6   0.6   1   1   5.1e-50   3.5e-46  156.6   0.4     2   151   149   297   148   300 0.96 Peptidase family S49
TrbC                 PF04956.8     99 seq951_BIOID52483    -             98   7.3e-17   61.0   3.1   1   1   5.6e-21   7.6e-17   61.0   2.2    11    98    10    95     1    96 0.90 TrbC/VIRB2 family
Bax1-I               PF01027.15   205 seq955_BIOID52483    -            206   4.6e-09   36.0  23.7   1   1     4e-13   5.5e-09   35.8  16.4    19   201     4   189     1   194 0.72 Inhibitor of apoptosis-promoting Bax1
UPF0231              PF06062.6    121 seq957_BIOID52483    -            136   2.9e-41  140.0   2.4   1   1   2.4e-45   3.3e-41  139.8   1.6     1   121    17   134    17   134 0.99 Uncharacterised protein family (UPF0231)
rve_3                PF13683.1     67 seq960_BIOID52483    -             60   2.3e-09   36.5   0.1   1   1   1.7e-13   2.3e-09   36.5   0.1    40    67     2    29     1    29 0.97 Integrase core domain
MarR                 PF01047.17    59 seq961_BIOID52483    -            144   5.2e-18   64.3   0.0   1   1   1.9e-21   8.8e-18   63.6   0.0     1    59    38    96    38    96 0.98 MarR family
MarR_2               PF12802.2     62 seq961_BIOID52483    -            144   1.4e-13   50.1   0.0   1   1   5.2e-17   2.4e-13   49.4   0.0     1    62    36    95    36    95 0.98 MarR family
HTH_27               PF13463.1     68 seq961_BIOID52483    -            144   3.5e-09   36.7   0.0   1   1   1.8e-12   8.1e-09   35.5   0.0     1    68    38   104    38   104 0.93 Winged helix DNA-binding domain
VRR_NUC              PF08774.6    100 seq962_BIOID52483    -             98   1.2e-14   54.0   0.0   1   1     1e-18   1.4e-14   53.8   0.0     2    99     6    84     5    85 0.95 VRR-NUC domain
Phage_antitermQ      PF06530.7    126 seq964_BIOID52483    -            121     5e-47  158.4   0.1   1   1     4e-51   5.5e-47  158.3   0.1     1   120     1   120     1   121 0.99 Phage antitermination protein Q
PNP_UDP_1            PF01048.15   234 seq965_BIOID52483    -            258     1e-42  145.6   1.4   1   1   8.8e-47   1.2e-42  145.3   1.0     2   213    35   236    34   253 0.88 Phosphorylase superfamily
CagE_TrbE_VirB       PF03135.9    205 seq966_BIOID52483    -            914   1.2e-47  162.2   0.0   1   1   5.1e-51   2.3e-47  161.2   0.0     2   205   270   472   269   472 0.98 CagE, TrbE, VirB family, component of type IV transporter system
AAA_10               PF12846.2    328 seq966_BIOID52483    -            914   5.7e-25   88.1   0.0   1   1   2.1e-28   9.8e-25   87.3   0.0     2   317   535   823   534   832 0.83 AAA-like domain
VirB3                PF05101.8     89 seq966_BIOID52483    -            914   5.5e-08   32.5   3.4   1   1   2.2e-11     1e-07   31.7   2.4     9    85     4    81     1    84 0.90 Type IV secretory pathway, VirB3-like protein
HIM                  PF05662.9     21 seq967_BIOID52483    -           1448   1.6e-81  264.8  94.2   1   8   3.1e-11   1.1e-07   31.2   1.3     2    21   524   546   523   546 0.97 Haemagglutinin
HIM                  PF05662.9     21 seq967_BIOID52483    -           1448   1.6e-81  264.8  94.2   2   8   2.6e-11   8.9e-08   31.4   0.5     2    21   670   692   669   692 0.97 Haemagglutinin
HIM                  PF05662.9     21 seq967_BIOID52483    -           1448   1.6e-81  264.8  94.2   3   8   2.7e-10   9.1e-07   28.2   1.0     3    21   769   790   767   790 0.97 Haemagglutinin
HIM                  PF05662.9     21 seq967_BIOID52483    -           1448   1.6e-81  264.8  94.2   4   8     5e-13   1.7e-09   36.9   1.1     2    21   859   881   858   881 0.97 Haemagglutinin
HIM                  PF05662.9     21 seq967_BIOID52483    -           1448   1.6e-81  264.8  94.2   5   8   9.1e-10   3.1e-06   26.5   0.0     1    21  1015  1035  1015  1035 0.98 Haemagglutinin
HIM                  PF05662.9     21 seq967_BIOID52483    -           1448   1.6e-81  264.8  94.2   6   8   2.6e-12   8.7e-09   34.6   1.9     1    21  1151  1171  1151  1171 0.98 Haemagglutinin
HIM                  PF05662.9     21 seq967_BIOID52483    -           1448   1.6e-81  264.8  94.2   7   8   1.3e-13   4.5e-10   38.7   1.8     1    21  1272  1292  1272  1292 0.98 Haemagglutinin
HIM                  PF05662.9     21 seq967_BIOID52483    -           1448   1.6e-81  264.8  94.2   8   8   4.3e-10   1.5e-06   27.6   1.5     1    21  1325  1345  1325  1345 0.96 Haemagglutinin
Hep_Hag              PF05658.9     28 seq967_BIOID52483    -           1448   3.9e-55  181.6 198.6   1   9   4.5e-08   0.00015   21.6   1.7     1    27   157   183   157   184 0.92 Hep_Hag
Hep_Hag              PF05658.9     28 seq967_BIOID52483    -           1448   3.9e-55  181.6 198.6   2   9   4.4e-08   0.00015   21.7   1.0     1    27   199   225   199   226 0.95 Hep_Hag
Hep_Hag              PF05658.9     28 seq967_BIOID52483    -           1448   3.9e-55  181.6 198.6   3   9   1.3e-08   4.3e-05   23.4   2.2     1    27   227   253   227   254 0.96 Hep_Hag
Hep_Hag              PF05658.9     28 seq967_BIOID52483    -           1448   3.9e-55  181.6 198.6   4   9   8.2e-09   2.8e-05   24.0   0.9     3    27   284   308   282   309 0.92 Hep_Hag
Hep_Hag              PF05658.9     28 seq967_BIOID52483    -           1448   3.9e-55  181.6 198.6   5   9   4.5e-09   1.5e-05   24.8   3.0     2    28   311   337   310   337 0.94 Hep_Hag
Hep_Hag              PF05658.9     28 seq967_BIOID52483    -           1448   3.9e-55  181.6 198.6   6   9   3.7e-10   1.3e-06   28.2   6.3     1    27   931   957   931   958 0.97 Hep_Hag
Hep_Hag              PF05658.9     28 seq967_BIOID52483    -           1448   3.9e-55  181.6 198.6   7   9   2.4e-08   8.3e-05   22.5   4.0     1    28  1091  1118  1091  1118 0.96 Hep_Hag
Hep_Hag              PF05658.9     28 seq967_BIOID52483    -           1448   3.9e-55  181.6 198.6   8   9   1.5e-10   5.2e-07   29.5   4.2     1    28  1229  1256  1229  1256 0.96 Hep_Hag
Hep_Hag              PF05658.9     28 seq967_BIOID52483    -           1448   3.9e-55  181.6 198.6   9   9   5.8e-08    0.0002   21.3   2.5     1    27  1243  1269  1243  1270 0.93 Hep_Hag
YadA                 PF03895.10    78 seq967_BIOID52483    -           1448   6.5e-24   83.6  10.1   1   1   1.9e-27   6.5e-24   83.6   7.0     2    78  1371  1448  1370  1448 0.98 YadA-like C-terminal region
ESPR                 PF13018.1     24 seq967_BIOID52483    -           1448   1.2e-10   40.4   0.5   1   1   1.4e-13   4.7e-10   38.5   0.1     1    24     1    24     1    24 0.98 Extended Signal Peptide of Type V secretion system
Lactamase_B          PF00753.22   194 seq969_BIOID52483    -            479   5.4e-28   97.8   0.2   1   1   1.6e-31   7.4e-28   97.4   0.1     2   158    31   179    30   246 0.90 Metallo-beta-lactamase superfamily
Rubredoxin           PF00301.15    47 seq969_BIOID52483    -            479   1.2e-19   69.8   2.7   1   1   4.7e-23   2.2e-19   68.9   1.9     1    47   425   471   425   471 0.98 Rubredoxin
Flavodoxin_1         PF00258.20   143 seq969_BIOID52483    -            479     1e-11   44.9   0.0   1   1   3.8e-15   1.7e-11   44.1   0.0     1   142   256   388   256   389 0.78 Flavodoxin
BPD_transp_1         PF00528.17   185 seq971_BIOID52483    -            229   4.3e-22   78.4  13.2   1   1     4e-26   5.5e-22   78.0   9.2     2   175    26   215    25   227 0.79 Binding-protein-dependent transport system inner membrane component
SLT                  PF01464.15   121 seq975_BIOID52483    -            199   6.8e-29   99.7   0.9   1   1   7.9e-33   1.1e-28   99.0   0.6     1   120    72   190    72   191 0.97 Transglycosylase SLT domain
DNA_methylase        PF00145.12   335 seq977_BIOID52483    -            342   2.4e-12   46.4   0.0   1   1   6.7e-16   9.2e-12   44.6   0.0    66   168    76   172    68   202 0.87 C-5 cytosine-specific DNA methylase
PALP                 PF00291.20   307 seq979_BIOID52483    -            398   5.5e-44  150.4   0.2   1   1   4.9e-48   6.7e-44  150.2   0.2     4   304    41   373    39   377 0.81 Pyridoxal-phosphate dependent enzyme
Fels1                PF05666.6     45 seq982_BIOID52483    -             64   1.1e-17   63.0   0.1   1   1   9.2e-22   1.3e-17   62.7   0.1     2    45    20    62    19    62 0.96 Fels-1 Prophage Protein-like
Rieske_2             PF13806.1    104 seq984_BIOID52483    -            108   2.7e-40  136.1   0.0   1   1   2.2e-44     3e-40  136.0   0.0     1   103     3   106     3   107 0.98 Rieske-like [2Fe-2S] domain
NinB                 PF05772.7    127 seq986_BIOID52483    -            146   3.6e-54  181.6   0.1   1   1   3.1e-58   4.2e-54  181.4   0.1     2   127     8   129     7   129 0.99 NinB protein
PDZ                  PF00595.19    81 seq988_BIOID52483    -            474   2.8e-29  101.0   8.2   1   2   2.9e-19     1e-15   57.5   0.1     7    80   285   367   279   368 0.90 PDZ domain (Also known as DHR or GLGF)
PDZ                  PF00595.19    81 seq988_BIOID52483    -            474   2.8e-29  101.0   8.2   2   2   3.1e-15   1.1e-11   44.6   2.2    10    81   393   463   385   463 0.89 PDZ domain (Also known as DHR or GLGF)
PDZ_2                PF13180.1     82 seq988_BIOID52483    -            474   2.3e-26   91.3   2.7   1   2   1.2e-18     4e-15   55.3   0.0    12    82   300   380   285   380 0.88 PDZ domain
PDZ_2                PF13180.1     82 seq988_BIOID52483    -            474   2.3e-26   91.3   2.7   2   2   2.5e-12   8.6e-09   35.0   0.4     4    59   399   454   396   471 0.87 PDZ domain
Trypsin_2            PF13365.1    120 seq988_BIOID52483    -            474   8.1e-21   74.1   0.6   1   1   5.5e-24   1.9e-20   72.9   0.4     1   120   114   250   114   250 0.79 Trypsin-like peptidase domain
Trypsin              PF00089.21   220 seq988_BIOID52483    -            474   1.3e-20   73.8   0.2   1   1   6.3e-24   2.2e-20   73.1   0.1    27   218   114   275    85   277 0.83 Trypsin
HTH_18               PF12833.2     81 seq989_BIOID52483    -            129   1.1e-19   70.2   0.3   1   1   2.1e-23   1.4e-19   69.8   0.2     2    79    34   110    33   112 0.96 Helix-turn-helix domain
HTH_AraC             PF00165.18    42 seq989_BIOID52483    -            129   5.4e-18   64.0   0.2   1   2     2e-09   1.4e-05   24.6   0.0     1    42    20    61    20    61 0.97 Bacterial regulatory helix-turn-helix proteins, AraC family
HTH_AraC             PF00165.18    42 seq989_BIOID52483    -            129   5.4e-18   64.0   0.2   2   2     2e-13   1.4e-09   37.3   0.0     2    41    73   110    68   111 0.93 Bacterial regulatory helix-turn-helix proteins, AraC family
Ribosomal_L31        PF01197.13    69 seq991_BIOID52483    -             70   1.4e-30  104.9   0.2   1   1   1.1e-34   1.5e-30  104.8   0.1     1    67     1    65     1    67 0.98 Ribosomal protein L31
MFS_1                PF07690.11   354 seq992_BIOID52483    -            512   5.7e-55  186.3  38.3   1   1   4.2e-59   5.7e-55  186.3  26.5     1   353    19   413    19   414 0.89 Major Facilitator Superfamily
Cytochrom_B_N        PF00033.14   188 seq993_BIOID52483    -            188   5.6e-25   87.6  10.0   1   1     1e-28     7e-25   87.3   6.9     3   187    16   184    15   185 0.96 Cytochrome b(N-terminal)/b6/petB
Ni_hydr_CYTB         PF01292.15   182 seq993_BIOID52483    -            188   9.1e-22   77.2   9.9   1   1   1.6e-25   1.1e-21   76.9   6.9     1   181    16   184    16   185 0.91 Prokaryotic cytochrome b561
PTE                  PF02126.13   308 seq997_BIOID52483    -            344   6.6e-51  173.0   0.0   1   1   6.4e-55   8.8e-51  172.6   0.0     3   308    14   343    12   343 0.90 Phosphotriesterase family
DNA_pol3_theta       PF06440.6     75 seq998_BIOID52483    -             82   1.8e-38  129.8   0.3   1   1   1.5e-42   2.1e-38  129.6   0.2     3    74     9    80     7    81 0.97 DNA polymerase III, theta subunit
DAGK_cat             PF00781.19   130 seq1000_BIOID52483   -            299   2.3e-26   91.6   0.3   1   1   5.2e-30   3.6e-26   91.0   0.2     3   129     8   131     6   132 0.96 Diacylglycerol kinase catalytic domain
NAD_kinase           PF01513.16   285 seq1000_BIOID52483   -            299   3.5e-06   25.9   0.1   1   1   6.2e-10   4.2e-06   25.6   0.1    63   134    39   121    12   196 0.82 ATP-NAD kinase
Na_H_antiport_1      PF06965.7    378 seq1004_BIOID52483   -            388  7.3e-166  551.4  29.5   1   1  6.1e-170  8.3e-166  551.2  20.4     2   378     5   380     4   380 0.99 Na+/H+ antiporter 1
Form_Nir_trans       PF01226.12   250 seq1007_BIOID52483   -            268   5.6e-62  208.7  28.4   1   1   4.9e-66   6.6e-62  208.5  19.7    16   249    20   248     4   249 0.92 Formate/nitrite transporter
ANT                  PF03374.9    112 seq1008_BIOID52483   -            266   2.3e-34  117.6   0.0   1   1   6.6e-38   4.5e-34  116.7   0.0     1   111   151   259   151   260 0.97 Phage antirepressor protein KilAC domain
KilA-N               PF04383.8    111 seq1008_BIOID52483   -            266   2.4e-18   65.6   0.0   1   1   6.3e-22   4.3e-18   64.8   0.0     6   110    28   123    25   124 0.92 KilA-N domain
Dam                  PF05869.6    181 seq1009_BIOID52483   -            175   2.8e-62  209.2   0.2   1   1   2.2e-66   3.1e-62  209.1   0.2     2   175     3   172     2   175 0.98 DNA N-6-adenine-methyltransferase (Dam)
MarB                 PF13999.1     66 seq1010_BIOID52483   -             72     6e-35  118.5   0.2   1   1   4.9e-39   6.7e-35  118.3   0.2     2    66     6    70     5    70 0.98 MarB protein
ABC_tran             PF00005.22   118 seq1013_BIOID52483   -            352   1.4e-25   89.8   0.0   1   1   6.4e-29   2.9e-25   88.7   0.0     1   117    38   156    38   157 0.89 ABC transporter
TOBE                 PF03459.12    64 seq1013_BIOID52483   -            352   3.5e-19   68.5   0.0   1   1     2e-20   9.2e-17   60.7   0.0     1    62   290   350   290   352 0.97 TOBE domain
PTS_EIIA_1           PF00358.15   133 seq1014_BIOID52483   -            169   5.4e-54  181.2   2.2   1   1   4.7e-58   6.5e-54  180.9   1.5     3   132    20   149    18   150 0.98 phosphoenolpyruvate-dependent sugar phosphotransferase system, EIIA 1
CN_hydrolase         PF00795.17   184 seq1015_BIOID52483   -            218     3e-13   49.4   0.0   1   1   2.8e-17   3.9e-13   49.0   0.0     1   118     5   113     5   149 0.94 Carbon-nitrogen hydrolase
HipA_N               PF07805.7     82 seq1016_BIOID52483   -            443   2.9e-11   43.3   0.0   1   1   8.1e-15   5.6e-11   42.4   0.0     1    82   201   281   201   281 0.91 HipA-like N-terminal domain
HipA_C               PF07804.7     79 seq1016_BIOID52483   -            443   5.7e-10   39.0   0.0   1   1   1.6e-13   1.1e-09   38.1   0.0     1    79   287   364   287   364 0.96 HipA-like C-terminal domain
HDPD                 PF02924.9    118 seq1017_BIOID52483   -            112     1e-15   57.4   0.9   1   1   8.7e-20   1.2e-15   57.2   0.6     4   114     7   108     4   111 0.87 Bacteriophage lambda head decoration protein D
KGG                  PF10685.4     23 seq1030_BIOID52483   -             57   2.5e-20   71.7  18.2   1   2   5.5e-14   7.5e-10   38.3   4.3     1    23    10    31    10    31 0.98 Stress-induced bacterial acidophilic repeat motif
KGG                  PF10685.4     23 seq1030_BIOID52483   -             57   2.5e-20   71.7  18.2   2   2   2.5e-14   3.4e-10   39.5   2.8     1    23    32    53    32    53 0.99 Stress-induced bacterial acidophilic repeat motif
Response_reg         PF00072.19   112 seq1031_BIOID52483   -            204   3.2e-26   91.4   0.4   1   1   6.8e-30   4.6e-26   90.8   0.3     2   111     4   113     3   114 0.98 Response regulator receiver domain
GerE                 PF00196.14    58 seq1031_BIOID52483   -            204   3.1e-22   77.5   0.1   1   1   1.1e-25   7.8e-22   76.2   0.0     2    58   142   198   141   198 0.97 Bacterial regulatory proteins, luxR family
NLPC_P60             PF00877.14   105 seq1034_BIOID52483   -            252   4.4e-31  106.6   0.0   1   1   1.2e-34     8e-31  105.8   0.0     1   105   134   244   134   244 0.98 NlpC/P60 family
PAPS_reduct          PF01507.14   174 seq1035_BIOID52483   -            292   4.3e-09   36.3   0.0   1   1   1.2e-12   1.6e-08   34.4   0.0     3   116     6   150     4   164 0.79 Phosphoadenosine phosphosulfate reductase family
Phage_cap_E          PF03864.10   329 seq1037_BIOID52483   -            350   1.5e-63  214.5   0.2   1   1   1.3e-67   1.7e-63  214.4   0.2     1   328    13   348    13   349 0.93 Phage major capsid protein E
Transposase_20       PF02371.11    87 seq1039_BIOID52483   -             94   9.8e-16   57.5   0.1   1   1   9.3e-20   1.3e-15   57.1   0.1    25    76     4    55     1    73 0.92 Transposase IS116/IS110/IS902 family
Cupin_6              PF12852.2    186 seq1040_BIOID52483   -            284   8.9e-27   93.7   0.5   1   1   6.3e-30   2.9e-26   92.1   0.3     1   186     2   162     2   162 0.93 Cupin
HTH_18               PF12833.2     81 seq1040_BIOID52483   -            284   1.6e-20   72.9   0.2   1   1   2.3e-23     1e-19   70.2   0.1     1    81   199   278   199   278 0.97 Helix-turn-helix domain
HTH_AraC             PF00165.18    42 seq1040_BIOID52483   -            284   2.8e-15   55.4   0.0   1   2   1.1e-08   5.1e-05   22.8   0.0     7    41   192   226   190   227 0.93 Bacterial regulatory helix-turn-helix proteins, AraC family
HTH_AraC             PF00165.18    42 seq1040_BIOID52483   -            284   2.8e-15   55.4   0.0   2   2   4.5e-11   2.1e-07   30.4   0.0    13    41   247   276   238   277 0.92 Bacterial regulatory helix-turn-helix proteins, AraC family
YcgL                 PF05166.8     74 seq1041_BIOID52483   -             97   3.5e-34  116.6   0.2   1   1   3.4e-38   4.6e-34  116.2   0.1     1    74     3    76     3    76 0.99 YcgL domain
Antirestrict         PF03230.8     94 seq1044_BIOID52483   -            144   5.8e-30  103.0   0.0   1   1   5.8e-34   7.9e-30  102.5   0.0     2    94    46   144    45   144 0.91 Antirestriction protein
Pyr_redox_2          PF07992.9    200 seq1045_BIOID52483   -            377   5.7e-26   91.5   0.0   1   1     7e-29   1.2e-25   90.4   0.0     2   198     5   277     4   279 0.90 Pyridine nucleotide-disulphide oxidoreductase
Pyr_redox            PF00070.22    80 seq1045_BIOID52483   -            377   3.7e-18   65.5   0.1   1   1   3.7e-20   6.4e-17   61.6   0.0     1    75   143   216   143   223 0.95 Pyridine nucleotide-disulphide oxidoreductase
Pyr_redox_3          PF13738.1    203 seq1045_BIOID52483   -            377     2e-10   40.9   0.0   1   1   7.9e-10   1.4e-06   28.4   0.0    78   199    53   173    30   177 0.75 Pyridine nucleotide-disulphide oxidoreductase
K_oxygenase          PF13434.1    341 seq1045_BIOID52483   -            377   5.3e-09   35.3   0.1   1   1   2.5e-09   4.3e-06   25.7   0.0   139   216    91   167    64   177 0.84 L-lysine 6-monooxygenase (NADPH-requiring)
Peptidase_M20        PF01546.23   171 seq1046_BIOID52483   -            403   4.4e-20   71.8   0.0   1   1     1e-23   7.1e-20   71.1   0.0     1   168    77   395    77   398 0.94 Peptidase family M20/M25/M40
M20_dimer            PF07687.9    109 seq1046_BIOID52483   -            403   2.4e-17   62.5   0.0   1   1   6.5e-21   4.5e-17   61.6   0.0     2   100   183   282   182   290 0.96 Peptidase dimerisation domain
Fimbrial             PF00419.15   145 seq1048_BIOID52483   -            176   1.3e-21   77.2   3.4   1   1   1.1e-25   1.5e-21   76.9   2.4     1   145    27   176    27   176 0.94 Fimbrial protein
SNF2_N               PF00176.18   296 seq1049_BIOID52483   -            464   5.3e-14   51.6   0.0   1   1   5.5e-18   7.5e-14   51.1   0.0    27   186    29   188    13   296 0.75 SNF2 family N-terminal domain
TP_methylase         PF00590.15   210 seq1050_BIOID52483   -            457   1.6e-49  168.3   0.1   1   1   5.4e-53   2.5e-49  167.7   0.0     2   209   218   426   217   427 0.92 Tetrapyrrole (Corrin/Porphyrin) Methylases
NAD_binding_7        PF13241.1    103 seq1050_BIOID52483   -            457   6.1e-28   96.9   0.1   1   1   1.3e-29     6e-26   90.5   0.0     1   103     6   115     6   115 0.89 Putative NAD(P)-binding
CysG_dimeriser       PF10414.4     60 seq1050_BIOID52483   -            457   1.7e-19   68.9   0.9   1   1   3.7e-23   1.7e-19   68.9   0.6     2    60   150   209   149   209 0.97 Sirohaem synthase dimerisation region
RNase_T              PF00929.19   164 seq1052_BIOID52483   -            220   6.4e-18   65.4   0.0   1   1   1.2e-21   1.6e-17   64.1   0.0     2   164     4   147     3   147 0.87 Exonuclease
DUF3521              PF12035.3     35 seq1053_BIOID52483   -             61     1e-13   50.7   0.4   1   1     1e-17   1.4e-13   50.3   0.3     1    32    16    47    16    50 0.92 Protein of unknown function (DUF3521)
HNH_3                PF13392.1     46 seq1054_BIOID52483   -            168   8.2e-19   66.6   0.6   1   1   1.9e-22   1.3e-18   66.0   0.4     2    46    58   102    57   102 0.97 HNH endonuclease
AP2                  PF00847.15    55 seq1054_BIOID52483   -            168   5.4e-07   29.5   0.2   1   1   1.7e-10   1.2e-06   28.4   0.1     1    54   112   161   112   162 0.92 AP2 domain
DUF932               PF06067.6    239 seq1055_BIOID52483   -            273   1.4e-62  211.0   0.0   1   1   1.1e-66   1.6e-62  210.8   0.0     1   239    37   262    37   262 0.99 Domain of unknown function (DUF932)
FAA_hydrolase        PF01557.13   217 seq1058_BIOID52483   -            219   3.5e-56  189.9   0.0   1   1   2.9e-60     4e-56  189.7   0.0     1   208    18   210    18   219 0.93 Fumarylacetoacetate (FAA) hydrolase family
Cys_Met_Meta_PP      PF01053.15   386 seq1059_BIOID52483   -            445  2.6e-140  467.0   0.0   1   1  6.5e-144    3e-140  466.7   0.0     1   385    65   439    65   440 0.99 Cys/Met metabolism PLP-dependent enzyme
Aminotran_1_2        PF00155.16   363 seq1059_BIOID52483   -            445   1.4e-07   30.6   0.0   1   1   4.7e-11   2.1e-07   30.0   0.0    49   192   116   237   102   270 0.84 Aminotransferase class I and II
Aminotran_5          PF00266.14   371 seq1059_BIOID52483   -            445   7.4e-05   21.5   0.0   1   1   2.8e-08   0.00013   20.7   0.0    68   201   132   257   103   273 0.85 Aminotransferase class-V
SBP_bac_3            PF00497.15   225 seq1064_BIOID52483   -           1197   3.5e-41  140.7   0.0   1   2   2.3e-16   6.2e-13   48.3   0.0    16   223    74   276    59   278 0.89 Bacterial extracellular solute-binding proteins, family 3
SBP_bac_3            PF00497.15   225 seq1064_BIOID52483   -           1197   3.5e-41  140.7   0.0   2   2   4.9e-29   1.3e-25   89.8   0.0     2   224   305   520   304   521 0.93 Bacterial extracellular solute-binding proteins, family 3
Response_reg         PF00072.19   112 seq1064_BIOID52483   -           1197   3.9e-30  104.0   0.1   1   1   2.7e-32   7.3e-29   99.9   0.0     1   111   961  1070   961  1071 0.98 Response regulator receiver domain
HATPase_c            PF02518.21   111 seq1064_BIOID52483   -           1197   2.8e-24   84.8   0.1   1   1   1.9e-27   5.2e-24   83.9   0.1     2   110   825   936   824   937 0.93 Histidine kinase-, DNA gyrase B-, and HSP90-like ATPase
HisKA                PF00512.20    68 seq1064_BIOID52483   -           1197     1e-16   60.5   0.0   1   1   1.3e-19   3.4e-16   58.8   0.0     1    68   711   777   711   777 0.98 His Kinase A (phospho-acceptor) domain
Hpt                  PF01627.18    90 seq1064_BIOID52483   -           1197     4e-08   33.0   0.5   1   1   4.3e-11   1.2e-07   31.5   0.4     1    89  1104  1187  1104  1188 0.95 Hpt domain
Diacid_rec           PF05651.8    135 seq1071_BIOID52483   -            385   1.9e-52  176.1   0.9   1   1   4.7e-56   3.2e-52  175.4   0.6     1   135     6   140     6   140 0.99 Putative sugar diacid recognition
HTH_30               PF13556.1     59 seq1071_BIOID52483   -            385     3e-23   81.0   2.8   1   1     6e-26   4.1e-22   77.3   1.7     1    59   323   381   323   381 0.98 PucR C-terminal helix-turn-helix domain
HTH_1                PF00126.22    60 seq1073_BIOID52483   -            301   5.1e-16   58.0   0.0   1   1   1.5e-19     1e-15   57.0   0.0     2    60     9    67     8    67 0.97 Bacterial regulatory helix-turn-helix protein, lysR family
LysR_substrate       PF03466.15   209 seq1073_BIOID52483   -            301   4.8e-11   42.0   0.0   1   1   9.5e-15   6.5e-11   41.6   0.0     9   200    98   287    92   290 0.94 LysR substrate binding domain
NinF                 PF05810.7     58 seq1075_BIOID52483   -             56   2.3e-05   23.9   0.4   1   1   1.9e-09   2.6e-05   23.7   0.3    36    58    35    55    23    56 0.86 NinF protein
Fimbrial             PF00419.15   145 seq1078_BIOID52483   -            169   2.8e-09   37.2   7.5   1   1   2.6e-13   3.5e-09   36.9   5.2     1   144    30   168    30   169 0.76 Fimbrial protein
MCPsignal            PF00015.16   213 seq1079_BIOID52483   -             97     2e-21   76.4   7.7   1   1   1.6e-25   2.2e-21   76.2   5.4   138   213     2    77     1    77 0.98 Methyl-accepting chemotaxis protein (MCP) signalling domain
DUF3279              PF11682.3    128 seq1081_BIOID52483   -            127   1.2e-51  173.4   0.9   1   1     1e-55   1.4e-51  173.2   0.6     1   124     1   123     1   126 0.98 Protein of unknown function (DUF3279)
MFS_1                PF07690.11   354 seq1082_BIOID52483   -            395   1.6e-28   99.4  39.5   1   1   2.3e-32   1.6e-28   99.4  27.4     2   344    13   341    12   344 0.82 Major Facilitator Superfamily
Y1_Tnp               PF01797.11   121 seq1083_BIOID52483   -            165   4.8e-05   23.1   1.4   1   1   1.6e-08   0.00022   20.9   1.0    10    99    19   101    11   119 0.73 Transposase IS200 like
NinG                 PF05766.7    189 seq1084_BIOID52483   -            203   1.2e-74  250.0  16.9   1   1     1e-78   1.4e-74  249.8  11.7     1   186     1   197     1   203 0.94 Bacteriophage Lambda NinG protein
RNA_ligase           PF09414.5    184 seq1089_BIOID52483   -            235     7e-07   29.0   0.0   1   1   2.4e-10   3.3e-06   26.8   0.0     3   182    39   203    37   205 0.76 RNA ligase
Acyl_transf_3        PF01757.17   340 seq1093_BIOID52483   -            331   5.5e-34  117.3  38.2   1   1   4.9e-38   6.7e-34  117.0  26.5     2   339     6   318     5   322 0.88 Acyltransferase family
Packaging_FI         PF14000.1    125 seq1096_BIOID52483   -            132   1.3e-43  148.0   2.4   1   1     1e-47   1.4e-43  147.9   1.6     1   125     2   129     2   129 0.99 DNA packaging protein FI
Lysis_S              PF04971.7     68 seq1098_BIOID52483   -             71   8.8e-17   60.4   0.1   1   1   7.4e-21     1e-16   60.2   0.0     1    58     1    55     1    70 0.85 Lysis protein S
Cytochrom_C_asm      PF01578.15   214 seq1099_BIOID52483   -            288   1.2e-44  152.3  17.5   1   1   8.8e-49   1.2e-44  152.3  12.1     5   212    62   286    58   288 0.97 Cytochrome C assembly protein
FliB                 PF03692.10    85 seq1101_BIOID52483   -            158   1.4e-08   34.9  10.3   1   1   1.9e-12   2.6e-08   34.1   7.1     2    85    34   102    33   102 0.97 Flagellin N-methylase
Bundlin              PF05307.6     97 seq1102_BIOID52483   -            184   5.2e-15   55.0   0.7   1   1   5.4e-19   7.4e-15   54.4   0.5     9    84     3    79     1    89 0.86 Bundlin
Cu-oxidase_3         PF07732.10   120 seq1103_BIOID52483   -            516   8.4e-33  112.5   0.2   1   1   4.8e-36   2.2e-32  111.1   0.1     5   119    55   166    51   167 0.93 Multicopper oxidase
Cu-oxidase_2         PF07731.9    138 seq1103_BIOID52483   -            516   2.8e-20   72.1  12.3   1   1     6e-23   2.7e-19   68.9   7.0    16   134   396   516   373   516 0.75 Multicopper oxidase
Cu-oxidase           PF00394.17   159 seq1103_BIOID52483   -            516   6.6e-10   38.9   0.0   1   1   1.1e-09   5.1e-06   26.3   0.0    54   130   203   292   167   312 0.77 Multicopper oxidase
DUF3279              PF11682.3    128 seq1104_BIOID52483   -            141   6.5e-47  158.1   1.6   1   1   5.5e-51   7.5e-47  157.9   1.1     2   128     3   123     2   123 0.98 Protein of unknown function (DUF3279)
Ead_Ea22             PF13935.1    139 seq1106_BIOID52483   -            210   5.9e-40  136.6   3.0   1   1     7e-44   9.5e-40  136.0   2.1     1   139     2   124     2   124 0.95 Ead/Ea22-like protein
FimH_man-bind        PF09160.5    147 seq1108_BIOID52483   -            303   5.1e-57  191.7   0.2   1   1   1.3e-60   9.1e-57  190.9   0.1     1   147    27   171    27   171 0.99 FimH, mannose binding
Fimbrial             PF00419.15   145 seq1108_BIOID52483   -            303   1.1e-09   38.4   7.6   1   1   1.7e-13   1.1e-09   38.4   5.3     7   145   176   303   170   303 0.85 Fimbrial protein
Phage_lysozyme       PF00959.14   110 seq1109_BIOID52483   -            179     5e-30  103.9   0.0   1   1   5.3e-34   7.3e-30  103.3   0.0     1   109    50   167    50   168 0.95 Phage lysozyme
Antirestrict         PF03230.8     94 seq1110_BIOID52483   -            157   5.5e-39  131.9   0.2   1   1   5.2e-43   7.1e-39  131.5   0.1     1    94    60   157    60   157 0.98 Antirestriction protein
CCG                  PF02754.11    85 seq1112_BIOID52483   -            239     2e-30  104.5   0.2   1   2   2.2e-17   3.1e-13   49.4   0.0     1    84     3    84     3    85 0.95 Cysteine-rich domain
CCG                  PF02754.11    85 seq1112_BIOID52483   -            239     2e-30  104.5   0.2   2   2   1.3e-18   1.7e-14   53.4   0.0     2    84   133   216   132   217 0.92 Cysteine-rich domain
T4SS                 PF07996.6    195 seq1115_BIOID52483   -            234   2.4e-39  135.0  15.9   1   1   2.2e-43     3e-39  134.7  11.0     1   194    22   218    22   219 0.95 Type IV secretion system proteins
Amidohydro_4         PF13147.1    304 seq1117_BIOID52483   -            461   2.4e-28   99.8   0.6   1   1   8.8e-32     3e-28   99.5   0.4     1   304    45   392    45   392 0.90 Amidohydrolase
Amidohydro_1         PF01979.15   333 seq1117_BIOID52483   -            461   5.1e-13   49.2   0.0   1   1   2.5e-15   8.6e-12   45.2   0.0     1   333    50   395    50   395 0.73 Amidohydrolase family
Amidohydro_5         PF13594.1     68 seq1117_BIOID52483   -            461     3e-11   42.8   1.5   1   1   1.3e-14   4.4e-11   42.3   0.1     2    68    22    90    21    90 0.80 Amidohydrolase
Phage_attach         PF05354.6    117 seq1119_BIOID52483   -            117   7.2e-62  206.0   0.2   1   1   1.2e-65   7.9e-62  205.8   0.1     1   117     1   117     1   117 1.00 Phage Head-Tail Attachment
Gifsy-2              PF13856.1     95 seq1119_BIOID52483   -            117     3e-30  104.0   0.0   1   1     5e-34   3.4e-30  103.9   0.0     1    95     4   105     4   105 0.99 ATP-binding sugar transporter from pro-phage
Phage_antitermQ      PF06530.7    126 seq1121_BIOID52483   -            162   1.5e-53  179.5   0.1   1   1   2.7e-57   1.8e-53  179.3   0.0     1   125     3   136     3   137 0.97 Phage antitermination protein Q
Lactonase            PF10282.4    344 seq1123_BIOID52483   -            331   1.1e-86  290.8   0.0   1   1   3.1e-90   1.4e-86  290.5   0.0     2   343     5   327     4   328 0.95 Lactonase, 7-bladed beta-propeller
AAA_33               PF13671.1    143 seq1127_BIOID52483   -            370   1.1e-25   90.1   0.1   1   1   2.5e-29   1.7e-25   89.4   0.1     1   143   226   355   226   355 0.93 AAA domain
KTI12                PF08433.5    270 seq1127_BIOID52483   -            370   4.1e-06   26.0   0.0   1   1   1.1e-09   7.6e-06   25.2   0.0     4   143   227   358   225   361 0.90 Chromatin associated protein KTI12
Homoserine_dh        PF00742.14   179 seq1131_BIOID52483   -            810   6.9e-51  172.3   0.0   1   1   2.3e-54   1.1e-50  171.7   0.0     1   178   608   803   608   804 0.99 Homoserine dehydrogenase
AA_kinase            PF00696.23   241 seq1131_BIOID52483   -            810   1.8e-42  145.4   0.0   1   1   8.3e-46   3.8e-42  144.3   0.0     2   238    12   284    11   287 0.89 Amino acid kinase family
NAD_binding_3        PF03447.11   117 seq1131_BIOID52483   -            810   3.5e-24   85.3   0.0   1   1   1.8e-27   8.4e-24   84.1   0.0     1   116   465   599   465   600 0.98 Homoserine dehydrogenase, NAD binding domain
rve_3                PF13683.1     67 seq1133_BIOID52483   -            132   2.9e-14   52.2   0.5   1   1   4.5e-18   6.2e-14   51.1   0.2     2    67    14    80    13    80 0.93 Integrase core domain
Minor_tail_Z         PF06763.6    189 seq1134_BIOID52483   -            192   1.1e-90  302.2  15.7   1   1     9e-95   1.2e-90  302.1  10.9     1   189     3   192     3   192 1.00 Prophage minor tail protein Z (GPZ)
RadC                 PF04002.10   123 seq1135_BIOID52483   -            163   1.4e-46  157.0   0.0   1   1   1.3e-50   1.8e-46  156.7   0.0     2   123    42   163    41   163 0.98 RadC-like JAB domain
TnpB_IS66            PF05717.8    108 seq1137_BIOID52483   -            116   6.1e-41  138.1   0.0   1   1     5e-45   6.8e-41  137.9   0.0     2   107     8   111     7   112 0.96 IS66 Orf2 like protein
DUF4223              PF13978.1     56 seq1138_BIOID52483   -             55   1.2e-36  124.0   0.7   1   1   9.5e-41   1.3e-36  123.9   0.5     1    55     1    55     1    55 0.99 Protein of unknown function (DUF4223)
DUF21                PF01595.15   183 seq1143_BIOID52483   -            420   3.5e-55  186.0   4.7   1   1   1.1e-58   4.9e-55  185.5   3.3     3   175     2   175     1   180 0.98 Domain of unknown function DUF21
CorC_HlyC            PF03471.12    81 seq1143_BIOID52483   -            420   2.9e-20   71.7   0.2   1   1     2e-23   9.2e-20   70.1   0.1     2    79   335   410   334   412 0.95 Transporter associated domain
CBS                  PF00571.23    57 seq1143_BIOID52483   -            420   9.6e-06   25.0   0.2   1   1   8.6e-08   0.00039   19.9   0.0     8    56   270   318   249   319 0.87 CBS domain
P22_AR_N             PF10547.4    120 seq1144_BIOID52483   -            189   4.8e-53  177.9   0.1   1   1     1e-56   6.8e-53  177.4   0.1     1   120     1   120     1   120 0.97 P22_AR N-terminal domain
ORF11CD3             PF10549.4     57 seq1144_BIOID52483   -            189   2.5e-21   75.0   0.7   1   1   8.1e-25   5.5e-21   73.9   0.0     1    56   121   176   121   177 0.97 ORF11CD3 domain
DUF162               PF02589.10   189 seq1146_BIOID52483   -            475   2.1e-51  174.0   0.1   1   1   1.8e-54   2.8e-51  173.6   0.1     3   189    72   294    70   294 0.99 Uncharacterised ACR, YkgG family COG1556
Fer4_8               PF13183.1     57 seq1146_BIOID52483   -            475   1.2e-11   44.2   2.1   1   1   1.9e-14   2.9e-11   43.1   1.5     2    57   309   376   308   376 0.79 4Fe-4S dicluster domain
DUF3390              PF11870.3     93 seq1146_BIOID52483   -            475   4.5e-10   39.2   0.6   1   1   7.1e-13   1.1e-09   37.9   0.4    13    92   387   470   379   471 0.83 Domain of unknown function (DUF3390)
Fer4_9               PF13187.1     55 seq1146_BIOID52483   -            475   1.1e-08   35.0   0.5   1   1   2.2e-11   3.3e-08   33.5   0.4     1    53   311   375   311   376 0.94 4Fe-4S dicluster domain
Fer4_17              PF13534.1     61 seq1146_BIOID52483   -            475   1.2e-07   31.8   1.9   1   1   2.5e-10   3.8e-07   30.2   1.3     1    60   311   376   311   377 0.71 4Fe-4S dicluster domain
Fer4_10              PF13237.1     52 seq1146_BIOID52483   -            475     9e-08   31.6   4.1   1   1   2.1e-10   3.2e-07   29.9   3.0     7    52   310   373   305   373 0.69 4Fe-4S dicluster domain
Fer4_7               PF12838.2     52 seq1146_BIOID52483   -            475   1.8e-07   31.3   4.3   1   1   3.2e-10   4.8e-07   29.9   2.9     1    51   311   375   311   376 0.77 4Fe-4S dicluster domain
YbhQ                 PF11076.3    135 seq1149_BIOID52483   -            136   4.3e-79  262.5  13.2   1   1   3.7e-83   5.1e-79  262.3   9.1     1   134     1   132     1   134 0.98 Putative inner membrane protein YbhQ
DUF2222              PF09984.4    146 seq1150_BIOID52483   -            918   9.2e-58  193.7   0.2   1   1   7.9e-61   1.8e-57  192.7   0.1     1   146    31   178    31   178 0.98 Uncharacterized signal transduction histidine kinase domain (DUF2222)
HATPase_c            PF02518.21   111 seq1150_BIOID52483   -            918   3.1e-32  110.4   0.2   1   1   2.5e-35   5.6e-32  109.6   0.1     1   110   404   518   404   519 0.97 Histidine kinase-, DNA gyrase B-, and HSP90-like ATPase
Response_reg         PF00072.19   112 seq1150_BIOID52483   -            918   1.6e-28   98.8   0.6   1   1   7.1e-32   1.6e-28   98.8   0.4     1   110   670   780   670   782 0.97 Response regulator receiver domain
HisKA                PF00512.20    68 seq1150_BIOID52483   -            918   5.4e-22   77.4   2.7   1   1   3.9e-25     9e-22   76.7   0.1     2    68   293   357   292   357 0.98 His Kinase A (phospho-acceptor) domain
Hpt                  PF01627.18    90 seq1150_BIOID52483   -            918   2.5e-14   52.9   2.2   1   1   2.7e-17   6.1e-14   51.6   0.1     1    88   828   910   828   912 0.93 Hpt domain
HAMP                 PF00672.20    70 seq1150_BIOID52483   -            918   7.7e-13   48.3   0.5   1   1   3.4e-16   7.7e-13   48.3   0.3     2    68   181   247   180   249 0.96 HAMP domain
DUF1338              PF07063.8    302 seq1151_BIOID52483   -            447   5.7e-95  317.7   0.1   1   1   4.9e-99   6.7e-95  317.5   0.1     1   302    11   401    11   401 0.98 Domain of unknown function (DUF1338)
Phage_AlpA           PF05930.7     51 seq1154_BIOID52483   -            104   3.7e-07   29.6   0.0   1   1     4e-11   5.5e-07   29.0   0.0     3    38    18    53    16    56 0.91 Prophage CP4-57 regulatory protein (AlpA)
Lysis_S              PF04971.7     68 seq1156_BIOID52483   -             71   3.2e-46  154.7   0.6   1   1   2.6e-50   3.5e-46  154.6   0.4     1    68     4    71     4    71 0.99 Lysis protein S
TrbL                 PF04610.9    225 seq1158_BIOID52483   -            355   3.9e-48  163.9  23.4   1   1   4.9e-52   6.7e-48  163.2  16.2     1   225    39   258    39   258 0.97 TrbL/VirB6 plasmid conjugal transfer protein
Peptidase_S24        PF00717.18    70 seq1159_BIOID52483   -            139   4.3e-13   48.5   0.0   1   1   4.6e-17   6.3e-13   48.0   0.0     2    68    56   120    55   122 0.91 Peptidase S24-like
DUF987               PF06174.6     66 seq1160_BIOID52483   -             73   4.5e-43  144.4   0.1   1   1   3.7e-47     5e-43  144.3   0.1     1    66     1    66     1    66 0.99 Protein of unknown function (DUF987)
Phage_tail_U         PF06141.6    133 seq1161_BIOID52483   -            131   1.9e-63  212.2   0.4   1   1   1.5e-67   2.1e-63  212.1   0.3     1   133     1   131     1   131 0.99 Phage minor tail protein U
GTP_EFTU             PF00009.22   188 seq1164_BIOID52483   -            607     1e-56  191.2   0.0   1   1   7.2e-60     2e-56  190.3   0.0     2   187     4   195     3   196 0.96 Elongation factor Tu GTP binding domain
EFG_C                PF00679.19    89 seq1164_BIOID52483   -            607   1.9e-21   75.6   0.0   1   1   1.6e-24   4.3e-21   74.4   0.0     3    83   397   477   395   483 0.96 Elongation factor G C-terminus
GTP_EFTU_D2          PF03144.20    74 seq1164_BIOID52483   -            607   7.4e-10   38.6   3.2   1   1   8.1e-13   2.2e-09   37.1   2.2     1    74   219   289   219   289 0.94 Elongation factor Tu domain 2
MMR_HSR1             PF01926.18   114 seq1164_BIOID52483   -            607   1.3e-05   25.0   0.2   1   1   1.5e-08   4.1e-05   23.4   0.0     2   113     8   128     7   129 0.55 50S ribosome-binding GTPase
Phage_lysozyme       PF00959.14   110 seq1165_BIOID52483   -            165   1.7e-31  108.5   0.2   1   1   1.6e-35   2.2e-31  108.3   0.1     1   109    48   154    48   155 0.98 Phage lysozyme
Hydrolase_3          PF08282.7    254 seq1166_BIOID52483   -            368   6.9e-14   51.9   0.0   1   1   1.2e-15   4.2e-12   46.0   0.0   187   250   295   357   274   361 0.88 haloacid dehalogenase-like hydrolase
HAD                  PF12710.2    191 seq1166_BIOID52483   -            368   4.9e-13   49.5   0.0   1   1   1.8e-16   6.1e-13   49.2   0.0     4   191   162   327    69   327 0.81 haloacid dehalogenase-like hydrolase
Hydrolase            PF00702.21   204 seq1166_BIOID52483   -            368   3.8e-10   40.5   0.4   1   1   1.5e-13   5.3e-10   40.0   0.3    65   204   170   330    99   330 0.77 haloacid dehalogenase-like hydrolase
YagB_YeeU_YfjZ       PF06154.6    105 seq1172_BIOID52483   -            122     1e-50  170.2   0.0   1   1   8.7e-55   1.2e-50  170.0   0.0     2   104    16   118    15   119 0.98 YagB/YeeU/YfjZ family
Big_2                PF02368.13    79 seq1174_BIOID52483   -            256   2.5e-13   49.6   9.8   1   1   3.6e-17   2.5e-13   49.6   6.8     2    76   171   248   170   251 0.94 Bacterial Ig-like domain (group 2)
IMS                  PF00817.15   148 seq1176_BIOID52483   -            422   1.8e-38  131.6   0.0   1   1   1.3e-41   4.5e-38  130.2   0.0     1   147     5   150     5   151 0.96 impB/mucB/samB family
DUF4113              PF13438.1     75 seq1176_BIOID52483   -            422   2.2e-28   97.8   0.1   1   1   3.1e-31     1e-27   95.6   0.0     1    75   347   421   347   421 0.98 Domain of unknown function (DUF4113)
IMS_C                PF11799.3    137 seq1176_BIOID52483   -            422     3e-09   37.2   0.0   1   1   1.8e-12   6.1e-09   36.2   0.0     3   122   214   333   212   344 0.90 impB/mucB/samB family C-terminal
IMS_HHH              PF11798.3     32 seq1176_BIOID52483   -            422   2.5e-07   30.2   0.1   1   1     2e-10   6.8e-07   28.8   0.0     4    32   172   200   169   200 0.92 IMS family HHH motif
AA_kinase            PF00696.23   241 seq1178_BIOID52483   -            310   1.4e-27   96.7   0.8   1   1   1.2e-31   1.7e-27   96.4   0.5     1   239     3   290     3   291 0.87 Amino acid kinase family
Phage_lysis          PF03245.8    125 seq1181_BIOID52483   -            145   7.6e-44  148.5   7.2   1   1   6.2e-48   8.5e-44  148.4   5.0     5   125    26   144    22   144 0.95 Bacteriophage lysis protein
DUF1219              PF06755.7    117 seq1185_BIOID52483   -            124   3.6e-60  200.5   0.0   1   1     3e-64   4.1e-60  200.3   0.0     1   113     1   113     1   123 0.98 Protein of unknown function (DUF1219)
Thioredoxin          PF00085.15   104 seq1187_BIOID52483   -            109   3.5e-34  116.5   0.0   1   1   8.4e-38   3.8e-34  116.3   0.0     2   103     5   106     4   107 0.98 Thioredoxin
Thioredoxin_2        PF13098.1    112 seq1187_BIOID52483   -            109   1.6e-10   41.0   0.1   1   1   3.2e-13   1.4e-09   37.9   0.0     7   112    23   104    17   104 0.90 Thioredoxin-like domain
AA_kinase            PF00696.23   241 seq1189_BIOID52483   -            443   5.1e-27   94.8   0.5   1   1   1.5e-30     7e-27   94.4   0.3     1   240    26   268    26   269 0.93 Amino acid kinase family
Acetyltransf_1       PF00583.19    83 seq1189_BIOID52483   -            443   5.2e-09   35.9   0.0   1   1   3.9e-12   1.8e-08   34.1   0.0     3    83   342   414   340   414 0.92 Acetyltransferase (GNAT) family
Rz1                  PF06085.6     40 seq1190_BIOID52483   -             52   2.1e-20   71.6   2.7   1   1   1.8e-24   2.5e-20   71.4   1.9     1    40    11    49    11    49 0.99 Lipoprotein Rz1 precursor
Phage_lysis          PF03245.8    125 seq1193_BIOID52483   -            155   4.5e-46  155.8  10.9   1   1   3.7e-50   5.1e-46  155.6   7.6     1   125    29   155    29   155 0.98 Bacteriophage lysis protein
DUF3375              PF11855.3    478 seq1196_BIOID52483   -            546    2e-109  366.4  26.1   1   1  1.7e-113  2.4e-109  366.1  18.1     8   475    65   534    59   537 0.96 Protein of unknown function (DUF3375)
Lactate_perm         PF02652.9    522 seq1198_BIOID52483   -            558    5e-234  777.5  41.4   1   1  4.1e-238  5.7e-234  777.3  28.7     1   522    23   549    23   549 0.99 L-lactate permease
Fer4_10              PF13237.1     52 seq1203_BIOID52483   -             73   9.4e-08   31.6   7.9   1   1   9.3e-12   1.3e-07   31.2   5.5    14    52     1    42     1    42 0.91 4Fe-4S dicluster domain
DUF162               PF02589.10   189 seq1205_BIOID52483   -            231   1.2e-36  125.8   0.1   1   1   1.3e-40   1.8e-36  125.3   0.0    19   189    65   228    47   228 0.92 Uncharacterised ACR, YkgG family COG1556
Phage_lambd_GpG      PF06894.6    127 seq1206_BIOID52483   -            140   3.5e-56  188.1   0.3   1   1   2.9e-60   3.9e-56  187.9   0.2     1   126     1   125     1   126 0.99 Bacteriophage lambda minor tail protein (GpG)
Rz1                  PF06085.6     40 seq1208_BIOID52483   -             68   9.3e-16   56.8   8.7   1   1   8.9e-20   1.2e-15   56.4   6.0     1    40    20    62    20    62 0.86 Lipoprotein Rz1 precursor
VirB8                PF04335.8    212 seq1209_BIOID52483   -            227   1.8e-51  174.6   4.4   1   1   1.5e-55     2e-51  174.4   3.0     2   212    10   222     9   222 0.93 VirB8 protein
PrpF                 PF04303.8    371 seq1210_BIOID52483   -            350    7e-162  538.2   1.9   1   1  1.1e-165  7.8e-162  538.1   1.3     1   371     1   350     1   350 0.99 PrpF protein
FxsA                 PF04186.8    120 seq1212_BIOID52483   -            158   2.5e-36  123.7   8.1   1   1   2.1e-40   2.9e-36  123.5   5.6     1   113     6   118     6   127 0.93 FxsA cytoplasmic membrane protein
AAA_25               PF13481.1    194 seq1213_BIOID52483   -            476   2.1e-26   92.4   0.0   1   1   1.8e-29   3.5e-26   91.6   0.0    10   194    88   242    80   242 0.90 AAA domain
KaiC                 PF06745.8    226 seq1213_BIOID52483   -            476   1.7e-18   66.4   0.1   1   1   6.7e-19   1.3e-15   56.9   0.1     2   202    94   277    93   294 0.85 KaiC
ChlI                 PF13541.1    121 seq1213_BIOID52483   -            476   5.9e-12   45.0   0.0   1   1   6.9e-15   1.3e-11   43.8   0.0    35   121   364   449   337   449 0.92 Subunit ChlI of Mg-chelatase
Lon_C                PF05362.8    205 seq1213_BIOID52483   -            476   4.3e-08   32.5   0.1   1   1     5e-11   9.7e-08   31.4   0.0    94   200   372   471   363   473 0.88 Lon protease (S16) C-terminal proteolytic domain
RecA                 PF00154.16   323 seq1213_BIOID52483   -            476   2.4e-05   23.4   0.1   1   1   2.4e-08   4.8e-05   22.4   0.0    17   140    77   195    65   205 0.77 recA bacterial DNA recombination protein
ATP-synt_ab          PF00006.20   215 seq1214_BIOID52483   -            443   5.9e-42  143.4   0.0   1   1   2.9e-45   7.9e-42  143.0   0.0     3   214   183   388   181   389 0.95 ATP synthase alpha/beta family, nucleotide-binding domain
Rho_RNA_bind         PF07497.7     78 seq1214_BIOID52483   -            443   6.5e-42  140.9   0.1   1   1   4.2e-45   1.1e-41  140.1   0.0     1    78    73   150    73   150 0.98 Rho termination factor, RNA-binding domain
Rho_N                PF07498.7     43 seq1214_BIOID52483   -            443   8.2e-18   63.7   0.8   1   1   1.7e-20   4.8e-17   61.3   0.2     1    43    29    71    29    71 0.98 Rho termination factor, N-terminal domain
NACHT                PF05729.7    167 seq1214_BIOID52483   -            443   8.9e-05   22.0   0.0   1   1   6.2e-08   0.00017   21.1   0.0    12    96   207   297   203   311 0.80 NACHT domain
MdoG                 PF04349.7    484 seq1215_BIOID52483   -            551  6.2e-151  502.8   0.1   1   1  5.4e-155  7.4e-151  502.5   0.1     1   482    45   534    45   536 0.92 Periplasmic glucan biosynthesis protein, MdoG
NUDIX                PF00293.23   135 seq1222_BIOID52483   -            257   1.2e-21   76.6   0.1   1   1   8.2e-25   3.7e-21   75.0   0.0     6   125   132   240   127   249 0.90 NUDIX domain
zf-NADH-PPase        PF09297.6     32 seq1222_BIOID52483   -            257   2.8e-10   39.4   5.4   1   1     1e-13   4.8e-10   38.6   3.8     1    32    93   124    93   124 0.98 NADH pyrophosphatase zinc ribbon domain
NUDIX-like           PF09296.6     98 seq1222_BIOID52483   -            257   3.7e-06   27.0   0.1   1   1   1.6e-09   7.3e-06   26.1   0.1     2    97    11    90    10    91 0.96 NADH pyrophosphatase-like rudimentary NUDIX domain
Phage_tail_T         PF06223.7    103 seq1223_BIOID52483   -            144   1.1e-57  192.6   0.9   1   1   5.4e-56   7.3e-52  173.9   0.1     1   103    11   113    11   113 0.99 Minor tail protein T
Phage_gp49_66        PF13876.1     81 seq1227_BIOID52483   -            118   1.9e-40  136.7   0.0   1   1     2e-44   2.8e-40  136.1   0.0     1    80    19   115    19   116 0.99 Phage protein (N4 Gp49/phage Sf6 gene 66) family
UxuA                 PF03786.8    351 seq1228_BIOID52483   -            394  5.9e-163  541.3   0.1   1   1  9.7e-167  6.6e-163  541.1   0.1     1   350     1   388     1   389 0.99 D-mannonate dehydratase (UxuA)
AP_endonuc_2         PF01261.19   211 seq1228_BIOID52483   -            394   9.4e-09   34.7   0.0   1   1     8e-12   5.5e-08   32.2   0.0     3   189    18   299    16   322 0.82 Xylose isomerase-like TIM barrel
NAD_kinase           PF01513.16   285 seq1231_BIOID52483   -            292   4.4e-73  245.4   0.0   1   1   3.7e-77     5e-73  245.2   0.0     2   284     8   271     7   272 0.98 ATP-NAD kinase
PT-VENN              PF04829.8     56 seq1232_BIOID52483   -            248   1.1e-21   76.0   4.1   1   1   7.9e-26   1.1e-21   76.0   2.8     2    54    73   125    72   127 0.96 Pre-toxin domain with VENN motif
TerC                 PF03741.11   184 seq1233_BIOID52483   -            540     1e-48  165.1  13.4   1   1   3.4e-52   1.6e-48  164.5   9.3     1   183    27   216    27   217 0.94 Integral membrane protein TerC family
CorC_HlyC            PF03471.12    81 seq1233_BIOID52483   -            540   2.6e-20   71.8   0.1   1   1   6.2e-23   2.8e-19   68.5   0.0     2    79   453   529   452   531 0.93 Transporter associated domain
CBS                  PF00571.23    57 seq1233_BIOID52483   -            540   7.2e-16   57.4   1.3   1   2   8.5e-09   3.9e-05   23.1   0.4     1    53   315   371   315   374 0.94 CBS domain
CBS                  PF00571.23    57 seq1233_BIOID52483   -            540   7.2e-16   57.4   1.3   2   2   9.7e-12   4.4e-08   32.5   0.0     3    53   382   432   381   436 0.93 CBS domain
PduV-EutP            PF10662.4    143 seq1234_BIOID52483   -            118   4.6e-15   55.2   0.0   1   1     5e-19   6.9e-15   54.6   0.0    86   142    57   112    42   113 0.92 Ethanolamine utilisation - propanediol utilisation
DUF826               PF05696.6     78 seq1236_BIOID52483   -             77   2.3e-14   53.1   0.4   1   1   1.9e-18   2.6e-14   53.0   0.3     1    55    18    72    18    77 0.95 Protein of unknown function (DUF826)
CagX                 PF03524.10   215 seq1237_BIOID52483   -            301   3.2e-55  186.6   4.3   1   1     4e-59   5.5e-55  185.8   2.9     1   214    29   275    29   276 0.94 Conjugal transfer protein
DNA_pol3_theta       PF06440.6     75 seq1239_BIOID52483   -             87   1.6e-37  126.7   0.4   1   1   1.4e-41     2e-37  126.5   0.3     2    70     7    75     5    80 0.96 DNA polymerase III, theta subunit
TMP_2                PF06791.8    210 seq1240_BIOID52483   -            324   2.4e-68  229.7  13.9   1   1   1.8e-72   2.4e-68  229.7   9.6     2   209    50   257    49   258 0.97 Prophage tail length tape measure protein
Terminase_2          PF03592.11   144 seq1242_BIOID52483   -            195     2e-41  141.5   0.0   1   1     2e-45   2.7e-41  141.1   0.0     1   126     3   150     3   163 0.92 Terminase small subunit
URO-D                PF01208.12   343 seq1244_BIOID52483   -            354  5.8e-141  469.2   0.0   1   1  4.8e-145  6.6e-141  469.0   0.0     2   342     5   347     4   348 0.98 Uroporphyrinogen decarboxylase (URO-D)
Na_sulph_symp        PF00939.14   471 seq1246_BIOID52483   -            477  2.3e-177  590.4  46.0   1   1  1.9e-181  2.6e-177  590.3  31.9     2   471     4   474     3   474 0.99 Sodium:sulfate symporter transmembrane region
DUF4259              PF14078.1    128 seq1249_BIOID52483   -            145   1.6e-05   25.2   1.7   1   1   1.9e-09   2.5e-05   24.6   1.2     1   102     2   109     2   133 0.75 Domain of unknown function (DUF4259)
ATP-grasp            PF02222.17   172 seq1250_BIOID52483   -            413     1e-55  187.6   0.0   1   1     6e-59   1.6e-55  186.9   0.0     2   171   144   315   143   316 0.98 ATP-grasp domain
ATP-grasp_4          PF13535.1    184 seq1250_BIOID52483   -            413     3e-18   66.1   0.0   1   1   2.3e-21   6.4e-18   65.0   0.0    10   179   141   305   131   310 0.86 ATP-grasp domain
Dala_Dala_lig_C      PF07478.8    203 seq1250_BIOID52483   -            413   6.3e-08   32.1   0.0   1   1   1.1e-10   2.9e-07   29.9   0.0    21   175   158   305   134   316 0.77 D-ala D-ala ligase C-terminus
ATP-grasp_3          PF02655.9    161 seq1250_BIOID52483   -            413   5.2e-07   29.5   0.0   1   1   5.9e-10   1.6e-06   27.9   0.0     9   159   139   306   134   308 0.82 ATP-grasp domain
CPSase_L_D2          PF02786.12   211 seq1250_BIOID52483   -            413   2.2e-06   27.0   0.0   1   1   1.3e-09   3.7e-06   26.2   0.0    14    89   146   219   135   239 0.82 Carbamoyl-phosphate synthase L chain, ATP binding domain
SMC_N                PF02463.14   220 seq1253_BIOID52483   -            553   8.5e-19   67.5   0.0   1   1   2.4e-22   1.6e-18   66.5   0.0     1   217     1   511     1   514 0.94 RecF/RecN/SMC N terminal domain
AAA_23               PF13476.1    202 seq1253_BIOID52483   -            553   5.7e-18   65.8   3.4   1   1   1.2e-19   8.4e-16   58.7   2.4     1   195     4   215     4   381 0.64 AAA domain
DUF4194              PF13835.1    166 seq1255_BIOID52483   -            249   6.7e-31  106.8   0.3   1   1   1.3e-34   1.7e-30  105.5   0.1     2   162    53   216    52   220 0.95 Domain of unknown function (DUF4194)
Terminase_6          PF03237.10   384 seq1256_BIOID52483   -            506   8.4e-34  116.8   0.0   1   1   8.9e-38   1.2e-33  116.3   0.0     4   381    73   486    70   488 0.85 Terminase-like family
AAA_28               PF13521.1    163 seq1257_BIOID52483   -            417   4.9e-29  101.2   0.0   1   1   2.1e-32   7.2e-29  100.7   0.0     2   163   241   401   240   401 0.92 AAA domain
HTH_3                PF01381.17    55 seq1257_BIOID52483   -            417   9.2e-10   38.1   0.1   1   1     9e-13   3.1e-09   36.4   0.1     1    52    14    66    14    68 0.95 Helix-turn-helix
HTH_19               PF12844.2     64 seq1257_BIOID52483   -            417   1.8e-08   34.2   0.0   1   1   1.3e-10   4.6e-07   29.6   0.0     3    55    13    66    12    74 0.94 Helix-turn-helix domain
FCD                  PF07729.7    125 seq1259_BIOID52483   -            258   3.8e-22   78.8   2.5   1   1   5.6e-26   3.8e-22   78.8   1.7     1   124   100   223   100   224 0.90 FCD domain
GntR                 PF00392.16    64 seq1259_BIOID52483   -            258   2.1e-22   78.1   0.4   1   1   6.1e-26   4.2e-22   77.2   0.3     1    64     8    71     8    71 0.98 Bacterial regulatory proteins, gntR family
TrbI                 PF03743.9    187 seq1263_BIOID52483   -            421   1.2e-54  184.5   0.1   1   1     9e-59   1.2e-54  184.5   0.1     1   187   226   407   226   407 0.96 Bacterial conjugation TrbI-like protein
Mannitol_dh_C        PF08125.8    245 seq1265_BIOID52483   -            486   1.3e-96  322.3   0.0   1   1  2.6e-100   1.8e-96  321.9   0.0     1   245   216   463   216   463 0.99 Mannitol dehydrogenase C-terminal domain
Mannitol_dh          PF01232.18   151 seq1265_BIOID52483   -            486   3.1e-54  182.9   0.0   1   1   7.2e-58   4.9e-54  182.2   0.0     2   151    24   188    23   188 0.99 Mannitol dehydrogenase Rossmann domain
Tape_meas_lam_C      PF09718.5     78 seq1266_BIOID52483   -            542   1.9e-21   75.6   5.8   1   1   6.6e-25     9e-21   73.4   4.0     1    78   315   392   315   392 0.98 Lambda phage tail tape-measure protein (Tape_meas_lam_C)
Glycos_transf_4      PF00953.16   159 seq1268_BIOID52483   -            367     1e-28  100.0  21.4   1   1   7.6e-33     1e-28  100.0  14.8     3   157    75   233    73   235 0.94 Glycosyl transferase family 4
5_nucleotid_C        PF02872.13   156 seq1271_BIOID52483   -            517   9.6e-40  135.9   0.6   1   1   5.1e-43   2.3e-39  134.7   0.1     3   155   330   476   325   477 0.90 5'-nucleotidase, C-terminal domain
Metallophos          PF00149.23   201 seq1271_BIOID52483   -            517   8.4e-17   61.1   0.5   1   1   3.4e-20   1.6e-16   60.2   0.3     2   200    24   252    23   253 0.88 Calcineurin-like phosphoesterase
PGA_cap              PF09587.5    250 seq1271_BIOID52483   -            517   2.8e-06   26.7   0.0   1   1   1.1e-09   4.8e-06   25.9   0.0    59   228    85   253    53   266 0.71 Bacterial capsule synthesis protein PGA_cap
DUF4102              PF13356.1     89 seq1274_BIOID52483   -            399   1.5e-19   69.5   0.1   1   1   8.9e-23   6.1e-19   67.5   0.0     1    83     8    94     8    97 0.87 Domain of unknown function (DUF4102)
Phage_integrase      PF00589.17   173 seq1274_BIOID52483   -            399   2.9e-19   69.2   0.0   1   1   8.9e-23   6.1e-19   68.2   0.0     2   157   213   361   212   373 0.89 Phage integrase family
DUF1187              PF06688.6     61 seq1275_BIOID52483   -             70   1.3e-21   76.3   0.1   1   1   1.1e-25   1.5e-21   76.1   0.0     1    59     5    63     5    65 0.98 Protein of unknown function (DUF1187)
DUF465               PF04325.8     49 seq1276_BIOID52483   -             74   2.7e-14   52.4   2.0   1   1   3.5e-18   4.7e-14   51.6   0.9     1    49    19    68    19    68 0.97 Protein of unknown function (DUF465)
PhdYeFM_antitox      PF02604.14    75 seq1277_BIOID52483   -             73   1.3e-16   59.7   0.1   1   1     2e-20   1.4e-16   59.7   0.1     1    63     1    62     1    73 0.90 Antitoxin Phd_YefM, type II toxin-antitoxin system
RelB_N               PF12910.2     46 seq1277_BIOID52483   -             73   3.9e-12   45.2   0.2   1   1   1.1e-15   7.4e-12   44.3   0.0     1    45     1    44     1    45 0.95 Antitoxin of toxin-antitoxin stability system N-terminal
DEDD_Tnp_IS110       PF01548.12   144 seq1279_BIOID52483   -            398   1.3e-27   96.1   0.6   1   1   3.1e-31   2.1e-27   95.4   0.1     1   144    13   158    13   158 0.99 Transposase
Transposase_20       PF02371.11    87 seq1279_BIOID52483   -            398   2.1e-22   78.9   0.2   1   1   1.2e-25   7.9e-22   77.0   0.3     3    86   277   358   275   359 0.95 Transposase IS116/IS110/IS902 family
Cpn10                PF00166.16    93 seq1280_BIOID52483   -             97   5.2e-29   99.9   1.8   1   1   4.2e-33   5.7e-29   99.7   1.3     1    93     2    95     2    95 0.97 Chaperonin 10 Kd subunit
Endonuclease_5       PF04493.9    206 seq1281_BIOID52483   -            223   1.1e-70  237.0   0.0   1   1   9.3e-75   1.3e-70  236.8   0.0     1   205     9   208     9   209 0.99 Endonuclease V
Fic                  PF02661.13    97 seq1282_BIOID52483   -            126     2e-06   28.2   0.0   1   1   2.3e-10   3.1e-06   27.6   0.0     2    97     4    84     3    84 0.87 Fic/DOC family
AAA_29               PF13555.1     62 seq1283_BIOID52483   -           1095   8.4e-18   63.5   0.2   1   1   2.9e-21     2e-17   62.3   0.0     1    61    15    72    15    73 0.96 P-loop containing region of AAA domain
SbcCD_C              PF13558.1     90 seq1283_BIOID52483   -           1095   1.4e-14   53.6   0.0   1   1   5.2e-18   3.6e-14   52.3   0.0     2    89   952  1040   951  1041 0.94 Putative exonuclease SbcCD, C subunit
TetR_C_3             PF08362.6    143 seq1284_BIOID52483   -            212   2.9e-59  198.7   0.0   1   1   5.6e-63   3.8e-59  198.4   0.0     1   143    70   212    70   212 0.99 YcdC-like protein, C-terminal region
TetR_N               PF00440.18    47 seq1284_BIOID52483   -            212   1.3e-16   59.8   0.2   1   1   2.9e-20     2e-16   59.2   0.1     1    47    23    69    23    69 0.98 Bacterial regulatory proteins, tetR family
Acetyltransf_3       PF13302.1    142 seq1286_BIOID52483   -            179     3e-21   76.0   0.0   1   1   7.8e-25   3.6e-21   75.8   0.0     2   141    11   150    10   151 0.86 Acetyltransferase (GNAT) domain
Acetyltransf_4       PF13420.1    155 seq1286_BIOID52483   -            179     2e-11   43.9   0.1   1   1   5.3e-15   2.4e-11   43.6   0.1    25   154    39   170    22   171 0.85 Acetyltransferase (GNAT) domain
Acetyltransf_1       PF00583.19    83 seq1286_BIOID52483   -            179   4.7e-10   39.2   0.0   1   1   1.6e-13   7.4e-10   38.6   0.0     3    82    74   150    72   151 0.95 Acetyltransferase (GNAT) family
Phage_Nu1            PF07471.7    164 seq1287_BIOID52483   -            182     1e-73  246.1   0.0   1   1   8.4e-78   1.1e-73  245.9   0.0     1   163     1   163     1   164 0.99 Phage DNA packaging protein Nu1
FMN_dh               PF01070.13   357 seq1289_BIOID52483   -            396  1.7e-124  415.1   0.0   1   1  6.9e-128  2.3e-124  414.7   0.0     1   355    13   375    13   377 0.96 FMN-dependent dehydrogenase
NMO                  PF03060.10   330 seq1289_BIOID52483   -            396   2.7e-05   23.3   2.7   1   1   1.1e-08   3.9e-05   22.8   1.9   138   225   248   335   244   373 0.87 Nitronate monooxygenase
FAD_syn              PF06574.7    158 seq1291_BIOID52483   -            313   3.6e-57  192.3   0.0   1   1   7.3e-61     5e-57  191.8   0.0     2   158    12   168    11   168 0.98 FAD synthetase
Flavokinase          PF01687.12   125 seq1291_BIOID52483   -            313   6.2e-40  135.8   0.0   1   1   1.4e-43   9.4e-40  135.2   0.0     1   124   184   307   184   308 0.97 Riboflavin kinase
adh_short            PF00106.20   167 seq1292_BIOID52483   -            248   2.3e-34  118.5   0.0   1   1   1.1e-37   2.9e-34  118.2   0.0     2   166     2   165     1   166 0.93 short chain dehydrogenase
adh_short_C2         PF13561.1    243 seq1292_BIOID52483   -            248     7e-15   55.3   0.0   1   1   3.2e-18   8.7e-15   55.0   0.0     3   222     9   218     7   232 0.89 Enoyl-(Acyl carrier protein) reductase
KR                   PF08659.5    181 seq1292_BIOID52483   -            248   1.1e-13   51.1   0.0   1   1   5.5e-17   1.5e-13   50.6   0.0     3   173     3   170     2   177 0.89 KR domain
Epimerase            PF01370.16   236 seq1292_BIOID52483   -            248   1.1e-06   28.1   0.1   1   1   1.2e-09   3.4e-06   26.5   0.0     1   117     3   135     3   176 0.80 NAD dependent epimerase/dehydratase family
NAD_binding_10       PF13460.1    183 seq1292_BIOID52483   -            248   2.9e-06   27.2   0.0   1   1   1.4e-09     4e-06   26.8   0.0     1    60     3    67     3   171 0.78 NADH(P)-binding
Cpn60_TCP1           PF00118.19   488 seq1294_BIOID52483   -            548  1.2e-126  423.1  10.9   1   1  9.8e-131  1.3e-126  422.9   7.5     1   486    23   523    23   525 0.94 TCP-1/cpn60 chaperonin family
Peripla_BP_4         PF13407.1    258 seq1299_BIOID52483   -            330   1.4e-62  211.2  13.0   1   1   2.4e-66   1.6e-62  211.0   9.0    13   258    40   286    28   286 0.95 Periplasmic binding protein domain
Peripla_BP_1         PF00532.16   279 seq1299_BIOID52483   -            330     3e-13   49.5   1.9   1   1   1.1e-16   7.4e-13   48.2   1.3    23   214    47   244    26   278 0.78 Periplasmic binding proteins and sugar binding domain of LacI family
Terminase_GpA        PF05876.7    557 seq1302_BIOID52483   -            648    6e-178  592.5   0.0   1   1  5.5e-182  7.5e-178  592.2   0.0     1   547    46   608    46   616 0.98 Phage terminase large subunit (GpA)
NTP_transf_3         PF12804.2    179 seq1303_BIOID52483   -            192   6.9e-31  107.6   0.0   1   1   5.7e-35   7.8e-31  107.5   0.0     1   179     6   182     6   182 0.89 MobA-like NTP transferase domain
Aconitase            PF00330.15   465 seq1306_BIOID52483   -            753   2.6e-47  161.2   0.1   1   1   5.5e-51   3.7e-47  160.7   0.1    91   450   113   456    38   471 0.87 Aconitase family (aconitate hydratase)
Aconitase_C          PF00694.14   131 seq1306_BIOID52483   -            753   5.7e-06   26.3   0.0   1   1   1.7e-09   1.2e-05   25.3   0.0    84   130   637   684   624   685 0.89 Aconitase C-terminal domain
Wzz                  PF02706.10   152 seq1308_BIOID52483   -            348     4e-15   55.8   1.4   1   1   6.7e-19   9.2e-15   54.6   1.0     1   113    15   178    15   244 0.69 Chain length determinant protein
PT-VENN              PF04829.8     56 seq1312_BIOID52483   -             34   7.7e-12   44.4   0.4   1   1   6.3e-16   8.6e-12   44.3   0.3     3    31     2    30     1    32 0.96 Pre-toxin domain with VENN motif
DUF416               PF04222.7    191 seq1313_BIOID52483   -            196     2e-86  287.8   0.1   1   1   1.7e-90   2.3e-86  287.7   0.1     1   189     4   192     4   194 0.99 Protein of unknown function (DUF416)
FadR_C               PF07840.7    164 seq1314_BIOID52483   -            239   6.9e-73  243.5   0.0   1   1   1.9e-76   8.5e-73  243.2   0.0     1   163    72   234    72   235 0.99 FadR C-terminal domain
GntR                 PF00392.16    64 seq1314_BIOID52483   -            239   2.3e-20   71.6   0.0   1   1     1e-23   4.7e-20   70.6   0.0     4    64    11    71     8    71 0.96 Bacterial regulatory proteins, gntR family
DUF1073              PF06381.6    362 seq1316_BIOID52483   -            511    5e-105  350.7   0.0   1   1  4.5e-109  6.1e-105  350.5   0.0     2   361    88   458    87   459 0.98 Protein of unknown function (DUF1073)
PseudoU_synth_2      PF00849.17   164 seq1317_BIOID52483   -            290   9.9e-16   57.8   0.1   1   1   6.3e-18   4.3e-14   52.5   0.1     2   164    69   195    68   195 0.87 RNA pseudouridylate synthase
S4                   PF01479.20    48 seq1317_BIOID52483   -            290   1.2e-13   50.0   1.7   1   1   4.2e-17   2.9e-13   48.9   0.0     1    48     7    52     7    52 0.98 S4 domain
T2SE                 PF00437.15   272 seq1318_BIOID52483   -            341   7.8e-48  162.6   0.0   1   1   6.7e-52   9.1e-48  162.3   0.0     7   240    18   279    12   313 0.93 Type II/IV secretion system protein
DUF968               PF06147.6    200 seq1319_BIOID52483   -            347   4.8e-58  196.2   0.0   1   1   5.1e-62     7e-58  195.7   0.0     3   200   132   337   130   337 0.98 Protein of unknown function (DUF968)
SmpA_OmlA            PF04355.8     71 seq1322_BIOID52483   -            113   5.7e-27   93.0   0.3   1   1   5.1e-31     7e-27   92.7   0.2     1    70    35   104    35   105 0.98 SmpA / OmlA family
FCD                  PF07729.7    125 seq1323_BIOID52483   -            228   1.7e-26   92.8   6.1   1   1   3.7e-30   2.5e-26   92.3   4.2     5   124    89   208    87   209 0.99 FCD domain
GntR                 PF00392.16    64 seq1323_BIOID52483   -            228     9e-18   63.3   0.0   1   1   3.6e-21   2.4e-17   61.9   0.0     3    64    15    75    13    75 0.98 Bacterial regulatory proteins, gntR family
TetR_C_2             PF08361.6    121 seq1324_BIOID52483   -            215   4.5e-57  191.0   1.6   1   1   9.1e-61   6.2e-57  190.6   1.1     1   119    84   202    84   204 0.99 MAATS-type transcriptional repressor, C-terminal region
TetR_N               PF00440.18    47 seq1324_BIOID52483   -            215   4.8e-20   70.8   0.0   1   1     1e-23   7.1e-20   70.2   0.0     1    47    16    62    16    62 0.98 Bacterial regulatory proteins, tetR family
Phage_min_tail       PF05939.8    109 seq1327_BIOID52483   -            109   1.3e-37  127.9   0.0   1   1   1.1e-41   1.4e-37  127.8   0.0     1   109     1   109     1   109 0.99 Phage minor tail protein
GntR                 PF00392.16    64 seq1329_BIOID52483   -            257   1.8e-23   81.5   1.4   1   1     7e-27   3.2e-23   80.8   0.2     1    64    10    73    10    73 0.99 Bacterial regulatory proteins, gntR family
FCD                  PF07729.7    125 seq1329_BIOID52483   -            257   3.9e-21   75.5   7.6   1   1   1.3e-24   5.8e-21   74.9   5.3     1   125    97   226    97   226 0.92 FCD domain
Rrf2                 PF02082.15    83 seq1329_BIOID52483   -            257   6.8e-05   22.7   0.1   1   1   3.8e-08   0.00017   21.4   0.0    28    67    36    74    23    80 0.88 Transcriptional regulator
tRNA-synt_1          PF00133.17   601 seq1330_BIOID52483   -            938  5.2e-233  774.3   0.0   1   1  3.2e-236  6.3e-233  774.0   0.0     2   601    28   641    27   641 0.98 tRNA synthetases class I (I, L, M and V)
Anticodon_1          PF08264.8    153 seq1330_BIOID52483   -            938   4.6e-29  101.0   0.0   1   1   4.2e-32   8.2e-29  100.2   0.0     1   152   685   841   685   842 0.89 Anticodon-binding domain of tRNA
tRNA-synt_1g         PF09334.6    391 seq1330_BIOID52483   -            938   1.5e-20   73.1   0.3   1   2   1.9e-13   3.6e-10   38.9   0.0     8    69    58   119    55   245 0.68 tRNA synthetases class I (M)
tRNA-synt_1g         PF09334.6    391 seq1330_BIOID52483   -            938   1.5e-20   73.1   0.3   2   2   2.4e-08   4.8e-05   22.0   0.0   310   356   584   631   566   650 0.81 tRNA synthetases class I (M)
zf-FPG_IleRS         PF06827.9     30 seq1330_BIOID52483   -            938   1.1e-09   37.6   3.5   1   1   5.4e-13   1.1e-09   37.6   2.4     1    29   898   926   898   927 0.96 Zinc finger found in FPG and IleRS
tRNA-synt_1e         PF01406.14   301 seq1330_BIOID52483   -            938   3.8e-08   32.7   0.0   1   1   2.2e-09   4.2e-06   25.9   0.0   227   299   575   648   548   650 0.83 tRNA synthetases class I (C) catalytic domain
tRNA-synt_1_2        PF13603.1    185 seq1330_BIOID52483   -            938   2.5e-06   26.7   0.0   1   1   2.4e-09   4.6e-06   25.9   0.0    13   141   225   358   219   368 0.77 Leucyl-tRNA synthetase, Domain 2
tRNA-synt_1f         PF01921.13   360 seq1330_BIOID52483   -            938     3e-06   26.0   0.2   1   1     6e-09   1.2e-05   24.1   0.0   241   340   562   659   545   675 0.81 tRNA synthetases class I (K)
Phage_AlpA           PF05930.7     51 seq1331_BIOID52483   -             92   2.4e-18   65.4   0.1   1   1   4.7e-22   3.2e-18   65.0   0.1     1    51    34    83    34    83 0.98 Prophage CP4-57 regulatory protein (AlpA)
HTH_17               PF12728.2     51 seq1331_BIOID52483   -             92   2.5e-06   27.5   0.0   1   1   4.9e-10   3.4e-06   27.1   0.0     9    50    44    86    39    87 0.90 Helix-turn-helix domain
LacAB_rpiB           PF02502.13   140 seq1332_BIOID52483   -            149   1.7e-54  183.1   0.1   1   1   1.4e-58     2e-54  182.9   0.1     1   139     3   141     3   142 0.99 Ribose/Galactose Isomerase
SpoU_methylase       PF00588.14   142 seq1333_BIOID52483   -            157   4.4e-34  117.2   0.0   1   1   3.6e-38   4.9e-34  117.1   0.0     1   142     1   142     1   142 0.95 SpoU rRNA Methylase family
Ribosomal_S2         PF00318.15   211 seq1335_BIOID52483   -            277   2.5e-85  284.9   0.0   1   1   2.1e-89   2.9e-85  284.6   0.0     1   211    45   261    45   261 0.99 Ribosomal protein S2
Phage_tail_L         PF05100.7    206 seq1337_BIOID52483   -            232   2.5e-97  323.8   0.2   1   1  2.2e-101   2.9e-97  323.6   0.1     1   206    29   230    29   230 0.99 Phage minor tail protein L
Pyr_redox_2          PF07992.9    200 seq1338_BIOID52483   -           1032   3.3e-19   69.4   0.0   1   1   5.2e-22   7.9e-19   68.2   0.0     2   198   553   829   552   831 0.84 Pyridine nucleotide-disulphide oxidoreductase
NAD_binding_8        PF13450.1     68 seq1338_BIOID52483   -           1032   1.7e-08   34.2   1.3   1   1   3.4e-11   5.2e-08   32.6   0.1     1    37   555   591   555   615 0.90 NAD(P)-binding Rossmann-like domain
Fer4_9               PF13187.1     55 seq1338_BIOID52483   -           1032   3.5e-06   27.0   7.8   1   1   2.3e-09   3.5e-06   27.0   5.4     1    53   897   951   867   952 0.90 4Fe-4S dicluster domain
Thi4                 PF01946.12   230 seq1338_BIOID52483   -           1032   4.2e-06   25.9   0.1   1   1   6.6e-08    0.0001   21.4   0.0    20    54   553   587   538   591 0.93 Thi4 family
FAD_binding_3        PF01494.14   356 seq1338_BIOID52483   -           1032   5.1e-05   22.3   0.1   1   1   7.4e-08   0.00011   21.2   0.1     3    35   552   584   550   590 0.92 FAD binding domain
FAD_binding_2        PF00890.19   421 seq1338_BIOID52483   -           1032    0.0001   21.2   0.8   1   1   6.6e-08    0.0001   21.2   0.5     2    36   553   587   552   591 0.94 FAD binding domain
ABC_tran             PF00005.22   118 seq1339_BIOID52483   -            513   1.7e-35  121.7   0.2   1   2   4.3e-23   2.9e-19   69.4   0.1     1   118    44   171    44   171 0.89 ABC transporter
ABC_tran             PF00005.22   118 seq1339_BIOID52483   -            513   1.7e-35  121.7   0.2   2   2   3.9e-17   2.7e-13   50.2   0.0    15   117   316   433   302   434 0.76 ABC transporter
Bac_DNA_binding      PF00216.16    90 seq1340_BIOID52483   -             90   3.2e-33  113.4   1.4   1   1   2.6e-37   3.6e-33  113.3   1.0     1    90     1    90     1    90 0.99 Bacterial DNA-binding protein
MTHFR                PF02219.12   287 seq1341_BIOID52483   -            296  2.1e-108  361.6   0.0   1   1  1.8e-112  2.4e-108  361.4   0.0     4   287    14   291    11   291 0.97 Methylenetetrahydrofolate reductase
C4dic_mal_tran       PF03595.12   330 seq1345_BIOID52483   -            366   2.7e-54  183.9  37.1   1   1   2.3e-58   3.1e-54  183.7  25.7     2   329    44   342    43   343 0.97 C4-dicarboxylate transporter/malic acid transport protein
rve                  PF00665.21   120 seq1347_BIOID52483   -            499   7.7e-12   45.2   0.0   1   1     1e-15   1.4e-11   44.3   0.0     2   120   123   256   122   256 0.91 Integrase core domain
SIS                  PF01380.17   131 seq1348_BIOID52483   -            298   3.3e-08   33.0   0.0   1   1   4.9e-12   3.3e-08   33.0   0.0    52   128   130   208   126   211 0.95 SIS domain
Epimerase_2          PF02350.14   346 seq1350_BIOID52483   -            390  1.4e-126  421.8   0.0   1   1  1.2e-130  1.7e-126  421.5   0.0     2   346    36   384    35   384 0.97 UDP-N-acetylglucosamine 2-epimerase
MscS_TM              PF12794.2    340 seq1355_BIOID52483   -           1120     2e-97  325.7  28.8   1   1  4.5e-101     2e-97  325.7  20.0     5   340   508   826   505   826 0.97 Mechanosensitive ion channel inner membrane domain 1
MscS_porin           PF12795.2    240 seq1355_BIOID52483   -           1120   2.1e-66  223.5  53.7   1   1   4.7e-70   2.1e-66  223.5  37.2     1   240    49   290    49   290 0.98 Mechanosensitive ion channel porin domain
MS_channel           PF00924.13   206 seq1355_BIOID52483   -           1120   3.3e-61  206.0   0.5   1   1   7.3e-65   3.3e-61  206.0   0.3     2   206   887  1086   886  1086 0.99 Mechanosensitive ion channel
DUF1481              PF07356.7    195 seq1357_BIOID52483   -            211   3.9e-71  238.4   0.6   1   1   3.3e-75   4.5e-71  238.2   0.4     1   195    22   207    22   207 0.99 Protein of unknown function (DUF1481)
Cag12                PF13117.1    113 seq1359_BIOID52483   -            132   1.1e-28   99.3   0.1   1   1   9.4e-33   1.3e-28   99.0   0.1     2   113     9   116     8   116 0.96 Cag pathogenicity island protein Cag12
YdfZ                 PF14001.1     64 seq1360_BIOID52483   -             67     2e-33  114.3   0.1   1   1   1.6e-37   2.2e-33  114.1   0.1     1    64     2    65     2    65 0.99 YdfZ protein
T5orf172             PF10544.4    100 seq1363_BIOID52483   -            253   2.7e-18   66.0   0.6   1   1   8.2e-22   5.6e-18   65.0   0.0     1    98   133   225   133   227 0.94 T5orf172 domain
MUG113               PF13455.1     83 seq1363_BIOID52483   -            253   3.2e-11   43.4   2.5   1   1   7.4e-15   5.1e-11   42.7   0.0     1    81   149   224   149   226 0.92 Meiotically up-regulated gene 113
DUF4156              PF13698.1     93 seq1364_BIOID52483   -            128   4.7e-32  109.6   0.1   1   1   4.3e-36   5.9e-32  109.2   0.0     2    93    34   126    33   126 0.98 Domain of unknown function (DUF4156)
Phage_AlpA           PF05930.7     51 seq1366_BIOID52483   -            106   3.9e-09   35.9   0.3   1   1   3.8e-13   5.2e-09   35.5   0.2     4    51    29    76    26    76 0.96 Prophage CP4-57 regulatory protein (AlpA)
Prok-JAB             PF14464.1    105 seq1370_BIOID52483   -            247   1.3e-19   69.5   0.2   1   1   3.3e-23   2.3e-19   68.8   0.1     3    99     3    99     1   108 0.92 Prokaryotic homologs of the JAB domain
NLPC_P60             PF00877.14   105 seq1370_BIOID52483   -            247   1.9e-13   50.0   0.0   1   1   3.8e-17   2.6e-13   49.5   0.0     1   104   111   223   111   224 0.92 NlpC/P60 family
Nuc_H_symport        PF03825.11   400 seq1374_BIOID52483   -            425  2.4e-185  615.8  33.2   1   1    4e-189  2.7e-185  615.7  23.0     1   400     1   405     1   405 0.99 Nucleoside H+ symporter
MFS_1                PF07690.11   354 seq1374_BIOID52483   -            425   1.9e-21   76.0  68.4   1   1     3e-20   2.1e-16   59.5  30.6     2   353     8   353     7   354 0.78 Major Facilitator Superfamily
Sigma54_activat      PF00158.21   168 seq1376_BIOID52483   -            328   7.7e-63  210.8   0.0   1   1   2.3e-66     1e-62  210.4   0.0     3   168     6   173     4   173 0.96 Sigma-54 interaction domain
HTH_8                PF02954.14    42 seq1376_BIOID52483   -            328   1.6e-08   33.8   0.5   1   1   3.5e-12   1.6e-08   33.8   0.3     7    40   284   317   280   319 0.92 Bacterial regulatory protein, Fis family
EF_TS                PF00889.14   221 seq1377_BIOID52483   -            283   2.3e-71  239.5   5.7   1   1   3.3e-75   2.3e-71  239.5   4.0     1   221    57   263    57   263 0.98 Elongation factor TS
UBA                  PF00627.26    37 seq1377_BIOID52483   -            283   3.5e-11   42.4   0.1   1   1   3.4e-14   2.3e-10   39.8   0.1     1    35     4    39     4    40 0.96 UBA/TS-N domain
SmpB                 PF01668.13    68 seq1378_BIOID52483   -            160   1.3e-29  101.6   0.0   1   1   1.5e-33   2.1e-29  100.9   0.0     2    67    13    78    12    80 0.96 SmpB protein
GPW_gp25             PF04965.9     99 seq1379_BIOID52483   -            130   7.5e-13   47.7   0.0   1   1   7.6e-17     1e-12   47.3   0.0     4    95    22   112    19   116 0.92 Gene 25-like lysozyme
Phage_Mu_F           PF04233.9    112 seq1383_BIOID52483   -            228   3.2e-15   56.4   0.1   1   1   7.8e-19   1.1e-14   54.8   0.0     2   110   109   217   108   219 0.79 Phage Mu protein F like protein
Exonuc_X-T_C         PF08411.5    269 seq1385_BIOID52483   -            491  3.2e-104  347.5   0.1   1   1  5.9e-108    4e-104  347.2   0.1     1   268   228   489   228   490 0.99 Exonuclease C-terminal
RNase_T              PF00929.19   164 seq1385_BIOID52483   -            491     1e-25   90.8   0.0   1   1   2.8e-29   1.9e-25   89.9   0.0     2   162    29   208    28   210 0.95 Exonuclease
gpW                  PF02831.10    68 seq1386_BIOID52483   -             68   4.2e-34  115.7   1.8   1   1   3.4e-38   4.6e-34  115.6   1.3     1    68     1    68     1    68 0.99 gpW
SLT                  PF01464.15   121 seq1387_BIOID52483   -            654   4.1e-31  106.8   0.1   1   1   5.2e-35   7.1e-31  106.1   0.0     2   116   492   606   491   611 0.95 Transglycosylase SLT domain
DEAD                 PF00270.24   173 seq1389_BIOID52483   -            453   2.3e-49  167.0   0.1   1   1   5.9e-52   2.7e-48  163.5   0.0     1   172    25   196    25   197 0.94 DEAD/DEAH box helicase
Helicase_C           PF00271.26    78 seq1389_BIOID52483   -            453   8.1e-26   89.5   0.0   1   1   4.8e-29   2.2e-25   88.2   0.0     2    77   264   339   263   340 0.98 Helicase conserved C-terminal domain
PTS_EIIC             PF02378.13   321 seq1390_BIOID52483   -            474     3e-39  134.6  27.8   1   1   4.5e-43     3e-39  134.6  19.3     2   321   119   401   118   401 0.88 Phosphotransferase system, EIIC
PTS_EIIB             PF00367.15    35 seq1390_BIOID52483   -            474   1.8e-12   46.1   0.3   1   1     5e-16   3.4e-12   45.2   0.2     4    35    13    44    11    44 0.96 phosphotransferase system, EIIB
Phage_ASH            PF10554.4    108 seq1391_BIOID52483   -            175   1.2e-05   25.4   1.0   1   1   1.5e-09     2e-05   24.7   0.2     1    98    33   121    33   128 0.88 Ash protein family
TehB                 PF03848.9    192 seq1393_BIOID52483   -            197    2e-102  340.1   0.1   1   1  1.3e-105  2.2e-102  339.9   0.0     1   192     1   193     1   193 0.99 Tellurite resistance protein TehB
Methyltransf_11      PF08241.7     95 seq1393_BIOID52483   -            197   1.1e-12   48.1   0.0   1   1   1.3e-15   2.2e-12   47.1   0.0     1    93    35   130    35   132 0.96 Methyltransferase domain
Methyltransf_23      PF13489.1    162 seq1393_BIOID52483   -            197   1.1e-12   47.8   0.0   1   1   7.5e-16   1.3e-12   47.6   0.0    20   115    28   133    10   173 0.77 Methyltransferase domain
Methyltransf_12      PF08242.7     99 seq1393_BIOID52483   -            197   8.9e-12   45.2   0.1   1   1   8.3e-15   1.4e-11   44.5   0.0     1    98    35   129    35   130 0.96 Methyltransferase domain
Methyltransf_31      PF13847.1    152 seq1393_BIOID52483   -            197   1.2e-10   41.0   0.0   1   1   8.3e-14   1.4e-10   40.8   0.0     5   110    32   134    29   183 0.89 Methyltransferase domain
MTS                  PF05175.9    170 seq1393_BIOID52483   -            197   6.5e-10   38.5   0.0   1   1   4.9e-13   8.3e-10   38.1   0.0    23   140    22   134     3   152 0.85 Methyltransferase small domain
Methyltransf_18      PF12847.2    112 seq1393_BIOID52483   -            197   6.6e-09   36.2   0.0   1   1   5.7e-12   9.7e-09   35.6   0.0     2   109    31   132    30   136 0.80 Methyltransferase domain
Phage_portal_2       PF05136.8    355 seq1394_BIOID52483   -            530  2.4e-103  345.2   0.1   1   1  2.2e-107  2.9e-103  344.9   0.0     2   355    27   398    26   398 0.98 Phage portal protein, lambda family
peroxidase           PF00141.18   229 seq1395_BIOID52483   -            739   5.3e-87  290.9   0.0   1   2   4.1e-53   5.6e-49  166.5   0.0     3   229    89   409    87   409 0.87 Peroxidase
peroxidase           PF00141.18   229 seq1395_BIOID52483   -            739   5.3e-87  290.9   0.0   2   2   1.3e-39   1.8e-35  122.4   0.0     3   229   416   713   414   713 0.88 Peroxidase
UDPG_MGDP_dh_N       PF03721.9    185 seq1399_BIOID52483   -            420   2.5e-61  206.2   0.1   1   1   7.1e-63   2.4e-59  199.6   0.0     2   183     5   189     4   191 0.96 UDP-glucose/GDP-mannose dehydrogenase family, NAD binding domain
UDPG_MGDP_dh         PF00984.14    96 seq1399_BIOID52483   -            420     4e-30  103.7   0.0   1   1   2.3e-33     8e-30  102.7   0.0     2    93   206   292   205   296 0.88 UDP-glucose/GDP-mannose dehydrogenase family, central domain
UDPG_MGDP_dh_C       PF03720.10   106 seq1399_BIOID52483   -            420   7.6e-19   67.7   0.0   1   1   5.7e-22   1.9e-18   66.4   0.0     1   104   324   419   324   420 0.91 UDP-glucose/GDP-mannose dehydrogenase family, UDP binding domain
NAD_binding_2        PF03446.10   162 seq1399_BIOID52483   -            420   7.1e-07   29.1   0.1   1   1   2.2e-09   7.4e-06   25.8   0.0     2   109     4   135     3   140 0.76 NAD binding domain of 6-phosphogluconate dehydrogenase
Lambda_tail_I        PF06805.7     82 seq1401_BIOID52483   -            190   1.6e-14   53.3   0.0   1   1   2.1e-18   2.9e-14   52.5   0.0    25    82     2    64     1    64 0.98 Bacteriophage lambda tail assembly protein I
NERD                 PF08378.6    109 seq1402_BIOID52483   -            181   1.4e-09   38.1   0.0   1   1   1.4e-13   1.9e-09   37.6   0.0     4    86     3    91     2   124 0.77 Nuclease-related domain
BPD_transp_2         PF02653.11   267 seq1405_BIOID52483   -            393   1.2e-50  171.8  42.6   1   1   8.6e-55   1.2e-50  171.8  29.5     2   267    57   383    56   383 0.98 Branched-chain amino acid transport system / permease component
IstB_IS21            PF01695.12   178 seq1409_BIOID52483   -            248   4.2e-09   35.9   0.0   1   1   4.6e-13   6.3e-09   35.3   0.0     3    61    56   115    54   132 0.90 IstB-like ATP binding protein
HATPase_c            PF02518.21   111 seq1411_BIOID52483   -            458   5.8e-28   96.7   0.6   1   1   2.5e-31   1.7e-27   95.1   0.1     2   110   346   449   345   450 0.98 Histidine kinase-, DNA gyrase B-, and HSP90-like ATPase
HisKA                PF00512.20    68 seq1411_BIOID52483   -            458   1.7e-14   53.3   0.0   1   1     9e-18   6.2e-14   51.6   0.0     2    64   238   299   237   302 0.91 His Kinase A (phospho-acceptor) domain
DUF2213              PF09979.4    170 seq1413_BIOID52483   -            408   2.6e-48  163.7   0.9   1   1   2.3e-52   3.2e-48  163.4   0.0     2   169    24   192    23   193 0.97 Uncharacterized protein conserved in bacteria (DUF2213)
FliE                 PF02049.13    97 seq1415_BIOID52483   -            113   1.5e-23   82.5   4.4   1   1     2e-27   2.7e-23   81.7   3.1     5    97    21   113    10   113 0.93 Flagellar hook-basal body complex protein FliE
AA_kinase            PF00696.23   241 seq1418_BIOID52483   -            241   1.7e-27   96.3   0.2   1   1   1.9e-31   2.7e-27   95.7   0.2     1   241    10   219    10   219 0.77 Amino acid kinase family
DUF2220              PF09983.4    181 seq1419_BIOID52483   -            382     5e-40  136.4   0.0   1   1   1.1e-43   7.2e-40  135.9   0.0     3   181   206   375   197   375 0.92 Uncharacterized protein conserved in bacteria C-term(DUF2220)
DUF3322              PF11795.3    190 seq1419_BIOID52483   -            382   4.1e-37  127.5   0.7   1   1     9e-41   6.2e-37  126.9   0.5     1   189     4   186     4   187 0.98 Uncharacterized protein conserved in bacteria N-term (DUF3322)
DAO                  PF01266.19   358 seq1421_BIOID52483   -            432   2.5e-74  250.2   0.5   1   1   2.1e-77   2.9e-74  250.0   0.3     2   358     3   397     2   397 0.95 FAD dependent oxidoreductase
Pyr_redox_2          PF07992.9    200 seq1421_BIOID52483   -            432   7.5e-09   35.6   0.3   1   1   3.9e-08   5.3e-05   23.0   0.2     1    36     2    37     2    65 0.92 Pyridine nucleotide-disulphide oxidoreductase
Pyr_redox            PF00070.22    80 seq1421_BIOID52483   -            432   3.3e-08   33.7   0.2   1   1     7e-09   9.6e-06   25.7   0.2     1    33     2    34     2    47 0.91 Pyridine nucleotide-disulphide oxidoreductase
NAD_binding_8        PF13450.1     68 seq1421_BIOID52483   -            432   8.7e-07   28.7   0.1   1   1   5.6e-09   7.6e-06   25.7   0.0     1    34     5    38     5    69 0.85 NAD(P)-binding Rossmann-like domain
ApbA                 PF02558.11   151 seq1421_BIOID52483   -            432   2.3e-05   23.7   0.2   1   1   3.8e-08   5.3e-05   22.6   0.1     1    33     3    34     3    48 0.87 Ketopantoate reductase PanE/ApbA
AlaDh_PNT_C          PF01262.16   168 seq1421_BIOID52483   -            432   0.00013   21.5   0.1   1   1   1.7e-07   0.00023   20.6   0.1    22    59     2    39     1    52 0.85 Alanine dehydrogenase/PNT, C-terminal domain
UvrD_C               PF13361.1    319 seq1424_BIOID52483   -            409     8e-18   64.8   0.0   1   2   3.9e-10   1.1e-06   28.2   0.0     3   100   222   327   221   339 0.79 UvrD-like helicase C-terminal domain
UvrD_C               PF13361.1    319 seq1424_BIOID52483   -            409     8e-18   64.8   0.0   2   2   2.5e-12   6.7e-09   35.5   0.0   248   317   334   396   325   398 0.84 UvrD-like helicase C-terminal domain
UvrD_C_2             PF13538.1    104 seq1424_BIOID52483   -            409   2.5e-08   33.8   0.0   1   1   1.9e-11   5.3e-08   32.8   0.0    47   103   331   393   278   394 0.78 Family description
ADP_ribosyl_GH       PF03747.9    289 seq1426_BIOID52483   -            334   9.8e-62  209.2   2.1   1   1   8.3e-66   1.1e-61  209.0   1.4     1   287     8   303     8   305 0.95 ADP-ribosylglycohydrolase
DUF3672              PF12421.3    136 seq1427_BIOID52483   -           1132   3.4e-45  153.4   2.9   1   1   1.9e-48   8.5e-45  152.1   2.0     1   136   949  1091   949  1091 0.95 Fibronectin type III protein
Phage-tail_3         PF13550.1    164 seq1427_BIOID52483   -           1132   3.9e-40  137.1   0.0   1   1   2.1e-43   9.7e-40  135.9   0.0     1   161   330   497   330   500 0.94 Putative phage tail protein
DUF1983              PF09327.6     81 seq1427_BIOID52483   -           1132   1.4e-26   92.1   0.0   1   1   8.8e-30     4e-26   90.6   0.0     2    81   846   925   845   925 0.98 Domain of unknown function (DUF1983)
Phage_integrase      PF00589.17   173 seq1428_BIOID52483   -            403   2.4e-31  108.6   0.1   1   1   7.3e-35     5e-31  107.5   0.0     2   171   213   378   212   380 0.92 Phage integrase family
DUF4102              PF13356.1     89 seq1428_BIOID52483   -            403   1.6e-20   72.6   0.1   1   1     5e-24   3.4e-20   71.6   0.0     1    84     8    92     8    98 0.93 Domain of unknown function (DUF4102)
DUF3313              PF11769.3    201 seq1429_BIOID52483   -            222   9.3e-66  220.9   0.1   1   1   7.7e-70   1.1e-65  220.7   0.1     1   199    16   214    16   216 0.99 Protein of unknown function (DUF3313)
YscJ_FliF            PF01514.12   207 seq1430_BIOID52483   -            548   2.4e-48  163.9   0.7   1   1   8.5e-52   5.8e-48  162.6   0.5     9   201    32   225    22   232 0.91 Secretory protein of YscJ/FliF family
YscJ_FliF_C          PF08345.6    160 seq1430_BIOID52483   -            548   1.1e-37  129.2   0.1   1   1   3.6e-41   2.5e-37  128.2   0.1     1   160   259   418   259   418 0.88 Flagellar M-ring protein C-terminal
GGDEF                PF00990.16   161 seq1435_BIOID52483   -           1105   2.2e-45  154.0   0.2   1   1   2.9e-48   4.9e-45  152.8   0.2     1   160   682   838   682   839 0.97 GGDEF domain
MASE1                PF05231.9    299 seq1435_BIOID52483   -           1105   9.2e-34  116.6  42.3   1   1   5.4e-37   9.2e-34  116.6  29.3     2   298    19   294    18   295 0.88 MASE1
PAS_9                PF13426.1    104 seq1435_BIOID52483   -           1105   4.4e-29  100.8   0.0   1   2   3.3e-15   5.7e-12   45.8   0.0     3   104   314   416   312   416 0.95 PAS domain
PAS_9                PF13426.1    104 seq1435_BIOID52483   -           1105   4.4e-29  100.8   0.0   2   2   3.7e-12   6.4e-09   36.0   0.0     2   104   566   670   565   670 0.92 PAS domain
PAS_3                PF08447.6     91 seq1435_BIOID52483   -           1105   6.3e-26   90.1   0.0   1   2   1.2e-12     2e-09   37.3   0.0     5    89   328   409   324   411 0.93 PAS fold
PAS_3                PF08447.6     91 seq1435_BIOID52483   -           1105   6.3e-26   90.1   0.0   2   2   1.3e-13   2.3e-10   40.3   0.0     2    91   452   537   451   537 0.96 PAS fold
PAS_4                PF08448.5    110 seq1435_BIOID52483   -           1105   2.5e-23   82.0   0.0   1   2   1.9e-09   3.2e-06   27.0   0.0     7   110   314   419   309   419 0.90 PAS fold
PAS_4                PF08448.5    110 seq1435_BIOID52483   -           1105   2.5e-23   82.0   0.0   2   2   1.1e-13     2e-10   40.5   0.0     1   109   561   672   561   673 0.94 PAS fold
PAS                  PF00989.19   113 seq1435_BIOID52483   -           1105     4e-23   81.2   0.1   1   2   3.1e-12   5.2e-09   35.7   0.0     2   113   303   414   302   414 0.91 PAS fold
PAS                  PF00989.19   113 seq1435_BIOID52483   -           1105     4e-23   81.2   0.1   2   2   5.8e-11   9.9e-08   31.6   0.0     7   113   561   668   555   668 0.94 PAS fold
EAL                  PF00563.15   236 seq1435_BIOID52483   -           1105   8.9e-18   64.5   0.3   1   1   1.6e-20   2.7e-17   62.9   0.1    37   234   896  1088   891  1090 0.92 EAL domain
PAS_8                PF13188.1     64 seq1435_BIOID52483   -           1105   1.1e-11   44.0   0.0   1   2   7.5e-07    0.0013   18.4   0.0     2    51   303   358   302   371 0.72 PAS domain
PAS_8                PF13188.1     64 seq1435_BIOID52483   -           1105   1.1e-11   44.0   0.0   2   2   1.6e-07   0.00027   20.5   0.0     1    52   555   607   555   619 0.80 PAS domain
Peptidase_A8         PF01252.13   150 seq1437_BIOID52483   -            164   1.8e-44  150.8   6.9   1   1   1.6e-48   2.2e-44  150.6   4.8     2   147    15   160    13   164 0.92 Signal peptidase (SPase) II
PGI                  PF00342.14   486 seq1439_BIOID52483   -            549  1.7e-234  778.5   0.1   1   1  1.4e-238    2e-234  778.3   0.0     1   486    52   541    52   541 0.99 Phosphoglucose isomerase
Toprim_2             PF13155.1     95 seq1440_BIOID52483   -            897   4.4e-11   42.8   0.3   1   1   4.8e-14   2.2e-10   40.6   0.0     1    94   182   274   182   275 0.77 Toprim-like
Toprim_3             PF13362.1     96 seq1440_BIOID52483   -            897   2.2e-08   34.1   0.7   1   1   1.9e-11   8.7e-08   32.1   0.1     2    91   181   276   180   280 0.79 Toprim domain
Epimerase            PF01370.16   236 seq1441_BIOID52483   -            355   1.2e-78  263.7   0.0   1   1   6.3e-82   1.4e-78  263.4   0.0     1   236     4   252     4   252 0.97 NAD dependent epimerase/dehydratase family
RmlD_sub_bind        PF04321.12   287 seq1441_BIOID52483   -            355     4e-17   61.9   0.0   1   1   2.5e-20   5.6e-17   61.4   0.0     2   254     3   296     1   333 0.79 RmlD substrate binding domain
Polysacc_synt_2      PF02719.10   294 seq1441_BIOID52483   -            355   1.6e-16   59.9   0.0   1   1   1.2e-19   2.6e-16   59.2   0.0     1   118     4   115     4   135 0.93 Polysaccharide biosynthesis protein
3Beta_HSD            PF01073.14   280 seq1441_BIOID52483   -            355   4.1e-15   55.1   0.0   1   1   2.8e-18   6.4e-15   54.4   0.0     1   229     5   240     5   250 0.82 3-beta hydroxysteroid dehydrogenase/isomerase family
NAD_binding_4        PF07993.7    249 seq1441_BIOID52483   -            355     5e-15   54.9   0.1   1   1     5e-14   1.1e-10   40.7   0.0    87   197    74   189    61   250 0.85 Male sterility protein
adh_short            PF00106.20   167 seq1441_BIOID52483   -            355   5.9e-08   32.6   0.2   1   1   4.4e-10     1e-06   28.6   0.0     3    96     4    91     2   127 0.79 short chain dehydrogenase
RRF                  PF01765.14   165 seq1442_BIOID52483   -            185   3.9e-68  227.9   1.7   1   1   3.7e-72     5e-68  227.6   1.2     1   165    19   183    19   183 0.99 Ribosome recycling factor
Peripla_BP_3         PF13377.1    160 seq1444_BIOID52483   -            392   2.7e-38  131.3   0.7   1   1   6.8e-40   2.3e-36  125.0   0.1     3   160   113   277   111   277 0.95 Periplasmic binding protein-like domain
HTH_AraC             PF00165.18    42 seq1444_BIOID52483   -            392   3.3e-22   77.5   0.1   1   2   2.8e-11   9.7e-08   31.4   0.0     1    42   294   335   294   335 0.97 Bacterial regulatory helix-turn-helix proteins, AraC family
HTH_AraC             PF00165.18    42 seq1444_BIOID52483   -            392   3.3e-22   77.5   0.1   2   2   9.9e-15   3.4e-11   42.4   0.1     6    41   348   384   346   385 0.95 Bacterial regulatory helix-turn-helix proteins, AraC family
HTH_18               PF12833.2     81 seq1444_BIOID52483   -            392   8.3e-20   70.5   0.1   1   1   1.7e-22   5.8e-19   67.8   0.0     3    79   309   384   307   385 0.97 Helix-turn-helix domain
Peripla_BP_4         PF13407.1    258 seq1444_BIOID52483   -            392   5.4e-13   48.7   0.0   1   1   2.6e-16   8.8e-13   48.0   0.0    75   258    72   258    52   258 0.85 Periplasmic binding protein domain
Peptidase_S49        PF01343.13   154 seq1445_BIOID52483   -            501   2.1e-41  141.1   0.6   1   1     3e-45   4.1e-41  140.1   0.4     2   152   145   294   144   296 0.97 Peptidase family S49
Helicase_C_2         PF13307.1    167 seq1448_BIOID52483   -            716   4.4e-26   91.6   0.0   1   1     2e-29   6.9e-26   91.0   0.0     8   165   533   688   526   690 0.93 Helicase C-terminal domain
DEAD                 PF00270.24   173 seq1448_BIOID52483   -            716   2.9e-09   36.5   0.1   1   1   1.8e-09   6.2e-06   25.6   0.0    12    78    43   108    28   127 0.74 DEAD/DEAH box helicase
DEAD_2               PF06733.10   174 seq1448_BIOID52483   -            716   1.2e-08   34.4   0.0   1   1   6.2e-12   2.1e-08   33.6   0.0   103   167   200   263   150   269 0.87 DEAD_2
Sigma54_activat      PF00158.21   168 seq1449_BIOID52483   -            441   1.1e-72  242.8   0.1   1   1   6.6e-76   1.8e-72  242.1   0.1     1   168   141   308   141   308 0.99 Sigma-54 interaction domain
Response_reg         PF00072.19   112 seq1449_BIOID52483   -            441   7.2e-30  103.1   0.2   1   1   5.4e-33   1.5e-29  102.1   0.1     1   111     8   117     8   118 0.98 Response regulator receiver domain
HTH_8                PF02954.14    42 seq1449_BIOID52483   -            441     2e-14   52.7   0.6   1   1   7.2e-18     2e-14   52.7   0.4     3    39   403   439   401   441 0.93 Bacterial regulatory protein, Fis family
AAA_5                PF07728.9    139 seq1449_BIOID52483   -            441   1.4e-07   31.2   0.0   1   1   9.7e-11   2.7e-07   30.3   0.0     2   123   165   283   164   301 0.84 AAA domain (dynein-related subfamily)
AAA                  PF00004.24   132 seq1449_BIOID52483   -            441   1.6e-05   25.0   0.0   1   1   1.2e-08   3.4e-05   23.9   0.0     1   126   165   296   165   302 0.72 ATPase family associated with various cellular activities (AAA)
PfkB                 PF00294.19   301 seq1450_BIOID52483   -            321   8.5e-51  172.7   0.0   1   1   7.5e-55     1e-50  172.4   0.0     4   294    19   305    16   311 0.90 pfkB family carbohydrate kinase
Amidohydro_1         PF01979.15   333 seq1451_BIOID52483   -            442   4.7e-49  167.7   0.1   1   1     1e-52   6.8e-49  167.1   0.1     1   333    53   375    53   375 0.96 Amidohydrolase family
Amidohydro_5         PF13594.1     68 seq1451_BIOID52483   -            442   2.3e-08   33.5   0.0   1   1     9e-12   6.2e-08   32.2   0.0     1    68    23   122    23   122 0.66 Amidohydrolase
FKBP_C               PF00254.23    94 seq1452_BIOID52483   -            149   1.2e-16   60.3   0.0   1   1   1.3e-20   1.7e-16   59.8   0.0     4    94     4   141     2   141 0.87 FKBP-type peptidyl-prolyl cis-trans isomerase
Elong-fact-P_C       PF09285.6     56 seq1453_BIOID52483   -            188   5.3e-27   92.8   1.0   1   1   2.4e-30   1.1e-26   91.8   0.2     1    56   131   186   131   186 0.99 Elongation factor P, C-terminal
EFP                  PF01132.15    55 seq1453_BIOID52483   -            188   3.2e-24   84.2   0.1   1   1   1.2e-27   5.5e-24   83.4   0.0     3    55    71   123    69   123 0.97 Elongation factor P (EF-P) OB domain
EFP_N                PF08207.7     58 seq1453_BIOID52483   -            188   5.8e-24   83.6   0.0   1   1   4.5e-27     2e-23   81.8   0.0     3    57     7    61     5    62 0.97 Elongation factor P (EF-P) KOW-like domain
Trp_repressor        PF01371.14    88 seq1454_BIOID52483   -             98   4.6e-31  106.4   0.0   1   1   3.8e-35   5.2e-31  106.3   0.0     1    86     7    92     7    94 0.98 Trp repressor protein
Ala_racemase_N       PF01168.15   217 seq1455_BIOID52483   -            356     5e-59  199.3   0.1   1   1   9.6e-63   6.6e-59  198.9   0.1     2   217    10   217     9   217 0.95 Alanine racemase, N-terminal domain
Ala_racemase_C       PF00842.16   129 seq1455_BIOID52483   -            356   2.4e-39  133.5   0.4   1   1   6.2e-43   4.2e-39  132.7   0.3     1   127   232   354   232   356 0.97 Alanine racemase, C-terminal domain
SIR2_2               PF13289.1    140 seq1459_BIOID52483   -            452     4e-27   94.7   2.3   1   1   1.8e-29   2.5e-25   88.8   0.4     2   131   144   270   143   280 0.85 SIR2-like domain
DXP_reductoisom      PF02670.11   129 seq1461_BIOID52483   -            398   5.7e-49  165.8   0.7   1   1   1.3e-52   5.7e-49  165.8   0.5     1   129     4   132     4   132 0.99 1-deoxy-D-xylulose 5-phosphate reductoisomerase
DXPR_C               PF13288.1    121 seq1461_BIOID52483   -            398   2.4e-45  153.3   0.3   1   1   1.1e-48   5.2e-45  152.2   0.2     1   121   271   389   271   389 0.99 DXP reductoisomerase C-terminal domain
DXP_redisom_C        PF08436.7     84 seq1461_BIOID52483   -            398   7.4e-34  115.3   0.0   1   1   4.4e-37     2e-33  113.9   0.0     1    84   146   239   146   239 0.96 1-deoxy-D-xylulose 5-phosphate reductoisomerase C-terminal
EamA                 PF00892.15   126 seq1463_BIOID52483   -            323   1.2e-47  160.9  36.0   1   2   2.6e-25   1.8e-21   76.3  11.3     1   125    42   163    42   164 0.93 EamA-like transporter family
EamA                 PF00892.15   126 seq1463_BIOID52483   -            323   1.2e-47  160.9  36.0   2   2   8.7e-30     6e-26   90.8   8.2     1   125   184   311   184   312 0.98 EamA-like transporter family
HTH_6                PF01418.12    77 seq1466_BIOID52483   -            289   3.5e-33  113.0   0.2   1   1   3.7e-36   1.7e-32  110.8   0.0     1    76     1    76     1    77 0.99 Helix-turn-helix domain, rpiR family
SIS                  PF01380.17   131 seq1466_BIOID52483   -            289   2.9e-27   94.7   0.1   1   1   1.1e-30     5e-27   93.9   0.1     2   130   125   252   124   253 0.98 SIS domain
SIS_2                PF13580.1    138 seq1466_BIOID52483   -            289   1.1e-12   47.7   0.9   1   1   1.2e-11   5.3e-08   32.5   0.0    99   138   171   210   157   210 0.89 SIS domain
LYTB                 PF02401.13   281 seq1468_BIOID52483   -            316  4.5e-120  399.6   0.2   1   1  3.8e-124  5.2e-120  399.5   0.1     1   280     3   284     3   285 0.99 LytB protein
ImpA-rel_N           PF06812.7     62 seq1470_BIOID52483   -            274   1.3e-19   69.5   0.9   1   1   1.7e-23   2.3e-19   68.8   0.6     1    60    38    97    38    99 0.98 ImpA-related N-terminal
SSF                  PF00474.12   406 seq1471_BIOID52483   -            502  9.3e-148  492.0  30.6   1   1  1.1e-151  1.4e-147  491.4  21.2     1   406    35   437    35   437 0.99 Sodium:solute symporter family
Entericidin          PF08085.6     21 seq1473_BIOID52483   -             41   5.3e-09   35.3   0.0   1   1   4.6e-13   6.3e-09   35.1   0.0     1    21    20    40    20    40 0.99 Entericidin EcnA/B family
FliG_C               PF01706.11   110 seq1474_BIOID52483   -            336   1.5e-31  108.4  13.1   1   1   2.8e-34   1.9e-30  104.9   1.8     1   110   219   328   219   328 0.99 FliG C-terminal domain
Metalloenzyme        PF01676.13   262 seq1475_BIOID52483   -            562  2.3e-101  338.3   0.5   1   1    6e-105  2.7e-101  338.1   0.3     1   261    54   555    54   556 0.99 Metalloenzyme superfamily
iPGM_N               PF06415.8    223 seq1475_BIOID52483   -            562     8e-89  296.6   0.6   1   1   2.6e-92   1.2e-88  296.1   0.4     2   223   133   356   132   356 0.99 BPG-independent PGAM N-terminus (iPGM_N)
Phosphodiest         PF01663.17   364 seq1475_BIOID52483   -            562   2.7e-05   23.5   0.0   1   1   9.2e-09   4.2e-05   22.9   0.0   104   246   351   497   308   539 0.73 Type I phosphodiesterase / nucleotide pyrophosphatase
NTP_transferase      PF00483.18   248 seq1476_BIOID52483   -            293   1.2e-72  244.0   0.0   1   1   2.1e-76   1.4e-72  243.8   0.0     1   246     2   238     2   240 0.98 Nucleotidyl transferase
NTP_transf_3         PF12804.2    179 seq1476_BIOID52483   -            293   1.1e-08   35.3   0.0   1   1     2e-12   1.4e-08   35.0   0.0     1   120     3   133     3   188 0.83 MobA-like NTP transferase domain
Entericidin          PF08085.6     21 seq1478_BIOID52483   -             48   1.2e-08   34.2   2.6   1   1   1.2e-12   1.7e-08   33.7   1.8     1    21    23    43    23    43 0.98 Entericidin EcnA/B family
HTH_3                PF01381.17    55 seq1479_BIOID52483   -            178   6.1e-17   61.1   0.0   1   1   3.7e-20   8.5e-17   60.6   0.0     1    53    12    64    12    66 0.97 Helix-turn-helix
HTH_31               PF13560.1     64 seq1479_BIOID52483   -            178   1.1e-10   41.4   0.0   1   1   8.4e-14   1.9e-10   40.6   0.0     4    57    10    62     8    76 0.93 Helix-turn-helix domain
HTH_19               PF12844.2     64 seq1479_BIOID52483   -            178     1e-09   38.1   0.0   1   1   6.5e-13   1.5e-09   37.6   0.0     3    59    11    67     9    71 0.95 Helix-turn-helix domain
Cupin_2              PF07883.6     71 seq1479_BIOID52483   -            178   1.1e-09   37.4   0.2   1   1   7.7e-13   1.7e-09   36.8   0.2     3    69   104   171   102   173 0.93 Cupin domain
HTH_26               PF13443.1     63 seq1479_BIOID52483   -            178   5.5e-06   26.3   0.0   1   1   3.5e-09     8e-06   25.8   0.0     2    59    12    68    11    72 0.93 Cro/C1-type HTH DNA-binding domain
HTH_25               PF13413.1     62 seq1479_BIOID52483   -            178   4.7e-06   26.0   0.0   1   1   3.4e-09   7.9e-06   25.3   0.0     2    35    12    45    11    49 0.94 Helix-turn-helix domain
His_Phos_1           PF00300.17   158 seq1480_BIOID52483   -            215   1.1e-38  132.6   0.1   1   1   9.7e-43   1.3e-38  132.4   0.1     1   157     3   156     3   157 0.93 Histidine phosphatase superfamily (branch 1)
Multi_Drug_Res       PF00893.14    93 seq1483_BIOID52483   -            126   9.9e-33  112.3  10.3   1   1   9.2e-37   1.3e-32  112.0   7.2     1    93    22   114    22   114 0.99 Small Multidrug Resistance protein
HDPD                 PF02924.9    118 seq1484_BIOID52483   -            112   2.7e-17   62.5   0.7   1   1   2.2e-21     3e-17   62.4   0.5     2   117     4   111     3   112 0.92 Bacteriophage lambda head decoration protein D
PK                   PF00224.16   348 seq1485_BIOID52483   -            527  7.8e-144  478.4   4.6   1   1  1.6e-147  1.1e-143  477.9   3.2     2   345    53   394    52   397 0.98 Pyruvate kinase, barrel domain
PK_C                 PF02887.11   117 seq1485_BIOID52483   -            527   1.7e-31  108.0   1.5   1   1   7.7e-35   5.3e-31  106.4   1.1     2   116   410   524   409   525 0.98 Pyruvate kinase, alpha/beta domain
Pilus_PilP           PF11356.3     87 seq1486_BIOID52483   -            271     4e-12   46.0   0.0   1   1   4.6e-16   6.3e-12   45.4   0.0     4    86    67   150    64   151 0.89 Type IV pilus biogenesis
Lip_A_acyltrans      PF03279.8    295 seq1487_BIOID52483   -            328  4.8e-113  376.7   0.3   1   1    4e-117  5.5e-113  376.6   0.2     1   295    26   318    26   318 0.99 Bacterial lipid A biosynthesis acyltransferase
FAD_binding_5        PF00941.16   171 seq1489_BIOID52483   -            259   1.9e-23   82.6   0.0   1   1   4.7e-27   3.2e-23   81.8   0.0     4   167     4   153     1   156 0.90 FAD binding domain in molybdopterin dehydrogenase
CO_deh_flav_C        PF03450.12   103 seq1489_BIOID52483   -            259   1.2e-09   37.9   0.3   1   1   3.8e-13   2.6e-09   36.8   0.2     4   102   165   250   161   251 0.84 CO dehydrogenase flavoprotein C-terminal domain
DUF454               PF04304.8     71 seq1492_BIOID52483   -            125   1.6e-22   79.1  15.0   1   1   1.2e-26   1.6e-22   79.1  10.4     1    71    46   115    46   115 0.95 Protein of unknown function (DUF454)
IU_nuc_hydro         PF01156.14   314 seq1494_BIOID52483   -            304   1.3e-91  307.0   0.1   1   1     1e-95   1.4e-91  306.9   0.0     3   312     4   302     2   304 0.95 Inosine-uridine preferring nucleoside hydrolase
Acetyltransf_1       PF00583.19    83 seq1495_BIOID52483   -            224   1.6e-05   24.7   0.5   1   1   7.7e-09   5.3e-05   23.0   0.4    39    78   170   209   144   214 0.93 Acetyltransferase (GNAT) family
Acetyltransf_10      PF13673.1    117 seq1495_BIOID52483   -            224   3.3e-05   23.8   0.5   1   1   8.2e-09   5.6e-05   23.1   0.3     1   114    92   207    92   212 0.80 Acetyltransferase (GNAT) domain
Peptidase_U32        PF01136.14   233 seq1496_BIOID52483   -            667     9e-71  237.3   0.1   1   1   2.5e-71   1.7e-67  226.6   0.0     2   231    93   319    92   321 0.90 Peptidase family U32
DUF3656              PF12392.3    122 seq1496_BIOID52483   -            667   6.7e-27   93.8   0.0   1   1     2e-30   1.4e-26   92.8   0.0     2   122   405   522   404   522 0.97 Collagenase
AAA_11               PF13086.1    241 seq1497_BIOID52483   -            893     4e-26   92.0   0.0   1   1   1.3e-28   2.6e-25   89.3   0.0     2   237   178   520   177   522 0.80 AAA domain
AAA_12               PF13087.1    199 seq1497_BIOID52483   -            893   1.2e-21   76.8   0.2   1   1   2.1e-16   4.1e-13   49.0   0.0   112   196   626   707   609   710 0.84 AAA domain
DUF2726              PF10881.3    126 seq1497_BIOID52483   -            893   7.3e-13   48.1   0.0   1   1   1.8e-15   3.6e-12   45.8   0.0    50   112   816   878   781   888 0.86 Protein of unknown function (DUF2726)
AAA_19               PF13245.1     76 seq1497_BIOID52483   -            893   4.1e-12   45.5   0.0   1   1     7e-15   1.4e-11   43.8   0.0     2    62   185   240   184   259 0.90 Part of AAA domain
Viral_helicase1      PF01443.13   226 seq1497_BIOID52483   -            893   1.5e-10   40.9   0.2   1   1   2.3e-08   4.4e-05   23.0   0.0    32   226   458   707   432   707 0.70 Viral (Superfamily 1) RNA helicase
AAA_30               PF13604.1    196 seq1497_BIOID52483   -            893   3.2e-08   33.2   0.1   1   1   8.5e-10   1.7e-06   27.6   0.0     2    67   178   241   177   272 0.85 AAA domain
DUF2075              PF09848.4    352 seq1497_BIOID52483   -            893   4.2e-07   29.1   0.1   1   1   6.9e-10   1.4e-06   27.4   0.0     2    63   193   255   192   286 0.80 Uncharacterized conserved protein (DUF2075)
Prenyltransf         PF01255.14   223 seq1498_BIOID52483   -            252   6.7e-82  273.8   0.0   1   1   5.6e-86   7.7e-82  273.6   0.0     1   222    23   243    23   244 0.99 Putative undecaprenyl diphosphate synthase
FliH                 PF02108.11   128 seq1500_BIOID52483   -            236   1.2e-30  105.8   0.1   1   1   2.4e-34   1.6e-30  105.4   0.1     2   128    97   221    96   221 0.97 Flagellar assembly protein FliH
Phage_cap_E          PF03864.10   329 seq1501_BIOID52483   -            342   9.6e-64  215.2   0.2   1   1   7.9e-68   1.1e-63  215.0   0.2     1   329     4   341     4   341 0.93 Phage major capsid protein E
YjbE                 PF11106.3     80 seq1502_BIOID52483   -             80   7.8e-43  144.1  28.0   1   1   6.2e-47   8.5e-43  144.0  19.4     1    80     1    80     1    80 0.99 Exopolysaccharide production protein YjbE
DUF4054              PF13262.1    106 seq1503_BIOID52483   -            143   1.8e-24   85.8   0.3   1   1   1.6e-28   2.1e-24   85.6   0.2     1   105    11   118    11   119 0.91 Protein of unknown function (DUF4054)
HTH_3                PF01381.17    55 seq1507_BIOID52483   -            194   3.4e-09   36.2   0.1   1   1   7.3e-09   3.3e-05   23.5   0.0    11    53   106   148   105   150 0.90 Helix-turn-helix
HTH_26               PF13443.1     63 seq1507_BIOID52483   -            194     6e-07   29.4   0.0   1   1   3.5e-09   1.6e-05   24.8   0.0     2    51    94   144    93   156 0.85 Cro/C1-type HTH DNA-binding domain
LacI                 PF00356.16    46 seq1507_BIOID52483   -            194     5e-05   22.7   1.3   1   1   2.1e-08   9.7e-05   21.7   0.1     7    43   112   148   111   150 0.96 Bacterial regulatory proteins, lacI family
Pribosyltran         PF00156.22   125 seq1510_BIOID52483   -            183   3.4e-20   71.8   0.2   1   1   3.2e-24   4.4e-20   71.5   0.1     2   124    33   155    32   156 0.95 Phosphoribosyl transferase domain
DUF2886              PF11102.3    200 seq1513_BIOID52483   -            212     1e-56  191.5   1.2   1   1   8.3e-61   1.1e-56  191.4   0.8     1   199    13   206    13   207 0.98 Protein of unknown function (DUF2886)
Glycos_trans_3N      PF02885.12    66 seq1515_BIOID52483   -            320   4.1e-14   51.7   0.0   1   1   6.2e-18   8.5e-14   50.7   0.0     2    65     3    70     2    71 0.97 Glycosyl transferase family, helical bundle domain
Secretin             PF00263.16   165 seq1516_BIOID52483   -            654   2.8e-51  173.0   5.0   1   1   9.4e-55   6.4e-51  171.8   3.4     1   165   437   599   437   599 0.93 Bacterial type II and III secretion system protein
Secretin_N           PF03958.12    82 seq1516_BIOID52483   -            654   1.3e-46  156.5  10.1   1   3   1.1e-14   7.4e-11   41.9   0.1     1    78   131   190   131   193 0.97 Bacterial type II/III secretion system short domain
Secretin_N           PF03958.12    82 seq1516_BIOID52483   -            654   1.3e-46  156.5  10.1   2   3   6.5e-21   4.4e-17   61.9   0.1     2    80   197   266   196   268 0.94 Bacterial type II/III secretion system short domain
Secretin_N           PF03958.12    82 seq1516_BIOID52483   -            654   1.3e-46  156.5  10.1   3   3   2.2e-19   1.5e-15   56.9   0.9     1    82   272   351   272   351 0.95 Bacterial type II/III secretion system short domain
Alpha-amylase        PF00128.19   316 seq1517_BIOID52483   -            676   6.4e-42  143.9   5.4   1   1   8.9e-46   1.2e-41  143.0   3.7     1   308   226   595   226   598 0.73 Alpha amylase, catalytic domain
GTP_cyclohydroI      PF01227.17    86 seq1518_BIOID52483   -            282   1.5e-17   62.9   0.0   1   1     9e-20   1.2e-15   56.7   0.0     1    81   196   269   196   273 0.96 GTP cyclohydrolase I
Ald_Xan_dh_C2        PF02738.13   543 seq1520_BIOID52483   -            956  3.5e-190  632.8   0.0   1   1  1.1e-193  4.8e-190  632.3   0.0    17   543   363   893   351   893 0.98 Molybdopterin-binding domain of aldehyde dehydrogenase
Ald_Xan_dh_C         PF01315.17   111 seq1520_BIOID52483   -            956   1.3e-30  105.6   0.0   1   1   5.6e-34   2.6e-30  104.6   0.0     2   111   187   298   186   298 0.96 Aldehyde oxidase and xanthine dehydrogenase, a/b hammerhead domain
Fer2_2               PF01799.15    75 seq1520_BIOID52483   -            956   7.7e-13   48.0   0.0   1   1   4.6e-16   2.1e-12   46.6   0.0     1    73    73   145    73   147 0.97 [2Fe-2S] binding domain
Phage_integrase      PF00589.17   173 seq1521_BIOID52483   -            269   1.6e-10   40.7   0.0   1   1   2.7e-13   3.6e-09   36.3   0.0     2    83   177   250   176   264 0.92 Phage integrase family
DegT_DnrJ_EryC1      PF01041.12   363 seq1523_BIOID52483   -            376   2.3e-87  293.2   0.0   1   1   6.1e-91   2.8e-87  293.0   0.0     7   361    13   370     9   372 0.93 DegT/DnrJ/EryC1/StrS aminotransferase family
Aminotran_1_2        PF00155.16   363 seq1523_BIOID52483   -            376   7.4e-11   41.4   0.1   1   1     4e-14   1.8e-10   40.2   0.0    67   189    46   154     9   182 0.89 Aminotransferase class I and II
Aminotran_5          PF00266.14   371 seq1523_BIOID52483   -            376   4.5e-08   32.1   0.0   1   1   1.7e-11   7.9e-08   31.3   0.0    62   182    47   159    33   187 0.89 Aminotransferase class-V
FTR1                 PF03239.9    306 seq1526_BIOID52483   -            276   4.6e-76  255.5  19.0   1   1   3.7e-80   5.1e-76  255.4  13.2     1   304     1   274     1   276 0.98 Iron permease FTR1 family
Amidase_3            PF01520.13   175 seq1527_BIOID52483   -            289   2.7e-52  176.9   0.0   1   1     5e-56   6.8e-52  175.6   0.0     1   174    59   273    59   274 0.99 N-acetylmuramoyl-L-alanine amidase
Peptidase_M23        PF01551.17    96 seq1528_BIOID52483   -            427   2.2e-25   88.4   0.2   1   1   3.6e-29     5e-25   87.2   0.1     3    96   328   421   327   421 0.98 Peptidase family M23
ATP-synt_ab          PF00006.20   215 seq1529_BIOID52483   -            446   2.3e-63  213.4   0.0   1   1   2.2e-67     3e-63  213.0   0.0     2   215   147   357   146   357 0.99 ATP synthase alpha/beta family, nucleotide-binding domain
CTP_transf_1         PF01148.15   259 seq1532_BIOID52483   -            285   8.7e-64  215.5  20.6   1   1   7.3e-68     1e-63  215.3  14.3     2   257     4   279     3   281 0.89 Cytidylyltransferase family
DUF805               PF05656.9    117 seq1533_BIOID52483   -            121   4.4e-21   74.7   6.6   1   1   3.7e-25   5.1e-21   74.5   4.6     1   108    13   119    13   121 0.80 Protein of unknown function (DUF805)
Ail_Lom              PF06316.6    199 seq1534_BIOID52483   -            199  1.2e-126  419.7   3.8   1   1  1.9e-130  1.3e-126  419.6   2.6     1   199     1   199     1   199 1.00 Enterobacterial Ail/Lom protein
OMP_b-brl            PF13505.1    176 seq1534_BIOID52483   -            199   3.7e-25   88.7   5.9   1   1   6.7e-29   4.6e-25   88.4   4.1     2   176    11   199    10   199 0.86 Outer membrane protein beta-barrel domain
Fe-ADH               PF00465.14   366 seq1540_BIOID52483   -            360     6e-68  229.0   3.0   1   1   1.6e-71   7.3e-68  228.7   2.1     1   366     8   348     8   348 0.89 Iron-containing alcohol dehydrogenase
Fe-ADH_2             PF13685.1    250 seq1540_BIOID52483   -            360   8.5e-38  129.9   0.3   1   1   2.4e-41   1.1e-37  129.6   0.2     3   250    14   276    12   276 0.81 Iron-containing alcohol dehydrogenase
DHQ_synthase         PF01761.15   261 seq1540_BIOID52483   -            360   1.4e-09   37.1   0.4   1   1   5.8e-13   2.6e-09   36.2   0.3    24   244    78   312    68   327 0.78 3-dehydroquinate synthase
DNA_pol3_tau_5       PF12170.3    142 seq1541_BIOID52483   -            643   5.9e-94  311.4   5.5   1   1     7e-97   1.2e-93  310.4   3.8     1   142   499   640   499   640 1.00 DNA polymerase III tau subunit V interacting with alpha
DNA_pol3_delta2      PF13177.1    162 seq1541_BIOID52483   -            643   3.3e-40  137.2   0.0   1   1   3.2e-43   5.5e-40  136.5   0.0     1   161    20   178    20   179 0.98 DNA polymerase III, delta subunit
DNA_pol3_gamma3      PF12169.3    143 seq1541_BIOID52483   -            643   1.6e-30  105.6   5.7   1   1   1.6e-33   2.7e-30  104.9   1.2     1   131   232   360   232   371 0.92 DNA polymerase III subunits gamma and tau domain III
DNA_pol3_tau_4       PF12168.3     84 seq1541_BIOID52483   -            643   4.1e-22   78.2  12.8   1   1   7.6e-25   1.3e-21   76.6   8.9     1    84   416   498   416   498 0.98 DNA polymerase III subunits tau domain IV DnaB-binding
AAA                  PF00004.24   132 seq1541_BIOID52483   -            643   7.7e-12   45.4   0.1   1   1   2.9e-14     5e-11   42.8   0.0     2   125    42   171    41   177 0.80 ATPase family associated with various cellular activities (AAA)
RuvB_N               PF05496.7    234 seq1541_BIOID52483   -            643   1.8e-06   27.0   0.0   1   1   2.2e-08   3.8e-05   22.7   0.0    15    85     7    73     2    82 0.85 Holliday junction DNA helicase ruvB N-terminus
AAA_5                PF07728.9    139 seq1541_BIOID52483   -            643   2.9e-05   23.7   0.0   1   1   5.2e-08   8.9e-05   22.1   0.0     3    93    42   147    40   161 0.76 AAA domain (dynein-related subfamily)
DNA_pol3_delta       PF06144.8    172 seq1541_BIOID52483   -            643   9.3e-05   21.8   0.1   1   1   1.1e-07    0.0002   20.8   0.1    73   161   131   215   121   219 0.86 DNA polymerase III, delta subunit
Caps_synth_GfcC      PF06251.6    229 seq1542_BIOID52483   -            245   6.9e-90  300.0   0.0   1   1   5.7e-94   7.8e-90  299.9   0.0     2   229    20   245    19   245 0.99 Capsule biosynthesis GfcC
CreA                 PF05981.7    129 seq1544_BIOID52483   -            157     1e-57  193.0   0.0   1   1   8.6e-62   1.2e-57  192.8   0.0     1   128    24   156    24   157 0.96 CreA protein
Packaging_FI         PF14000.1    125 seq1546_BIOID52483   -            133   1.8e-44  150.8   1.7   1   1   1.5e-48     2e-44  150.6   1.2     1   125     3   130     3   130 0.96 DNA packaging protein FI
DapB_C               PF05173.9    132 seq1551_BIOID52483   -            273   4.7e-47  158.9   0.3   1   1   9.8e-51   6.7e-47  158.4   0.2     1   132   132   268   132   268 0.98 Dihydrodipicolinate reductase, C-terminus
DapB_N               PF01113.15   124 seq1551_BIOID52483   -            273   6.5e-42  142.2   0.5   1   1   4.4e-45     3e-41  140.0   0.1     1   124     6   129     6   129 0.99 Dihydrodipicolinate reductase, N-terminus
Phage_integrase      PF00589.17   173 seq1553_BIOID52483   -             54   7.4e-06   25.6   0.0   1   1   6.3e-10   8.7e-06   25.4   0.0   144   171     2    29     1    31 0.93 Phage integrase family
DUF3799              PF12684.2    237 seq1554_BIOID52483   -            273   2.8e-08   33.3   0.0   1   1     3e-12   4.1e-08   32.7   0.0    21   185    37   212    20   254 0.78 PDDEXK-like domain of unknown function (DUF3799)
Phage_integrase      PF00589.17   173 seq1555_BIOID52483   -            343   1.4e-31  109.3   0.0   1   1   2.3e-35   3.2e-31  108.1   0.0     2   171   139   329   138   331 0.95 Phage integrase family
DUF3412              PF11892.3    123 seq1557_BIOID52483   -            454   1.8e-57  192.3   0.0   1   1   6.2e-61   4.2e-57  191.1   0.0     2   122   333   453   332   454 0.98 Domain of unknown function (DUF3412)
Lysine_decarbox      PF03641.9    133 seq1557_BIOID52483   -            454   9.5e-34  115.9   0.1   1   1     2e-37   1.4e-33  115.4   0.0     1   133   190   329   190   329 0.95 Possible lysine decarboxylase
phage_tail_N         PF08400.5    134 seq1558_BIOID52483   -            583   1.4e-56  189.7   0.3   1   1   6.3e-60   2.9e-56  188.7   0.2     2   132     3   133     2   137 0.97 Prophage tail fibre N-terminal
CarboxypepD_reg      PF13620.1     82 seq1558_BIOID52483   -            583     7e-08   32.3   2.4   1   1   2.3e-11     1e-07   31.7   0.1     1    74     5    83     5    90 0.84 Carboxypeptidase regulatory-like domain
Peptidase_M75        PF09375.5    285 seq1559_BIOID52483   -            375   5.3e-52  176.7   5.0   1   1     1e-55   6.9e-52  176.4   3.5     1   285   135   368   135   368 0.95 Imelysin
Cupredoxin_1         PF13473.1    104 seq1559_BIOID52483   -            375   4.1e-25   87.5   0.1   1   1   9.7e-29   6.6e-25   86.9   0.1     4   104    13   115    10   115 0.95 Cupredoxin-like domain
Phage_attach         PF05354.6    117 seq1560_BIOID52483   -            123   1.1e-49  166.7   0.1   1   1   1.9e-53   1.3e-49  166.4   0.1     1   108     1   110     1   116 0.96 Phage Head-Tail Attachment
Gifsy-2              PF13856.1     95 seq1560_BIOID52483   -            123   6.1e-22   77.4   0.0   1   1     1e-25   7.1e-22   77.2   0.0     1    95     4   105     4   105 0.96 ATP-binding sugar transporter from pro-phage
Ldh_2                PF02615.9    335 seq1561_BIOID52483   -            361    5e-138  459.3   0.0   1   1  4.2e-142  5.7e-138  459.1   0.0     1   334     5   340     5   341 0.99 Malate/L-lactate dehydrogenase
Response_reg         PF00072.19   112 seq1562_BIOID52483   -            229   6.3e-26   90.4   0.0   1   1   1.3e-29   9.1e-26   89.9   0.0     1   111     6   115     6   116 0.98 Response regulator receiver domain
Trans_reg_C          PF00486.23    77 seq1562_BIOID52483   -            229   7.5e-23   80.1   0.0   1   1   1.9e-26   1.3e-22   79.3   0.0     2    77   151   226   150   226 0.94 Transcriptional regulatory protein, C terminal
Coprogen_oxidas      PF01218.13   296 seq1563_BIOID52483   -            300  1.2e-146  486.7   0.1   1   1    1e-150  1.4e-146  486.6   0.1     3   296     9   300     7   300 0.99 Coproporphyrinogen III oxidase
Peptidase_M50        PF02163.17   192 seq1564_BIOID52483   -            450   1.6e-69  232.6   0.2   1   1     4e-73   1.8e-69  232.4   0.2     2   192    11   446    10   446 0.99 Peptidase family M50
PDZ                  PF00595.19    81 seq1564_BIOID52483   -            450   8.2e-13   48.2   0.3   1   1     1e-13   4.6e-10   39.4   0.0     8    81   209   277   203   277 0.91 PDZ domain (Also known as DHR or GLGF)
PDZ_2                PF13180.1     82 seq1564_BIOID52483   -            450   7.4e-11   41.6   0.0   1   1   1.1e-11   5.1e-08   32.5   0.0    19    78   227   285   211   287 0.84 PDZ domain
Minor_tail_Z         PF06763.6    189 seq1566_BIOID52483   -            269   2.4e-85  284.8   3.5   1   1   2.2e-89     3e-85  284.5   1.7     1   189    78   269    78   269 0.99 Prophage minor tail protein Z (GPZ)
Polysacc_synt        PF01943.12   273 seq1567_BIOID52483   -            416     1e-13   51.0  19.1   1   1   7.7e-18     1e-13   51.0  13.3     1   272     3   283     3   284 0.84 Polysaccharide biosynthesis protein
DUF940               PF06082.6    658 seq1569_BIOID52483   -            698  1.4e-258  859.7  12.6   1   1  1.2e-262  1.6e-258  859.5   8.7     1   658    29   693    29   693 0.97 Bacterial putative lipoprotein (DUF940)
DUF1283              PF06932.6     85 seq1570_BIOID52483   -            113   1.4e-46  156.2   6.0   1   1   1.2e-50   1.7e-46  156.0   4.1     1    85    29   113    29   113 0.99 Protein of unknown function (DUF1283)
DUF3383              PF11863.3    481 seq1572_BIOID52483   -            496   1.1e-90  304.5  21.1   1   1   9.2e-95   1.3e-90  304.3  14.6     2   479     6   493     5   495 0.96 Protein of unknown function (DUF3383)
Polysacc_deac_2      PF04748.8    213 seq1573_BIOID52483   -            319   9.7e-81  269.7   0.4   1   1   8.6e-85   1.2e-80  269.4   0.3     1   212    28   238    28   239 0.99 Divergent polysaccharide deacetylase
HSP70                PF00012.15   602 seq1574_BIOID52483   -            471   9.6e-25   86.4   0.0   1   2   2.1e-18   1.4e-14   52.8   0.0     2   207    24   249    23   280 0.76 Hsp70 protein
HSP70                PF00012.15   602 seq1574_BIOID52483   -            471   9.6e-25   86.4   0.0   2   2   1.6e-11   1.1e-07   30.1   0.0   250   352   350   444   326   469 0.80 Hsp70 protein
FliJ                 PF02050.11   123 seq1575_BIOID52483   -            144   1.3e-08   34.8   3.4   1   1   9.5e-13   1.3e-08   34.8   2.3    38   122    52   136    41   137 0.92 Flagellar FliJ protein
HypA                 PF01155.14   113 seq1579_BIOID52483   -            120   9.1e-33  112.2   6.4   1   1   7.4e-37     1e-32  112.0   4.4     1   112     5   117     5   118 0.98 Hydrogenase expression/synthesis hypA family
MFS_1                PF07690.11   354 seq1580_BIOID52483   -            422   3.5e-28   98.2  37.1   1   1   1.1e-30   1.5e-26   92.8  26.4    22   347    34   355     8   360 0.80 Major Facilitator Superfamily
DUF2819              PF10995.3    317 seq1581_BIOID52483   -            523  9.7e-130  431.8   0.0   1   1  9.2e-134  1.3e-129  431.4   0.0     2   317   163   474   162   474 0.99 Protein of unknown function (DUF2819)
Acetyltransf_3       PF13302.1    142 seq1582_BIOID52483   -            186   4.2e-23   82.1   0.0   1   1   2.9e-26   5.7e-23   81.6   0.0     3   142     8   141     7   141 0.80 Acetyltransferase (GNAT) domain
Acetyltransf_1       PF00583.19    83 seq1582_BIOID52483   -            186   3.4e-15   55.7   0.1   1   1   2.6e-18   5.1e-15   55.1   0.1     2    83    63   141    62   141 0.97 Acetyltransferase (GNAT) family
Acetyltransf_4       PF13420.1    155 seq1582_BIOID52483   -            186   5.3e-15   55.5   0.6   1   1   3.5e-18   6.8e-15   55.2   0.4     1   152     9   158     9   160 0.93 Acetyltransferase (GNAT) domain
Acetyltransf_8       PF13523.1    152 seq1582_BIOID52483   -            186   9.6e-14   51.4   0.3   1   1   6.7e-17   1.3e-13   50.9   0.2     1   141     9   145     9   157 0.89 Acetyltransferase (GNAT) domain
Acetyltransf_7       PF13508.1     79 seq1582_BIOID52483   -            186   2.6e-07   30.5   0.2   1   1   2.5e-10   4.8e-07   29.7   0.1     2    79    56   142    55   142 0.80 Acetyltransferase (GNAT) domain
Acetyltransf_10      PF13673.1    117 seq1582_BIOID52483   -            186   1.3e-05   25.1   0.0   1   1   9.3e-09   1.8e-05   24.7   0.0     1   117    16   140    16   140 0.75 Acetyltransferase (GNAT) domain
FR47                 PF08445.5     86 seq1582_BIOID52483   -            186   1.4e-05   24.6   0.0   1   1   1.3e-08   2.5e-05   23.8   0.0    26    80    87   143    69   150 0.92 FR47-like protein
FAD_binding_2        PF00890.19   421 seq1583_BIOID52483   -            540  4.7e-107  358.3   1.9   1   1  1.2e-110  5.6e-107  358.0   1.3     1   421    10   392    10   392 0.95 FAD binding domain
Succ_DH_flav_C       PF02910.15   129 seq1583_BIOID52483   -            540     3e-19   69.0   0.1   1   1   1.2e-22   5.2e-19   68.2   0.1     2    88   441   521   440   527 0.96 Fumarate reductase flavoprotein C-term
Pyr_redox_2          PF07992.9    200 seq1583_BIOID52483   -            540   9.7e-11   41.7   4.3   1   1   6.3e-12   2.9e-08   33.7   3.0     1   196    10   377    10   380 0.79 Pyridine nucleotide-disulphide oxidoreductase
HATPase_c            PF02518.21   111 seq1587_BIOID52483   -            474   1.1e-21   76.5   0.0   1   1   3.9e-25   1.8e-21   75.8   0.0     5   109   367   470   363   472 0.92 Histidine kinase-, DNA gyrase B-, and HSP90-like ATPase
HisKA                PF00512.20    68 seq1587_BIOID52483   -            474   4.1e-13   49.0   0.3   1   1   2.8e-16   1.3e-12   47.4   0.2     6    67   260   319   256   320 0.91 His Kinase A (phospho-acceptor) domain
HAMP                 PF00672.20    70 seq1587_BIOID52483   -            474   2.4e-11   43.5  10.9   1   1   2.9e-13   1.3e-09   37.9   0.1     2    69   185   251   184   252 0.88 HAMP domain
RecT                 PF03837.9    199 seq1589_BIOID52483   -            293   4.9e-24   84.6   0.0   1   1   1.3e-27   1.8e-23   82.7   0.0     2   189    35   194    34   206 0.89 RecT family
RdgC                 PF04381.7    301 seq1591_BIOID52483   -            339  8.3e-112  372.9   0.4   1   1    7e-116  9.6e-112  372.7   0.3     3   300    43   337    39   338 0.99 Putative exonuclease, RdgC
T2SE                 PF00437.15   272 seq1596_BIOID52483   -            493   3.5e-87  291.6   3.9   1   1   5.1e-91   3.5e-87  291.6   2.7     3   271   115   380   113   381 0.98 Type II/IV secretion system protein
AAA_23               PF13476.1    202 seq1596_BIOID52483   -            493     4e-07   30.4   0.1   1   1   1.3e-10   8.8e-07   29.3   0.0     2    43   219   266   218   326 0.81 AAA domain
HTH_3                PF01381.17    55 seq1597_BIOID52483   -             67   3.3e-07   29.9   0.0   1   1   2.7e-11   3.6e-07   29.7   0.0     7    53    17    63    11    65 0.92 Helix-turn-helix
Phage_tail_U         PF06141.6    133 seq1598_BIOID52483   -            137     5e-65  217.3   0.2   1   1   4.1e-69   5.6e-65  217.2   0.2     1   132     5   136     5   137 0.99 Phage minor tail protein U
SLT                  PF01464.15   121 seq1599_BIOID52483   -            203   5.4e-26   90.3   0.1   1   1   5.1e-30   6.9e-26   90.0   0.1     3   120    43   168    41   169 0.95 Transglycosylase SLT domain
cobW                 PF02492.14   178 seq1600_BIOID52483   -            290   1.2e-48  164.8   0.0   1   1   1.2e-52   1.6e-48  164.4   0.0     2   177   106   267   105   268 0.98 CobW/HypB/UreG, nucleotide-binding domain
CTP_transf_2         PF01467.21   157 seq1601_BIOID52483   -            134   1.3e-12   47.9   0.0   1   1   3.5e-16   2.4e-12   47.0   0.0     1   117     5   115     5   126 0.76 Cytidylyltransferase
CPSase_sm_chain      PF00988.17   131 seq1603_BIOID52483   -            391   1.7e-56  189.1   0.1   1   1   6.1e-60   2.8e-56  188.5   0.0     2   131    13   142    12   142 0.99 Carbamoyl-phosphate synthase small chain, CPSase domain
GATase               PF00117.23   192 seq1603_BIOID52483   -            391   1.8e-49  167.6   0.0   1   1   7.9e-53   3.6e-49  166.7   0.0     3   191   206   381   203   382 0.95 Glutamine amidotransferase class-I
Peptidase_C26        PF07722.8    217 seq1603_BIOID52483   -            391   1.2e-08   34.5   0.1   1   1     1e-10   4.8e-07   29.3   0.1    93   217   258   364   247   364 0.80 Peptidase C26
Aminotran_1_2        PF00155.16   363 seq1604_BIOID52483   -            452     1e-21   77.1   0.0   1   1   2.7e-25   3.8e-21   75.3   0.0   126   348   200   426    68   440 0.77 Aminotransferase class I and II
Dyp_perox            PF04261.7    313 seq1607_BIOID52483   -            423  4.2e-111  370.5   0.0   1   1  3.5e-115  4.8e-111  370.3   0.0     1   312    61   410    61   411 0.99 Dyp-type peroxidase family
Aminotran_1_2        PF00155.16   363 seq1610_BIOID52483   -            468   2.2e-31  108.9   0.0   1   1   5.4e-35   3.7e-31  108.2   0.0    44   348   145   445   119   458 0.88 Aminotransferase class I and II
GntR                 PF00392.16    64 seq1610_BIOID52483   -            468   6.7e-15   54.1   0.0   1   1   2.9e-18     2e-14   52.6   0.0     1    64     3    66     3    66 0.98 Bacterial regulatory proteins, gntR family
Phage_AlpA           PF05930.7     51 seq1611_BIOID52483   -             88   2.6e-26   90.9   0.0   1   1   4.8e-30   3.3e-26   90.6   0.0     1    51    25    75    25    75 0.99 Prophage CP4-57 regulatory protein (AlpA)
HTH_17               PF12728.2     51 seq1611_BIOID52483   -             88   6.3e-10   39.0   0.0   1   1   1.1e-13   7.8e-10   38.7   0.0     2    50    28    78    27    79 0.87 Helix-turn-helix domain
5TM-5TMR_LYT         PF07694.7    169 seq1612_BIOID52483   -            565   3.8e-43  146.6  18.9   1   1   1.6e-46   5.6e-43  146.0  13.1     1   167    28   192    28   194 0.95 5TMR of 5TMR-LYT
His_kinase           PF06580.8     82 seq1612_BIOID52483   -            565   7.7e-25   86.5   1.6   1   1   2.3e-28   7.7e-25   86.5   1.1     1    80   360   440   360   442 0.98 Histidine kinase
HATPase_c            PF02518.21   111 seq1612_BIOID52483   -            565   2.4e-11   43.1   0.0   1   1   1.4e-14   4.9e-11   42.2   0.0     9   110   456   552   453   553 0.93 Histidine kinase-, DNA gyrase B-, and HSP90-like ATPase
ECF-ribofla_trS      PF07155.7    169 seq1612_BIOID52483   -            565   7.2e-08   32.2  12.4   1   1   4.3e-11   1.5e-07   31.2   8.6     8   157    46   186    40   208 0.73 ECF-type riboflavin transporter, S component
Ogr_Delta            PF04606.7     47 seq1613_BIOID52483   -             60   3.5e-12   45.6   6.5   1   1   4.3e-16   5.9e-12   44.9   4.5     2    46     5    51     4    52 0.85 Ogr/Delta-like zinc finger
Big_2                PF02368.13    79 seq1614_BIOID52483   -            270   3.9e-10   39.3   6.1   1   1   5.6e-14   3.9e-10   39.3   4.2     2    72   184   256   183   266 0.92 Bacterial Ig-like domain (group 2)
Glyco_transf_56      PF07429.6    361 seq1619_BIOID52483   -            359  3.8e-194  644.4   0.0   1   1  3.1e-198  4.3e-194  644.3   0.0     1   360     1   358     1   359 0.99 4-alpha-L-fucosyltransferase glycosyl transferase group 56
YbaB_DNA_bd          PF02575.11    93 seq1622_BIOID52483   -            109   3.4e-38  129.3   7.0   1   1   2.8e-42   3.8e-38  129.1   4.8     1    93    11   102    11   102 0.99 YbaB/EbfC DNA-binding family
Phage_ASH            PF10554.4    108 seq1624_BIOID52483   -            196   7.1e-33  113.0   0.1   1   1   6.9e-37   9.4e-33  112.6   0.1     1   108    22   143    22   143 0.99 Ash protein family
Bac_surface_Ag       PF01103.18   323 seq1627_BIOID52483   -            810  1.7e-100  336.5  16.0   1   1  1.1e-103  3.7e-100  335.4  11.1     1   323   448   810   448   810 0.96 Surface antigen
Surf_Ag_VNR          PF07244.10    78 seq1627_BIOID52483   -            810   4.6e-65  215.9  10.2   1   5   6.3e-10   2.2e-06   27.8   0.0     1    78    24    91    24    91 0.87 Surface antigen variable number repeat
Surf_Ag_VNR          PF07244.10    78 seq1627_BIOID52483   -            810   4.6e-65  215.9  10.2   2   5   5.9e-15     2e-11   44.0   0.0     1    78    92   172    92   172 0.93 Surface antigen variable number repeat
Surf_Ag_VNR          PF07244.10    78 seq1627_BIOID52483   -            810   4.6e-65  215.9  10.2   3   5   3.5e-17   1.2e-13   51.1   0.1     2    78   176   263   175   263 0.86 Surface antigen variable number repeat
Surf_Ag_VNR          PF07244.10    78 seq1627_BIOID52483   -            810   4.6e-65  215.9  10.2   4   5   5.8e-14     2e-10   40.8   0.0     1    78   266   344   266   344 0.92 Surface antigen variable number repeat
Surf_Ag_VNR          PF07244.10    78 seq1627_BIOID52483   -            810   4.6e-65  215.9  10.2   5   5   1.8e-18     6e-15   55.3   0.1     1    78   347   421   347   421 0.91 Surface antigen variable number repeat
NicO                 PF03824.11   282 seq1629_BIOID52483   -            274   2.5e-58  197.5  20.1   1   1   6.2e-62   2.8e-58  197.3  14.0     1   280    13   273    13   274 0.92 High-affinity nickel-transport protein
DUF2910              PF11139.3    214 seq1629_BIOID52483   -            274   2.1e-08   33.4   0.2   1   1   7.7e-12   3.5e-08   32.6   0.1    34   213    53   269    21   270 0.89 Protein of unknown function (DUF2910)
DsbD_2               PF13386.1    199 seq1629_BIOID52483   -            274   3.7e-08   33.2  18.1   1   1   1.9e-11   8.9e-08   32.0   1.1   104   186   154   240   139   249 0.86 Family description
DUF3440              PF11922.3    181 seq1630_BIOID52483   -            410   1.1e-57  194.4   0.9   1   1   2.1e-58   9.8e-55  184.7   0.7     1   181   242   395   242   395 0.97 Domain of unknown function (DUF3440)
PAPS_reduct          PF01507.14   174 seq1630_BIOID52483   -            410   1.1e-17   64.2   0.1   1   2   6.1e-11   2.8e-07   30.4   0.0     3    51    35    87    33   112 0.91 Phosphoadenosine phosphosulfate reductase family
PAPS_reduct          PF01507.14   174 seq1630_BIOID52483   -            410   1.1e-17   64.2   0.1   2   2   2.6e-11   1.2e-07   31.6   0.0   101   164   165   240   151   242 0.86 Phosphoadenosine phosphosulfate reductase family
ATP_bind_3           PF01171.15   182 seq1630_BIOID52483   -            410   7.5e-05   22.1   0.0   1   1   2.6e-08   0.00012   21.5   0.0     2    55    34    88    33   108 0.85 PP-loop family
Phage_AlpA           PF05930.7     51 seq1631_BIOID52483   -             82   6.7e-11   41.6   0.2   1   1   5.9e-15     8e-11   41.3   0.2     4    51     5    52     2    52 0.95 Prophage CP4-57 regulatory protein (AlpA)
BCCT                 PF02028.12   485 seq1632_BIOID52483   -            677  1.6e-173  577.3  44.2   1   1  1.3e-177  1.8e-173  577.1  30.6     1   484    17   502    17   503 0.99 BCCT family transporter
MethyltransfD12      PF02086.10   260 seq1635_BIOID52483   -            862   6.3e-54  183.0   0.0   1   1   1.3e-57   8.7e-54  182.5   0.0     1   245   601   830   601   842 0.94 D12 class N6 adenine-specific DNA methyltransferase
DNA_methylase        PF00145.12   335 seq1635_BIOID52483   -            862   6.1e-36  124.0   0.0   1   2     1e-24   6.9e-21   74.6   0.0     5   119     8   135     6   145 0.92 C-5 cytosine-specific DNA methylase
DNA_methylase        PF00145.12   335 seq1635_BIOID52483   -            862   6.1e-36  124.0   0.0   2   2   1.3e-08   8.8e-05   21.6   0.0   136   162   192   218   187   291 0.87 C-5 cytosine-specific DNA methylase
Toprim_4             PF13662.1     81 seq1636_BIOID52483   -            201   2.6e-22   78.5   0.0   1   1   8.9e-26   4.1e-22   77.8   0.0     1    81    81   172    81   172 0.95 Toprim domain
RecR                 PF02132.10    41 seq1636_BIOID52483   -            201   4.7e-16   57.8   1.1   1   1     1e-19   4.7e-16   57.8   0.8     2    41    39    78    38    78 0.95 RecR protein
Toprim               PF01751.17    88 seq1636_BIOID52483   -            201   9.5e-11   41.3   0.0   1   1   3.6e-14   1.7e-10   40.5   0.0     2    77    83   166    82   173 0.90 Toprim domain
PfkB                 PF00294.19   301 seq1637_BIOID52483   -            300   2.6e-64  217.1   0.7   1   1   2.2e-68   2.9e-64  216.9   0.5     3   299     5   287     3   289 0.93 pfkB family carbohydrate kinase
HupF_HypC            PF01455.13    68 seq1638_BIOID52483   -             90   1.9e-25   88.4   0.2   1   1   1.7e-29   2.3e-25   88.2   0.1     1    68     1    72     1    72 0.98 HupF/HypC family
FAD_oxidored         PF12831.2    428 seq1642_BIOID52483   -            454   2.1e-96  323.4   0.4   1   1   1.6e-99   2.5e-96  323.2   0.3     1   428    19   446    19   446 0.81 FAD dependent oxidoreductase
Pyr_redox_3          PF13738.1    203 seq1642_BIOID52483   -            454   1.8e-09   37.8   0.1   1   1   7.2e-12   1.1e-08   35.2   0.0     1   136    21   164    21   226 0.77 Pyridine nucleotide-disulphide oxidoreductase
FAD_binding_2        PF00890.19   421 seq1642_BIOID52483   -            454   1.2e-07   30.8   5.5   1   1   1.4e-09   2.1e-06   26.7   2.6     1    36    19    54    19    74 0.92 FAD binding domain
Pyr_redox_2          PF07992.9    200 seq1642_BIOID52483   -            454     3e-07   30.3   0.3   1   1   3.8e-10   5.8e-07   29.4   0.2     1    62    19    98    19   174 0.60 Pyridine nucleotide-disulphide oxidoreductase
FAD_binding_3        PF01494.14   356 seq1642_BIOID52483   -            454   7.1e-06   25.1   2.0   1   1   4.7e-09   7.1e-06   25.1   1.4     2    34    18    50    17    54 0.95 FAD binding domain
Thi4                 PF01946.12   230 seq1642_BIOID52483   -            454   1.1e-05   24.6   3.5   1   1   7.4e-09   1.1e-05   24.5   0.3     4    56     4    56     2    67 0.87 Thi4 family
GIDA                 PF01134.17   392 seq1642_BIOID52483   -            454     2e-05   23.5   1.6   1   1   2.3e-08   3.5e-05   22.7   1.1     1    29    19    47    19    66 0.83 Glucose inhibited division protein A
Xan_ur_permease      PF00860.15   389 seq1644_BIOID52483   -            485  2.1e-110  368.7  44.5   1   1  1.8e-114  2.5e-110  368.5  30.8     1   389    41   435    41   435 0.98 Permease family
DUF1161              PF06649.7     52 seq1646_BIOID52483   -            102   1.3e-25   88.9   0.0   1   1   1.2e-29   1.6e-25   88.6   0.0     1    52    27    80    27    80 0.99 Protein of unknown function (DUF1161)
PerC                 PF06069.6     90 seq1647_BIOID52483   -             88   2.7e-07   30.3   0.3   1   1   2.6e-11   3.5e-07   30.0   0.2     5    50    24    69    21    80 0.91 PerC transcriptional activator
HypD                 PF01924.11   356 seq1650_BIOID52483   -            373  9.8e-154  511.2   0.0   1   1  8.2e-158  1.1e-153  511.0   0.0     5   355    13   368     9   369 0.96 Hydrogenase formation hypA family
Phage_lambd_GpG      PF06894.6    127 seq1653_BIOID52483   -            133   3.6e-40  136.4   0.3   1   1   3.2e-44   4.3e-40  136.1   0.2     1   121     5   125     5   129 0.94 Bacteriophage lambda minor tail protein (GpG)
CreD                 PF06123.7    430 seq1654_BIOID52483   -            450  4.8e-156  519.5   0.0   1   1    4e-160  5.5e-156  519.3   0.0     2   430     5   428     4   428 0.99 Inner membrane protein CreD
DUF2636              PF11120.3     62 seq1657_BIOID52483   -             63   5.2e-33  112.2   0.6   1   1   4.2e-37   5.7e-33  112.1   0.4     1    62     2    63     2    63 0.99 Protein of unknown function (DUF2636)
CPSase_L_D2          PF02786.12   211 seq1659_BIOID52483   -           1073    3e-118  392.5   2.3   1   2   1.1e-80   1.6e-77  259.3   0.0     1   210   128   334   128   335 0.99 Carbamoyl-phosphate synthase L chain, ATP binding domain
CPSase_L_D2          PF02786.12   211 seq1659_BIOID52483   -           1073    3e-118  392.5   2.3   2   2   6.6e-42     1e-38  132.6   0.4     1   210   674   876   674   877 0.95 Carbamoyl-phosphate synthase L chain, ATP binding domain
CPSase_L_chain       PF00289.17   110 seq1659_BIOID52483   -           1073   5.3e-47  158.3   0.0   1   2   7.6e-26   1.1e-22   80.0   0.0     1   110     6   123     6   123 0.97 Carbamoyl-phosphate synthase L chain, N-terminal domain
CPSase_L_chain       PF00289.17   110 seq1659_BIOID52483   -           1073   5.3e-47  158.3   0.0   2   2     2e-24     3e-21   75.4   0.0     3   110   560   669   558   669 0.97 Carbamoyl-phosphate synthase L chain, N-terminal domain
ATP-grasp_4          PF13535.1    184 seq1659_BIOID52483   -           1073     2e-42  144.9   0.3   1   2   2.4e-22   3.6e-19   69.1   0.0     4   182   128   307   125   309 0.91 ATP-grasp domain
ATP-grasp_4          PF13535.1    184 seq1659_BIOID52483   -           1073     2e-42  144.9   0.3   2   2   1.6e-23   2.4e-20   72.9   0.1     2   180   672   847   671   849 0.91 ATP-grasp domain
CPSase_L_D3          PF02787.14   121 seq1659_BIOID52483   -           1073   2.7e-42  143.2   0.1   1   1   5.8e-45   8.8e-42  141.5   0.0     2   121   425   547   424   547 0.98 Carbamoyl-phosphate synthetase large chain, oligomerisation domain
MGS                  PF02142.17    95 seq1659_BIOID52483   -           1073   2.9e-19   68.6   0.1   1   1   1.4e-21   2.2e-18   65.8   0.0     2    94   957  1041   956  1042 0.97 MGS-like domain
ATP-grasp            PF02222.17   172 seq1659_BIOID52483   -           1073   3.9e-15   55.5   0.4   1   2   7.2e-09   1.1e-05   24.7   0.0     2   161   137   304   136   312 0.82 ATP-grasp domain
ATP-grasp            PF02222.17   172 seq1659_BIOID52483   -           1073   3.9e-15   55.5   0.4   2   2     5e-10   7.6e-07   28.5   0.1     3   161   684   846   682   849 0.86 ATP-grasp domain
Dala_Dala_lig_C      PF07478.8    203 seq1659_BIOID52483   -           1073   4.9e-11   42.2   0.3   1   1   1.8e-09   2.8e-06   26.7   0.1    18   173   698   844   681   864 0.78 D-ala D-ala ligase C-terminus
ATP-grasp_3          PF02655.9    161 seq1659_BIOID52483   -           1073   7.9e-11   41.9   1.3   1   1   3.4e-10   5.2e-07   29.5   0.0    13   158   684   846   672   849 0.78 ATP-grasp domain
DndB                 PF14072.1    346 seq1661_BIOID52483   -            367   5.2e-53  180.2   0.3   1   1   4.5e-57   6.2e-53  180.0   0.2     1   342    23   359    23   362 0.87 DNA-sulfur modification-associated
T2SF                 PF00482.18   124 seq1663_BIOID52483   -            398   1.4e-56  189.6   7.2   1   2   2.8e-35   3.9e-31  107.4   0.1     1   124    64   187    64   187 0.99 Type II secretion system (T2SS), protein F
T2SF                 PF00482.18   124 seq1663_BIOID52483   -            398   1.4e-56  189.6   7.2   2   2   2.9e-28   3.9e-24   84.8   1.7     1   124   267   389   267   389 0.98 Type II secretion system (T2SS), protein F
DUF3260              PF11658.3    518 seq1665_BIOID52483   -            559  1.8e-233  775.2   0.0   1   1  1.5e-237  2.1e-233  775.0   0.0     2   518    24   554    23   554 0.99 Protein of unknown function (DUF3260)
Phage_cap_P2         PF05125.7    333 seq1667_BIOID52483   -            470   1.1e-63  215.0   0.0   1   1   1.1e-67   1.4e-63  214.6   0.0    43   331   182   466   151   468 0.93 Phage major capsid protein, P2 family
Transgly_assoc       PF04226.8     48 seq1668_BIOID52483   -             84     2e-13   50.0  14.1   1   1   1.5e-17     2e-13   50.0   9.8     2    48    34    83    33    83 0.98 Transglycosylase associated protein
HSP90                PF00183.13   531 seq1669_BIOID52483   -            624  1.5e-115  386.5   8.4   1   1  5.5e-118  2.5e-114  382.4   5.5    74   491   212   622   209   624 0.93 Hsp90 protein
HATPase_c_3          PF13589.1    137 seq1669_BIOID52483   -            624   2.1e-15   56.4   1.5   1   1   7.1e-19   3.2e-15   55.8   0.1     2   123    26   171    25   183 0.79 Histidine kinase-, DNA gyrase B-, and HSP90-like ATPase
HATPase_c            PF02518.21   111 seq1669_BIOID52483   -            624     8e-12   44.7   0.1   1   1   3.2e-15   1.5e-11   43.9   0.1     6   109    32   181    27   183 0.84 Histidine kinase-, DNA gyrase B-, and HSP90-like ATPase
WzyE                 PF06899.6    449 seq1670_BIOID52483   -            450  1.7e-277  920.1  45.8   1   1  1.4e-281  1.9e-277  919.9  31.7     1   448     1   449     1   450 1.00 WzyE protein
Molybdopterin        PF00384.17   432 seq1672_BIOID52483   -            808   1.7e-96  323.4   0.0   1   1  4.7e-100   2.2e-96  323.1   0.0     1   432   111   566   111   566 0.92 Molybdopterin oxidoreductase
Molydop_binding      PF01568.16   109 seq1672_BIOID52483   -            808   4.8e-28   97.0   0.0   1   1   2.6e-31   1.2e-27   95.7   0.0     1   107   687   800   687   802 0.97 Molydopterin dinucleotide binding domain
Molybdop_Fe4S4       PF04879.11    55 seq1672_BIOID52483   -            808   1.6e-14   53.2   1.3   1   1   6.3e-18   2.9e-14   52.4   0.9     1    55    49   108    49   108 0.97 Molybdopterin oxidoreductase Fe4S4 domain
Phage_tail_T         PF06223.7    103 seq1673_BIOID52483   -            100     1e-45  154.1   0.4   1   1   8.4e-50   1.1e-45  154.0   0.3     2   100     3   100     2   100 0.98 Minor tail protein T
DUF3315              PF11776.3     52 seq1674_BIOID52483   -            112   6.4e-23   79.9   0.2   1   1   7.5e-27     1e-22   79.2   0.1     1    51    52   102    52   103 0.98 Domain of unknown function (DUF3315)
DeoRC                PF00455.17   162 seq1675_BIOID52483   -            268   1.8e-50  170.5   1.4   1   1   2.1e-53   2.4e-50  170.2   1.0     2   161    85   244    84   245 0.99 DeoR C terminal sensor domain
HTH_DeoR             PF08220.7     57 seq1675_BIOID52483   -            268   5.8e-23   80.0   0.9   1   1   5.1e-26   5.8e-23   80.0   0.6     1    56    18    73    18    74 0.97 DeoR-like helix-turn-helix domain
HTH_11               PF08279.7     55 seq1675_BIOID52483   -            268   6.5e-10   38.4   0.1   1   1     1e-12   1.2e-09   37.5   0.1     4    44    21    60    18    67 0.87 HTH domain
MarR_2               PF12802.2     62 seq1675_BIOID52483   -            268   3.5e-07   29.6   0.1   1   1   7.3e-10   8.3e-07   28.4   0.1     5    61    17    70    11    71 0.88 MarR family
MarR                 PF01047.17    59 seq1675_BIOID52483   -            268   4.8e-07   29.2   0.1   1   1   8.8e-10     1e-06   28.2   0.0     8    50    22    64    16    66 0.94 MarR family
HTH_27               PF13463.1     68 seq1675_BIOID52483   -            268   5.2e-06   26.5   0.1   1   1   1.1e-08   1.2e-05   25.4   0.0     2    53    16    66    16    77 0.89 Winged helix DNA-binding domain
GntR                 PF00392.16    64 seq1675_BIOID52483   -            268   8.7e-06   24.9   0.0   1   1   1.7e-08   1.9e-05   23.8   0.0    27    60    34    67    26    70 0.93 Bacterial regulatory proteins, gntR family
HTH_24               PF13412.1     48 seq1675_BIOID52483   -            268   2.3e-05   23.5   0.1   1   1   4.6e-08   5.2e-05   22.4   0.1     7    48    21    62    16    62 0.95 Winged helix-turn-helix DNA-binding
PhoH                 PF02562.11   205 seq1677_BIOID52483   -            354   2.4e-76  255.4   0.0   1   1   4.6e-80   3.2e-76  255.0   0.0     2   204   149   353   148   354 0.98 PhoH-like protein
ParBc                PF02195.13    90 seq1679_BIOID52483   -            212   1.9e-09   37.3   0.0   1   1   2.2e-13     3e-09   36.7   0.0     2    89    54   148    53   149 0.88 ParB-like nuclease domain
TMP_2                PF06791.8    210 seq1680_BIOID52483   -           1002   1.5e-55  187.9   5.5   1   1   2.2e-59   1.5e-55  187.9   3.8     5   209   216   415   213   416 0.98 Prophage tail length tape measure protein
Tape_meas_lam_C      PF09718.5     78 seq1680_BIOID52483   -           1002   6.5e-28   96.3   9.0   1   1   9.5e-32   6.5e-28   96.3   6.2     1    78   796   873   796   873 0.99 Lambda phage tail tape-measure protein (Tape_meas_lam_C)
SBP_bac_8            PF13416.1    281 seq1681_BIOID52483   -            381   7.5e-27   94.6   4.6   1   1   2.1e-30   9.7e-27   94.2   3.2     2   264    56   325    55   333 0.83 Bacterial extracellular solute-binding protein
SBP_bac_1            PF01547.20   314 seq1681_BIOID52483   -            381   1.7e-20   73.8   6.8   1   1   5.2e-24   2.4e-20   73.4   4.7    14   313    56   312    45   313 0.85 Bacterial extracellular solute-binding protein
SBP_bac_6            PF13343.1    242 seq1681_BIOID52483   -            381   3.4e-17   62.4   1.9   1   1   8.2e-16   3.8e-12   45.9   0.1   107   216   215   325   179   350 0.85 Bacterial extracellular solute-binding protein
PsiE                 PF06146.7     69 seq1682_BIOID52483   -            136   1.8e-16   59.9   5.7   1   1   1.3e-20   1.8e-16   59.9   3.9     5    69    62   123    58   123 0.95 Phosphate-starvation-inducible E
LytTR                PF04397.10    98 seq1684_BIOID52483   -            251   9.2e-33  112.1   1.0   1   1   3.3e-36   2.2e-32  110.9   0.1     2    97   153   249   152   250 0.98 LytTr DNA-binding domain
Response_reg         PF00072.19   112 seq1684_BIOID52483   -            251   2.5e-23   82.1   0.1   1   1   6.3e-27   4.3e-23   81.3   0.0     1   110     9   117     9   119 0.96 Response regulator receiver domain
FCD                  PF07729.7    125 seq1685_BIOID52483   -            274   1.1e-22   80.5   6.2   1   1   2.4e-26   1.6e-22   80.0   4.3     1   124   116   246   116   247 0.90 FCD domain
GntR                 PF00392.16    64 seq1685_BIOID52483   -            274   6.1e-14   51.1   0.2   1   1   1.8e-17   1.2e-13   50.1   0.1     4    62    31    89    29    91 0.95 Bacterial regulatory proteins, gntR family
SIR2_2               PF13289.1    140 seq1688_BIOID52483   -            434   1.7e-26   92.6   0.8   1   1   1.6e-29   2.2e-25   89.0   0.1     2   139   116   252   115   253 0.89 SIR2-like domain
DEAD                 PF00270.24   173 seq1690_BIOID52483   -            444   1.3e-45  154.7   0.0   1   1   1.1e-48   5.1e-45  152.8   0.0     1   171    28   197    28   199 0.92 DEAD/DEAH box helicase
Helicase_C           PF00271.26    78 seq1690_BIOID52483   -            444   5.9e-27   93.2   0.0   1   1   2.5e-30   1.1e-26   92.3   0.0     3    78   268   343   266   343 0.98 Helicase conserved C-terminal domain
ResIII               PF04851.10   184 seq1690_BIOID52483   -            444   8.1e-05   22.4   0.2   1   1   3.8e-08   0.00017   21.3   0.0    31   183    47   192    18   193 0.73 Type III restriction enzyme, res subunit
AIRS_C               PF02769.17   153 seq1691_BIOID52483   -            336   6.2e-23   81.3   1.9   1   1   1.7e-26   1.2e-22   80.4   1.3     2   149   166   313   165   315 0.95 AIR synthase related protein, C-terminal domain
AIRS                 PF00586.19    96 seq1691_BIOID52483   -            336   1.8e-13   50.3   0.1   1   1   2.7e-17   1.8e-13   50.3   0.1    10    96    44   132    35   132 0.90 AIR synthase related protein, N-terminal domain
SDH_alpha            PF03313.10   283 seq1692_BIOID52483   -            455  1.2e-102  342.6  11.1   1   1  2.3e-106  1.6e-102  342.2   7.7     2   282   183   449   182   450 0.96 Serine dehydratase alpha chain
SDH_beta             PF03315.10   158 seq1692_BIOID52483   -            455     1e-55  188.0   0.1   1   1   3.7e-59   2.6e-55  186.7   0.0     1   157     3   158     3   159 0.96 Serine dehydratase beta chain
ABC_tran             PF00005.22   118 seq1693_BIOID52483   -            251   3.4e-21   75.6   0.0   1   1   8.5e-25   5.8e-21   74.9   0.0     1   118    44   149    44   149 0.90 ABC transporter
AAA_21               PF13304.1    303 seq1693_BIOID52483   -            251   2.8e-10   40.5   0.0   1   1   4.8e-11   3.3e-07   30.4   0.0     4   302    35   184    32   186 0.87 AAA domain
Pox_D5               PF03288.11    86 seq1694_BIOID52483   -            777   6.5e-21   74.2   0.0   1   1   4.2e-24   1.1e-20   73.4   0.0     1    86   670   769   670   769 0.96 Poxvirus D5 protein-like
Prim_Zn_Ribbon       PF08273.7     40 seq1694_BIOID52483   -            777   1.3e-18   66.6   9.8   1   1   9.8e-22   2.7e-18   65.6   6.8     1    40    30    66    30    66 0.97 Zinc-binding domain of primase-helicase
D5_N                 PF08706.6    150 seq1694_BIOID52483   -            777   8.4e-11   42.0   0.0   1   1   6.8e-14   1.9e-10   40.9   0.0     2   148   337   468   336   470 0.77 D5 N terminal like
Toprim_3             PF13362.1     96 seq1694_BIOID52483   -            777   2.5e-10   40.3   1.3   1   1   1.6e-13   4.2e-10   39.6   0.0     2    94   210   299   209   301 0.87 Toprim domain
Toprim_4             PF13662.1     81 seq1694_BIOID52483   -            777   3.1e-09   36.5   0.1   1   1     4e-12   1.1e-08   34.8   0.0     1    68   208   276   208   285 0.85 Toprim domain
MT-A70               PF05063.9    176 seq1696_BIOID52483   -            215     8e-32  110.0   0.0   1   1   6.8e-36   9.4e-32  109.8   0.0     1   176     4   175     4   175 0.91 MT-A70
Amidohydro_1         PF01979.15   333 seq1697_BIOID52483   -            439   7.7e-61  206.4   0.0   1   1   2.8e-64   9.5e-61  206.1   0.0     2   332    74   391    73   392 0.97 Amidohydrolase family
Amidohydro_5         PF13594.1     68 seq1697_BIOID52483   -            439   1.3e-09   37.6   0.0   1   1   1.3e-12   4.3e-09   35.9   0.0     2    67    41   137    40   138 0.67 Amidohydrolase
Amidohydro_3         PF07969.6    404 seq1697_BIOID52483   -            439   1.2e-08   34.4   1.2   1   1   4.4e-09   1.5e-05   24.2   0.0   314   404   308   390   114   390 0.89 Amidohydrolase family
PerC                 PF06069.6     90 seq1699_BIOID52483   -             92   2.4e-36  123.5   0.0   1   1   1.9e-40   2.6e-36  123.4   0.0     3    89     2    90     1    91 0.97 PerC transcriptional activator
BCCT                 PF02028.12   485 seq1701_BIOID52483   -            513  1.8e-118  395.7  43.0   1   1  1.5e-122    2e-118  395.5  29.8     1   483    15   504    15   506 0.98 BCCT family transporter
T2SG                 PF08334.6    108 seq1702_BIOID52483   -            145   4.8e-35  119.4   0.3   1   1   1.2e-38   5.6e-35  119.2   0.2     1   108    32   138    32   138 0.97 Type II secretion system (T2SS), protein G
N_methyl_2           PF13544.1     31 seq1702_BIOID52483   -            145   7.7e-09   34.5   0.7   1   1   3.3e-12   1.5e-08   33.6   0.5     8    31     2    25     1    25 0.90 Type IV pilin N-term methylation site GFxxxE
N_methyl             PF07963.7     20 seq1702_BIOID52483   -            145   2.1e-07   30.1   4.1   1   1   7.8e-11   3.5e-07   29.4   2.8     1    20     8    27     8    27 0.96 Prokaryotic N-terminal methylation motif
HAD_2                PF13419.1    176 seq1703_BIOID52483   -            199   2.6e-29  102.6   0.2   1   1   6.5e-33     3e-29  102.4   0.1     2   176     4   184     3   184 0.84 Haloacid dehalogenase-like hydrolase
Hydrolase_like       PF13242.1     75 seq1703_BIOID52483   -            199   1.7e-08   33.9   0.0   1   1   8.2e-12   3.7e-08   32.8   0.0     2    50   139   186   138   198 0.93 HAD-hyrolase-like
Hydrolase            PF00702.21   204 seq1703_BIOID52483   -            199   5.3e-06   26.9   0.0   1   1   1.3e-09   5.8e-06   26.8   0.0   111   203    75   177     8   178 0.77 haloacid dehalogenase-like hydrolase
HTH_18               PF12833.2     81 seq1706_BIOID52483   -            285     5e-19   68.0   0.4   1   1   1.5e-22   1.1e-18   67.0   0.2     2    80   204   281   203   282 0.95 Helix-turn-helix domain
HTH_AraC             PF00165.18    42 seq1706_BIOID52483   -            285   1.1e-14   53.5   0.1   1   1   4.8e-14   3.3e-10   39.3   0.0     9    40   247   279   241   279 0.92 Bacterial regulatory helix-turn-helix proteins, AraC family
Glyco_tran_WecB      PF03808.8    172 seq1709_BIOID52483   -            246   3.1e-56  189.3   0.1   1   1   3.1e-60   4.2e-56  188.9   0.1     2   172    61   231    60   231 0.96 Glycosyl transferase WecB/TagA/CpsF family
ABC-3                PF00950.12   258 seq1713_BIOID52483   -            261   6.4e-88  294.2  26.0   1   1   1.1e-91   7.2e-88  294.0  18.0     2   257     2   257     1   258 0.99 ABC 3 transport family
FecCD                PF01032.13   311 seq1713_BIOID52483   -            261   7.3e-07   28.1  27.3   1   1   1.1e-10   7.3e-07   28.1  18.9   103   309    56   255    29   257 0.75 FecCD transport family
ABC_tran             PF00005.22   118 seq1714_BIOID52483   -            337   1.4e-23   83.3   0.0   1   1   2.6e-25   1.2e-21   77.1   0.0     1   117    44   162    44   163 0.88 ABC transporter
TOBE_2               PF08402.5     75 seq1714_BIOID52483   -            337   7.7e-16   57.7   0.0   1   1   3.9e-19   1.8e-15   56.5   0.0     2    75   257   333   256   333 0.93 TOBE domain
GspH                 PF12019.3    114 seq1715_BIOID52483   -            169   3.1e-09   36.8   0.1   1   1   9.1e-13   4.1e-09   36.4   0.0     2   112    44   153    43   156 0.71 Type II transport protein GspH
N_methyl_2           PF13544.1     31 seq1715_BIOID52483   -            169   6.2e-07   28.5   1.1   1   1   2.6e-10   1.2e-06   27.6   0.7    11    30     2    21     1    22 0.93 Type IV pilin N-term methylation site GFxxxE
N_methyl             PF07963.7     20 seq1715_BIOID52483   -            169   1.6e-06   27.3   2.0   1   1     9e-10   4.1e-06   26.0   1.4     1    19     5    23     5    24 0.94 Prokaryotic N-terminal methylation motif
DUF1382              PF07131.6     61 seq1716_BIOID52483   -             64   3.9e-40  135.6   1.6   1   1   3.2e-44   4.4e-40  135.5   1.1     1    61     1    61     1    61 0.99 Protein of unknown function (DUF1382)
Virul_fac_BrkB       PF03631.10   260 seq1719_BIOID52483   -            290     1e-55  188.8  24.6   1   1   8.7e-60   1.2e-55  188.6  17.0     2   258    29   274    28   276 0.88 Virulence factor BrkB
Sigma54_activat      PF00158.21   168 seq1723_BIOID52483   -            692   4.2e-71  237.7   0.1   1   1   3.8e-74   7.4e-71  236.9   0.0     1   168   381   548   381   548 0.99 Sigma-54 interaction domain
GAF_3                PF13492.1    129 seq1723_BIOID52483   -            692     1e-17   64.3   0.0   1   1   6.2e-15   1.2e-11   44.6   0.0     1   129   202   346   202   346 0.85 GAF domain
GAF                  PF01590.21   154 seq1723_BIOID52483   -            692   7.9e-16   58.4   0.1   1   1   2.8e-14   5.4e-11   42.7   0.0     1   154   202   344   202   344 0.90 GAF domain
GAF_2                PF13185.1    148 seq1723_BIOID52483   -            692   3.2e-13   50.2   0.0   1   1   5.3e-12     1e-08   35.6   0.0     3   148   202   345   194   345 0.77 GAF domain
AAA_5                PF07728.9    139 seq1723_BIOID52483   -            692   5.2e-08   32.5   0.1   1   1   6.5e-11   1.3e-07   31.3   0.0     2   130   405   529   404   538 0.79 AAA domain (dynein-related subfamily)
AAA                  PF00004.24   132 seq1723_BIOID52483   -            692   3.4e-06   27.1   0.0   1   1   4.7e-09   9.2e-06   25.7   0.0     1   112   405   525   405   541 0.81 ATPase family associated with various cellular activities (AAA)
HTH_8                PF02954.14    42 seq1723_BIOID52483   -            692   7.6e-05   22.0   0.2   1   1   3.9e-08   7.6e-05   22.0   0.1     6    42   645   684   642   684 0.90 Bacterial regulatory protein, Fis family
T2SI                 PF02501.12    81 seq1726_BIOID52483   -            125   1.3e-12   47.4   0.2   1   1   1.3e-16   1.8e-12   46.9   0.1     1    78    39   115    39   118 0.90 Type II secretion system (T2SS), protein I
Hexapep              PF00132.19    36 seq1727_BIOID52483   -            341   1.9e-32  109.1  41.0   1   3   1.2e-14   8.4e-11   40.7   2.6     2    36   110   144   109   144 0.95 Bacterial transferase hexapeptide (six repeats)
Hexapep              PF00132.19    36 seq1727_BIOID52483   -            341   1.9e-32  109.1  41.0   2   3   1.7e-12   1.2e-08   33.9   0.3     1    35   145   179   145   180 0.96 Bacterial transferase hexapeptide (six repeats)
Hexapep              PF00132.19    36 seq1727_BIOID52483   -            341   1.9e-32  109.1  41.0   3   3   1.8e-11   1.3e-07   30.7   6.3     1    35   222   256   222   257 0.94 Bacterial transferase hexapeptide (six repeats)
LpxD                 PF04613.9     72 seq1727_BIOID52483   -            341   1.9e-23   81.6   0.0   1   1   4.7e-27   3.2e-23   80.9   0.0     1    72    21    90    21    90 0.97 UDP-3-O-[3-hydroxymyristoyl] glucosamine N-acyltransferase, LpxD
ADK                  PF00406.17   151 seq1729_BIOID52483   -            214   1.3e-60  203.5   0.0   1   1   3.4e-64   1.5e-60  203.2   0.0     1   150     5   186     5   187 0.99 Adenylate kinase
ADK_lid              PF05191.9     36 seq1729_BIOID52483   -            214   8.4e-17   60.4   0.0   1   1   3.2e-20   1.5e-16   59.6   0.0     1    36   123   158   123   158 1.00 Adenylate kinase, active site lid
AAA_17               PF13207.1    121 seq1729_BIOID52483   -            214   1.5e-08   35.2   0.0   1   1   4.7e-12   2.1e-08   34.8   0.0     1   108     2   116     2   170 0.62 AAA domain
EAL                  PF00563.15   236 seq1731_BIOID52483   -            362   1.3e-58  198.2   0.0   1   1   2.7e-62   1.8e-58  197.6   0.0     3   236   112   346   111   346 0.94 EAL domain
GerE                 PF00196.14    58 seq1731_BIOID52483   -            362   6.1e-11   41.3   0.2   1   1   1.9e-14   1.3e-10   40.3   0.1     4    52    25    73    23    77 0.95 Bacterial regulatory proteins, luxR family
5_3_exonuc_N         PF02739.11   169 seq1732_BIOID52483   -            281   2.1e-25   88.9   0.0   1   1   4.6e-29   3.2e-25   88.3   0.0    35   149    56   172    35   188 0.90 5'-3' exonuclease, N-terminal resolvase-like domain
5_3_exonuc           PF01367.15   101 seq1732_BIOID52483   -            281   1.2e-23   83.1   0.0   1   1   2.7e-27   1.8e-23   82.5   0.0     1    91   190   279   190   281 0.97 5'-3' exonuclease, C-terminal SAM fold
Pribosyltran         PF00156.22   125 seq1734_BIOID52483   -            178   3.7e-18   65.3   0.1   1   1   3.5e-22   4.8e-18   64.9   0.1     9   124    17   128     7   129 0.91 Phosphoribosyl transferase domain
AA_permease          PF00324.16   479 seq1735_BIOID52483   -            461     4e-99  332.0  56.1   1   1  7.6e-103   5.2e-99  331.6  38.9     1   436    16   428    16   457 0.94 Amino acid permease
AA_permease_2        PF13520.1    426 seq1735_BIOID52483   -            461   1.5e-43  148.8  59.4   1   1   2.8e-47   1.9e-43  148.4  41.2     9   425    20   440    15   442 0.88 Amino acid permease
PTS_IIB              PF02302.12    90 seq1736_BIOID52483   -            106   5.2e-21   74.7   1.5   1   1   4.5e-25   6.1e-21   74.5   1.0     2    88     6    95     5    97 0.94 PTS system, Lactose/Cellobiose specific IIB subunit
Xan_ur_permease      PF00860.15   389 seq1737_BIOID52483   -            455   2.1e-79  266.7  50.8   1   1   2.1e-83   2.8e-79  266.2  35.2     1   388    32   415    32   416 0.98 Permease family
T2SJ                 PF11612.3    169 seq1740_BIOID52483   -            195     4e-22   78.6   4.2   1   1   1.7e-25   7.6e-22   77.7   2.9     2   168    39   177    38   178 0.91 Type II secretion system (T2SS), protein J
N_methyl_2           PF13544.1     31 seq1740_BIOID52483   -            195   5.3e-08   31.8   0.6   1   1   2.4e-11   1.1e-07   30.8   0.4    10    31     2    23     1    23 0.93 Type IV pilin N-term methylation site GFxxxE
N_methyl             PF07963.7     20 seq1740_BIOID52483   -            195   2.3e-06   26.8   1.3   1   1   1.1e-09   4.9e-06   25.8   0.9     1    20     6    25     6    25 0.95 Prokaryotic N-terminal methylation motif
HTH_Tnp_1            PF01527.15    76 seq1741_BIOID52483   -            216   7.4e-24   83.3   0.0   1   1   6.1e-25   2.8e-21   75.1   0.0     3    69    93   163    91   182 0.86 Transposase
SpoU_methylase       PF00588.14   142 seq1743_BIOID52483   -            228     1e-33  116.0   0.0   1   1   1.2e-37   1.6e-33  115.4   0.0     2   142     3   153     2   153 0.87 SpoU rRNA Methylase family
BPD_transp_1         PF00528.17   185 seq1744_BIOID52483   -            313   7.4e-17   61.3  19.3   1   1   5.4e-21   7.4e-17   61.3  13.4     2   179   106   307   105   310 0.89 Binding-protein-dependent transport system inner membrane component
Molybdopterin        PF00384.17   432 seq1745_BIOID52483   -            808     1e-88  297.8   0.0   1   1   2.8e-92   1.3e-88  297.5   0.0     1   432   115   566   115   566 0.93 Molybdopterin oxidoreductase
Molydop_binding      PF01568.16   109 seq1745_BIOID52483   -            808   5.4e-27   93.6   0.0   1   1   2.2e-30     1e-26   92.7   0.0     1   107   687   800   687   802 0.97 Molydopterin dinucleotide binding domain
Molybdop_Fe4S4       PF04879.11    55 seq1745_BIOID52483   -            808   2.7e-13   49.4   0.9   1   1     1e-16   4.7e-13   48.6   0.6     1    55    53   112    53   112 0.96 Molybdopterin oxidoreductase Fe4S4 domain
AA_permease_2        PF13520.1    426 seq1746_BIOID52483   -            485   3.8e-31  107.9  58.3   1   1   7.5e-35   5.1e-31  107.5  40.4     9   419     1   453     1   468 0.76 Amino acid permease
AA_permease          PF00324.16   479 seq1746_BIOID52483   -            485   2.6e-15   55.6  49.6   1   1   2.6e-18   1.8e-14   52.8  34.4    20   446    12   450     4   472 0.71 Amino acid permease
Tyr_Deacylase        PF02580.11   145 seq1747_BIOID52483   -            145   6.3e-55  185.0   0.1   1   1   5.1e-59     7e-55  184.8   0.0     2   144     3   144     2   145 0.99 D-Tyr-tRNA(Tyr) deacylase
Epimerase            PF01370.16   236 seq1749_BIOID52483   -            310   9.3e-50  169.1   0.0   1   1   4.3e-53   1.2e-49  168.8   0.0     1   236     2   236     2   236 0.92 NAD dependent epimerase/dehydratase family
3Beta_HSD            PF01073.14   280 seq1749_BIOID52483   -            310   3.8e-12   45.3   0.0   1   1   1.9e-15   5.3e-12   44.9   0.0     1   223     3   219     3   224 0.79 3-beta hydroxysteroid dehydrogenase/isomerase family
RmlD_sub_bind        PF04321.12   287 seq1749_BIOID52483   -            310   1.2e-10   40.6   0.0   1   1   1.3e-13   3.6e-10   39.0   0.0     3   228     2   251     1   268 0.74 RmlD substrate binding domain
NAD_binding_4        PF07993.7    249 seq1749_BIOID52483   -            310     2e-07   30.0   0.0   1   1   3.6e-08   9.9e-05   21.2   0.0    86   210    67   184    47   220 0.84 Male sterility protein
PFL                  PF02901.10   648 seq1751_BIOID52483   -            765  8.1e-204  678.6   0.0   1   1  1.5e-207    1e-203  678.3   0.0     1   648     1   626     1   626 0.98 Pyruvate formate lyase
Gly_radical          PF01228.16   106 seq1751_BIOID52483   -            765   2.7e-25   88.6   0.0   1   1   9.7e-29   6.6e-25   87.4   0.0     3   106   645   747   643   747 0.97 Glycine radical
AMP-binding          PF00501.23   418 seq1753_BIOID52483   -            574   7.6e-85  284.6   0.0   1   1   6.8e-89   9.3e-85  284.3   0.0     2   413    49   484    48   487 0.95 AMP-binding enzyme
Ferrochelatase       PF00762.14   316 seq1754_BIOID52483   -            320  1.7e-108  362.2   0.0   1   1  2.7e-112  1.8e-108  362.0   0.0     1   313     5   317     5   320 0.98 Ferrochelatase
T2SK                 PF03934.8    280 seq1756_BIOID52483   -            327   2.6e-65  220.2   1.8   1   1   2.2e-69     3e-65  220.0   1.2     5   277    34   315    30   319 0.93 Type II secretion system (T2SS), protein K
LysE                 PF01810.13   191 seq1757_BIOID52483   -            195   3.7e-14   52.3  17.2   1   1   3.1e-18   4.3e-14   52.1  11.9     1   188    14   194    14   195 0.81 LysE type translocator
YiiD_Cterm           PF09500.5    144 seq1758_BIOID52483   -            329   6.7e-49  165.0   0.0   1   1   2.9e-52   9.9e-49  164.4   0.0     1   143   174   313   174   314 0.99 Putative thioesterase (yiiD_Cterm)
Acetyltransf_7       PF13508.1     79 seq1758_BIOID52483   -            329   4.5e-13   49.0   0.0   1   1   2.4e-16   8.3e-13   48.1   0.0     3    78    60   139    58   140 0.87 Acetyltransferase (GNAT) domain
Acetyltransf_1       PF00583.19    83 seq1758_BIOID52483   -            329   2.5e-12   46.5   0.0   1   1   2.1e-15   7.1e-12   45.0   0.0     2    82    66   138    65   139 0.96 Acetyltransferase (GNAT) family
Acetyltransf_10      PF13673.1    117 seq1758_BIOID52483   -            329   1.6e-08   34.5   0.0   1   1   7.8e-12   2.7e-08   33.8   0.0    38   117    55   138    16   138 0.81 Acetyltransferase (GNAT) domain
TnpB_IS66            PF05717.8    108 seq1762_BIOID52483   -             55   1.9e-15   56.0   0.0   1   1   1.5e-19     2e-15   55.9   0.0     2    45     7    50     6    54 0.93 IS66 Orf2 like protein
FabA                 PF07977.8    138 seq1764_BIOID52483   -            151   8.4e-43  145.0   0.0   1   1   7.2e-47   9.8e-43  144.8   0.0     1   137    17   141    17   142 0.97 FabA-like domain
DUF1401              PF07180.6    146 seq1765_BIOID52483   -            131   8.3e-07   28.7   0.1   1   1   7.6e-11     1e-06   28.4   0.1    19    75     5    61     2    97 0.90 Protein of unknown function (DUF1401)
Methyltransf_10      PF05971.7    299 seq1767_BIOID52483   -            338  4.9e-154  511.6   0.0   1   1  8.5e-158  5.8e-154  511.4   0.0     2   299    33   326    32   326 0.99 Protein of unknown function (DUF890)
MTS                  PF05175.9    170 seq1767_BIOID52483   -            338     4e-05   22.9   0.0   1   1   1.2e-08   8.4e-05   21.9   0.0    30   115   131   225   117   235 0.77 Methyltransferase small domain
Phage_min_tail       PF05939.8    109 seq1769_BIOID52483   -            109     2e-37  127.3   0.0   1   1   1.6e-41   2.1e-37  127.2   0.0     1   108     1   108     1   109 0.99 Phage minor tail protein
EcoRII-C             PF09019.6    164 seq1770_BIOID52483   -            401   4.9e-71  237.7   0.0   1   1     1e-74   6.8e-71  237.2   0.0     1   164   226   390   226   390 0.99 EcoRII C terminal
EcoRII-N             PF09217.5    156 seq1770_BIOID52483   -            401   2.6e-64  215.4   0.0   1   1   5.8e-68     4e-64  214.8   0.0     5   156    15   165    11   165 0.97 Restriction endonuclease EcoRII, N-terminal
BPD_transp_1         PF00528.17   185 seq1771_BIOID52483   -            264   4.4e-13   49.0  14.3   1   1   3.2e-17   4.4e-13   49.0   9.9     2   167    80   247    79   258 0.78 Binding-protein-dependent transport system inner membrane component
Homoserine_dh        PF00742.14   179 seq1773_BIOID52483   -            820   8.3e-52  175.3   0.0   1   1   8.3e-55   2.3e-51  173.9   0.0     1   179   614   811   614   811 0.98 Homoserine dehydrogenase
AA_kinase            PF00696.23   241 seq1773_BIOID52483   -            820   7.4e-45  153.2   0.5   1   1   4.4e-47   1.2e-43  149.3   0.1     3   241     2   284     1   284 0.81 Amino acid kinase family
NAD_binding_3        PF03447.11   117 seq1773_BIOID52483   -            820   2.5e-32  111.5   0.0   1   1   2.9e-35   7.9e-32  109.9   0.0     1   116   472   605   472   606 0.97 Homoserine dehydrogenase, NAD binding domain
ACT_7                PF13840.1     65 seq1773_BIOID52483   -            820   2.2e-20   71.7   1.5   1   2   1.3e-11   3.5e-08   32.7   0.0     5    63   314   374   312   376 0.91 Family description
ACT_7                PF13840.1     65 seq1773_BIOID52483   -            820   2.2e-20   71.7   1.5   2   2   4.9e-13   1.3e-09   37.2   0.3     3    62   393   454   391   457 0.93 Family description
ACT                  PF01842.20    66 seq1773_BIOID52483   -            820   4.2e-17   61.1   0.3   1   2   4.9e-10   1.4e-06   27.5   0.0     6    63   324   376   320   379 0.86 ACT domain
ACT                  PF01842.20    66 seq1773_BIOID52483   -            820   4.2e-17   61.1   0.3   2   2     8e-11   2.2e-07   30.1   0.4     2    53   401   447   400   457 0.79 ACT domain
DEDD_Tnp_IS110       PF01548.12   144 seq1775_BIOID52483   -             79   8.5e-08   31.8   0.0   1   1   7.3e-12     1e-07   31.6   0.0     2    60     9    63     8    73 0.91 Transposase
Glyco_transf_9       PF01075.12   247 seq1777_BIOID52483   -            348   2.7e-89  298.5   0.0   1   1   2.3e-93   3.2e-89  298.2   0.0     1   247    69   324    69   324 0.98 Glycosyltransferase family 9 (heptosyltransferase)
ABC_tran             PF00005.22   118 seq1778_BIOID52483   -            308   2.2e-21   76.3   0.0   1   1   6.2e-25   4.2e-21   75.3   0.0     1   118    45   165    45   165 0.86 ABC transporter
AAA_21               PF13304.1    303 seq1778_BIOID52483   -            308   2.4e-15   57.1   0.3   1   1     5e-17   3.4e-13   50.0   0.2     2   298    34   195    33   198 0.69 AAA domain
Acetyltransf_11      PF13720.1     83 seq1780_BIOID52483   -            262   2.4e-30  104.4   0.0   1   1   5.6e-34   3.8e-30  103.8   0.0     1    83   180   262   180   262 0.98 Udp N-acetylglucosamine O-acyltransferase; Domain 2
Hexapep              PF00132.19    36 seq1780_BIOID52483   -            262     5e-30  101.5  21.3   1   5   3.6e-09   2.5e-05   23.4   0.3     4    35     2    33     1    34 0.91 Bacterial transferase hexapeptide (six repeats)
Hexapep              PF00132.19    36 seq1780_BIOID52483   -            262     5e-30  101.5  21.3   2   5   5.4e-13   3.7e-09   35.5   3.3     1    36    17    52    17    52 0.96 Bacterial transferase hexapeptide (six repeats)
Hexapep              PF00132.19    36 seq1780_BIOID52483   -            262     5e-30  101.5  21.3   3   5   1.5e-07     0.001   18.3   1.1     1    35    35    69    35    69 0.92 Bacterial transferase hexapeptide (six repeats)
Hexapep              PF00132.19    36 seq1780_BIOID52483   -            262     5e-30  101.5  21.3   4   5   3.1e-07    0.0021   17.3   0.0     2    35    66    99    65   100 0.95 Bacterial transferase hexapeptide (six repeats)
Hexapep              PF00132.19    36 seq1780_BIOID52483   -            262     5e-30  101.5  21.3   5   5   1.9e-13   1.3e-09   37.0   0.1     2    36   109   143   108   143 0.96 Bacterial transferase hexapeptide (six repeats)
Phage_tail_L         PF05100.7    206 seq1781_BIOID52483   -            232   4.4e-90  300.2   0.0   1   1   3.7e-94   5.1e-90  299.9   0.0     1   206    29   230    29   230 0.99 Phage minor tail protein L
Transgly             PF00912.17   178 seq1786_BIOID52483   -            858   1.4e-67  226.3   0.0   1   1   4.3e-71   2.9e-67  225.2   0.0     1   177    62   237    62   238 0.98 Transglycosylase
Transpeptidase       PF00905.17   304 seq1786_BIOID52483   -            858   4.1e-28   98.1   3.4   1   1   1.5e-29     1e-25   90.3   0.0     2   204   436   617   435   681 0.79 Penicillin binding protein transpeptidase domain
TOBE                 PF03459.12    64 seq1787_BIOID52483   -            142   1.1e-32  111.8   6.6   1   2   4.5e-21   6.2e-17   61.3   0.8     2    64     4    66     3    66 0.98 TOBE domain
TOBE                 PF03459.12    64 seq1787_BIOID52483   -            142   1.1e-32  111.8   6.6   2   2   9.4e-19   1.3e-14   53.9   0.3     2    63    76   137    76   138 0.98 TOBE domain
T2SL                 PF05134.8    230 seq1788_BIOID52483   -            387   6.7e-55  185.6   1.8   1   1   1.7e-58   1.2e-54  184.8   1.2     2   230     7   233     6   233 0.98 Type II secretion system (T2SS), protein L
GspL_C               PF12693.2    158 seq1788_BIOID52483   -            387   2.9e-35  121.2   4.4   1   1   7.2e-39   4.9e-35  120.5   3.0     6   157   241   385   238   387 0.97 GspL periplasmic domain
Dynamin_N            PF00350.18   168 seq1792_BIOID52483   -            788   6.7e-19   68.1   0.1   1   1   5.5e-22   2.5e-18   66.3   0.0     1   148   118   324   118   346 0.77 Dynamin family
MMR_HSR1             PF01926.18   114 seq1792_BIOID52483   -            788   4.3e-08   33.0   0.0   1   1   1.3e-10   5.9e-07   29.3   0.0     2   114   118   344   117   344 0.79 50S ribosome-binding GTPase
DUF2645              PF10840.3    103 seq1793_BIOID52483   -            108   4.2e-47  158.4   7.6   1   1   3.4e-51   4.6e-47  158.3   5.3     1   103     5   107     5   107 1.00 Protein of unknown function (DUF2645)
Aldedh               PF00171.17   462 seq1794_BIOID52483   -            474  4.1e-165  549.4   0.1   1   1  3.4e-169  4.7e-165  549.2   0.1     3   462    13   470    11   470 0.97 Aldehyde dehydrogenase family
CsiD                 PF08943.5    297 seq1795_BIOID52483   -            325  2.9e-148  492.4   0.0   1   1  4.8e-152  3.3e-148  492.2   0.0     1   297    20   315    20   315 1.00 CsiD
TauD                 PF02668.11   258 seq1795_BIOID52483   -            325   5.7e-11   42.4   0.1   1   1   1.4e-14   9.4e-11   41.7   0.0    33   256    88   309    66   311 0.80 Taurine catabolism dioxygenase TauD, TfdA family
UDG                  PF03167.14   152 seq1796_BIOID52483   -            229   1.5e-30  105.5   0.0   1   1   1.6e-34   2.2e-30  105.0   0.0     6   152    54   211    50   211 0.96 Uracil DNA glycosylase superfamily
DUF830               PF05708.7    158 seq1797_BIOID52483   -            200   7.2e-44  149.4   0.0   1   1   6.1e-48   8.3e-44  149.2   0.0     2   158     9   185     8   185 0.98 Orthopoxvirus protein of unknown function (DUF830)
DUF4008              PF13186.1     64 seq1798_BIOID52483   -            411   5.6e-12   45.6   0.5   1   1   3.5e-15   1.2e-11   44.6   0.3     4    64   282   343   276   343 0.90 Domain of unknown function (DUF4008)
Radical_SAM          PF04055.16   166 seq1798_BIOID52483   -            411   2.4e-11   43.9   0.0   1   1   1.3e-14   4.6e-11   43.0   0.0     6   147    20   169    16   188 0.80 Radical SAM superfamily
Fer4_12              PF13353.1    139 seq1798_BIOID52483   -            411   7.3e-07   29.2   0.0   1   1   3.9e-10   1.3e-06   28.4   0.0    13   114    19   125    17   150 0.63 4Fe-4S single cluster domain
Prok-JAB             PF14464.1    105 seq1799_BIOID52483   -            247   3.3e-20   71.4   0.3   1   1     4e-23   2.7e-19   68.5   0.1     5    96     5    98     2   109 0.93 Prokaryotic homologs of the JAB domain
NLPC_P60             PF00877.14   105 seq1799_BIOID52483   -            247   3.7e-14   52.2   0.0   1   1   7.5e-18   5.1e-14   51.8   0.0     1   104   111   223   111   224 0.94 NlpC/P60 family
LpxB                 PF02684.10   373 seq1800_BIOID52483   -            382  4.7e-152  505.8   0.0   1   1  3.9e-156  5.3e-152  505.6   0.0     1   373     9   377     9   377 1.00 Lipid-A-disaccharide synthetase
ABC2_membrane        PF01061.19   209 seq1802_BIOID52483   -            256   5.5e-36  123.5  24.8   1   1     4e-40   5.5e-36  123.5  17.2     3   209     9   219     7   219 0.93 ABC-2 type transporter
Epimerase            PF01370.16   236 seq1803_BIOID52483   -            304   5.1e-27   94.7   0.0   1   1   1.9e-29   3.3e-26   92.0   0.0     1   233     5   206     5   209 0.89 NAD dependent epimerase/dehydratase family
NAD_binding_10       PF13460.1    183 seq1803_BIOID52483   -            304     1e-23   84.1   0.0   1   1   8.4e-27   1.4e-23   83.6   0.0     1   177     5   192     5   197 0.87 NADH(P)-binding
NAD_binding_4        PF07993.7    249 seq1803_BIOID52483   -            304   1.9e-17   62.9   0.2   1   2   7.8e-08   0.00013   20.8   0.1     1    33     7    37     7    54 0.81 Male sterility protein
NAD_binding_4        PF07993.7    249 seq1803_BIOID52483   -            304   1.9e-17   62.9   0.2   2   2     1e-07   0.00017   20.4   0.0    79   137    55   114    39   120 0.84 Male sterility protein
3Beta_HSD            PF01073.14   280 seq1803_BIOID52483   -            304   7.2e-17   60.8   0.0   1   1   1.2e-14     2e-11   43.0   0.0     1   119     6   114     6   120 0.85 3-beta hydroxysteroid dehydrogenase/isomerase family
NmrA                 PF05368.8    233 seq1803_BIOID52483   -            304   2.7e-14   52.8   0.0   1   1   2.1e-17   3.7e-14   52.4   0.0     1   105     5   114     5   151 0.86 NmrA-like family
adh_short            PF00106.20   167 seq1803_BIOID52483   -            304   6.5e-07   29.3   5.0   1   1   2.1e-09   3.6e-06   26.8   2.0     2   165     4   139     3   141 0.85 short chain dehydrogenase
Glyco_transf_9       PF01075.12   247 seq1804_BIOID52483   -            326   7.3e-84  280.7   0.1   1   1     7e-88   9.6e-84  280.3   0.1     1   234    75   304    75   315 0.97 Glycosyltransferase family 9 (heptosyltransferase)
PfkB                 PF00294.19   301 seq1808_BIOID52483   -            434   2.4e-56  190.9   0.0   1   1   2.5e-60   3.4e-56  190.4   0.0     4   294    55   414    52   422 0.91 pfkB family carbohydrate kinase
Radical_SAM          PF04055.16   166 seq1810_BIOID52483   -            292   1.4e-23   83.7   0.0   1   1   4.4e-27     2e-23   83.2   0.0     1   157    41   222    41   231 0.94 Radical SAM superfamily
Fer4_12              PF13353.1    139 seq1810_BIOID52483   -            292     1e-10   41.7   0.1   1   1   7.9e-14   3.6e-10   39.9   0.1     2    84    34   147    33   196 0.80 4Fe-4S single cluster domain
Fer4_14              PF13394.1    117 seq1810_BIOID52483   -            292   9.6e-07   28.7   0.6   1   1   5.9e-09   2.7e-05   24.0   0.4     3   103    42   171    40   183 0.83 4Fe-4S single cluster domain
ABC_tran             PF00005.22   118 seq1811_BIOID52483   -            401   5.6e-22   78.2   0.0   1   1   3.6e-25   1.2e-21   77.0   0.0     1   117    73   191    73   192 0.92 ABC transporter
TOBE_2               PF08402.5     75 seq1811_BIOID52483   -            401   9.6e-12   44.6   0.3   1   1   1.2e-14   4.2e-11   42.5   0.1     1    75   313   385   313   385 0.95 TOBE domain
Fer4_11              PF13247.1     99 seq1813_BIOID52483   -            205   1.2e-31  108.4  10.9   1   1   8.5e-35   1.2e-31  108.4   7.5     3    97    60   153    58   155 0.97 4Fe-4S dicluster domain
Fer4_2               PF12797.2     22 seq1813_BIOID52483   -            205   1.1e-13   50.0  30.8   1   1   6.7e-10   9.1e-07   28.3   0.6     2    20     6    24     5    33 0.89 4Fe-4S binding domain
Fer4                 PF00037.22    24 seq1813_BIOID52483   -            205   9.1e-13   47.1  35.1   1   1   8.5e-11   1.2e-07   30.9   3.3     1    23    92   114    92   115 0.94 4Fe-4S binding domain
Fer4_7               PF12838.2     52 seq1813_BIOID52483   -            205   2.4e-12   46.9  28.1   1   1   9.2e-10   1.3e-06   28.6   7.3     2    50    99   147    98   149 0.87 4Fe-4S dicluster domain
Fer4_9               PF13187.1     55 seq1813_BIOID52483   -            205   8.2e-12   45.0  26.6   1   1   5.5e-10   7.5e-07   29.2   7.4     2    53    99   148    98   150 0.95 4Fe-4S dicluster domain
Fer4_10              PF13237.1     52 seq1813_BIOID52483   -            205   4.5e-11   42.2  30.2   1   1   8.2e-09   1.1e-05   24.9   8.0     2    52    92   146    91   146 0.76 4Fe-4S dicluster domain
Fer4_4               PF12800.2     17 seq1813_BIOID52483   -            205   1.7e-10   40.2  32.5   1   3     3e-05      0.04   14.1   2.3     1    15    11    25    11    29 0.90 4Fe-4S binding domain
Fer4_4               PF12800.2     17 seq1813_BIOID52483   -            205   1.7e-10   40.2  32.5   2   3   3.3e-05     0.045   13.9   2.0     2    16    65    81    64    85 0.86 4Fe-4S binding domain
Fer4_4               PF12800.2     17 seq1813_BIOID52483   -            205   1.7e-10   40.2  32.5   3   3   2.9e-07    0.0004   20.3   2.0     2    17    97   112    96   112 0.91 4Fe-4S binding domain
Fer4_6               PF12837.2     24 seq1813_BIOID52483   -            205   2.4e-10   39.7  39.6   1   1   3.1e-09   4.2e-06   26.2   3.2     1    23    91   113    91   114 0.95 4Fe-4S binding domain
Fer4_3               PF12798.2     15 seq1813_BIOID52483   -            205   7.3e-07   29.1  40.1   1   2   9.4e-06     0.013   15.9   4.2     1    15    67    83    67    83 0.98 4Fe-4S binding domain
Fer4_3               PF12798.2     15 seq1813_BIOID52483   -            205   7.3e-07   29.1  40.1   2   2   4.8e-05     0.065   13.7   1.6     1    13   126   147   126   149 0.94 4Fe-4S binding domain
Ank_4                PF13637.1     54 seq1816_BIOID52483   -             57   1.7e-08   34.6   0.0   1   1   1.4e-12     2e-08   34.4   0.0     8    51    13    56     9    57 0.96 Ankyrin repeats (many copies)
MutS_V               PF00488.16   235 seq1817_BIOID52483   -            853  7.3e-105  349.4   0.0   1   1  4.6e-108  1.3e-104  348.6   0.0     1   234   567   798   567   799 0.99 MutS domain V
MutS_III             PF05192.13   204 seq1817_BIOID52483   -            853   3.5e-49  167.2   3.1   1   1   2.4e-52   6.4e-49  166.3   2.1     1   204   271   560   271   560 0.96 MutS domain III
MutS_I               PF01624.15   113 seq1817_BIOID52483   -            853   2.8e-44  149.6   0.0   1   1   2.8e-47   7.6e-44  148.2   0.0     1   112    11   122    11   123 0.99 MutS domain I
MutS_II              PF05188.12   137 seq1817_BIOID52483   -            853   1.8e-33  115.3   0.0   1   1   1.6e-36   4.5e-33  114.1   0.0     1   137   131   256   131   256 0.98 MutS domain II
MutS_IV              PF05190.13    92 seq1817_BIOID52483   -            853   3.3e-28   97.5   0.1   1   1   3.6e-31   9.9e-28   96.0   0.1     1    90   428   517   428   519 0.97 MutS family domain IV
T2SM                 PF04612.7    160 seq1822_BIOID52483   -            161     3e-27   95.2   0.1   1   1   2.4e-31   3.3e-27   95.1   0.0     2   156     8   156     7   160 0.91 Type II secretion system (T2SS), protein M
Lambda_tail_I        PF06805.7     82 seq1823_BIOID52483   -            183   6.5e-14   51.4   0.1   1   1     1e-17   1.4e-13   50.3   0.0    25    82     2    64     1    64 0.98 Bacteriophage lambda tail assembly protein I
DAO                  PF01266.19   358 seq1826_BIOID52483   -            443   6.1e-60  202.8   0.0   1   1   5.3e-64   7.3e-60  202.6   0.0     1   356    25   412    25   414 0.86 FAD dependent oxidoreductase
DmsC                 PF04976.7    276 seq1828_BIOID52483   -            364  1.9e-114  381.4  20.4   1   1  1.7e-118  2.3e-114  381.2  14.1     1   276    81   354    81   354 0.99 DMSO reductase anchor subunit (DmsC)
Ank_2                PF12796.2     89 seq1829_BIOID52483   -             77     1e-11   44.8   0.0   1   1   2.8e-12   7.6e-09   35.6   0.0    39    83    33    77    29    77 0.94 Ankyrin repeats (3 copies)
Ank                  PF00023.25    33 seq1829_BIOID52483   -             77   1.4e-11   43.4   0.0   1   2   2.7e-09   7.5e-06   25.3   0.0     2    33    15    51    14    51 0.97 Ankyrin repeat
Ank                  PF00023.25    33 seq1829_BIOID52483   -             77   1.4e-11   43.4   0.0   2   2   2.2e-06    0.0061   16.2   0.0     1    26    52    77    52    77 0.97 Ankyrin repeat
Ank_4                PF13637.1     54 seq1829_BIOID52483   -             77   2.6e-09   37.2   0.0   1   1   3.2e-10   8.7e-07   29.1   0.0    16    54    35    73    31    73 0.96 Ankyrin repeats (many copies)
EIIA-man             PF03610.11   116 seq1830_BIOID52483   -            146     2e-28   98.6   0.0   1   1   1.7e-32   2.3e-28   98.4   0.0     1   115     3   116     3   117 0.98 PTS system fructose IIA component
MFS_1                PF07690.11   354 seq1831_BIOID52483   -            438   1.1e-20   73.5  37.9   1   1   1.7e-24   1.1e-20   73.5  26.3     2   342    32   389    30   398 0.77 Major Facilitator Superfamily
Sugar_tr             PF00083.19   451 seq1831_BIOID52483   -            438   6.6e-06   24.8   7.9   1   1   9.7e-10   6.6e-06   24.8   5.4    43   182    52   222     5   246 0.78 Sugar (and other) transporter
PP-binding           PF00550.20    67 seq1832_BIOID52483   -             82   1.2e-12   47.8   0.8   1   1   9.7e-17   1.3e-12   47.6   0.6     1    66     9    74     9    75 0.92 Phosphopantetheine attachment site
HTH_31               PF13560.1     64 seq1833_BIOID52483   -             96   6.8e-11   42.0   0.0   1   1   7.9e-14   3.6e-10   39.7   0.0     4    46    35    76    34    93 0.82 Helix-turn-helix domain
HTH_3                PF01381.17    55 seq1833_BIOID52483   -             96   3.2e-09   36.3   0.1   1   1     2e-12   9.2e-09   34.9   0.0     1    38    37    74    37    85 0.96 Helix-turn-helix
HTH_19               PF12844.2     64 seq1833_BIOID52483   -             96     2e-08   34.0   0.0   1   1   2.1e-11   9.4e-08   31.8   0.0     3    55    36    87    36    95 0.83 Helix-turn-helix domain
RNase_HII            PF01351.13   198 seq1834_BIOID52483   -            198   1.7e-57  194.1   0.0   1   1   1.4e-61     2e-57  193.9   0.0     1   197    13   189    13   190 0.99 Ribonuclease HII
Peptidase_A24        PF01478.13   106 seq1835_BIOID52483   -            225   2.4e-29  101.4  11.5   1   1   1.8e-33   2.4e-29  101.4   8.0     1   105    81   189    81   190 0.94 Type IV leader peptidase family
DUF2877              PF11392.3    111 seq1836_BIOID52483   -            287   2.8e-33  114.3   0.0   1   1   3.9e-37   5.4e-33  113.4   0.0     1   110   167   276   167   277 0.98 Protein of unknown function (DUF2877)
Aminotran_1_2        PF00155.16   363 seq1838_BIOID52483   -            390   2.9e-54  184.2   0.0   1   1   7.7e-58   3.5e-54  184.0   0.0     2   362    44   384    43   385 0.92 Aminotransferase class I and II
Cys_Met_Meta_PP      PF01053.15   386 seq1838_BIOID52483   -            390   3.4e-05   22.1   0.0   1   1   1.1e-08     5e-05   21.6   0.0    26   183    55   216    47   239 0.88 Cys/Met metabolism PLP-dependent enzyme
Aminotran_5          PF00266.14   371 seq1838_BIOID52483   -            390   5.1e-05   22.0   0.0   1   1   1.9e-08   8.5e-05   21.3   0.0    49   181    94   216    71   219 0.88 Aminotransferase class-V
Phage-tail_3         PF13550.1    164 seq1839_BIOID52483   -            939   1.1e-39  135.6   0.0   1   1   1.7e-43   2.4e-39  134.6   0.0     1   162   330   498   330   500 0.96 Putative phage tail protein
PTS_IIB              PF02302.12    90 seq1840_BIOID52483   -            113   7.1e-13   48.6   0.0   1   1   6.3e-17   8.6e-13   48.4   0.0     2    87     6    94     5    97 0.92 PTS system, Lactose/Cellobiose specific IIB subunit
Polysacc_deac_1      PF01522.16   124 seq1842_BIOID52483   -            409   8.1e-20   70.5   0.0   1   1   9.3e-24   1.3e-19   69.9   0.0     3   122   228   366   226   368 0.93 Polysaccharide deacetylase
GHMP_kinases_N       PF00288.21    67 seq1844_BIOID52483   -            310   1.7e-17   63.1   0.3   1   1   5.7e-21   3.9e-17   61.9   0.2     2    67    84   150    83   150 0.95 GHMP kinases N terminal domain
GHMP_kinases_C       PF08544.8     85 seq1844_BIOID52483   -            310     1e-11   44.7   1.8   1   1   1.9e-15   1.3e-11   44.3   0.0     2    83   211   287   210   289 0.92 GHMP kinases C terminal
DUF2566              PF10753.4     55 seq1849_BIOID52483   -             82   5.1e-29   99.8   5.2   1   1   4.8e-33   6.6e-29   99.4   3.6     1    55    28    82    28    82 0.99 Protein of unknown function (DUF2566)
DNA_pol3_alpha       PF07733.7    426 seq1851_BIOID52483   -           1160  3.1e-177  589.1   0.0   1   1  8.8e-181    4e-177  588.8   0.0     2   426   291   735   290   735 0.96 Bacterial DNA polymerase III alpha subunit
PHP                  PF02811.14   175 seq1851_BIOID52483   -           1160   8.8e-30  103.6   0.0   1   1   5.3e-33   2.4e-29  102.2   0.0     1   170     7   178     7   185 0.96 PHP domain
tRNA_anti            PF01336.20    76 seq1851_BIOID52483   -           1160   1.3e-08   34.4   0.1   1   1   5.4e-12   2.5e-08   33.5   0.1     2    75  1000  1072   994  1073 0.88 OB-fold nucleic acid binding domain
LamB                 PF02264.10   398 seq1852_BIOID52483   -            446  2.6e-168  560.0  25.6   1   1  2.2e-172    3e-168  559.9  17.8     1   398    28   446    28   446 0.97 LamB porin
Thioredoxin          PF00085.15   104 seq1853_BIOID52483   -            139   4.4e-30  103.3   0.9   1   1   2.9e-32   6.6e-29   99.5   0.0     2   102    37   136    36   138 0.94 Thioredoxin
Thioredoxin_2        PF13098.1    112 seq1853_BIOID52483   -            139   1.4e-12   47.6   0.0   1   1     4e-15     9e-12   45.0   0.0     7   112    54   135    49   135 0.88 Thioredoxin-like domain
Thioredoxin_7        PF13899.1     82 seq1853_BIOID52483   -            139   5.9e-08   32.5   0.4   1   1     3e-10   6.7e-07   29.1   0.0     7    81    42   114    36   115 0.82 Thioredoxin-like
Redoxin              PF08534.5    146 seq1853_BIOID52483   -            139   2.6e-06   26.9   0.0   1   1     4e-08     9e-05   21.9   0.0    28    73    52    95    34   103 0.87 Redoxin
HyaE                 PF07449.6    107 seq1853_BIOID52483   -            139   8.6e-05   22.2   0.0   1   1   6.1e-08   0.00014   21.6   0.0    52   100    76   124    67   129 0.87 Hydrogenase-1 expression protein HyaE
DUF2526              PF10735.4     77 seq1854_BIOID52483   -             77   3.1e-47  158.3   5.7   1   1   2.5e-51   3.4e-47  158.2   4.0     1    77     1    77     1    77 1.00 Protein of unknown function (DUF2526)
Xan_ur_permease      PF00860.15   389 seq1855_BIOID52483   -            525  2.5e-120  401.4  46.9   1   1  2.6e-124  3.5e-120  400.9  32.5     2   385    72   451    71   455 0.98 Permease family
YjcZ                 PF13990.1    270 seq1856_BIOID52483   -            292  1.3e-116  388.3   6.4   1   1  1.1e-120  1.5e-116  388.1   4.5     1   270    21   287    21   287 0.99 YjcZ-like protein
Exonuc_VII_L         PF02601.10   319 seq1859_BIOID52483   -            455   6.9e-91  304.6   1.2   1   1     2e-94   8.9e-91  304.2   0.9     1   319   126   442   126   442 0.96 Exonuclease VII, large subunit
tRNA_anti_2          PF13742.1     99 seq1859_BIOID52483   -            455   3.4e-34  116.5   0.0   1   1   1.7e-37     8e-34  115.3   0.0     1    99     9   104     9   104 0.98 OB-fold nucleic acid binding domain
tRNA_anti            PF01336.20    76 seq1859_BIOID52483   -            455   4.3e-09   35.9   0.0   1   1   2.2e-12     1e-08   34.7   0.0     1    75    30   104    30   105 0.96 OB-fold nucleic acid binding domain
Nitrate_red_del      PF02613.10   136 seq1860_BIOID52483   -            204     2e-29  102.0   0.8   1   1     2e-33   2.7e-29  101.5   0.6     7   134    41   164    19   166 0.93 Nitrate reductase delta subunit
Ligase_CoA           PF00549.14   153 seq1861_BIOID52483   -            515   2.7e-48  163.3   0.0   1   1   3.9e-50   2.7e-46  156.8   0.0     1   148   346   503   346   508 0.97 CoA-ligase
CoA_binding          PF02629.14    96 seq1861_BIOID52483   -            515   2.9e-20   72.4   0.1   1   1   4.1e-22   2.8e-18   66.0   0.0     2    96   188   284   187   284 0.97 CoA binding domain
Aldedh               PF00171.17   462 seq1863_BIOID52483   -            482  1.1e-175  584.3   0.1   1   1  8.9e-180  1.2e-175  584.1   0.1     1   461    19   477    19   478 0.99 Aldehyde dehydrogenase family
Fucose_iso_N1        PF07881.7    171 seq1864_BIOID52483   -            591   1.7e-87  291.1   0.0   1   1   6.2e-91   2.8e-87  290.4   0.0     3   171     6   174     4   174 0.99 L-fucose isomerase, first N-terminal domain
Fucose_iso_N2        PF07882.7    181 seq1864_BIOID52483   -            591   1.5e-80  269.0   1.0   1   1   5.3e-84   2.4e-80  268.3   0.7     1   181   175   355   175   355 0.99 L-fucose isomerase, second N-terminal domain
Fucose_iso_C         PF02952.12   142 seq1864_BIOID52483   -            591   9.7e-55  183.8   0.0   1   1   3.3e-58   1.5e-54  183.2   0.0     2   142   385   554   384   554 0.94 L-fucose isomerase, C-terminal domain
DTW                  PF03942.10   204 seq1865_BIOID52483   -            240   3.2e-60  202.7   0.0   1   1   2.8e-64   3.8e-60  202.4   0.0     1   202    35   224    35   226 0.98 DTW domain
RHH_1                PF01402.16    39 seq1866_BIOID52483   -             81   5.5e-11   41.7   0.5   1   1   5.7e-15   7.7e-11   41.2   0.4     2    39    15    52    14    52 0.96 Ribbon-helix-helix protein, copG family
PALP                 PF00291.20   307 seq1869_BIOID52483   -            428   1.9e-33  115.8   0.0   1   1     2e-37   2.7e-33  115.3   0.0    30   289    96   366    94   374 0.81 Pyridoxal-phosphate dependent enzyme
Voltage_CLC          PF00654.15   355 seq1872_BIOID52483   -            438   3.5e-72  243.2  33.9   1   1   2.6e-76   3.5e-72  243.2  23.5     5   354    83   422    79   423 0.91 Voltage gated chloride channel
DUF2612              PF11041.3    187 seq1873_BIOID52483   -            214   2.2e-47  160.9   0.9   1   1   1.6e-48   2.2e-44  151.1   0.0     3   184     3   187     1   190 0.95 Protein of unknown function (DUF2612)
tRNA-synt_1g         PF09334.6    391 seq1876_BIOID52483   -            680  2.4e-156  520.2   0.1   1   1  1.1e-159    3e-156  519.8   0.0     1   390    11   400    11   401 0.98 tRNA synthetases class I (M)
tRNA_bind            PF01588.15    95 seq1876_BIOID52483   -            680   1.5e-22   79.1   0.0   1   1   1.2e-25   3.4e-22   77.9   0.0     1    94   584   677   584   678 0.98 Putative tRNA binding domain
tRNA-synt_1          PF00133.17   601 seq1876_BIOID52483   -            680   2.6e-18   65.2   1.5   1   1   3.1e-15   8.5e-12   43.7   0.1    25   103    11    88     3   116 0.83 tRNA synthetases class I (I, L, M and V)
tRNA-synt_1e         PF01406.14   301 seq1876_BIOID52483   -            680   3.5e-14   52.5   0.4   1   2   5.3e-09   1.4e-05   24.2   0.0    10   120    11   122     3   135 0.87 tRNA synthetases class I (C) catalytic domain
tRNA-synt_1e         PF01406.14   301 seq1876_BIOID52483   -            680   3.5e-14   52.5   0.4   2   2   1.5e-09   4.2e-06   25.9   0.0   213   282   297   365   290   383 0.82 tRNA synthetases class I (C) catalytic domain
Flg_bbr_C            PF06429.8     74 seq1877_BIOID52483   -            143   1.5e-09   37.5   0.1   1   1   2.2e-13   1.5e-09   37.5   0.1    32    74    98   140    68   140 0.88 Flagellar basal body rod FlgEFG protein C-terminal
Flg_bb_rod           PF00460.15    31 seq1877_BIOID52483   -            143   3.2e-06   26.6   4.5   1   1   4.6e-10   3.2e-06   26.6   3.1     3    26     9    32     8    34 0.93 Flagella basal body rod protein
IgaA                 PF07095.6    706 seq1878_BIOID52483   -            711         0 1237.3   0.0   1   1         0         0 1237.0   0.0     1   705     1   706     1   707 1.00 Intracellular growth attenuator protein IgaA
ATP-grasp_5          PF13549.1    222 seq1879_BIOID52483   -            886   3.3e-74  248.7   0.3   1   1   3.4e-77   7.7e-74  247.5   0.1     1   221   472   693   472   694 0.96 ATP-grasp domain
Succ_CoA_lig         PF13607.1    138 seq1879_BIOID52483   -            886   1.3e-46  157.5   0.1   1   1   1.1e-49   2.4e-46  156.6   0.1     1   138   147   280   147   280 0.97 Succinyl-CoA ligase like flavodoxin domain
CoA_binding_2        PF13380.1    115 seq1879_BIOID52483   -            886   1.9e-23   82.7   0.0   1   1   1.1e-25   2.6e-22   79.0   0.0     1   113    13   130    13   132 0.95 CoA binding domain
Acetyltransf_1       PF00583.19    83 seq1879_BIOID52483   -            886     1e-10   41.4   0.0   1   1   1.6e-13   3.7e-10   39.5   0.0    10    82   781   863   775   864 0.81 Acetyltransferase (GNAT) family
Acetyltransf_3       PF13302.1    142 seq1879_BIOID52483   -            886   1.9e-09   37.8   0.0   1   1   1.7e-12   3.9e-09   36.8   0.0     1   142   725   864   725   864 0.80 Acetyltransferase (GNAT) domain
Acetyltransf_4       PF13420.1    155 seq1879_BIOID52483   -            886     1e-06   28.6   0.0   1   1   4.8e-08   0.00011   22.0   0.0     4   135   731   864   728   871 0.80 Acetyltransferase (GNAT) domain
Sugar_tr             PF00083.19   451 seq1883_BIOID52483   -            500   3.4e-71  240.0  24.6   1   1   1.4e-74   4.8e-71  239.5  17.0     3   446    28   448    25   453 0.95 Sugar (and other) transporter
MFS_1                PF07690.11   354 seq1883_BIOID52483   -            500   3.5e-37  127.8  38.7   1   2   1.9e-30   6.5e-27   94.1  10.0     9   257    38   310    30   311 0.75 Major Facilitator Superfamily
MFS_1                PF07690.11   354 seq1883_BIOID52483   -            500   3.5e-37  127.8  38.7   2   2   4.5e-14   1.5e-10   40.2  14.9    37   171   300   437   297   467 0.80 Major Facilitator Superfamily
Osmo_CC              PF08946.5     46 seq1883_BIOID52483   -            500   2.6e-25   88.0   8.8   1   1   1.5e-28     5e-25   87.1   6.1     1    46   454   499   454   499 0.99 Osmosensory transporter coiled coil
MFS_2                PF13347.1    427 seq1883_BIOID52483   -            500   1.9e-08   33.0  32.3   1   1   2.9e-10   9.8e-07   27.3   5.8   137   341   160   378   144   391 0.63 MFS/sugar transport protein
MutH                 PF02976.10   104 seq1886_BIOID52483   -            229   1.1e-37  127.8   0.0   1   1   1.2e-41   1.6e-37  127.4   0.0     1   104    58   157    58   157 0.99 DNA mismatch repair enzyme MutH
Metallophos          PF00149.23   201 seq1887_BIOID52483   -            218   2.4e-14   53.1   2.0   1   1   1.1e-17   7.4e-14   51.5   1.4     2   171    16   161    15   191 0.74 Calcineurin-like phosphoesterase
Metallophos_2        PF12850.2    156 seq1887_BIOID52483   -            218   3.5e-07   30.0   0.0   1   1   8.3e-11   5.7e-07   29.3   0.0     3   137    17   207    16   213 0.64 Calcineurin-like phosphoesterase superfamily domain
Sigma54_activat      PF00158.21   168 seq1888_BIOID52483   -            649   2.8e-31  108.1   0.0   1   1   1.6e-34   5.3e-31  107.2   0.0     4   167   348   504   345   505 0.95 Sigma-54 interaction domain
HTH_8                PF02954.14    42 seq1888_BIOID52483   -            649   1.3e-12   46.9   0.3   1   1   8.9e-16     3e-12   45.7   0.2     1    42   598   639   598   639 0.97 Bacterial regulatory protein, Fis family
PAS                  PF00989.19   113 seq1888_BIOID52483   -            649   1.4e-09   37.5   0.2   1   1   1.2e-11   4.2e-08   32.8   0.0     5   112   227   322   223   323 0.96 PAS fold
AAA_2                PF07724.9    171 seq1888_BIOID52483   -            649   2.3e-07   30.7   0.0   1   1   1.9e-10   6.4e-07   29.3   0.0     2   154   365   522   364   533 0.85 AAA domain (Cdc48 subfamily)
Transposase_31       PF04754.7    205 seq1892_BIOID52483   -            310   1.5e-80  269.2   0.3   1   1   1.1e-84   1.5e-80  269.2   0.2     1   203     7   207     7   209 0.98 Putative transposase, YhgA-like
MalM                 PF07148.7    136 seq1893_BIOID52483   -            306   2.1e-49  166.3   0.1   1   1   2.2e-53     3e-49  165.8   0.0     2   136    75   210    74   210 0.98 Maltose operon periplasmic protein precursor (MalM)
FlgD                 PF03963.9     82 seq1896_BIOID52483   -            237   1.1e-16   60.4   9.5   1   1   4.3e-20     2e-16   59.7   6.6     9    79    12    81     2    84 0.76 Flagellar hook capping protein - N-terminal region
FLgD_tudor           PF13861.1     61 seq1896_BIOID52483   -            237   4.8e-13   48.7   0.5   1   1   1.8e-16   8.2e-13   48.0   0.4     2    60    91   227    90   228 0.97 FlgD Tudor-like domain
FlgD_ig              PF13860.1     81 seq1896_BIOID52483   -            237   9.7e-09   34.7   0.3   1   1   4.8e-12   2.2e-08   33.6   0.2     8    80   112   185   106   186 0.83 FlgD Ig-like domain
Aminotran_3          PF00202.16   339 seq1899_BIOID52483   -            428  2.9e-120  401.0   0.2   1   1  2.5e-124  3.4e-120  400.8   0.1     2   338    29   362    28   363 0.98 Aminotransferase class-III
DUF1116              PF06545.6    216 seq1900_BIOID52483   -            472   1.2e-93  312.0   0.4   1   1   1.1e-97   1.6e-93  311.6   0.3     1   216   143   358   143   358 1.00 Protein of unknown function (DUF1116)
GGDEF                PF00990.16   161 seq1901_BIOID52483   -            479   2.2e-50  170.2   0.0   1   1   2.3e-54   3.1e-50  169.7   0.0     1   161   306   463   306   463 0.98 GGDEF domain
NUDIX                PF00293.23   135 seq1902_BIOID52483   -            182   3.3e-18   65.5   0.0   1   1     3e-22   4.2e-18   65.1   0.0     2   131    32   161    31   165 0.83 NUDIX domain
TerC                 PF03741.11   184 seq1903_BIOID52483   -            237   4.5e-51  172.7  15.2   1   1   4.5e-55   6.1e-51  172.3  10.6     2   183    17   203    16   204 0.96 Integral membrane protein TerC family
DUF2502              PF10697.4     82 seq1904_BIOID52483   -             98   2.1e-23   82.0  16.2   1   1     2e-27   2.7e-23   81.7  11.2     1    82    25    97    25    97 0.90 Protein of unknown function (DUF2502)
phage_tail_N         PF08400.5    134 seq1906_BIOID52483   -            257   2.1e-36  124.4   0.0   1   1   3.1e-40   4.3e-36  123.4   0.0     2   134     4   136     3   137 0.96 Prophage tail fibre N-terminal
FGGY_N               PF00370.16   245 seq1907_BIOID52483   -            482   9.1e-86  287.0   0.0   1   1   1.8e-89   1.2e-85  286.6   0.0     1   245    15   259    15   259 0.99 FGGY family of carbohydrate kinases, N-terminal domain
FGGY_C               PF02782.11   197 seq1907_BIOID52483   -            482   2.2e-24   86.1   0.7   1   1   2.9e-27     2e-23   83.0   0.5     3   195   269   448   268   450 0.80 FGGY family of carbohydrate kinases, C-terminal domain
Caudo_TAP            PF02413.12   130 seq1908_BIOID52483   -            157   5.5e-09   36.1   0.0   1   1   6.4e-13   8.7e-09   35.5   0.0     2    91    28   118    27   140 0.90 Caudovirales tail fibre assembly protein
DUF3521              PF12035.3     35 seq1912_BIOID52483   -             46   1.9e-09   37.1   0.2   1   1   2.8e-13   3.8e-09   36.1   0.1     1    35     1    34     1    34 0.93 Protein of unknown function (DUF3521)
Isochorismatase      PF00857.15   174 seq1914_BIOID52483   -            188   6.5e-39  133.5   0.0   1   1   5.4e-43   7.3e-39  133.3   0.0     1   173     9   182     9   183 0.93 Isochorismatase family
Chor_lyase           PF04345.8    168 seq1916_BIOID52483   -            165     4e-31  107.5   0.0   1   1   3.5e-35   4.8e-31  107.3   0.0    11   163    16   165    10   165 0.90 Chorismate lyase
FlaE                 PF07559.9    130 seq1917_BIOID52483   -            400   2.9e-26   92.5  13.1   1   1   6.4e-30   2.9e-26   92.5   9.1     1   130   170   281   170   281 0.96 Flagellar basal body protein FlaE
Flg_bbr_C            PF06429.8     74 seq1917_BIOID52483   -            400   5.4e-17   61.3   0.1   1   1   1.2e-20   5.4e-17   61.3   0.0     2    72   322   397   321   399 0.87 Flagellar basal body rod FlgEFG protein C-terminal
Flg_bb_rod           PF00460.15    31 seq1917_BIOID52483   -            400   1.8e-06   27.4   2.4   1   1   3.9e-10   1.8e-06   27.4   1.7     3    31     5    33     4    33 0.97 Flagella basal body rod protein
DUF903               PF06004.7     50 seq1925_BIOID52483   -             72   3.5e-24   83.9   2.4   1   1   2.9e-28     4e-24   83.7   1.7     1    50    23    72    23    72 0.98 Bacterial protein of unknown function (DUF903)
NAD_binding_2        PF03446.10   162 seq1928_BIOID52483   -            302   1.3e-36  125.8   6.1   1   1   1.4e-40   1.9e-36  125.2   4.2     3   161     8   168     6   169 0.95 NAD binding domain of 6-phosphogluconate dehydrogenase
DUF72                PF01904.13   230 seq1929_BIOID52483   -            272   8.7e-53  179.3   1.4   1   1   7.7e-57   1.1e-52  179.0   0.9    11   229    21   251    11   252 0.90 Protein of unknown function DUF72
UbiA                 PF01040.13   257 seq1930_BIOID52483   -            290   1.1e-40  139.3  24.8   1   1   9.9e-45   1.4e-40  139.0  17.2     2   256    26   277    25   283 0.86 UbiA prenyltransferase family
AA_permease          PF00324.16   479 seq1934_BIOID52483   -            487  2.7e-121  405.1  48.9   1   1  4.5e-125  3.1e-121  404.9  33.9     1   474    39   474    39   479 0.98 Amino acid permease
AA_permease_2        PF13520.1    426 seq1934_BIOID52483   -            487   1.5e-42  145.5  48.2   1   1   2.7e-46   1.9e-42  145.2  33.4     5   424    39   460    35   466 0.86 Amino acid permease
Aldo_ket_red         PF00248.16   283 seq1937_BIOID52483   -            346   1.3e-74  250.3   0.0   1   1   1.1e-78   1.5e-74  250.2   0.0     2   281    16   337    15   339 0.95 Aldo/keto reductase family
AA_kinase            PF00696.23   241 seq1938_BIOID52483   -            316   9.8e-27   93.9   0.3   1   1   8.5e-31   1.2e-26   93.6   0.2     2   240     4   296     3   297 0.90 Amino acid kinase family
DUF4132              PF13569.1    180 seq1940_BIOID52483   -           1264   1.3e-53  181.0   0.0   1   1   6.2e-57   4.3e-53  179.4   0.0     1   179   988  1173   988  1174 0.96 Domain of unknown function (DUF4132)
WGR                  PF05406.10    81 seq1940_BIOID52483   -           1264   4.4e-16   58.5   2.3   1   1   1.3e-19   8.6e-16   57.5   0.7    11    78     4    68     1    71 0.92 WGR domain
HAD_2                PF13419.1    176 seq1941_BIOID52483   -            237   4.6e-23   82.2   0.1   1   1   8.7e-27     6e-23   81.8   0.1     1   174    28   205    28   206 0.87 Haloacid dehalogenase-like hydrolase
5_nucleotid_C        PF02872.13   156 seq1942_BIOID52483   -            550   7.7e-33  113.5   0.5   1   1   2.6e-36   1.8e-32  112.3   0.3     1   155   363   510   363   511 0.95 5'-nucleotidase, C-terminal domain
Metallophos          PF00149.23   201 seq1942_BIOID52483   -            550     5e-18   65.1   0.1   1   1     1e-21   7.1e-18   64.6   0.1     1   198    34   253    34   256 0.94 Calcineurin-like phosphoesterase
ACCA                 PF03255.9    145 seq1943_BIOID52483   -            319     6e-65  217.1   0.2   1   1   1.9e-68   8.7e-65  216.5   0.1     2   145     5   151     4   151 0.97 Acetyl co-enzyme A carboxylase carboxyltransferase alpha subunit
Carboxyl_trans       PF01039.17   493 seq1943_BIOID52483   -            319   1.5e-18   66.3   0.1   1   1   4.1e-22   1.9e-18   66.0   0.0   272   473    85   288    58   300 0.84 Carboxyl transferase domain
MdcE                 PF06833.6    234 seq1943_BIOID52483   -            319   6.6e-06   25.3   0.0   1   1     2e-09   9.1e-06   24.9   0.0     5   176    88   262    84   313 0.81 Malonate decarboxylase gamma subunit (MdcE)
Voltage_CLC          PF00654.15   355 seq1944_BIOID52483   -            418   6.7e-19   68.0  37.5   1   1   4.9e-23   6.7e-19   68.0  26.0    34   317    93   365    62   397 0.79 Voltage gated chloride channel
2-Hacid_dh_C         PF02826.14   178 seq1948_BIOID52483   -            312   6.9e-45  152.2   0.0   1   1   1.3e-48   8.9e-45  151.8   0.0     2   178   105   277   104   277 0.96 D-isomer specific 2-hydroxyacid dehydrogenase, NAD binding domain
NAD_binding_2        PF03446.10   162 seq1948_BIOID52483   -            312   1.4e-06   28.2   0.0   1   1   4.7e-10   3.2e-06   27.0   0.0     3    90   138   223   136   228 0.94 NAD binding domain of 6-phosphogluconate dehydrogenase
FAD_oxidored         PF12831.2    428 seq1949_BIOID52483   -            456   1.4e-98  330.6   1.3   1   1  8.3e-102   1.6e-98  330.4   0.9     2   428    19   448    18   448 0.85 FAD dependent oxidoreductase
Pyr_redox_3          PF13738.1    203 seq1949_BIOID52483   -            456     5e-07   29.8   0.1   1   1   5.4e-10   1.1e-06   28.7   0.0     1   136    20   163    20   199 0.73 Pyridine nucleotide-disulphide oxidoreductase
Pyr_redox_2          PF07992.9    200 seq1949_BIOID52483   -            456   2.3e-06   27.5   0.5   1   1   2.7e-09   5.2e-06   26.3   0.4     2    62    19    92    18   196 0.70 Pyridine nucleotide-disulphide oxidoreductase
GIDA                 PF01134.17   392 seq1949_BIOID52483   -            456   1.6e-06   27.1   1.0   1   1   8.3e-10   1.6e-06   27.1   0.7     2   136    19   146    18   190 0.65 Glucose inhibited division protein A
NAD_binding_8        PF13450.1     68 seq1949_BIOID52483   -            456   5.5e-06   26.2   0.7   1   1   9.5e-09   1.9e-05   24.5   0.5     1    46    21    69    21    76 0.87 NAD(P)-binding Rossmann-like domain
Thi4                 PF01946.12   230 seq1949_BIOID52483   -            456   2.1e-05   23.6   5.0   1   1   1.1e-07   0.00021   20.3   3.4    16   167    15   166     7   188 0.67 Thi4 family
FAD_binding_3        PF01494.14   356 seq1949_BIOID52483   -            456   7.5e-05   21.8   0.2   1   1     6e-08   0.00012   21.1   0.1     2    33    17    48    16   131 0.80 FAD binding domain
RNase_T              PF00929.19   164 seq1950_BIOID52483   -            204   4.9e-34  117.8   0.0   1   1   4.2e-38   5.7e-34  117.6   0.0     1   163    32   193    32   194 0.97 Exonuclease
RbsD_FucU            PF05025.8    142 seq1951_BIOID52483   -            140     2e-36  125.2   0.0   1   1   1.7e-40   2.3e-36  125.1   0.0     1   142     3   140     3   140 0.93 RbsD / FucU transport protein family
Flg_bbr_C            PF06429.8     74 seq1952_BIOID52483   -            245   5.3e-18   64.5   1.2   1   1   7.8e-22   5.3e-18   64.5   0.9     2    74   170   241   169   241 0.95 Flagellar basal body rod FlgEFG protein C-terminal
Flg_bb_rod           PF00460.15    31 seq1952_BIOID52483   -            245     3e-07   29.8   3.7   1   1   1.3e-10   8.6e-07   28.4   2.6     1    31     5    35     5    35 0.97 Flagella basal body rod protein
MAPEG                PF01124.13   129 seq1953_BIOID52483   -            131   1.3e-26   92.5   9.3   1   1   1.1e-30   1.5e-26   92.3   6.5     1   129     3   120     3   120 0.98 MAPEG family
DUF1537              PF07005.6    223 seq1954_BIOID52483   -            420   2.9e-62  210.1  15.2   1   1   3.5e-66   4.8e-62  209.4  10.5     1   223   161   380   161   380 0.95 Protein of unknown function, DUF1537
PLDc_2               PF13091.1    126 seq1956_BIOID52483   -            451   1.3e-22   79.7   0.0   1   1   4.4e-19     3e-15   55.9   0.0     4   122   259   405   256   409 0.84 PLD-like domain
PLDc                 PF00614.17    28 seq1956_BIOID52483   -            451   2.4e-13   49.3   2.5   1   1   3.5e-11   2.4e-07   30.2   0.1     2    28   353   379   352   379 0.94 Phospholipase D Active site motif
PQQ_2                PF13360.1    238 seq1959_BIOID52483   -            353   2.2e-07   30.4   1.9   1   1   2.2e-10     6e-07   29.0   1.3     3   236    69   308    67   310 0.72 PQQ-like domain
S4                   PF01479.20    48 seq1960_BIOID52483   -            133   7.7e-13   47.5   0.0   1   1   9.3e-17   1.3e-12   46.8   0.0     1    46     9    53     9    55 0.95 S4 domain
DeoRC                PF00455.17   162 seq1962_BIOID52483   -            243   2.4e-45  153.9   0.0   1   1   1.4e-48   3.8e-45  153.3   0.0     2   161    75   233    74   234 0.99 DeoR C terminal sensor domain
HTH_DeoR             PF08220.7     57 seq1962_BIOID52483   -            243     7e-23   79.8   3.3   1   1   6.2e-25   1.7e-21   75.3   1.8     1    56     5    60     5    61 0.98 DeoR-like helix-turn-helix domain
HTH_11               PF08279.7     55 seq1962_BIOID52483   -            243   4.7e-10   38.8   1.4   1   1   3.2e-13   8.8e-10   37.9   0.9     1    46     5    48     5    58 0.91 HTH domain
GntR                 PF00392.16    64 seq1962_BIOID52483   -            243   1.6e-06   27.3   0.2   1   1   1.6e-09   4.3e-06   25.9   0.1    21    63    16    57     6    58 0.90 Bacterial regulatory proteins, gntR family
HTH_Mga              PF08280.6     59 seq1962_BIOID52483   -            243   2.8e-05   23.6   0.9   1   1   2.7e-08   7.3e-05   22.3   0.6     5    44     4    43     2    51 0.94 M protein trans-acting positive regulator (MGA) HTH domain
Amidohydro_4         PF13147.1    304 seq1963_BIOID52483   -            460   9.3e-33  114.3   0.0   1   1   2.6e-36   1.2e-32  113.9   0.0     1   304   107   427   107   427 0.90 Amidohydrolase
Amidohydro_3         PF07969.6    404 seq1963_BIOID52483   -            460   3.4e-08   32.9   2.3   1   1   3.9e-09   1.8e-05   24.0   1.6   100   358   175   384   112   411 0.62 Amidohydrolase family
Amidohydro_5         PF13594.1     68 seq1963_BIOID52483   -            460   1.7e-06   27.6   0.0   1   1   2.4e-09   1.1e-05   25.0   0.0     3    45    84   138    82   180 0.71 Amidohydrolase
Methyltransf_18      PF12847.2    112 seq1965_BIOID52483   -            247   7.1e-15   55.4   0.0   1   1   7.3e-18   1.1e-14   54.8   0.0     2   110    57   163    56   165 0.92 Methyltransferase domain
Methyltransf_11      PF08241.7     95 seq1965_BIOID52483   -            247   6.9e-12   45.5   0.0   1   1   9.1e-15   1.4e-11   44.6   0.0     2    95    62   162    61   162 0.95 Methyltransferase domain
Methyltransf_31      PF13847.1    152 seq1965_BIOID52483   -            247   1.5e-10   40.7   0.0   1   1   1.3e-13     2e-10   40.3   0.0     3   110    56   164    54   215 0.86 Methyltransferase domain
Methyltransf_25      PF13649.1    101 seq1965_BIOID52483   -            247   1.2e-09   38.3   0.0   1   1   1.6e-12   2.4e-09   37.3   0.0     1   101    60   158    60   158 0.89 Methyltransferase domain
Methyltransf_12      PF08242.7     99 seq1965_BIOID52483   -            247   3.7e-09   36.8   0.0   1   1     4e-12     6e-09   36.1   0.0     2    99    62   160    61   160 0.91 Methyltransferase domain
Methyltransf_23      PF13489.1    162 seq1965_BIOID52483   -            247   3.3e-07   30.0   0.0   1   1   3.4e-10   5.2e-07   29.3   0.0    14   131    51   181    36   228 0.68 Methyltransferase domain
MTS                  PF05175.9    170 seq1965_BIOID52483   -            247   1.7e-05   24.1   0.0   1   1   1.6e-08   2.4e-05   23.6   0.0    23   166    49   190    44   194 0.78 Methyltransferase small domain
Ubie_methyltran      PF01209.13   233 seq1965_BIOID52483   -            247   1.9e-05   23.7   0.0   1   1   2.3e-08   3.5e-05   22.9   0.0    45   154    54   165    48   240 0.80 ubiE/COQ5 methyltransferase family
OKR_DC_1             PF01276.15   417 seq1966_BIOID52483   -            713    1e-193  643.4   0.0   1   1  2.7e-197  1.2e-193  643.1   0.0     1   417   130   545   130   545 1.00 Orn/Lys/Arg decarboxylase, major domain
OKR_DC_1_C           PF03711.10   137 seq1966_BIOID52483   -            713   4.5e-53  178.8   0.0   1   1   2.3e-56   1.1e-52  177.6   0.0     1   135   570   702   570   704 0.99 Orn/Lys/Arg decarboxylase, C-terminal domain
OKR_DC_1_N           PF03709.10   115 seq1966_BIOID52483   -            713   8.8e-27   93.3   0.0   1   1   3.9e-30   1.8e-26   92.3   0.0     1   115    14   124    14   124 0.99 Orn/Lys/Arg decarboxylase, N-terminal domain
HSP33                PF01430.14   280 seq1967_BIOID52483   -            294     1e-97  326.5   0.0   1   1  8.3e-102   1.1e-97  326.3   0.0     1   279     6   275     6   276 0.96 Hsp33 protein
Flg_bbr_C            PF06429.8     74 seq1971_BIOID52483   -            261   7.9e-27   92.8   2.2   1   1   1.1e-30   7.9e-27   92.8   1.5     1    73   182   259   182   260 0.95 Flagellar basal body rod FlgEFG protein C-terminal
Flg_bb_rod           PF00460.15    31 seq1971_BIOID52483   -            261   8.2e-13   47.6   0.6   1   1   4.6e-16   3.1e-12   45.7   0.4     1    31     5    35     5    35 0.98 Flagella basal body rod protein
FCD                  PF07729.7    125 seq1972_BIOID52483   -            226   1.2e-17   64.3  10.4   1   1   2.7e-21   1.8e-17   63.6   7.2     1   124    82   213    82   214 0.85 FCD domain
GntR                 PF00392.16    64 seq1972_BIOID52483   -            226     1e-12   47.1   0.0   1   1   3.3e-16   2.2e-12   46.0   0.0     7    64    16    72    12    72 0.96 Bacterial regulatory proteins, gntR family
DUF2502              PF10697.4     82 seq1975_BIOID52483   -            108   1.8e-22   79.1  25.5   1   1   1.7e-26   2.3e-22   78.7  17.7     1    82    23   106    23   106 0.97 Protein of unknown function (DUF2502)
ETF                  PF01012.16   164 seq1978_BIOID52483   -            277   6.1e-33  113.7   2.7   1   1   6.5e-37   8.8e-33  113.2   1.9     9   164    51   208    45   208 0.91 Electron transfer flavoprotein domain
Na_H_antiporter      PF03553.9    303 seq1979_BIOID52483   -            467   3.8e-48  163.9  21.6   1   1   2.8e-52   3.8e-48  163.9  15.0     1   303   158   457   158   457 0.94 Na+/H+ antiporter family
OMP_b-brl            PF13505.1    176 seq1981_BIOID52483   -            171   3.9e-27   95.2  13.5   1   1   6.8e-31   4.7e-27   94.9   9.3     2   176     9   171     6   171 0.87 Outer membrane protein beta-barrel domain
Ail_Lom              PF06316.6    199 seq1981_BIOID52483   -            171   1.5e-23   83.2   4.7   1   2   2.2e-18   1.5e-14   53.8   0.9     1   126     1   115     1   127 0.77 Enterobacterial Ail/Lom protein
Ail_Lom              PF06316.6    199 seq1981_BIOID52483   -            171   1.5e-23   83.2   4.7   2   2   2.2e-11   1.5e-07   31.0   0.1   154   199   126   171   120   171 0.93 Enterobacterial Ail/Lom protein
Methyltransf_9       PF08003.6    315 seq1982_BIOID52483   -            323    2e-172  572.0   0.0   1   1  9.7e-176  2.2e-172  571.8   0.0     1   315     7   322     7   322 1.00 Protein of unknown function (DUF1698)
Methyltransf_23      PF13489.1    162 seq1982_BIOID52483   -            323   4.5e-11   42.5   0.0   1   1   3.5e-14     8e-11   41.7   0.0    12   159   114   269   103   272 0.71 Methyltransferase domain
Methyltransf_18      PF12847.2    112 seq1982_BIOID52483   -            323   8.3e-08   32.6   0.0   1   1   7.1e-11   1.6e-07   31.7   0.0     2   111   123   226   122   227 0.86 Methyltransferase domain
Methyltransf_31      PF13847.1    152 seq1982_BIOID52483   -            323   1.2e-07   31.3   0.0   1   1   9.7e-11   2.2e-07   30.4   0.0     5   112   124   228   121   283 0.90 Methyltransferase domain
Methyltransf_11      PF08241.7     95 seq1982_BIOID52483   -            323   2.6e-05   24.4   0.0   1   1   2.2e-08   4.9e-05   23.6   0.0     1    94   127   223   127   224 0.81 Methyltransferase domain
CMAS                 PF02353.15   273 seq1982_BIOID52483   -            323     6e-05   22.1   0.0   1   1   4.7e-08   0.00011   21.3   0.0    50   173   110   233   105   291 0.80 Mycolic acid cyclopropane synthetase
Aldolase_II          PF00596.16   183 seq1984_BIOID52483   -            212   1.6e-44  151.6   0.0   1   1   1.4e-48   1.9e-44  151.4   0.0     2   181    14   190    13   192 0.93 Class II Aldolase and Adducin N-terminal domain
Nitrate_red_del      PF02613.10   136 seq1985_BIOID52483   -            184   1.1e-19   70.5   0.2   1   1   1.1e-23   1.5e-19   70.0   0.1     3   135    31   150    29   151 0.90 Nitrate reductase delta subunit
MFS_1                PF07690.11   354 seq1986_BIOID52483   -            417   5.6e-39  133.7  62.3   1   2   2.9e-31     2e-27   95.8  18.8     1   224    41   261    41   270 0.82 Major Facilitator Superfamily
MFS_1                PF07690.11   354 seq1986_BIOID52483   -            417   5.6e-39  133.7  62.3   2   2   9.6e-15   6.5e-11   41.4  22.9     7   168   249   407   247   414 0.82 Major Facilitator Superfamily
[truncated: 1,433,210 more chars]
