# Supplementary material for: A domain sequence approach to pangenomics: applications to Escherichia coli
Source: F1000Res. 2013 May 29;1:19. Originally published 2012 Oct 1. [Version 2] doi: 10.12688/f1000research.1-19.v2 (PMC3901455; doi:10.12688/f1000research.1-19.v2)
Supplement: The 347 text files show the results from scanning each of the fasta-files against the Pfam-A database [file f1000research-1-1101-s0002.tgz › Escherichia_coli_M718_BIOID52481.txt]

#                                                                            --- full sequence --- -------------- this domain -------------   hmm coord   ali coord   env coord
# target name        accession   tlen query name           accession   qlen   E-value  score  bias   #  of  c-Evalue  i-Evalue  score  bias  from    to  from    to  from    to  acc description of target
#------------------- ---------- ----- -------------------- ---------- ----- --------- ------ ----- --- --- --------- --------- ------ ----- ----- ----- ----- ----- ----- ----- ---- ---------------------
HTH_Tnp_1            PF01527.15    76 seq8_BIOID52481      -            136   4.5e-19   68.0   0.6   1   1   1.2e-22     8e-19   67.2   0.4     2    74    23   102    22   104 0.89 Transposase
HTH_28               PF13518.1     52 seq8_BIOID52481      -            136   2.1e-06   27.4   0.5   1   1   6.5e-10   4.4e-06   26.4   0.0     1    43    32    75    32    78 0.93 Helix-turn-helix domain
DDE_Tnp_IS240        PF13610.1    140 seq9_BIOID52481      -             79   4.3e-15   55.7   0.0   1   1   3.6e-19   4.9e-15   55.6   0.0    85   139     3    57     1    58 0.96 DDE domain
RNase_T              PF00929.19   164 seq11_BIOID52481     -            180   2.7e-05   24.3   0.0   1   1     5e-09   6.9e-05   23.0   0.0     3   162     2   164     1   166 0.77 Exonuclease
DDE_Tnp_IS1          PF03400.8    131 seq12_BIOID52481     -             97   8.9e-51  171.2   0.5   1   1   7.1e-55   9.8e-51  171.1   0.4    35   131     1    97     1    97 0.99 IS1 transposase
DDE_Tnp_IS240        PF13610.1    140 seq14_BIOID52481     -            238   1.1e-50  171.1   0.0   1   1   3.3e-54   1.5e-50  170.6   0.0     4   139    79   216    77   217 0.99 DDE domain
rve                  PF00665.21   120 seq14_BIOID52481     -            238   4.5e-11   42.7   0.1   1   1   1.9e-13   8.5e-10   38.6   0.0     9   119    79   186    74   187 0.89 Integrase core domain
DDE_Tnp_IS66         PF03050.9    271 seq14_BIOID52481     -            238   3.3e-10   39.5   0.3   1   1   9.3e-14   4.2e-10   39.1   0.2     5   132    14   148    10   178 0.87 Transposase IS66 family
HTH_28               PF13518.1     52 seq15_BIOID52481     -            173   4.5e-19   67.9   0.0   1   2   7.2e-11   3.3e-07   30.0   0.0     2    50     8    57     7    59 0.96 Helix-turn-helix domain
HTH_28               PF13518.1     52 seq15_BIOID52481     -            173   4.5e-19   67.9   0.0   2   2   1.2e-12   5.3e-09   35.7   0.0     2    50    64   114    63   116 0.92 Helix-turn-helix domain
DDE_Tnp_IS1          PF03400.8    131 seq16_BIOID52481     -            125   1.1e-73  245.4   1.3   1   1   8.7e-78   1.2e-73  245.2   0.9     7   131     1   125     1   125 1.00 IS1 transposase
HTH_Tnp_1            PF01527.15    76 seq17_BIOID52481     -             87   2.4e-20   72.1   0.1   1   1   4.2e-24   2.9e-20   71.9   0.1     4    76     2    71     1    71 0.97 Transposase
HTH_28               PF13518.1     52 seq17_BIOID52481     -             87   1.3e-06   28.1   0.0   1   1   2.7e-10   1.8e-06   27.6   0.0     4    37    12    45     9    57 0.92 Helix-turn-helix domain
DUF3279              PF11682.3    128 seq19_BIOID52481     -            135   1.7e-58  195.6   4.9   1   1   1.4e-62   1.9e-58  195.4   3.4     1   127     2   127     2   128 0.98 Protein of unknown function (DUF3279)
ABC-3                PF00950.12   258 seq23_BIOID52481     -            159   3.2e-33  114.9  20.7   1   1   2.7e-37   3.6e-33  114.8  14.3   119   257     1   139     1   140 0.98 ABC 3 transport family
YwqJ-deaminase       PF14431.1    126 seq26_BIOID52481     -            135   4.2e-20   71.7   0.0   1   1   3.9e-24   5.4e-20   71.4   0.0     5   118    27   124    23   129 0.90 YwqJ-like deaminase
phage_tail_N         PF08400.5    134 seq27_BIOID52481     -            217   5.6e-60  200.7   0.2   1   1   8.2e-64   5.6e-60  200.7   0.1     1   134     1   134     1   134 0.99 Prophage tail fibre N-terminal
CarboxypepD_reg      PF13620.1     82 seq27_BIOID52481     -            217   1.9e-07   30.9   0.1   1   1   2.8e-11   1.9e-07   30.9   0.1     1    73     4    81     4    89 0.81 Carboxypeptidase regulatory-like domain
Lambda_tail_I        PF06805.7     82 seq28_BIOID52481     -            213   7.1e-23   80.1   0.0   1   1   8.4e-27   1.1e-22   79.4   0.0     2    82    14    97    13    97 0.98 Bacteriophage lambda tail assembly protein I
RadC                 PF04002.10   123 seq34_BIOID52481     -            105   1.5e-44  150.4   0.0   1   1   1.2e-48   1.7e-44  150.3   0.0    20   123     2   105     1   105 0.99 RadC-like JAB domain
RHS                  PF03527.9     41 seq37_BIOID52481     -            434   8.1e-20   70.1   0.6   1   1     6e-24   8.1e-20   70.1   0.4     1    41   188   228   188   228 0.98 RHS protein
SUKH-3               PF14433.1    143 seq40_BIOID52481     -             54   4.9e-12   45.7   0.2   1   1   3.8e-16   5.2e-12   45.6   0.1    93   141     1    49     1    51 0.97 SUKH-3 immunity protein
P22_CoatProtein      PF11651.3    414 seq43_BIOID52481     -            410   2.8e-21   75.5   4.4   1   1   4.4e-22     6e-18   64.5   1.2    25   269    58   296    32   312 0.82 P22 coat protein - gene protein 5
MMR_HSR1             PF01926.18   114 seq44_BIOID52481     -            303   1.4e-13   50.6   0.0   1   1   2.3e-16   6.3e-13   48.6   0.0     2   111    52   163    51   166 0.74 50S ribosome-binding GTPase
DUF258               PF03193.11   161 seq44_BIOID52481     -            303   1.1e-06   27.8   0.0   1   1   6.7e-10   1.8e-06   27.1   0.0    24   103    37   113    17   130 0.72 Protein of unknown function, DUF258
Transgly             PF00912.17   178 seq45_BIOID52481     -            844   2.6e-56  189.6   0.0   1   1     6e-60   4.1e-56  188.9   0.0    10   177   209   380   198   381 0.95 Transglycosylase
Transpeptidase       PF00905.17   304 seq45_BIOID52481     -            844   1.1e-25   90.2   0.2   1   1   1.3e-28   8.9e-25   87.2   0.2     2   284   473   725   472   744 0.86 Penicillin binding protein transpeptidase domain
Ail_Lom              PF06316.6    199 seq46_BIOID52481     -            199  3.9e-127  421.3   4.8   1   1  6.4e-131  4.4e-127  421.1   3.3     1   199     1   199     1   199 1.00 Enterobacterial Ail/Lom protein
OMP_b-brl            PF13505.1    176 seq46_BIOID52481     -            199   2.7e-26   92.4   4.5   1   1     5e-30   3.4e-26   92.1   3.1     2   176    11   199     8   199 0.83 Outer membrane protein beta-barrel domain
PspB                 PF06667.7     75 seq47_BIOID52481     -             74   7.7e-32  108.9   0.4   1   1   6.1e-36   8.4e-32  108.8   0.3     1    74     1    73     1    74 0.97 Phage shock protein B
HTH_Tnp_IS1          PF12759.2     50 seq51_BIOID52481     -             91   1.5e-32  110.6   0.1   1   1   3.4e-36   2.3e-32  110.1   0.1     1    50    39    88    39    88 0.99 InsA C-terminal domain
Zn_Tnp_IS1           PF03811.8     36 seq51_BIOID52481     -             91   2.1e-21   74.9   4.5   1   1   3.1e-25   2.1e-21   74.9   3.1     1    36     1    36     1    36 0.99 InsA N-terminal domain
DUF218               PF02698.12   155 seq52_BIOID52481     -            239   3.3e-21   75.2   0.0   1   1   3.3e-25   4.6e-21   74.8   0.0     4   132    47   172    45   186 0.93 DUF218 domain
Ail_Lom              PF06316.6    199 seq53_BIOID52481     -            199  1.5e-126  419.4   5.9   1   1  2.4e-130  1.6e-126  419.2   4.1     1   199     1   199     1   199 1.00 Enterobacterial Ail/Lom protein
OMP_b-brl            PF13505.1    176 seq53_BIOID52481     -            199   1.1e-26   93.7   5.9   1   1     2e-30   1.3e-26   93.4   4.1     2   176    11   199    10   199 0.86 Outer membrane protein beta-barrel domain
Lambda_tail_I        PF06805.7     82 seq54_BIOID52481     -            215   7.3e-24   83.2   0.0   1   1   8.9e-28   1.2e-23   82.5   0.0     2    82    14    97    13    97 0.98 Bacteriophage lambda tail assembly protein I
DDE_Tnp_IS1          PF03400.8    131 seq56_BIOID52481     -             69   1.1e-35  122.5   0.8   1   1   8.5e-40   1.2e-35  122.3   0.5    63   131     1    69     1    69 0.99 IS1 transposase
DUF987               PF06174.6     66 seq59_BIOID52481     -             73   1.7e-42  142.6   0.1   1   1   1.4e-46   1.9e-42  142.4   0.1     1    66     1    66     1    66 0.99 Protein of unknown function (DUF987)
RHS                  PF03527.9     41 seq61_BIOID52481     -            369   4.4e-20   71.0   0.9   1   1   3.2e-24   4.4e-20   71.0   0.6     1    40   188   227   188   228 0.97 RHS protein
FlxA                 PF14282.1    106 seq71_BIOID52481     -            113   1.9e-16   59.7  24.9   1   1   1.6e-20   2.2e-16   59.5  17.2     5    84    13    92     5   104 0.91 FlxA-like protein
AA_kinase            PF00696.23   241 seq72_BIOID52481     -            316   1.8e-27   96.3   0.3   1   1   1.5e-31   2.1e-27   96.1   0.2     2   240     4   296     3   297 0.91 Amino acid kinase family
DUF2207              PF09972.4    511 seq75_BIOID52481     -            341   5.1e-31  107.7   0.0   1   1   4.7e-35   6.4e-31  107.3   0.0   277   508     2   283     1   285 0.94 Predicted membrane protein (DUF2207)
Phage_AlpA           PF05930.7     51 seq76_BIOID52481     -             92   2.2e-18   65.6   0.1   1   1   2.1e-22   2.9e-18   65.2   0.0     1    51    34    83    34    83 0.98 Prophage CP4-57 regulatory protein (AlpA)
NQR2_RnfD_RnfE       PF03116.10   314 seq77_BIOID52481     -            352    1e-121  405.8  15.7   1   1  8.6e-126  1.2e-121  405.6  10.9     3   314     4   350     2   350 0.93 NQR2, RnfD, RnfE family
Hexapep              PF00132.19    36 seq79_BIOID52481     -            293   8.4e-19   66.0   6.7   1   3   1.6e-09   2.2e-05   23.5   0.0     2    36   122   156   121   156 0.96 Bacterial transferase hexapeptide (six repeats)
Hexapep              PF00132.19    36 seq79_BIOID52481     -            293   8.4e-19   66.0   6.7   2   3   2.3e-10   3.1e-06   26.3   0.7     3    33   191   220   189   221 0.94 Bacterial transferase hexapeptide (six repeats)
Hexapep              PF00132.19    36 seq79_BIOID52481     -            293   8.4e-19   66.0   6.7   3   3   1.8e-11   2.5e-07   29.7   0.6     1    34   206   239   206   241 0.95 Bacterial transferase hexapeptide (six repeats)
NadA                 PF02445.11   296 seq81_BIOID52481     -            347  7.8e-106  353.0   0.0   1   1  6.6e-110    9e-106  352.8   0.0     2   295    31   340    30   341 0.98 Quinolinate synthetase A protein
rve_3                PF13683.1     67 seq82_BIOID52481     -            276   1.9e-32  110.4   0.2   1   1   8.8e-36     4e-32  109.4   0.1     1    67   189   255   189   255 0.99 Integrase core domain
rve                  PF00665.21   120 seq82_BIOID52481     -            276   8.2e-23   80.6   0.0   1   1   7.6e-26   3.5e-22   78.6   0.0     2   120   103   218   102   218 0.93 Integrase core domain
HTH_21               PF13276.1     60 seq82_BIOID52481     -            276   3.1e-14   52.6   8.6   1   1   1.3e-17   6.2e-14   51.6   6.0     2    60    34    90    33    91 0.87 HTH-like domain
Lambda_tail_I        PF06805.7     82 seq84_BIOID52481     -            190   1.6e-14   53.3   0.0   1   1   2.1e-18   2.9e-14   52.5   0.0    25    82     2    64     1    64 0.98 Bacteriophage lambda tail assembly protein I
ChaB                 PF06150.7     57 seq91_BIOID52481     -             76   1.9e-25   88.3   6.0   1   1   1.7e-29   2.4e-25   87.9   4.2     2    57    10    76     9    76 0.98 ChaB
Cys_Met_Meta_PP      PF01053.15   386 seq94_BIOID52481     -            233   1.2e-90  303.4   0.0   1   1     1e-94   1.4e-90  303.2   0.0   157   385     1   227     1   228 0.99 Cys/Met metabolism PLP-dependent enzyme
Porin_1              PF00267.16   337 seq101_BIOID52481    -            273   9.4e-92  307.7  23.2   1   1   7.8e-96   1.1e-91  307.5  16.1   101   337     4   273     1   273 0.96 Gram-negative porin
DUF3596              PF12167.3     88 seq102_BIOID52481    -            431   9.9e-30  101.8   0.0   1   1   2.7e-33   1.9e-29  100.9   0.0     1    87     9    94     9    95 0.98 Domain of unknown function (DUF3596)
Phage_integrase      PF00589.17   173 seq102_BIOID52481    -            431   1.4e-19   70.3   0.1   1   1   4.3e-23     3e-19   69.2   0.0     5   167   207   398   204   403 0.88 Phage integrase family
SUKH-3               PF14433.1    143 seq107_BIOID52481    -            155   1.7e-32  112.0   0.1   1   1   1.4e-36     2e-32  111.8   0.1     2   141    12   150    11   152 0.98 SUKH-3 immunity protein
EAL                  PF00563.15   236 seq109_BIOID52481    -            181   3.7e-41  141.0   0.0   1   1   3.3e-45   4.5e-41  140.7   0.0    75   236     4   166     2   166 0.96 EAL domain
Phage_AlpA           PF05930.7     51 seq110_BIOID52481    -            133   3.9e-19   67.9   0.1   1   1   8.1e-23   5.6e-19   67.5   0.1     1    51    75   124    75   124 0.98 Prophage CP4-57 regulatory protein (AlpA)
HTH_17               PF12728.2     51 seq110_BIOID52481    -            133   3.3e-07   30.3   0.0   1   1   6.9e-11   4.7e-07   29.8   0.0     9    50    85   127    80   128 0.90 Helix-turn-helix domain
DDE_Tnp_1            PF01609.16   211 seq111_BIOID52481    -            142   2.1e-16   60.0   0.0   1   1   1.7e-20   2.3e-16   59.8   0.0   126   211    31   120     2   120 0.88 Transposase DDE domain
DDE_Tnp_IS1          PF03400.8    131 seq113_BIOID52481    -            125     4e-72  240.3   1.6   1   1   3.2e-76   4.4e-72  240.1   1.1     7   131     1   125     1   125 1.00 IS1 transposase
ABC_tran             PF00005.22   118 seq114_BIOID52481    -            235   3.6e-24   85.2   0.0   1   1   1.6e-27   5.4e-24   84.7   0.0     1   117    54   179    54   180 0.92 ABC transporter
AAA_21               PF13304.1    303 seq114_BIOID52481    -            235   1.2e-12   48.2   0.5   1   1   7.9e-10   2.7e-06   27.4   0.0   197   301   119   214    73   215 0.75 AAA domain
DUF258               PF03193.11   161 seq114_BIOID52481    -            235   1.2e-05   24.4   0.1   1   1   6.2e-09   2.1e-05   23.6   0.0    13    60    17    65     6    95 0.84 Protein of unknown function, DUF258
Rad17                PF03215.10   498 seq114_BIOID52481    -            235   5.6e-05   21.9   0.0   1   1   2.3e-08   7.7e-05   21.5   0.0    34    70    29    65    26    84 0.90 Rad17 cell cycle checkpoint protein
DUF987               PF06174.6     66 seq115_BIOID52481    -             73   1.7e-43  145.8   0.2   1   1   1.4e-47   1.9e-43  145.6   0.1     1    66     1    66     1    66 0.99 Protein of unknown function (DUF987)
HTH_38               PF13936.1     44 seq116_BIOID52481    -            383   5.6e-23   80.1   2.1   1   1   5.6e-21   1.9e-17   62.4   0.9     4    44    58    98    55    98 0.97 Helix-turn-helix domain
rve                  PF00665.21   120 seq116_BIOID52481    -            383     1e-16   61.0   0.0   1   1   6.5e-20   2.2e-16   59.9   0.0     3   120   228   337   226   337 0.94 Integrase core domain
DDE_Tnp_IS66_C       PF13817.1     39 seq118_BIOID52481    -             92   6.1e-21   74.0   0.2   1   1   1.2e-24     8e-21   73.6   0.1     2    39    49    86    48    86 0.99 IS66 C-terminal element
DDE_Tnp_IS66         PF03050.9    271 seq118_BIOID52481    -             92   1.1e-12   47.6   0.0   1   1   1.9e-16   1.3e-12   47.4   0.0   230   271     1    42     1    42 0.96 Transposase IS66 family
YagB_YeeU_YfjZ       PF06154.6    105 seq119_BIOID52481    -            122   2.7e-53  178.5   0.0   1   1   2.3e-57   3.2e-53  178.2   0.0     2   104    16   118    15   119 0.98 YagB/YeeU/YfjZ family
RdgC                 PF04381.7    301 seq120_BIOID52481    -            125   4.4e-42  143.9   0.2   1   1   3.5e-46   4.7e-42  143.8   0.2     3   123     5   123     1   125 0.97 Putative exonuclease, RdgC
HTH_Tnp_1            PF01527.15    76 seq122_BIOID52481    -            126   3.9e-20   71.4   0.0   1   1   3.9e-24   5.3e-20   71.0   0.0     1    70    10    86    10    92 0.86 Transposase
ANT                  PF03374.9    112 seq126_BIOID52481    -            347   3.1e-32  110.8   0.0   1   1   4.5e-36   6.2e-32  109.8   0.0     1   111   233   341   233   342 0.97 Phage antirepressor protein KilAC domain
MurB_C               PF02873.11   105 seq127_BIOID52481    -            342   5.1e-42  141.7   0.0   1   1   1.3e-45   9.1e-42  140.9   0.0     1   105   203   330   203   330 0.99 UDP-N-acetylenolpyruvoylglucosamine reductase, C-terminal domain
FAD_binding_4        PF01565.18   139 seq127_BIOID52481    -            342   2.5e-27   94.9   0.0   1   1   2.7e-30   1.8e-26   92.1   0.0     2   138    18   149    17   150 0.91 FAD binding domain
RadC                 PF04002.10   123 seq128_BIOID52481    -            158   4.8e-46  155.3   0.0   1   1   4.5e-50   6.2e-46  154.9   0.0     2   123    37   158    36   158 0.98 RadC-like JAB domain
Y1_Tnp               PF01797.11   121 seq129_BIOID52481    -             54   2.4e-15   56.3   0.3   1   1   1.8e-19   2.5e-15   56.2   0.2     5    57     2    54     1    54 0.97 Transposase IS200 like
DUF3521              PF12035.3     35 seq130_BIOID52481    -             39     2e-07   30.6   0.0   1   1   1.8e-11   2.5e-07   30.2   0.0     2    35     7    37     7    37 0.79 Protein of unknown function (DUF3521)
Y1_Tnp               PF01797.11   121 seq132_BIOID52481    -            180   4.9e-40  136.0   0.0   1   1   4.8e-44   6.6e-40  135.6   0.0     2   121    20   139    19   139 0.99 Transposase IS200 like
Epimerase            PF01370.16   236 seq133_BIOID52481    -            334   1.3e-54  185.0   0.0   1   1   7.6e-58   1.5e-54  184.8   0.0     2   222     4   230     3   261 0.92 NAD dependent epimerase/dehydratase family
3Beta_HSD            PF01073.14   280 seq133_BIOID52481    -            334   9.1e-21   73.6   0.0   1   1   6.2e-24   1.2e-20   73.2   0.0     1   277     4   287     4   290 0.79 3-beta hydroxysteroid dehydrogenase/isomerase family
RmlD_sub_bind        PF04321.12   287 seq133_BIOID52481    -            334   1.7e-17   63.1   0.0   1   1   1.1e-20   2.1e-17   62.8   0.0     1   202     1   236     1   283 0.89 RmlD substrate binding domain
Polysacc_synt_2      PF02719.10   294 seq133_BIOID52481    -            334     5e-11   41.9   0.0   1   1   7.5e-13   1.5e-09   37.1   0.0     2   156     4   169     3   238 0.79 Polysaccharide biosynthesis protein
NAD_binding_10       PF13460.1    183 seq133_BIOID52481    -            334   7.6e-09   35.7   0.0   1   1   1.9e-11   3.8e-08   33.4   0.0     2   131     4   161     3   230 0.70 NADH(P)-binding
NAD_binding_4        PF07993.7    249 seq133_BIOID52481    -            334   3.9e-08   32.4   0.1   1   1   7.6e-10   1.5e-06   27.2   0.1     1   200     5   183     5   227 0.68 Male sterility protein
adh_short            PF00106.20   167 seq133_BIOID52481    -            334     7e-07   29.1   0.1   1   1   8.2e-10   1.6e-06   28.0   0.0     4   137     4   127     2   139 0.74 short chain dehydrogenase
Aldo_ket_red         PF00248.16   283 seq136_BIOID52481    -            267   2.4e-57  193.8   0.6   1   1   2.2e-61     3e-57  193.4   0.4     2   281     6   250     5   251 0.95 Aldo/keto reductase family
SecE                 PF00584.15    57 seq137_BIOID52481    -            127   2.4e-21   74.9   1.0   1   1   1.8e-25   2.4e-21   74.9   0.7     2    56    68   122    67   123 0.97 SecE/Sec61-gamma subunits of protein translocation complex
DUF4224              PF13986.1     47 seq138_BIOID52481    -             67   5.8e-19   67.2   0.0   1   1   4.8e-23   6.5e-19   67.0   0.0     1    46     4    49     4    50 0.96 Domain of unknown function (DUF4224)
Peripla_BP_1         PF00532.16   279 seq141_BIOID52481    -            336     2e-72  243.6   0.0   1   1   7.5e-76   2.5e-72  243.2   0.0     1   261    58   311    58   328 0.95 Periplasmic binding proteins and sugar binding domain of LacI family
Peripla_BP_3         PF13377.1    160 seq141_BIOID52481    -            336     1e-17   64.4   2.5   1   1   5.4e-21   1.8e-17   63.6   0.2     2   160   171   331   170   331 0.82 Periplasmic binding protein-like domain
LacI                 PF00356.16    46 seq141_BIOID52481    -            336   1.7e-09   37.0   0.9   1   1   1.7e-12   5.9e-09   35.2   0.1     2    46     3    47     2    47 0.97 Bacterial regulatory proteins, lacI family
Tautomerase          PF01361.16    60 seq144_BIOID52481    -             75   1.2e-13   50.3   0.0   1   1   1.2e-17   1.7e-13   49.8   0.0     1    51     2    53     2    55 0.98 Tautomerase enzyme
DUF1233              PF06806.7     72 seq148_BIOID52481    -             44     2e-06   27.1   0.0   1   1   1.5e-10   2.1e-06   27.0   0.0     1    28     4    32     4    42 0.91 Putative excisionase (DUF1233)
rve                  PF00665.21   120 seq151_BIOID52481    -            240   6.3e-24   84.2   0.0   1   1   4.3e-27   1.5e-23   83.0   0.0     2   119    76   191    75   192 0.98 Integrase core domain
rve_2                PF13333.1     52 seq151_BIOID52481    -            240   1.1e-21   76.5   2.1   1   1   7.3e-25   2.5e-21   75.3   1.5     1    51   182   236   182   236 0.95 Integrase core domain
HTH_21               PF13276.1     60 seq151_BIOID52481    -            240   1.9e-16   59.7   1.3   1   1   1.3e-19   4.5e-16   58.4   0.9     8    59     3    53     1    55 0.92 HTH-like domain
rve_3                PF13683.1     67 seq151_BIOID52481    -            240   1.9e-12   46.4   0.0   1   1   5.5e-16   1.9e-12   46.4   0.0     3    67   165   229   163   229 0.96 Integrase core domain
Trp_Tyr_perm         PF03222.8    394 seq153_BIOID52481    -            444   4.2e-05   22.4  38.4   1   1   5.5e-09   7.6e-05   21.5  26.6     7   374    42   425    38   436 0.76 Tryptophan/tyrosine permease family
Phageshock_PspD      PF09584.5     66 seq156_BIOID52481    -             73   2.2e-31  107.2   4.5   1   1   1.8e-35   2.4e-31  107.0   3.1     1    64    10    71    10    73 0.98 Phage shock protein PspD (Phageshock_PspD)
DDE_Tnp_IS1          PF03400.8    131 seq158_BIOID52481    -            125   2.8e-70  234.3   2.4   1   1   2.3e-74   3.2e-70  234.1   1.6     7   131     1   125     1   125 1.00 IS1 transposase
ChaC                 PF04752.7    177 seq159_BIOID52481    -            238   2.5e-53  180.5   0.0   1   1   2.3e-57   3.1e-53  180.2   0.0     1   176    54   222    54   223 0.95 ChaC-like protein
YagB_YeeU_YfjZ       PF06154.6    105 seq164_BIOID52481    -            122   4.5e-54  181.0   0.0   1   1   3.9e-58   5.4e-54  180.7   0.0     2   104    16   118    15   119 0.98 YagB/YeeU/YfjZ family
Phage_integrase      PF00589.17   173 seq168_BIOID52481    -            341   7.3e-12   45.1   0.0   1   1   3.9e-15   2.7e-11   43.3   0.0     3   169   166   320   164   324 0.84 Phage integrase family
Phage_integr_N2      PF13495.1     85 seq168_BIOID52481    -            341   5.3e-07   29.7   0.1   1   1   1.2e-10   8.4e-07   29.1   0.1     2    83    67   145    66   147 0.91 Phage integrase, N-terminal SAM-like domain
HlyD                 PF00529.15   306 seq172_BIOID52481    -            424   3.3e-56  190.7   4.7   1   1   1.1e-59   3.8e-56  190.5   3.3     1   305    64   390    64   391 0.98 HlyD family secretion protein
HlyD_3               PF13437.1    105 seq172_BIOID52481    -            424   5.6e-17   61.8   0.7   1   1   5.1e-18   1.8e-14   53.8   0.1     2    96   260   358   259   375 0.90 HlyD family secretion protein
MFS_1                PF07690.11   354 seq173_BIOID52481    -            394   5.2e-37  127.2  48.1   1   1   7.7e-39     1e-34  119.7  20.8     2   353    20   357    19   358 0.90 Major Facilitator Superfamily
TnpB_IS66            PF05717.8    108 seq177_BIOID52481    -            115   2.6e-42  142.4   0.0   1   1   2.1e-46   2.9e-42  142.3   0.0     2   104     7   107     6   111 0.97 IS66 Orf2 like protein
DUF2542              PF10808.3     79 seq178_BIOID52481    -             79     5e-46  154.7   5.7   1   1     4e-50   5.5e-46  154.6   3.9     1    79     1    79     1    79 1.00 Protein of unknown function (DUF2542)
Sugar_tr             PF00083.19   451 seq179_BIOID52481    -            171   1.4e-14   53.3   7.4   1   1   1.2e-18   1.7e-14   53.1   5.1     6   147    27   170    23   171 0.87 Sugar (and other) transporter
Fimbrial             PF00419.15   145 seq182_BIOID52481    -            171   4.9e-15   55.9   0.1   1   1   4.3e-19   5.9e-15   55.6   0.1     1   145    29   171    27   171 0.88 Fimbrial protein
DUF3296              PF11726.3    180 seq184_BIOID52481    -            189   8.8e-56  188.1   0.0   1   1   7.2e-60   9.9e-56  188.0   0.0     1   180    11   188    11   188 0.98 Protein of unknown function (DUF3296)
RdgC                 PF04381.7    301 seq186_BIOID52481    -            154   1.6e-57  194.6   0.2   1   1   1.3e-61   1.7e-57  194.5   0.1   149   300     1   152     1   153 0.99 Putative exonuclease, RdgC
Phage_fiber_2        PF03406.8     44 seq187_BIOID52481    -            676   1.1e-21   76.0   7.7   1   1   5.3e-25   2.4e-21   74.9   5.3     1    44     7    50     7    50 0.98 Phage tail fibre repeat
Collar               PF07484.7     57 seq187_BIOID52481    -            676   7.3e-12   44.7   1.8   1   1   4.7e-15   2.1e-11   43.2   0.1     1    56   451   497   451   498 0.97 Phage Tail Collar Domain
Phage_fiber          PF03335.8     14 seq187_BIOID52481    -            676   4.4e-06   25.4  62.2   1   6   0.00027       1.2    8.9   1.5     1    14   514   527   514   527 0.88 Phage tail fibre repeat
Phage_fiber          PF03335.8     14 seq187_BIOID52481    -            676   4.4e-06   25.4  62.2   2   6   1.3e-05     0.059   12.9   2.5     1    14   546   559   546   559 0.94 Phage tail fibre repeat
Phage_fiber          PF03335.8     14 seq187_BIOID52481    -            676   4.4e-06   25.4  62.2   3   6   1.4e-05     0.062   12.8   2.5     1    14   611   624   611   624 0.93 Phage tail fibre repeat
Phage_fiber          PF03335.8     14 seq187_BIOID52481    -            676   4.4e-06   25.4  62.2   4   6   0.00026       1.2    8.9   1.7     2    12   626   636   625   637 0.89 Phage tail fibre repeat
Phage_fiber          PF03335.8     14 seq187_BIOID52481    -            676   4.4e-06   25.4  62.2   5   6   0.00022         1    9.1   0.8     2    11   635   644   634   645 0.86 Phage tail fibre repeat
Phage_fiber          PF03335.8     14 seq187_BIOID52481    -            676   4.4e-06   25.4  62.2   6   6   0.00026       1.2    8.9   0.9     2    13   644   655   643   656 0.87 Phage tail fibre repeat
DUF1219              PF06755.7    117 seq190_BIOID52481    -            124   2.3e-59  197.9   0.0   1   1   1.9e-63   2.6e-59  197.7   0.0     1   113     1   113     1   123 0.98 Protein of unknown function (DUF1219)
NusG                 PF02357.14    92 seq193_BIOID52481    -            181   5.3e-25   87.3   0.0   1   1   1.1e-28   7.7e-25   86.8   0.0     1    92     7   106     7   106 0.93 Transcription termination factor nusG
KOW                  PF00467.24    32 seq193_BIOID52481    -            181   1.3e-08   33.9   0.1   1   1   9.1e-12   6.2e-08   31.7   0.0     1    28   130   161   130   165 0.86 KOW motif
GGDEF                PF00990.16   161 seq197_BIOID52481    -            442   1.1e-26   93.1   0.0   1   1   1.6e-30   2.2e-26   92.2   0.0     1   160   295   437   295   438 0.89 GGDEF domain
Rhodanese            PF00581.15   113 seq198_BIOID52481    -            104   1.3e-14   54.3   0.0   1   1   1.3e-18   1.7e-14   53.9   0.0    16   109    23    96    20    99 0.88 Rhodanese-like domain
LrgA                 PF03788.9     96 seq202_BIOID52481    -            144   4.6e-29   99.8  10.2   1   1   5.2e-33   7.1e-29   99.2   7.1     1    94    33   126    33   128 0.98 LrgA family
Autotransporter      PF03797.14   265 seq204_BIOID52481    -           1005   2.7e-55  187.4  18.5   1   1     4e-59   2.7e-55  187.4  12.8     2   265   705   989   704   989 0.98 Autotransporter beta-domain
ESPR                 PF13018.1     24 seq204_BIOID52481    -           1005   3.3e-08   32.6   0.1   1   1   1.1e-11   7.4e-08   31.5   0.1     2    24    62    84    62    84 0.96 Extended Signal Peptide of Type V secretion system
2-oxoacid_dh         PF00198.18   231 seq205_BIOID52481    -             51     2e-12   46.7   0.0   1   1   1.5e-16   2.1e-12   46.6   0.0   182   231     2    51     1    51 0.95 2-oxoacid dehydrogenases acyltransferase (catalytic domain)
DUF987               PF06174.6     66 seq207_BIOID52481    -             73   1.7e-43  145.8   0.2   1   1   1.4e-47   1.9e-43  145.6   0.1     1    66     1    66     1    66 0.99 Protein of unknown function (DUF987)
HTH_27               PF13463.1     68 seq208_BIOID52481    -            146     2e-05   24.7   0.0   1   1   2.3e-09   3.1e-05   24.0   0.0    14    64    69   117    51   119 0.81 Winged helix DNA-binding domain
Homoserine_dh        PF00742.14   179 seq212_BIOID52481    -            810   6.9e-51  172.3   0.0   1   1   2.3e-54   1.1e-50  171.7   0.0     1   178   608   803   608   804 0.99 Homoserine dehydrogenase
AA_kinase            PF00696.23   241 seq212_BIOID52481    -            810   1.8e-42  145.4   0.0   1   1   8.3e-46   3.8e-42  144.3   0.0     2   238    12   284    11   287 0.89 Amino acid kinase family
NAD_binding_3        PF03447.11   117 seq212_BIOID52481    -            810   3.5e-24   85.3   0.0   1   1   1.8e-27   8.4e-24   84.1   0.0     1   116   465   599   465   600 0.98 Homoserine dehydrogenase, NAD binding domain
YmgB                 PF10798.3     61 seq213_BIOID52481    -             97   1.1e-07   31.4   1.4   1   1   1.1e-11   1.5e-07   31.0   0.9     3    61    40    97    38    97 0.94 Biofilm development protein YmgB/AriR
Dynamin_N            PF00350.18   168 seq214_BIOID52481    -            798   4.7e-19   68.6   0.3   1   1   3.6e-22   2.5e-18   66.3   0.0     1   167    71   299    71   300 0.74 Dynamin family
MMR_HSR1             PF01926.18   114 seq214_BIOID52481    -            798   3.6e-08   33.2   0.2   1   1   6.2e-11   4.2e-07   29.8   0.2     2   114    71   299    70   299 0.72 50S ribosome-binding GTPase
HTS                  PF04204.11   298 seq215_BIOID52481    -            309  6.7e-132  438.5   0.0   1   1  5.5e-136  7.5e-132  438.4   0.0     1   298     2   299     2   299 1.00 Homoserine O-succinyltransferase
DDE_Tnp_ISL3         PF01610.12   248 seq219_BIOID52481    -            327     1e-15   57.8   0.0   1   1     2e-19   2.7e-15   56.5   0.0     1   105    28   123    28   182 0.76 Transposase
TnpB_IS66            PF05717.8    108 seq224_BIOID52481    -            110   4.4e-19   67.7   0.0   1   1   3.4e-23   4.7e-19   67.7   0.0     2    72     7    75     6   106 0.91 IS66 Orf2 like protein
Dynamin_N            PF00350.18   168 seq229_BIOID52481    -            742   1.4e-18   67.1   0.0   1   1   9.6e-22   4.4e-18   65.5   0.0     1   148    72   278    72   300 0.80 Dynamin family
MMR_HSR1             PF01926.18   114 seq229_BIOID52481    -            742   3.7e-08   33.2   0.0   1   1   1.1e-10   5.1e-07   29.5   0.0     2   114    72   298    71   298 0.78 50S ribosome-binding GTPase
Amidohydro_4         PF13147.1    304 seq230_BIOID52481    -            460   2.3e-32  113.0   0.0   1   1   6.9e-36   3.1e-32  112.5   0.0     1   304   107   427   107   427 0.90 Amidohydrolase
Amidohydro_3         PF07969.6    404 seq230_BIOID52481    -            460   4.5e-08   32.5   1.4   1   1   6.6e-09     3e-05   23.2   1.0    99   356   174   382   112   404 0.61 Amidohydrolase family
Amidohydro_5         PF13594.1     68 seq230_BIOID52481    -            460   1.1e-05   25.0   0.0   1   1   1.6e-08   7.4e-05   22.3   0.0     3    45    84   138    82   180 0.71 Amidohydrolase
DUF1219              PF06755.7    117 seq232_BIOID52481    -            124   7.5e-60  199.4   0.0   1   1   6.2e-64   8.5e-60  199.2   0.0     1   113     1   113     1   123 0.98 Protein of unknown function (DUF1219)
HTH_Tnp_IS66         PF13005.2     59 seq237_BIOID52481    -            210   1.7e-15   56.4   0.1   1   1   4.2e-19   2.9e-15   55.7   0.1     3    59   115   169   113   169 0.95 putative Helix-turn-helix domain of transposase IS66
LZ_Tnp_IS66          PF13007.2     78 seq237_BIOID52481    -            210   7.9e-14   51.9   3.2   1   1   1.2e-17   7.9e-14   51.9   2.2     1    77    38   110    38   111 0.82 Transposase C of IS166 homeodomain
DUF2813              PF11398.3    373 seq239_BIOID52481    -            552  6.4e-154  512.4   0.0   1   1    2e-157  8.9e-154  511.9   0.0     1   373     1   375     1   375 0.99 Protein of unknown function (DUF2813)
Ail_Lom              PF06316.6    199 seq242_BIOID52481    -            199  4.1e-119  395.1   5.5   1   1  6.7e-123  4.5e-119  394.9   3.8     1   199     1   199     1   199 1.00 Enterobacterial Ail/Lom protein
OMP_b-brl            PF13505.1    176 seq242_BIOID52481    -            199   1.1e-24   87.2   6.8   1   1   1.9e-28   1.3e-24   86.9   4.7     2   176    11   199     9   199 0.87 Outer membrane protein beta-barrel domain
Autotransporter      PF03797.14   265 seq244_BIOID52481    -           1064     6e-55  186.3  18.4   1   1   8.8e-59     6e-55  186.3  12.7     2   265   764  1048   763  1048 0.98 Autotransporter beta-domain
ESPR                 PF13018.1     24 seq244_BIOID52481    -           1064   3.5e-08   32.6   0.1   1   1   1.1e-11   7.8e-08   31.4   0.1     2    24    31    53    31    53 0.96 Extended Signal Peptide of Type V secretion system
FMN_bind             PF04205.9     81 seq248_BIOID52481    -            206   2.6e-18   65.8   0.1   1   1     4e-22   5.5e-18   64.7   0.0     1    77    99   187    99   191 0.98 FMN-binding domain
DUF1471              PF07338.8     56 seq250_BIOID52481    -            314   4.3e-62  205.4   5.4   1   3   2.8e-22   3.9e-18   64.7   0.0     2    56    34    90    33    90 0.98 Protein of unknown function (DUF1471)
DUF1471              PF07338.8     56 seq250_BIOID52481    -            314   4.3e-62  205.4   5.4   2   3     3e-22   4.1e-18   64.6   0.1     3    56   119   174   117   174 0.98 Protein of unknown function (DUF1471)
DUF1471              PF07338.8     56 seq250_BIOID52481    -            314   4.3e-62  205.4   5.4   3   3   3.1e-26   4.3e-22   77.3   0.1     2    56   259   314   258   314 0.99 Protein of unknown function (DUF1471)
Pyr_redox_2          PF07992.9    200 seq252_BIOID52481    -            495   1.7e-44  152.0   1.7   1   1     2e-47   2.7e-44  151.3   1.2     1   198    29   338    29   340 0.94 Pyridine nucleotide-disulphide oxidoreductase
Pyr_redox_dim        PF02852.17   110 seq252_BIOID52481    -            495   9.5e-35  118.8   0.0   1   1   1.7e-37   2.3e-34  117.6   0.0     1   109   368   476   368   477 0.98 Pyridine nucleotide-disulphide oxidoreductase, dimerisation domain
Pyr_redox            PF00070.22    80 seq252_BIOID52481    -            495   2.7e-15   56.3   0.8   1   1     2e-18   2.7e-15   56.3   0.5     1    78   198   274   198   277 0.94 Pyridine nucleotide-disulphide oxidoreductase
GIDA                 PF01134.17   392 seq252_BIOID52481    -            495     2e-08   33.4   1.1   1   1   9.6e-11   1.3e-07   30.7   0.4     1    60    29    91    29   104 0.91 Glucose inhibited division protein A
FAD_oxidored         PF12831.2    428 seq252_BIOID52481    -            495     3e-08   33.0   0.9   1   1   4.7e-11   6.4e-08   31.9   0.6     1    38    29    66    29    84 0.94 FAD dependent oxidoreductase
FAD_binding_2        PF00890.19   421 seq252_BIOID52481    -            495   1.5e-06   27.1   0.7   1   1   3.5e-08   4.7e-05   22.2   0.2     2    35    30    63    29    68 0.90 FAD binding domain
Thi4                 PF01946.12   230 seq252_BIOID52481    -            495   1.5e-05   24.0   0.1   1   1   2.7e-08   3.7e-05   22.8   0.1    11    63    21    73    13   105 0.79 Thi4 family
MethyltransfD12      PF02086.10   260 seq254_BIOID52481    -            754   2.3e-54  184.5   0.0   1   1   4.9e-58   3.3e-54  183.9   0.0     1   245   493   722   493   735 0.94 D12 class N6 adenine-specific DNA methyltransferase
DNA_methylase        PF00145.12   335 seq254_BIOID52481    -            754   2.2e-37  128.8   0.0   1   2   2.4e-25   1.7e-21   76.6   0.0     5   119     8   135     6   145 0.92 C-5 cytosine-specific DNA methylase
DNA_methylase        PF00145.12   335 seq254_BIOID52481    -            754   2.2e-37  128.8   0.0   2   2   2.9e-15     2e-11   43.5   0.0   136   308   192   406   187   416 0.57 C-5 cytosine-specific DNA methylase
NMN_transporter      PF04973.7    182 seq257_BIOID52481    -            239   1.6e-46  157.9  27.0   1   1   7.7e-49     1e-44  152.0  18.7     1   180    23   227    23   229 0.94 Nicotinamide mononucleotide transporter
HTH_36               PF13730.1     55 seq258_BIOID52481    -            158   2.7e-06   27.2   0.3   1   1   9.1e-10   6.2e-06   26.1   0.0     6    53    54   102    52   104 0.93 Helix-turn-helix domain
HTH_11               PF08279.7     55 seq258_BIOID52481    -            158   3.3e-05   23.3   0.1   1   1   1.5e-08    0.0001   21.7   0.0    19    44    78   105    76   112 0.85 HTH domain
MFS_1                PF07690.11   354 seq259_BIOID52481    -            253   1.1e-14   53.8  27.5   1   1   1.2e-15   5.6e-12   44.9  16.2    22   172    91   246    78   253 0.77 Major Facilitator Superfamily
MFS_2                PF13347.1    427 seq259_BIOID52481    -            253   3.7e-09   35.3   7.1   1   1   8.2e-13   3.7e-09   35.3   4.9   182   343    19   187     4   198 0.77 MFS/sugar transport protein
Sugar_tr             PF00083.19   451 seq259_BIOID52481    -            253   1.1e-07   30.7  18.7   1   1   2.1e-10   9.7e-07   27.5  12.9   222   418    38   223     1   248 0.72 Sugar (and other) transporter
Pyr_redox_2          PF07992.9    200 seq262_BIOID52481    -            412   4.2e-16   59.3   0.0   1   1   3.9e-18   4.4e-15   55.9   0.0     1   198   126   384   126   386 0.80 Pyridine nucleotide-disulphide oxidoreductase
Pyr_redox            PF00070.22    80 seq262_BIOID52481    -            412   8.3e-14   51.6   1.0   1   1     3e-10   3.5e-07   30.4   0.0     2    76   256   328   255   332 0.77 Pyridine nucleotide-disulphide oxidoreductase
NAD_binding_8        PF13450.1     68 seq262_BIOID52481    -            412   3.8e-09   36.3   0.0   1   1   8.2e-12   9.3e-09   35.0   0.0     1    37   129   165   129   184 0.92 NAD(P)-binding Rossmann-like domain
HI0933_like          PF03486.9    409 seq262_BIOID52481    -            412   1.6e-06   26.7   0.4   1   1   1.2e-08   1.3e-05   23.7   0.0     2    36   126   160   125   165 0.94 HI0933-like protein
FAD_binding_3        PF01494.14   356 seq262_BIOID52481    -            412   2.4e-05   23.4   0.5   1   1   9.7e-08   0.00011   21.2   0.0     3    35   126   158   125   171 0.92 FAD binding domain
Thi4                 PF01946.12   230 seq262_BIOID52481    -            412   8.5e-05   21.6   0.2   1   1   1.7e-07    0.0002   20.4   0.0    20    56   127   163   121   198 0.92 Thi4 family
YagB_YeeU_YfjZ       PF06154.6    105 seq265_BIOID52481    -            122   3.2e-52  175.0   0.0   1   1   2.8e-56   3.9e-52  174.8   0.0     2   104    16   118    15   119 0.98 YagB/YeeU/YfjZ family
DUF1398              PF07166.6    125 seq266_BIOID52481    -            141   1.8e-59  199.0   8.9   1   1   1.5e-63     2e-59  198.8   6.1     1   125     8   132     8   132 0.99 Protein of unknown function (DUF1398)
LrgB                 PF04172.11   215 seq267_BIOID52481    -            231   1.2e-82  276.2  15.2   1   1   9.7e-87   1.3e-82  276.0  10.6     1   215    12   226    12   226 0.99 LrgB-like family
Antitoxin-MazE       PF04014.13    47 seq268_BIOID52481    -            115   7.9e-09   34.9   0.2   1   1   8.4e-13   1.1e-08   34.4   0.1     1    40    46    88    46    95 0.86 Antidote-toxin recognition MazE
UPF0118              PF01594.11   327 seq270_BIOID52481    -            344   5.3e-74  249.0  42.2   1   1   4.4e-78     6e-74  248.8  29.2     2   326    14   328    13   329 0.99 Domain of unknown function DUF20
Caudo_TAP            PF02413.12   130 seq271_BIOID52481    -            177   1.3e-33  115.8   2.6   1   1   1.1e-37   1.6e-33  115.5   1.8     1   130    39   177    39   177 0.98 Caudovirales tail fibre assembly protein
Alpha-amylase        PF00128.19   316 seq273_BIOID52481    -            568   1.3e-18   67.4   0.0   1   1   5.3e-21   7.3e-17   61.6   0.0    21   271    93   347    82   351 0.73 Alpha amylase, catalytic domain
PseudoU_synth_2      PF00849.17   164 seq275_BIOID52481    -            291   3.3e-16   59.4   0.0   1   1   2.9e-19     2e-15   56.9   0.0     2   161    69   199    68   202 0.83 RNA pseudouridylate synthase
S4                   PF01479.20    48 seq275_BIOID52481    -            291     1e-11   43.9   0.2   1   1     4e-15   2.8e-11   42.5   0.1     2    43     4    43     3    57 0.93 S4 domain
Semialdhyde_dh       PF01118.19   121 seq277_BIOID52481    -            334   4.9e-33  113.9   0.0   1   1   1.3e-36   9.2e-33  113.0   0.0     3   121     5   146     3   146 0.97 Semialdehyde dehydrogenase, NAD binding domain
Semialdhyde_dhC      PF02774.13   184 seq277_BIOID52481    -            334     3e-20   72.7   0.0   1   1   6.6e-24   4.5e-20   72.1   0.0     1   184   163   311   163   311 0.95 Semialdehyde dehydrogenase, dimerisation domain
Glyco_hydro_1        PF00232.13   455 seq278_BIOID52481    -            479  6.7e-133  443.0   1.9   1   1  5.7e-137  7.9e-133  442.8   1.3     3   454     6   476     4   477 0.92 Glycosyl hydrolase family 1
BPL_LplA_LipB        PF03099.14   125 seq280_BIOID52481    -            321   5.1e-21   74.8   0.0   1   1   1.7e-24   7.6e-21   74.2   0.0     4   125    86   208    83   208 0.89 Biotin/lipoate A/B protein ligase family
HTH_11               PF08279.7     55 seq280_BIOID52481    -            321   8.4e-13   47.6   0.0   1   1   4.4e-16     2e-12   46.4   0.0     4    54     9    58     8    59 0.92 HTH domain
BPL_C                PF02237.12    48 seq280_BIOID52481    -            321   1.6e-11   43.5   0.2   1   1   8.9e-15   4.1e-11   42.2   0.1     1    48   271   317   271   317 0.97 Biotin protein ligase C terminal domain
Acetyltransf_2       PF00797.12   240 seq285_BIOID52481    -            281   5.4e-83  278.1   0.1   1   1   4.6e-87   6.3e-83  277.9   0.1     1   237    21   256    21   259 0.97 N-acetyltransferase
DUF4137              PF13593.1    313 seq286_BIOID52481    -            332  4.9e-106  354.2  22.4   1   1    4e-110  5.5e-106  354.0  15.6     1   313     8   316     8   316 0.98 SBF-like CPA transporter family (DUF4137)
DUF413               PF04219.7     94 seq289_BIOID52481    -            112   1.5e-38  130.2   0.1   1   1   1.4e-42   1.9e-38  129.9   0.1     1    90    10    99    10   102 0.97 Protein of unknown function, DUF
DUF1040              PF06288.8     86 seq290_BIOID52481    -             89   1.6e-46  156.3   0.5   1   1   1.3e-50   1.8e-46  156.2   0.3     1    86     1    86     1    86 1.00 Protein of unknown function (DUF1040)
DNA_III_psi          PF03603.8    128 seq291_BIOID52481    -            137   1.3e-45  154.2   0.1   1   1   1.1e-49   1.5e-45  154.0   0.0     1   128     1   128     1   128 0.99 DNA polymerase III psi subunit
Melibiase            PF02065.13   394 seq300_BIOID52481    -            708  1.3e-155  517.8   0.0   1   1  1.2e-159  1.6e-155  517.5   0.0     3   393   255   642   253   643 0.99 Melibiase
ANT                  PF03374.9    112 seq302_BIOID52481    -            266   2.3e-34  117.6   0.0   1   1   6.6e-38   4.5e-34  116.7   0.0     1   111   151   259   151   260 0.97 Phage antirepressor protein KilAC domain
KilA-N               PF04383.8    111 seq302_BIOID52481    -            266   3.6e-18   65.0   0.0   1   1   9.4e-22   6.4e-18   64.2   0.0     6   109    28   122    25   124 0.91 KilA-N domain
DUF3279              PF11682.3    128 seq304_BIOID52481    -            133   9.5e-57  189.9   1.5   1   1     8e-61   1.1e-56  189.7   1.1     1   128     1   127     1   127 0.99 Protein of unknown function (DUF3279)
Cupin_6              PF12852.2    186 seq308_BIOID52481    -            284   7.2e-26   90.8   0.7   1   1   4.7e-29   2.1e-25   89.2   0.5     1   186     2   162     2   162 0.93 Cupin
HTH_18               PF12833.2     81 seq308_BIOID52481    -            284     5e-21   74.4   0.3   1   1   7.6e-24   3.5e-20   71.7   0.1     1    81   199   278   199   278 0.97 Helix-turn-helix domain
HTH_AraC             PF00165.18    42 seq308_BIOID52481    -            284   2.3e-15   55.7   0.0   1   2   1.1e-08   4.9e-05   22.9   0.0     7    41   192   226   188   227 0.94 Bacterial regulatory helix-turn-helix proteins, AraC family
HTH_AraC             PF00165.18    42 seq308_BIOID52481    -            284   2.3e-15   55.7   0.0   2   2   4.1e-11   1.9e-07   30.5   0.0    11    41   245   276   238   277 0.91 Bacterial regulatory helix-turn-helix proteins, AraC family
MacB_PCD             PF12704.2    232 seq311_BIOID52481    -            436   1.7e-22   80.0   2.4   1   1   6.4e-26   4.4e-22   78.6   0.1     1   230    33   267    33   269 0.83 MacB-like periplasmic core domain
FtsX                 PF02687.16   121 seq311_BIOID52481    -            436   1.7e-17   63.1  11.3   1   1   2.5e-21   1.7e-17   63.1   7.8     5   121   305   429   301   429 0.93 FtsX-like permease family
TMP_2                PF06791.8    210 seq312_BIOID52481    -           1077     2e-88  295.3  12.2   1   1   2.9e-92     2e-88  295.3   8.5     3   210   264   472   262   472 0.99 Prophage tail length tape measure protein
Tape_meas_lam_C      PF09718.5     78 seq312_BIOID52481    -           1077     5e-28   96.7   3.4   1   1   7.3e-32     5e-28   96.7   2.4     2    77   858   933   857   934 0.97 Lambda phage tail tape-measure protein (Tape_meas_lam_C)
FKBP_C               PF00254.23    94 seq313_BIOID52481    -            206   3.6e-27   94.0   0.0   1   1   9.7e-31   6.6e-27   93.2   0.0     5    94   117   203   114   203 0.96 FKBP-type peptidyl-prolyl cis-trans isomerase
FKBP_N               PF01346.13   124 seq313_BIOID52481    -            206   1.2e-23   83.3   0.0   1   1   2.2e-27   1.5e-23   83.0   0.0    17   124     5   108     1   108 0.96 Domain amino terminal to FKBP-type peptidyl-prolyl isomerase
PIN                  PF01850.16   121 seq315_BIOID52481    -            138   2.7e-10   40.5   0.0   1   1   2.2e-14     3e-10   40.3   0.0     1   119     5   129     5   131 0.91 PIN domain
FCD                  PF07729.7    125 seq316_BIOID52481    -            229   3.8e-22   78.8   9.1   1   1   8.5e-26   5.8e-22   78.2   6.3     3   123    99   218    97   220 0.94 FCD domain
GntR                 PF00392.16    64 seq316_BIOID52481    -            229   1.6e-14   52.9   0.1   1   1   5.7e-18   3.9e-14   51.7   0.0     3    64     7    68     5    68 0.95 Bacterial regulatory proteins, gntR family
HTH_28               PF13518.1     52 seq322_BIOID52481    -             96     3e-08   33.3   0.1   1   1   6.7e-12   4.6e-08   32.7   0.0     9    51    14    56     8    62 0.91 Helix-turn-helix domain
HTH_23               PF13384.1     50 seq322_BIOID52481    -             96   1.3e-07   30.9   0.0   1   1   3.3e-11   2.2e-07   30.1   0.0     5    50     6    50     3    50 0.93 Homeodomain-like domain
PduV-EutP            PF10662.4    143 seq323_BIOID52481    -            118   4.6e-15   55.2   0.0   1   1     5e-19   6.9e-15   54.6   0.0    86   142    57   112    42   113 0.92 Ethanolamine utilisation - propanediol utilisation
APH                  PF01636.18   239 seq326_BIOID52481    -            328   1.6e-41  142.5   1.8   1   1   3.7e-45   2.5e-41  141.8   1.2     2   232    31   259    30   269 0.84 Phosphotransferase enzyme family
EcKinase             PF02958.15   293 seq326_BIOID52481    -            328   0.00012   21.2   0.0   1   1   3.1e-08   0.00021   20.4   0.0   197   280   176   252   149   257 0.79 Ecdysteroid kinase
Rnf-Nqr              PF02508.9    190 seq328_BIOID52481    -            231   5.3e-58  195.6  10.6   1   1   4.5e-62   6.1e-58  195.4   7.3     2   189     2   200     1   201 0.97 Rnf-Nqr subunit, membrane protein
Acetyltransf_1       PF00583.19    83 seq330_BIOID52481    -            148   2.4e-20   72.2   0.0   1   1   2.4e-23   3.6e-20   71.6   0.0     4    82    48   120    45   121 0.92 Acetyltransferase (GNAT) family
Acetyltransf_10      PF13673.1    117 seq330_BIOID52481    -            148   2.3e-13   50.1   0.1   1   1     2e-16   3.1e-13   49.7   0.1    22   117    18   120     8   120 0.86 Acetyltransferase (GNAT) domain
FR47                 PF08445.5     86 seq330_BIOID52481    -            148   1.4e-12   47.0   0.1   1   1   1.2e-15   1.9e-12   46.6   0.0    17    81    59   124    42   130 0.82 FR47-like protein
Acetyltransf_7       PF13508.1     79 seq330_BIOID52481    -            148   3.5e-12   46.1   0.0   1   1   3.1e-15   4.8e-12   45.7   0.0     8    78    45   121    38   122 0.86 Acetyltransferase (GNAT) domain
Acetyltransf_4       PF13420.1    155 seq330_BIOID52481    -            148   1.1e-08   35.0   0.0   1   1   8.6e-12   1.3e-08   34.8   0.0    32   148    23   134     5   141 0.82 Acetyltransferase (GNAT) domain
Acetyltransf_8       PF13523.1    152 seq330_BIOID52481    -            148   1.7e-08   34.4   0.1   1   1   3.4e-10   5.1e-07   29.5   0.0    75   138    61   122     4   127 0.78 Acetyltransferase (GNAT) domain
Acetyltransf_3       PF13302.1    142 seq330_BIOID52481    -            148   2.8e-07   30.8   0.1   1   1   6.4e-10   9.7e-07   29.0   0.1    67   142    49   121     3   121 0.73 Acetyltransferase (GNAT) domain
Acetyltransf_9       PF13527.1    128 seq330_BIOID52481    -            148   4.6e-07   29.6   0.0   1   1   5.8e-10   8.7e-07   28.7   0.0    74   127    64   122    49   123 0.89 Acetyltransferase (GNAT) domain
Acetyltransf_6       PF13480.1    142 seq330_BIOID52481    -            148   4.4e-05   23.3   0.0   1   1   3.7e-08   5.7e-05   22.9   0.0    73   131    42   100    17   107 0.90 Acetyltransferase (GNAT) domain
MtfA                 PF06167.7    253 seq332_BIOID52481    -            278   4.2e-75  252.3   0.1   1   1   3.7e-79   5.1e-75  252.0   0.1    11   253    18   256     9   256 0.95 Phosphoenolpyruvate:glucose-phosphotransferase regulator
DUF3442              PF11924.3    280 seq333_BIOID52481    -            464   5.8e-90  301.5   9.2   1   1   5.3e-94   7.3e-90  301.2   6.4     1   280    57   341    57   341 0.98 Protein of unknown function (DUF3442)
Ribosomal_L1         PF00687.16   221 seq335_BIOID52481    -            234   9.2e-50  168.8   0.2   1   1   7.9e-54   1.1e-49  168.6   0.2    13   220    28   220     8   221 0.90 Ribosomal protein L1p/L10e family
Phytase-like         PF13449.1    326 seq336_BIOID52481    -            457   1.1e-33  116.7   0.0   1   1   1.4e-37   1.9e-33  115.9   0.0    60   311   146   396    50   410 0.85 Esterase-like activity of phytase
DUF3279              PF11682.3    128 seq337_BIOID52481    -            144     2e-57  192.1   5.4   1   1   1.7e-61   2.4e-57  191.9   3.8     1   126     2   126     2   128 0.97 Protein of unknown function (DUF3279)
AMNp_N               PF10423.4    160 seq338_BIOID52481    -            536     1e-50  171.3   0.1   1   1   2.1e-54   1.5e-50  170.8   0.1     2   158    64   222    63   224 0.96 Bacterial AMP nucleoside phosphorylase N-terminus
PNP_UDP_1            PF01048.15   234 seq338_BIOID52481    -            536   1.9e-19   69.4   0.0   1   1   4.4e-23     3e-19   68.7   0.0    32   200   315   481   281   504 0.81 Phosphorylase superfamily
DJ-1_PfpI            PF01965.19   147 seq340_BIOID52481    -            183   1.2e-12   47.4   0.0   1   1   1.3e-16   1.8e-12   46.8   0.0    22   143    25   174     8   178 0.81 DJ-1/PfpI family
EamA                 PF00892.15   126 seq341_BIOID52481    -            307   5.5e-36  123.2  41.1   1   2   5.3e-20   7.3e-16   58.2   9.5     1   126    16   145    16   145 0.85 EamA-like transporter family
EamA                 PF00892.15   126 seq341_BIOID52481    -            307   5.5e-36  123.2  41.1   2   2   5.1e-24   6.9e-20   71.2  13.4     1   126   167   291   167   291 0.96 EamA-like transporter family
DUF2800              PF10926.3    372 seq351_BIOID52481    -            433  6.3e-130  433.4   0.0   1   1    1e-133  7.1e-130  433.3   0.0     1   372     5   412     5   412 0.96 Protein of unknown function (DUF2800)
PDDEXK_1             PF12705.2    257 seq351_BIOID52481    -            433   4.3e-12   45.8   0.0   1   1   1.2e-15     8e-12   44.9   0.0     2   256     8   255     7   256 0.71 PD-(D/E)XK nuclease superfamily
DUF3672              PF12421.3    136 seq352_BIOID52481    -            270   7.2e-43  145.8   0.2   1   1   1.5e-46     1e-42  145.4   0.1     1   135    88   228    88   229 0.88 Fibronectin type III protein
DUF1983              PF09327.6     81 seq352_BIOID52481    -            270   1.4e-22   79.2   2.2   1   1   2.1e-26   1.5e-22   79.2   0.3    18    81     1    64     1    64 0.99 Domain of unknown function (DUF1983)
Malate_synthase      PF01274.17   523 seq353_BIOID52481    -            539  2.1e-214  712.2   0.0   1   1  1.8e-218  2.4e-214  712.0   0.0     2   522    18   538    17   539 0.99 Malate synthase
AAA_15               PF13175.1    415 seq355_BIOID52481    -            521   4.6e-15   55.4   0.1   1   1     5e-11   2.3e-07   30.1   0.0   332   414   235   318   183   319 0.74 AAA ATPase domain
AAA_21               PF13304.1    303 seq355_BIOID52481    -            521     9e-12   45.4   0.1   1   1   6.3e-10   2.9e-06   27.3   0.1   261   301   280   318   243   320 0.90 AAA domain
AAA_23               PF13476.1    202 seq355_BIOID52481    -            521     5e-10   39.9   0.0   1   1   5.1e-13   2.3e-09   37.7   0.0     1    53     6    58     6   115 0.85 AAA domain
Rep_3                PF01051.16   218 seq357_BIOID52481    -            325   4.9e-22   78.4   0.1   1   1   5.5e-26   7.5e-22   77.8   0.1     4   210    11   265     9   271 0.86 Initiator Replication protein
RVT_1                PF00078.22   214 seq361_BIOID52481    -            359   1.4e-45  155.1   0.0   1   1   1.4e-49   1.9e-45  154.7   0.0     1   201   157   354   157   359 0.96 Reverse transcriptase (RNA-dependent DNA polymerase)
PTS_EIIA_2           PF00359.17   142 seq362_BIOID52481    -            637   6.7e-33  113.2   0.0   1   1   2.5e-36   1.1e-32  112.5   0.0     5   140   498   634   495   636 0.95 Phosphoenolpyruvate-dependent sugar phosphotransferase system, EIIA 2
PTS_EIIC             PF02378.13   321 seq362_BIOID52481    -            637   2.5e-19   69.1  33.4   1   1   5.5e-23   2.5e-19   69.1  23.2     1   321    17   277    17   277 0.92 Phosphotransferase system, EIIC
PTS_IIB              PF02302.12    90 seq362_BIOID52481    -            637   1.9e-09   37.6   0.3   1   1   1.1e-12   4.9e-09   36.3   0.0     1    79   379   453   379   458 0.87 PTS system, Lactose/Cellobiose specific IIB subunit
DUF1127              PF06568.6     40 seq363_BIOID52481    -             54     1e-13   50.2   5.9   1   1   9.2e-18   1.3e-13   50.0   4.1     2    39    17    54    16    54 0.96 Domain of unknown function (DUF1127)
rve                  PF00665.21   120 seq364_BIOID52481    -            186   7.6e-19   67.8   0.0   1   1   2.2e-22     1e-18   67.4   0.0    11   120     1   105     1   105 0.89 Integrase core domain
rve_3                PF13683.1     67 seq364_BIOID52481    -            186   5.7e-14   51.2   0.0   1   1     2e-17   9.1e-14   50.6   0.0     2    67    77   145    76   145 0.97 Integrase core domain
rve_2                PF13333.1     52 seq364_BIOID52481    -            186   3.9e-05   23.5   0.1   1   1   1.4e-08   6.3e-05   22.8   0.0    17    47   114   148    95   152 0.84 Integrase core domain
Methyltransf_27      PF13708.1    194 seq365_BIOID52481    -            281   3.1e-76  255.1   0.1   1   1   3.1e-80   4.2e-76  254.7   0.1     2   194    86   278    85   278 0.99 Methyltransferase domain
G_glu_transpept      PF01019.16   510 seq370_BIOID52481    -             55   1.2e-07   30.5   0.0   1   1   8.6e-12   1.2e-07   30.5   0.0   424   463     3    39     1    49 0.93 Gamma-glutamyltranspeptidase
HAD_2                PF13419.1    176 seq371_BIOID52481    -            225   1.6e-27   96.7   0.0   1   1   4.1e-31   1.9e-27   96.5   0.0     1   176     6   195     6   195 0.91 Haloacid dehalogenase-like hydrolase
Hydrolase_like       PF13242.1     75 seq371_BIOID52481    -            225   9.9e-13   47.4   0.0   1   1   3.3e-16   1.5e-12   46.9   0.0     3    75   149   218   147   218 0.85 HAD-hyrolase-like
Hydrolase            PF00702.21   204 seq371_BIOID52481    -            225   1.4e-11   45.2   0.3   1   1   1.5e-14   6.6e-11   43.0   0.2   107   204    78   189     3   189 0.74 haloacid dehalogenase-like hydrolase
AA_permease_2        PF13520.1    426 seq373_BIOID52481    -            460   1.4e-79  267.5  39.9   1   1   1.2e-83   1.6e-79  267.2  27.7     1   420     5   441     5   449 0.91 Amino acid permease
CinA                 PF02464.12   155 seq375_BIOID52481    -            172   2.8e-47  159.9   0.9   1   1   2.3e-51   3.2e-47  159.7   0.6     2   155    18   171    17   171 0.98 Competence-damaged protein
AA_kinase            PF00696.23   241 seq378_BIOID52481    -            258   5.8e-40  137.2   2.1   1   1   4.8e-44   6.5e-40  137.0   1.4     3   240     5   235     3   236 0.93 Amino acid kinase family
Exo_endo_phos        PF03372.18   251 seq381_BIOID52481    -            259   5.8e-12   45.9   0.4   1   1   7.6e-16     1e-11   45.1   0.3     2   251    41   245    40   245 0.65 Endonuclease/Exonuclease/phosphatase family
TetR_C               PF02909.12   139 seq384_BIOID52481    -            219   6.4e-50  168.3   0.1   1   1   1.3e-53     9e-50  167.8   0.0     1   139    68   205    68   205 0.99 Tetracyclin repressor, C-terminal all-alpha domain
TetR_N               PF00440.18    47 seq384_BIOID52481    -            219   2.6e-17   62.0   0.1   1   1   1.3e-20   9.2e-17   60.3   0.0     2    47    10    55     9    55 0.97 Bacterial regulatory proteins, tetR family
DHO_dh               PF01180.16   293 seq390_BIOID52481    -            411   1.4e-34  119.3   0.0   1   1   3.9e-38   1.8e-34  119.0   0.0     2   293     6   304     5   304 0.83 Dihydroorotate dehydrogenase
Dus                  PF01207.12   310 seq390_BIOID52481    -            411   6.6e-08   31.6   0.2   1   1   2.6e-11   1.2e-07   30.8   0.1    44   153    92   198    80   203 0.82 Dihydrouridine synthase (Dus)
HhH-GPD              PF00730.20   121 seq391_BIOID52481    -            211   9.8e-19   67.6   0.0   1   1   3.1e-22   1.4e-18   67.1   0.0     1   120    34   168    34   169 0.95 HhH-GPD superfamily base excision DNA repair protein
HHH                  PF00633.18    30 seq391_BIOID52481    -            211   7.1e-08   31.6   0.0   1   1   3.7e-11   1.7e-07   30.4   0.0     2    29   100   127    99   128 0.94 Helix-hairpin-helix motif
EndIII_4Fe-2S        PF10576.4     17 seq391_BIOID52481    -            211   9.7e-05   22.2   3.3   1   1   3.7e-08   0.00017   21.5   2.3     1    17   187   203   187   203 0.99 Iron-sulfur binding domain of endonuclease III
DUF4128              PF13554.1    127 seq393_BIOID52481    -            130   5.2e-08   32.5   0.0   1   1   5.7e-12   7.9e-08   31.9   0.0     3    89     7    95     5   110 0.81 Bacteriophage related domain of unknown function
AA_permease          PF00324.16   479 seq395_BIOID52481    -            470  1.5e-119  399.3  46.0   1   1  2.5e-123  1.7e-119  399.1  31.9     1   477    27   468    27   470 0.98 Amino acid permease
AA_permease_2        PF13520.1    426 seq395_BIOID52481    -            470   5.5e-51  173.3  50.0   1   1     1e-54   7.1e-51  172.9  34.6     8   419    30   446    26   459 0.84 Amino acid permease
APH                  PF01636.18   239 seq396_BIOID52481    -            419   6.4e-18   65.2   0.0   1   1   8.1e-22   1.1e-17   64.4   0.0     2   218    40   288    39   308 0.71 Phosphotransferase enzyme family
TonB_dep_Rec         PF00593.19   276 seq406_BIOID52481    -            731   1.4e-25   90.7  10.8   1   1     2e-29   1.4e-25   90.7   7.5     1   276   488   730   488   730 0.83 TonB dependent receptor
Plug                 PF07715.10   108 seq406_BIOID52481    -            731   1.3e-21   76.7   0.0   1   1   5.7e-25   3.9e-21   75.2   0.0     3   108    77   181    75   181 0.94 TonB-dependent Receptor Plug Domain
DeoC                 PF01791.4    236 seq407_BIOID52481    -            259   3.8e-61  206.2   1.8   1   1     3e-65   4.1e-61  206.1   1.2     3   230    12   240    10   246 0.94 DeoC/LacD family aldolase
ASCH                 PF04266.9    104 seq408_BIOID52481    -            136   4.3e-20   71.9   0.0   1   1   3.9e-24   5.3e-20   71.6   0.0     5   103    27   133    17   134 0.93 ASCH domain
DSBA                 PF01323.15   193 seq409_BIOID52481    -            208   5.4e-32  110.8   3.0   1   1   6.3e-35   4.3e-31  107.8   2.0     1   192    40   197    40   198 0.95 DSBA-like thioredoxin domain
Thioredoxin_4        PF13462.1    163 seq409_BIOID52481    -            208   2.2e-10   40.6   0.0   1   1   4.6e-14   3.1e-10   40.1   0.0    16   149    40   180    33   191 0.71 Thioredoxin
Response_reg         PF00072.19   112 seq411_BIOID52481    -            215   8.8e-31  106.1   0.5   1   1   3.9e-34   1.3e-30  105.5   0.4     1   112     9   121     9   121 0.99 Response regulator receiver domain
GerE                 PF00196.14    58 seq411_BIOID52481    -            215   5.1e-25   86.4   0.9   1   1   2.5e-28   8.5e-25   85.7   0.4     2    57   152   207   151   208 0.96 Bacterial regulatory proteins, luxR family
Sigma70_r4_2         PF08281.7     54 seq411_BIOID52481    -            215   1.4e-07   30.7   0.1   1   1   8.1e-11   2.8e-07   29.7   0.0    25    54   167   196   154   196 0.93 Sigma-70, region 4
HTH_24               PF13412.1     48 seq411_BIOID52481    -            215   1.7e-05   23.9   1.1   1   1   1.8e-08   6.1e-05   22.2   0.3     6    43   159   194   154   195 0.80 Winged helix-turn-helix DNA-binding
Ribosomal_L10        PF00466.15   100 seq420_BIOID52481    -            165   2.5e-26   91.3   0.0   1   1   2.6e-30   3.6e-26   90.8   0.0     3   100     5   101     3   101 0.98 Ribosomal protein L10
CCG                  PF02754.11    85 seq424_BIOID52481    -            239     2e-30  104.5   0.2   1   2   2.2e-17   3.1e-13   49.4   0.0     1    84     3    84     3    85 0.95 Cysteine-rich domain
CCG                  PF02754.11    85 seq424_BIOID52481    -            239     2e-30  104.5   0.2   2   2   1.3e-18   1.7e-14   53.4   0.0     2    84   133   216   132   217 0.92 Cysteine-rich domain
Trehalase            PF01204.13   512 seq428_BIOID52481    -            549  4.4e-161  536.8   0.1   1   1  3.9e-165  5.3e-161  536.5   0.0     1   511    70   546    70   547 0.96 Trehalase
GTP_EFTU             PF00009.22   188 seq429_BIOID52481    -            538   9.9e-45  152.1   0.0   1   1   3.4e-48   1.6e-44  151.5   0.0     3   187    22   286    20   287 0.92 Elongation factor Tu GTP binding domain
GTP_EFTU_D2          PF03144.20    74 seq429_BIOID52481    -            538   2.8e-11   43.2   0.1   1   1   2.7e-14   1.2e-10   41.2   0.0     2    74   323   389   322   389 0.97 Elongation factor Tu domain 2
SBP_bac_1            PF01547.20   314 seq430_BIOID52481    -            430   4.4e-38  131.6   3.7   1   1   8.7e-42     6e-38  131.2   2.6     7   310    43   325    36   329 0.88 Bacterial extracellular solute-binding protein
SBP_bac_8            PF13416.1    281 seq430_BIOID52481    -            430   6.7e-30  104.6   9.5   1   1   1.4e-33   9.3e-30  104.2   6.6     1   276    48   355    48   360 0.77 Bacterial extracellular solute-binding protein
HTH_3                PF01381.17    55 seq431_BIOID52481    -            104   2.7e-08   33.4   0.0   1   1   7.8e-12   3.6e-08   33.0   0.0     1    45    10    54    10    60 0.87 Helix-turn-helix
HTH_31               PF13560.1     64 seq431_BIOID52481    -            104   9.1e-08   32.0   5.2   1   1   7.7e-11   3.5e-07   30.1   3.1     3    55     7    58     5    68 0.92 Helix-turn-helix domain
HTH_19               PF12844.2     64 seq431_BIOID52481    -            104   7.9e-07   28.9   0.0   1   1   2.2e-10   9.8e-07   28.6   0.0     1    36     7    42     7    57 0.91 Helix-turn-helix domain
DUF3442              PF11924.3    280 seq433_BIOID52481    -            982  3.3e-101  338.4   2.8   1   1  7.3e-105  3.3e-101  338.4   2.0     3   280   150   428   148   428 0.99 Protein of unknown function (DUF3442)
Big_1                PF02369.11   100 seq433_BIOID52481    -            982   2.3e-49  165.2  53.9   1   2   3.7e-22   1.7e-18   66.2   8.7     2    94   749   837   744   843 0.88 Bacterial Ig-like domain (group 1)
Big_1                PF02369.11   100 seq433_BIOID52481    -            982   2.3e-49  165.2  53.9   2   2   2.4e-26   1.1e-22   79.6   9.2     3    99   845   939   842   940 0.93 Bacterial Ig-like domain (group 1)
Glutaminase          PF04960.10   286 seq435_BIOID52481    -            216     6e-69  232.0   0.0   1   1   5.1e-73   6.9e-69  231.8   0.0     1   194    24   216    24   216 0.99 Glutaminase
Porin_1              PF00267.16   337 seq436_BIOID52481    -            136   1.6e-47  162.2   3.5   1   1   2.7e-51   1.8e-47  162.1   2.4     1   110    27   136    27   136 0.99 Gram-negative porin
Porin_4              PF13609.1    311 seq436_BIOID52481    -            136   1.1e-08   34.8   7.3   1   1   1.8e-12   1.3e-08   34.6   5.1     6   113    12   125     6   136 0.80 Gram-negative porin
Lyase_1              PF00206.15   312 seq437_BIOID52481    -            457  3.8e-102  341.5   0.0   1   1  1.4e-105  1.9e-101  339.2   0.0     1   312     6   301     6   301 0.99 Lyase
Methyltransf_11      PF08241.7     95 seq441_BIOID52481    -            256   7.2e-25   87.2   0.0   1   1   1.3e-27   1.3e-24   86.4   0.0     1    95    49   145    49   145 0.97 Methyltransferase domain
Methyltransf_31      PF13847.1    152 seq441_BIOID52481    -            256   1.3e-20   73.3   0.0   1   1   1.8e-23   1.7e-20   73.0   0.0     5   112    46   149    43   235 0.86 Methyltransferase domain
Methyltransf_23      PF13489.1    162 seq441_BIOID52481    -            256   4.9e-19   68.4   0.0   1   1   6.9e-22   6.7e-19   68.0   0.0    12   159    36   191    26   194 0.82 Methyltransferase domain
Ubie_methyltran      PF01209.13   233 seq441_BIOID52481    -            256   2.7e-18   65.8   0.0   1   1   3.8e-21   3.7e-18   65.3   0.0     9   158    10   152     2   162 0.84 ubiE/COQ5 methyltransferase family
Methyltransf_18      PF12847.2    112 seq441_BIOID52481    -            256   3.5e-17   62.8   0.1   1   1   7.7e-20   7.5e-17   61.8   0.0     1   109    44   145    44   148 0.92 Methyltransferase domain
Methyltransf_12      PF08242.7     99 seq441_BIOID52481    -            256   5.6e-14   52.3   0.0   1   1   9.6e-17   9.4e-14   51.5   0.0     1    99    49   143    49   143 0.88 Methyltransferase domain
Methyltransf_25      PF13649.1    101 seq441_BIOID52481    -            256   8.2e-13   48.4   0.1   1   1   1.9e-15   1.8e-12   47.3   0.0     1   101    48   141    48   141 0.91 Methyltransferase domain
Methyltransf_26      PF13659.1    117 seq441_BIOID52481    -            256     4e-11   42.8   0.4   1   1   8.6e-14   8.4e-11   41.8   0.2     3   113    47   145    45   147 0.93 Methyltransferase domain
MTS                  PF05175.9    170 seq441_BIOID52481    -            256   2.1e-09   36.9   0.1   1   1   4.1e-12     4e-09   35.9   0.0    23   145    36   151    31   175 0.80 Methyltransferase small domain
Methyltransf_8       PF05148.10   219 seq441_BIOID52481    -            256     3e-08   33.4   0.0   1   1   2.2e-10   2.1e-07   30.6   0.0    71   164    43   153     7   177 0.69 Hypothetical methyltransferase
Methyltransf_29      PF03141.11   506 seq441_BIOID52481    -            256   1.3e-07   30.2   0.1   1   1   1.7e-10   1.6e-07   29.9   0.0   118   217    45   145     9   170 0.78 Putative S-adenosyl-L-methionine-dependent methyltransferase
Methyltransf_9       PF08003.6    315 seq441_BIOID52481    -            256     7e-06   24.8   0.0   1   1     1e-08   9.8e-06   24.3   0.0   100   224    29   152    23   164 0.84 Protein of unknown function (DUF1698)
TehB                 PF03848.9    192 seq441_BIOID52481    -            256   1.7e-05   23.9   0.0   1   1   2.7e-08   2.7e-05   23.3   0.0    31   135    45   149    16   180 0.81 Tellurite resistance protein TehB
PrmA                 PF06325.8    295 seq441_BIOID52481    -            256   4.4e-05   22.6   0.0   1   1   6.3e-08   6.1e-05   22.1   0.0   161   262    44   150    33   188 0.74 Ribosomal protein L11 methyltransferase (PrmA)
YjcZ                 PF13990.1    270 seq443_BIOID52481    -            292    2e-117  391.0   5.8   1   1  1.6e-121  2.2e-117  390.8   4.0     1   270    21   287    21   287 0.99 YjcZ-like protein
GIIM                 PF08388.6     80 seq444_BIOID52481    -             83   3.4e-11   42.6   0.2   1   1   3.6e-15     5e-11   42.1   0.2     2    42    37    77    36    81 0.93 Group II intron, maturase-specific domain
YjcZ                 PF13990.1    270 seq446_BIOID52481    -            301  2.1e-117  390.9   7.0   1   1  1.8e-121  2.4e-117  390.7   4.8     1   270    26   296    26   296 1.00 YjcZ-like protein
Peripla_BP_4         PF13407.1    258 seq453_BIOID52481    -            328   3.9e-52  177.0   0.7   1   1   3.4e-56   4.6e-52  176.8   0.5     5   258    36   289    31   289 0.96 Periplasmic binding protein domain
DUF2815              PF10991.3    181 seq454_BIOID52481    -            182   1.6e-59  200.3   0.0   1   1   1.3e-63   1.8e-59  200.1   0.0     1   179     1   177     1   179 0.97 Protein of unknown function (DUF2815)
HTH_Tnp_1            PF01527.15    76 seq456_BIOID52481    -            108   1.3e-11   44.2   1.2   1   1   4.4e-15   6.1e-11   42.0   0.9     1    74     1    87     1    88 0.85 Transposase
Sel1                 PF08238.7     39 seq457_BIOID52481    -            325   2.8e-56  186.6  27.3   1   7   1.2e-10   1.6e-06   28.4   0.7     1    38    41    75    41    76 0.88 Sel1 repeat
Sel1                 PF08238.7     39 seq457_BIOID52481    -            325   2.8e-56  186.6  27.3   2   7   2.6e-16   3.6e-12   46.3   1.3     2    38    78   111    77   112 0.94 Sel1 repeat
Sel1                 PF08238.7     39 seq457_BIOID52481    -            325   2.8e-56  186.6  27.3   3   7   1.6e-11   2.2e-07   31.2   0.1     1    38   113   147   113   148 0.93 Sel1 repeat
Sel1                 PF08238.7     39 seq457_BIOID52481    -            325   2.8e-56  186.6  27.3   4   7   1.3e-06     0.018   15.5   0.0     3    39   151   180   149   180 0.78 Sel1 repeat
Sel1                 PF08238.7     39 seq457_BIOID52481    -            325   2.8e-56  186.6  27.3   5   7   3.4e-13   4.6e-09   36.5   0.4     3    38   183   215   182   216 0.93 Sel1 repeat
Sel1                 PF08238.7     39 seq457_BIOID52481    -            325   2.8e-56  186.6  27.3   6   7   1.3e-08   0.00018   21.9   0.0     2    39   218   253   217   253 0.89 Sel1 repeat
Sel1                 PF08238.7     39 seq457_BIOID52481    -            325   2.8e-56  186.6  27.3   7   7   2.2e-08    0.0003   21.2   0.1     1    38   254   289   254   290 0.88 Sel1 repeat
Ribosomal_L12        PF00542.14    68 seq461_BIOID52481    -            121   1.8e-31  107.8   8.6   1   1   2.8e-35   3.8e-31  106.7   6.0     1    68    54   121    54   121 0.99 Ribosomal protein L7/L12 C-terminal domain
DUF945               PF06097.6    459 seq464_BIOID52481    -            490  2.7e-106  355.9  12.0   1   1  2.3e-110  3.2e-106  355.7   8.3     3   459    18   481    16   481 0.98 Bacterial protein of unknown function (DUF945)
Glycos_transf_3      PF00591.16   254 seq466_BIOID52481    -            440     3e-61  206.7   0.4   1   1   9.1e-65   4.1e-61  206.3   0.2     2   253    79   332    78   333 0.98 Glycosyl transferase family, a/b domain
PYNP_C               PF07831.8     75 seq466_BIOID52481    -            440   1.6e-25   88.1   0.2   1   1     7e-29   3.2e-25   87.2   0.1     1    74   350   423   350   424 0.98 Pyrimidine nucleoside phosphorylase C-terminal domain
Glycos_trans_3N      PF02885.12    66 seq466_BIOID52481    -            440   5.1e-15   54.7   1.2   1   1   1.8e-18   8.4e-15   53.9   0.1     3    66     5    68     3    68 0.98 Glycosyl transferase family, helical bundle domain
DAHP_synth_1         PF00793.15   272 seq471_BIOID52481    -            350  1.3e-105  351.8   0.0   1   1  1.1e-109  1.5e-105  351.6   0.0     8   271    40   338    25   339 0.96 DAHP synthetase I family
DUF162               PF02589.10   189 seq472_BIOID52481    -            475   1.5e-51  174.5   0.1   1   1   1.3e-54     2e-51  174.0   0.1     3   189    72   294    70   294 0.99 Uncharacterised ACR, YkgG family COG1556
Fer4_8               PF13183.1     57 seq472_BIOID52481    -            475   1.2e-11   44.2   2.1   1   1   1.9e-14   2.9e-11   43.1   1.5     2    57   309   376   308   376 0.79 4Fe-4S dicluster domain
DUF3390              PF11870.3     93 seq472_BIOID52481    -            475   4.5e-10   39.2   0.6   1   1   7.1e-13   1.1e-09   37.9   0.4    13    92   387   470   379   471 0.83 Domain of unknown function (DUF3390)
Fer4_9               PF13187.1     55 seq472_BIOID52481    -            475   1.1e-08   35.0   0.5   1   1   2.2e-11   3.3e-08   33.5   0.4     1    53   311   375   311   376 0.94 4Fe-4S dicluster domain
Fer4_17              PF13534.1     61 seq472_BIOID52481    -            475   1.2e-07   31.8   1.9   1   1   2.5e-10   3.8e-07   30.2   1.3     1    60   311   376   311   377 0.71 4Fe-4S dicluster domain
Fer4_10              PF13237.1     52 seq472_BIOID52481    -            475     9e-08   31.6   4.1   1   1   2.1e-10   3.2e-07   29.9   3.0     7    52   310   373   305   373 0.69 4Fe-4S dicluster domain
Fer4_7               PF12838.2     52 seq472_BIOID52481    -            475   1.8e-07   31.3   4.3   1   1   3.2e-10   4.8e-07   29.9   2.9     1    51   311   375   311   376 0.77 4Fe-4S dicluster domain
HOK_GEF              PF01848.11    43 seq473_BIOID52481    -             51   9.1e-19   66.4   5.0   1   1   7.3e-23     1e-18   66.2   3.5     1    43     5    47     5    47 0.99 Hok/gef family
MTHFR                PF02219.12   287 seq475_BIOID52481    -            296  3.9e-109  364.0   0.0   1   1  3.2e-113  4.4e-109  363.8   0.0     4   287    14   291    11   291 0.97 Methylenetetrahydrofolate reductase
LacY_symp            PF01306.14   413 seq476_BIOID52481    -            425  3.6e-205  681.1  33.4   1   1  6.4e-209  4.4e-205  680.8  23.1     2   405     5   408     4   415 0.99 LacY proton/sugar symporter
MFS_1                PF07690.11   354 seq476_BIOID52481    -            425     5e-23   81.3  56.7   1   1   7.3e-24     5e-20   71.4  34.1     2   306    16   323    15   349 0.81 Major Facilitator Superfamily
adh_short            PF00106.20   167 seq477_BIOID52481    -            240   5.3e-16   58.8   0.2   1   1   1.6e-19   7.2e-16   58.4   0.1     3   166     9   170     8   171 0.87 short chain dehydrogenase
adh_short_C2         PF13561.1    243 seq477_BIOID52481    -            240   2.1e-07   30.9   0.0   1   1   5.8e-11   2.6e-07   30.5   0.0     8   192    18   193    13   238 0.71 Enoyl-(Acyl carrier protein) reductase
KR                   PF08659.5    181 seq477_BIOID52481    -            240   3.8e-07   29.8   0.5   1   1   1.6e-10   7.1e-07   28.9   0.4     4   172    10   175     8   184 0.84 KR domain
PTR2                 PF00854.16   373 seq478_BIOID52481    -            500   9.1e-75  251.6  26.3   1   1   1.5e-78     1e-74  251.4  16.0     2   370    89   428    88   431 0.97 POT family
MFS_1                PF07690.11   354 seq478_BIOID52481    -            500     1e-20   73.6  53.8   1   1   5.5e-21   3.8e-17   61.9  25.9    10   300    35   371    26   381 0.77 Major Facilitator Superfamily
YliH                 PF10799.3    127 seq479_BIOID52481    -            127   2.3e-73  243.8   4.9   1   1   1.8e-77   2.5e-73  243.6   3.4     1   127     1   127     1   127 0.99 Biofilm formation protein (YliH/bssR)
ICL                  PF00463.16   526 seq481_BIOID52481    -            439  3.9e-200  665.3   1.7   1   2  4.6e-118  3.2e-114  381.9   0.0     1   255    12   262    12   264 0.99 Isocitrate lyase family
ICL                  PF00463.16   526 seq481_BIOID52481    -            439  3.9e-200  665.3   1.7   2   2   1.8e-88   1.3e-84  284.2   1.0   353   526   262   439   260   439 0.98 Isocitrate lyase family
PEP_mutase           PF13714.1    238 seq481_BIOID52481    -            439   4.2e-19   68.6   0.0   1   1   2.1e-22   1.4e-18   66.8   0.0    26   207    86   329    76   352 0.85 Phosphoenolpyruvate phosphomutase
Alpha-amylase        PF00128.19   316 seq486_BIOID52481    -            750   1.5e-13   50.7   0.7   1   1     1e-16   7.1e-13   48.5   0.5    22   303   246   588   239   592 0.69 Alpha amylase, catalytic domain
Alpha-amylase_C      PF02806.13    96 seq486_BIOID52481    -            750   9.6e-07   28.7   0.0   1   1   7.5e-10   5.1e-06   26.4   0.0     8    90   649   737   647   741 0.82 Alpha amylase, C-terminal all-beta domain
Glutaminase          PF04960.10   286 seq487_BIOID52481    -             94   1.1e-37  129.5   0.3   1   1   8.6e-42   1.2e-37  129.3   0.2   196   286     2    92     1    92 0.99 Glutaminase
Peptidase_S49_N      PF08496.5    155 seq488_BIOID52481    -            349   2.6e-64  215.5   3.4   1   1   5.7e-68   2.6e-64  215.5   2.3     1   155     1   158     1   158 0.98 Peptidase family S49 N-terminal
Peptidase_S49        PF01343.13   154 seq488_BIOID52481    -            349   1.2e-50  171.1   2.1   1   1   3.1e-54   1.4e-50  170.9   0.0     2   153   161   310   160   311 0.98 Peptidase family S49
SDH_sah              PF01972.11   286 seq488_BIOID52481    -            349     2e-05   23.4   2.0   1   1   5.1e-09   2.3e-05   23.2   0.0    89   163   133   208   119   225 0.81 Serine dehydrogenase proteinase
IF-2B                PF01008.12   281 seq493_BIOID52481    -            371   5.8e-58  195.9   0.0   1   1   5.3e-62   7.2e-58  195.6   0.0     2   279    52   347    51   349 0.94 Initiation factor 2 subunit family
HlyD_2               PF12700.2    328 seq494_BIOID52481    -            371   5.2e-34  117.7   4.0   1   1   1.4e-37   6.3e-34  117.4   2.7     1   328    40   362    40   362 0.88 HlyD family secretion protein
HlyD_3               PF13437.1    105 seq494_BIOID52481    -            371   2.5e-15   56.5   7.5   1   1     1e-17   4.6e-14   52.5   0.1     1    97   185   285   185   305 0.87 HlyD family secretion protein
HlyD                 PF00529.15   306 seq494_BIOID52481    -            371   2.7e-13   49.7  25.0   1   1   1.3e-16   5.7e-13   48.7  17.3     1   167    60   233    60   243 0.92 HlyD family secretion protein
Transcrip_reg        PF01709.15   234 seq495_BIOID52481    -            238   1.2e-82  276.4   0.7   1   1   9.8e-87   1.3e-82  276.2   0.5     1   233     3   235     3   236 0.98 Transcriptional regulator
TPP_enzyme_N         PF02776.13   172 seq496_BIOID52481    -            548   1.6e-58  196.8   4.4   1   1   3.8e-62   1.7e-58  196.7   0.2     1   169     1   167     1   170 0.98 Thiamine pyrophosphate enzyme, N-terminal TPP binding domain
TPP_enzyme_C         PF02775.16   153 seq496_BIOID52481    -            548   6.8e-52  174.9   0.4   1   1   5.3e-54   2.4e-50  169.9   0.0     1   153   374   522   374   522 0.98 Thiamine pyrophosphate enzyme, C-terminal TPP binding domain
TPP_enzyme_M         PF00205.17   137 seq496_BIOID52481    -            548     2e-41  140.8   0.1   1   1   1.1e-44   4.9e-41  139.5   0.1     1   137   186   321   186   321 0.98 Thiamine pyrophosphate enzyme, central domain
DUF1205              PF06722.7     97 seq498_BIOID52481    -            387   1.3e-29  102.1   0.1   1   1     5e-33   3.4e-29  100.7   0.0     1    97   181   276   181   276 0.96 Protein of unknown function (DUF1205)
UDPGT                PF00201.13   500 seq498_BIOID52481    -            387   5.8e-07   28.3   0.0   1   1   1.4e-10   9.3e-07   27.6   0.0   279   396   225   344   213   359 0.78 UDP-glucoronosyl and UDP-glucosyl transferase
Mannitol_dh_C        PF08125.8    245 seq506_BIOID52481    -            470   5.8e-72  241.6   0.0   1   1   2.5e-75   1.1e-71  240.7   0.0     1   244   236   461   236   462 0.98 Mannitol dehydrogenase C-terminal domain
Mannitol_dh          PF01232.18   151 seq506_BIOID52481    -            470   9.5e-28   96.9   0.1   1   1   4.1e-31   1.9e-27   95.9   0.1     1   151    89   211    89   211 0.97 Mannitol dehydrogenase Rossmann domain
DUF3521              PF12035.3     35 seq506_BIOID52481    -            470     2e-08   33.8   4.9   1   1     1e-11   4.6e-08   32.6   3.4     4    33    26    58    25    59 0.81 Protein of unknown function (DUF3521)
HTH_Tnp_1            PF01527.15    76 seq510_BIOID52481    -             87   2.4e-20   72.1   0.1   1   1   4.2e-24   2.9e-20   71.9   0.1     4    76     2    71     1    71 0.97 Transposase
HTH_28               PF13518.1     52 seq510_BIOID52481    -             87   1.3e-06   28.1   0.0   1   1   2.7e-10   1.8e-06   27.6   0.0     4    37    12    45     9    57 0.92 Helix-turn-helix domain
AA_permease_2        PF13520.1    426 seq511_BIOID52481    -            430   3.8e-31  107.9  57.0   1   1   1.5e-34     1e-30  106.5  39.3     1   407    13   399    13   423 0.84 Amino acid permease
AA_permease          PF00324.16   479 seq511_BIOID52481    -            430   4.8e-25   87.7  51.8   1   1   1.4e-28   9.6e-25   86.7  35.9     2   417    18   397    17   429 0.83 Amino acid permease
SLT                  PF01464.15   121 seq513_BIOID52481    -           1132     1e-24   86.2   3.2   1   1     2e-28   2.7e-24   84.8   0.1     2   119   750   859   749   861 0.96 Transglycosylase SLT domain
RNA_pol_Rpb2_6       PF00562.23   386 seq514_BIOID52481    -           1342  4.7e-162  539.0   0.0   1   1  3.5e-162  7.9e-159  528.4   0.1     2   386   716  1264   715  1264 0.98 RNA polymerase Rpb2, domain 6
RNA_pol_Rpb2_7       PF04560.15    83 seq514_BIOID52481    -           1342   5.7e-32  109.6   0.1   1   1   8.2e-35   1.9e-31  108.0   0.0     1    82  1266  1341  1266  1342 0.98 RNA polymerase Rpb2, domain 7
RNA_pol_Rpb2_3       PF04565.11    68 seq514_BIOID52481    -           1342   7.1e-30  102.4   0.0   1   1   7.4e-33   1.7e-29  101.2   0.0     1    68   513   582   513   582 0.98 RNA polymerase Rpb2, domain 3
RNA_pol_Rpb2_45      PF10385.4     66 seq514_BIOID52481    -           1342   4.6e-29   99.9   0.3   1   1   1.5e-31   3.5e-28   97.0   0.2     1    66   591   656   591   656 1.00 RNA polymerase beta subunit external 1 domain
RNA_pol_Rpb2_1       PF04563.10   203 seq514_BIOID52481    -           1342   1.5e-26   92.4   0.0   1   1   1.4e-29   3.1e-26   91.4   0.0     2   203    27   509    26   509 0.98 RNA polymerase beta subunit
RNA_pol_Rpb2_2       PF04561.9    190 seq514_BIOID52481    -           1342   1.6e-25   89.5   0.9   1   2   8.4e-11   1.9e-07   30.5   0.0     1    74   151   225   151   276 0.82 RNA polymerase Rpb2, domain 2
RNA_pol_Rpb2_2       PF04561.9    190 seq514_BIOID52481    -           1342   1.6e-25   89.5   0.9   2   2   1.9e-18   4.4e-15   55.4   0.0    80   190   340   454   329   454 0.88 RNA polymerase Rpb2, domain 2
Autotransporter      PF03797.14   265 seq515_BIOID52481    -            283   3.5e-21   75.6  11.4   1   1   3.2e-25   4.4e-21   75.2   7.9    53   257    53   262    27   272 0.87 Autotransporter beta-domain
Patatin              PF01734.17   204 seq516_BIOID52481    -            356   2.5e-20   73.1   4.0   1   1     1e-23   1.4e-19   70.7   2.8     1   199     9   237     9   242 0.73 Patatin-like phospholipase
DUF932               PF06067.6    239 seq517_BIOID52481    -            272   9.6e-63  211.5   0.0   1   1   8.1e-67   1.1e-62  211.3   0.0     2   239    37   261    36   261 0.99 Domain of unknown function (DUF932)
GSDH                 PF07995.6    331 seq518_BIOID52481    -            371  5.7e-128  426.5   0.1   1   1  4.7e-132  6.5e-128  426.3   0.1     1   331    34   366    34   366 0.98 Glucose / Sorbosone dehydrogenase
BPD_transp_1         PF00528.17   185 seq526_BIOID52481    -            293   7.9e-24   84.0  16.9   1   1   5.8e-28   7.9e-24   84.0  11.7     2   171    88   282    87   285 0.88 Binding-protein-dependent transport system inner membrane component
DUF905               PF06006.7     71 seq527_BIOID52481    -             64   1.1e-19   69.4   0.0   1   1   9.3e-24   1.3e-19   69.2   0.0     3    47    20    64    18    64 0.98 Bacterial protein of unknown function (DUF905)
Sugar_tr             PF00083.19   451 seq528_BIOID52481    -            500     1e-70  238.4  26.1   1   1   3.1e-74   1.4e-70  237.9  18.1     3   446    28   448    25   453 0.95 Sugar (and other) transporter
MFS_1                PF07690.11   354 seq528_BIOID52481    -            500     2e-36  125.4  40.2   1   2   1.2e-29   5.4e-26   91.0  11.2     9   257    38   310    30   311 0.74 Major Facilitator Superfamily
MFS_1                PF07690.11   354 seq528_BIOID52481    -            500     2e-36  125.4  40.2   2   2   1.7e-14   7.9e-11   41.1  14.3    38   172   301   438   299   469 0.79 Major Facilitator Superfamily
Osmo_CC              PF08946.5     46 seq528_BIOID52481    -            500   2.6e-25   88.0   8.8   1   1   1.1e-28     5e-25   87.1   6.1     1    46   454   499   454   499 0.99 Osmosensory transporter coiled coil
ABC_tran             PF00005.22   118 seq529_BIOID52481    -            494   3.6e-32  111.0   0.0   1   2   4.6e-20   3.2e-16   59.6   0.0     1   118    44   169    44   169 0.90 ABC transporter
ABC_tran             PF00005.22   118 seq529_BIOID52481    -            494   3.6e-32  111.0   0.0   2   2   7.8e-17   5.3e-13   49.2   0.0     3   117   295   424   293   425 0.82 ABC transporter
YscJ_FliF            PF01514.12   207 seq531_BIOID52481    -            552   4.7e-65  218.4   0.0   1   1   3.3e-68   2.3e-64  216.2   0.0     9   202    28   220    17   225 0.96 Secretory protein of YscJ/FliF family
YscJ_FliF_C          PF08345.6    160 seq531_BIOID52481    -            552   4.9e-52  175.9   5.3   1   1   7.2e-56   4.9e-52  175.9   3.7     1   160   250   429   250   429 0.87 Flagellar M-ring protein C-terminal
DUF1283              PF06932.6     85 seq539_BIOID52481    -            113     1e-46  156.7   6.7   1   1   8.7e-51   1.2e-46  156.5   4.7     1    85    29   113    29   113 0.99 Protein of unknown function (DUF1283)
DNA_pol_A            PF00476.15   383 seq540_BIOID52481    -            687   4.5e-09   35.2   0.0   1   1   4.5e-11   6.1e-07   28.2   0.0   142   225   368   456   273   462 0.89 DNA polymerase family A
DDE_Tnp_1_assoc      PF13808.1     90 seq541_BIOID52481    -            175   8.3e-31  105.4   0.0   1   1   8.7e-35   1.2e-30  104.9   0.0     1    90     6    95     6    95 0.99 DDE_Tnp_1-associated
DUF932               PF06067.6    239 seq543_BIOID52481    -            272   2.1e-63  213.7   0.0   1   1   1.7e-67   2.4e-63  213.5   0.0     2   239    37   261    36   261 0.99 Domain of unknown function (DUF932)
Transthyretin        PF00576.16   112 seq545_BIOID52481    -            137   1.9e-42  143.5   0.1   1   1   1.6e-46   2.2e-42  143.3   0.1     2   112    28   136    27   136 0.98 HIUase/Transthyretin family
VCBS                 PF13517.1     61 seq546_BIOID52481    -           1009   3.8e-20   71.8  31.8   1   2   5.6e-15   2.5e-11   43.6   3.8     1    60   467   539   467   540 0.71 Family description
VCBS                 PF13517.1     61 seq546_BIOID52481    -           1009   3.8e-20   71.8  31.8   2   2   1.5e-11   6.7e-08   32.6   1.9     1    61   582   643   582   643 0.83 Family description
Big_3_4              PF13754.1     54 seq546_BIOID52481    -           1009   8.1e-14   51.5  20.8   1   2   5.5e-12   2.5e-08   33.9   7.1     1    54    22    76    22    76 0.93 Bacterial Ig-like domain (group 3)
Big_3_4              PF13754.1     54 seq546_BIOID52481    -           1009   8.1e-14   51.5  20.8   2   2   1.6e-11   7.3e-08   32.5   1.9    13    53   142   182   134   183 0.92 Bacterial Ig-like domain (group 3)
Aconitase_2_N        PF06434.8    204 seq547_BIOID52481    -            916   1.5e-95  318.2   0.0   1   1   5.4e-99   2.4e-95  317.6   0.0     1   204   219   433   219   433 0.99 Aconitate hydratase 2 N-terminus
Aconitase_B_N        PF11791.3    154 seq547_BIOID52481    -            916   9.9e-68  226.6   0.1   1   1   3.8e-71   1.7e-67  225.8   0.1     1   154    55   207    55   207 1.00 Aconitate B N-terminal domain
Aconitase            PF00330.15   465 seq547_BIOID52481    -            916   2.7e-25   88.6   0.1   1   2   1.1e-12   5.2e-09   34.9   0.0   102   305   524   749   515   752 0.75 Aconitase family (aconitate hydratase)
Aconitase            PF00330.15   465 seq547_BIOID52481    -            916   2.7e-25   88.6   0.1   2   2   2.1e-17   9.6e-14   50.5   0.0   337   465   750   869   746   869 0.90 Aconitase family (aconitate hydratase)
MMR_HSR1             PF01926.18   114 seq548_BIOID52481    -            294   1.2e-13   50.8   0.0   1   1   7.7e-17   2.1e-13   50.1   0.0     2    98    41   137    40   158 0.75 50S ribosome-binding GTPase
Gtr1_RagA            PF04670.7    231 seq548_BIOID52481    -            294   1.6e-05   24.0   0.0   1   1   8.5e-09   2.3e-05   23.5   0.0     4   101    43   141    41   172 0.84 Gtr1/RagA G protein conserved region
AIG1                 PF04548.11   212 seq548_BIOID52481    -            294   4.5e-05   22.5   0.0   1   1     4e-08   0.00011   21.2   0.0     5    69    43   106    40   135 0.89 AIG1 family
LysR_substrate       PF03466.15   209 seq549_BIOID52481    -            315   2.1e-54  183.7   0.5   1   1   4.2e-58   2.9e-54  183.2   0.4     4   208    99   303    96   304 0.98 LysR substrate binding domain
HTH_1                PF00126.22    60 seq549_BIOID52481    -            315   8.8e-22   76.4   0.5   1   1   2.5e-25   1.7e-21   75.5   0.1     1    59    13    71    13    72 0.98 Bacterial regulatory helix-turn-helix protein, lysR family
Phage_min_tail       PF05939.8    109 seq552_BIOID52481    -            110   5.2e-24   84.1   0.1   1   1   4.6e-28   6.3e-24   83.9   0.1     2    72     5    75     4    99 0.94 Phage minor tail protein
peroxidase           PF00141.18   229 seq553_BIOID52481    -            739   4.5e-87  291.2   0.0   1   2   4.1e-53   5.6e-49  166.5   0.0     3   229    89   409    87   409 0.87 Peroxidase
peroxidase           PF00141.18   229 seq553_BIOID52481    -            739   4.5e-87  291.2   0.0   2   2   1.3e-39   1.8e-35  122.4   0.0     3   229   416   713   414   713 0.88 Peroxidase
Trans_reg_C          PF00486.23    77 seq554_BIOID52481    -            239     1e-20   73.2   0.2   1   1   5.8e-24   3.9e-20   71.4   0.0     2    77   158   233   157   233 0.98 Transcriptional regulatory protein, C terminal
Response_reg         PF00072.19   112 seq554_BIOID52481    -            239   1.4e-20   73.2   0.1   1   1   3.2e-24   2.2e-20   72.6   0.1     2   111     5   112     4   113 0.97 Response regulator receiver domain
Pep_deformylase      PF01327.16   157 seq555_BIOID52481    -            169   6.4e-53  178.2   0.1   1   1   5.6e-57   7.6e-53  177.9   0.1     2   156     4   152     3   153 0.94 Polypeptide deformylase
ABC_tran             PF00005.22   118 seq558_BIOID52481    -            265   1.1e-20   74.1   0.0   1   1   2.3e-24   1.6e-20   73.5   0.0     1   118    51   176    51   176 0.94 ABC transporter
YfiO                 PF13525.1    203 seq560_BIOID52481    -            245   1.1e-84  282.8   5.8   1   1   2.8e-88   1.3e-84  282.6   4.0     1   202    28   236    28   238 0.97 Outer membrane lipoprotein
TPR_18               PF13512.1    142 seq560_BIOID52481    -            245   5.1e-65  217.7   7.3   1   1     3e-68   1.4e-64  216.3   1.2     2   142    24   167    23   167 0.98 Tetratricopeptide repeat
MacB_PCD             PF12704.2    232 seq562_BIOID52481    -            648   1.7e-54  184.7   3.1   1   1     5e-58   1.7e-54  184.7   2.1     1   231   261   491   261   492 0.94 MacB-like periplasmic core domain
ABC_tran             PF00005.22   118 seq562_BIOID52481    -            648   1.8e-21   76.5   0.0   1   1     1e-24   3.5e-21   75.6   0.0     1   117    48   172    48   173 0.94 ABC transporter
FtsX                 PF02687.16   121 seq562_BIOID52481    -            648   2.4e-21   75.5  10.3   1   1   7.1e-25   2.4e-21   75.5   7.1     2   121   527   641   526   641 0.97 FtsX-like permease family
AAA_21               PF13304.1    303 seq562_BIOID52481    -            648   7.5e-12   45.6   0.1   1   1   5.8e-10     2e-06   27.8   0.0   221   300   129   205    90   208 0.88 AAA domain
Metalloenzyme        PF01676.13   262 seq565_BIOID52481    -            407   1.2e-57  195.1   0.0   1   1   9.9e-62   1.4e-57  194.9   0.0     1   261     2   405     2   406 0.97 Metalloenzyme superfamily
Aldolase_II          PF00596.16   183 seq566_BIOID52481    -            213   1.8e-47  161.2   0.2   1   1   1.6e-51   2.2e-47  161.0   0.1     2   182     9   181     8   182 0.94 Class II Aldolase and Adducin N-terminal domain
Glyco_hydro_32N      PF00251.15   308 seq567_BIOID52481    -            476   2.3e-95  319.4   0.0   1   1     4e-99   2.8e-95  319.1   0.0     1   308    28   329    28   329 0.95 Glycosyl hydrolases family 32 N-terminal domain
Glyco_hydro_32C      PF08244.7     86 seq567_BIOID52481    -            476   7.1e-08   32.6   0.0   1   1   1.8e-11   1.2e-07   31.8   0.0    23    86   383   439   373   439 0.87 Glycosyl hydrolases family 32 C terminal
BON                  PF04972.12    64 seq568_BIOID52481    -            216   2.3e-39  132.8  15.7   1   2   8.6e-23   1.2e-18   66.5   3.7     1    63    75   137    75   138 0.98 BON domain
BON                  PF04972.12    64 seq568_BIOID52481    -            216   2.3e-39  132.8  15.7   2   2   1.5e-24   2.1e-20   72.1   1.8     1    62   154   215   154   216 0.97 BON domain
Acetyltransf_3       PF13302.1    142 seq569_BIOID52481    -            186   4.2e-23   82.1   0.0   1   1   2.9e-26   5.7e-23   81.6   0.0     3   142     8   141     7   141 0.80 Acetyltransferase (GNAT) domain
Acetyltransf_1       PF00583.19    83 seq569_BIOID52481    -            186   3.4e-15   55.7   0.1   1   1   2.6e-18   5.1e-15   55.1   0.1     2    83    63   141    62   141 0.97 Acetyltransferase (GNAT) family
Acetyltransf_4       PF13420.1    155 seq569_BIOID52481    -            186   5.3e-15   55.5   0.6   1   1   3.5e-18   6.8e-15   55.2   0.4     1   152     9   158     9   160 0.93 Acetyltransferase (GNAT) domain
Acetyltransf_8       PF13523.1    152 seq569_BIOID52481    -            186   9.6e-14   51.4   0.3   1   1   6.7e-17   1.3e-13   50.9   0.2     1   141     9   145     9   157 0.89 Acetyltransferase (GNAT) domain
Acetyltransf_7       PF13508.1     79 seq569_BIOID52481    -            186   2.6e-07   30.5   0.2   1   1   2.5e-10   4.8e-07   29.7   0.1     2    79    56   142    55   142 0.80 Acetyltransferase (GNAT) domain
Acetyltransf_10      PF13673.1    117 seq569_BIOID52481    -            186   1.3e-05   25.1   0.0   1   1   9.3e-09   1.8e-05   24.7   0.0     1   117    16   140    16   140 0.75 Acetyltransferase (GNAT) domain
FR47                 PF08445.5     86 seq569_BIOID52481    -            186   1.4e-05   24.6   0.0   1   1   1.3e-08   2.5e-05   23.8   0.0    26    80    87   143    69   150 0.92 FR47-like protein
Ureidogly_hydro      PF04115.7    165 seq570_BIOID52481    -            160   4.3e-52  175.6   0.0   1   1   3.6e-56   4.9e-52  175.4   0.0     3   159     2   153     1   158 0.95 Ureidoglycolate hydrolase
S-AdoMet_synt_C      PF02773.11   138 seq571_BIOID52481    -            384   3.7e-76  253.3   0.0   1   1   1.2e-79   5.6e-76  252.7   0.0     1   138   233   370   233   370 1.00 S-adenosylmethionine synthetase, C-terminal domain
S-AdoMet_synt_M      PF02772.11   120 seq571_BIOID52481    -            384   5.5e-51  171.4   0.0   1   1   3.7e-54   1.7e-50  169.8   0.0     2   120   114   231   113   231 0.99 S-adenosylmethionine synthetase, central domain
S-AdoMet_synt_N      PF00438.15   100 seq571_BIOID52481    -            384     2e-43  146.5   0.1   1   1   8.4e-47   3.8e-43  145.6   0.1     2   100     3   101     2   101 0.99 S-adenosylmethionine synthetase, N-terminal domain
adh_short            PF00106.20   167 seq572_BIOID52481    -            248   1.6e-34  119.1   0.0   1   1   7.3e-38     2e-34  118.8   0.0     2   166     2   165     1   166 0.93 short chain dehydrogenase
adh_short_C2         PF13561.1    243 seq572_BIOID52481    -            248   5.8e-15   55.6   0.0   1   1   2.6e-18   7.2e-15   55.3   0.0     3   222     9   218     7   232 0.89 Enoyl-(Acyl carrier protein) reductase
KR                   PF08659.5    181 seq572_BIOID52481    -            248   7.5e-14   51.6   0.0   1   1   3.9e-17   1.1e-13   51.1   0.0     3   173     3   170     2   177 0.89 KR domain
Epimerase            PF01370.16   236 seq572_BIOID52481    -            248   1.4e-06   27.8   0.1   1   1   1.6e-09   4.2e-06   26.2   0.0     1   117     3   135     3   176 0.80 NAD dependent epimerase/dehydratase family
NAD_binding_10       PF13460.1    183 seq572_BIOID52481    -            248   2.9e-06   27.3   0.0   1   1   1.8e-09     5e-06   26.5   0.0     1    60     3    67     3   139 0.76 NADH(P)-binding
DUF162               PF02589.10   189 seq576_BIOID52481    -            231   5.7e-36  123.6   0.1   1   1     6e-40   8.3e-36  123.1   0.0    19   189    65   228    47   228 0.91 Uncharacterised ACR, YkgG family COG1556
ABC_membrane         PF00664.18   275 seq578_BIOID52481    -           1261   8.6e-51  172.8  15.7   1   2     3e-24   3.1e-21   75.8   2.3    11   274    73   338    69   339 0.86 ABC transporter transmembrane region
ABC_membrane         PF00664.18   275 seq578_BIOID52481    -           1261   8.6e-51  172.8  15.7   2   2     2e-32   2.1e-29  102.7   3.2     7   275   693   961   687   961 0.89 ABC transporter transmembrane region
ABC_tran             PF00005.22   118 seq578_BIOID52481    -           1261   2.7e-45  153.4   0.0   1   2   1.6e-27   1.6e-24   86.3   0.0     1   118   424   553   424   553 0.98 ABC transporter
ABC_tran             PF00005.22   118 seq578_BIOID52481    -           1261   2.7e-45  153.4   0.0   2   2   1.1e-20   1.2e-17   64.2   0.0     1   118  1046  1171  1046  1171 0.95 ABC transporter
Antirestrict         PF03230.8     94 seq579_BIOID52481    -            161   2.4e-38  129.9   0.2   1   1   2.3e-42   3.1e-38  129.5   0.1     1    94    64   161    64   161 0.98 Antirestriction protein
Acyl_transf_1        PF00698.16   318 seq581_BIOID52481    -            314   7.3e-27   94.4   0.1   1   1   6.4e-31   8.7e-27   94.1   0.0     1   278    10   291    10   308 0.87 Acyl transferase domain
Phage_tail_L         PF05100.7    206 seq584_BIOID52481    -            232   3.4e-95  316.9   0.3   1   1   2.9e-99     4e-95  316.6   0.2     1   206    29   230    29   230 0.99 Phage minor tail protein L
BPD_transp_1         PF00528.17   185 seq587_BIOID52481    -            280   2.2e-17   63.0  17.9   1   1   1.6e-21   2.2e-17   63.0  12.4     2   178    89   267    88   271 0.81 Binding-protein-dependent transport system inner membrane component
AceK                 PF06315.6    562 seq588_BIOID52481    -            578  2.2e-240  798.6   0.0   1   1  1.8e-244  2.5e-240  798.4   0.0     1   562     9   568     9   568 0.99 Isocitrate dehydrogenase kinase/phosphatase (AceK)
Aldo_ket_red         PF00248.16   283 seq589_BIOID52481    -            286   3.2e-54  183.5   0.0   1   1   2.7e-58   3.8e-54  183.3   0.0     1   281    15   283    15   285 0.96 Aldo/keto reductase family
Oxidored_molyb       PF00174.14   169 seq590_BIOID52481    -            334   8.1e-41  139.1   0.0   1   1   9.6e-45   1.3e-40  138.4   0.0    11   168   108   268    97   269 0.94 Oxidoreductase molybdopterin binding domain
GST_C                PF00043.20    95 seq592_BIOID52481    -            201   3.2e-15   55.7   0.1   1   1   1.9e-18   5.3e-15   55.0   0.1     5    95   104   189   100   189 0.94 Glutathione S-transferase, C-terminal domain
GST_N_2              PF13409.1     70 seq592_BIOID52481    -            201   9.7e-12   44.6   0.0   1   1   1.4e-14   3.7e-11   42.7   0.0     5    69    11    75     9    76 0.95 Glutathione S-transferase, N-terminal domain
GST_N_3              PF13417.1     75 seq592_BIOID52481    -            201   3.7e-11   42.9   0.0   1   1   2.8e-14   7.6e-11   41.9   0.0    15    73    16    79    11    81 0.89 Glutathione S-transferase, N-terminal domain
GST_C_2              PF13410.1     69 seq592_BIOID52481    -            201   7.1e-10   38.5   0.1   1   1   3.8e-13   1.1e-09   37.9   0.0     7    69   125   184    71   184 0.90 Glutathione S-transferase, C-terminal domain
GST_N                PF02798.15    76 seq592_BIOID52481    -            201   8.6e-09   35.3   0.0   1   1     9e-12   2.5e-08   33.8   0.0     3    76     1    75     1    75 0.94 Glutathione S-transferase, N-terminal domain
Formyl_trans_N       PF00551.14   181 seq593_BIOID52481    -            315   9.3e-56  188.1   0.0   1   1     2e-59   1.3e-55  187.5   0.0     2   180     6   183     5   184 0.98 Formyl transferase
Formyl_trans_C       PF02911.13   100 seq593_BIOID52481    -            315   1.3e-33  114.9   0.1   1   1   2.9e-37     2e-33  114.3   0.1     1    99   207   304   207   305 0.98 Formyl transferase, C-terminal domain
Topoisom_bac         PF01131.15   403 seq597_BIOID52481    -            879    8e-131  436.4   0.5   1   1  4.2e-134  1.4e-130  435.6   0.4     2   403   171   579   170   579 0.93 DNA topoisomerase
Topo_Zn_Ribbon       PF08272.6     42 seq597_BIOID52481    -            879   8.6e-39  130.5   0.6   1   2   1.5e-19   5.2e-16   57.6   0.0     2    42   772   811   771   811 0.96 Topoisomerase I zinc-ribbon-like
Topo_Zn_Ribbon       PF08272.6     42 seq597_BIOID52481    -            879   8.6e-39  130.5   0.6   2   2   5.2e-23   1.8e-19   68.6   1.7     1    42   838   879   838   879 0.97 Topoisomerase I zinc-ribbon-like
Toprim               PF01751.17    88 seq597_BIOID52481    -            879   3.4e-26   90.8   0.0   1   1   2.1e-29   7.1e-26   89.7   0.0     2    88    19   156    18   156 0.98 Toprim domain
zf-C4_Topoisom       PF01396.14    39 seq597_BIOID52481    -            879   4.1e-19   67.6  16.9   1   2   3.6e-09   1.2e-05   24.5   0.3     3    27   612   636   610   653 0.84 Topoisomerase DNA binding C4 zinc finger
zf-C4_Topoisom       PF01396.14    39 seq597_BIOID52481    -            879   4.1e-19   67.6  16.9   2   2   6.9e-15   2.4e-11   42.8   1.9     2    38   723   758   722   759 0.94 Topoisomerase DNA binding C4 zinc finger
ACT_5                PF13710.1     63 seq598_BIOID52481    -             87   2.1e-26   91.4   0.1   1   1   1.9e-30   2.6e-26   91.0   0.1     2    63    13    73    12    73 0.98 ACT domain
IclR                 PF01614.13   129 seq599_BIOID52481    -            271   1.9e-40  137.3   0.0   1   1   4.5e-44   3.1e-40  136.7   0.0     2   128   140   263   139   264 0.98 Bacterial transcriptional regulator
HTH_IclR             PF09339.5     52 seq599_BIOID52481    -            271   1.2e-12   47.1   0.1   1   1   5.9e-16     4e-12   45.4   0.0     1    51    23    73    23    74 0.98 IclR helix-turn-helix domain
HATPase_c            PF02518.21   111 seq602_BIOID52481    -            433   1.1e-22   79.7   0.0   1   1   4.3e-26   1.9e-22   78.9   0.0     2   110   316   423   315   424 0.96 Histidine kinase-, DNA gyrase B-, and HSP90-like ATPase
HisKA                PF00512.20    68 seq602_BIOID52481    -            433   6.4e-08   32.3   1.3   1   1   3.7e-11   1.7e-07   30.9   0.9     1    67   211   270   211   271 0.90 His Kinase A (phospho-acceptor) domain
HAMP                 PF00672.20    70 seq602_BIOID52481    -            433   1.6e-06   28.0   0.0   1   1   3.6e-10   1.6e-06   28.0   0.0     3    69   140   206   139   207 0.90 HAMP domain
RadC                 PF04002.10   123 seq603_BIOID52481    -            158   1.5e-46  157.0   0.0   1   1   1.3e-50   1.8e-46  156.6   0.0     2   123    37   158    36   158 0.98 RadC-like JAB domain
OEP                  PF02321.13   188 seq608_BIOID52481    -            451   4.1e-47  160.0  35.9   1   2   4.3e-32   5.8e-28   97.6   6.8     1   188    49   233    49   233 0.99 Outer membrane efflux protein
OEP                  PF02321.13   188 seq608_BIOID52481    -            451   4.1e-47  160.0  35.9   2   2   3.1e-23   4.2e-19   68.7  12.6    14   187   263   430   258   431 0.95 Outer membrane efflux protein
Ureide_permease      PF07168.6    336 seq609_BIOID52481    -            334     5e-12   45.0  18.5   1   1   2.1e-14   1.5e-10   40.2   4.4     2   148    15   157    13   171 0.87 Ureide permease
Peripla_BP_2         PF01497.13   238 seq611_BIOID52481    -            296   3.7e-26   91.6   0.0   1   1   3.1e-30   4.2e-26   91.4   0.0     1   235    38   270    38   273 0.94 Periplasmic binding protein
DUF1328              PF07043.8     39 seq612_BIOID52481    -             63   1.9e-12   46.8  24.5   1   1   1.7e-16   2.3e-12   46.5  17.0     1    39    16    54    16    54 0.99 Protein of unknown function (DUF1328)
SBP_bac_8            PF13416.1    281 seq614_BIOID52481    -            438   9.4e-47  159.9  12.1   1   1   1.7e-50   1.2e-46  159.6   8.4     2   277    44   367    43   370 0.80 Bacterial extracellular solute-binding protein
SBP_bac_1            PF01547.20   314 seq614_BIOID52481    -            438     2e-38  132.8  11.5   1   1     4e-42   2.7e-38  132.3   8.0     8   313    39   337    34   338 0.88 Bacterial extracellular solute-binding protein
LysR_substrate       PF03466.15   209 seq615_BIOID52481    -            323   5.7e-42  143.0   0.2   1   1   1.1e-45   7.8e-42  142.6   0.1     3   206   113   316   111   319 0.97 LysR substrate binding domain
HTH_1                PF00126.22    60 seq615_BIOID52481    -            323   7.3e-19   67.1   0.6   1   1     2e-22   1.3e-18   66.3   0.4     2    59    29    86    28    87 0.97 Bacterial regulatory helix-turn-helix protein, lysR family
PHP                  PF02811.14   175 seq619_BIOID52481    -            293   7.2e-33  113.7   0.1   1   1   7.3e-37   9.9e-33  113.2   0.0     1   169    10   233    10   239 0.92 PHP domain
Aminotran_4          PF01063.14   231 seq623_BIOID52481    -            309   1.1e-46  159.0   0.0   1   1   9.6e-51   1.3e-46  158.8   0.0     3   231    54   289    52   289 0.96 Aminotransferase class IV
FCD                  PF07729.7    125 seq624_BIOID52481    -            228     2e-26   92.6   6.1   1   1   4.5e-30   3.1e-26   92.0   4.3     5   124    89   208    88   209 0.99 FCD domain
GntR                 PF00392.16    64 seq624_BIOID52481    -            228   9.4e-18   63.3   0.0   1   1   3.6e-21   2.4e-17   61.9   0.0     3    64    15    75    13    75 0.98 Bacterial regulatory proteins, gntR family
Exonuc_X-T_C         PF08411.5    269 seq625_BIOID52481    -            491  2.5e-104  347.9   0.2   1   1  4.5e-108  3.1e-104  347.6   0.1     1   268   228   489   228   490 0.99 Exonuclease C-terminal
RNase_T              PF00929.19   164 seq625_BIOID52481    -            491     1e-25   90.8   0.0   1   1   2.9e-29     2e-25   89.9   0.0     2   162    29   208    28   210 0.95 Exonuclease
BPD_transp_2         PF02653.11   267 seq626_BIOID52481    -            323   1.2e-38  132.5  38.1   1   1   8.5e-43   1.2e-38  132.5  26.4     4   265    38   307    35   309 0.93 Branched-chain amino acid transport system / permease component
Prok-JAB             PF14464.1    105 seq628_BIOID52481    -            247   1.4e-19   69.4   0.2   1   1   3.6e-23   2.5e-19   68.6   0.2     4    96     4    98     1   109 0.92 Prokaryotic homologs of the JAB domain
NLPC_P60             PF00877.14   105 seq628_BIOID52481    -            247     5e-14   51.8   0.0   1   1     1e-17   6.9e-14   51.4   0.0     1   104   111   223   111   224 0.92 NlpC/P60 family
EI24                 PF07264.6    219 seq629_BIOID52481    -            253   1.3e-52  178.2  20.7   1   1   1.1e-56   1.5e-52  178.0  14.4     1   219    11   232    11   232 0.96 Etoposide-induced protein 2.4 (EI24)
Ribosomal_S30AE      PF02482.14    94 seq630_BIOID52481    -            113   3.8e-29  100.7   0.1   1   1   3.5e-33   4.8e-29  100.4   0.1     2    92     3    93     2    95 0.97 Sigma 54 modulation protein / S30EA ribosomal protein
SH3_3                PF08239.6     52 seq632_BIOID52481    -            206   9.6e-06   25.0   0.1   1   1   1.4e-09   1.9e-05   24.0   0.0     5    46    36    80    30    86 0.91 Bacterial SH3 domain
MFS_1                PF07690.11   354 seq634_BIOID52481    -            463   1.3e-16   60.2  60.6   1   1   9.3e-21   1.3e-16   60.2  42.0     2   354    45   422    44   422 0.77 Major Facilitator Superfamily
Ivy                  PF08816.6    118 seq635_BIOID52481    -            157   6.8e-35  119.4   0.1   1   1   6.1e-39   8.4e-35  119.2   0.1     1   118    37   152    37   152 0.98 Inhibitor of vertebrate lysozyme (Ivy)
Patatin              PF01734.17   204 seq636_BIOID52481    -            357   5.1e-22   78.6   0.2   1   1   3.1e-25   4.2e-21   75.7   0.2     1   203    27   195    27   196 0.91 Patatin-like phospholipase
FliG_C               PF01706.11   110 seq638_BIOID52481    -            331   1.8e-39  134.0  15.8   1   1   3.2e-42   2.2e-38  130.5   2.3     2   109   216   323   215   324 0.98 FliG C-terminal domain
Big_1                PF02369.11   100 seq639_BIOID52481    -           1379  1.2e-235  763.0 162.8   1  11   1.4e-13   3.7e-10   39.4   0.3    48    98     4    52     2    54 0.90 Bacterial Ig-like domain (group 1)
Big_1                PF02369.11   100 seq639_BIOID52481    -           1379  1.2e-235  763.0 162.8   2  11   4.9e-28   1.3e-24   85.8   7.2     4   100    66   158    63   158 0.94 Bacterial Ig-like domain (group 1)
Big_1                PF02369.11   100 seq639_BIOID52481    -           1379  1.2e-235  763.0 162.8   3  11   2.9e-22     8e-19   67.2   8.1     4   100   164   258   161   258 0.84 Bacterial Ig-like domain (group 1)
Big_1                PF02369.11   100 seq639_BIOID52481    -           1379  1.2e-235  763.0 162.8   4  11   2.3e-27   6.4e-24   83.6   6.1     2   100   269   371   268   371 0.89 Bacterial Ig-like domain (group 1)
Big_1                PF02369.11   100 seq639_BIOID52481    -           1379  1.2e-235  763.0 162.8   5  11   3.1e-25   8.5e-22   76.8   3.6     2    98   373   469   372   471 0.89 Bacterial Ig-like domain (group 1)
Big_1                PF02369.11   100 seq639_BIOID52481    -           1379  1.2e-235  763.0 162.8   6  11   1.5e-30   4.1e-27   93.8   6.7     6    99   477   573   473   574 0.94 Bacterial Ig-like domain (group 1)
Big_1                PF02369.11   100 seq639_BIOID52481    -           1379  1.2e-235  763.0 162.8   7  11   3.9e-29   1.1e-25   89.3   6.7     2    99   576   675   575   676 0.95 Bacterial Ig-like domain (group 1)
Big_1                PF02369.11   100 seq639_BIOID52481    -           1379  1.2e-235  763.0 162.8   8  11   2.8e-25   7.7e-22   76.9   4.9     5    97   686   772   680   775 0.93 Bacterial Ig-like domain (group 1)
Big_1                PF02369.11   100 seq639_BIOID52481    -           1379  1.2e-235  763.0 162.8   9  11   6.5e-21   1.8e-17   62.9   0.3    20    96   797   872   778   875 0.84 Bacterial Ig-like domain (group 1)
Big_1                PF02369.11   100 seq639_BIOID52481    -           1379  1.2e-235  763.0 162.8  10  11   2.3e-24   6.3e-21   74.0   5.7     5   100   883   971   877   971 0.90 Bacterial Ig-like domain (group 1)
Big_1                PF02369.11   100 seq639_BIOID52481    -           1379  1.2e-235  763.0 162.8  11  11   9.7e-23   2.7e-19   68.8   8.0     3   100   976  1074   974  1074 0.94 Bacterial Ig-like domain (group 1)
ADH_zinc_N           PF00107.21   130 seq640_BIOID52481    -            350   5.9e-26   90.4   0.0   1   1     7e-30   9.6e-26   89.7   0.0     1   101   168   269   168   296 0.89 Zinc-binding dehydrogenase
CSD                  PF00313.17    66 seq641_BIOID52481    -             70   9.5e-20   70.0   0.0   1   1   7.5e-24     1e-19   69.9   0.0     1    65     5    69     5    70 0.98 'Cold-shock' DNA-binding domain
DEAD                 PF00270.24   173 seq644_BIOID52481    -           2114   2.5e-19   69.2   0.0   1   1   1.7e-22   5.8e-19   68.0   0.0     3   172   106   311   104   312 0.78 DEAD/DEAH box helicase
Helicase_C           PF00271.26    78 seq644_BIOID52481    -           2114   6.5e-12   45.0   0.0   1   1     5e-15   1.7e-11   43.6   0.0     8    77  1084  1153  1081  1154 0.88 Helicase conserved C-terminal domain
DUF1998              PF09369.5     84 seq644_BIOID52481    -           2114   3.4e-09   37.0   0.5   1   1   9.9e-13   3.4e-09   37.0   0.3     1    84  1629  1711  1629  1711 0.94 Domain of unknown function (DUF1998)
ResIII               PF04851.10   184 seq644_BIOID52481    -           2114   9.5e-07   28.6   0.0   1   1   6.5e-10   2.2e-06   27.5   0.0    22   170   110   284    74   305 0.76 Type III restriction enzyme, res subunit
Peptidase_S11        PF00768.15   241 seq645_BIOID52481    -            407  8.9e-101  336.0   0.4   1   1  2.5e-104  1.1e-100  335.7   0.2     2   241    36   273    35   273 0.99 D-alanyl-D-alanine carboxypeptidase
PBP5_C               PF07943.8     91 seq645_BIOID52481    -            407   5.7e-25   87.0   0.0   1   1   2.3e-28   1.1e-24   86.1   0.0     1    91   292   383   292   383 0.99 Penicillin-binding protein 5, C-terminal domain
Beta-lactamase2      PF13354.1    197 seq645_BIOID52481    -            407     1e-13   51.0   0.1   1   1   3.1e-17   1.4e-13   50.6   0.1     4   144    57   209    54   262 0.75 Beta-lactamase enzyme family
Methyltransf_11      PF08241.7     95 seq649_BIOID52481    -            240   2.3e-12   47.1   0.0   1   1   2.6e-16   3.6e-12   46.4   0.0    45    95    67   125    50   125 0.83 Methyltransferase domain
DnaB_C               PF03796.10   265 seq650_BIOID52481    -            454  8.7e-107  355.7   0.1   1   1  2.6e-110  1.2e-106  355.3   0.1     1   263   188   445   188   447 0.97 DnaB-like helicase C terminal domain
DnaB                 PF00772.16   103 seq650_BIOID52481    -            454   3.3e-35  119.9   0.0   1   1   3.1e-38   1.4e-34  117.9   0.0     2   103     9   110     8   110 0.99 DnaB-like helicase N terminal domain
AAA_25               PF13481.1    194 seq650_BIOID52481    -            454   3.1e-13   49.4   0.1   1   1   1.3e-16   5.8e-13   48.5   0.0    13   190   187   368   174   372 0.83 AAA domain
PNP_UDP_1            PF01048.15   234 seq651_BIOID52481    -            239   3.4e-43  147.1   1.3   1   1   2.9e-47   3.9e-43  146.9   0.9     2   213    16   217    15   234 0.88 Phosphorylase superfamily
Ferric_reduct        PF01794.14   125 seq652_BIOID52481    -            211   1.3e-13   50.9   9.6   1   1   9.8e-18   1.3e-13   50.9   6.7     5   124    51   161    46   162 0.89 Ferric reductase like transmembrane component
DNA_pol_A            PF00476.15   383 seq653_BIOID52481    -            928  2.7e-160  533.0   0.0   1   1  1.1e-163  3.7e-160  532.6   0.0     2   383   548   927   547   927 0.99 DNA polymerase family A
5_3_exonuc_N         PF02739.11   169 seq653_BIOID52481    -            928   1.7e-59  199.8   0.0   1   1   1.1e-62   3.9e-59  198.7   0.0     2   169     8   169     7   169 0.99 5'-3' exonuclease, N-terminal resolvase-like domain
DNA_pol_A_exo1       PF01612.15   174 seq653_BIOID52481    -            928   6.4e-45  152.5   0.1   1   1   3.6e-48   1.2e-44  151.6   0.1     1   174   330   517   330   517 0.97 3'-5' exonuclease
5_3_exonuc           PF01367.15   101 seq653_BIOID52481    -            928     3e-31  107.5   0.0   1   1   2.2e-34   7.5e-31  106.2   0.0     1    99   171   275   171   277 0.97 5'-3' exonuclease, C-terminal SAM fold
HTH_36               PF13730.1     55 seq655_BIOID52481    -            313   9.2e-11   41.6   0.0   1   1   4.9e-14   2.2e-10   40.3   0.0     5    55    20    70    16    70 0.91 Helix-turn-helix domain
GntR                 PF00392.16    64 seq655_BIOID52481    -            313   3.1e-07   29.6   0.0   1   1   1.5e-10   6.6e-07   28.5   0.0    25    60    41    76    35    78 0.95 Bacterial regulatory proteins, gntR family
PaaX                 PF07848.7     70 seq655_BIOID52481    -            313   1.9e-05   24.4   0.1   1   1   1.1e-08   4.9e-05   23.1   0.0    29    60    46    79    38    89 0.80 PaaX-like protein
CsiD                 PF08943.5    297 seq656_BIOID52481    -            325  1.5e-148  493.4   0.0   1   1  2.5e-152  1.7e-148  493.2   0.0     1   297    20   315    20   315 1.00 CsiD
TauD                 PF02668.11   258 seq656_BIOID52481    -            325     4e-11   42.9   0.1   1   1   8.2e-15   5.6e-11   42.4   0.1    34   256    90   309    63   311 0.80 Taurine catabolism dioxygenase TauD, TfdA family
TPP_enzyme_N         PF02776.13   172 seq657_BIOID52481    -            623   2.4e-54  183.2   2.8   1   1   4.8e-56   2.2e-52  176.9   0.9     1   170    34   203    34   205 0.98 Thiamine pyrophosphate enzyme, N-terminal TPP binding domain
TPP_enzyme_C         PF02775.16   153 seq657_BIOID52481    -            623   7.1e-36  122.9   0.3   1   1   1.6e-37   7.2e-34  116.4   0.0     2   153   423   583   422   583 0.96 Thiamine pyrophosphate enzyme, C-terminal TPP binding domain
TPP_enzyme_M         PF00205.17   137 seq657_BIOID52481    -            623     1e-34  119.1   0.6   1   1   4.8e-38   2.2e-34  118.0   0.0     1   136   223   358   223   359 0.94 Thiamine pyrophosphate enzyme, central domain
DUF1161              PF06649.7     52 seq658_BIOID52481    -            102   1.3e-25   88.9   0.0   1   1   1.2e-29   1.6e-25   88.6   0.0     1    52    27    80    27    80 0.99 Protein of unknown function (DUF1161)
Nol1_Nop2_Fmu        PF01189.12   283 seq659_BIOID52481    -            429  4.9e-104  347.5   0.0   1   1  2.7e-107  6.1e-104  347.2   0.0     1   282   164   426   164   427 0.99 NOL1/NOP2/sun family
NusB                 PF01029.13   134 seq659_BIOID52481    -            429   6.1e-26   90.8   0.0   1   1   4.4e-29   9.9e-26   90.1   0.0     1   134     5   127     5   127 0.97 NusB family
Methyltransf_26      PF13659.1    117 seq659_BIOID52481    -            429   3.9e-11   42.8   0.0   1   1   3.3e-14   7.5e-11   41.9   0.0     2   116   248   375   247   376 0.90 Methyltransferase domain
Methyltransf_18      PF12847.2    112 seq659_BIOID52481    -            429   6.7e-10   39.4   0.0   1   1   5.3e-13   1.2e-09   38.6   0.0     2   112   247   375   246   375 0.84 Methyltransferase domain
Methyltransf_31      PF13847.1    152 seq659_BIOID52481    -            429   5.7e-09   35.6   0.0   1   1   4.6e-12   1.1e-08   34.7   0.0     2   113   245   380   244   416 0.82 Methyltransferase domain
MTS                  PF05175.9    170 seq659_BIOID52481    -            429   2.9e-06   26.6   0.0   1   1   2.5e-09   5.6e-06   25.7   0.0    24   151   239   385   229   397 0.86 Methyltransferase small domain
PTS_EIIA_1           PF00358.15   133 seq660_BIOID52481    -            171     3e-44  149.6   0.3   1   1   2.6e-48   3.6e-44  149.4   0.2     4   131    21   149    18   151 0.96 phosphoenolpyruvate-dependent sugar phosphotransferase system, EIIA 1
DUF905               PF06006.7     71 seq661_BIOID52481    -             77   2.2e-40  135.7   0.0   1   1   1.8e-44   2.5e-40  135.5   0.0     2    71     7    76     6    76 0.98 Bacterial protein of unknown function (DUF905)
PDT                  PF00800.13   182 seq662_BIOID52481    -            386   1.7e-60  203.5   0.1   1   1   3.7e-64   2.5e-60  203.0   0.1     1   180   106   286   106   288 0.96 Prephenate dehydratase
CM_2                 PF01817.16    81 seq662_BIOID52481    -            386     2e-22   78.9   2.0   1   1   6.3e-26   4.3e-22   77.8   1.4     1    80    11    90    11    91 0.99 Chorismate mutase type II
DUF2810              PF10928.3     54 seq664_BIOID52481    -            120   3.1e-32  109.9   2.6   1   1   2.4e-36   3.3e-32  109.8   1.1     1    53    66   118    66   119 0.96 Protein of unknown function (DUF2810)
FecCD                PF01032.13   311 seq667_BIOID52481    -            660  2.7e-144  479.6  86.4   1   2   4.7e-73   6.4e-69  232.0  27.9     8   310    14   324     7   325 0.93 FecCD transport family
FecCD                PF01032.13   311 seq667_BIOID52481    -            660  2.7e-144  479.6  86.4   2   2   1.8e-79   2.4e-75  253.1  26.6     2   311   358   657   347   657 0.94 FecCD transport family
Sugar_tr             PF00083.19   451 seq668_BIOID52481    -            464  3.2e-138  460.9  29.0   1   1    8e-142  3.6e-138  460.7  20.1     1   449    18   449    18   451 0.97 Sugar (and other) transporter
MFS_1                PF07690.11   354 seq668_BIOID52481    -            464   5.7e-42  143.6  43.8   1   2     9e-34   4.1e-30  104.6  13.1     2   241    23   284    22   287 0.82 Major Facilitator Superfamily
MFS_1                PF07690.11   354 seq668_BIOID52481    -            464   5.7e-42  143.6  43.8   2   2   1.5e-16   6.7e-13   48.0  13.2     3   186   258   449   256   460 0.85 Major Facilitator Superfamily
Sua5_yciO_yrdC       PF01300.13   179 seq670_BIOID52481    -            206   1.2e-47  161.3   0.0   1   1   1.1e-51   1.4e-47  161.0   0.0     2   179    23   198    22   198 0.95 Telomere recombination
DUF333               PF03891.10    50 seq671_BIOID52481    -             88   2.4e-13   49.5   0.4   1   1   2.2e-17   3.1e-13   49.2   0.2     7    50    42    85    36    85 0.91 Domain of unknown function (DUF333)
PolyA_pol            PF01743.15   126 seq672_BIOID52481    -            412   2.9e-28   98.4   0.0   1   1   1.5e-31     7e-28   97.2   0.0     1   126     3   122     3   122 0.87 Poly A polymerase head domain
PolyA_pol_RNAbd      PF12627.2     64 seq672_BIOID52481    -            412   3.3e-17   61.7   0.1   1   1     2e-20   9.2e-17   60.2   0.0     1    62   149   212   149   214 0.97 Probable RNA and SrmB- binding site of polymerase A
HD                   PF01966.17   122 seq672_BIOID52481    -            412   4.3e-13   49.2   0.1   1   1   5.7e-16   2.6e-12   46.6   0.0     2   121   229   328   228   329 0.96 HD domain
SlyX                 PF04102.7     69 seq673_BIOID52481    -             72   4.1e-26   91.0   2.4   1   1   3.4e-30   4.6e-26   90.8   1.7     1    69     5    72     5    72 0.99 SlyX
YdfZ                 PF14001.1     64 seq674_BIOID52481    -             67     2e-33  114.3   0.1   1   1   1.6e-37   2.2e-33  114.1   0.1     1    64     2    65     2    65 0.99 YdfZ protein
DUF932               PF06067.6    239 seq676_BIOID52481    -            273   2.8e-62  210.0   0.0   1   1   2.4e-66   3.2e-62  209.8   0.0     2   239    38   262    37   262 0.99 Domain of unknown function (DUF932)
PTS_EIIC             PF02378.13   321 seq677_BIOID52481    -            648     5e-71  239.0  33.0   1   1   1.1e-74     5e-71  239.0  22.9     2   321    12   300    11   300 0.94 Phosphotransferase system, EIIC
PTS_EIIA_1           PF00358.15   133 seq677_BIOID52481    -            648   1.6e-52  176.4   0.6   1   1   5.5e-56   2.5e-52  175.8   0.4     4   131   499   626   496   628 0.98 phosphoenolpyruvate-dependent sugar phosphotransferase system, EIIA 1
PTS_EIIB             PF00367.15    35 seq677_BIOID52481    -            648   1.2e-12   46.6   0.9   1   1   5.3e-16   2.4e-12   45.7   0.7     1    35   393   427   393   427 0.97 phosphotransferase system, EIIB
Virul_fac_BrkB       PF03631.10   260 seq679_BIOID52481    -            337   3.3e-49  167.4  15.9   1   1   2.8e-53   3.9e-49  167.2  11.0     4   258    65   325    62   327 0.91 Virulence factor BrkB
DUF932               PF06067.6    239 seq680_BIOID52481    -            272   1.2e-59  201.4   0.0   1   1   9.9e-64   1.4e-59  201.2   0.0     2   239    37   261    36   261 0.99 Domain of unknown function (DUF932)
HxlR                 PF01638.12    91 seq681_BIOID52481    -            126   1.8e-32  110.7   0.1   1   1   2.8e-36   3.8e-32  109.6   0.0     2    89    29   116    28   118 0.97 HxlR-like helix-turn-helix
ILVD_EDD             PF00920.16   521 seq682_BIOID52481    -            616  4.2e-195  648.9   1.8   1   1  3.5e-199  4.8e-195  648.8   1.3     1   521    34   607    34   607 0.95 Dehydratase family
BPD_transp_2         PF02653.11   267 seq683_BIOID52481    -            318     3e-37  127.9  40.5   1   1   3.4e-41   4.6e-37  127.3  28.1     3   266    39   305    37   306 0.93 Branched-chain amino acid transport system / permease component
PALP                 PF00291.20   307 seq684_BIOID52481    -            323   1.3e-63  214.9   0.3   1   1   1.1e-67   1.5e-63  214.7   0.2     3   306    10   300     8   301 0.87 Pyridoxal-phosphate dependent enzyme
Molybdopterin        PF00384.17   432 seq685_BIOID52481    -            485   1.4e-75  254.6   0.0   1   1   2.6e-79   1.7e-75  254.2   0.0     1   335   111   475   111   479 0.91 Molybdopterin oxidoreductase
Molybdop_Fe4S4       PF04879.11    55 seq685_BIOID52481    -            485   1.3e-14   53.6   0.8   1   1   3.2e-18   2.2e-14   52.8   0.5     1    55    49   108    49   108 0.97 Molybdopterin oxidoreductase Fe4S4 domain
DUF2773              PF10971.3     81 seq686_BIOID52481    -            521   1.5e-42  143.3   3.6   1   1   1.1e-46   1.5e-42  143.2   1.0     1    81   441   521   441   521 0.99 Protein of unknown function (DUF2773)
DUF4406              PF14359.1     92 seq687_BIOID52481    -             99   4.3e-36  122.7   0.0   1   1   3.5e-40   4.8e-36  122.5   0.0     1    91     3    91     3    92 0.98 Domain of unknown function (DUF4406)
Ter                  PF05472.6    290 seq690_BIOID52481    -            309  6.8e-115  383.0   6.7   1   1  5.6e-119  7.6e-115  382.8   4.6     2   290     9   307     8   307 0.99 DNA replication terminus site-binding protein (Ter protein)
DUF2913              PF11140.3    207 seq692_BIOID52481    -             67   1.6e-06   27.4   0.0   1   1   1.3e-10   1.8e-06   27.2   0.0     8    54    17    62    11    65 0.91 Protein of unknown function (DUF2913)
FliH                 PF02108.11   128 seq693_BIOID52481    -            228     1e-40  138.4   0.4   1   1   2.2e-44     1e-40  138.4   0.3     5   128    96   219    89   219 0.98 Flagellar assembly protein FliH
HrpE                 PF06188.7    191 seq693_BIOID52481    -            228   2.9e-07   30.3   7.7   1   1   1.3e-10   5.8e-07   29.3   5.3    25   182    48   211    25   222 0.74 HrpE/YscL/FliH and V-type ATPase subunit E
TatD_DNase           PF01026.16   255 seq695_BIOID52481    -            260   5.8e-66  222.1   0.0   1   1   4.8e-70   6.6e-66  222.0   0.0     1   255     6   257     6   257 0.98 TatD related DNase
AP_endonuc_2         PF01261.19   211 seq696_BIOID52481    -            262   2.2e-23   82.5   0.2   1   1   1.8e-27   2.5e-23   82.3   0.1     1   210    19   218    19   243 0.90 Xylose isomerase-like TIM barrel
YodA                 PF09223.6    182 seq698_BIOID52481    -            216   1.6e-86  288.4   5.1   1   1   1.4e-90   1.9e-86  288.2   3.5     2   182    36   216    35   216 0.99 YodA lipocalin-like domain
EamA                 PF00892.15   126 seq699_BIOID52481    -            301   1.5e-47  160.6  35.9   1   2   3.7e-25   2.5e-21   75.8  11.2     1   125    20   141    20   142 0.93 EamA-like transporter family
EamA                 PF00892.15   126 seq699_BIOID52481    -            301   1.5e-47  160.6  35.9   2   2   7.4e-30   5.1e-26   91.0   8.2     1   125   162   289   162   290 0.98 EamA-like transporter family
VRR_NUC              PF08774.6    100 seq702_BIOID52481    -             89   1.5e-14   53.6   0.0   1   1   1.3e-18   1.8e-14   53.4   0.0     2    99     5    83     4    84 0.94 VRR-NUC domain
Lactate_perm         PF02652.9    522 seq703_BIOID52481    -            560  1.9e-234  778.9  41.6   1   1  1.6e-238  2.1e-234  778.7  28.9     1   522    25   551    25   551 0.99 L-lactate permease
PerC                 PF06069.6     90 seq704_BIOID52481    -            164   2.5e-08   33.7   1.5   1   1     3e-12   4.1e-08   33.0   1.1     5    56   100   151    96   156 0.92 PerC transcriptional activator
DAO                  PF01266.19   358 seq705_BIOID52481    -            444   6.5e-63  212.6   0.0   1   1   5.6e-67   7.7e-63  212.4   0.0     1   356    25   412    25   414 0.86 FAD dependent oxidoreductase
DUF2207              PF09972.4    511 seq708_BIOID52481    -            295     1e-49  169.4   0.0   1   1     9e-54   1.2e-49  169.1   0.0     2   263    33   278    32   290 0.94 Predicted membrane protein (DUF2207)
Peptidase_M20        PF01546.23   171 seq710_BIOID52481    -            388   2.5e-26   92.1   0.1   1   1   4.7e-30   3.2e-26   91.8   0.1     2   170    72   384    71   385 0.93 Peptidase family M20/M25/M40
M20_dimer            PF07687.9    109 seq710_BIOID52481    -            388   6.2e-13   48.3   0.1   1   1   1.8e-16   1.2e-12   47.4   0.1     8   106   184   280   180   283 0.94 Peptidase dimerisation domain
RNase_T              PF00929.19   164 seq713_BIOID52481    -            246   4.9e-40  137.3   0.4   1   1   9.7e-44   1.3e-39  135.9   0.1     1   164    12   178    12   178 0.93 Exonuclease
ClpS                 PF02617.12    82 seq715_BIOID52481    -            106   8.1e-35  118.3   0.1   1   1     7e-39   9.6e-35  118.0   0.1     2    82    23   103    22   103 0.98 ATP-dependent Clp protease adaptor protein ClpS
2-Hacid_dh_C         PF02826.14   178 seq718_BIOID52481    -            312   4.4e-45  152.8   0.0   1   1   8.3e-49   5.7e-45  152.5   0.0     2   178   105   277   104   277 0.95 D-isomer specific 2-hydroxyacid dehydrogenase, NAD binding domain
NAD_binding_2        PF03446.10   162 seq718_BIOID52481    -            312   1.5e-06   28.0   0.0   1   1   5.1e-10   3.5e-06   26.9   0.0     3    91   138   224   136   242 0.92 NAD binding domain of 6-phosphogluconate dehydrogenase
EII-GUT              PF03608.8    168 seq719_BIOID52481    -            187     7e-77  256.8   0.7   1   1   5.9e-81     8e-77  256.6   0.5     2   168     5   171     4   171 0.99 PTS system enzyme II sorbitol-specific factor
PfkB                 PF00294.19   301 seq721_BIOID52481    -            308   1.2e-67  228.0   0.0   1   1     1e-71   1.4e-67  227.8   0.0     4   299     6   299     3   301 0.95 pfkB family carbohydrate kinase
Porin_1              PF00267.16   337 seq722_BIOID52481    -            122   9.1e-35  120.3   2.9   1   1   1.6e-38   1.1e-34  120.0   2.0     1    85    29   114    29   120 0.96 Gram-negative porin
Porin_4              PF13609.1    311 seq722_BIOID52481    -            122   4.5e-07   29.5   2.5   1   1   8.1e-11   5.5e-07   29.2   1.7     1    98    10   113     7   114 0.80 Gram-negative porin
UPF0231              PF06062.6    121 seq723_BIOID52481    -            136   2.9e-41  140.0   2.4   1   1   2.4e-45   3.3e-41  139.8   1.6     1   121    17   134    17   134 0.99 Uncharacterised protein family (UPF0231)
Adenine_deam_C       PF13382.1    171 seq724_BIOID52481    -            588   1.9e-57  193.0   0.0   1   1   1.1e-60   2.9e-57  192.4   0.0    24   171   434   581   416   581 0.95 Adenine deaminase C-terminal domain
Amidohydro_1         PF01979.15   333 seq724_BIOID52481    -            588   3.3e-38  132.0   0.0   1   1   4.8e-41   1.3e-37  130.0   0.0     2   333    82   347    81   347 0.95 Amidohydrolase family
Amidohydro_5         PF13594.1     68 seq724_BIOID52481    -            588   2.1e-12   46.5   0.2   1   1   2.9e-15   7.9e-12   44.7   0.1     1    68    52   115    52   115 0.85 Amidohydrolase
Amidohydro_4         PF13147.1    304 seq724_BIOID52481    -            588   3.1e-11   43.7   0.2   1   1   8.7e-12   2.4e-08   34.2   0.1     1   304    76   344    76   344 0.77 Amidohydrolase
TrkA_N               PF02254.13   116 seq726_BIOID52481    -            458   4.2e-58  194.2   3.5   1   2   5.4e-33   5.3e-30  103.6   0.0     1   108     3   111     3   125 0.92 TrkA-N domain
TrkA_N               PF02254.13   116 seq726_BIOID52481    -            458   4.2e-58  194.2   3.5   2   2   5.9e-29   5.7e-26   90.6   0.7     1   116   235   350   235   350 0.95 TrkA-N domain
TrkA_C               PF02080.16    71 seq726_BIOID52481    -            458   1.9e-21   75.3   0.7   1   2   4.7e-13   4.5e-10   38.8   0.0     3    70   157   225   155   226 0.91 TrkA-C domain
TrkA_C               PF02080.16    71 seq726_BIOID52481    -            458   1.9e-21   75.3   0.7   2   2     2e-11   1.9e-08   33.6   0.2     8    70   390   451   388   452 0.89 TrkA-C domain
F420_oxidored        PF03807.12    96 seq726_BIOID52481    -            458   1.9e-12   47.2   2.2   1   2   1.5e-07   0.00015   22.0   0.0     1    52     2    49     2    88 0.87 NADP oxidoreductase coenzyme F420-dependent
F420_oxidored        PF03807.12    96 seq726_BIOID52481    -            458   1.9e-12   47.2   2.2   2   2   1.5e-07   0.00015   22.0   0.3     2    48   235   279   234   355 0.80 NADP oxidoreductase coenzyme F420-dependent
NAD_binding_7        PF13241.1    103 seq726_BIOID52481    -            458   1.2e-11   44.6   3.0   1   1   7.5e-08   7.3e-05   22.8   0.0     8    82   233   319   228   323 0.75 Putative NAD(P)-binding
Shikimate_DH         PF01488.15   135 seq726_BIOID52481    -            458   1.4e-11   44.4   0.6   1   1   5.3e-09   5.2e-06   26.4   0.2    12   102   232   332   222   367 0.77 Shikimate / quinate 5-dehydrogenase
ATP-synt_ab          PF00006.20   215 seq729_BIOID52481    -            457   3.9e-69  232.3   0.0   1   1     4e-73   5.5e-69  231.8   0.0     1   215   161   373   161   373 1.00 ATP synthase alpha/beta family, nucleotide-binding domain
Dam                  PF05869.6    181 seq730_BIOID52481    -            217   1.1e-64  217.1   0.0   1   1     9e-69   1.2e-64  216.9   0.0     2   181    15   207    14   207 0.98 DNA N-6-adenine-methyltransferase (Dam)
ABC_membrane         PF00664.18   275 seq731_BIOID52481    -            720   3.7e-25   88.7  10.7   1   1   1.5e-28   5.1e-25   88.3   7.4     5   268   163   421   162   428 0.89 ABC transporter transmembrane region
ABC_tran             PF00005.22   118 seq731_BIOID52481    -            720   2.4e-19   69.7   0.0   1   1   2.4e-22   8.2e-19   68.0   0.0     1   117   516   640   516   641 0.94 ABC transporter
Transposase_20       PF02371.11    87 seq732_BIOID52481    -             35   8.9e-10   38.4   0.0   1   1   6.8e-14   9.2e-10   38.3   0.0     5    39     1    35     1    35 0.97 Transposase IS116/IS110/IS902 family
Molybdopterin        PF00384.17   432 seq733_BIOID52481    -           1247  5.9e-197  654.5   0.0   1   1  1.1e-200  7.3e-197  654.2   0.0     1   432   108   833   108   833 1.00 Molybdopterin oxidoreductase
Molydop_binding      PF01568.16   109 seq733_BIOID52481    -           1247   3.3e-23   81.4   0.0   1   1   3.6e-26   2.5e-22   78.6   0.0     1   105  1087  1202  1087  1206 0.95 Molydopterin dinucleotide binding domain
AAA_2                PF07724.9    171 seq737_BIOID52481    -            758   2.6e-51  173.8   0.0   1   1   1.5e-50   1.5e-47  161.6   0.0     1   171   486   647   486   647 0.97 AAA domain (Cdc48 subfamily)
ClpB_D2-small        PF10431.4     81 seq737_BIOID52481    -            758     5e-25   87.1   0.0   1   1   1.5e-27   1.5e-24   85.5   0.0     1    81   653   733   653   733 0.98 C-terminal, D2-small domain, of ClpB protein
AAA                  PF00004.24   132 seq737_BIOID52481    -            758   1.8e-24   86.3   0.1   1   2   4.1e-16     4e-13   49.5   0.0     2   125   211   342   210   347 0.76 ATPase family associated with various cellular activities (AAA)
AAA                  PF00004.24   132 seq737_BIOID52481    -            758   1.8e-24   86.3   0.1   2   2   5.9e-11   5.7e-08   32.9   0.0     2   111   492   607   491   621 0.85 ATPase family associated with various cellular activities (AAA)
AAA_5                PF07728.9    139 seq737_BIOID52481    -            758   4.2e-19   68.5   0.0   1   1   2.9e-16   2.8e-13   49.6   0.0     2   125   491   609   490   619 0.89 AAA domain (dynein-related subfamily)
Clp_N                PF02861.15    53 seq737_BIOID52481    -            758   2.3e-16   59.3   1.3   1   1     1e-17   9.9e-15   54.1   0.7     1    52    13    62    13    63 0.97 Clp amino terminal domain
AAA_16               PF13191.1    166 seq737_BIOID52481    -            758   1.7e-13   51.1   6.7   1   1     6e-11   5.9e-08   33.1   0.0     1    95   187   287   187   354 0.79 AAA ATPase domain
Sigma54_activat      PF00158.21   168 seq737_BIOID52481    -            758   1.3e-12   47.3   0.2   1   2     1e-07   9.8e-05   21.7   0.0     2   105   189   290   188   328 0.85 Sigma-54 interaction domain
Sigma54_activat      PF00158.21   168 seq737_BIOID52481    -            758   1.3e-12   47.3   0.2   2   2   3.1e-08   3.1e-05   23.4   0.0    22   148   484   612   460   618 0.77 Sigma-54 interaction domain
Antirestrict         PF03230.8     94 seq739_BIOID52481    -            159   1.7e-38  130.3   0.2   1   1   1.5e-42   2.1e-38  130.0   0.1     1    94    62   159    62   159 0.98 Antirestriction protein
ADH_zinc_N           PF00107.21   130 seq740_BIOID52481    -            349   1.1e-28   99.2   0.2   1   1     4e-32   1.8e-28   98.5   0.1     1   129   185   308   185   309 0.97 Zinc-binding dehydrogenase
ADH_N                PF08240.7    109 seq740_BIOID52481    -            349   6.3e-28   96.5   5.1   1   1   2.6e-31   1.2e-27   95.6   3.5     1   108    27   142    27   143 0.95 Alcohol dehydrogenase GroES-like domain
NAD_binding_2        PF03446.10   162 seq740_BIOID52481    -            349    0.0001   22.1   0.2   1   1   4.4e-08    0.0002   21.1   0.1     4    76   181   256   176   289 0.67 NAD binding domain of 6-phosphogluconate dehydrogenase
GFO_IDH_MocA         PF01408.17   120 seq743_BIOID52481    -            351   7.7e-33  113.4   0.1   1   1     4e-36   1.8e-32  112.2   0.0     1   118    10   128    10   130 0.97 Oxidoreductase family, NAD-binding Rossmann fold
GFO_IDH_MocA_C       PF02894.12   115 seq743_BIOID52481    -            351   1.8e-12   46.9   0.0   1   1   8.1e-16   3.7e-12   45.9   0.0     1   112   142   250   142   253 0.94 Oxidoreductase family, C-terminal alpha/beta domain
NAD_binding_3        PF03447.11   117 seq743_BIOID52481    -            351   3.1e-06   27.4   0.1   1   1     6e-09   2.7e-05   24.4   0.0    16   114    31   126    16   129 0.80 Homoserine dehydrogenase, NAD binding domain
SprT-like            PF10263.4    157 seq746_BIOID52481    -            165   1.2e-25   89.8   0.7   1   1   2.2e-29   1.5e-25   89.5   0.5     3   154    20   163    18   165 0.86 SprT-like family
EIIBC-GUT_N          PF03612.9    183 seq747_BIOID52481    -            319   2.9e-71  238.7   1.8   1   1   8.1e-75   5.6e-71  237.8   1.2     2   183     3   171     2   171 0.95 Sorbitol phosphotransferase enzyme II N-terminus
EIIBC-GUT_C          PF07663.6     93 seq747_BIOID52481    -            319   6.4e-48  160.7   5.0   1   1   9.3e-52   6.4e-48  160.7   3.5     1    93   226   318   226   318 0.99 Sorbitol phosphotransferase enzyme II C-terminus
Cytochrom_B_N        PF00033.14   188 seq748_BIOID52481    -            176   8.7e-23   80.5  11.6   1   1   1.5e-26   9.9e-23   80.3   8.0     2   187     2   173     1   174 0.97 Cytochrome b(N-terminal)/b6/petB
Ni_hydr_CYTB         PF01292.15   182 seq748_BIOID52481    -            176   4.7e-19   68.3  10.9   1   1   8.2e-23   5.6e-19   68.1   7.5     1   181     3   173     3   174 0.86 Prokaryotic cytochrome b561
Sugar_tr             PF00083.19   451 seq749_BIOID52481    -            440   1.2e-35  122.8  33.9   1   2   1.1e-31   7.4e-28   97.2   5.7     2   203    23   232    22   236 0.89 Sugar (and other) transporter
Sugar_tr             PF00083.19   451 seq749_BIOID52481    -            440   1.2e-35  122.8  33.9   2   2   2.4e-12   1.6e-08   33.4  11.7   242   443   240   439   226   440 0.69 Sugar (and other) transporter
MFS_1                PF07690.11   354 seq749_BIOID52481    -            440   1.8e-29  102.4  61.0   1   2   4.8e-21   3.3e-17   62.1  18.9     2   239    28   275    27   287 0.71 Major Facilitator Superfamily
MFS_1                PF07690.11   354 seq749_BIOID52481    -            440   1.8e-29  102.4  61.0   2   2   5.7e-16   3.9e-12   45.4  19.4    27   176   283   435   271   440 0.81 Major Facilitator Superfamily
PTS-HPr              PF00381.14    84 seq753_BIOID52481    -             85   1.3e-31  108.2   0.2   1   1   9.9e-36   1.4e-31  108.1   0.1     1    82     1    82     1    84 0.98 PTS HPr component phosphorylation site
HTH_Tnp_1            PF01527.15    76 seq754_BIOID52481    -             87   2.4e-20   72.1   0.1   1   1   4.2e-24   2.9e-20   71.9   0.1     4    76     2    71     1    71 0.97 Transposase
HTH_28               PF13518.1     52 seq754_BIOID52481    -             87   1.3e-06   28.1   0.0   1   1   2.7e-10   1.8e-06   27.6   0.0     4    37    12    45     9    57 0.92 Helix-turn-helix domain
AP_endonuc_2         PF01261.19   211 seq755_BIOID52481    -            258   6.7e-33  113.6   0.2   1   1   5.9e-37   8.1e-33  113.3   0.1     1   211    21   219    21   219 0.95 Xylose isomerase-like TIM barrel
RNA_pol_Rpb1_1       PF04997.7    338 seq757_BIOID52481    -           1407  1.8e-100  336.3   0.1   1   1  1.8e-103  4.8e-100  335.0   0.1     2   338    15   342    14   342 0.95 RNA polymerase Rpb1, domain 1
RNA_pol_Rpb1_5       PF04998.12   277 seq757_BIOID52481    -           1407   1.1e-80  270.7   0.0   1   1     8e-84   2.2e-80  269.7   0.0     1   276   766  1321   766  1322 1.00 RNA polymerase Rpb1, domain 5
RNA_pol_Rpb1_2       PF00623.15   166 seq757_BIOID52481    -           1407   6.1e-51  172.5   0.0   1   1   5.3e-53   1.5e-49  168.0   0.0     1   166   344   486   344   486 0.95 RNA polymerase Rpb1, domain 2
RNA_pol_Rpb1_3       PF04983.13   157 seq757_BIOID52481    -           1407   1.4e-27   96.2   0.0   1   1   1.2e-30   3.3e-27   95.0   0.0     1   157   489   644   489   644 0.93 RNA polymerase Rpb1, domain 3
RNA_pol_Rpb1_4       PF05000.12   108 seq757_BIOID52481    -           1407   2.5e-18   65.7   0.3   1   1   9.1e-22   2.5e-18   65.7   0.2     2   107   674   763   673   764 0.82 RNA polymerase Rpb1, domain 4
LysR_substrate       PF03466.15   209 seq758_BIOID52481    -            324   1.8e-44  151.2   0.0   1   1   3.5e-48   2.4e-44  150.8   0.0     5   206    92   293    90   296 0.96 LysR substrate binding domain
HTH_1                PF00126.22    60 seq758_BIOID52481    -            324   5.4e-16   57.9   0.0   1   1   1.4e-19   9.6e-16   57.1   0.0     1    60     3    64     3    64 0.97 Bacterial regulatory helix-turn-helix protein, lysR family
RadC                 PF04002.10   123 seq760_BIOID52481    -            163   7.8e-46  154.6   0.0   1   1   7.4e-50     1e-45  154.2   0.0     2   123    42   163    41   163 0.98 RadC-like JAB domain
LexA_DNA_bind        PF01726.11    65 seq762_BIOID52481    -            108   1.4e-19   69.3   0.0   1   1   1.3e-23   1.8e-19   68.9   0.0     1    65     1    65     1    65 0.99 LexA DNA binding domain
OEP                  PF02321.13   188 seq765_BIOID52481    -            460   9.8e-53  178.4  39.3   1   2   7.1e-28   9.7e-24   83.8  12.6     3   188    65   247    63   247 0.97 Outer membrane efflux protein
OEP                  PF02321.13   188 seq765_BIOID52481    -            460   9.8e-53  178.4  39.3   2   2   4.8e-33   6.6e-29  100.7   9.1     7   188   275   455   270   455 0.94 Outer membrane efflux protein
PEP-utilizers_C      PF02896.13   294 seq766_BIOID52481    -            575  1.6e-124  414.4   0.2   1   1  4.8e-128  2.2e-124  414.0   0.1     1   293   250   541   250   542 0.99 PEP-utilising enzyme, TIM barrel domain
PEP-utilisers_N      PF05524.8    123 seq766_BIOID52481    -            575   1.9e-31  108.3   5.0   1   1   4.2e-35   1.9e-31  108.3   3.5     2   123     3   127     2   127 0.96 PEP-utilising enzyme, N-terminal
PEP-utilizers        PF00391.18    81 seq766_BIOID52481    -            575     7e-25   86.2   0.2   1   1   4.5e-28   2.1e-24   84.7   0.1     9    80   152   224   147   225 0.93 PEP-utilising enzyme, mobile domain
Phytase-like         PF13449.1    326 seq767_BIOID52481    -            447   9.1e-73  245.2   0.0   1   1   7.7e-77   1.1e-72  245.0   0.0     2   326    68   443    67   443 0.94 Esterase-like activity of phytase
PHP                  PF02811.14   175 seq768_BIOID52481    -            245   1.5e-17   63.8   1.3   1   1   1.9e-21   2.6e-17   63.0   0.9     1   169     4   164     4   174 0.91 PHP domain
LamB                 PF02264.10   398 seq769_BIOID52481    -            498  4.3e-117  391.4   7.9   1   1  7.5e-121  5.1e-117  391.2   5.5     1   398    90   498    90   498 0.98 LamB porin
Sugarporin_N         PF11471.3     60 seq769_BIOID52481    -            498   2.7e-08   33.2   2.3   1   1   6.2e-12   4.2e-08   32.5   1.6     5    57     3    53     1    57 0.78 Maltoporin periplasmic N-terminal extension
Aldedh               PF00171.17   462 seq772_BIOID52481    -            206   2.8e-44  151.0   0.4   1   1   2.5e-48   3.5e-44  150.7   0.2     1   146    19   166    19   168 0.97 Aldehyde dehydrogenase family
CDP-OH_P_transf      PF01066.16   101 seq773_BIOID52481    -            201   8.4e-14   51.5  11.2   1   1   4.1e-17   5.6e-13   48.9   7.8     3    77    28   121    26   199 0.80 CDP-alcohol phosphatidyltransferase
PALP                 PF00291.20   307 seq776_BIOID52481    -            514   9.6e-70  235.0   2.1   1   1   1.9e-73   1.3e-69  234.6   1.5     5   307    29   316    25   316 0.91 Pyridoxal-phosphate dependent enzyme
Thr_dehydrat_C       PF00585.13    91 seq776_BIOID52481    -            514   3.8e-64  212.2   0.0   1   2   3.6e-35   2.4e-31  107.0   0.0     1    91   329   419   329   419 0.98 C-terminal regulatory domain of Threonine dehydratase
Thr_dehydrat_C       PF00585.13    91 seq776_BIOID52481    -            514   3.8e-64  212.2   0.0   2   2   6.7e-34   4.6e-30  102.9   0.0     2    91   425   512   424   512 0.96 C-terminal regulatory domain of Threonine dehydratase
Sugar_tr             PF00083.19   451 seq777_BIOID52481    -            438   7.9e-33  113.5  36.2   1   2   1.2e-26   8.5e-23   80.5  10.5     3   191    22   221    20   225 0.89 Sugar (and other) transporter
Sugar_tr             PF00083.19   451 seq777_BIOID52481    -            438   7.9e-33  113.5  36.2   2   2   3.5e-14   2.4e-10   39.4   9.0   240   406   239   401   223   434 0.75 Sugar (and other) transporter
MFS_1                PF07690.11   354 seq777_BIOID52481    -            438   1.4e-29  102.8  75.2   1   1   1.6e-29   1.1e-25   90.0  34.6     3   344    26   385    24   387 0.74 Major Facilitator Superfamily
DctA-YdbH            PF11739.3    207 seq778_BIOID52481    -            879     3e-56  190.0   1.8   1   1   5.5e-60   7.5e-56  188.7   0.1     1   207   656   859   656   859 0.99 Dicarboxylate transport
Endonuclease_1       PF04231.8    218 seq779_BIOID52481    -            235   6.7e-79  264.6   6.5   1   1   5.8e-83   7.9e-79  264.3   4.5    34   218    39   230    20   230 0.94 Endonuclease I
Peripla_BP_1         PF00532.16   279 seq780_BIOID52481    -            331   2.1e-44  151.6   0.0   1   1   5.5e-48   2.5e-44  151.4   0.0     2   271    62   321    61   329 0.94 Periplasmic binding proteins and sugar binding domain of LacI family
Peripla_BP_3         PF13377.1    160 seq780_BIOID52481    -            331   1.5e-22   80.2   0.1   1   1     1e-25   4.6e-22   78.6   0.1     1   159   169   330   169   331 0.83 Periplasmic binding protein-like domain
LacI                 PF00356.16    46 seq780_BIOID52481    -            331   7.6e-19   66.9   0.2   1   1   2.8e-22   1.3e-18   66.2   0.1     1    46     3    48     3    48 0.98 Bacterial regulatory proteins, lacI family
RusA                 PF05866.6    116 seq782_BIOID52481    -            129   6.6e-21   74.7   0.0   1   1   5.6e-25   7.6e-21   74.5   0.0     1   115     5   120     5   121 0.92 Endodeoxyribonuclease RusA
Hpt                  PF01627.18    90 seq784_BIOID52481    -            890   2.1e-13   49.9   0.0   1   1   5.7e-16   3.9e-12   45.8   0.0     3    83   811   885   809   890 0.89 Hpt domain
HATPase_c            PF02518.21   111 seq784_BIOID52481    -            890   3.4e-11   42.7   0.0   1   1   1.2e-14   8.5e-11   41.4   0.0     1   109   565   675   565   677 0.94 Histidine kinase-, DNA gyrase B-, and HSP90-like ATPase
MFS_1                PF07690.11   354 seq786_BIOID52481    -            397   2.8e-15   55.8  62.8   1   1   1.7e-15   2.3e-11   42.9  19.6     1   186    18   211    18   221 0.81 Major Facilitator Superfamily
DUF987               PF06174.6     66 seq788_BIOID52481    -             30   2.4e-17   62.0   0.5   1   1   1.9e-21   2.5e-17   61.9   0.3     1    30     1    30     1    30 0.99 Protein of unknown function (DUF987)
FCD                  PF07729.7    125 seq790_BIOID52481    -            258   3.1e-23   82.3   2.7   1   1   4.6e-27   3.1e-23   82.3   1.9     1   124   100   223   100   224 0.90 FCD domain
GntR                 PF00392.16    64 seq790_BIOID52481    -            258   2.1e-22   78.2   0.4   1   1   6.1e-26   4.2e-22   77.2   0.3     1    64     8    71     8    71 0.98 Bacterial regulatory proteins, gntR family
tRNA-synt_1c         PF00749.16   314 seq791_BIOID52481    -            554  2.5e-124  413.9   0.0   1   1  4.6e-128  3.2e-124  413.5   0.0     2   313    28   337    27   338 0.99 tRNA synthetases class I (E and Q), catalytic domain
tRNA-synt_1c_C       PF03950.13   174 seq791_BIOID52481    -            554   1.1e-63  213.8   0.0   1   1   3.5e-67   2.4e-63  212.8   0.0     1   174   340   528   340   528 0.97 tRNA synthetases class I (E and Q), anti-codon binding domain
Esterase             PF00756.15   251 seq792_BIOID52481    -            409   1.5e-36  125.9   0.0   1   1   3.1e-40   2.1e-36  125.5   0.0     5   247   184   403   180   407 0.94 Putative esterase
DUF3327              PF11806.3    122 seq792_BIOID52481    -            409   5.5e-27   94.3   0.0   1   1     2e-30   1.4e-26   93.1   0.0     2   121    51   166    43   167 0.97 Domain of unknown function (DUF3327)
Glyco_hydro_65m      PF03632.10   370 seq793_BIOID52481    -            755  2.2e-130  434.5   0.2   1   1  6.6e-134    3e-130  434.0   0.1     2   370   299   677   298   677 0.97 Glycosyl hydrolase family 65 central catalytic domain
Glyco_hydro_65N      PF03636.10   255 seq793_BIOID52481    -            755   7.2e-62  208.8   0.0   1   1   2.4e-65   1.1e-61  208.2   0.0     1   255     6   241     6   241 0.96 Glycosyl hydrolase family 65, N-terminal domain
Glyco_hydro_65C      PF03633.10    54 seq793_BIOID52481    -            755   1.2e-13   50.7   0.1   1   1   1.1e-16   4.9e-13   48.8   0.0     1    50   681   727   681   731 0.95 Glycosyl hydrolase family 65, C-terminal domain
SIS_2                PF13580.1    138 seq797_BIOID52481    -            246   3.1e-31  107.7   0.3   1   1   9.4e-35   6.4e-31  106.7   0.2    15   138    78   200    56   200 0.92 SIS domain
SIS                  PF01380.17   131 seq797_BIOID52481    -            246   5.9e-08   32.2   0.0   1   1   2.3e-11   1.6e-07   30.9   0.0    51   104   163   216   152   229 0.91 SIS domain
PTSIIA_gutA          PF03829.8    117 seq798_BIOID52481    -            123   8.7e-45  151.0   0.0   1   1     7e-49   9.6e-45  150.9   0.0     1   115     1   115     1   119 0.98 PTS system glucitol/sorbitol-specific IIA component
NAD_binding_2        PF03446.10   162 seq799_BIOID52481    -            292   9.4e-49  165.2   0.7   1   1   3.1e-52   2.1e-48  164.1   0.3     2   161     1   160     1   162 0.97 NAD binding domain of 6-phosphogluconate dehydrogenase
F420_oxidored        PF03807.12    96 seq799_BIOID52481    -            292   1.7e-07   31.4   0.2   1   1   1.2e-10   8.2e-07   29.2   0.1     1    93     2    92     2    94 0.81 NADP oxidoreductase coenzyme F420-dependent
FliJ                 PF02050.11   123 seq800_BIOID52481    -            147   2.9e-32  111.1  20.7   1   1   2.6e-36   3.6e-32  110.8  14.4     1   122    19   141    19   142 0.98 Flagellar FliJ protein
MFS_1                PF07690.11   354 seq802_BIOID52481    -            410   9.5e-29  100.1  41.1   1   1   1.9e-32   1.3e-28   99.6  28.5     5   351    26   362    22   365 0.71 Major Facilitator Superfamily
Sugar_tr             PF00083.19   451 seq802_BIOID52481    -            410   2.8e-06   26.0  31.7   1   1     2e-09   1.4e-05   23.7   8.2    52   188    58   188    44   196 0.92 Sugar (and other) transporter
KilA-N               PF04383.8    111 seq803_BIOID52481    -            269   1.6e-20   72.6   0.0   1   1   1.9e-24   2.5e-20   72.0   0.0     6   108     8   108     4   111 0.93 KilA-N domain
MscL                 PF01741.13   128 seq805_BIOID52481    -            136   2.3e-57  192.5   3.1   1   1   1.9e-61   2.6e-57  192.3   2.2     1   128     3   132     3   132 0.98 Large-conductance mechanosensitive channel, MscL
Hydrolase_3          PF08282.7    254 seq806_BIOID52481    -            322   7.5e-15   55.0   0.1   1   1   1.3e-16   4.5e-13   49.2   0.0   187   251   249   312   234   315 0.91 haloacid dehalogenase-like hydrolase
HAD                  PF12710.2    191 seq806_BIOID52481    -            322   5.7e-13   49.3   0.0   1   1   2.1e-16   7.1e-13   49.0   0.0    46   191   146   281    49   281 0.78 haloacid dehalogenase-like hydrolase
Hydrolase            PF00702.21   204 seq806_BIOID52481    -            322   9.1e-11   42.5   1.0   1   1   3.4e-14   1.2e-10   42.1   0.4    65   204   124   284    53   284 0.77 haloacid dehalogenase-like hydrolase
YagB_YeeU_YfjZ       PF06154.6    105 seq807_BIOID52481    -            122   1.4e-53  179.4   0.0   1   1   1.2e-57   1.7e-53  179.2   0.0     2   104    16   118    15   119 0.98 YagB/YeeU/YfjZ family
SNF2_N               PF00176.18   296 seq808_BIOID52481    -            465   3.5e-12   45.6   0.0   1   1   6.9e-16   4.7e-12   45.2   0.0    27   182    30   185    18   293 0.85 SNF2 family N-terminal domain
DEAD                 PF00270.24   173 seq808_BIOID52481    -            465   8.5e-05   21.9   0.0   1   1   1.9e-08   0.00013   21.3   0.0     7   137    15   139     9   174 0.77 DEAD/DEAH box helicase
CTP_transf_1         PF01148.15   259 seq809_BIOID52481    -            298   2.4e-59  201.0  21.6   1   1   2.4e-63   3.3e-59  200.5  14.9     3   258    38   295    36   296 0.90 Cytidylyltransferase family
Aldedh               PF00171.17   462 seq810_BIOID52481    -            278  2.3e-104  349.1   0.2   1   1  1.9e-108  2.6e-104  349.0   0.1   186   461     2   273     1   274 0.99 Aldehyde dehydrogenase family
Nitrate_red_del      PF02613.10   136 seq811_BIOID52481    -            184   4.6e-19   68.4   0.3   1   1   4.9e-23   6.6e-19   67.9   0.2     3   135    31   150    29   151 0.89 Nitrate reductase delta subunit
HTH_20               PF12840.2     61 seq812_BIOID52481    -            107   1.1e-16   60.2   0.0   1   1   3.6e-20   1.6e-16   59.7   0.0     3    61     6    69     4    69 0.93 Helix-turn-helix domain
HTH_5                PF01022.15    47 seq812_BIOID52481    -            107   2.5e-08   33.3   1.3   1   1     4e-11   1.8e-07   30.5   0.0     1    46    15    63    15    64 0.94 Bacterial regulatory protein, arsR family
HTH_IclR             PF09339.5     52 seq812_BIOID52481    -            107     4e-07   29.4   0.1   1   1   3.2e-10   1.5e-06   27.5   0.1    13    51    27    65    23    66 0.93 IclR helix-turn-helix domain
Inositol_P           PF00459.20   271 seq816_BIOID52481    -            246   2.5e-57  194.1   0.0   1   1   2.1e-61   2.9e-57  193.9   0.0     8   253     4   238     1   243 0.86 Inositol monophosphatase family
Methyltrans_RNA      PF04452.9    225 seq817_BIOID52481    -            252   7.7e-74  247.4   0.0   1   1   6.4e-78   8.7e-74  247.3   0.0     3   225    29   246    27   246 0.98 RNA methyltransferase
G3P_acyltransf       PF02660.10   178 seq820_BIOID52481    -            205   3.4e-57  192.7  10.4   1   1   2.9e-61   3.9e-57  192.5   7.2     1   177    10   184    10   185 0.96 Glycerol-3-phosphate acyltransferase
adh_short            PF00106.20   167 seq821_BIOID52481    -            259   2.6e-25   89.1   1.6   1   1     7e-29   3.2e-25   88.8   1.1     2   166     4   172     3   173 0.92 short chain dehydrogenase
adh_short_C2         PF13561.1    243 seq821_BIOID52481    -            259   2.1e-15   57.0   0.0   1   1   6.8e-19   3.1e-15   56.5   0.0     7   241    13   255     9   256 0.86 Enoyl-(Acyl carrier protein) reductase
Flg_hook             PF02120.11    85 seq823_BIOID52481    -            375   4.4e-19   67.8   6.8   1   1   6.5e-23   8.8e-19   66.8   4.7     4    84   248   328   245   336 0.91 Flagellar hook-length control protein FliK
DUF1219              PF06755.7    117 seq827_BIOID52481    -            125   7.4e-61  202.7   0.0   1   1   6.3e-65   8.6e-61  202.5   0.0     1   113     1   113     1   122 0.98 Protein of unknown function (DUF1219)
FMN_dh               PF01070.13   357 seq829_BIOID52481    -            396  3.2e-125  417.5   0.0   1   1  1.3e-128  4.4e-125  417.1   0.0     1   355    13   375    13   377 0.96 FMN-dependent dehydrogenase
NMO                  PF03060.10   330 seq829_BIOID52481    -            396   2.7e-05   23.3   2.7   1   1   1.1e-08   3.9e-05   22.8   1.9   138   225   248   335   244   373 0.87 Nitronate monooxygenase
HTH_Tnp_IS1          PF12759.2     50 seq832_BIOID52481    -             91   1.5e-32  110.6   0.1   1   1   3.4e-36   2.3e-32  110.1   0.1     1    50    39    88    39    88 0.99 InsA C-terminal domain
Zn_Tnp_IS1           PF03811.8     36 seq832_BIOID52481    -             91   2.1e-21   74.9   4.5   1   1   3.1e-25   2.1e-21   74.9   3.1     1    36     1    36     1    36 0.99 InsA N-terminal domain
Ribosomal_L34        PF00468.12    44 seq834_BIOID52481    -             46   5.1e-25   86.7  10.1   1   1   4.1e-29   5.5e-25   86.6   7.0     1    44     1    44     1    44 0.99 Ribosomal protein L34
CusF_Ec              PF11604.3     70 seq835_BIOID52481    -            110     1e-21   76.4   0.4   1   1   9.7e-26   1.3e-21   76.0   0.2     1    67    42   107    42   110 0.93 Copper binding periplasmic protein CusF
HTH_Tnp_1            PF01527.15    76 seq836_BIOID52481    -            108   9.2e-11   41.4   1.2   1   1   2.7e-14   3.8e-10   39.4   0.8     1    74     1    87     1    88 0.85 Transposase
DUF1097              PF06496.6    144 seq837_BIOID52481    -            173   1.9e-46  157.3  25.0   1   1   1.7e-50   2.3e-46  157.0  17.3     1   143    18   156    18   157 0.99 Protein of unknown function (DUF1097)
HlyD_3               PF13437.1    105 seq838_BIOID52481    -            391   2.1e-21   76.0   1.6   1   1   7.8e-21   2.7e-17   62.9   0.1     3    92   242   340   240   359 0.79 HlyD family secretion protein
HlyD                 PF00529.15   306 seq838_BIOID52481    -            391   1.1e-20   74.0  13.2   1   2   2.4e-13   8.3e-10   38.3   6.2     3   179    59   232    57   237 0.79 HlyD family secretion protein
HlyD                 PF00529.15   306 seq838_BIOID52481    -            391   1.1e-20   74.0  13.2   2   2   4.1e-13   1.4e-09   37.5   5.5   162   306   177   319   176   319 0.93 HlyD family secretion protein
HlyD_2               PF12700.2    328 seq838_BIOID52481    -            391   6.6e-10   38.5   0.4   1   1   3.2e-13   1.1e-09   37.8   0.3     9   225    44   306    41   374 0.73 HlyD family secretion protein
DUF968               PF06147.6    200 seq839_BIOID52481    -            331   1.7e-78  263.0   0.0   1   1   1.6e-82   2.3e-78  262.6   0.0     2   200   131   328   130   328 0.99 Protein of unknown function (DUF968)
GATase_4             PF13230.1    272 seq841_BIOID52481    -            255  5.3e-107  356.4   0.0   1   1  1.3e-110  5.9e-107  356.2   0.0     1   252     1   252     1   255 0.99 Glutamine amidotransferases class-II
GATase_2             PF00310.16   361 seq841_BIOID52481    -            255   3.3e-17   62.1   0.2   1   1   2.1e-15   9.5e-12   44.1   0.1   189   359    65   215    60   217 0.87 Glutamine amidotransferases class-II
TetR_N               PF00440.18    47 seq843_BIOID52481    -            234   1.3e-13   50.2   2.0   1   1   1.5e-17   2.1e-13   49.5   0.1     1    46    34    80    34    81 0.95 Bacterial regulatory proteins, tetR family
DUF957               PF06117.6     65 seq846_BIOID52481    -            140   9.4e-34  114.6   0.8   1   1   1.1e-37   1.5e-33  114.0   0.6     1    65    76   140    76   140 0.97 Enterobacterial protein of unknown function (DUF957)
Ribonuclease_P       PF00825.13   111 seq848_BIOID52481    -            108   2.9e-29  101.0   0.3   1   1   2.3e-33   3.2e-29  100.9   0.2     9   109     3   100     1   102 0.97 Ribonuclease P
DUF2799              PF10973.3     89 seq849_BIOID52481    -            134   3.4e-17   62.1   0.9   1   1   3.3e-21   4.5e-17   61.7   0.6     1    88    44   126    44   127 0.93 Protein of unknown function (DUF2799)
Aminotran_3          PF00202.16   339 seq850_BIOID52481    -            426  2.8e-121  404.4   0.2   1   1  2.4e-125  3.3e-121  404.1   0.1     2   338    27   360    26   361 0.98 Aminotransferase class-III
Voltage_CLC          PF00654.15   355 seq851_BIOID52481    -            473   1.9e-90  303.3  36.0   1   1   1.5e-92   2.1e-88  296.6  20.9     2   354    89   437    88   438 0.94 Voltage gated chloride channel
Methyltransf_20      PF12147.3    311 seq854_BIOID52481    -            585  1.6e-148  493.5   0.0   1   1  7.6e-152  2.1e-148  493.1   0.0     1   311   273   582   273   582 0.99 Putative methyltransferase
Hydrolase_4          PF12146.3     79 seq854_BIOID52481    -            585   3.9e-27   93.8   0.2   1   1   5.1e-29   1.4e-25   88.8   0.1     1    78    17    95    17    96 0.98 Putative lysophospholipase
Abhydrolase_6        PF12697.2    228 seq854_BIOID52481    -            585   1.7e-19   70.5   5.2   1   1   1.2e-22   3.3e-19   69.5   3.1     1   216    36   261    36   273 0.74 Alpha/beta hydrolase family
Abhydrolase_5        PF12695.2    142 seq854_BIOID52481    -            585   6.4e-11   42.0   1.6   1   1     2e-13   5.4e-10   39.0   0.5     1   141    35   260    35   261 0.82 Alpha/beta hydrolase family
Methyltransf_18      PF12847.2    112 seq854_BIOID52481    -            585     4e-09   36.9   0.0   1   1   3.2e-12   8.7e-09   35.8   0.0     4   110   410   519   408   520 0.86 Methyltransferase domain
Transp_cyt_pur       PF02133.10   439 seq855_BIOID52481    -            484  3.3e-140  467.4  42.6   1   1  2.7e-144  3.7e-140  467.2  29.5     1   439    19   457    19   457 0.99 Permease for cytosine/purines, uracil, thiamine, allantoin
GSH-S_ATP            PF02955.11   174 seq858_BIOID52481    -            316   7.6e-77  256.2   0.0   1   1   2.4e-80   1.1e-76  255.6   0.0     1   171   124   295   124   298 0.99 Prokaryotic glutathione synthetase, ATP-grasp domain
GSH-S_N              PF02951.9    119 seq858_BIOID52481    -            316   1.8e-48  163.1   0.0   1   1     6e-52   2.7e-48  162.5   0.0     1   119     2   120     2   120 0.99 Prokaryotic glutathione synthetase, N-terminal domain
RimK                 PF08443.6    190 seq858_BIOID52481    -            316   1.6e-11   43.9   0.0   1   1   4.8e-15   2.2e-11   43.4   0.0    18   156   135   277   131   309 0.81 RimK-like ATP-grasp domain
rve                  PF00665.21   120 seq861_BIOID52481    -            296     1e-24   86.8   0.1   1   1   1.3e-27   3.6e-24   85.0   0.0     2   119   126   240   125   241 0.97 Integrase core domain
HTH_21               PF13276.1     60 seq861_BIOID52481    -            296   9.4e-17   60.6   3.5   1   1   7.9e-20   2.2e-16   59.5   2.4     2    60    47   104    45   104 0.94 HTH-like domain
rve_3                PF13683.1     67 seq861_BIOID52481    -            296   1.3e-11   43.7   0.1   1   1   1.1e-14     3e-11   42.5   0.0     6    67   217   278   212   278 0.93 Integrase core domain
DDE_Tnp_IS240        PF13610.1    140 seq861_BIOID52481    -            296   7.6e-07   29.0   0.0   1   1   4.4e-10   1.2e-06   28.4   0.0     2   137   131   268   130   270 0.92 DDE domain
rve_2                PF13333.1     52 seq861_BIOID52481    -            296   2.8e-06   27.1   0.0   1   1   2.1e-09   5.8e-06   26.1   0.0     1    44   231   277   231   284 0.88 Integrase core domain
HlyD_2               PF12700.2    328 seq862_BIOID52481    -            407   8.6e-15   54.5   0.0   1   1   7.4e-18   5.1e-14   52.0   0.0   136   327   187   378    98   379 0.77 HlyD family secretion protein
HlyD_3               PF13437.1    105 seq862_BIOID52481    -            407   1.7e-13   50.6   0.2   1   1     2e-14   1.4e-10   41.3   0.0     1   105   209   310   209   310 0.96 HlyD family secretion protein
AAA_25               PF13481.1    194 seq863_BIOID52481    -            460     2e-26   92.5   0.0   1   1   1.7e-29   3.2e-26   91.7   0.0    10   194    72   226    64   226 0.90 AAA domain
KaiC                 PF06745.8    226 seq863_BIOID52481    -            460   1.5e-18   66.6   0.1   1   1   6.2e-19   1.2e-15   57.1   0.1     2   202    78   261    77   278 0.85 KaiC
ChlI                 PF13541.1    121 seq863_BIOID52481    -            460   5.6e-12   45.1   0.0   1   1   6.5e-15   1.3e-11   43.9   0.0    35   121   348   433   321   433 0.92 Subunit ChlI of Mg-chelatase
Lon_C                PF05362.8    205 seq863_BIOID52481    -            460   4.1e-08   32.6   0.1   1   1   4.7e-11   9.2e-08   31.5   0.0    94   200   356   455   347   457 0.88 Lon protease (S16) C-terminal proteolytic domain
RecA                 PF00154.16   323 seq863_BIOID52481    -            460   2.4e-05   23.4   0.1   1   1   2.3e-08   4.5e-05   22.5   0.0    17   140    61   179    49   189 0.77 recA bacterial DNA recombination protein
Aconitase            PF00330.15   465 seq867_BIOID52481    -            891  1.3e-186  620.5   0.0   1   1  2.3e-190  1.6e-186  620.2   0.0     1   465    57   562    57   562 0.99 Aconitase family (aconitate hydratase)
Aconitase_C          PF00694.14   131 seq867_BIOID52481    -            891   7.8e-49  165.0   0.0   1   1   2.7e-52   1.8e-48  163.8   0.0     3   130   691   818   689   819 0.98 Aconitase C-terminal domain
PTS_EIIA_1           PF00358.15   133 seq868_BIOID52481    -            169   5.4e-54  181.2   2.2   1   1   4.7e-58   6.5e-54  180.9   1.5     3   132    20   149    18   150 0.98 phosphoenolpyruvate-dependent sugar phosphotransferase system, EIIA 1
Esterase             PF00756.15   251 seq869_BIOID52481    -            318   3.5e-08   33.0   0.1   1   1   5.6e-12   7.7e-08   31.9   0.1     6   135    65   201    60   281 0.75 Putative esterase
GutM                 PF06923.6    109 seq872_BIOID52481    -            119   1.4e-36  124.3   0.0   1   1   1.2e-40   1.6e-36  124.1   0.0     2   109     3   110     2   110 0.98 Glucitol operon activator protein (GutM)
ABC_tran             PF00005.22   118 seq873_BIOID52481    -            637     1e-36  125.7   1.1   1   2   2.4e-18   3.3e-15   56.3   0.0     1   118    41   178    41   178 0.87 ABC transporter
ABC_tran             PF00005.22   118 seq873_BIOID52481    -            637     1e-36  125.7   1.1   2   2   2.6e-21   3.6e-18   65.9   0.0     1   118   352   459   352   459 0.92 ABC transporter
ABC_tran_2           PF12848.2     85 seq873_BIOID52481    -            637   6.6e-29   99.4   4.3   1   1   4.8e-32   6.6e-29   99.4   3.0     1    83   217   298   217   302 0.93 ABC transporter
Cu-oxidase_3         PF07732.10   120 seq876_BIOID52481    -            516   1.4e-32  111.7   0.2   1   1   7.9e-36   3.6e-32  110.4   0.1     5   119    55   166    51   167 0.93 Multicopper oxidase
Cu-oxidase_2         PF07731.9    138 seq876_BIOID52481    -            516   3.2e-20   71.9  12.4   1   1   6.2e-23   2.8e-19   68.8   6.8    16   134   396   516   373   516 0.75 Multicopper oxidase
Cu-oxidase           PF00394.17   159 seq876_BIOID52481    -            516   2.1e-09   37.3   0.0   1   1   2.3e-09     1e-05   25.3   0.0    66   130   227   292   182   312 0.85 Multicopper oxidase
S-methyl_trans       PF02574.11   305 seq878_BIOID52481    -           1232  5.9e-105  350.7   0.1   1   1    4e-108  1.1e-104  349.9   0.1     1   304    21   331    21   332 0.98 Homocysteine S-methyltransferase
Met_synt_B12         PF02965.12   136 seq878_BIOID52481    -           1232   9.2e-54  180.5   0.0   1   1     9e-57   2.4e-53  179.2   0.0     1   136  1060  1197  1060  1197 0.99 Vitamin B12 dependent methionine synthase, activation domain
Pterin_bind          PF00809.17   210 seq878_BIOID52481    -           1232   1.5e-48  164.8   0.4   1   1   1.7e-51   4.6e-48  163.2   0.3     1   210   361   573   361   573 0.98 Pterin binding enzyme
B12-binding_2        PF02607.12    79 seq878_BIOID52481    -           1232   4.3e-21   74.6   0.0   1   1   6.5e-24   1.8e-20   72.6   0.0     4    79   664   739   662   739 0.96 B12 binding domain
B12-binding          PF02310.14   121 seq878_BIOID52481    -           1232   6.3e-20   71.1   0.2   1   1   1.8e-22     5e-19   68.2   0.1     2    94   753   845   752   856 0.93 B12 binding domain
Methyltransf_30      PF05430.6    124 seq880_BIOID52481    -            688   3.7e-51  171.8   0.0   1   1   1.6e-54   7.1e-51  170.9   0.0     1   123   138   264   138   265 0.98 S-adenosyl-L-methionine-dependent methyltransferase
DAO                  PF01266.19   358 seq880_BIOID52481    -            688     6e-48  163.4   0.2   1   1   6.3e-51   2.9e-47  161.2   0.1     1   357   286   652   286   653 0.89 FAD dependent oxidoreductase
Methyltransf_27      PF13708.1    194 seq883_BIOID52481    -            280     2e-73  245.9   0.2   1   1   1.8e-77   2.5e-73  245.6   0.1     2   194    86   278    85   278 0.99 Methyltransferase domain
60KD_IMP             PF02096.15   196 seq886_BIOID52481    -            548   3.4e-67  225.7  14.3   1   1   2.5e-71   3.4e-67  225.7   9.9     1   193   352   533   352   536 0.94 60Kd inner membrane protein
FlxA                 PF14282.1    106 seq889_BIOID52481    -            110   5.8e-16   58.2  14.4   1   1     5e-20   6.9e-16   58.0   9.9     5   100    10   102     3   107 0.81 FlxA-like protein
DUF4154              PF13689.1    145 seq890_BIOID52481    -            172     6e-33  113.3   0.0   1   1   5.4e-37   7.3e-33  113.0   0.0     6   145    32   168    27   168 0.95 Domain of unknown function (DUF4154)
YihI                 PF04220.7    169 seq894_BIOID52481    -            168   5.5e-56  188.4  14.3   1   1   4.3e-60   5.9e-56  188.2   9.9     6   167     7   164     1   166 0.94 Der GTPase activator (YihI)
DUF1422              PF07226.6    118 seq896_BIOID52481    -            119   1.1e-54  183.0   1.2   1   1   9.1e-59   1.2e-54  182.9   0.9     3   116     2   115     1   117 0.97 Protein of unknown function (DUF1422)
Response_reg         PF00072.19   112 seq897_BIOID52481    -            241   3.9e-24   84.7   0.7   1   1   1.2e-27   8.2e-24   83.6   0.2     1   111    11   121    11   122 0.96 Response regulator receiver domain
Trans_reg_C          PF00486.23    77 seq897_BIOID52481    -            241   1.8e-21   75.6   0.2   1   1   5.2e-25   3.5e-21   74.7   0.1     2    77   161   236   160   236 0.98 Transcriptional regulatory protein, C terminal
DeoRC                PF00455.17   162 seq898_BIOID52481    -            257   1.7e-52  177.2   0.6   1   1   5.8e-56   2.7e-52  176.5   0.2     3   161    74   232    72   233 0.97 DeoR C terminal sensor domain
HTH_DeoR             PF08220.7     57 seq898_BIOID52481    -            257   9.2e-22   76.2   0.1   1   1   3.8e-25   1.7e-21   75.3   0.1     1    56     6    61     6    62 0.98 DeoR-like helix-turn-helix domain
HTH_11               PF08279.7     55 seq898_BIOID52481    -            257   5.4e-09   35.4   0.1   1   1   3.9e-12   1.8e-08   33.8   0.0     1    46     6    50     6    56 0.92 HTH domain
FliL                 PF03748.9     99 seq899_BIOID52481    -            154   4.4e-23   81.0   0.0   1   1     4e-27   5.5e-23   80.7   0.0     1    98    54   153    54   154 0.94 Flagellar basal body-associated protein FliL
Rick_17kDa_Anti      PF05433.10    42 seq900_BIOID52481    -            155   1.4e-07   30.9  26.2   1   1   1.8e-11   2.5e-07   30.1  18.2     1    42    62   103    62   103 0.96 Glycine zipper 2TM domain
Esterase             PF00756.15   251 seq904_BIOID52481    -            278   2.1e-72  243.4   0.0   1   1   7.1e-76   2.4e-72  243.2   0.0     1   251    21   271    21   271 0.99 Putative esterase
Abhydrolase_5        PF12695.2    142 seq904_BIOID52481    -            278   8.8e-08   31.9   0.0   1   1   3.4e-11   1.2e-07   31.5   0.0     6   142    50   257    44   257 0.62 Alpha/beta hydrolase family
Peptidase_S9         PF00326.16   213 seq904_BIOID52481    -            278   9.3e-07   28.1   0.0   1   1   4.3e-10   1.5e-06   27.4   0.0    54   208   127   274   118   278 0.77 Prolyl oligopeptidase family
Phage_antitermQ      PF06530.7    126 seq906_BIOID52481    -            132   6.6e-58  193.6   0.4   1   1   5.4e-62   7.4e-58  193.4   0.3     1   125     6   130     6   131 0.99 Phage antitermination protein Q
OpuAC                PF04069.7    257 seq907_BIOID52481    -            320   1.9e-27   96.1   2.0   1   1   7.9e-31   2.7e-27   95.6   1.4     2   248    24   247    23   252 0.86 Substrate binding domain of ABC-type glycine betaine transport system
NMT1_2               PF13379.1    252 seq907_BIOID52481    -            320   8.7e-25   87.4   2.1   1   1   3.8e-28   1.3e-24   86.8   1.4     7   236    22   235    18   249 0.86 NMT1-like family
NMT1                 PF09084.6    216 seq907_BIOID52481    -            320   7.3e-20   71.3   0.1   1   1   2.9e-23     1e-19   70.9   0.0    14   214    44   240    30   241 0.87 NMT1/THI5 like
Phosphonate-bd       PF12974.2    243 seq907_BIOID52481    -            320   1.2e-09   37.8   0.2   1   1   5.1e-13   1.7e-09   37.2   0.2    23   214    45   225    27   251 0.78 ABC transporter, phosphonate, periplasmic substrate-binding protein
SpoU_methylase       PF00588.14   142 seq910_BIOID52481    -            157   4.4e-34  117.2   0.0   1   1   3.6e-38   4.9e-34  117.1   0.0     1   142     1   142     1   142 0.95 SpoU rRNA Methylase family
HTH_Tnp_IS1          PF12759.2     50 seq911_BIOID52481    -             75   9.4e-31  104.9   0.1   1   1   1.8e-34   1.2e-30  104.5   0.0     1    50    23    72    23    72 0.99 InsA C-terminal domain
Zn_Tnp_IS1           PF03811.8     36 seq911_BIOID52481    -             75     2e-08   33.4   1.7   1   1   3.8e-12   2.6e-08   33.1   0.3    18    36     2    20     1    20 0.96 InsA N-terminal domain
MerR_1               PF13411.1     69 seq912_BIOID52481    -            135   8.1e-20   70.2   0.3   1   1     4e-23   1.8e-19   69.1   0.0     1    66     1    67     1    69 0.94 MerR HTH family regulatory protein
MerR-DNA-bind        PF09278.6     65 seq912_BIOID52481    -            135   3.4e-16   59.2   2.1   1   1   1.1e-19     5e-16   58.7   1.4     2    65    45   108    44   108 0.96 MerR, DNA binding
MerR                 PF00376.18    38 seq912_BIOID52481    -            135   2.7e-16   58.6   0.1   1   1   1.1e-19   5.2e-16   57.8   0.0     1    38     2    39     2    39 0.98 MerR family regulatory protein
Resolvase            PF00239.16   141 seq913_BIOID52481    -            196   2.1e-38  131.2   0.2   1   1     8e-42   3.7e-38  130.4   0.0     1   140     4   144     4   145 0.92 Resolvase, N terminal domain
HTH_7                PF02796.10    45 seq913_BIOID52481    -            196   2.1e-11   43.3   0.0   1   1   1.1e-14     5e-11   42.1   0.0     1    44   147   190   147   191 0.96 Helix-turn-helix domain of resolvase
HTH_28               PF13518.1     52 seq913_BIOID52481    -            196   2.4e-05   24.0   0.0   1   1   1.4e-08   6.4e-05   22.7   0.0     2    37   157   192   156   195 0.87 Helix-turn-helix domain
DUF2819              PF10995.3    317 seq914_BIOID52481    -            523  3.2e-129  430.1   0.0   1   1    3e-133  4.1e-129  429.7   0.0     2   317   163   474   162   474 0.99 Protein of unknown function (DUF2819)
GGDEF                PF00990.16   161 seq915_BIOID52481    -            408   2.7e-44  150.4   0.3   1   1   3.1e-48   4.2e-44  149.8   0.2     1   159   249   403   249   405 0.96 GGDEF domain
DUF179               PF02622.10   161 seq917_BIOID52481    -            211   4.9e-53  178.9   0.0   1   1   4.2e-57   5.8e-53  178.7   0.0     1   161    35   198    35   198 0.94 Uncharacterized ACR, COG1678
Fumerase             PF05681.9    271 seq918_BIOID52481    -            321   4.3e-82  275.1   0.0   1   1   3.7e-86     5e-82  274.8   0.0     1   268    32   302    32   305 0.96 Fumarate hydratase (Fumerase)
OprD                 PF03573.8    391 seq919_BIOID52481    -            468   1.6e-25   89.6  12.1   1   1   1.5e-29     2e-25   89.2   8.4     1   365    33   431    33   443 0.83 outer membrane porin, OprD family
HTH_Tnp_1            PF01527.15    76 seq920_BIOID52481    -            108   4.1e-11   42.5   1.0   1   1   1.2e-14   1.7e-10   40.6   0.7     1    74     1    87     1    88 0.85 Transposase
PMI_typeI            PF01238.16   373 seq921_BIOID52481    -            417  6.2e-124  413.6   0.0   1   1  7.3e-127    5e-123  410.6   0.0     1   372    27   382    27   383 0.98 Phosphomannose isomerase type I
HAD_2                PF13419.1    176 seq923_BIOID52481    -            219   6.8e-23   81.7   0.0   1   1   1.8e-26   8.1e-23   81.4   0.0     1   176     6   190     6   190 0.86 Haloacid dehalogenase-like hydrolase
Hydrolase            PF00702.21   204 seq923_BIOID52481    -            219   3.2e-10   40.7   0.0   1   1   1.3e-13   5.9e-10   39.9   0.0     3   203     5   183     3   184 0.80 haloacid dehalogenase-like hydrolase
Hydrolase_like       PF13242.1     75 seq923_BIOID52481    -            219   5.4e-07   29.1   0.0   1   1   2.2e-10     1e-06   28.2   0.0     3    56   146   198   144   207 0.93 HAD-hyrolase-like
FliM                 PF02154.10   192 seq924_BIOID52481    -            334   1.2e-80  269.5   0.2   1   1   3.2e-84   2.2e-80  268.7   0.0     1   192    38   231    38   231 0.99 Flagellar motor switch protein FliM
SpoA                 PF01052.15    77 seq924_BIOID52481    -            334   1.4e-15   56.4   0.0   1   1   4.4e-19     3e-15   55.4   0.0     3    75   252   322   250   323 0.96 Surface presentation of antigens (SPOA)
IlvN                 PF07991.7    165 seq925_BIOID52481    -            491   6.7e-61  204.3   0.2   1   1   1.6e-64   1.1e-60  203.6   0.1     2   165    35   204    34   204 0.98 Acetohydroxy acid isomeroreductase, catalytic domain
IlvC                 PF01450.14   145 seq925_BIOID52481    -            491   3.8e-56  188.9   0.1   1   2   3.3e-21   2.3e-17   63.1   0.0     1   128   210   337   210   345 0.91 Acetohydroxy acid isomeroreductase, catalytic domain
IlvC                 PF01450.14   145 seq925_BIOID52481    -            491   3.8e-56  188.9   0.1   2   2   7.7e-40   5.3e-36  123.6   0.0    15   145   359   485   349   485 0.93 Acetohydroxy acid isomeroreductase, catalytic domain
Lipoprotein_19       PF13617.1     59 seq926_BIOID52481    -             61   5.5e-27   93.0   0.7   1   1   4.3e-31   5.9e-27   92.9   0.5     2    59     3    60     2    60 0.96 YnbE-like lipoprotein
Radical_SAM          PF04055.16   166 seq928_BIOID52481    -            457   3.7e-15   56.3   0.0   1   1     8e-19   5.4e-15   55.8   0.0     2   164    57   227    56   229 0.79 Radical SAM superfamily
HemN_C               PF06969.11    66 seq928_BIOID52481    -            457     4e-12   45.8   0.3   1   1   2.7e-15   1.8e-11   43.7   0.0     1    66   363   431   363   431 0.94 HemN C-terminal domain
ABC_tran             PF00005.22   118 seq930_BIOID52481    -            511   3.7e-30  104.5   0.1   1   2   3.9e-21   2.6e-17   63.1   0.0     1   118    51   169    51   169 0.96 ABC transporter
ABC_tran             PF00005.22   118 seq930_BIOID52481    -            511   3.7e-30  104.5   0.1   2   2   9.3e-14   6.4e-10   39.3   0.0     3   117   305   431   303   432 0.75 ABC transporter
DUF1318              PF07027.7     95 seq931_BIOID52481    -            132   3.9e-33  113.4   3.0   1   1   3.5e-37   4.8e-33  113.1   2.1     2    95    40   132    39   132 0.98 Protein of unknown function (DUF1318)
Response_reg         PF00072.19   112 seq932_BIOID52481    -            216   1.7e-24   85.8   0.1   1   1   6.7e-28     3e-24   85.0   0.0     1   111     6   120     6   121 0.96 Response regulator receiver domain
GerE                 PF00196.14    58 seq932_BIOID52481    -            216     7e-19   66.7   0.1   1   1   2.5e-22   1.2e-18   66.0   0.1     2    57   149   204   148   205 0.96 Bacterial regulatory proteins, luxR family
ACR_tran             PF00873.14  1021 seq933_BIOID52481    -           1047  3.3e-238  792.7   1.5   1   1  6.2e-242  4.2e-238  792.4   1.0     2  1019     6  1037     2  1039 0.98 AcrB/AcrD/AcrF family
DUF1471              PF07338.8     56 seq934_BIOID52481    -             91   8.8e-17   60.3   0.6   1   1     1e-20   1.4e-16   59.7   0.4     1    56    36    89    36    89 0.98 Protein of unknown function (DUF1471)
HTH_21               PF13276.1     60 seq935_BIOID52481    -            159   9.6e-17   60.6   2.8   1   1     2e-20   2.8e-16   59.1   2.0     2    60    46   103    44   103 0.94 HTH-like domain
Fer4_11              PF13247.1     99 seq936_BIOID52481    -            512   1.5e-40  136.9   6.0   1   1   4.5e-44   1.5e-40  136.9   4.2     2    98   176   272   175   273 0.98 4Fe-4S dicluster domain
Fer4_7               PF12838.2     52 seq936_BIOID52481    -            512   4.4e-09   36.4  16.7   1   1   5.7e-10   1.9e-06   28.0   4.0     2    50   184   229   183   231 0.90 4Fe-4S dicluster domain
Fer4_10              PF13237.1     52 seq936_BIOID52481    -            512   7.4e-09   35.1  18.0   1   1   1.9e-09   6.5e-06   25.7   3.7     4    52   179   228   176   228 0.93 4Fe-4S dicluster domain
SIS                  PF01380.17   131 seq937_BIOID52481    -            321   3.8e-27   94.3   0.0   1   1   9.9e-31   6.8e-27   93.5   0.0     2   130    39   169    38   170 0.98 SIS domain
CBS                  PF00571.23    57 seq937_BIOID52481    -            321   4.1e-16   58.2   0.0   1   2   1.9e-08   0.00013   21.4   0.0     1    56   199   256   199   257 0.92 CBS domain
CBS                  PF00571.23    57 seq937_BIOID52481    -            321   4.1e-16   58.2   0.0   2   2   2.7e-11   1.8e-07   30.5   0.0     2    51   266   315   265   318 0.89 CBS domain
Fe-S_biosyn          PF01521.15    91 seq939_BIOID52481    -            118   4.8e-29   99.8   0.0   1   1   4.1e-33   5.6e-29   99.6   0.0     1    91    13   104    13   104 0.99 Iron-sulphur cluster biosynthesis
AA_permease          PF00324.16   479 seq940_BIOID52481    -            466  2.9e-122  408.3  47.9   1   1  4.9e-126  3.3e-122  408.1  33.2     1   476    18   455    18   458 0.98 Amino acid permease
AA_permease_2        PF13520.1    426 seq940_BIOID52481    -            466   1.3e-42  145.7  47.9   1   1   2.4e-46   1.6e-42  145.4  33.2     5   424    18   439    14   445 0.86 Amino acid permease
AAA_28               PF13521.1    163 seq942_BIOID52481    -            410   4.7e-29  101.3   0.0   1   1     2e-32   6.9e-29  100.7   0.0     2   163   234   394   233   394 0.92 AAA domain
HTH_3                PF01381.17    55 seq942_BIOID52481    -            410   1.3e-09   37.6   0.1   1   1   1.3e-12   4.4e-09   35.9   0.0     1    52     7    59     7    61 0.95 Helix-turn-helix
HTH_19               PF12844.2     64 seq942_BIOID52481    -            410   2.4e-08   33.7   0.0   1   1   1.9e-10   6.6e-07   29.1   0.0     3    55     6    59     5    67 0.94 Helix-turn-helix domain
Amidohydro_4         PF13147.1    304 seq943_BIOID52481    -            453   4.4e-30  105.5   0.2   1   1   3.5e-33   1.2e-29  104.1   0.2     1   304    45   389    45   389 0.86 Amidohydrolase
Amidohydro_1         PF01979.15   333 seq943_BIOID52481    -            453   3.1e-19   69.6   0.0   1   1   2.1e-21   7.1e-18   65.2   0.0     1   332    50   391    50   392 0.67 Amidohydrolase family
Amidohydro_5         PF13594.1     68 seq943_BIOID52481    -            453   4.3e-17   61.5   0.9   1   1   2.9e-20   9.8e-17   60.4   0.6     1    68    23    88    23    88 0.84 Amidohydrolase
DUF4102              PF13356.1     89 seq944_BIOID52481    -            139   1.6e-27   95.0   0.1   1   1   1.7e-31   2.3e-27   94.6   0.1     1    88     3    89     3    90 0.98 Domain of unknown function (DUF4102)
UPF0081              PF03652.10   135 seq951_BIOID52481    -            138   3.7e-44  150.0   0.0   1   1     3e-48   4.1e-44  149.8   0.0     2   135     4   136     3   136 0.98 Uncharacterised protein family (UPF0081)
DSPc                 PF00782.15   133 seq954_BIOID52481    -            438   1.5e-25   89.2   0.0   1   1   7.9e-29   2.7e-25   88.3   0.0     1   132   314   437   314   438 0.96 Dual specificity phosphatase, catalytic domain
PAP2                 PF01569.16   129 seq954_BIOID52481    -            438   8.1e-09   35.1   4.9   1   1   2.4e-12   8.1e-09   35.1   3.4     5   126    94   207    86   210 0.85 PAP2 superfamily
PAP2_3               PF14378.1    191 seq954_BIOID52481    -            438   1.2e-07   31.3   2.4   1   1   3.5e-11   1.2e-07   31.3   1.7    72   189    89   198    79   200 0.84 PAP2 superfamily
Y_phosphatase        PF00102.22   236 seq954_BIOID52481    -            438   1.4e-05   24.4   0.0   1   1     6e-09     2e-05   23.9   0.0   152   225   363   427   337   433 0.84 Protein-tyrosine phosphatase
ABC_tran             PF00005.22   118 seq955_BIOID52481    -            360   9.9e-21   74.1   0.0   1   1   7.2e-24     2e-20   73.2   0.0     1   117    44   162    44   163 0.92 ABC transporter
TOBE                 PF03459.12    64 seq955_BIOID52481    -            360   4.8e-09   36.0   0.0   1   1   1.2e-08   3.3e-05   23.7   0.0     4    64   295   350   292   350 0.92 TOBE domain
TOBE_2               PF08402.5     75 seq955_BIOID52481    -            360   1.5e-08   34.4   0.0   1   1   1.1e-11   2.9e-08   33.4   0.0     2    75   282   351   281   351 0.88 TOBE domain
DUF1656              PF07869.7     58 seq957_BIOID52481    -             78   3.3e-18   65.1   9.6   1   1   2.4e-22   3.3e-18   65.1   6.7     3    57    16    70    14    72 0.95 Protein of unknown function (DUF1656)
ABC_tran             PF00005.22   118 seq958_BIOID52481    -            255   1.4e-21   76.9   0.0   1   1   3.1e-25   2.1e-21   76.3   0.0     1   117    41   156    41   157 0.89 ABC transporter
Phage_integrase      PF00589.17   173 seq960_BIOID52481    -            283   1.2e-25   90.0   0.0   1   1   1.2e-29   1.6e-25   89.6   0.0     3   171    65   244    63   246 0.94 Phage integrase family
Fumerase_C           PF05683.7    206 seq961_BIOID52481    -            201   2.9e-48  163.6   0.0   1   1   2.4e-52   3.3e-48  163.4   0.0    31   203     5   178     1   181 0.97 Fumarase C-terminus
LysR_substrate       PF03466.15   209 seq962_BIOID52481    -            299   7.9e-25   87.0   0.0   1   1   1.6e-28   1.1e-24   86.6   0.0     8   207    96   294    94   296 0.92 LysR substrate binding domain
HTH_1                PF00126.22    60 seq962_BIOID52481    -            299   1.7e-16   59.5   0.0   1   1   5.6e-20   3.8e-16   58.4   0.0     3    60     8    65     6    65 0.95 Bacterial regulatory helix-turn-helix protein, lysR family
HlyD                 PF00529.15   306 seq964_BIOID52481    -            285   1.2e-46  159.3   7.1   1   2   1.4e-22   3.8e-19   69.0   1.7     1    78    43   120    43   128 0.92 HlyD family secretion protein
HlyD                 PF00529.15   306 seq964_BIOID52481    -            285   1.2e-46  159.3   7.1   2   2   3.7e-30     1e-26   93.8   0.2   139   302   127   278   116   282 0.91 HlyD family secretion protein
HlyD_2               PF12700.2    328 seq964_BIOID52481    -            285   1.4e-21   76.8   0.5   1   1   7.1e-25   1.9e-21   76.4   0.3    15   239    38   229    31   242 0.86 HlyD family secretion protein
HlyD_3               PF13437.1    105 seq964_BIOID52481    -            285   2.7e-19   69.3   0.1   1   1   5.9e-16   1.6e-12   47.5   0.0     1    82   153   232   153   248 0.90 HlyD family secretion protein
Biotin_lipoyl_2      PF13533.1     50 seq964_BIOID52481    -            285   4.3e-18   64.6   2.3   1   1   1.9e-18   5.1e-15   54.7   0.7     1    50    43    92    43   103 0.89 Biotin-lipoyl like
DUF1107              PF06526.7     64 seq965_BIOID52481    -             81   1.1e-30  105.0   0.8   1   1   9.6e-35   1.3e-30  104.8   0.5     1    64    14    77    14    77 0.99 Protein of unknown function (DUF1107)
SpoA                 PF01052.15    77 seq966_BIOID52481    -            137   2.9e-24   84.3   0.8   1   1   2.7e-28   3.7e-24   84.0   0.6     3    76    55   128    54   129 0.97 Surface presentation of antigens (SPOA)
Abhydrolase_1        PF00561.15   230 seq967_BIOID52481    -            340   4.5e-26   91.7   0.0   1   1   2.7e-29   9.1e-26   90.7   0.0     4   218   105   312   102   315 0.96 alpha/beta hydrolase fold
Abhydrolase_6        PF12697.2    228 seq967_BIOID52481    -            340   4.7e-16   59.2   0.6   1   1   1.9e-19   6.7e-16   58.7   0.4     1   219    75   312    75   320 0.71 Alpha/beta hydrolase family
Abhydrolase_5        PF12695.2    142 seq967_BIOID52481    -            340     7e-11   41.9   0.3   1   1   5.8e-14     2e-10   40.4   0.2     2   141    75   308    74   309 0.65 Alpha/beta hydrolase family
ZapA                 PF05164.8     89 seq971_BIOID52481    -            109   2.1e-20   72.3   0.6   1   1     2e-24   2.7e-20   72.0   0.4     2    89     6    91     5    91 0.98 Cell division protein ZapA
TrmE_N               PF10396.4    114 seq972_BIOID52481    -            454   2.5e-43  146.5   0.0   1   1   3.9e-46   7.6e-43  144.9   0.0     1   114     6   120     6   120 0.99 GTP-binding protein TrmE N-terminus
GTPase_Cys_C         PF12631.2     73 seq972_BIOID52481    -            454   1.5e-22   79.6   2.9   1   1   1.5e-25     3e-22   78.6   0.2     3    73   381   451   379   451 0.98 Catalytic cysteine-containing C-terminus of GTPase, MnmE
MMR_HSR1             PF01926.18   114 seq972_BIOID52481    -            454   3.9e-22   78.2   0.0   1   1   4.7e-25   9.1e-22   77.1   0.0     1   114   218   336   218   336 0.77 50S ribosome-binding GTPase
Miro                 PF08477.8    119 seq972_BIOID52481    -            454   3.6e-11   43.4   0.0   1   1   5.6e-14   1.1e-10   41.9   0.0     1   119   218   338   218   338 0.85 Miro-like protein
FeoB_N               PF02421.13   189 seq972_BIOID52481    -            454   5.9e-09   35.2   0.0   1   1   2.4e-10   4.7e-07   29.0   0.0     2    89   218   306   217   311 0.84 Ferrous iron transport protein B
OmpA                 PF00691.15    97 seq973_BIOID52481    -            160   3.6e-18   65.6   0.1   1   1     4e-22   5.5e-18   65.0   0.1     1    97    55   151    55   151 0.95 OmpA family
PT-VENN              PF04829.8     56 seq974_BIOID52481    -            676   5.8e-19   67.2   7.7   1   1   8.5e-23   5.8e-19   67.2   5.4     2    52   388   438   387   442 0.95 Pre-toxin domain with VENN motif
Fil_haemagg_2        PF13332.1    170 seq974_BIOID52481    -            676   5.4e-07   29.4  13.5   1   2   3.3e-09   2.2e-05   24.1   0.4   136   170     9    43     7    43 0.94 Haemagluttinin repeat
Fil_haemagg_2        PF13332.1    170 seq974_BIOID52481    -            676   5.4e-07   29.4  13.5   2   2   2.2e-07    0.0015   18.2   4.5    74   141    39   104    38   118 0.89 Haemagluttinin repeat
NLPC_P60             PF00877.14   105 seq976_BIOID52481    -            208   3.6e-31  106.9   0.0   1   1   8.5e-35   5.8e-31  106.3   0.0     1   105    90   200    90   200 0.98 NlpC/P60 family
TonB_dep_Rec         PF00593.19   276 seq978_BIOID52481    -            641   2.2e-30  106.3  15.0   1   1   3.3e-34   2.2e-30  106.3  10.4     1   276   402   640   402   640 0.90 TonB dependent receptor
Plug                 PF07715.10   108 seq978_BIOID52481    -            641   2.5e-28   98.4   0.8   1   1   1.2e-31   8.2e-28   96.7   0.5     4   108    55   160    52   160 0.96 TonB-dependent Receptor Plug Domain
HlyD_2               PF12700.2    328 seq979_BIOID52481    -            395   1.2e-33  116.5   8.9   1   1   8.9e-37     2e-33  115.8   6.2     2   328    42   381    41   381 0.88 HlyD family secretion protein
HlyD                 PF00529.15   306 seq979_BIOID52481    -            395   1.1e-15   57.6  19.9   1   1   3.4e-13   7.6e-10   38.4   9.1     1   178    61   241    61   285 0.61 HlyD family secretion protein
HlyD_3               PF13437.1    105 seq979_BIOID52481    -            395   2.7e-14   53.2   2.3   1   1   2.6e-12     6e-09   36.0   0.7     2    81   187   268   186   310 0.77 HlyD family secretion protein
Biotin_lipoyl_2      PF13533.1     50 seq979_BIOID52481    -            395   1.2e-10   40.7   7.2   1   1   9.3e-14   2.1e-10   39.9   0.4     3    49    63   109    58   116 0.95 Biotin-lipoyl like
DUF945               PF06097.6    459 seq980_BIOID52481    -            502  7.1e-150  499.6  18.1   1   1  5.8e-154    8e-150  499.4  12.5     1   459     1   482     1   482 0.99 Bacterial protein of unknown function (DUF945)
NanE                 PF04131.9    192 seq981_BIOID52481    -            229   5.9e-71  237.2   1.6   1   1   9.8e-75   6.7e-71  237.1   1.1     1   191    30   228    30   229 0.97 Putative N-acetylmannosamine-6-phosphate epimerase
Dus                  PF01207.12   310 seq981_BIOID52481    -            229   5.3e-05   22.0   0.1   1   1   1.7e-08   0.00011   20.9   0.0   156   223   152   219   127   227 0.79 Dihydrouridine synthase (Dus)
YbfN                 PF13982.1     89 seq984_BIOID52481    -            108   2.7e-49  165.1   6.2   1   1   2.3e-53   3.2e-49  164.9   4.3     1    89    19   107    19   107 0.99 YbfN-like lipoprotein
FliO                 PF04347.8     84 seq986_BIOID52481    -            122     3e-24   84.7   0.2   1   1     3e-28   4.1e-24   84.3   0.2     1    84    37   118    37   118 0.88 Flagellar biosynthesis protein, FliO
DUF2636              PF11120.3     62 seq989_BIOID52481    -             63   5.2e-33  112.2   0.6   1   1   4.2e-37   5.7e-33  112.1   0.4     1    62     2    63     2    63 0.99 Protein of unknown function (DUF2636)
PfkB                 PF00294.19   301 seq990_BIOID52481    -            337   5.5e-70  235.7   0.0   1   1   4.9e-74   6.7e-70  235.4   0.0     2   297    31   331    30   335 0.97 pfkB family carbohydrate kinase
BPD_transp_1         PF00528.17   185 seq991_BIOID52481    -            275   2.3e-22   79.2  16.1   1   1   1.7e-26   2.3e-22   79.2  11.2     1   181    98   269    98   271 0.97 Binding-protein-dependent transport system inner membrane component
Na_sulph_symp        PF00939.14   471 seq993_BIOID52481    -            487  8.8e-182  605.0  40.2   1   1  7.2e-186  9.9e-182  604.8  27.8     2   468     5   485     4   487 0.99 Sodium:sulfate symporter transmembrane region
5-FTHF_cyc-lig       PF01812.15   186 seq994_BIOID52481    -            248   6.3e-43  146.5   0.0   1   1   5.9e-47   8.1e-43  146.2   0.0     2   186    62   242    61   242 0.98 5-formyltetrahydrofolate cyclo-ligase family
DUF2592              PF10766.4     41 seq995_BIOID52481    -             49     1e-26   91.8   4.7   1   1   8.2e-31   1.1e-26   91.7   3.3     1    41     4    44     4    44 0.98 Protein of unknown function (DUF2592)
TetR_N               PF00440.18    47 seq997_BIOID52481    -            178   4.9e-09   35.5   0.1   1   1   1.2e-12   7.9e-09   34.9   0.1     1    47    13    59    13    59 0.97 Bacterial regulatory proteins, tetR family
TetR_C_6             PF13977.1    131 seq997_BIOID52481    -            178   6.7e-08   32.3   0.2   1   1   2.3e-11   1.6e-07   31.0   0.2    16   125    80   176    66   178 0.89 Bacterial transcriptional repressor
DUF3260              PF11658.3    518 seq1001_BIOID52481   -            559  8.4e-233  773.0   0.0   1   1    7e-237  9.6e-233  772.8   0.0     2   518    24   554    23   554 0.99 Protein of unknown function (DUF3260)
BPD_transp_2         PF02653.11   267 seq1003_BIOID52481   -            342     3e-45  154.1  43.2   1   1   3.1e-49   4.2e-45  153.6  30.0     5   267    40   301    36   301 0.96 Branched-chain amino acid transport system / permease component
FCD                  PF07729.7    125 seq1008_BIOID52481   -            226   7.6e-18   64.9  12.3   1   1   1.7e-21   1.2e-17   64.2   8.5     1   124    82   213    82   214 0.88 FCD domain
GntR                 PF00392.16    64 seq1008_BIOID52481   -            226   9.7e-13   47.2   0.0   1   1   3.3e-16   2.2e-12   46.0   0.0     7    64    16    72    12    72 0.96 Bacterial regulatory proteins, gntR family
FliP                 PF00813.15   194 seq1009_BIOID52481   -            135   1.2e-18   67.4   0.5   1   1   1.3e-22   1.8e-18   66.8   0.3     2    54    48   100    47   123 0.93 FliP family
FUSC                 PF04632.7    650 seq1010_BIOID52481   -            670  2.3e-163  544.9  47.9   1   1  3.8e-167  2.6e-163  544.7  33.2     1   649    20   662    20   663 0.97 Fusaric acid resistance protein family
FUSC_2               PF13515.1    128 seq1010_BIOID52481   -            670     2e-16   59.9  13.8   1   1   2.9e-20     2e-16   59.9   9.6     1   125    33   163    31   166 0.87 Fusaric acid resistance protein-like
Porin_OmpG           PF09381.5    301 seq1012_BIOID52481   -            301  5.3e-219  725.0  13.6   1   1  1.3e-222  5.9e-219  724.8   9.4     1   301     1   301     1   301 1.00 Outer membrane protein G (OmpG)
DUF481               PF04338.7    210 seq1012_BIOID52481   -            301   1.4e-05   24.8   2.3   1   1     3e-09   1.4e-05   24.8   1.6    93   197    95   206    91   212 0.84 Protein of unknown function, DUF481
Nitrate_red_del      PF02613.10   136 seq1013_BIOID52481   -            236   1.7e-28   99.0   6.1   1   1   2.2e-32     3e-28   98.2   4.3     7   133     9   160     3   164 0.84 Nitrate reductase delta subunit
Xan_ur_permease      PF00860.15   389 seq1014_BIOID52481   -            433   2.9e-98  328.8  32.9   1   1  2.5e-102   3.5e-98  328.5  22.8     2   387     9   394     8   396 0.97 Permease family
SBP_bac_11           PF13531.1    231 seq1016_BIOID52481   -            257     3e-55  187.2   4.9   1   1   5.1e-59   3.5e-55  187.0   3.4     1   231    29   255    29   255 0.95 Bacterial extracellular solute-binding protein
SBP_bac_1            PF01547.20   314 seq1016_BIOID52481   -            257   8.5e-17   61.7   7.1   1   1   1.6e-20   1.1e-16   61.3   5.0     1   313    34   246    34   247 0.89 Bacterial extracellular solute-binding protein
DUF3521              PF12035.3     35 seq1018_BIOID52481   -             72   4.6e-07   29.4   0.1   1   1     8e-11   1.1e-06   28.2   0.1     1    35     1    28     1    28 0.99 Protein of unknown function (DUF3521)
Lysis_S              PF04971.7     68 seq1019_BIOID52481   -             71   2.5e-47  158.3   0.6   1   1     2e-51   2.8e-47  158.1   0.4     1    68     4    71     4    71 1.00 Lysis protein S
FliP                 PF00813.15   194 seq1022_BIOID52481   -            177     8e-60  201.7   1.4   1   1     7e-64   9.6e-60  201.5   1.0    48   193    26   171    16   172 0.98 FliP family
UPF0270              PF06794.7     70 seq1026_BIOID52481   -             72   9.2e-36  121.3   0.1   1   1   7.4e-40     1e-35  121.2   0.0     1    70     1    70     1    70 0.99 Uncharacterised protein family (UPF0270)
HisG                 PF01634.13   163 seq1029_BIOID52481   -            299   1.1e-54  184.3   0.0   1   1   2.3e-58   1.6e-54  183.7   0.0     1   163    53   221    53   221 0.95 ATP phosphoribosyltransferase
HisG_C               PF08029.6     75 seq1029_BIOID52481   -            299   5.6e-28   96.5   0.1   1   1   2.2e-31   1.5e-27   95.2   0.0     1    75   222   297   222   297 0.98 HisG, C-terminal domain
Ala_racemase_N       PF01168.15   217 seq1032_BIOID52481   -            234   2.1e-49  167.8   0.2   1   1   1.8e-53   2.5e-49  167.6   0.2     2   217     7   230     6   230 0.90 Alanine racemase, N-terminal domain
Y1_Tnp               PF01797.11   121 seq1033_BIOID52481   -            165     1e-05   25.2   1.8   1   1   3.8e-09   5.2e-05   22.9   1.2    12   118    20   116    11   119 0.72 Transposase IS200 like
Phage_lysozyme       PF00959.14   110 seq1035_BIOID52481   -            165     2e-32  111.5   0.1   1   1   1.9e-36   2.5e-32  111.2   0.1     1   109    48   154    48   155 0.98 Phage lysozyme
TauD                 PF02668.11   258 seq1041_BIOID52481   -            283   1.1e-62  211.9   1.6   1   1   9.1e-67   1.2e-62  211.7   1.1     2   258     7   272     6   272 0.91 Taurine catabolism dioxygenase TauD, TfdA family
PRK                  PF00485.13   194 seq1043_BIOID52481   -            289     3e-74  248.6   0.0   1   1   2.7e-78   3.6e-74  248.4   0.0     1   194     7   214     7   214 0.99 Phosphoribulokinase / Uridine kinase family
Curlin_rpt           PF07012.7     34 seq1044_BIOID52481   -            160   8.3e-22   76.5  32.2   1   3   1.1e-15   1.5e-11   43.7   0.8     1    34    62    95    62    95 0.99 Curlin associated repeat
Curlin_rpt           PF07012.7     34 seq1044_BIOID52481   -            160   8.3e-22   76.5  32.2   2   3   2.3e-09   3.2e-05   23.4   2.1     9    32    92   115    91   116 0.95 Curlin associated repeat
Curlin_rpt           PF07012.7     34 seq1044_BIOID52481   -            160   8.3e-22   76.5  32.2   3   3   7.8e-12   1.1e-07   31.3   4.2     1    34   106   139   106   139 0.98 Curlin associated repeat
Y1_Tnp               PF01797.11   121 seq1050_BIOID52481   -            157   6.3e-29  100.1   0.0   1   1   5.7e-33   7.8e-29   99.8   0.0     2   101    59   157    58   157 0.97 Transposase IS200 like
FCD                  PF07729.7    125 seq1053_BIOID52481   -            274   1.1e-22   80.5   6.2   1   1   2.4e-26   1.6e-22   80.0   4.3     1   124   116   246   116   247 0.90 FCD domain
GntR                 PF00392.16    64 seq1053_BIOID52481   -            274   6.1e-14   51.0   0.2   1   1   1.8e-17   1.2e-13   50.1   0.1     4    62    31    89    29    91 0.95 Bacterial regulatory proteins, gntR family
PEP_mutase           PF13714.1    238 seq1054_BIOID52481   -            296   1.1e-53  181.7   4.4   1   1   1.9e-57   1.3e-53  181.5   3.1     1   233    10   250    10   255 0.92 Phosphoenolpyruvate phosphomutase
ICL                  PF00463.16   526 seq1054_BIOID52481   -            296   1.2e-16   59.9   1.8   1   1   4.4e-20     3e-16   58.6   1.3   150   255    80   183    71   213 0.86 Isocitrate lyase family
MacB_PCD             PF12704.2    232 seq1057_BIOID52481   -            646   7.4e-44  149.9   4.0   1   1   2.2e-47   7.4e-44  149.9   2.8     1   231   260   488   260   489 0.94 MacB-like periplasmic core domain
ABC_tran             PF00005.22   118 seq1057_BIOID52481   -            646   2.2e-22   79.5   0.0   1   1   3.3e-25   1.1e-21   77.2   0.0     1   117    48   172    48   173 0.95 ABC transporter
FtsX                 PF02687.16   121 seq1057_BIOID52481   -            646   9.6e-20   70.4  13.6   1   1   1.3e-22   4.5e-19   68.2   8.1     2   121   524   639   521   639 0.97 FtsX-like permease family
MliC                 PF09864.4     72 seq1059_BIOID52481   -            112   9.3e-13   47.6   0.1   1   1   8.7e-17   1.2e-12   47.2   0.1     1    67    32   104    32   108 0.92 Membrane-bound lysozyme-inhibitor of c-type lysozyme
PAP2                 PF01569.16   129 seq1061_BIOID52481   -            254   2.5e-28   98.2   1.2   1   1   1.8e-32   2.5e-28   98.2   0.9     6   126    78   232    73   234 0.89 PAP2 superfamily
Nitrate_red_gam      PF02665.9    223 seq1063_BIOID52481   -            225   3.7e-88  294.5  11.3   1   1   3.1e-92   4.2e-88  294.3   7.8     2   222     4   224     3   225 0.99 Nitrate reductase gamma subunit
Bac_export_3         PF01313.14    76 seq1065_BIOID52481   -             89   2.3e-30  103.9   9.5   1   1   1.9e-34   2.6e-30  103.8   6.6     2    75     5    78     4    79 0.97 Bacterial export proteins, family 3
VRR_NUC              PF08774.6    100 seq1066_BIOID52481   -            192   2.4e-15   56.2   0.0   1   1   5.6e-19   7.6e-15   54.6   0.0     3   100    61   161    59   161 0.95 VRR-NUC domain
BPD_transp_1         PF00528.17   185 seq1068_BIOID52481   -            229     4e-22   78.5  13.4   1   1   3.7e-26     5e-22   78.1   9.3     2   175    26   215    25   227 0.78 Binding-protein-dependent transport system inner membrane component
UvrD_C               PF13361.1    319 seq1069_BIOID52481   -            690   1.1e-92  310.7   0.0   1   1   4.8e-95   1.1e-91  307.5   0.0     1   318   288   630   288   631 0.97 UvrD-like helicase C-terminal domain
UvrD-helicase        PF00580.16   315 seq1069_BIOID52481   -            690   2.2e-74  250.5   0.4   1   1   1.4e-76   3.1e-73  246.6   0.3     1   314    20   282    20   283 0.94 UvrD/REP helicase N-terminal domain
AAA_19               PF13245.1     76 seq1069_BIOID52481   -            690   2.2e-13   49.6   0.6   1   1   2.1e-16   4.9e-13   48.5   0.4     8    75    32   104    25   105 0.82 Part of AAA domain
UvrD_C_2             PF13538.1    104 seq1069_BIOID52481   -            690   2.2e-10   40.4   0.0   1   1   5.8e-13   1.3e-09   37.9   0.0    54   103   563   626   513   627 0.80 Family description
Phage_lysis          PF03245.8    125 seq1071_BIOID52481   -            153   8.5e-49  164.5  13.2   1   1   7.1e-53   9.7e-49  164.4   9.1     1   125    29   153    29   153 0.99 Bacteriophage lysis protein
BPD_transp_2         PF02653.11   267 seq1073_BIOID52481   -            330   4.7e-47  160.0  43.0   1   1   4.2e-51   5.8e-47  159.7  29.8     3   267    36   305    34   305 0.94 Branched-chain amino acid transport system / permease component
Bac_export_1         PF01311.15   249 seq1077_BIOID52481   -            261   1.8e-76  256.5  29.0   1   1   1.5e-80     2e-76  256.4  20.1     1   248     7   251     7   252 0.99 Bacterial export proteins, family 1
DUF3418              PF11898.3    586 seq1078_BIOID52481   -           1300  1.7e-241  802.6   0.3   1   1    1e-244  2.3e-241  802.2   0.2     2   586   712  1298   711  1298 0.99 Domain of unknown function (DUF3418)
OB_NTP_bind          PF07717.11   111 seq1078_BIOID52481   -           1300   1.1e-24   86.1   0.0   1   1   9.4e-28   2.1e-24   85.2   0.0     2   111   600   699   599   699 0.97 Oligonucleotide/oligosaccharide-binding (OB)-fold
HA2                  PF04408.18   102 seq1078_BIOID52481   -           1300   2.5e-24   85.1   0.0   1   1   2.5e-27   5.8e-24   83.9   0.0     2   101   465   558   464   559 0.90 Helicase associated domain (HA2)
Helicase_C           PF00271.26    78 seq1078_BIOID52481   -           1300   1.1e-10   41.0   0.1   1   1   1.1e-13   2.5e-10   39.9   0.1     2    77   312   403   311   404 0.94 Helicase conserved C-terminal domain
DEAD                 PF00270.24   173 seq1078_BIOID52481   -           1300   5.9e-07   28.9   0.0   1   1     6e-10   1.4e-06   27.7   0.0     7   167    86   233    80   239 0.72 DEAD/DEAH box helicase
YGGT                 PF02325.12    75 seq1081_BIOID52481   -            188   1.3e-41  140.2  21.6   1   2   8.4e-26   1.1e-21   76.3   3.0     1    73     8    80     8    82 0.97 YGGT family
YGGT                 PF02325.12    75 seq1081_BIOID52481   -            188   1.3e-41  140.2  21.6   2   2   8.2e-24   1.1e-19   69.9   6.5     3    73   101   170    88   172 0.93 YGGT family
Lactamase_B          PF00753.22   194 seq1084_BIOID52481   -            479   5.4e-28   97.8   0.2   1   1   1.6e-31   7.4e-28   97.4   0.1     2   158    31   179    30   246 0.90 Metallo-beta-lactamase superfamily
Rubredoxin           PF00301.15    47 seq1084_BIOID52481   -            479   1.2e-19   69.8   2.7   1   1   4.7e-23   2.2e-19   68.9   1.9     1    47   425   471   425   471 0.98 Rubredoxin
Flavodoxin_1         PF00258.20   143 seq1084_BIOID52481   -            479     1e-11   44.9   0.0   1   1   3.8e-15   1.7e-11   44.1   0.0     1   142   256   388   256   389 0.78 Flavodoxin
HD                   PF01966.17   122 seq1088_BIOID52481   -            505   1.4e-09   37.9   0.1   1   1   6.6e-13   4.5e-09   36.2   0.0     1    55    66   137    66   182 0.86 HD domain
Histidinol_dh        PF00815.15   413 seq1089_BIOID52481   -            434  1.1e-182  607.1   1.4   1   1  9.5e-187  1.3e-182  606.9   1.0     2   413    18   428    17   428 0.99 Histidinol dehydrogenase
Beta_elim_lyase      PF01212.16   290 seq1091_BIOID52481   -            476   1.8e-97  325.8   0.0   1   1  3.1e-101   2.1e-97  325.6   0.0     1   289    54   442    54   443 0.99 Beta-eliminating lyase
Na_Pi_cotrans        PF02690.10   142 seq1093_BIOID52481   -            543   1.6e-44  150.9  29.8   1   2   1.4e-39   9.3e-36  122.5   7.0     1   140    13   148    13   150 0.98 Na+/Pi-cotransporter
Na_Pi_cotrans        PF02690.10   142 seq1093_BIOID52481   -            543   1.6e-44  150.9  29.8   2   2   1.5e-13     1e-09   38.1   9.9     1   115   139   257   139   283 0.91 Na+/Pi-cotransporter
Asp_Glu_race         PF01177.17   217 seq1095_BIOID52481   -            285   6.1e-30  104.6   0.1   1   1   6.1e-34   8.3e-30  104.2   0.1     2   215    25   234    24   236 0.85 Asp/Glu/Hydantoin racemase
Gly_kinase           PF02595.10   378 seq1096_BIOID52481   -            383  1.6e-183  609.5  19.3   1   1  1.3e-187  1.8e-183  609.3  13.4     1   377     3   379     3   380 1.00 Glycerate kinase family
DUF596               PF04591.7     70 seq1099_BIOID52481   -            119   3.7e-25   87.5   0.5   1   1   3.8e-29   5.2e-25   87.0   0.3     1    70    56   119    56   119 0.95 Protein of unknown function, DUF596
DUF1451              PF07295.6    146 seq1100_BIOID52481   -            160   7.1e-53  178.2   0.3   1   1   6.1e-57   8.3e-53  177.9   0.2     2   145    12   157    11   158 0.98 Protein of unknown function (DUF1451)
HTH_5                PF01022.15    47 seq1102_BIOID52481   -             99   1.2e-14   53.5   0.1   1   1   7.3e-18     2e-14   52.8   0.1     1    47    23    70    23    70 0.97 Bacterial regulatory protein, arsR family
HTH_20               PF12840.2     61 seq1102_BIOID52481   -             99   2.4e-11   43.1   0.4   1   1   1.3e-14   3.5e-11   42.6   0.3     2    58    16    72    15    75 0.96 Helix-turn-helix domain
MarR_2               PF12802.2     62 seq1102_BIOID52481   -             99     2e-09   36.8   0.1   1   1   1.2e-12   3.3e-09   36.1   0.1     5    60    24    75    19    77 0.89 MarR family
HTH_24               PF13412.1     48 seq1102_BIOID52481   -             99     2e-08   33.3   0.0   1   1   1.9e-11   5.1e-08   32.0   0.0     5    47    26    68    24    69 0.96 Winged helix-turn-helix DNA-binding
MarR                 PF01047.17    59 seq1102_BIOID52481   -             99   6.7e-06   25.6   0.0   1   1   4.6e-09   1.3e-05   24.7   0.0     5    53    26    74    23    75 0.95 MarR family
ABC_tran             PF00005.22   118 seq1104_BIOID52481   -            352   6.2e-26   90.9   0.0   1   1   2.9e-29   1.3e-25   89.9   0.0     1   117    38   156    38   157 0.91 ABC transporter
TOBE                 PF03459.12    64 seq1104_BIOID52481   -            352   3.5e-19   68.5   0.0   1   1     2e-20   9.2e-17   60.7   0.0     1    62   290   350   290   352 0.97 TOBE domain
Citrate_synt         PF00285.16   356 seq1105_BIOID52481   -            432  1.8e-116  388.6   0.0   1   1  1.7e-120  2.4e-116  388.2   0.0     2   356    65   413    65   413 0.98 Citrate synthase
Tafi-CsgC            PF10610.4    106 seq1106_BIOID52481   -            110   9.4e-67  221.3   4.2   1   1   7.9e-71   1.1e-66  221.2   2.9     1   106     5   110     5   110 0.99 Thin aggregative fimbriae synthesis protein
Pribosyltran         PF00156.22   125 seq1108_BIOID52481   -            203   5.2e-18   64.8   0.1   1   1   5.1e-22     7e-18   64.4   0.1     9   124    42   153    32   154 0.91 Phosphoribosyl transferase domain
AA_permease          PF00324.16   479 seq1109_BIOID52481   -            470    1e-115  386.7  42.2   1   1  1.7e-119  1.1e-115  386.5  29.3     1   464    39   462    39   470 0.93 Amino acid permease
AA_permease_2        PF13520.1    426 seq1109_BIOID52481   -            470   2.2e-43  148.2  46.9   1   1   4.3e-47   2.9e-43  147.8  32.5     9   410    43   444    39   464 0.82 Amino acid permease
PTS_IIB              PF02302.12    90 seq1110_BIOID52481   -            106   5.2e-21   74.7   1.5   1   1   4.5e-25   6.1e-21   74.5   1.0     2    88     6    95     5    97 0.94 PTS system, Lactose/Cellobiose specific IIB subunit
DUF1049              PF06305.6     68 seq1112_BIOID52481   -            102   1.3e-25   88.5   0.7   1   1   9.6e-30   1.3e-25   88.5   0.5     1    66    22    87    22    89 0.97 Protein of unknown function (DUF1049)
DUF167               PF02594.11    78 seq1114_BIOID52481   -             96   6.3e-29   99.6   0.1   1   1   5.3e-33   7.2e-29   99.4   0.1     2    77     8    82     7    83 0.97 Uncharacterised ACR, YggU family COG1872
Molydop_binding      PF01568.16   109 seq1119_BIOID52481   -            369   1.7e-28   98.4   0.0   1   1   4.5e-32   3.1e-28   97.6   0.0     1   107   248   361   248   363 0.97 Molydopterin dinucleotide binding domain
Molybdopterin        PF00384.17   432 seq1119_BIOID52481   -            369   5.8e-18   64.7   0.1   1   1   1.2e-21   8.3e-18   64.2   0.1   340   432    28   127    11   127 0.94 Molybdopterin oxidoreductase
Rhodanese            PF00581.15   113 seq1121_BIOID52481   -            174   1.9e-11   44.1   0.0   1   1   4.3e-15   2.9e-11   43.6   0.0     2   112     8    98     7    99 0.79 Rhodanese-like domain
DUF2892              PF11127.3     66 seq1121_BIOID52481   -            174   3.7e-11   42.5   3.5   1   1   8.3e-15   5.7e-11   41.9   2.4    10    60   115   170   112   174 0.88 Protein of unknown function (DUF2892)
HTH_3                PF01381.17    55 seq1124_BIOID52481   -            152   1.6e-15   56.5   0.0   1   1   1.3e-18   4.5e-15   55.1   0.0     1    55    27    81    27    81 0.99 Helix-turn-helix
HTH_31               PF13560.1     64 seq1124_BIOID52481   -            152   9.3e-13   48.0   1.4   1   1   9.1e-16   3.1e-12   46.3   0.1     2    58    23    78    22    89 0.95 Helix-turn-helix domain
HTH_19               PF12844.2     64 seq1124_BIOID52481   -            152   1.8e-12   47.0   0.0   1   1   4.1e-15   1.4e-11   44.1   0.0     1    63    24    86    24    87 0.98 Helix-turn-helix domain
Peripla_BP_4         PF13407.1    258 seq1125_BIOID52481   -            340   6.1e-54  182.9   4.4   1   1   1.1e-57   7.6e-54  182.6   3.1     1   256    30   285    30   287 0.95 Periplasmic binding protein domain
Ham1p_like           PF01725.11   189 seq1126_BIOID52481   -            197     1e-65  220.5   0.0   1   1   8.2e-70   1.1e-65  220.4   0.0     1   188     4   193     4   194 0.97 Ham1 family
TPR_7                PF13176.1     36 seq1127_BIOID52481   -            389     1e-13   49.8  11.5   1   1   1.8e-05     0.025   14.2   0.0     1    27    71    97    71   106 0.82 Tetratricopeptide repeat
TPR_2                PF07719.12    34 seq1127_BIOID52481   -            389   1.8e-12   46.0   7.2   1   1   1.4e-05     0.019   14.7   0.0     5    32   218   245   214   247 0.88 Tetratricopeptide repeat
Apc3                 PF12895.2     84 seq1127_BIOID52481   -            389   7.3e-10   38.7   1.4   1   1   1.3e-09   1.8e-06   27.8   0.1     4    83   156   239   153   240 0.89 Anaphase-promoting complex, cyclosome, subunit 3
TPR_1                PF00515.23    34 seq1127_BIOID52481   -            389   4.6e-09   35.3   2.5   1   1   2.6e-05     0.035   13.5   0.0     7    32   220   245   214   247 0.89 Tetratricopeptide repeat
TPR_8                PF13181.1     34 seq1127_BIOID52481   -            389   1.4e-07   30.6   1.1   1   1   1.7e-05     0.024   14.3   0.0     5    29   218   242   214   246 0.89 Tetratricopeptide repeat
SLT                  PF01464.15   121 seq1131_BIOID52481   -            654     4e-31  106.9   0.1   1   1   5.2e-35   7.1e-31  106.1   0.0     2   116   492   606   491   611 0.95 Transglycosylase SLT domain
Bac_surface_Ag       PF01103.18   323 seq1132_BIOID52481   -            577   1.3e-59  202.1   7.0   1   1   3.2e-63   2.2e-59  201.4   4.9     1   322   290   576   290   577 0.92 Surface antigen
Surf_Ag_VNR          PF07244.10    78 seq1132_BIOID52481   -            577     1e-15   57.7   0.3   1   1   9.2e-13   6.3e-09   36.0   0.0     1    67   189   249   189   263 0.83 Surface antigen variable number repeat
PFL                  PF02901.10   648 seq1133_BIOID52481   -            765  4.2e-204  679.5   0.0   1   1  7.5e-208  5.2e-204  679.2   0.0     1   648     1   626     1   626 0.98 Pyruvate formate lyase
Gly_radical          PF01228.16   106 seq1133_BIOID52481   -            765   2.7e-25   88.6   0.0   1   1   9.7e-29   6.6e-25   87.4   0.0     3   106   645   747   643   747 0.97 Glycine radical
DUF463               PF04317.7    443 seq1139_BIOID52481   -            478  1.3e-188  626.9   0.0   1   1  1.1e-192  1.5e-188  626.7   0.0     1   443    33   477    33   477 0.99 YcjX-like family, DUF463
GerE                 PF00196.14    58 seq1143_BIOID52481   -            207   3.2e-19   67.8   1.4   1   1   4.6e-23   6.3e-19   66.9   1.0     3    57   137   191   135   192 0.96 Bacterial regulatory proteins, luxR family
Metalloenzyme        PF01676.13   262 seq1144_BIOID52481   -            514  4.5e-101  337.4   0.5   1   1  1.1e-104  5.2e-101  337.2   0.3     1   261     6   507     6   508 0.99 Metalloenzyme superfamily
iPGM_N               PF06415.8    223 seq1144_BIOID52481   -            514   6.9e-89  296.9   0.6   1   1   2.2e-92     1e-88  296.3   0.4     2   223    85   308    84   308 0.99 BPG-independent PGAM N-terminus (iPGM_N)
Phosphodiest         PF01663.17   364 seq1144_BIOID52481   -            514   2.3e-05   23.7   0.0   1   1   7.7e-09   3.5e-05   23.1   0.0   104   246   303   449   259   491 0.73 Type I phosphodiesterase / nucleotide pyrophosphatase
cNMP_binding         PF00027.24    91 seq1146_BIOID52481   -            210   8.9e-24   83.0   0.0   1   1     4e-27   1.4e-23   82.4   0.0     3    90    23   111    21   112 0.97 Cyclic nucleotide-binding domain
Crp                  PF00325.15    32 seq1146_BIOID52481   -            210   2.1e-15   55.7   0.4   1   1   1.1e-18   3.9e-15   54.8   0.3     1    32   166   197   166   197 0.98 Bacterial regulatory proteins, crp family
HTH_Crp_2            PF13545.1     76 seq1146_BIOID52481   -            210   2.2e-11   43.2   0.1   1   1   1.5e-14     5e-11   42.1   0.1     1    67   142   206   142   207 0.94 Crp-like helix-turn-helix domain
HATPase_c            PF02518.21   111 seq1151_BIOID52481   -            608   2.2e-24   85.2   0.0   1   1     2e-27     4e-24   84.3   0.0     2   109   496   599   495   601 0.96 Histidine kinase-, DNA gyrase B-, and HSP90-like ATPase
PAS                  PF00989.19   113 seq1151_BIOID52481   -            608   9.5e-23   80.0   0.4   1   1   4.7e-25   9.2e-22   76.8   0.0     4   112   265   369   262   370 0.97 PAS fold
HisKA                PF00512.20    68 seq1151_BIOID52481   -            608   3.9e-16   58.6   0.6   1   1   9.1e-19   1.8e-15   56.5   0.1     2    65   389   450   388   453 0.94 His Kinase A (phospho-acceptor) domain
PAS_9                PF13426.1    104 seq1151_BIOID52481   -            608   4.6e-15   55.7   0.0   1   1     1e-17     2e-14   53.7   0.0     2   103   273   371   272   372 0.96 PAS domain
PAS_4                PF08448.5    110 seq1151_BIOID52481   -            608     8e-11   41.8   0.2   1   1   2.1e-13     4e-10   39.5   0.0     2   109   269   374   268   375 0.88 PAS fold
HAMP                 PF00672.20    70 seq1151_BIOID52481   -            608   1.2e-06   28.4   1.3   1   1   2.4e-09   4.7e-06   26.5   0.9     2    70   193   259   192   259 0.88 HAMP domain
PAS_8                PF13188.1     64 seq1151_BIOID52481   -            608     9e-06   25.2   0.0   1   1   1.8e-08   3.5e-05   23.3   0.0     6    47   267   312   261   328 0.78 PAS domain
Macro                PF01661.16   118 seq1159_BIOID52481   -            177     3e-41  139.8   0.0   1   1   2.8e-45   3.8e-41  139.5   0.0     1   118    21   137    21   137 0.99 Macro domain
Aminotran_1_2        PF00155.16   363 seq1162_BIOID52481   -            356   5.6e-68  229.4   0.0   1   1     5e-72   6.8e-68  229.1   0.0    31   363    46   351    30   351 0.94 Aminotransferase class I and II
Ribosomal_S21        PF01165.15    57 seq1163_BIOID52481   -             71   3.2e-24   84.0   8.1   1   1   2.3e-28   3.2e-24   84.0   5.6     2    57     3    58     2    59 0.97 Ribosomal protein S21
Radical_SAM          PF04055.16   166 seq1164_BIOID52481   -            378   3.2e-17   63.0   0.0   1   1   7.3e-21     5e-17   62.4   0.0     2   158    11   175    10   180 0.80 Radical SAM superfamily
HemN_C               PF06969.11    66 seq1164_BIOID52481   -            378   1.6e-08   34.3   0.0   1   1   5.3e-12   3.6e-08   33.2   0.0     4    66   305   366   302   366 0.92 HemN C-terminal domain
DUF1391              PF07151.7     49 seq1166_BIOID52481   -             51   2.8e-34  116.2   0.5   1   1   2.2e-38     3e-34  116.1   0.4     1    48     2    49     2    50 0.97 Protein of unknown function (DUF1391)
ABC_tran             PF00005.22   118 seq1167_BIOID52481   -            225   1.6e-18   67.0   0.0   1   1   1.3e-21   2.9e-18   66.2   0.0     1   117    47   165    47   166 0.87 ABC transporter
AAA                  PF00004.24   132 seq1167_BIOID52481   -            225   2.8e-06   27.4   1.0   1   1   1.9e-08   4.4e-05   23.5   0.7     2   118    37   204    36   207 0.67 ATPase family associated with various cellular activities (AAA)
Adeno_IVa2           PF02456.10   370 seq1167_BIOID52481   -            225    0.0001   20.9   0.0   1   1   7.3e-08   0.00017   20.2   0.0    71   132    15    76     3    86 0.79 Adenovirus IVa2 protein
Pyr_redox_2          PF07992.9    200 seq1169_BIOID52481   -            377   2.6e-26   92.6   0.0   1   1   4.7e-29     8e-26   91.0   0.0     2   198     5   277     4   279 0.89 Pyridine nucleotide-disulphide oxidoreductase
Pyr_redox            PF00070.22    80 seq1169_BIOID52481   -            377   4.5e-18   65.3   0.0   1   1   7.1e-20   1.2e-16   60.7   0.0     1    75   143   216   143   223 0.95 Pyridine nucleotide-disulphide oxidoreductase
K_oxygenase          PF13434.1    341 seq1169_BIOID52481   -            377   9.8e-10   37.7   0.1   1   1   2.9e-09   4.9e-06   25.5   0.0   139   214    91   165    67   179 0.85 L-lysine 6-monooxygenase (NADPH-requiring)
Phage_Nu1            PF07471.7    164 seq1170_BIOID52481   -            181   1.2e-90  301.1   1.7   1   1     1e-94   1.4e-90  300.9   1.2     1   164     1   164     1   164 0.99 Phage DNA packaging protein Nu1
OEP                  PF02321.13   188 seq1173_BIOID52481   -            456   3.2e-35  121.3  24.7   1   2   1.7e-24   2.4e-20   72.8   7.4     1   188    60   244    60   244 0.86 Outer membrane efflux protein
OEP                  PF02321.13   188 seq1173_BIOID52481   -            456   3.2e-35  121.3  24.7   2   2   5.9e-19   8.1e-15   54.7   4.2     6   184   271   446   266   450 0.91 Outer membrane efflux protein
OmpA                 PF00691.15    97 seq1174_BIOID52481   -            296   4.9e-15   55.5   0.1   1   1   1.4e-18   1.9e-14   53.7   0.0     1    92   155   248   155   252 0.84 OmpA family
Metallophos          PF00149.23   201 seq1177_BIOID52481   -            230     1e-13   51.0   0.6   1   1   1.3e-17   1.8e-13   50.2   0.4     2   166    22   156    21   198 0.76 Calcineurin-like phosphoesterase
Trp_Tyr_perm         PF03222.8    394 seq1179_BIOID52481   -            415  1.7e-149  497.8  35.6   1   1  1.4e-153  1.9e-149  497.6  24.7     1   394     7   403     7   403 0.99 Tryptophan/tyrosine permease family
Glyco_hydro_4C       PF11975.3    232 seq1180_BIOID52481   -            451   7.3e-86  287.6   0.0   1   1   1.5e-89   9.9e-86  287.1   0.0     2   232   193   421   192   421 0.99 Family 4 glycosyl hydrolase C-terminal domain
Glyco_hydro_4        PF02056.11   183 seq1180_BIOID52481   -            451   2.9e-78  261.2   0.1   1   1   5.7e-82   3.9e-78  260.8   0.1     1   182     6   188     6   189 0.99 Family 4 glycosyl hydrolase
SeqA                 PF03925.8    189 seq1181_BIOID52481   -            181   4.5e-71  238.3   0.1   1   1   3.7e-75     5e-71  238.1   0.1     1   189     1   181     1   181 0.91 SeqA protein
FUSC-like            PF12805.2    284 seq1183_BIOID52481   -            696     3e-72  242.8   3.3   1   1   8.7e-76     3e-72  242.8   2.3     2   280    63   335    62   340 0.95 FUSC-like inner membrane protein yccS
FUSC_2               PF13515.1    128 seq1183_BIOID52481   -            696   8.6e-20   70.8  11.0   1   1   2.5e-23   8.6e-20   70.8   7.6     2   126   377   498   375   500 0.90 Fusaric acid resistance protein-like
FUSC                 PF04632.7    650 seq1183_BIOID52481   -            696   5.1e-08   31.7   4.2   1   1   1.5e-11   5.1e-08   31.7   2.9     7   280   369   659   363   690 0.80 Fusaric acid resistance protein family
ALMT                 PF11744.3    406 seq1183_BIOID52481   -            696   1.5e-05   23.7   1.9   1   1   1.7e-08   5.7e-05   21.8   1.0    41   193   389   528   373   594 0.80 Aluminium activated malate transporter
Toprim_N             PF08275.6    128 seq1184_BIOID52481   -            581   2.4e-43  147.0   0.0   1   1     2e-46   3.9e-43  146.3   0.0     1   127   126   251   126   252 0.98 DNA primase catalytic core, N-terminal domain
zf-CHC2              PF01807.15    98 seq1184_BIOID52481   -            581   1.8e-40  136.2   0.1   1   1   1.7e-43   3.4e-40  135.4   0.1     3    96     7   100     5   102 0.96 CHC2 zinc finger
DnaG_DnaB_bind       PF08278.6    127 seq1184_BIOID52481   -            581   5.3e-39  133.2   1.3   1   1   2.7e-42   5.3e-39  133.2   0.9     1   127   450   575   450   575 0.99 DNA primase DnaG DnaB-binding
DnaB_bind            PF10410.4     59 seq1184_BIOID52481   -            581   7.2e-18   64.2   0.0   1   1     1e-20     2e-17   62.8   0.0     1    58   368   425   368   426 0.97 DnaB-helicase binding domain of primase
Toprim_4             PF13662.1     81 seq1184_BIOID52481   -            581   5.4e-16   58.2   0.0   1   1   6.5e-19   1.3e-15   57.0   0.0     2    70   260   325   259   335 0.90 Toprim domain
Toprim_2             PF13155.1     95 seq1184_BIOID52481   -            581   3.9e-12   46.1   0.0   1   1   4.4e-15   8.6e-12   45.0   0.0     2    93   263   348   262   350 0.86 Toprim-like
Toprim               PF01751.17    88 seq1184_BIOID52481   -            581   9.9e-12   44.4   0.0   1   1     1e-14     2e-11   43.4   0.0     2    78   261   331   260   339 0.93 Toprim domain
PDZ                  PF00595.19    81 seq1186_BIOID52481   -            474   3.1e-29  100.8   8.2   1   2   2.7e-19   9.1e-16   57.6   0.1     7    80   285   367   279   368 0.90 PDZ domain (Also known as DHR or GLGF)
PDZ                  PF00595.19    81 seq1186_BIOID52481   -            474   3.1e-29  100.8   8.2   2   2   3.7e-15   1.3e-11   44.4   2.2    11    81   394   463   385   463 0.89 PDZ domain (Also known as DHR or GLGF)
PDZ_2                PF13180.1     82 seq1186_BIOID52481   -            474     2e-26   91.5   2.4   1   2   1.2e-18   4.1e-15   55.3   0.0    12    82   300   380   285   380 0.88 PDZ domain
PDZ_2                PF13180.1     82 seq1186_BIOID52481   -            474     2e-26   91.5   2.4   2   2   2.5e-12   8.6e-09   35.0   0.4     4    59   399   454   396   471 0.87 PDZ domain
Trypsin_2            PF13365.1    120 seq1186_BIOID52481   -            474   8.2e-21   74.0   0.6   1   1   5.5e-24   1.9e-20   72.9   0.4     1   120   114   250   114   250 0.79 Trypsin-like peptidase domain
Trypsin              PF00089.21   220 seq1186_BIOID52481   -            474   1.4e-20   73.7   0.3   1   1   6.5e-24   2.2e-20   73.0   0.2    21   218   114   275    87   277 0.83 Trypsin
MmgE_PrpD            PF03972.9    445 seq1188_BIOID52481   -            483    2e-177  589.7   0.0   1   1  1.6e-181  2.2e-177  589.6   0.0     2   445    14   475    13   475 0.98 MmgE/PrpD family
PLDc_2               PF13091.1    126 seq1191_BIOID52481   -            493   5.5e-35  119.7   0.0   1   2   1.1e-13   7.8e-10   38.4   0.0     6   126    59   204    55   204 0.68 PLD-like domain
PLDc_2               PF13091.1    126 seq1191_BIOID52481   -            493   5.5e-35  119.7   0.0   2   2   2.6e-26   1.8e-22   79.3   0.0     5   123   295   437   291   440 0.92 PLD-like domain
Ecotin               PF03974.8    128 seq1192_BIOID52481   -            162   2.7e-52  175.7   0.1   1   1   2.3e-56   3.2e-52  175.4   0.1     2   128    28   153    27   153 0.97 Ecotin
DeoC                 PF01791.4    236 seq1193_BIOID52481   -            291   2.1e-16   59.8   0.1   1   1   1.9e-20   2.6e-16   59.5   0.1     1   235    51   258    51   259 0.90 DeoC/LacD family aldolase
AMP-binding          PF00501.23   418 seq1194_BIOID52481   -            573   4.6e-84  282.0   0.0   1   1   4.1e-88   5.7e-84  281.7   0.0     2   413    49   483    48   486 0.95 AMP-binding enzyme
Autotransporter      PF03797.14   265 seq1195_BIOID52481   -            980   1.3e-42  145.9  29.8   1   1   9.2e-47   1.3e-42  145.9  20.6     3   259   718   960   716   971 0.95 Autotransporter beta-domain
ABC_tran             PF00005.22   118 seq1197_BIOID52481   -            308   2.2e-21   76.3   0.0   1   1   6.2e-25   4.2e-21   75.3   0.0     1   118    45   165    45   165 0.86 ABC transporter
AAA_21               PF13304.1    303 seq1197_BIOID52481   -            308   2.4e-15   57.1   0.3   1   1     5e-17   3.4e-13   50.0   0.2     2   298    34   195    33   198 0.69 AAA domain
Molybdopterin        PF00384.17   432 seq1199_BIOID52481   -            775   1.6e-88  297.2   0.0   1   1   4.3e-92   1.9e-88  296.9   0.0     1   432    82   533    82   533 0.93 Molybdopterin oxidoreductase
Molydop_binding      PF01568.16   109 seq1199_BIOID52481   -            775     5e-27   93.7   0.0   1   1   2.1e-30   9.5e-27   92.8   0.0     1   107   654   767   654   769 0.97 Molydopterin dinucleotide binding domain
Molybdop_Fe4S4       PF04879.11    55 seq1199_BIOID52481   -            775   2.5e-13   49.4   0.9   1   1   9.7e-17   4.4e-13   48.7   0.6     1    55    20    79    20    79 0.96 Molybdopterin oxidoreductase Fe4S4 domain
DUF2525              PF10733.4     58 seq1201_BIOID52481   -             76   5.4e-38  128.5   4.1   1   1   5.1e-42     7e-38  128.1   2.9     1    58    19    76    19    76 0.99 Protein of unknown function (DUF2525)
Terminase_GpA        PF05876.7    557 seq1202_BIOID52481   -            641    2e-178  594.1   0.4   1   1  1.8e-182  2.5e-178  593.8   0.3     1   547    39   600    39   607 0.97 Phage terminase large subunit (GpA)
DUF1266              PF06889.6    172 seq1204_BIOID52481   -            235   5.9e-43  146.4  10.3   1   1     5e-47   6.9e-43  146.2   7.1     3   172    40   217    38   217 0.98 Protein of unknown function (DUF1266)
UPF0014              PF03649.8    250 seq1207_BIOID52481   -            268  2.1e-119  397.1  18.0   1   1  1.8e-123  2.5e-119  396.9  12.5     2   250    12   256    11   256 0.99 Uncharacterised protein family (UPF0014)
OMPdecase            PF00215.19   226 seq1211_BIOID52481   -            265   2.4e-55  187.2   0.0   1   1     2e-59   2.8e-55  187.0   0.0     1   226    35   257    35   257 0.96 Orotidine 5'-phosphate decarboxylase / HUMPS family
YbjM                 PF11045.3    125 seq1212_BIOID52481   -            125   5.5e-63  210.1   9.7   1   1   4.5e-67   6.1e-63  210.0   6.7     1   124     1   124     1   125 0.99 Putative inner membrane protein of Enterobacteriaceae
PGM_PMM_I            PF02878.11   138 seq1216_BIOID52481   -            546   1.1e-35  122.0   0.1   1   1   1.1e-38   3.8e-35  120.2   0.0     2   133    40   179    39   183 0.97 Phosphoglucomutase/phosphomannomutase, alpha/beta/alpha domain I
PGM_PMM_III          PF02880.11   111 seq1216_BIOID52481   -            546   2.4e-27   95.0   0.0   1   1   1.4e-30   4.7e-27   94.1   0.0     1   111   320   440   320   440 0.94 Phosphoglucomutase/phosphomannomutase, alpha/beta/alpha domain III
PGM_PMM_II           PF02879.11   104 seq1216_BIOID52481   -            546   3.6e-13   49.6   0.0   1   1   3.2e-16   1.1e-12   48.0   0.0     2   104   210   317   209   317 0.90 Phosphoglucomutase/phosphomannomutase, alpha/beta/alpha domain II
PGM_PMM_IV           PF00408.15    73 seq1216_BIOID52481   -            546   3.7e-13   49.1   0.0   1   1   3.2e-16   1.1e-12   47.6   0.0    12    72   479   539   465   542 0.90 Phosphoglucomutase/phosphomannomutase, C-terminal domain
Patatin              PF01734.17   204 seq1219_BIOID52481   -            314   1.9e-24   86.6   0.5   1   1   2.5e-28   3.4e-24   85.8   0.1     1   201    21   178    21   180 0.95 Patatin-like phospholipase
HTH_1                PF00126.22    60 seq1220_BIOID52481   -            297   1.4e-19   69.4   1.3   1   1   4.2e-23   2.8e-19   68.4   0.1     2    60     7    64     6    64 0.97 Bacterial regulatory helix-turn-helix protein, lysR family
LysR_substrate       PF03466.15   209 seq1220_BIOID52481   -            297   3.7e-12   45.6   1.0   1   1   9.3e-16   6.4e-12   44.9   0.7     8   206    93   288    88   290 0.89 LysR substrate binding domain
DUF1144              PF06610.8    143 seq1222_BIOID52481   -            149   4.1e-71  237.2   7.6   1   1   3.3e-75   4.5e-71  237.0   5.3     4   143     3   142     1   142 0.98 Protein of unknown function (DUF1144)
Cytochrom_C_asm      PF01578.15   214 seq1223_BIOID52481   -            288   5.7e-45  153.3  17.3   1   1   4.2e-49   5.7e-45  153.3  12.0     5   212    62   286    58   288 0.97 Cytochrome C assembly protein
DUF697               PF05128.7    162 seq1224_BIOID52481   -            353   3.1e-54  182.7   0.1   1   1   2.3e-58   3.1e-54  182.7   0.1     2   161   183   341   182   342 0.98 Domain of unknown function (DUF697)
Lactonase            PF10282.4    344 seq1226_BIOID52481   -            331   4.7e-87  292.1   0.0   1   1   1.3e-90     6e-87  291.7   0.0     2   343     5   327     4   328 0.95 Lactonase, 7-bladed beta-propeller
IGPD                 PF00475.13   145 seq1228_BIOID52481   -            355   1.4e-64  216.1   0.3   1   1   6.7e-68   2.3e-64  215.5   0.2     1   145   196   338   196   338 0.99 Imidazoleglycerol-phosphate dehydratase
HAD_2                PF13419.1    176 seq1228_BIOID52481   -            355   2.4e-06   27.7   0.0   1   1   2.2e-08   7.7e-05   22.9   0.0    76   173    30   145    19   148 0.81 Haloacid dehalogenase-like hydrolase
PNK3P                PF08645.6    158 seq1228_BIOID52481   -            355   2.5e-06   26.9   0.0   1   1   1.3e-09   4.4e-06   26.1   0.0     5   129     8   134     4   181 0.77 Polynucleotide kinase 3 phosphatase
Hydrolase_like       PF13242.1     75 seq1228_BIOID52481   -            355   7.2e-06   25.5   0.0   1   1   4.3e-09   1.5e-05   24.5   0.0     2    44   103   144   102   149 0.87 HAD-hyrolase-like
IMS                  PF00817.15   148 seq1231_BIOID52481   -            351   9.6e-48  161.6   0.0   1   1   3.4e-51   1.6e-47  160.9   0.0     1   148     7   154     7   154 0.98 impB/mucB/samB family
IMS_C                PF11799.3    137 seq1231_BIOID52481   -            351   1.6e-09   38.1   0.1   1   1   5.8e-13   2.6e-09   37.4   0.0     3    99   211   309   209   327 0.85 impB/mucB/samB family C-terminal
IMS_HHH              PF11798.3     32 seq1231_BIOID52481   -            351   1.3e-08   34.2   0.0   1   1   7.1e-12   3.2e-08   33.0   0.0     1    32   166   197   166   197 0.96 IMS family HHH motif
Hydrolase_3          PF08282.7    254 seq1233_BIOID52481   -            223   3.3e-11   43.1   0.0   1   1     3e-15   4.1e-11   42.8   0.0     1   102    10   119    10   171 0.80 haloacid dehalogenase-like hydrolase
Cons_hypoth698       PF03601.9    305 seq1234_BIOID52481   -            349  3.8e-117  390.1  25.3   1   1  3.3e-121  4.4e-117  389.9  17.5     1   305    18   326    18   326 0.98 Conserved hypothetical protein 698
BCCT                 PF02028.12   485 seq1236_BIOID52481   -            677  1.6e-173  577.3  44.2   1   1  1.3e-177  1.8e-173  577.1  30.6     1   484    17   502    17   503 0.99 BCCT family transporter
DUF490               PF04357.8    379 seq1237_BIOID52481   -           1259   2.6e-80  270.2  38.4   1   1   5.7e-84   7.8e-80  268.6   2.6     6   379   922  1259   914  1259 0.92 Family of unknown function (DUF490)
DicB                 PF05358.6     62 seq1239_BIOID52481   -             62   5.3e-41  137.8   0.2   1   1   4.3e-45   5.8e-41  137.6   0.1     1    62     1    62     1    62 1.00 DicB protein
DnaJ                 PF00226.26    64 seq1241_BIOID52481   -            475   6.9e-06   25.5   0.1   1   1   2.3e-09   3.2e-05   23.4   0.0     1    52     3    47     3    52 0.93 DnaJ domain
ABM                  PF03992.11    78 seq1242_BIOID52481   -             96   4.4e-16   58.5   0.1   1   1   3.6e-20   4.9e-16   58.4   0.1     1    77     1    76     1    77 0.95 Antibiotic biosynthesis monooxygenase
TetR_N               PF00440.18    47 seq1244_BIOID52481   -            199   2.5e-11   42.9   0.0   1   1   2.9e-15   3.9e-11   42.2   0.0     1    46    13    58    13    59 0.93 Bacterial regulatory proteins, tetR family
Molybdop_Fe4S4       PF04879.11    55 seq1245_BIOID52481   -            195   2.2e-21   75.3   0.2   1   1   2.6e-24   1.8e-20   72.4   0.1     2    55    44   104    43   104 0.96 Molybdopterin oxidoreductase Fe4S4 domain
Molybdopterin        PF00384.17   432 seq1245_BIOID52481   -            195   2.4e-06   26.4   0.1   1   1   4.2e-10   2.9e-06   26.1   0.0     1    35   107   139   107   190 0.79 Molybdopterin oxidoreductase
ABC2_membrane        PF01061.19   209 seq1246_BIOID52481   -            256   5.5e-36  123.5  24.8   1   1     4e-40   5.5e-36  123.5  17.2     3   209     9   219     7   219 0.93 ABC-2 type transporter
DUF1482              PF07358.6     57 seq1247_BIOID52481   -             63   3.2e-27   93.7   0.2   1   1   2.6e-31   3.5e-27   93.6   0.1     1    57     4    62     4    62 0.98 Protein of unknown function (DUF1482)
SUI1                 PF01253.17    83 seq1249_BIOID52481   -            108   8.8e-23   79.8   1.9   1   1   7.6e-27     1e-22   79.5   1.3     2    82    28   104    27   105 0.95 Translation initiation factor SUI1
DUF1418              PF07214.7     96 seq1250_BIOID52481   -             95   1.5e-42  142.9   2.2   1   1   1.2e-46   1.7e-42  142.8   1.5     1    96     1    95     1    95 0.99 Protein of unknown function (DUF1418)
Sigma54_activat      PF00158.21   168 seq1251_BIOID52481   -            461   7.7e-74  246.6   0.2   1   1   4.6e-77   1.3e-73  245.9   0.1     2   167   146   311   145   312 0.99 Sigma-54 interaction domain
Response_reg         PF00072.19   112 seq1251_BIOID52481   -            461   7.3e-31  106.3   0.3   1   1   5.7e-34   1.6e-30  105.3   0.2     1   108     7   113     7   117 0.98 Response regulator receiver domain
HTH_8                PF02954.14    42 seq1251_BIOID52481   -            461   5.8e-14   51.2   2.7   1   1   4.9e-17   1.4e-13   50.0   1.9     3    42   415   454   413   454 0.96 Bacterial regulatory protein, Fis family
AAA_5                PF07728.9    139 seq1251_BIOID52481   -            461   5.3e-07   29.3   0.2   1   1   9.3e-10   2.5e-06   27.1   0.0     2   123   169   287   168   297 0.80 AAA domain (dynein-related subfamily)
AAA                  PF00004.24   132 seq1251_BIOID52481   -            461   2.7e-06   27.5   0.3   1   1   1.3e-08   3.5e-05   23.9   0.0     1   112   169   290   169   309 0.77 ATPase family associated with various cellular activities (AAA)
MFS_1                PF07690.11   354 seq1253_BIOID52481   -            391   1.2e-43  149.1  38.0   1   1   2.7e-47   1.2e-43  149.1  26.4     3   350    10   342     8   346 0.86 Major Facilitator Superfamily
Sugar_tr             PF00083.19   451 seq1253_BIOID52481   -            391     8e-13   47.6   6.8   1   1   1.8e-16     8e-13   47.6   4.7    42   191    34   177    21   186 0.87 Sugar (and other) transporter
TRI12                PF06609.8    599 seq1253_BIOID52481   -            391   4.7e-07   28.2   3.6   1   1     1e-10   4.7e-07   28.2   2.5    66   216    25   176     6   223 0.77 Fungal trichothecene efflux pump (TRI12)
TisB_toxin           PF13939.1     28 seq1257_BIOID52481   -             29   4.8e-16   57.9  11.3   1   1   3.7e-20   5.1e-16   57.8   7.8     1    28     1    28     1    28 0.99 Toxin TisB, type I toxin-antitoxin system
MFS_2                PF13347.1    427 seq1258_BIOID52481   -            473  3.9e-108  361.4  43.3   1   1  3.3e-112  4.5e-108  361.2  30.0     3   426     8   436     6   437 0.97 MFS/sugar transport protein
AsnC_trans_reg       PF01037.16    74 seq1259_BIOID52481   -            164   1.9e-24   85.0   0.1   1   1   1.4e-27   6.5e-24   83.3   0.0     1    74    78   152    78   152 0.98 AsnC family
HTH_24               PF13412.1     48 seq1259_BIOID52481   -            164   2.3e-21   74.8   0.2   1   1   1.1e-24     5e-21   73.7   0.1     1    48    12    59    12    59 0.98 Winged helix-turn-helix DNA-binding
HTH_AsnC-type        PF13404.1     42 seq1259_BIOID52481   -            164   2.6e-20   71.5   0.4   1   1     9e-24   4.1e-20   70.9   0.2     1    42    12    53    12    53 0.99 AsnC-type helix-turn-helix domain
Methyltransf_23      PF13489.1    162 seq1260_BIOID52481   -            252   1.4e-19   70.2   0.0   1   1   1.6e-22   2.1e-19   69.6   0.0     2   159    13   176     9   179 0.81 Methyltransferase domain
Methyltransf_31      PF13847.1    152 seq1260_BIOID52481   -            252   1.4e-16   60.3   0.0   1   1   1.3e-19   1.8e-16   60.0   0.0     6   117    34   145    29   209 0.83 Methyltransferase domain
Methyltransf_11      PF08241.7     95 seq1260_BIOID52481   -            252   5.9e-16   58.6   0.0   1   1   3.7e-18   5.1e-15   55.6   0.0     2    94    37   127    36   128 0.97 Methyltransferase domain
Methyltransf_18      PF12847.2    112 seq1260_BIOID52481   -            252   2.6e-15   56.8   0.0   1   1   1.2e-17   1.7e-14   54.2   0.0     5   111    35   130    32   131 0.90 Methyltransferase domain
Methyltransf_25      PF13649.1    101 seq1260_BIOID52481   -            252   8.7e-12   45.1   0.0   1   1   3.4e-14   4.7e-11   42.8   0.0     1   101    35   124    35   124 0.89 Methyltransferase domain
Methyltransf_12      PF08242.7     99 seq1260_BIOID52481   -            252     4e-11   43.1   0.0   1   1   4.9e-14   6.7e-11   42.4   0.0     2    99    37   126    36   126 0.91 Methyltransferase domain
Methyltransf_26      PF13659.1    117 seq1260_BIOID52481   -            252   8.7e-07   28.8   0.0   1   1   1.2e-09   1.7e-06   27.9   0.0     4   116    35   131    33   132 0.91 Methyltransferase domain
MTS                  PF05175.9    170 seq1260_BIOID52481   -            252   5.7e-06   25.7   0.0   1   1   6.2e-09   8.4e-06   25.1   0.0    21   106    22   101    11   137 0.82 Methyltransferase small domain
FtsJ                 PF01728.14   181 seq1260_BIOID52481   -            252   0.00018   21.4   0.0   1   1   1.6e-07   0.00022   21.1   0.0    23    83    31    96    18   169 0.84 FtsJ-like methyltransferase
Methyltransf_2       PF00891.13   241 seq1260_BIOID52481   -            252   0.00014   21.0   0.0   1   1   1.5e-07   0.00021   20.4   0.0    91   163    22    98     9   110 0.87 O-methyltransferase
Radical_SAM          PF04055.16   166 seq1263_BIOID52481   -            292   2.6e-22   79.6   0.0   1   1     8e-26   3.6e-22   79.1   0.0     1   157    41   222    41   231 0.94 Radical SAM superfamily
Fer4_12              PF13353.1    139 seq1263_BIOID52481   -            292   9.5e-11   41.8   0.1   1   1   7.3e-14   3.3e-10   40.0   0.1     2    83    34   146    33   187 0.81 4Fe-4S single cluster domain
Fer4_14              PF13394.1    117 seq1263_BIOID52481   -            292   8.8e-07   28.8   0.5   1   1   5.1e-09   2.3e-05   24.2   0.4     3   103    42   171    40   183 0.83 4Fe-4S single cluster domain
Nitroreductase       PF00881.19   165 seq1266_BIOID52481   -            240   2.3e-20   72.9   0.2   1   1   3.6e-24   4.9e-20   71.8   0.1     3   165    10   159     8   159 0.78 Nitroreductase family
Smr                  PF01713.16    83 seq1270_BIOID52481   -            183     2e-17   63.0   0.3   1   1   2.8e-21   3.8e-17   62.1   0.2     1    82    98   172    98   173 0.98 Smr domain
AMP-binding          PF00501.23   418 seq1271_BIOID52481   -            628   6.6e-91  304.6   0.0   1   1   1.7e-94   7.8e-91  304.3   0.0     1   418    85   525    85   525 0.96 AMP-binding enzyme
DUF3448              PF11930.3     82 seq1271_BIOID52481   -            628   4.3e-26   90.3   0.3   1   1   1.6e-29   7.5e-26   89.5   0.2     7    79     3    75     1    78 0.95 Domain of unknown function (DUF3448)
DUF4009              PF13193.1     41 seq1271_BIOID52481   -            628     9e-15   53.7   0.0   1   1   5.8e-18   2.7e-14   52.2   0.0     3    41   575   615   573   615 0.96 Domain of unknown function (DUF4009)
DUF21                PF01595.15   183 seq1272_BIOID52481   -            420   5.2e-55  185.4   5.2   1   1   1.6e-58   7.2e-55  184.9   3.6     3   175     2   175     1   180 0.98 Domain of unknown function DUF21
CorC_HlyC            PF03471.12    81 seq1272_BIOID52481   -            420   2.9e-20   71.7   0.2   1   1     2e-23   9.2e-20   70.1   0.1     2    79   335   410   334   412 0.95 Transporter associated domain
CBS                  PF00571.23    57 seq1272_BIOID52481   -            420   9.5e-06   25.0   0.2   1   1   8.6e-08   0.00039   19.9   0.0     8    56   270   318   249   319 0.87 CBS domain
Diacid_rec           PF05651.8    135 seq1274_BIOID52481   -            385   1.9e-52  176.1   0.9   1   1   4.7e-56   3.2e-52  175.4   0.6     1   135     6   140     6   140 0.99 Putative sugar diacid recognition
HTH_30               PF13556.1     59 seq1274_BIOID52481   -            385     3e-23   81.0   2.8   1   1     6e-26   4.1e-22   77.3   1.7     1    59   323   381   323   381 0.98 PucR C-terminal helix-turn-helix domain
DUF883               PF05957.8     94 seq1276_BIOID52481   -            113   6.8e-27   93.5   1.2   1   1   5.9e-31   8.1e-27   93.3   0.9     1    94    19   111    19   111 0.97 Bacterial protein of unknown function (DUF883)
Response_reg         PF00072.19   112 seq1279_BIOID52481   -            337   3.4e-28   97.7   0.3   1   1   6.5e-32   8.9e-28   96.4   0.1     1   111    10   120    10   121 0.97 Response regulator receiver domain
HATPase_c            PF02518.21   111 seq1280_BIOID52481   -            785   3.9e-23   81.1   0.2   1   1   2.2e-26   7.4e-23   80.2   0.2     2   110   533   648   532   649 0.97 Histidine kinase-, DNA gyrase B-, and HSP90-like ATPase
HAMP                 PF00672.20    70 seq1280_BIOID52481   -            785     5e-14   52.1   0.6   1   1   1.5e-17     5e-14   52.1   0.4     3    67   324   389   322   391 0.95 HAMP domain
Response_reg         PF00072.19   112 seq1280_BIOID52481   -            785   2.4e-09   37.0   0.0   1   1   4.8e-12   1.6e-08   34.3   0.0     1    90   672   762   672   781 0.85 Response regulator receiver domain
HisKA                PF00512.20    68 seq1280_BIOID52481   -            785   1.6e-05   24.6   0.1   1   1   4.7e-09   1.6e-05   24.6   0.1     3    66   431   489   429   491 0.83 His Kinase A (phospho-acceptor) domain
Oxidored_FMN         PF00724.15   341 seq1282_BIOID52481   -            365   2.3e-90  302.9   0.0   1   1   1.9e-94   2.6e-90  302.7   0.0     1   340     5   343     5   344 0.93 NADH:flavin oxidoreductase / NADH oxidase family
GTP_EFTU             PF00009.22   188 seq1283_BIOID52481   -            607     1e-56  191.2   0.0   1   1   7.2e-60     2e-56  190.3   0.0     2   187     4   195     3   196 0.96 Elongation factor Tu GTP binding domain
EFG_C                PF00679.19    89 seq1283_BIOID52481   -            607   1.9e-21   75.6   0.0   1   1   1.6e-24   4.3e-21   74.4   0.0     3    83   397   477   395   483 0.96 Elongation factor G C-terminus
GTP_EFTU_D2          PF03144.20    74 seq1283_BIOID52481   -            607   7.4e-10   38.6   3.2   1   1   8.1e-13   2.2e-09   37.1   2.2     1    74   219   289   219   289 0.94 Elongation factor Tu domain 2
MMR_HSR1             PF01926.18   114 seq1283_BIOID52481   -            607   1.3e-05   25.0   0.2   1   1   1.5e-08   4.1e-05   23.4   0.0     2   113     8   128     7   129 0.55 50S ribosome-binding GTPase
Molybdopterin        PF00384.17   432 seq1284_BIOID52481   -            803   1.2e-24   86.7   0.0   1   1   3.9e-25   2.7e-21   75.7   0.0   103   379     2   377     1   381 0.84 Molybdopterin oxidoreductase
Molydop_binding      PF01568.16   109 seq1284_BIOID52481   -            803   5.6e-17   61.4   0.1   1   1     3e-20     2e-16   59.6   0.1     4   108   681   796   678   797 0.93 Molydopterin dinucleotide binding domain
MFS_1                PF07690.11   354 seq1285_BIOID52481   -            396     2e-39  135.2  46.6   1   1   4.4e-43     2e-39  135.2  32.3     2   352    16   351    15   353 0.83 Major Facilitator Superfamily
MFS_3                PF05977.8    524 seq1285_BIOID52481   -            396   6.8e-08   30.9   6.3   1   1   1.5e-11   6.8e-08   30.9   4.3    32   206    32   201     5   207 0.84 Transmembrane secretion effector
TRI12                PF06609.8    599 seq1285_BIOID52481   -            396   2.8e-06   25.7   4.5   1   1   6.2e-10   2.8e-06   25.7   3.1    87   212    54   179    14   190 0.80 Fungal trichothecene efflux pump (TRI12)
MM_CoA_mutase        PF01642.17   516 seq1286_BIOID52481   -            714  6.8e-256  849.2   1.6   1   1  1.2e-259    8e-256  848.9   1.1     2   516    28   542    27   542 1.00 Methylmalonyl-CoA mutase
B12-binding          PF02310.14   121 seq1286_BIOID52481   -            714   3.2e-15   55.9   0.3   1   1   1.5e-18     1e-14   54.3   0.0     2   117   586   699   585   703 0.92 B12 binding domain
GATase               PF00117.23   192 seq1290_BIOID52481   -            197   6.3e-28   97.4   0.0   1   1   2.1e-31   7.3e-28   97.2   0.0     1   189     5   195     5   197 0.81 Glutamine amidotransferase class-I
GATase_3             PF07685.9    158 seq1290_BIOID52481   -            197   9.8e-06   25.1   0.0   1   1   4.3e-09   1.5e-05   24.5   0.0     8    79    40   101    33   107 0.87 CobB/CobQ-like glutamine amidotransferase domain
Epimerase            PF01370.16   236 seq1291_BIOID52481   -            304   3.6e-25   88.6   0.1   1   1   1.4e-27   2.3e-24   86.0   0.1     1   233     5   206     5   209 0.89 NAD dependent epimerase/dehydratase family
NAD_binding_10       PF13460.1    183 seq1291_BIOID52481   -            304   6.1e-23   81.6   0.0   1   1   4.9e-26   8.4e-23   81.1   0.0     1   177     5   192     5   197 0.87 NADH(P)-binding
NAD_binding_4        PF07993.7    249 seq1291_BIOID52481   -            304   2.2e-16   59.4   0.4   1   1   6.3e-11   1.1e-07   30.9   0.6     1   137     7   114     7   120 0.83 Male sterility protein
3Beta_HSD            PF01073.14   280 seq1291_BIOID52481   -            304   1.1e-15   56.9   0.0   1   1   4.2e-16   7.2e-13   47.7   0.0     1   198     6   167     6   206 0.81 3-beta hydroxysteroid dehydrogenase/isomerase family
NmrA                 PF05368.8    233 seq1291_BIOID52481   -            304     3e-14   52.7   0.0   1   1   2.4e-17   4.1e-14   52.2   0.0     1   104     5   113     5   142 0.88 NmrA-like family
adh_short            PF00106.20   167 seq1291_BIOID52481   -            304   0.00012   21.9   4.6   1   1   1.5e-07   0.00026   20.8   1.6     2   156     4   130     3   140 0.81 short chain dehydrogenase
Sigma54_activat      PF00158.21   168 seq1293_BIOID52481   -            513   2.8e-56  189.4   0.0   1   1   9.2e-60   4.2e-56  188.9   0.0     2   167   207   365   206   366 0.98 Sigma-54 interaction domain
PAS_8                PF13188.1     64 seq1293_BIOID52481   -            513   7.3e-06   25.5   0.0   1   1   5.4e-09   2.5e-05   23.8   0.0     3    52    82   135    81   148 0.79 PAS domain
AAA                  PF00004.24   132 seq1293_BIOID52481   -            513   4.4e-05   23.5   0.0   1   1   2.4e-08   0.00011   22.3   0.0     1   111   230   341   230   359 0.84 ATPase family associated with various cellular activities (AAA)
Acetyltransf_10      PF13673.1    117 seq1295_BIOID52481   -            125   3.1e-17   62.6   0.0   1   1     8e-21   3.7e-17   62.4   0.0    17   117     5    99     1    99 0.92 Acetyltransferase (GNAT) domain
Acetyltransf_7       PF13508.1     79 seq1295_BIOID52481   -            125   5.7e-10   39.1   0.0   1   1   2.2e-13     1e-09   38.2   0.0     3    78    31   100    29   101 0.90 Acetyltransferase (GNAT) domain
Acetyltransf_1       PF00583.19    83 seq1295_BIOID52481   -            125   6.2e-07   29.2   0.0   1   1   3.5e-10   1.6e-06   27.9   0.0    24    83    49   100     9   100 0.75 Acetyltransferase (GNAT) family
Sigma70_ner          PF04546.8    211 seq1296_BIOID52481   -            613     2e-81  272.5   6.8   1   1   8.7e-85     2e-81  272.5   4.7     1   211   137   348   137   348 0.96 Sigma-70, non-essential region
Sigma70_r1_1         PF03979.9     82 seq1296_BIOID52481   -            613   4.2e-30  103.4   5.1   1   1   1.8e-33   4.2e-30  103.4   3.5     2    81     2    80     1    81 0.96 Sigma-70 factor, region 1.1
Sigma70_r3           PF04539.11    78 seq1296_BIOID52481   -            613     7e-29   99.4   1.1   1   1   3.1e-32     7e-29   99.4   0.7     1    77   458   534   458   535 0.97 Sigma-70 region 3
Sigma70_r2           PF04542.9     71 seq1296_BIOID52481   -            613   1.8e-23   81.8   0.3   1   1   2.3e-26   5.3e-23   80.3   0.2     1    71   379   449   379   449 0.98 Sigma-70 region 2
Sigma70_r4           PF04545.11    50 seq1296_BIOID52481   -            613   3.5e-19   67.7   0.8   1   1   1.5e-22   3.5e-19   67.7   0.6     1    50   547   600   547   600 0.98 Sigma-70, region 4
Sigma70_r1_2         PF00140.15    37 seq1296_BIOID52481   -            613   9.5e-15   53.8   0.7   1   1   2.2e-17   4.9e-14   51.5   0.1     1    32    95   126    95   130 0.96 Sigma-70 factor, region 1.2
AP_endonuc_2         PF01261.19   211 seq1299_BIOID52481   -            285   7.1e-39  133.1   0.4   1   1   7.1e-43   9.7e-39  132.7   0.3     3   211    20   239    19   239 0.93 Xylose isomerase-like TIM barrel
EIIA-man             PF03610.11   116 seq1300_BIOID52481   -            146     2e-28   98.6   0.0   1   1   1.7e-32   2.3e-28   98.4   0.0     1   115     3   116     3   117 0.98 PTS system fructose IIA component
FtsK_SpoIIIE         PF01580.13   205 seq1301_BIOID52481   -           1355     4e-74  248.4   0.1   1   1   1.8e-77   6.2e-74  247.7   0.1     2   205   974  1187   973  1187 0.98 FtsK/SpoIIIE family
DUF4117              PF13491.1    171 seq1301_BIOID52481   -           1355   3.5e-41  140.3  17.3   1   1   1.4e-44   4.9e-41  139.9  12.0     2   171    20   191    19   191 0.95 Domain of unknown function (DUF4117)
Ftsk_gamma           PF09397.5     67 seq1301_BIOID52481   -           1355     4e-30  103.2   0.0   1   1   2.6e-33     9e-30  102.0   0.0     2    65  1288  1351  1287  1353 0.96 Ftsk gamma domain
DUF4095              PF13338.1    124 seq1304_BIOID52481   -            219   4.3e-09   36.4   0.9   1   1   5.1e-13     7e-09   35.7   0.1     5    91    50   145    44   159 0.74 Domain of unknown function (DUF4095)
Polysacc_deac_2      PF04748.8    213 seq1306_BIOID52481   -            319   9.8e-81  269.7   0.4   1   1   8.6e-85   1.2e-80  269.4   0.3     1   212    28   238    28   239 0.99 Divergent polysaccharide deacetylase
Glutaredoxin         PF00462.19    60 seq1308_BIOID52481   -             81   8.2e-14   51.2   0.0   1   1   6.8e-18   9.4e-14   51.0   0.0     1    57     3    58     3    61 0.95 Glutaredoxin
gpW                  PF02831.10    68 seq1309_BIOID52481   -             68   3.5e-37  125.6   1.1   1   1   2.7e-41   3.8e-37  125.5   0.8     1    68     1    68     1    68 0.99 gpW
His_Phos_1           PF00300.17   158 seq1311_BIOID52481   -            215   1.1e-38  132.7   0.2   1   1   9.5e-43   1.3e-38  132.4   0.1     1   157     3   156     3   157 0.91 Histidine phosphatase superfamily (branch 1)
RimK                 PF08443.6    190 seq1314_BIOID52481   -            300   1.9e-82  275.2   0.0   1   1   8.6e-86   2.4e-82  274.9   0.0     1   190    97   286    97   286 1.00 RimK-like ATP-grasp domain
GSH-S_ATP            PF02955.11   174 seq1314_BIOID52481   -            300   9.1e-19   67.1   0.2   1   1   4.9e-22   1.3e-18   66.5   0.2    13   163   115   265   103   276 0.84 Prokaryotic glutathione synthetase, ATP-grasp domain
ATP-grasp_4          PF13535.1    184 seq1314_BIOID52481   -            300   6.4e-15   55.2   0.0   1   1   3.3e-18     9e-15   54.7   0.0     1   177    96   263    96   268 0.82 ATP-grasp domain
ATP-grasp_3          PF02655.9    161 seq1314_BIOID52481   -            300     2e-09   37.3   0.0   1   1   1.1e-12   3.1e-09   36.7   0.0     1   156    97   263    97   266 0.79 ATP-grasp domain
Dala_Dala_lig_C      PF07478.8    203 seq1314_BIOID52481   -            300   1.3e-05   24.5   0.2   1   1   1.7e-08   4.6e-05   22.7   0.1    33   177   135   267   107   273 0.76 D-ala D-ala ligase C-terminus
PTS_IIB              PF02302.12    90 seq1315_BIOID52481   -            113   7.1e-13   48.6   0.0   1   1   6.2e-17   8.5e-13   48.4   0.0     2    87     6    94     5    97 0.92 PTS system, Lactose/Cellobiose specific IIB subunit
His_biosynth         PF00977.16   228 seq1317_BIOID52481   -            245   7.6e-76  254.2   0.2   1   1   3.1e-79   8.5e-76  254.0   0.1     1   228     1   234     1   234 0.98 Histidine biosynthesis protein
Trp_syntA            PF00290.15   259 seq1317_BIOID52481   -            245     1e-05   24.0   1.1   1   1   3.6e-08   9.9e-05   20.8   0.1   174   232    51   108    33   114 0.88 Tryptophan synthase alpha chain
Phage_portal_2       PF05136.8    355 seq1319_BIOID52481   -            533  2.8e-105  351.6   1.6   1   1  2.5e-109  3.5e-105  351.3   1.1     2   355    30   401    29   401 0.98 Phage portal protein, lambda family
LysR_substrate       PF03466.15   209 seq1320_BIOID52481   -            319     1e-15   57.3   0.2   1   1   2.1e-19   1.5e-15   56.7   0.1    21   206   112   313    92   316 0.89 LysR substrate binding domain
HTH_1                PF00126.22    60 seq1320_BIOID52481   -            319   1.7e-14   53.1   0.0   1   1   4.8e-18   3.2e-14   52.2   0.0     1    57    10    66    10    67 0.96 Bacterial regulatory helix-turn-helix protein, lysR family
Flavodoxin_NdrI      PF07972.6    122 seq1321_BIOID52481   -            136   5.1e-47  158.6   0.0   1   1   4.3e-51   5.8e-47  158.4   0.0     1   122     5   123     5   123 0.97 NrdI Flavodoxin like
Polysacc_deac_1      PF01522.16   124 seq1323_BIOID52481   -            409   7.4e-20   70.7   0.0   1   1   8.4e-24   1.2e-19   70.0   0.0     3   122   228   366   226   368 0.93 Polysaccharide deacetylase
Fer4_11              PF13247.1     99 seq1324_BIOID52481   -            205   1.2e-31  108.4  10.9   1   1   8.5e-35   1.2e-31  108.4   7.5     3    97    60   153    58   155 0.97 4Fe-4S dicluster domain
Fer4_2               PF12797.2     22 seq1324_BIOID52481   -            205   1.1e-13   50.0  30.8   1   1   6.7e-10   9.1e-07   28.3   0.6     2    20     6    24     5    33 0.89 4Fe-4S binding domain
Fer4                 PF00037.22    24 seq1324_BIOID52481   -            205   9.1e-13   47.1  35.1   1   1   8.5e-11   1.2e-07   30.9   3.3     1    23    92   114    92   115 0.94 4Fe-4S binding domain
Fer4_7               PF12838.2     52 seq1324_BIOID52481   -            205   2.4e-12   46.9  28.1   1   1   9.2e-10   1.3e-06   28.6   7.3     2    50    99   147    98   149 0.87 4Fe-4S dicluster domain
Fer4_9               PF13187.1     55 seq1324_BIOID52481   -            205   8.2e-12   45.0  26.6   1   1   5.5e-10   7.5e-07   29.2   7.4     2    53    99   148    98   150 0.95 4Fe-4S dicluster domain
Fer4_10              PF13237.1     52 seq1324_BIOID52481   -            205   4.5e-11   42.2  30.2   1   1   8.2e-09   1.1e-05   24.9   8.0     2    52    92   146    91   146 0.76 4Fe-4S dicluster domain
Fer4_4               PF12800.2     17 seq1324_BIOID52481   -            205   1.7e-10   40.2  32.5   1   3     3e-05      0.04   14.1   2.3     1    15    11    25    11    29 0.90 4Fe-4S binding domain
Fer4_4               PF12800.2     17 seq1324_BIOID52481   -            205   1.7e-10   40.2  32.5   2   3   3.3e-05     0.045   13.9   2.0     2    16    65    81    64    85 0.86 4Fe-4S binding domain
Fer4_4               PF12800.2     17 seq1324_BIOID52481   -            205   1.7e-10   40.2  32.5   3   3   2.9e-07    0.0004   20.3   2.0     2    17    97   112    96   112 0.91 4Fe-4S binding domain
Fer4_6               PF12837.2     24 seq1324_BIOID52481   -            205   2.4e-10   39.7  39.6   1   1   3.1e-09   4.2e-06   26.2   3.2     1    23    91   113    91   114 0.95 4Fe-4S binding domain
Fer4_3               PF12798.2     15 seq1324_BIOID52481   -            205   7.3e-07   29.1  40.1   1   2   9.4e-06     0.013   15.9   4.2     1    15    67    83    67    83 0.98 4Fe-4S binding domain
Fer4_3               PF12798.2     15 seq1324_BIOID52481   -            205   7.3e-07   29.1  40.1   2   2   4.8e-05     0.065   13.7   1.6     1    13   126   147   126   149 0.94 4Fe-4S binding domain
UPF0027              PF01139.12   420 seq1326_BIOID52481   -             88   5.3e-12   45.3   0.0   1   1   4.2e-16   5.8e-12   45.2   0.0     6    60    18    72    13    74 0.90 Uncharacterized protein family UPF0027
Adenine_glyco        PF03352.8    179 seq1327_BIOID52481   -            242   2.5e-84  281.1   0.0   1   1   2.2e-88     3e-84  280.8   0.0     1   177    61   237    61   239 0.99 Methyladenine glycosylase
DUF1814              PF08843.6    233 seq1330_BIOID52481   -            355   3.3e-39  134.9   0.0   1   1   3.3e-43   4.6e-39  134.4   0.0    14   232    59   337    45   338 0.78 Nucleotidyl transferase of unknown function (DUF1814)
RF-1                 PF00472.15   114 seq1333_BIOID52481   -            185   4.3e-23   81.1   2.8   1   1   4.4e-27     6e-23   80.7   2.0     9   104    84   178    78   181 0.86 RF-1 domain
PP-binding           PF00550.20    67 seq1335_BIOID52481   -             82   1.2e-12   47.8   0.8   1   1   9.7e-17   1.3e-12   47.6   0.6     1    66     9    74     9    75 0.92 Phosphopantetheine attachment site
PfkB                 PF00294.19   301 seq1338_BIOID52481   -            362   3.7e-57  193.6   0.0   1   1     1e-60   4.6e-57  193.3   0.0     2   293    58   344    57   352 0.92 pfkB family carbohydrate kinase
HTH_24               PF13412.1     48 seq1338_BIOID52481   -            362   8.2e-11   41.0   2.4   1   1   4.9e-14   2.2e-10   39.6   1.7     1    48     1    48     1    48 0.98 Winged helix-turn-helix DNA-binding
HTH_11               PF08279.7     55 seq1338_BIOID52481   -            362   6.7e-05   22.3   0.8   1   1   4.1e-08   0.00019   20.9   0.5     1    52     4    50     4    53 0.83 HTH domain
Ribonuc_red_lgC      PF02867.10   537 seq1339_BIOID52481   -            714  1.5e-151  505.5   0.0   1   1  1.6e-153  7.1e-150  500.0   0.0     1   537   175   694   175   694 0.96 Ribonucleotide reductase, barrel domain
RNR_N                PF08343.5     82 seq1339_BIOID52481   -            714   8.2e-29   99.1   0.1   1   1   4.6e-32   2.1e-28   97.8   0.0     1    82    16    97    16    97 0.99 Ribonucleotide reductase N-terminal
Ribonuc_red_lgN      PF00317.16    83 seq1339_BIOID52481   -            714   1.3e-12   47.2   0.0   1   1     7e-16   3.2e-12   45.9   0.0     2    82    99   171    98   172 0.95 Ribonucleotide reductase, all-alpha domain
CoA_trans            PF01144.18   217 seq1340_BIOID52481   -            220   5.9e-71  237.9   0.2   1   1   4.9e-75   6.6e-71  237.8   0.1     2   216     6   215     5   216 0.99 Coenzyme A transferase
NTP_transferase      PF00483.18   248 seq1342_BIOID52481   -            302   2.4e-25   89.1   0.0   1   1   4.5e-29   3.1e-25   88.8   0.0     1   241    10   275    10   280 0.87 Nucleotidyl transferase
NTP_transf_3         PF12804.2    179 seq1342_BIOID52481   -            302   9.5e-08   32.3   0.0   1   1   2.7e-11   1.8e-07   31.3   0.0     1   116    11   164    11   184 0.75 MobA-like NTP transferase domain
Glyoxalase           PF00903.20   128 seq1344_BIOID52481   -            135   3.7e-25   88.2   0.0   1   1   9.3e-29   4.2e-25   88.0   0.0     2   128     3   123     2   123 0.92 Glyoxalase/Bleomycin resistance protein/Dioxygenase superfamily
Glyoxalase_2         PF12681.2    108 seq1344_BIOID52481   -            135   3.6e-18   66.0   0.0   1   1   9.1e-22   4.2e-18   65.8   0.0     1   108     8   124     8   124 0.77 Glyoxalase-like domain
Glyoxalase_4         PF13669.1    110 seq1344_BIOID52481   -            135   5.7e-09   35.8   0.0   1   1   6.2e-12   2.8e-08   33.6   0.0     2   106     5   108     4   112 0.88 Glyoxalase/Bleomycin resistance protein/Dioxygenase superfamily
PrpF                 PF04303.8    371 seq1346_BIOID52481   -            350  6.7e-162  538.3   1.9   1   1  1.1e-165  7.5e-162  538.1   1.3     1   371     1   350     1   350 0.99 PrpF protein
DmsC                 PF04976.7    276 seq1347_BIOID52481   -            364  1.6e-115  385.0  20.1   1   1  1.4e-119    2e-115  384.7  13.9     1   276    81   354    81   354 0.99 DMSO reductase anchor subunit (DmsC)
Aminotran_1_2        PF00155.16   363 seq1355_BIOID52481   -            390   2.2e-54  184.6   0.0   1   1   7.8e-58   2.7e-54  184.4   0.0     2   362    44   384    43   385 0.92 Aminotransferase class I and II
Aminotran_5          PF00266.14   371 seq1355_BIOID52481   -            390   1.1e-05   24.2   0.0   1   1   5.4e-09   1.8e-05   23.5   0.0    48   181    93   216    62   219 0.90 Aminotransferase class-V
Cys_Met_Meta_PP      PF01053.15   386 seq1355_BIOID52481   -            390   1.8e-05   23.1   0.0   1   1   7.5e-09   2.6e-05   22.5   0.0    26   183    55   216    47   239 0.89 Cys/Met metabolism PLP-dependent enzyme
MdoG                 PF04349.7    484 seq1357_BIOID52481   -            517  8.5e-263  871.7   1.2   1   1  7.2e-267  9.8e-263  871.5   0.8     1   483    29   514    29   515 1.00 Periplasmic glucan biosynthesis protein, MdoG
DUF1266              PF06889.6    172 seq1358_BIOID52481   -            235   6.8e-42  143.0   6.8   1   1   5.9e-46     8e-42  142.8   4.7     3   172    40   217    38   217 0.97 Protein of unknown function (DUF1266)
His_biosynth         PF00977.16   228 seq1360_BIOID52481   -            258     2e-78  262.6   0.6   1   1   6.6e-82   2.2e-78  262.5   0.4     1   227     5   239     5   240 0.96 Histidine biosynthesis protein
Thioredoxin          PF00085.15   104 seq1363_BIOID52481   -            109   3.5e-34  116.5   0.0   1   1   8.4e-38   3.8e-34  116.3   0.0     2   103     5   106     4   107 0.98 Thioredoxin
Thioredoxin_2        PF13098.1    112 seq1363_BIOID52481   -            109   1.6e-10   41.0   0.1   1   1   3.2e-13   1.4e-09   37.9   0.0     7   112    23   104    17   104 0.90 Thioredoxin-like domain
HTH_Tnp_1            PF01527.15    76 seq1367_BIOID52481   -            136     9e-18   63.8   0.3   1   1   3.5e-21   1.6e-17   63.0   0.2     2    74    23   102    22   104 0.89 Transposase
HTH_28               PF13518.1     52 seq1367_BIOID52481   -            136     2e-06   27.5   0.3   1   1   1.1e-09   4.9e-06   26.2   0.0     1    43    32    75    32    78 0.93 Helix-turn-helix domain
CENP-B_N             PF04218.8     53 seq1367_BIOID52481   -            136   4.2e-05   22.7   0.0   1   1   1.8e-08   8.2e-05   21.8   0.0     3    45    24    67    23    70 0.89 CENP-B N-terminal DNA-binding domain
SIS                  PF01380.17   131 seq1369_BIOID52481   -            298   1.2e-08   34.4   0.0   1   1   1.8e-12   1.2e-08   34.4   0.0    50   128   128   208   113   211 0.94 SIS domain
SIS_2                PF13580.1    138 seq1369_BIOID52481   -            298   3.6e-07   29.8   1.6   1   1   1.4e-10   9.7e-07   28.4   0.2    20   136    47   164    40   166 0.83 SIS domain
YbjN                 PF10722.4    127 seq1373_BIOID52481   -            184   9.6e-14   51.4   0.2   1   1   9.5e-18   1.3e-13   50.9   0.2     2   123     9   132     8   136 0.97 Putative bacterial sensory transduction regulator
Acetyltransf_10      PF13673.1    117 seq1374_BIOID52481   -            146   3.6e-13   49.5   0.0   1   1   1.4e-16   4.7e-13   49.1   0.0     7   117    12   120     8   120 0.80 Acetyltransferase (GNAT) domain
Acetyltransf_7       PF13508.1     79 seq1374_BIOID52481   -            146   3.2e-12   46.3   0.1   1   1   1.3e-15   4.3e-12   45.9   0.0     3    78    48   121    46   122 0.92 Acetyltransferase (GNAT) domain
Acetyltransf_1       PF00583.19    83 seq1374_BIOID52481   -            146     2e-11   43.6   0.0   1   1     1e-14   3.5e-11   42.8   0.0     1    83    53   121    53   121 0.95 Acetyltransferase (GNAT) family
FR47                 PF08445.5     86 seq1374_BIOID52481   -            146   2.1e-05   24.0   0.0   1   1   9.9e-09   3.4e-05   23.4   0.0    21    80    68   123    51   128 0.85 FR47-like protein
Ligase_CoA           PF00549.14   153 seq1375_BIOID52481   -            555   6.3e-52  175.1   0.8   1   1   1.5e-55   1.1e-51  174.3   0.0     1   152   336   491   336   492 0.98 CoA-ligase
CoA_binding          PF02629.14    96 seq1375_BIOID52481   -            555   5.3e-17   62.0   0.0   1   1   1.4e-19   9.6e-16   57.9   0.1     3    96   193   288   191   288 0.96 CoA binding domain
RNase_T              PF00929.19   164 seq1376_BIOID52481   -            215   9.4e-37  126.7   0.1   1   1   7.9e-41   1.1e-36  126.5   0.0     1   164    20   194    20   194 0.96 Exonuclease
CoA_trans            PF01144.18   217 seq1383_BIOID52481   -            216     4e-44  150.2   0.2   1   1   6.6e-48   4.5e-44  150.1   0.1     2   216     5   197     4   198 0.96 Coenzyme A transferase
ABC_tran             PF00005.22   118 seq1384_BIOID52481   -            228   1.5e-21   76.8   0.0   1   1   3.3e-25   2.2e-21   76.2   0.0     1   117    50   174    50   175 0.92 ABC transporter
NAD_kinase           PF01513.16   285 seq1389_BIOID52481   -            292   6.2e-73  244.9   0.0   1   1   5.2e-77     7e-73  244.7   0.0     2   284     8   271     7   272 0.98 ATP-NAD kinase
ATP-synt_ab          PF00006.20   215 seq1391_BIOID52481   -            443   5.9e-42  143.4   0.0   1   1   2.9e-45   7.9e-42  143.0   0.0     3   214   183   388   181   389 0.95 ATP synthase alpha/beta family, nucleotide-binding domain
Rho_RNA_bind         PF07497.7     78 seq1391_BIOID52481   -            443   6.5e-42  140.9   0.1   1   1   4.2e-45   1.1e-41  140.1   0.0     1    78    73   150    73   150 0.98 Rho termination factor, RNA-binding domain
Rho_N                PF07498.7     43 seq1391_BIOID52481   -            443   8.2e-18   63.7   0.8   1   1   1.7e-20   4.8e-17   61.3   0.2     1    43    29    71    29    71 0.98 Rho termination factor, N-terminal domain
NACHT                PF05729.7    167 seq1391_BIOID52481   -            443   8.9e-05   22.0   0.0   1   1   6.2e-08   0.00017   21.1   0.0    12    96   207   297   203   311 0.80 NACHT domain
UTRA                 PF07702.8    141 seq1392_BIOID52481   -            236   2.2e-20   72.6   0.0   1   1   5.6e-24   3.9e-20   71.8   0.0     1   140    91   230    91   231 0.97 UTRA domain
GntR                 PF00392.16    64 seq1392_BIOID52481   -            236   6.3e-20   70.2   0.0   1   1   1.4e-23   9.4e-20   69.7   0.0     2    64     8    70     7    70 0.97 Bacterial regulatory proteins, gntR family
EAL                  PF00563.15   236 seq1393_BIOID52481   -            362   6.5e-59  199.1   0.0   1   1   2.1e-62   9.5e-59  198.6   0.0     3   236   112   346   111   346 0.94 EAL domain
GerE                 PF00196.14    58 seq1393_BIOID52481   -            362   6.1e-11   41.3   0.2   1   1   2.8e-14   1.3e-10   40.3   0.1     4    52    25    73    23    77 0.95 Bacterial regulatory proteins, luxR family
ArgK                 PF03308.11   267 seq1395_BIOID52481   -            331  1.6e-114  381.0   0.2   1   1  4.1e-118  1.9e-114  380.8   0.1     1   266    22   294    22   295 0.99 ArgK protein
CbiA                 PF01656.18   195 seq1395_BIOID52481   -            331   3.2e-07   29.8   0.0   1   1   1.2e-10   5.5e-07   29.0   0.0     8   104    63   156    59   224 0.76 CobQ/CobB/MinD/ParA nucleotide binding domain
cobW                 PF02492.14   178 seq1395_BIOID52481   -            331   4.4e-07   29.4   0.9   1   1   7.1e-10   3.2e-06   26.5   0.6     3   157    57   208    55   224 0.69 CobW/HypB/UreG, nucleotide-binding domain
PRA-CH               PF01502.13    75 seq1396_BIOID52481   -            203   9.9e-34  114.7   0.0   1   1   2.9e-37     2e-33  113.7   0.0     1    74    33   106    33   107 0.99 Phosphoribosyl-AMP cyclohydrolase
PRA-PH               PF01503.12    83 seq1396_BIOID52481   -            203   1.5e-13   50.6   0.5   1   1   3.2e-17   2.2e-13   50.1   0.4     2    82   116   201   115   202 0.96 Phosphoribosyl-ATP pyrophosphohydrolase
NUDIX                PF00293.23   135 seq1397_BIOID52481   -            257   2.5e-21   75.6   0.2   1   1   1.4e-24   6.4e-21   74.2   0.0     6   125   132   240   128   249 0.90 NUDIX domain
zf-NADH-PPase        PF09297.6     32 seq1397_BIOID52481   -            257   2.8e-10   39.4   5.4   1   1     1e-13   4.8e-10   38.6   3.8     1    32    93   124    93   124 0.98 NADH pyrophosphatase zinc ribbon domain
NUDIX-like           PF09296.6     98 seq1397_BIOID52481   -            257   4.5e-06   26.7   0.1   1   1     2e-09   8.9e-06   25.8   0.1     2    97    11    90    10    91 0.97 NADH pyrophosphatase-like rudimentary NUDIX domain
DUF4016              PF13208.1    200 seq1398_BIOID52481   -            775   7.2e-56  188.7   0.0   1   1   3.2e-59   2.2e-55  187.1   0.0     1   199    99   302    99   303 0.92 Domain of unknown function (DUF4016)
TerB                 PF05099.8    140 seq1398_BIOID52481   -            775   1.4e-10   40.9   0.8   1   1   5.5e-14   3.8e-10   39.5   0.0    27   135   523   630   504   632 0.93 Tellurite resistance protein TerB
CreA                 PF05981.7    129 seq1400_BIOID52481   -            157     1e-57  193.0   0.0   1   1   8.6e-62   1.2e-57  192.8   0.0     1   128    24   156    24   157 0.96 CreA protein
SBP_bac_8            PF13416.1    281 seq1401_BIOID52481   -            420     3e-36  125.4   1.6   1   1   1.2e-39     4e-36  125.0   1.1     3   280    96   386    94   387 0.86 Bacterial extracellular solute-binding protein
SBP_bac_6            PF13343.1    242 seq1401_BIOID52481   -            420   4.2e-27   94.9   0.6   1   1     2e-30   6.7e-27   94.2   0.4     6   216   131   368   107   398 0.83 Bacterial extracellular solute-binding protein
SBP_bac_1            PF01547.20   314 seq1401_BIOID52481   -            420     1e-15   58.1   6.0   1   1   4.5e-19   1.6e-15   57.5   4.2    17   311    94   353    84   356 0.73 Bacterial extracellular solute-binding protein
SBP_bac_11           PF13531.1    231 seq1401_BIOID52481   -            420   9.9e-07   28.5   0.0   1   1   1.8e-09   6.3e-06   25.8   0.0    15   228    94   361    89   363 0.76 Bacterial extracellular solute-binding protein
Peptidase_S49        PF01343.13   154 seq1403_BIOID52481   -            439   6.6e-47  159.0   0.7   1   1   1.9e-50   1.3e-46  158.0   0.5     2   151   149   297   148   300 0.96 Peptidase family S49
Transp_cyt_pur       PF02133.10   439 seq1404_BIOID52481   -            419   3.4e-83  279.5  48.0   1   1   2.9e-87   3.9e-83  279.3  33.3     1   438    11   397    11   398 0.98 Permease for cytosine/purines, uracil, thiamine, allantoin
Na_sulph_symp        PF00939.14   471 seq1405_BIOID52481   -            477  2.2e-177  590.5  46.1   1   1  1.8e-181  2.5e-177  590.3  32.0     2   471     4   474     3   474 0.99 Sodium:sulfate symporter transmembrane region
DUF218               PF02698.12   155 seq1406_BIOID52481   -            266   5.2e-24   84.3   0.0   1   1   5.6e-28   7.6e-24   83.8   0.0     1   137    36   183    36   208 0.92 DUF218 domain
Nitrate_red_del      PF02613.10   136 seq1408_BIOID52481   -            204     5e-31  107.2   1.1   1   1   5.1e-35     7e-31  106.7   0.8     8   134    42   164    19   166 0.93 Nitrate reductase delta subunit
MR_MLE_N             PF02746.11   117 seq1409_BIOID52481   -            321   3.6e-32  110.6   0.1   1   1   1.8e-35   8.4e-32  109.5   0.0     1   117     1   112     1   112 0.99 Mandelate racemase / muconate lactonizing enzyme, N-terminal domain
MR_MLE               PF01188.16    67 seq1409_BIOID52481   -            321   2.1e-11   44.0   3.5   1   1   7.5e-15   3.4e-11   43.3   1.2     3    67   162   225   160   225 0.85 Mandelate racemase / muconate lactonizing enzyme, C-terminal domain
MR_MLE_C             PF13378.1    111 seq1409_BIOID52481   -            321   3.6e-10   39.6   0.0   1   1   2.2e-13     1e-09   38.2   0.0     1    82   225   304   225   321 0.79 Enolase C-terminal domain-like
DEAD_assoc           PF08494.6    187 seq1410_BIOID52481   -           1538   4.5e-59  199.2   0.0   1   1   4.5e-62   1.5e-58  197.4   0.0     2   186   679   867   678   868 0.96 DEAD/H associated
DEAD                 PF00270.24   173 seq1410_BIOID52481   -           1538   6.2e-27   94.0   0.0   1   1   4.4e-30   1.5e-26   92.7   0.0     1   167    31   218    31   224 0.88 DEAD/DEAH box helicase
Helicase_C           PF00271.26    78 seq1410_BIOID52481   -           1538     2e-13   49.8   0.1   1   1   1.9e-16   6.6e-13   48.2   0.0    12    75   354   417   348   419 0.96 Helicase conserved C-terminal domain
ResIII               PF04851.10   184 seq1410_BIOID52481   -           1538   5.5e-07   29.4   0.0   1   1   3.6e-10   1.2e-06   28.3   0.0    10   182    31   217    23   219 0.73 Type III restriction enzyme, res subunit
Fer4_11              PF13247.1     99 seq1411_BIOID52481   -            294   1.2e-29  101.9  13.1   1   1   1.8e-32   2.2e-29  101.1   5.5     2    98    92   188    91   189 0.94 4Fe-4S dicluster domain
Form-deh_trans       PF09163.6     44 seq1411_BIOID52481   -            294   7.8e-20   69.9   0.0   1   1   1.1e-22   1.4e-19   69.1   0.0     1    44   246   289   246   290 0.96 Formate dehydrogenase N, transmembrane
Fer4_7               PF12838.2     52 seq1411_BIOID52481   -            294   4.9e-15   55.5  25.2   1   1   8.3e-11     1e-07   32.0   5.6     1    50    38   114    38   117 0.90 4Fe-4S dicluster domain
Fer4_9               PF13187.1     55 seq1411_BIOID52481   -            294   3.3e-13   49.5  27.2   1   1   4.6e-11   5.7e-08   32.7   7.7     1    55   132   184   132   184 0.97 4Fe-4S dicluster domain
Fer4_10              PF13237.1     52 seq1411_BIOID52481   -            294   2.6e-12   46.2  27.8   1   1   3.4e-11   4.2e-08   32.7   7.1     2    52    93   144    92   144 0.86 4Fe-4S dicluster domain
Fer4_2               PF12797.2     22 seq1411_BIOID52481   -            294   3.3e-10   39.1  34.5   1   1   6.4e-09     8e-06   25.3   2.4     4    20    33    49    31    51 0.91 4Fe-4S binding domain
Fer4_3               PF12798.2     15 seq1411_BIOID52481   -            294   9.7e-08   31.9  41.1   1   3   0.00035      0.43   11.1   3.8     1    15   100   117   100   117 0.89 4Fe-4S binding domain
Fer4_3               PF12798.2     15 seq1411_BIOID52481   -            294   9.7e-08   31.9  41.1   2   3   6.7e-05     0.083   13.3   2.9     1    14   133   146   133   147 0.94 4Fe-4S binding domain
Fer4_3               PF12798.2     15 seq1411_BIOID52481   -            294   9.7e-08   31.9  41.1   3   3   3.4e-06    0.0042   17.4   2.5     1    15   160   183   160   183 0.98 4Fe-4S binding domain
Fer4_4               PF12800.2     17 seq1411_BIOID52481   -            294   3.1e-07   30.0  31.6   1   2   4.7e-05     0.059   13.6   1.8     3    15    38    50    36    56 0.91 4Fe-4S binding domain
Fer4_4               PF12800.2     17 seq1411_BIOID52481   -            294   3.1e-07   30.0  31.6   2   2     1e-07   0.00013   21.9   1.8     1    17   130   146   130   146 0.92 4Fe-4S binding domain
Fer4                 PF00037.22    24 seq1411_BIOID52481   -            294   3.1e-07   29.6  37.3   1   1   4.1e-08   5.1e-05   22.5   2.0     5    22   130   147   126   149 0.87 4Fe-4S binding domain
PTS_EIIC             PF02378.13   321 seq1412_BIOID52481   -            474   1.2e-39  135.9  28.8   1   1   1.8e-43   1.2e-39  135.9  20.0     2   321   119   401   118   401 0.88 Phosphotransferase system, EIIC
PTS_EIIB             PF00367.15    35 seq1412_BIOID52481   -            474   1.8e-12   46.1   0.3   1   1     5e-16   3.4e-12   45.2   0.2     4    35    13    44    11    44 0.96 phosphotransferase system, EIIB
SCFA_trans           PF02667.9    453 seq1416_BIOID52481   -            440  3.2e-231  767.7  24.5   1   1  2.6e-235  3.5e-231  767.5  17.0     1   453     1   440     1   440 1.00 Short chain fatty acid transporter
FtsX                 PF02687.16   121 seq1418_BIOID52481   -            804   1.5e-21   76.2  18.5   1   2   3.7e-15   2.5e-11   43.2   6.4     3   121   247   364   245   364 0.87 FtsX-like permease family
FtsX                 PF02687.16   121 seq1418_BIOID52481   -            804   1.5e-21   76.2  18.5   2   2     2e-16   1.4e-12   47.3   1.2     2   116   683   793   682   797 0.86 FtsX-like permease family
FMN_red              PF03358.10   152 seq1421_BIOID52481   -            188   2.4e-39  134.1   0.0   1   1   4.4e-43     3e-39  133.8   0.0     2   147     6   149     5   153 0.94 NADPH-dependent FMN reductase
Flavodoxin_2         PF02525.12   199 seq1421_BIOID52481   -            188   7.2e-09   35.3   0.0   1   1   1.5e-12     1e-08   34.8   0.0     9   136    13   118     6   144 0.69 Flavodoxin-like fold
Transposase_31       PF04754.7    205 seq1423_BIOID52481   -            290   4.1e-81  271.1   0.7   1   1   4.9e-85   6.7e-81  270.4   0.3     1   203     7   207     7   209 0.98 Putative transposase, YhgA-like
Response_reg         PF00072.19   112 seq1424_BIOID52481   -            229   4.1e-26   91.0   0.0   1   1   9.1e-30   6.2e-26   90.4   0.0     1   111     6   115     6   116 0.98 Response regulator receiver domain
Trans_reg_C          PF00486.23    77 seq1424_BIOID52481   -            229   7.3e-23   80.1   0.0   1   1   1.9e-26   1.3e-22   79.3   0.0     2    77   151   226   150   226 0.94 Transcriptional regulatory protein, C terminal
AP_endonuc_2         PF01261.19   211 seq1425_BIOID52481   -            326   2.3e-14   53.0   0.2   1   1   2.6e-18   3.5e-14   52.5   0.1     1   201    41   219    41   229 0.91 Xylose isomerase-like TIM barrel
AAA_23               PF13476.1    202 seq1427_BIOID52481   -            553   2.4e-18   67.1   4.5   1   1   1.4e-19   9.8e-16   58.5   3.1     1   195     4   215     4   381 0.50 AAA domain
SMC_N                PF02463.14   220 seq1427_BIOID52481   -            553   1.3e-18   66.9   0.0   1   1   3.3e-22   2.3e-18   66.1   0.0     1   217     1   511     1   514 0.94 RecF/RecN/SMC N terminal domain
Glycos_transf_2      PF00535.21   169 seq1428_BIOID52481   -            847   1.4e-19   70.2   0.0   1   1   6.3e-23   2.2e-19   69.6   0.0     2   168   246   429   245   430 0.98 Glycosyl transferase family 2
Glyco_tranf_2_3      PF13641.1    230 seq1428_BIOID52481   -            847   3.3e-15   56.4   0.3   1   1     3e-18     1e-14   54.8   0.0     2   230   243   493   242   493 0.84 Glycosyltransferase like family 2
Glyco_trans_2_3      PF13632.1    192 seq1428_BIOID52481   -            847   2.9e-13   49.8  14.5   1   1   8.6e-17   2.9e-13   49.8  10.1     1   185   341   533   341   708 0.82 Glycosyl transferase family group 2
Glyco_transf_21      PF13506.1    174 seq1428_BIOID52481   -            847   4.5e-08   32.5   0.0   1   1   4.7e-11   1.6e-07   30.6   0.0     6   147   312   468   308   492 0.77 Glycosyl transferase family 21
AIG2                 PF06094.7    102 seq1429_BIOID52481   -            113   1.1e-18   67.4   0.1   1   1   9.9e-23   1.3e-18   67.1   0.1     1   102     3    94     3    94 0.95 AIG2-like family
HOK_GEF              PF01848.11    43 seq1430_BIOID52481   -             50   2.4e-18   65.0   1.6   1   1   1.9e-22   2.6e-18   64.9   1.1     1    43     4    46     4    46 0.99 Hok/gef family
URO-D                PF01208.12   343 seq1431_BIOID52481   -            354  1.7e-140  467.7   0.0   1   1  1.4e-144  1.9e-140  467.5   0.0     2   342     5   347     4   348 0.98 Uroporphyrinogen decarboxylase (URO-D)
Voltage_CLC          PF00654.15   355 seq1433_BIOID52481   -            438   2.3e-73  247.1  34.0   1   1   1.7e-77   2.3e-73  247.1  23.6     6   354    87   422    79   423 0.91 Voltage gated chloride channel
EamA                 PF00892.15   126 seq1434_BIOID52481   -            306   9.4e-37  125.7  35.8   1   2   1.9e-25   2.5e-21   75.8   7.3     1   125    18   140    18   141 0.93 EamA-like transporter family
EamA                 PF00892.15   126 seq1434_BIOID52481   -            306   9.4e-37  125.7  35.8   2   2   3.1e-19   4.2e-15   55.7  12.0     1   125   160   284   160   285 0.87 EamA-like transporter family
ECH                  PF00378.15   245 seq1435_BIOID52481   -            261   4.7e-43  146.9   0.0   1   1   3.9e-47   5.3e-43  146.7   0.0     4   245    10   253     7   253 0.93 Enoyl-CoA hydratase/isomerase family
TK                   PF00265.13   176 seq1437_BIOID52481   -            205   2.6e-64  215.9   0.0   1   1   2.2e-68   2.9e-64  215.7   0.0     1   176     2   186     2   186 0.99 Thymidine kinase
Ribonuc_red_sm       PF00268.16   281 seq1438_BIOID52481   -            319   1.3e-81  273.6   0.1   1   1   1.1e-85   1.5e-81  273.3   0.1     1   280     1   280     1   281 0.97 Ribonucleotide reductase, small chain
DUF1116              PF06545.6    216 seq1439_BIOID52481   -            419   3.1e-99  330.3   1.3   1   1  3.3e-103   4.5e-99  329.7   0.9     1   216    87   303    87   303 0.99 Protein of unknown function (DUF1116)
Cytochrom_B_N        PF00033.14   188 seq1440_BIOID52481   -            217   1.4e-20   73.3  19.2   1   1   2.5e-24   1.7e-20   73.0  13.3     4   188    10   186     7   186 0.92 Cytochrome b(N-terminal)/b6/petB
Ni_hydr_CYTB         PF01292.15   182 seq1440_BIOID52481   -            217   1.4e-18   66.8  17.8   1   1   2.5e-22   1.7e-18   66.5  12.3     5   182    13   186     9   186 0.89 Prokaryotic cytochrome b561
Aldedh               PF00171.17   462 seq1442_BIOID52481   -            479  3.8e-164  546.3   1.0   1   1  6.1e-168  4.2e-164  546.1   0.7     8   462    22   475    15   475 0.98 Aldehyde dehydrogenase family
LuxC                 PF05893.9    400 seq1442_BIOID52481   -            479   0.00011   20.9   0.0   1   1   3.3e-08   0.00023   19.9   0.0    88   285   142   335   135   362 0.81 Acyl-CoA reductase (LuxC)
Pribosyltran         PF00156.22   125 seq1447_BIOID52481   -            152   2.2e-11   43.4   0.0   1   1   2.3e-15   3.2e-11   42.9   0.0     2   112     4   105     3   112 0.87 Phosphoribosyl transferase domain
HATPase_c            PF02518.21   111 seq1449_BIOID52481   -            474   1.9e-21   75.7   0.0   1   1   7.1e-25   3.2e-21   74.9   0.0     5   109   367   470   363   472 0.92 Histidine kinase-, DNA gyrase B-, and HSP90-like ATPase
HisKA                PF00512.20    68 seq1449_BIOID52481   -            474     4e-13   49.0   0.3   1   1   2.8e-16   1.3e-12   47.4   0.2     6    67   260   319   256   320 0.91 His Kinase A (phospho-acceptor) domain
HAMP                 PF00672.20    70 seq1449_BIOID52481   -            474   2.2e-11   43.6  11.1   1   1   2.5e-13   1.1e-09   38.1   0.1     2    69   185   251   184   252 0.90 HAMP domain
Antitoxin-MazE       PF04014.13    47 seq1453_BIOID52481   -             83   4.2e-09   35.8   0.0   1   1   4.7e-13   6.4e-09   35.2   0.0     1    45     6    49     6    51 0.94 Antidote-toxin recognition MazE
ABC_tran             PF00005.22   118 seq1455_BIOID52481   -            404   1.4e-27   96.2   0.0   1   1   5.6e-31   2.5e-27   95.4   0.0     1   117    86   204    86   205 0.93 ABC transporter
TOBE_2               PF08402.5     75 seq1455_BIOID52481   -            404   4.1e-19   68.2   0.0   1   1   2.2e-22   9.8e-19   67.0   0.0     1    75   322   402   322   402 0.93 TOBE domain
Amidohydro_3         PF07969.6    404 seq1456_BIOID52481   -            432   2.9e-56  191.3   1.2   1   1   2.5e-59   1.1e-55  189.3   0.8     1   404    58   384    58   384 0.98 Amidohydrolase family
Amidohydro_4         PF13147.1    304 seq1456_BIOID52481   -            432   7.6e-16   58.8   0.9   1   1   2.1e-19   9.7e-16   58.5   0.6     1   303    53   382    53   383 0.95 Amidohydrolase
Amidohydro_5         PF13594.1     68 seq1456_BIOID52481   -            432     1e-05   25.1   1.8   1   1   4.7e-09   2.1e-05   24.1   0.1     2    45    29    85    28   135 0.74 Amidohydrolase
SbmA_BacA            PF05992.7    315 seq1457_BIOID52481   -            406    2e-164  546.2  12.2   1   1  4.1e-168  2.8e-164  545.7   8.5     1   314    80   393    80   394 1.00 SbmA/BacA-like family
ABC_membrane_2       PF06472.10   282 seq1457_BIOID52481   -            406   4.2e-13   48.9   8.2   1   1   3.8e-16   2.6e-12   46.3   5.7    20   214    79   284    70   343 0.87 ABC transporter transmembrane region 2
Glycos_transf_4      PF00953.16   159 seq1458_BIOID52481   -            367   1.1e-28   99.9  21.3   1   1   7.8e-33   1.1e-28   99.9  14.8     3   157    75   233    73   235 0.94 Glycosyl transferase family 4
HDPD                 PF02924.9    118 seq1459_BIOID52481   -            112   2.8e-15   56.0   1.0   1   1   2.4e-19   3.3e-15   55.8   0.7    19   114    22   108     4   111 0.84 Bacteriophage lambda head decoration protein D
PTS_EIIC             PF02378.13   321 seq1463_BIOID52481   -            485   6.8e-42  143.3  31.5   1   1   9.9e-46   6.8e-42  143.3  21.9     3   321   113   396   111   396 0.92 Phosphotransferase system, EIIC
PTS_EIIB             PF00367.15    35 seq1463_BIOID52481   -            485   2.5e-16   58.4   0.3   1   1   6.2e-20   4.2e-16   57.7   0.2     1    35     9    43     9    43 0.98 phosphotransferase system, EIIB
PemK                 PF02452.12   110 seq1465_BIOID52481   -            116   1.5e-20   73.3   0.0   1   1   1.2e-24   1.7e-20   73.1   0.0     1   109     8   114     8   115 0.93 PemK-like protein
Thiolase_N           PF00108.18   264 seq1467_BIOID52481   -            394  2.2e-107  357.8   6.4   1   1  4.2e-111  2.8e-107  357.4   4.4     1   264     1   263     1   263 0.99 Thiolase, N-terminal domain
Thiolase_C           PF02803.13   123 seq1467_BIOID52481   -            394     1e-53  179.8   1.4   1   1   1.5e-57     1e-53  179.8   0.9     1   123   270   392   270   392 0.99 Thiolase, C-terminal domain
HhH-GPD              PF00730.20   121 seq1468_BIOID52481   -            350     3e-22   79.0   0.0   1   1   9.7e-26   4.4e-22   78.4   0.0     2   118    36   167    35   170 0.97 HhH-GPD superfamily base excision DNA repair protein
HHH                  PF00633.18    30 seq1468_BIOID52481   -            350   3.1e-08   32.7   0.0   1   1   1.3e-11   6.1e-08   31.8   0.0     2    29   100   127    99   128 0.96 Helix-hairpin-helix motif
EndIII_4Fe-2S        PF10576.4     17 seq1468_BIOID52481   -            350   3.9e-05   23.5   5.6   1   1   1.6e-08   7.5e-05   22.6   3.9     1    17   192   208   192   208 0.98 Iron-sulfur binding domain of endonuclease III
MFS_1                PF07690.11   354 seq1469_BIOID52481   -            421   5.4e-23   81.1  40.2   1   1   5.8e-27   7.9e-23   80.6  23.2    22   351    33   365    25   366 0.79 Major Facilitator Superfamily
Beta-lactamase       PF00144.19   330 seq1470_BIOID52481   -            434   1.5e-71  241.0   1.0   1   1   1.3e-75   1.7e-71  240.8   0.7     1   328    43   412    43   414 0.95 Beta-lactamase
DUF1100              PF06500.6    411 seq1472_BIOID52481   -            414  1.4e-222  738.4   0.0   1   1  3.5e-226  1.6e-222  738.2   0.0     1   411     1   414     1   414 0.99 Alpha/beta hydrolase of unknown function (DUF1100)
Abhydrolase_5        PF12695.2    142 seq1472_BIOID52481   -            414   2.3e-08   33.7   0.0   1   1   9.2e-12   4.2e-08   32.9   0.0     1   121   196   375   196   392 0.75 Alpha/beta hydrolase family
Abhydrolase_6        PF12697.2    228 seq1472_BIOID52481   -            414   2.2e-06   27.6   0.4   1   1   9.9e-10   4.5e-06   26.6   0.1    12   107   208   326   197   390 0.70 Alpha/beta hydrolase family
Aconitase            PF00330.15   465 seq1473_BIOID52481   -            753   1.1e-47  162.4   0.1   1   1   2.4e-51   1.6e-47  161.9   0.1    91   450   113   456    38   471 0.88 Aconitase family (aconitate hydratase)
Aconitase_C          PF00694.14   131 seq1473_BIOID52481   -            753     7e-06   26.0   0.0   1   1     2e-09   1.4e-05   25.1   0.0    84   129   637   683   624   685 0.89 Aconitase C-terminal domain
AcetylCoA_hydro      PF02550.10   198 seq1474_BIOID52481   -            492   4.6e-76  254.8   0.0   1   1   1.4e-79   6.4e-76  254.4   0.0     1   198     1   213     1   213 0.99 Acetyl-CoA hydrolase/transferase N-terminal domain
AcetylCoA_hyd_C      PF13336.1    154 seq1474_BIOID52481   -            492   5.7e-40  136.3   0.0   1   1   2.1e-43   9.5e-40  135.6   0.0     3   153   317   461   316   462 0.98 Acetyl-CoA hydrolase/transferase C-terminal domain
CitF                 PF04223.7    466 seq1474_BIOID52481   -            492   2.3e-05   23.1   0.1   1   1   8.7e-09   3.9e-05   22.3   0.1   291   403   312   431   284   439 0.74 Citrate lyase, alpha subunit (CitF)
PadR                 PF03551.9     75 seq1475_BIOID52481   -            207   6.7e-16   57.7   0.1   1   1   8.1e-20   1.1e-15   57.0   0.1     1    74    67   136    67   137 0.93 Transcriptional regulator PadR-like family
Phage_cap_E          PF03864.10   329 seq1478_BIOID52481   -            350   1.5e-63  214.5   0.2   1   1   1.3e-67   1.7e-63  214.4   0.2     1   328    13   348    13   349 0.93 Phage major capsid protein E
MFS_1                PF07690.11   354 seq1479_BIOID52481   -            393   3.6e-24   85.0  59.8   1   1   2.7e-26   3.7e-22   78.4  35.7     2   328    14   320    10   327 0.84 Major Facilitator Superfamily
PTS_EIIC             PF02378.13   321 seq1482_BIOID52481   -            598   2.7e-82  276.0  29.9   1   1     4e-86   2.7e-82  276.0  20.7     1   321    87   429    87   429 0.94 Phosphotransferase system, EIIC
PTS_EIIB             PF00367.15    35 seq1482_BIOID52481   -            598   1.4e-16   59.2   0.1   1   1   4.6e-20   3.1e-16   58.1   0.1     3    35   522   554   520   554 0.97 phosphotransferase system, EIIB
Endonuclease_5       PF04493.9    206 seq1483_BIOID52481   -            223   1.4e-70  236.7   0.0   1   1   1.2e-74   1.6e-70  236.5   0.0     1   205     9   208     9   209 0.99 Endonuclease V
Peripla_BP_3         PF13377.1    160 seq1484_BIOID52481   -            339   4.2e-29  101.4   0.0   1   1   3.7e-32   1.3e-28   99.9   0.0     2   160   180   339   179   339 0.88 Periplasmic binding protein-like domain
Peripla_BP_1         PF00532.16   279 seq1484_BIOID52481   -            339   1.5e-19   70.2   0.0   1   1   5.9e-23     2e-19   69.7   0.0     2   268    71   326    70   336 0.87 Periplasmic binding proteins and sugar binding domain of LacI family
LacI                 PF00356.16    46 seq1484_BIOID52481   -            339   2.2e-19   68.6   0.3   1   1   1.7e-22   5.9e-19   67.3   0.0     1    46    14    59    14    59 0.99 Bacterial regulatory proteins, lacI family
LolA                 PF03548.10   165 seq1489_BIOID52481   -            204   3.3e-57  192.5   4.4   1   1   2.8e-61   3.8e-57  192.3   3.0     2   165    34   192    33   192 0.99 Outer membrane lipoprotein carrier protein LolA
OmpA                 PF00691.15    97 seq1490_BIOID52481   -            219   1.2e-23   83.2   0.1   1   1     4e-27   1.8e-23   82.6   0.1     1    97   115   210   115   210 0.97 OmpA family
Gly-zipper_Omp       PF13488.1     46 seq1490_BIOID52481   -            219   1.2e-12   47.1  16.5   1   1   2.7e-16   1.2e-12   47.1  11.4     1    46    37    85    37    85 0.95 Glycine zipper
Gly-zipper_YMGG      PF13441.1     45 seq1490_BIOID52481   -            219   6.8e-09   34.9  18.1   1   1   1.5e-12   6.8e-09   34.9  12.5     5    45    33    80    29    80 0.81 YMGG-like Gly-zipper
DUF2791              PF10923.3    417 seq1491_BIOID52481   -            438  3.3e-169  562.8   0.0   1   1  2.8e-173  3.8e-169  562.5   0.0     1   416     6   413     6   414 0.99 P-loop Domain of unknown function (DUF2791)
DUF2877              PF11392.3    111 seq1492_BIOID52481   -            271   2.4e-28   98.4   0.0   1   1   3.7e-32   5.1e-28   97.3   0.0     1   110   158   265   158   266 0.89 Protein of unknown function (DUF2877)
ABC_tran             PF00005.22   118 seq1493_BIOID52481   -            400   3.9e-26   91.6   0.0   1   1   2.4e-29   8.4e-26   90.5   0.0     1   117    68   192    68   193 0.97 ABC transporter
CBS                  PF00571.23    57 seq1493_BIOID52481   -            400   1.8e-06   27.4   0.0   1   1   3.5e-07    0.0012   18.3   0.0    32    55   369   392   346   394 0.86 CBS domain
SmpA_OmlA            PF04355.8     71 seq1496_BIOID52481   -            113   5.7e-27   93.0   0.3   1   1   5.1e-31     7e-27   92.7   0.2     1    70    35   104    35   105 0.98 SmpA / OmlA family
cNMP_binding         PF00027.24    91 seq1497_BIOID52481   -            232   7.4e-13   48.0   0.0   1   1   8.9e-17   1.2e-12   47.3   0.0     3    87    35   119    33   122 0.95 Cyclic nucleotide-binding domain
Wzz                  PF02706.10   152 seq1499_BIOID52481   -            348   5.4e-15   55.4   1.7   1   1   8.6e-19   1.2e-14   54.3   1.2     1   113    15   188    15   247 0.69 Chain length determinant protein
HAD_2                PF13419.1    176 seq1500_BIOID52481   -            221   7.6e-21   75.0   0.1   1   1   6.6e-25   9.1e-21   74.7   0.0     1   176     7   185     7   185 0.86 Haloacid dehalogenase-like hydrolase
BPD_transp_1         PF00528.17   185 seq1501_BIOID52481   -            317   6.8e-24   84.2  18.7   1   1     5e-28   6.8e-24   84.2  12.9     1   183   117   313   115   315 0.91 Binding-protein-dependent transport system inner membrane component
DUF1615              PF07759.7    319 seq1502_BIOID52481   -            364  1.2e-148  493.9   0.0   1   1    1e-152  1.4e-148  493.7   0.0     2   318    49   363    48   364 0.99 Protein of unknown function (DUF1615)
DUF416               PF04222.7    191 seq1503_BIOID52481   -            196   4.3e-87  290.0   0.1   1   1   3.5e-91   4.8e-87  289.9   0.1     1   189     4   192     4   194 0.99 Protein of unknown function (DUF416)
AAA_12               PF13087.1    199 seq1504_BIOID52481   -            338   3.8e-20   71.9   0.0   1   1     1e-22   4.7e-19   68.4   0.0    84   198    16   136     3   137 0.85 AAA domain
PLDc_2               PF13091.1    126 seq1504_BIOID52481   -            338   8.3e-12   44.8   0.1   1   1     3e-15   1.4e-11   44.1   0.1     1    99   193   304   193   333 0.78 PLD-like domain
PLDc                 PF00614.17    28 seq1504_BIOID52481   -            338   8.1e-06   25.3   0.0   1   1   4.6e-09   2.1e-05   24.0   0.0     2    25   277   300   276   302 0.93 Phospholipase D Active site motif
Iron_traffic         PF04362.9     88 seq1505_BIOID52481   -             91   1.5e-41  139.5   1.1   1   1   1.2e-45   1.7e-41  139.4   0.8     1    88     1    88     1    88 0.99 Bacterial Fe(2+) trafficking
CreD                 PF06123.7    430 seq1506_BIOID52481   -            450  9.8e-157  521.7   0.0   1   1  8.2e-161  1.1e-156  521.5   0.0     2   430     5   428     4   428 0.99 Inner membrane protein CreD
Ank_2                PF12796.2     89 seq1507_BIOID52481   -            201   3.2e-30  104.1   1.5   1   2   3.3e-16   8.9e-13   48.2   0.1     3    86    12    99    10   102 0.96 Ankyrin repeats (3 copies)
Ank_2                PF12796.2     89 seq1507_BIOID52481   -            201   3.2e-30  104.1   1.5   2   2   2.3e-11   6.2e-08   32.7   0.0    39    83   157   201   152   201 0.94 Ankyrin repeats (3 copies)
Ank_4                PF13637.1     54 seq1507_BIOID52481   -            201   1.9e-28   98.1   0.8   1   2   8.3e-12   2.3e-08   34.2   0.0     8    54    13    59    10    59 0.97 Ankyrin repeats (many copies)
Ank_4                PF13637.1     54 seq1507_BIOID52481   -            201   1.9e-28   98.1   0.8   2   2   2.3e-09   6.4e-06   26.4   0.0    16    54   159   197   155   197 0.96 Ankyrin repeats (many copies)
Ank                  PF00023.25    33 seq1507_BIOID52481   -            201   2.4e-24   83.7   6.3   1   2   7.6e-10   2.1e-06   27.1   0.0     2    32    39    69    38    70 0.96 Ankyrin repeat
Ank                  PF00023.25    33 seq1507_BIOID52481   -            201   2.4e-24   83.7   6.3   2   2   1.9e-08   5.1e-05   22.7   0.0     2    33   139   175   138   175 0.97 Ankyrin repeat
Peripla_BP_4         PF13407.1    258 seq1508_BIOID52481   -            318   1.8e-44  151.9   6.7   1   1   4.9e-48   2.2e-44  151.6   4.6     1   243    26   274    26   287 0.91 Periplasmic binding protein domain
Peripla_BP_1         PF00532.16   279 seq1508_BIOID52481   -            318   1.2e-16   60.6   0.1   1   1   3.4e-20   1.6e-16   60.2   0.1    15   223    37   252    25   295 0.85 Periplasmic binding proteins and sugar binding domain of LacI family
Epimerase            PF01370.16   236 seq1509_BIOID52481   -            326   7.2e-50  169.5   0.0   1   1   3.3e-53   9.1e-50  169.1   0.0     1   236     2   236     2   236 0.92 NAD dependent epimerase/dehydratase family
3Beta_HSD            PF01073.14   280 seq1509_BIOID52481   -            326   1.9e-12   46.3   0.0   1   1   9.9e-16   2.7e-12   45.8   0.0     1   223     3   219     3   224 0.79 3-beta hydroxysteroid dehydrogenase/isomerase family
RmlD_sub_bind        PF04321.12   287 seq1509_BIOID52481   -            326   8.4e-10   37.8   0.0   1   1   9.2e-13   2.5e-09   36.3   0.0     3   155     2   174     1   264 0.79 RmlD substrate binding domain
NAD_binding_4        PF07993.7    249 seq1509_BIOID52481   -            326   2.1e-07   30.0   0.0   1   1   4.1e-08   0.00011   21.0   0.0    86   210    67   184    47   220 0.84 Male sterility protein
Packaging_FI         PF14000.1    125 seq1510_BIOID52481   -            132   3.4e-43  146.6   2.4   1   1   2.8e-47   3.8e-43  146.5   1.6     1   125     2   129     2   129 0.99 DNA packaging protein FI
Glyco_hydro_1        PF00232.13   455 seq1512_BIOID52481   -            476  2.1e-130  434.8   0.2   1   1  1.9e-134  2.6e-130  434.5   0.1     4   454     5   472     2   473 0.92 Glycosyl hydrolase family 1
MgsA_C               PF12002.3    168 seq1514_BIOID52481   -            447   3.2e-68  228.5   0.6   1   1   4.5e-71   5.5e-68  227.7   0.4     1   167   268   435   268   436 0.99 MgsA AAA+ ATPase C terminal
AAA                  PF00004.24   132 seq1514_BIOID52481   -            447   2.4e-18   66.4   0.1   1   1   2.3e-20   2.8e-17   63.0   0.0     1   126    53   159    53   165 0.91 ATPase family associated with various cellular activities (AAA)
RuvB_N               PF05496.7    234 seq1514_BIOID52481   -            447   3.5e-16   58.8   0.1   1   1   1.6e-18     2e-15   56.3   0.0    15   133    17   138     7   155 0.79 Holliday junction DNA helicase ruvB N-terminus
AAA_5                PF07728.9    139 seq1514_BIOID52481   -            447   8.9e-08   31.8   0.1   1   1   9.5e-10   1.2e-06   28.2   0.1     2   102    53   143    52   236 0.84 AAA domain (dynein-related subfamily)
AAA_19               PF13245.1     76 seq1514_BIOID52481   -            447   1.4e-07   31.0   0.4   1   1   1.3e-09   1.6e-06   27.6   0.0    10    62    51    95    43   134 0.65 Part of AAA domain
DUF3393              PF11873.3    204 seq1518_BIOID52481   -            360   7.3e-75  250.8   0.0   1   1   1.4e-78   9.7e-75  250.4   0.0     1   204     3   192     3   192 0.99 Domain of unknown function (DUF3393)
SLT                  PF01464.15   121 seq1518_BIOID52481   -            360   9.6e-30  102.4   0.1   1   1   2.2e-33   1.5e-29  101.8   0.0     3   118   197   320   195   323 0.95 Transglycosylase SLT domain
Crl                  PF07417.7    127 seq1519_BIOID52481   -            133     1e-54  183.5   0.1   1   1   8.7e-59   1.2e-54  183.3   0.1     2   122     3   123     2   131 0.96 Transcriptional regulator Crl
2-Hacid_dh_C         PF02826.14   178 seq1520_BIOID52481   -            328   3.4e-62  208.6   0.0   1   1   1.2e-65   5.4e-62  207.9   0.0     1   178   112   291   112   291 0.97 D-isomer specific 2-hydroxyacid dehydrogenase, NAD binding domain
2-Hacid_dh           PF00389.25   133 seq1520_BIOID52481   -            328   2.2e-31  107.9   0.1   1   1   5.5e-35   2.5e-31  107.7   0.1     1   133     9   323     9   323 0.97 D-isomer specific 2-hydroxyacid dehydrogenase, catalytic domain
AA_kinase            PF00696.23   241 seq1521_BIOID52481   -            297   5.8e-25   88.1   0.0   1   1     1e-28   1.4e-24   86.8   0.0     1   239     2   277     2   279 0.79 Amino acid kinase family
Phage_attach         PF05354.6    117 seq1525_BIOID52481   -            117   4.4e-63  209.9   0.1   1   1   7.1e-67   4.8e-63  209.8   0.1     1   117     1   117     1   117 1.00 Phage Head-Tail Attachment
Gifsy-2              PF13856.1     95 seq1525_BIOID52481   -            117   1.4e-29  101.9   0.0   1   1   2.4e-33   1.6e-29  101.7   0.0     1    95     4   105     4   105 0.99 ATP-binding sugar transporter from pro-phage
DUF3521              PF12035.3     35 seq1526_BIOID52481   -             57   4.2e-18   64.7   0.2   1   1   4.4e-22   6.1e-18   64.2   0.2     1    35     1    35     1    35 0.98 Protein of unknown function (DUF3521)
Pyr_redox_2          PF07992.9    200 seq1527_BIOID52481   -            847     2e-36  125.6   0.0   1   1   3.9e-39   8.8e-36  123.5   0.0     1   198     5   285     5   287 0.95 Pyridine nucleotide-disulphide oxidoreductase
NIR_SIR              PF01077.17   157 seq1527_BIOID52481   -            847   2.8e-27   94.8   0.1   1   1   3.5e-30     8e-27   93.4   0.0     2   150   632   770   631   776 0.94 Nitrite and sulphite reductase 4Fe-4S domain
Fer2_BFD             PF04324.10    55 seq1527_BIOID52481   -            847   2.8e-21   75.1   4.8   1   1     7e-19   1.6e-15   56.7   2.0     2    53   423   472   422   474 0.93 BFD-like [2Fe-2S] binding domain
Pyr_redox            PF00070.22    80 seq1527_BIOID52481   -            847   1.5e-15   57.2   0.7   1   1   6.4e-19   1.5e-15   57.2   0.5     2    72   148   219   147   229 0.91 Pyridine nucleotide-disulphide oxidoreductase
NIR_SIR_ferr         PF03460.12    69 seq1527_BIOID52481   -            847   4.4e-12   45.3   0.0   1   1     4e-15   9.1e-12   44.3   0.0     3    68   560   622   558   623 0.95 Nitrite/Sulfite reductase ferredoxin-like half domain
Pyr_redox_3          PF13738.1    203 seq1527_BIOID52481   -            847     2e-08   34.3   0.4   1   1   1.5e-09   3.5e-06   27.1   0.0    78   196    55   174    42   179 0.83 Pyridine nucleotide-disulphide oxidoreductase
DEDD_Tnp_IS110       PF01548.12   144 seq1528_BIOID52481   -             54     2e-06   27.4   0.0   1   1   1.5e-10   2.1e-06   27.3   0.0    52   108     1    52     1    54 0.92 Transposase
Bac_DNA_binding      PF00216.16    90 seq1530_BIOID52481   -             90   3.2e-33  113.4   1.4   1   1   2.6e-37   3.6e-33  113.3   1.0     1    90     1    90     1    90 0.99 Bacterial DNA-binding protein
FAD_binding_2        PF00890.19   421 seq1532_BIOID52481   -            540  3.9e-107  358.5   1.3   1   1  1.7e-110  4.7e-107  358.3   0.9     1   421    10   392    10   392 0.95 FAD binding domain
Succ_DH_flav_C       PF02910.15   129 seq1532_BIOID52481   -            540   3.1e-19   68.9   0.2   1   1     2e-22   5.5e-19   68.1   0.1     2    88   441   521   440   526 0.96 Fumarate reductase flavoprotein C-term
Pyr_redox_2          PF07992.9    200 seq1532_BIOID52481   -            540   4.5e-12   46.1   3.0   1   1   4.3e-13   1.2e-09   38.2   2.1     1   196    10   377    10   380 0.81 Pyridine nucleotide-disulphide oxidoreductase
PseudoU_synth_2      PF00849.17   164 seq1533_BIOID52481   -            290     1e-15   57.8   0.1   1   1   6.3e-18   4.3e-14   52.5   0.1     2   164    69   195    68   195 0.87 RNA pseudouridylate synthase
S4                   PF01479.20    48 seq1533_BIOID52481   -            290   2.8e-14   52.1   1.5   1   1   1.1e-17   7.6e-14   50.7   0.0     1    48     7    52     7    52 0.98 S4 domain
DUF2877              PF11392.3    111 seq1534_BIOID52481   -            287   4.1e-33  113.7   0.1   1   1   5.8e-37   7.9e-33  112.8   0.0     1   110   167   276   167   277 0.98 Protein of unknown function (DUF2877)
DUF1375              PF07119.7     76 seq1535_BIOID52481   -             60   1.4e-13   50.3   0.1   1   1   1.5e-17     2e-13   49.8   0.1     6    66     8    60     3    60 0.90 Protein of unknown function (DUF1375)
BPD_transp_1         PF00528.17   185 seq1538_BIOID52481   -            281   4.9e-14   52.1  21.2   1   1   3.6e-18   4.9e-14   52.1  14.7     3   180    81   269    79   274 0.83 Binding-protein-dependent transport system inner membrane component
Epimerase_2          PF02350.14   346 seq1539_BIOID52481   -            390  1.4e-126  421.8   0.0   1   1  1.2e-130  1.6e-126  421.6   0.0     2   346    36   384    35   384 0.97 UDP-N-acetylglucosamine 2-epimerase
BPD_transp_1         PF00528.17   185 seq1540_BIOID52481   -            354   2.5e-26   92.2  16.2   1   1   1.8e-30   2.5e-26   92.2  11.2     1   176   163   324   163   332 0.91 Binding-protein-dependent transport system inner membrane component
Minor_tail_Z         PF06763.6    189 seq1541_BIOID52481   -            192   2.7e-90  300.9  15.6   1   1   2.2e-94     3e-90  300.8  10.8     1   189     3   192     3   192 1.00 Prophage minor tail protein Z (GPZ)
DEAD                 PF00270.24   173 seq1543_BIOID52481   -            732   6.3e-27   94.0   0.0   1   1   1.9e-30   1.3e-26   93.0   0.0     2   167    26   197    25   202 0.87 DEAD/DEAH box helicase
Helicase_C           PF00271.26    78 seq1543_BIOID52481   -            732   4.5e-11   42.3   0.1   1   1   1.8e-14   1.2e-10   40.9   0.0    10    76   295   362   293   364 0.96 Helicase conserved C-terminal domain
Aminotran_1_2        PF00155.16   363 seq1544_BIOID52481   -            390   7.1e-60  202.7   0.0   1   1   5.9e-64   8.1e-60  202.5   0.0     3   360    30   379    28   382 0.94 Aminotransferase class I and II
ProQ                 PF04352.8    115 seq1545_BIOID52481   -             82   2.4e-17   62.4   0.0   1   1   1.9e-21   2.6e-17   62.3   0.0    32   110     1    80     1    82 0.96 ProQ/FINO family
DUF1481              PF07356.7    195 seq1546_BIOID52481   -            211   5.4e-71  237.9   0.6   1   1   4.5e-75   6.2e-71  237.7   0.4     1   195    22   207    22   207 0.99 Protein of unknown function (DUF1481)
SmpB                 PF01668.13    68 seq1547_BIOID52481   -            160   1.3e-29  101.6   0.0   1   1   1.5e-33   2.1e-29  100.9   0.0     2    67    13    78    12    80 0.96 SmpB protein
Cytochrom_B_N        PF00033.14   188 seq1548_BIOID52481   -            188   8.4e-25   87.1   9.4   1   1   1.4e-28   9.5e-25   86.9   6.5     3   187    16   184    14   185 0.96 Cytochrome b(N-terminal)/b6/petB
Ni_hydr_CYTB         PF01292.15   182 seq1548_BIOID52481   -            188   1.2e-21   76.8  10.2   1   1     2e-25   1.4e-21   76.6   7.0     1   181    16   184    16   185 0.92 Prokaryotic cytochrome b561
Pro_CA               PF00484.14   148 seq1549_BIOID52481   -            219   2.7e-48  163.5   0.0   1   1   2.4e-52   3.3e-48  163.3   0.0     1   147    34   188    34   189 0.85 Carbonic anhydrase
Glyco_transf_9       PF01075.12   247 seq1552_BIOID52481   -            348   2.7e-89  298.5   0.0   1   1   2.3e-93   3.1e-89  298.3   0.0     1   247    69   324    69   324 0.98 Glycosyltransferase family 9 (heptosyltransferase)
ABC_tran             PF00005.22   118 seq1553_BIOID52481   -            500   9.9e-38  129.0   0.0   1   2   1.8e-25     5e-22   78.3   0.0     1   118    49   174    49   174 0.95 ABC transporter
ABC_tran             PF00005.22   118 seq1553_BIOID52481   -            500   9.9e-38  129.0   0.0   2   2     3e-16   8.3e-13   48.6   0.0     5   117   304   430   300   431 0.88 ABC transporter
AAA_21               PF13304.1    303 seq1553_BIOID52481   -            500   1.5e-14   54.5   1.7   1   1   1.5e-12   4.2e-09   36.6   0.2     1   297    37   203    37   203 0.84 AAA domain
SLT                  PF01464.15   121 seq1557_BIOID52481   -            200   3.8e-31  106.9   0.0   1   1   3.5e-35   4.8e-31  106.6   0.0     2   118    53   168    52   171 0.95 Transglycosylase SLT domain
DUF3521              PF12035.3     35 seq1558_BIOID52481   -             48     2e-12   46.6   1.9   1   1   2.3e-16   3.1e-12   45.9   1.4     1    34    11    41    11    42 0.98 Protein of unknown function (DUF3521)
HTH_AraC             PF00165.18    42 seq1560_BIOID52481   -            307   1.1e-21   75.8   0.1   1   2   2.4e-14   1.1e-10   40.8   0.0     1    41   203   243   203   244 0.96 Bacterial regulatory helix-turn-helix proteins, AraC family
HTH_AraC             PF00165.18    42 seq1560_BIOID52481   -            307   1.1e-21   75.8   0.1   2   2   7.6e-12   3.5e-08   32.9   0.0     1    41   255   293   255   294 0.93 Bacterial regulatory helix-turn-helix proteins, AraC family
HTH_18               PF12833.2     81 seq1560_BIOID52481   -            307   8.5e-17   60.9   0.1   1   1   2.8e-20   1.3e-16   60.3   0.0     2    80   217   294   216   295 0.94 Helix-turn-helix domain
AraC_binding         PF02311.14   136 seq1560_BIOID52481   -            307   5.8e-07   29.1   0.2   1   1     3e-10   1.4e-06   27.9   0.1    27    90    75   138    65   214 0.87 AraC-like ligand binding domain
Ribosomal_S2         PF00318.15   211 seq1562_BIOID52481   -            306   3.3e-85  284.4   0.0   1   1   2.9e-89     4e-85  284.2   0.0     1   211    74   290    74   290 0.99 Ribosomal protein S2
Phage_tail_U         PF06141.6    133 seq1563_BIOID52481   -            131   4.2e-63  211.1   0.4   1   1   3.4e-67   4.6e-63  211.0   0.3     1   133     1   131     1   131 0.99 Phage minor tail protein U
Nuc_H_symport        PF03825.11   400 seq1567_BIOID52481   -            434  3.4e-189  628.5  40.8   1   1  5.7e-193  3.9e-189  628.3  28.3     1   399    17   422    17   423 1.00 Nucleoside H+ symporter
MFS_1                PF07690.11   354 seq1567_BIOID52481   -            434   2.2e-11   42.9  55.7   1   1     3e-12     2e-08   33.2  12.5    33   173   268   418   258   432 0.83 Major Facilitator Superfamily
Ligase_CoA           PF00549.14   153 seq1568_BIOID52481   -            515   3.9e-48  162.8   0.0   1   1   9.2e-51   6.3e-47  158.8   0.0     1   148   346   503   346   508 0.97 CoA-ligase
CoA_binding          PF02629.14    96 seq1568_BIOID52481   -            515   2.3e-19   69.5   0.2   1   1   1.9e-21   1.3e-17   63.9   0.0     3    96   189   284   187   284 0.98 CoA binding domain
DUF2754              PF10953.3     70 seq1569_BIOID52481   -             79   2.1e-47  158.9   2.6   1   1   1.9e-51   2.6e-47  158.6   1.8     1    70    10    79    10    79 0.99 Protein of unknown function (DUF2754)
Esterase             PF00756.15   251 seq1570_BIOID52481   -            400   4.4e-49  167.0   0.0   1   1   6.5e-53   4.4e-49  167.0   0.0     1   251   172   391   172   391 0.98 Putative esterase
DUF3327              PF11806.3    122 seq1570_BIOID52481   -            400     9e-37  125.9   0.3   1   1   1.3e-40     9e-37  125.9   0.2     3   121    29   155    21   156 0.97 Domain of unknown function (DUF3327)
Aminotran_3          PF00202.16   339 seq1572_BIOID52481   -            496  4.6e-103  344.5   0.0   1   1    5e-107  6.9e-103  343.9   0.0     8   338   111   433   106   434 0.95 Aminotransferase class-III
tRNA-synt_2b         PF00587.20   173 seq1573_BIOID52481   -            430   2.9e-38  131.0   0.0   1   1   6.1e-42   4.2e-38  130.5   0.0     2   172   173   349   172   350 0.96 tRNA synthetase class II core domain (G, H, P, S and T)
Seryl_tRNA_N         PF02403.17   108 seq1573_BIOID52481   -            430   4.2e-34  116.6   3.5   1   1     1e-37   6.8e-34  116.0   2.4     1   108     1   107     1   107 0.99 Seryl-tRNA synthetase N-terminal domain
DUF2593              PF10767.4    144 seq1576_BIOID52481   -            162   7.6e-72  239.5   6.3   1   1   6.3e-76   8.7e-72  239.4   4.3     2   144    20   162    19   162 0.99 Protein of unknown function (DUF2593)
Cyanate_lyase        PF02560.9     73 seq1578_BIOID52481   -            156   1.7e-33  113.8   0.0   1   1   1.9e-37   2.6e-33  113.2   0.0     3    72    85   155    83   156 0.95 Cyanate lyase C-terminal domain
Big_2                PF02368.13    79 seq1582_BIOID52481   -            246   3.1e-13   49.3  10.3   1   1   2.3e-17   3.1e-13   49.3   7.1     2    76   161   238   160   241 0.94 Bacterial Ig-like domain (group 2)
OpuAC                PF04069.7    257 seq1583_BIOID52481   -            330   3.7e-56  190.2   3.9   1   1   3.3e-60   4.5e-56  189.9   2.7     2   256    30   312    29   313 0.94 Substrate binding domain of ABC-type glycine betaine transport system
AA_kinase            PF00696.23   241 seq1584_BIOID52481   -            396   4.4e-43  147.4   2.1   1   1   8.2e-47   5.6e-43  147.1   1.5     2   240    35   263    34   264 0.93 Amino acid kinase family
PUA                  PF01472.15    74 seq1584_BIOID52481   -            396     1e-22   79.4   0.1   1   1   4.6e-26   3.1e-22   77.9   0.1     1    74   305   379   305   379 0.98 PUA domain
UDPG_MGDP_dh_N       PF03721.9    185 seq1585_BIOID52481   -            420   2.5e-61  206.1   0.2   1   1   7.1e-63   2.4e-59  199.7   0.0     2   183     5   189     4   191 0.96 UDP-glucose/GDP-mannose dehydrogenase family, NAD binding domain
UDPG_MGDP_dh         PF00984.14    96 seq1585_BIOID52481   -            420     4e-30  103.7   0.0   1   1   2.3e-33     8e-30  102.7   0.0     2    93   206   292   205   296 0.88 UDP-glucose/GDP-mannose dehydrogenase family, central domain
UDPG_MGDP_dh_C       PF03720.10   106 seq1585_BIOID52481   -            420   7.5e-19   67.7   0.0   1   1   5.7e-22   1.9e-18   66.4   0.0     1   104   324   419   324   420 0.91 UDP-glucose/GDP-mannose dehydrogenase family, UDP binding domain
NAD_binding_2        PF03446.10   162 seq1585_BIOID52481   -            420     7e-07   29.1   0.1   1   1   2.1e-09   7.1e-06   25.8   0.0     2   110     4   136     3   141 0.76 NAD binding domain of 6-phosphogluconate dehydrogenase
LysR_substrate       PF03466.15   209 seq1587_BIOID52481   -            257   4.7e-27   94.3   0.0   1   1   1.1e-30   7.2e-27   93.7   0.0     2   166    90   255    89   257 0.93 LysR substrate binding domain
HTH_1                PF00126.22    60 seq1587_BIOID52481   -            257   5.5e-21   73.9   2.8   1   1   1.5e-24     1e-20   73.1   1.9     2    60     7    65     6    65 0.97 Bacterial regulatory helix-turn-helix protein, lysR family
tRNA_U5-meth_tr      PF05958.6    352 seq1591_BIOID52481   -            375   3.7e-19   68.5   0.0   1   1   9.9e-20   2.7e-16   59.0   0.0   172   351   208   374   183   375 0.90 tRNA (Uracil-5-)-methyltransferase
Methyltransf_31      PF13847.1    152 seq1591_BIOID52481   -            375   9.7e-10   38.1   0.0   1   1   5.9e-13   1.6e-09   37.3   0.0     5    67   235   295   233   346 0.87 Methyltransferase domain
Methyltransf_26      PF13659.1    117 seq1591_BIOID52481   -            375   4.9e-08   32.8   0.0   1   1   3.4e-11   9.4e-08   31.9   0.0     4    80   237   310   234   365 0.88 Methyltransferase domain
Methyltransf_18      PF12847.2    112 seq1591_BIOID52481   -            375   1.4e-06   28.6   0.0   1   1   1.4e-09     4e-06   27.2   0.0     3    77   235   307   233   329 0.88 Methyltransferase domain
MTS                  PF05175.9    170 seq1591_BIOID52481   -            375   9.4e-06   25.0   0.0   1   1   5.5e-09   1.5e-05   24.3   0.0    32   109   234   311   209   329 0.83 Methyltransferase small domain
MFS_1                PF07690.11   354 seq1592_BIOID52481   -            393   2.1e-24   85.8  47.2   1   1   3.1e-28   2.1e-24   85.8  32.7    14   354    27   346     9   346 0.82 Major Facilitator Superfamily
MFS_2                PF13347.1    427 seq1592_BIOID52481   -            393     2e-07   29.6   9.8   1   1   2.9e-11     2e-07   29.6   6.8   136   331   127   315   124   330 0.75 MFS/sugar transport protein
Glyco_transf_9       PF01075.12   247 seq1593_BIOID52481   -            318   4.3e-84  281.4   0.1   1   1   3.9e-88   5.3e-84  281.1   0.1     1   245    75   315    75   317 0.98 Glycosyltransferase family 9 (heptosyltransferase)
A_deaminase          PF00962.17   330 seq1594_BIOID52481   -            333  7.2e-100  334.0   0.0   1   1  5.9e-104  8.1e-100  333.9   0.0     2   329     6   328     5   329 0.99 Adenosine/AMP deaminase
HATPase_c            PF02518.21   111 seq1595_BIOID52481   -            458   2.6e-27   94.6   0.6   1   1   1.1e-30   7.6e-27   93.1   0.1     2   110   346   449   345   450 0.98 Histidine kinase-, DNA gyrase B-, and HSP90-like ATPase
HisKA                PF00512.20    68 seq1595_BIOID52481   -            458   1.5e-14   53.5   0.4   1   1     8e-18   5.5e-14   51.7   0.0     2    65   238   300   237   302 0.91 His Kinase A (phospho-acceptor) domain
Peptidase_A24        PF01478.13   106 seq1596_BIOID52481   -            155   4.3e-23   81.3   8.3   1   1   3.1e-27   4.3e-23   81.3   5.7     2   104    10   117     8   120 0.87 Type IV leader peptidase family
MarC                 PF01914.12   203 seq1597_BIOID52481   -            215   1.5e-74  249.3  11.2   1   1   1.3e-78   1.7e-74  249.2   7.7     2   203     9   210     8   210 0.99 MarC family integral membrane protein
EF_TS                PF00889.14   221 seq1599_BIOID52481   -            283   2.3e-71  239.5   5.7   1   1   3.3e-75   2.3e-71  239.5   4.0     1   221    57   263    57   263 0.98 Elongation factor TS
UBA                  PF00627.26    37 seq1599_BIOID52481   -            283   3.5e-11   42.4   0.1   1   1   3.4e-14   2.3e-10   39.8   0.1     1    35     4    39     4    40 0.96 UBA/TS-N domain
HTH_3                PF01381.17    55 seq1600_BIOID52481   -             96   8.2e-06   25.4   0.0   1   1   8.4e-10   1.2e-05   24.9   0.0     1    43    38    80    38    82 0.95 Helix-turn-helix
MFS_1                PF07690.11   354 seq1602_BIOID52481   -            417   3.4e-39  134.4  62.3   1   2     2e-31   1.4e-27   96.3  18.8     1   224    41   261    41   270 0.82 Major Facilitator Superfamily
MFS_1                PF07690.11   354 seq1602_BIOID52481   -            417   3.4e-39  134.4  62.3   2   2   8.5e-15   5.8e-11   41.6  23.0     7   168   249   407   247   415 0.82 Major Facilitator Superfamily
Sugar_tr             PF00083.19   451 seq1602_BIOID52481   -            417   3.6e-14   52.0  34.6   1   1   1.2e-17   8.2e-14   50.9   7.2    46   197    71   217    11   222 0.90 Sugar (and other) transporter
MCPsignal            PF00015.16   213 seq1603_BIOID52481   -            546   2.5e-70  236.2  46.9   1   1   1.2e-72   5.6e-69  231.8  19.9     3   213   334   526   332   526 0.99 Methyl-accepting chemotaxis protein (MCP) signalling domain
TarH                 PF02203.10   171 seq1603_BIOID52481   -            546     6e-30  104.2   3.2   1   1   1.3e-33     6e-30  104.2   2.2     2   166    12   177    11   189 0.95 Tar ligand binding domain homologue
HAMP                 PF00672.20    70 seq1603_BIOID52481   -            546   2.2e-14   53.2   0.7   1   1   4.7e-18   2.2e-14   53.2   0.5     2    68   205   271   204   273 0.93 HAMP domain
Phage_lambd_GpG      PF06894.6    127 seq1604_BIOID52481   -            140     1e-57  193.0   1.1   1   1   8.7e-62   1.2e-57  192.8   0.7     1   126     1   125     1   126 0.99 Bacteriophage lambda minor tail protein (GpG)
LysR_substrate       PF03466.15   209 seq1606_BIOID52481   -            293   1.6e-45  154.6   0.1   1   1   3.8e-49   2.6e-45  153.9   0.1     2   204    85   282    84   284 0.98 LysR substrate binding domain
HTH_1                PF00126.22    60 seq1606_BIOID52481   -            293     2e-17   62.5   0.8   1   1   5.5e-21   3.8e-17   61.6   0.6     1    60     3    62     3    62 0.97 Bacterial regulatory helix-turn-helix protein, lysR family
BPD_transp_2         PF02653.11   267 seq1608_BIOID52481   -            341   7.9e-48  162.6  44.5   1   1   7.7e-52   1.1e-47  162.1  30.9     4   267    58   321    55   321 0.92 Branched-chain amino acid transport system / permease component
SpoU_methylase       PF00588.14   142 seq1609_BIOID52481   -            228   3.1e-33  114.5   0.0   1   1   3.4e-37   4.7e-33  113.9   0.0     2   142     3   153     2   153 0.87 SpoU rRNA Methylase family
MbtH                 PF03621.8     54 seq1611_BIOID52481   -             72   9.1e-22   76.0   0.6   1   1   8.2e-26   1.1e-21   75.7   0.4     1    53     1    54     1    55 0.96 MbtH-like protein
DUF3521              PF12035.3     35 seq1612_BIOID52481   -             52   1.3e-06   28.0   0.7   1   1   1.3e-10   1.8e-06   27.5   0.5     1    35    22    47    22    47 0.98 Protein of unknown function (DUF3521)
NLPC_P60             PF00877.14   105 seq1613_BIOID52481   -            275   1.2e-33  114.9   0.0   1   1   7.2e-37   3.3e-33  113.5   0.0     1   105   157   267   157   267 0.98 NlpC/P60 family
AMP-binding          PF00501.23   418 seq1614_BIOID52481   -           1335  1.2e-116  389.4   0.0   1   1  4.5e-120  1.5e-116  389.0   0.0     1   417   524   928   524   929 0.96 AMP-binding enzyme
Condensation         PF00668.15   301 seq1614_BIOID52481   -           1335   2.6e-59  200.4   0.0   1   1   1.2e-62     4e-59  199.8   0.0     2   300    44   342    43   343 0.92 Condensation domain
Thioesterase         PF00975.15   229 seq1614_BIOID52481   -           1335   4.4e-46  157.8   0.4   1   1   1.3e-46   4.5e-43  147.9   0.0     2   216  1109  1320  1108  1333 0.95 Thioesterase domain
PP-binding           PF00550.20    67 seq1614_BIOID52481   -           1335   4.1e-11   42.8   0.1   1   1   3.8e-14   1.3e-10   41.2   0.1     3    65  1022  1082  1020  1084 0.91 Phosphopantetheine attachment site
Amidase_3            PF01520.13   175 seq1618_BIOID52481   -            289   2.7e-52  176.9   0.0   1   1     5e-56   6.8e-52  175.6   0.0     1   174    59   273    59   274 0.99 N-acetylmuramoyl-L-alanine amidase
Phage_tail_T         PF06223.7    103 seq1622_BIOID52481   -            144   1.1e-57  192.6   0.9   1   1   5.4e-56   7.3e-52  173.9   0.1     1   103    11   113    11   113 0.99 Minor tail protein T
CSD                  PF00313.17    66 seq1623_BIOID52481   -             70   3.6e-33  113.0   0.2   1   1   5.8e-37   3.9e-33  112.9   0.1     1    65     5    69     5    70 0.98 'Cold-shock' DNA-binding domain
OB_RNB               PF08206.6     58 seq1623_BIOID52481   -             70   9.9e-06   24.8   0.4   1   1     2e-09   1.4e-05   24.4   0.3     7    29    15    37     7    39 0.86 Ribonuclease B OB domain
Rieske_2             PF13806.1    104 seq1626_BIOID52481   -            108   2.3e-40  136.3   0.0   1   1   1.9e-44   2.6e-40  136.2   0.0     1   103     3   106     3   107 0.98 Rieske-like [2Fe-2S] domain
DUF1116              PF06545.6    216 seq1627_BIOID52481   -            472   1.4e-93  311.8   0.4   1   1   1.4e-97   1.9e-93  311.4   0.3     1   216   143   358   143   358 1.00 Protein of unknown function (DUF1116)
DEAD                 PF00270.24   173 seq1630_BIOID52481   -            444   1.3e-45  154.7   0.0   1   1   1.1e-48   5.1e-45  152.8   0.0     1   171    28   197    28   199 0.92 DEAD/DEAH box helicase
Helicase_C           PF00271.26    78 seq1630_BIOID52481   -            444   5.9e-27   93.2   0.0   1   1   2.5e-30   1.1e-26   92.3   0.0     3    78   268   343   266   343 0.98 Helicase conserved C-terminal domain
ResIII               PF04851.10   184 seq1630_BIOID52481   -            444   8.1e-05   22.4   0.2   1   1   3.8e-08   0.00017   21.3   0.0    31   183    47   192    18   193 0.73 Type III restriction enzyme, res subunit
MFS_1                PF07690.11   354 seq1632_BIOID52481   -            394   6.3e-37  127.0  53.8   1   2     7e-30   4.8e-26   91.2  16.4     2   188    17   198    16   219 0.87 Major Facilitator Superfamily
MFS_1                PF07690.11   354 seq1632_BIOID52481   -            394   6.3e-37  127.0  53.8   2   2   9.7e-15   6.6e-11   41.4  15.8     3   175   218   387   216   394 0.88 Major Facilitator Superfamily
Sugar_tr             PF00083.19   451 seq1632_BIOID52481   -            394   1.6e-12   46.6  16.2   1   1   2.3e-16   1.6e-12   46.6  11.2    43   188    39   181    11   184 0.86 Sugar (and other) transporter
Molybdopterin        PF00384.17   432 seq1635_BIOID52481   -            814  9.8e-114  380.3   0.0   1   1  2.6e-117  1.2e-113  380.0   0.0     1   432   119   576   119   576 0.96 Molybdopterin oxidoreductase
Molydop_binding      PF01568.16   109 seq1635_BIOID52481   -            814   4.7e-29  100.2   0.0   1   1   2.4e-32   1.1e-28   99.0   0.0     1   107   695   806   695   808 0.97 Molydopterin dinucleotide binding domain
Molybdop_Fe4S4       PF04879.11    55 seq1635_BIOID52481   -            814   8.6e-18   63.7   0.9   1   1   3.4e-21   1.5e-17   62.9   0.6     1    55    56   116    56   116 0.98 Molybdopterin oxidoreductase Fe4S4 domain
DUF1271              PF06902.6     64 seq1637_BIOID52481   -             76   5.8e-29   99.5   0.0   1   1   4.8e-33   6.6e-29   99.4   0.0     1    64    13    76    13    76 0.98 Protein of unknown function (DUF1271)
Aldedh               PF00171.17   462 seq1638_BIOID52481   -            417   2.5e-21   75.4   3.4   1   1   4.6e-21   6.3e-17   60.9   1.0    37   298     8   282     2   305 0.80 Aldehyde dehydrogenase family
O-antigen_lig        PF13425.1    137 seq1639_BIOID52481   -            405   1.2e-16   60.8   9.3   1   1   1.7e-20   1.2e-16   60.8   6.5     1   136   189   343   189   344 0.81 O-antigen ligase like membrane protein
Wzy_C                PF04932.10   163 seq1639_BIOID52481   -            405   1.5e-12   47.5   7.6   1   1   2.2e-16   1.5e-12   47.5   5.3     2   163   195   341   190   341 0.76 O-Antigen ligase
Epimerase            PF01370.16   236 seq1640_BIOID52481   -            355   4.6e-79  265.0   0.0   1   1   2.5e-82   5.6e-79  264.7   0.0     1   236     4   252     4   252 0.97 NAD dependent epimerase/dehydratase family
RmlD_sub_bind        PF04321.12   287 seq1640_BIOID52481   -            355   2.1e-17   62.8   0.0   1   1   1.3e-20   2.9e-17   62.3   0.0     2   255     3   297     1   333 0.79 RmlD substrate binding domain
Polysacc_synt_2      PF02719.10   294 seq1640_BIOID52481   -            355     2e-16   59.6   0.0   1   1   1.3e-19   2.9e-16   59.0   0.0     1   117     4   114     4   135 0.93 Polysaccharide biosynthesis protein
3Beta_HSD            PF01073.14   280 seq1640_BIOID52481   -            355   9.7e-16   57.1   0.0   1   1   6.7e-19   1.5e-15   56.5   0.0     1   229     5   240     5   250 0.82 3-beta hydroxysteroid dehydrogenase/isomerase family
NAD_binding_4        PF07993.7    249 seq1640_BIOID52481   -            355   2.6e-15   55.9   0.1   1   1   2.5e-14   5.6e-11   41.7   0.0    87   199    74   191    56   250 0.83 Male sterility protein
adh_short            PF00106.20   167 seq1640_BIOID52481   -            355   4.3e-08   33.1   0.4   1   1   3.1e-10     7e-07   29.1   0.1     3    96     4    91     2   126 0.79 short chain dehydrogenase
SBP_bac_5            PF00496.17   374 seq1641_BIOID52481   -            544   4.6e-87  292.1  12.5   1   1   4.8e-91   6.5e-87  291.6   8.6     1   368    84   459    84   464 0.95 Bacterial extracellular solute-binding proteins, family 5 Middle
Anti-adapt_IraP      PF10796.4     87 seq1645_BIOID52481   -             86   1.7e-37  127.5   2.4   1   1   1.3e-41   1.8e-37  127.4   1.7     1    87     1    86     1    86 0.99 Sigma-S stabilisation anti-adaptor protein
Acetyltransf_1       PF00583.19    83 seq1649_BIOID52481   -             90   1.1e-06   28.4   0.0   1   1   9.1e-11   1.2e-06   28.2   0.0     3    62    15    69     5    79 0.77 Acetyltransferase (GNAT) family
TetR_N               PF00440.18    47 seq1650_BIOID52481   -            188     1e-16   60.1   0.8   1   1   2.3e-20   1.6e-16   59.5   0.0     1    47    16    62    16    62 0.98 Bacterial regulatory proteins, tetR family
TetR_C_6             PF13977.1    131 seq1650_BIOID52481   -            188   1.3e-06   28.1   0.1   1   1   3.6e-10   2.5e-06   27.2   0.0    36   129    95   185    84   187 0.83 Bacterial transcriptional repressor
OsmC                 PF02566.14   100 seq1651_BIOID52481   -            143   1.5e-19   69.9   0.1   1   1   1.4e-23   1.9e-19   69.5   0.0     2    99    42   139    41   140 0.89 OsmC-like protein
TMP_2                PF06791.8    210 seq1652_BIOID52481   -            853   1.9e-67  226.8  14.2   1   1   2.8e-71   1.9e-67  226.8   9.8     2   209    50   257    49   258 0.97 Prophage tail length tape measure protein
Tape_meas_lam_C      PF09718.5     78 seq1652_BIOID52481   -            853   3.1e-20   71.7   6.4   1   1   4.6e-24   3.1e-20   71.7   4.4     1    78   626   703   626   703 0.98 Lambda phage tail tape-measure protein (Tape_meas_lam_C)
AA_kinase            PF00696.23   241 seq1653_BIOID52481   -            241   1.7e-27   96.3   0.2   1   1   1.9e-31   2.7e-27   95.7   0.2     1   241    10   219    10   219 0.77 Amino acid kinase family
Form_Nir_trans       PF01226.12   250 seq1657_BIOID52481   -            268     6e-62  208.6  28.4   1   1   5.2e-66   7.1e-62  208.4  19.7    16   249    20   248     4   249 0.92 Formate/nitrite transporter
EIIC-GAT             PF03611.9    415 seq1659_BIOID52481   -            447  3.3e-102  342.2  40.3   1   1  2.8e-106  3.8e-102  342.0  27.9     1   415    15   422    15   422 0.96 PTS system sugar-specific permease component
SBP_bac_5            PF00496.17   374 seq1661_BIOID52481   -            567   6.6e-87  291.6  10.1   1   1   7.2e-91   9.8e-87  291.0   7.0     3   373   107   487   105   488 0.92 Bacterial extracellular solute-binding proteins, family 5 Middle
Sigma54_activat      PF00158.21   168 seq1662_BIOID52481   -            441     2e-72  242.0   0.1   1   1   1.2e-75   3.2e-72  241.3   0.1     1   168   141   308   141   308 0.99 Sigma-54 interaction domain
Response_reg         PF00072.19   112 seq1662_BIOID52481   -            441   9.6e-30  102.7   0.2   1   1   7.1e-33   1.9e-29  101.7   0.1     1   111     8   117     8   118 0.98 Response regulator receiver domain
HTH_8                PF02954.14    42 seq1662_BIOID52481   -            441     2e-14   52.7   0.6   1   1   7.2e-18     2e-14   52.7   0.4     3    39   403   439   401   441 0.93 Bacterial regulatory protein, Fis family
AAA_5                PF07728.9    139 seq1662_BIOID52481   -            441   3.5e-07   29.8   0.0   1   1   2.6e-10     7e-07   28.9   0.0     2   123   165   283   164   301 0.83 AAA domain (dynein-related subfamily)
AAA                  PF00004.24   132 seq1662_BIOID52481   -            441   2.2e-05   24.5   0.0   1   1   1.7e-08   4.6e-05   23.5   0.0     1   126   165   296   165   302 0.72 ATPase family associated with various cellular activities (AAA)
Alk_phosphatase      PF00245.15   421 seq1664_BIOID52481   -            485  4.6e-145  483.4   3.5   1   1    1e-145  4.7e-142  473.4   2.4     1   421    78   484    78   484 0.99 Alkaline phosphatase
Metalloenzyme        PF01676.13   262 seq1664_BIOID52481   -            485   4.4e-07   29.3   4.1   1   1   8.5e-10   3.9e-06   26.2   0.8   136   228   336   461   315   482 0.84 Metalloenzyme superfamily
Phosphodiest         PF01663.17   364 seq1664_BIOID52481   -            485   2.9e-05   23.4   0.0   1   1     1e-08   4.7e-05   22.7   0.0   146   254   309   421   239   462 0.67 Type I phosphodiesterase / nucleotide pyrophosphatase
Peripla_BP_3         PF13377.1    160 seq1665_BIOID52481   -            327   5.4e-32  110.8   0.0   1   1   1.9e-35   8.6e-32  110.2   0.0     2   160   167   326   166   326 0.94 Periplasmic binding protein-like domain
LacI                 PF00356.16    46 seq1665_BIOID52481   -            327   7.3e-18   63.7   0.1   1   1     3e-21   1.4e-17   62.9   0.1     1    45     3    49     3    50 0.95 Bacterial regulatory proteins, lacI family
Peripla_BP_1         PF00532.16   279 seq1665_BIOID52481   -            327     1e-06   28.0   0.0   1   1   9.7e-10   4.4e-06   25.9   0.0    59   261   117   306    62   321 0.75 Periplasmic binding proteins and sugar binding domain of LacI family
BPD_transp_2         PF02653.11   267 seq1666_BIOID52481   -            331   2.3e-44  151.2  43.5   1   1   2.6e-48   3.6e-44  150.6  30.2     2   266    35   304    34   305 0.88 Branched-chain amino acid transport system / permease component
Sod_Fe_C             PF02777.13   106 seq1669_BIOID52481   -            193   1.9e-45  152.9   1.9   1   1   1.5e-48     1e-44  150.5   0.1     1   105    87   190    87   191 0.98 Iron/manganese superoxide dismutases, C-terminal domain
Sod_Fe_N             PF00081.17    82 seq1669_BIOID52481   -            193     3e-35  120.2   0.6   1   1   7.4e-39   5.1e-35  119.5   0.4     1    82     2    82     2    82 0.98 Iron/manganese superoxide dismutases, alpha-hairpin domain
Homoserine_dh        PF00742.14   179 seq1670_BIOID52481   -            820   1.7e-51  174.3   0.0   1   1   1.6e-54   4.5e-51  172.9   0.0     1   179   614   811   614   811 0.98 Homoserine dehydrogenase
AA_kinase            PF00696.23   241 seq1670_BIOID52481   -            820   7.9e-45  153.1   0.4   1   1   4.4e-47   1.2e-43  149.3   0.1     3   241     2   284     1   284 0.81 Amino acid kinase family
NAD_binding_3        PF03447.11   117 seq1670_BIOID52481   -            820   4.8e-32  110.7   0.0   1   1   5.4e-35   1.5e-31  109.1   0.0     1   116   472   605   472   606 0.97 Homoserine dehydrogenase, NAD binding domain
ACT_7                PF13840.1     65 seq1670_BIOID52481   -            820   2.2e-20   71.7   1.5   1   2   1.3e-11   3.5e-08   32.7   0.0     5    63   314   374   312   376 0.91 Family description
ACT_7                PF13840.1     65 seq1670_BIOID52481   -            820   2.2e-20   71.7   1.5   2   2   4.9e-13   1.3e-09   37.2   0.3     3    62   393   454   391   457 0.93 Family description
ACT                  PF01842.20    66 seq1670_BIOID52481   -            820   4.2e-17   61.1   0.3   1   2   4.9e-10   1.4e-06   27.5   0.0     6    63   324   376   320   379 0.86 ACT domain
ACT                  PF01842.20    66 seq1670_BIOID52481   -            820   4.2e-17   61.1   0.3   2   2     8e-11   2.2e-07   30.1   0.4     2    53   401   447   400   457 0.79 ACT domain
Coprogen_oxidas      PF01218.13   296 seq1671_BIOID52481   -            299  1.5e-147  489.7   0.1   1   1  1.3e-151  1.7e-147  489.5   0.1     2   296     7   299     6   299 0.99 Coproporphyrinogen III oxidase
DUF2622              PF11080.3     96 seq1674_BIOID52481   -             98   2.5e-05   23.9   0.0   1   1   2.3e-09   3.2e-05   23.5   0.0     7    93     8    94     3    96 0.89 Protein of unknown function (DUF2622)
Rhodanese            PF00581.15   113 seq1676_BIOID52481   -            350   4.8e-17   62.2   0.1   1   1   9.6e-21   1.3e-16   60.8   0.0     2   112   138   233   137   234 0.94 Rhodanese-like domain
PGI                  PF00342.14   486 seq1677_BIOID52481   -            549  1.5e-234  778.8   0.1   1   1  1.2e-238  1.7e-234  778.6   0.0     1   486    52   541    52   541 0.99 Phosphoglucose isomerase
DUF1391              PF07151.7     49 seq1680_BIOID52481   -             78   9.7e-34  114.5   0.5   1   1   9.2e-38   1.3e-33  114.1   0.4     1    48    29    76    29    77 0.97 Protein of unknown function (DUF1391)
HlyD                 PF00529.15   306 seq1681_BIOID52481   -            384   1.5e-60  204.9  12.1   1   1   5.8e-64     2e-60  204.5   8.4     3   306    69   360    68   360 0.96 HlyD family secretion protein
HlyD_2               PF12700.2    328 seq1681_BIOID52481   -            384   1.5e-18   66.9   0.1   1   1   6.7e-22   2.3e-18   66.3   0.1     1   327    47   359    47   360 0.80 HlyD family secretion protein
HlyD_3               PF13437.1    105 seq1681_BIOID52481   -            384     6e-12   45.7   2.0   1   1   4.6e-11   1.6e-07   31.5   0.1     1   105   178   289   178   289 0.93 HlyD family secretion protein
Biotin_lipoyl_2      PF13533.1     50 seq1681_BIOID52481   -            384   1.4e-10   40.4   9.2   1   1   1.3e-13   4.5e-10   38.9   0.4     4    46    70   119    68   123 0.84 Biotin-lipoyl like
DNA_pol3_theta       PF06440.6     75 seq1684_BIOID52481   -             83   5.1e-36  122.0   0.9   1   1   4.4e-40     6e-36  121.7   0.6     2    72     7    76     5    80 0.96 DNA polymerase III, theta subunit
SBP_bac_7            PF03480.8    286 seq1685_BIOID52481   -            358   6.2e-24   84.4   0.2   1   1   6.5e-28   8.9e-24   83.9   0.1    17   275    58   321    50   329 0.90 Bacterial extracellular solute-binding protein, family 7
DUF2566              PF10753.4     55 seq1687_BIOID52481   -             57   1.8e-28   98.0   9.3   1   1   1.4e-32     2e-28   97.9   6.5     1    55     3    57     3    57 0.98 Protein of unknown function (DUF2566)
Asr                  PF06392.6     19 seq1688_BIOID52481   -            111   7.1e-07   29.3  23.9   1   1   5.2e-11   7.1e-07   29.3  16.6     1    19    53    71    53    71 0.99 Acid shock protein repeat
NTP_transferase      PF00483.18   248 seq1691_BIOID52481   -            293   1.2e-72  244.0   0.0   1   1   2.1e-76   1.4e-72  243.8   0.0     1   246     2   238     2   240 0.98 Nucleotidyl transferase
NTP_transf_3         PF12804.2    179 seq1691_BIOID52481   -            293   1.1e-08   35.3   0.0   1   1     2e-12   1.4e-08   35.0   0.0     1   120     3   133     3   188 0.83 MobA-like NTP transferase domain
RRF                  PF01765.14   165 seq1692_BIOID52481   -            185   3.9e-68  227.9   1.7   1   1   3.7e-72     5e-68  227.6   1.2     1   165    19   183    19   183 0.99 Ribosome recycling factor
TP_methylase         PF00590.15   210 seq1693_BIOID52481   -            457   1.5e-49  168.4   0.1   1   1   5.1e-53   2.3e-49  167.8   0.0     2   209   218   426   217   427 0.92 Tetrapyrrole (Corrin/Porphyrin) Methylases
NAD_binding_7        PF13241.1    103 seq1693_BIOID52481   -            457   6.1e-28   96.9   0.1   1   1   1.3e-29     6e-26   90.5   0.0     1   103     6   115     6   115 0.89 Putative NAD(P)-binding
CysG_dimeriser       PF10414.4     60 seq1693_BIOID52481   -            457   1.7e-19   68.9   0.9   1   1   3.7e-23   1.7e-19   68.9   0.6     2    60   150   209   149   209 0.97 Sirohaem synthase dimerisation region
AzlC                 PF03591.9    143 seq1695_BIOID52481   -            245   7.3e-42  142.5  10.2   1   1   5.3e-46   7.3e-42  142.5   7.1     1   141    23   165    23   167 0.97 AzlC protein
tRNA-synt_1e         PF01406.14   301 seq1697_BIOID52481   -            461  4.5e-144  479.0   0.1   1   1  2.1e-147  5.7e-144  478.6   0.1     2   300    15   313    14   314 0.99 tRNA synthetases class I (C) catalytic domain
DALR_2               PF09190.6     63 seq1697_BIOID52481   -            461     2e-26   91.9   1.7   1   1   7.1e-30     2e-26   91.9   1.2     1    63   341   402   341   402 0.99 DALR domain
tRNA-synt_1g         PF09334.6    391 seq1697_BIOID52481   -            461   2.2e-16   59.4   1.6   1   2   3.9e-10   1.1e-06   27.5   0.1    13   112    35   133    29   147 0.82 tRNA synthetases class I (M)
tRNA-synt_1g         PF09334.6    391 seq1697_BIOID52481   -            461   2.2e-16   59.4   1.6   2   2   3.1e-11   8.6e-08   31.1   0.1   312   373   251   311   231   317 0.85 tRNA synthetases class I (M)
tRNA-synt_1f         PF01921.13   360 seq1697_BIOID52481   -            461   1.7e-07   30.1   0.0   1   1     2e-08   5.6e-05   21.8   0.0   276   317   261   301   214   329 0.85 tRNA synthetases class I (K)
tRNA-synt_1          PF00133.17   601 seq1697_BIOID52481   -            461   1.1e-06   26.8   0.2   1   1   3.5e-09   9.5e-06   23.7   0.0   515   596   221   300   206   305 0.81 tRNA synthetases class I (I, L, M and V)
Glyco_hydro_2_C      PF02836.12   298 seq1703_BIOID52481   -           1081  5.4e-115  383.2   2.3   1   1  2.8e-118  9.5e-115  382.4   1.6     1   298   371   655   371   655 0.98 Glycosyl hydrolases family 2, TIM barrel domain
Bgal_small_N         PF02929.12   276 seq1703_BIOID52481   -           1081   9.4e-87  290.4   0.1   1   1   4.8e-90   1.6e-86  289.6   0.1     1   275   778  1048   778  1049 0.99 Beta galactosidase small chain
Glyco_hydro_2_N      PF02837.13   167 seq1703_BIOID52481   -           1081   1.8e-50  170.6   0.1   1   1   1.2e-53     4e-50  169.5   0.1     4   164    92   255    89   258 0.93 Glycosyl hydrolases family 2, sugar binding domain
Glyco_hydro_2        PF00703.16   110 seq1703_BIOID52481   -           1081   2.5e-20   72.8   0.0   1   1   3.8e-23   1.3e-19   70.5   0.0     1   110   260   369   260   369 0.96 Glycosyl hydrolases family 2
BATS                 PF06968.8     92 seq1705_BIOID52481   -            346   1.7e-29  101.3   0.0   1   1   5.5e-33   3.7e-29  100.2   0.0     1    92   220   312   220   312 0.99 Biotin and Thiamin Synthesis associated domain
Radical_SAM          PF04055.16   166 seq1705_BIOID52481   -            346   3.9e-19   69.3   0.0   1   1   4.6e-22   3.2e-18   66.3   0.0     4   160    50   203    47   209 0.92 Radical SAM superfamily
MFS_1                PF07690.11   354 seq1708_BIOID52481   -            396   4.7e-34  117.5  59.1   1   1   3.4e-38   4.7e-34  117.5  41.0     2   353    19   349    18   350 0.89 Major Facilitator Superfamily
PTS_IIB              PF02302.12    90 seq1711_BIOID52481   -            106   1.6e-16   60.3   0.0   1   1   1.4e-20     2e-16   60.0   0.0     1    90     6    91     6    91 0.92 PTS system, Lactose/Cellobiose specific IIB subunit
DXP_reductoisom      PF02670.11   129 seq1712_BIOID52481   -            398     6e-49  165.7   0.7   1   1   1.3e-52     6e-49  165.7   0.5     1   129     4   132     4   132 0.99 1-deoxy-D-xylulose 5-phosphate reductoisomerase
DXPR_C               PF13288.1    121 seq1712_BIOID52481   -            398   2.4e-45  153.3   0.3   1   1   1.1e-48   5.2e-45  152.2   0.2     1   121   271   389   271   389 0.99 DXP reductoisomerase C-terminal domain
DXP_redisom_C        PF08436.7     84 seq1712_BIOID52481   -            398   7.5e-34  115.3   0.0   1   1   4.4e-37     2e-33  113.9   0.0     1    84   146   239   146   239 0.96 1-deoxy-D-xylulose 5-phosphate reductoisomerase C-terminal
HHA                  PF05321.6     57 seq1714_BIOID52481   -             33   3.7e-12   46.0   0.0   1   1   2.8e-16   3.9e-12   46.0   0.0    31    57     1    30     1    30 0.97 Haemolysin expression modulating protein
DicB                 PF05358.6     62 seq1716_BIOID52481   -             97   5.6e-40  134.5   0.1   1   1   5.4e-44   7.3e-40  134.1   0.1     1    62    36    97    36    97 1.00 DicB protein
AzlD                 PF05437.7     99 seq1720_BIOID52481   -            111   2.4e-12   46.5   5.6   1   1   2.1e-16   2.9e-12   46.2   3.9     1    98     5   104     5   105 0.92 Branched-chain amino acid transport protein (AzlD)
Acetyltransf_1       PF00583.19    83 seq1722_BIOID52481   -            224   1.6e-05   24.6   0.5   1   1   7.7e-09   5.3e-05   23.0   0.4    39    78   170   209   144   214 0.93 Acetyltransferase (GNAT) family
Acetyltransf_10      PF13673.1    117 seq1722_BIOID52481   -            224   3.5e-05   23.8   0.5   1   1   8.5e-09   5.8e-05   23.0   0.3     1   114    92   207    92   212 0.80 Acetyltransferase (GNAT) domain
DUF2569              PF10754.4    149 seq1723_BIOID52481   -            146   2.3e-48  164.0  10.6   1   1   1.9e-52   2.6e-48  163.8   7.3     2   149     4   145     3   145 0.99 Protein of unknown function (DUF2569)
PsiF_repeat          PF07769.9     35 seq1724_BIOID52481   -            112   5.9e-37  124.7  21.0   1   2   7.9e-24   1.1e-19   69.5   4.0     2    35    32    65    31    65 0.97 psiF repeat
PsiF_repeat          PF07769.9     35 seq1724_BIOID52481   -            112   5.9e-37  124.7  21.0   2   2   2.7e-21   3.7e-17   61.4   5.0     2    35    76   109    75   109 0.97 psiF repeat
ACR_tran             PF00873.14  1021 seq1725_BIOID52481   -           1035         0 1265.1  14.7   1   1         0         0 1264.9  10.2     1  1021     2  1024     2  1024 0.99 AcrB/AcrD/AcrF family
Sulfatase            PF00884.18   379 seq1726_BIOID52481   -            493   3.6e-34  118.2   0.8   1   1   6.6e-38   4.5e-34  117.9   0.5     4   378     4   458     2   459 0.78 Sulfatase
Phosphodiest         PF01663.17   364 seq1726_BIOID52481   -            493   2.4e-07   30.3   0.1   1   1   4.7e-08   0.00032   20.0   0.0   198   246   221   282   123   319 0.80 Type I phosphodiesterase / nucleotide pyrophosphatase
DUF1482              PF07358.6     57 seq1728_BIOID52481   -             63   9.8e-29   98.6   0.2   1   1   7.9e-33   1.1e-28   98.4   0.1     1    57     4    62     4    62 0.98 Protein of unknown function (DUF1482)
DUF554               PF04474.7    226 seq1729_BIOID52481   -            235   1.1e-76  256.9  19.3   1   1   8.9e-81   1.2e-76  256.7  13.4     2   226     3   230     2   230 0.97 Protein of unknown function (DUF554)
DUF1338              PF07063.8    302 seq1730_BIOID52481   -            447   7.9e-96  320.5   0.1   1   1  6.8e-100   9.3e-96  320.3   0.1     1   302    11   401    11   401 0.98 Domain of unknown function (DUF1338)
BPD_transp_1         PF00528.17   185 seq1731_BIOID52481   -            306   1.1e-38  132.4  18.3   1   1   8.3e-43   1.1e-38  132.4  12.7     1   185   112   306   112   306 0.99 Binding-protein-dependent transport system inner membrane component
LysE                 PF01810.13   191 seq1734_BIOID52481   -            195   2.6e-13   49.5  17.0   1   1   2.2e-17     3e-13   49.3  11.8     1   188    14   194    14   195 0.81 LysE type translocator
GntR                 PF00392.16    64 seq1736_BIOID52481   -             69   2.8e-20   71.3   0.1   1   1   7.3e-24   3.3e-20   71.1   0.1     2    60     3    61     2    62 0.98 Bacterial regulatory proteins, gntR family
HTH_11               PF08279.7     55 seq1736_BIOID52481   -             69   6.4e-07   28.8   0.1   1   1   2.9e-10   1.3e-06   27.8   0.0    19    45    29    55    28    61 0.89 HTH domain
HTH_DeoR             PF08220.7     57 seq1736_BIOID52481   -             69   9.1e-07   28.2   0.0   1   1   3.3e-10   1.5e-06   27.5   0.0    18    50    29    61    29    65 0.94 DeoR-like helix-turn-helix domain
MarR                 PF01047.17    59 seq1738_BIOID52481   -            176   1.6e-17   62.8   2.8   1   1   1.3e-20     6e-17   60.9   0.1     1    58    53   112    53   113 0.98 MarR family
MarR_2               PF12802.2     62 seq1738_BIOID52481   -            176     1e-08   34.5   0.1   1   1   4.8e-12   2.2e-08   33.5   0.0     5    61    55   111    51   112 0.90 MarR family
HTH_27               PF13463.1     68 seq1738_BIOID52481   -            176   3.6e-07   30.3   0.1   1   1   1.8e-10   8.1e-07   29.1   0.0    17    68    70   121    54   121 0.86 Winged helix DNA-binding domain
Fer4_11              PF13247.1     99 seq1739_BIOID52481   -            205   4.6e-32  109.7  10.9   1   1     3e-35   4.6e-32  109.7   7.5     3    97    60   153    58   155 0.97 4Fe-4S dicluster domain
Fer4_7               PF12838.2     52 seq1739_BIOID52481   -            205   3.2e-13   49.7  26.4   1   1   9.8e-11   1.5e-07   31.5   5.9     2    50    99   147    98   157 0.89 4Fe-4S dicluster domain
Fer4_2               PF12797.2     22 seq1739_BIOID52481   -            205   4.1e-13   48.3  31.6   1   1   6.2e-10   9.5e-07   28.2   0.6     2    20     6    24     5    33 0.89 4Fe-4S binding domain
Fer4                 PF00037.22    24 seq1739_BIOID52481   -            205   5.6e-13   47.7  34.4   1   1   7.7e-11   1.2e-07   30.9   3.3     1    23    92   114    92   115 0.94 4Fe-4S binding domain
Fer4_9               PF13187.1     55 seq1739_BIOID52481   -            205   2.5e-12   46.7  26.7   1   1   2.3e-10   3.6e-07   30.2   7.6     2    53    99   148    98   150 0.95 4Fe-4S dicluster domain
Fer4_6               PF12837.2     24 seq1739_BIOID52481   -            205   7.7e-11   41.2  39.9   1   1   2.7e-09   4.2e-06   26.2   3.2     1    23    91   113    91   114 0.95 4Fe-4S binding domain
Fer4_4               PF12800.2     17 seq1739_BIOID52481   -            205   1.9e-08   33.8  35.8   1   3   1.6e-05     0.025   14.7   1.8     1    15    11    25    11    31 0.91 4Fe-4S binding domain
Fer4_4               PF12800.2     17 seq1739_BIOID52481   -            205   1.9e-08   33.8  35.8   2   3   8.3e-05      0.13   12.5   1.9     2    16    65    81    64    85 0.86 4Fe-4S binding domain
Fer4_4               PF12800.2     17 seq1739_BIOID52481   -            205   1.9e-08   33.8  35.8   3   3   2.6e-07    0.0004   20.3   2.0     2    17    97   112    96   112 0.91 4Fe-4S binding domain
Fer4_3               PF12798.2     15 seq1739_BIOID52481   -            205   9.2e-07   28.8  40.4   1   2   8.7e-06     0.013   15.8   4.2     1    15    67    83    67    83 0.98 4Fe-4S binding domain
Fer4_3               PF12798.2     15 seq1739_BIOID52481   -            205   9.2e-07   28.8  40.4   2   2     4e-05     0.061   13.7   1.6     1    13   126   147   126   149 0.94 4Fe-4S binding domain
UTRA                 PF07702.8    141 seq1741_BIOID52481   -            161   6.1e-32  110.0   0.0   1   1   5.3e-36   7.2e-32  109.8   0.0     1   140     9   147     9   148 0.98 UTRA domain
GGDEF                PF00990.16   161 seq1742_BIOID52481   -            371   1.7e-47  160.9   0.0   1   1   3.2e-51   2.2e-47  160.5   0.0     2   161   211   366   210   366 0.97 GGDEF domain
MASE2                PF05230.6     91 seq1742_BIOID52481   -            371   2.2e-32  110.7   9.8   1   1     7e-36   4.8e-32  109.6   3.5     1    91    39   129    39   129 0.99 MASE2 domain
adh_short            PF00106.20   167 seq1744_BIOID52481   -            240   2.4e-31  108.7   0.8   1   1   8.9e-35   2.4e-31  108.7   0.5     1   165     3   168     3   170 0.95 short chain dehydrogenase
adh_short_C2         PF13561.1    243 seq1744_BIOID52481   -            240   7.3e-14   52.0   0.2   1   1   3.4e-17   9.2e-14   51.7   0.1     5   202    11   201     9   229 0.87 Enoyl-(Acyl carrier protein) reductase
KR                   PF08659.5    181 seq1744_BIOID52481   -            240   3.1e-12   46.3   1.3   1   1   3.4e-15   9.2e-12   44.8   0.4     3   174     5   178     4   185 0.82 KR domain
NAD_binding_10       PF13460.1    183 seq1744_BIOID52481   -            240   1.9e-08   34.4   1.5   1   1   9.2e-12   2.5e-08   34.0   1.1     1   182     5   221     5   222 0.79 NADH(P)-binding
Rnf-Nqr              PF02508.9    190 seq1745_BIOID52481   -            193   2.6e-71  239.0  21.0   1   1   2.1e-75   2.9e-71  238.8  14.6     1   189     1   191     1   192 0.99 Rnf-Nqr subunit, membrane protein
Aminotran_1_2        PF00155.16   363 seq1746_BIOID52481   -            384   8.5e-69  232.1   0.0   1   1   2.1e-72   9.6e-69  231.9   0.0     2   363    40   380    39   380 0.96 Aminotransferase class I and II
Beta_elim_lyase      PF01212.16   290 seq1746_BIOID52481   -            384   9.1e-07   28.1   0.1   1   1   8.2e-10   3.7e-06   26.1   0.0    28    86    83   141    68   206 0.88 Beta-eliminating lyase
Phage_integrase      PF00589.17   173 seq1748_BIOID52481   -            210     1e-48  165.1   0.0   1   1   8.7e-53   1.2e-48  164.9   0.0     1   171    21   191    21   193 0.98 Phage integrase family
DegT_DnrJ_EryC1      PF01041.12   363 seq1750_BIOID52481   -            376   3.7e-87  292.6   0.0   1   1   9.7e-91   4.4e-87  292.3   0.0     7   361    13   370     9   372 0.93 DegT/DnrJ/EryC1/StrS aminotransferase family
Aminotran_1_2        PF00155.16   363 seq1750_BIOID52481   -            376   7.6e-11   41.4   0.1   1   1   3.7e-14   1.7e-10   40.3   0.0    67   189    46   154     9   187 0.88 Aminotransferase class I and II
Aminotran_5          PF00266.14   371 seq1750_BIOID52481   -            376   4.7e-08   32.0   0.1   1   1   1.6e-11   7.5e-08   31.3   0.0    62   182    47   159    33   204 0.90 Aminotransferase class-V
Mur_ligase_M         PF08245.7    189 seq1751_BIOID52481   -            457   4.5e-17   62.5   0.0   1   1   1.4e-20   6.4e-17   62.1   0.0     1   189   108   291   108   291 0.77 Mur ligase middle domain
Mur_ligase           PF01225.20    83 seq1751_BIOID52481   -            457   9.2e-16   57.5   0.0   1   1   4.7e-19   2.1e-15   56.4   0.0     1    80     2   100     2   103 0.96 Mur ligase family, catalytic domain
Mur_ligase_C         PF02875.16    91 seq1751_BIOID52481   -            457   1.5e-10   40.8   0.0   1   1   1.3e-13     6e-10   38.9   0.0     2    50   312   361   311   390 0.83 Mur ligase family, glutamate ligase domain
DUF4223              PF13978.1     56 seq1753_BIOID52481   -             55   1.2e-36  124.0   0.7   1   1   9.5e-41   1.3e-36  123.9   0.5     1    55     1    55     1    55 0.99 Protein of unknown function (DUF4223)
PhdYeFM_antitox      PF02604.14    75 seq1754_BIOID52481   -             73   1.3e-16   59.7   0.1   1   1     2e-20   1.4e-16   59.7   0.1     1    63     1    62     1    73 0.90 Antitoxin Phd_YefM, type II toxin-antitoxin system
RelB_N               PF12910.2     46 seq1754_BIOID52481   -             73   3.9e-12   45.2   0.2   1   1   1.1e-15   7.4e-12   44.3   0.0     1    45     1    44     1    45 0.95 Antitoxin of toxin-antitoxin stability system N-terminal
Phage_min_tail       PF05939.8    109 seq1755_BIOID52481   -            109   6.5e-36  122.4   0.0   1   1   5.2e-40   7.1e-36  122.3   0.0     1   109     1   109     1   109 0.99 Phage minor tail protein
YjbE                 PF11106.3     80 seq1756_BIOID52481   -             80   1.5e-43  146.4  27.9   1   1   1.2e-47   1.7e-43  146.3  19.3     1    80     1    80     1    80 0.99 Exopolysaccharide production protein YjbE
Amidohydro_3         PF07969.6    404 seq1758_BIOID52481   -            480   2.4e-31  109.2   0.3   1   1     1e-34   4.6e-31  108.3   0.2     2   404    54   427    54   427 0.81 Amidohydrolase family
D-aminoacyl_C        PF07908.7     48 seq1758_BIOID52481   -            480   4.2e-16   57.8   1.1   1   1   2.8e-19   1.3e-15   56.3   0.1     1    48   430   477   430   477 0.97 D-aminoacylase, C-terminal region
Amidohydro_5         PF13594.1     68 seq1758_BIOID52481   -            480   3.4e-12   45.8   2.0   1   1   1.8e-15     8e-12   44.6   1.4     1    68    25    86    25    86 0.87 Amidohydrolase
DUF2534              PF10749.4     85 seq1761_BIOID52481   -             85   8.3e-44  147.3   3.7   1   1   6.7e-48   9.2e-44  147.1   2.6     2    85     1    84     1    84 0.97 Protein of unknown function (DUF2534)
DmsC                 PF04976.7    276 seq1762_BIOID52481   -            287  9.5e-116  385.7  23.1   1   1  7.8e-120  1.1e-115  385.5  16.0     1   276     1   277     1   277 1.00 DMSO reductase anchor subunit (DmsC)
Peripla_BP_3         PF13377.1    160 seq1763_BIOID52481   -            341   9.6e-43  145.8   0.0   1   1   9.5e-46   3.2e-42  144.1   0.0     2   160   171   331   170   331 0.92 Periplasmic binding protein-like domain
Peripla_BP_1         PF00532.16   279 seq1763_BIOID52481   -            341   8.6e-35  120.1   0.0   1   1     3e-38     1e-34  119.9   0.0     2   275    60   325    59   329 0.93 Periplasmic binding proteins and sugar binding domain of LacI family
LacI                 PF00356.16    46 seq1763_BIOID52481   -            341   3.7e-21   74.3   0.8   1   1   2.1e-24   7.1e-21   73.4   0.6     1    46     3    48     3    48 0.99 Bacterial regulatory proteins, lacI family
Peripla_BP_4         PF13407.1    258 seq1763_BIOID52481   -            341   2.6e-20   72.7   0.0   1   1   1.1e-23   3.6e-20   72.3   0.0     1   253    62   308    62   313 0.89 Periplasmic binding protein domain
Fic                  PF02661.13    97 seq1764_BIOID52481   -            126   1.9e-06   28.3   0.0   1   1   2.2e-10     3e-06   27.7   0.0     2    97     4    84     3    84 0.86 Fic/DOC family
GHMP_kinases_N       PF00288.21    67 seq1765_BIOID52481   -            310   1.7e-17   63.1   0.3   1   1   5.7e-21   3.9e-17   61.9   0.2     2    67    84   150    83   150 0.95 GHMP kinases N terminal domain
GHMP_kinases_C       PF08544.8     85 seq1765_BIOID52481   -            310   1.8e-11   43.9   2.0   1   1   2.7e-15   1.9e-11   43.9   0.0     2    83   211   287   210   289 0.92 GHMP kinases C terminal
HlyD                 PF00529.15   306 seq1767_BIOID52481   -            390   3.6e-79  266.1  15.0   1   1   1.3e-82   4.5e-79  265.8  10.4     1   306    60   343    60   343 0.99 HlyD family secretion protein
HlyD_2               PF12700.2    328 seq1767_BIOID52481   -            390   2.2e-17   63.1   1.3   1   1   9.2e-21   3.1e-17   62.6   0.9    20   234    60   290    51   316 0.77 HlyD family secretion protein
HlyD_3               PF13437.1    105 seq1767_BIOID52481   -            390   5.2e-16   58.7   3.5   1   1   1.4e-16   4.9e-13   49.2   0.2     2   105   218   338   217   338 0.79 HlyD family secretion protein
Biotin_lipoyl_2      PF13533.1     50 seq1767_BIOID52481   -            390   1.1e-08   34.4   1.6   1   1   5.4e-11   1.9e-07   30.5   0.1     2    49    61   108    60   109 0.91 Biotin-lipoyl like
FeS                  PF04060.8     35 seq1771_BIOID52481   -            192     1e-14   53.6   5.2   1   1   1.9e-17   2.8e-14   52.2   3.6     1    35    43    77    43    77 0.97 Putative Fe-S cluster
Fer4                 PF00037.22    24 seq1771_BIOID52481   -            192   8.5e-13   47.2  25.0   1   2     1e-10   1.5e-07   30.5   4.8     2    23   111   132   110   133 0.95 4Fe-4S binding domain
Fer4                 PF00037.22    24 seq1771_BIOID52481   -            192   8.5e-13   47.2  25.0   2   2   2.5e-09   3.8e-06   26.1   2.4     2    24   141   163   140   163 0.91 4Fe-4S binding domain
Fer4_9               PF13187.1     55 seq1771_BIOID52481   -            192   2.1e-10   40.5  31.8   1   1   1.1e-10   1.6e-07   31.3  10.3     1    55   116   162   116   162 0.95 4Fe-4S dicluster domain
Fer4_6               PF12837.2     24 seq1771_BIOID52481   -            192   2.9e-08   33.0  28.2   1   1   4.9e-10   7.5e-07   28.6   4.5     1    24   109   132   109   132 0.96 4Fe-4S binding domain
Fer4_10              PF13237.1     52 seq1771_BIOID52481   -            192   3.3e-08   33.0  25.8   1   1   1.2e-10   1.8e-07   30.7   9.6     3    52   111   158   109   158 0.86 4Fe-4S dicluster domain
Fer4_2               PF12797.2     22 seq1771_BIOID52481   -            192   1.6e-07   30.6  20.1   1   1   8.7e-09   1.3e-05   24.6   2.9     3    22   110   129   108   129 0.93 4Fe-4S binding domain
Phage_tail_L         PF05100.7    206 seq1772_BIOID52481   -            232   1.4e-97  324.6   0.2   1   1  1.3e-101   1.7e-97  324.4   0.1     1   206    29   230    29   230 0.99 Phage minor tail protein L
BPD_transp_1         PF00528.17   185 seq1773_BIOID52481   -            302   8.7e-26   90.4   9.6   1   1   1.3e-29   8.7e-26   90.4   6.6     1   182   119   300   115   302 0.98 Binding-protein-dependent transport system inner membrane component
OppC_N               PF12911.2     56 seq1773_BIOID52481   -            302   1.7e-19   68.7   0.4   1   1   2.5e-23   1.7e-19   68.7   0.2     1    55    22    76    22    77 0.94 N-terminal TM domain of oligopeptide transport permease C
Prenyltransf         PF01255.14   223 seq1774_BIOID52481   -            252   6.7e-82  273.8   0.0   1   1   5.6e-86   7.7e-82  273.6   0.0     1   222    23   243    23   244 0.99 Putative undecaprenyl diphosphate synthase
AA_permease_2        PF13520.1    426 seq1775_BIOID52481   -            288   7.2e-44  149.8  28.0   1   1   1.9e-47   8.6e-44  149.6  19.4     1   255    27   281    27   286 0.87 Amino acid permease
AA_permease          PF00324.16   479 seq1775_BIOID52481   -            288   3.1e-29  101.5  24.3   1   1   8.3e-33   3.8e-29  101.2  16.8     2   268    32   280    31   286 0.91 Amino acid permease
Transposase_mut      PF00872.13   381 seq1776_BIOID52481   -            256   1.3e-76  257.5   0.1   1   1   2.2e-80   1.5e-76  257.3   0.1   101   352    10   255     3   256 0.97 Transposase, Mutator family
MULE                 PF10551.4     93 seq1776_BIOID52481   -            256   5.4e-10   39.1   0.0   1   1   1.7e-13   1.1e-09   38.1   0.0    16    91    94   169    79   171 0.83 MULE transposase domain
DUF2886              PF11102.3    200 seq1779_BIOID52481   -            212   3.1e-56  189.9   1.3   1   1   2.5e-60   3.5e-56  189.8   0.9     1   199    13   206    13   207 0.98 Protein of unknown function (DUF2886)
DUF4102              PF13356.1     89 seq1780_BIOID52481   -            420   3.2e-28   97.3   0.2   1   1   8.7e-32   5.9e-28   96.4   0.1     1    88     3    89     3    90 0.98 Domain of unknown function (DUF4102)
Phage_integrase      PF00589.17   173 seq1780_BIOID52481   -            420   2.9e-25   88.8   0.0   1   1   7.4e-29     5e-25   88.0   0.0     3   171   204   383   202   385 0.94 Phage integrase family
UDG                  PF03167.14   152 seq1785_BIOID52481   -            229   1.5e-30  105.5   0.0   1   1   1.6e-34   2.2e-30  105.0   0.0     6   152    54   211    50   211 0.96 Uracil DNA glycosylase superfamily
DUF968               PF06147.6    200 seq1786_BIOID52481   -            347     7e-58  195.7   0.0   1   1   7.4e-62     1e-57  195.1   0.0     3   200   132   337   130   337 0.98 Protein of unknown function (DUF968)
Phage_integrase      PF00589.17   173 seq1787_BIOID52481   -            198   1.4e-46  158.1   0.6   1   1   1.2e-50   1.6e-46  158.0   0.4     1   172     5   177     5   178 0.98 Phage integrase family
Methyltransf_11      PF08241.7     95 seq1788_BIOID52481   -            251   4.7e-25   87.7   0.0   1   1   6.1e-28   8.3e-25   86.9   0.0     1    95    47   138    47   138 0.98 Methyltransferase domain
Methyltransf_23      PF13489.1    162 seq1788_BIOID52481   -            251   7.4e-16   58.1   0.1   1   1   7.7e-19   1.1e-15   57.6   0.1     4   151    25   174    17   181 0.79 Methyltransferase domain
Methyltransf_31      PF13847.1    152 seq1788_BIOID52481   -            251   1.9e-15   56.6   0.0   1   1   1.9e-18   2.6e-15   56.1   0.0     5   118    44   147    40   194 0.85 Methyltransferase domain
Methyltransf_12      PF08242.7     99 seq1788_BIOID52481   -            251   1.1e-11   45.0   0.0   1   1   1.6e-14   2.2e-11   43.9   0.0     1    98    47   135    47   136 0.85 Methyltransferase domain
Methyltransf_18      PF12847.2    112 seq1788_BIOID52481   -            251   1.4e-10   41.6   0.0   1   1   1.9e-13   2.6e-10   40.7   0.0     4   110    45   139    42   141 0.79 Methyltransferase domain
Methyltransf_25      PF13649.1    101 seq1788_BIOID52481   -            251   5.3e-10   39.4   0.0   1   1   1.5e-12     2e-09   37.5   0.0     1   101    46   134    46   134 0.87 Methyltransferase domain
Ubie_methyltran      PF01209.13   233 seq1788_BIOID52481   -            251   1.2e-09   37.5   0.0   1   1   1.1e-12   1.5e-09   37.2   0.0    44   168    39   155     4   169 0.84 ubiE/COQ5 methyltransferase family
Methyltransf_26      PF13659.1    117 seq1788_BIOID52481   -            251   3.2e-07   30.2   1.0   1   1   8.2e-10   1.1e-06   28.5   0.1     3   115    45   140    43   141 0.87 Methyltransferase domain
Methyltransf_8       PF05148.10   219 seq1788_BIOID52481   -            251   3.4e-06   26.7   0.0   1   1   3.8e-09   5.1e-06   26.1   0.0    57   156    28   138    16   158 0.77 Hypothetical methyltransferase
MTS                  PF05175.9    170 seq1788_BIOID52481   -            251   2.4e-05   23.6   0.0   1   1   2.7e-08   3.6e-05   23.0   0.0    19    76    30    85    22   110 0.86 Methyltransferase small domain
MarR                 PF01047.17    59 seq1789_BIOID52481   -            144   5.2e-18   64.3   0.0   1   1   1.9e-21   8.8e-18   63.6   0.0     1    59    38    96    38    96 0.98 MarR family
MarR_2               PF12802.2     62 seq1789_BIOID52481   -            144   1.4e-13   50.1   0.0   1   1   5.2e-17   2.4e-13   49.4   0.0     1    62    36    95    36    95 0.98 MarR family
HTH_27               PF13463.1     68 seq1789_BIOID52481   -            144   3.5e-09   36.7   0.0   1   1   1.8e-12   8.1e-09   35.5   0.0     1    68    38   104    38   104 0.93 Winged helix DNA-binding domain
MdoG                 PF04349.7    484 seq1790_BIOID52481   -            551    1e-150  502.0   0.1   1   1  9.1e-155  1.2e-150  501.8   0.1     1   482    45   534    45   536 0.92 Periplasmic glucan biosynthesis protein, MdoG
Polysacc_synt        PF01943.12   273 seq1791_BIOID52481   -            416   1.2e-13   50.8  19.4   1   1   8.8e-18   1.2e-13   50.8  13.4     1   272     3   283     3   284 0.84 Polysaccharide biosynthesis protein
Caps_synth_GfcC      PF06251.6    229 seq1793_BIOID52481   -            245   3.2e-90  301.2   0.0   1   1   2.6e-94   3.6e-90  301.0   0.0     2   229    20   245    19   245 0.99 Capsule biosynthesis GfcC
Wzz                  PF02706.10   152 seq1794_BIOID52481   -            377   4.3e-25   88.1   0.9   1   1   3.2e-29   4.3e-25   88.1   0.6     1   150    25   173    25   175 0.92 Chain length determinant protein
CTP_transf_1         PF01148.15   259 seq1797_BIOID52481   -            285   1.3e-63  214.9  19.9   1   1   1.1e-67   1.5e-63  214.7  13.8     2   257     4   279     3   281 0.88 Cytidylyltransferase family
PALP                 PF00291.20   307 seq1798_BIOID52481   -            428   1.9e-33  115.8   0.0   1   1     2e-37   2.7e-33  115.3   0.0    30   289    96   366    94   374 0.81 Pyridoxal-phosphate dependent enzyme
oligo_HPY            PF08352.7     64 seq1803_BIOID52481   -            337   2.1e-21   75.9   0.1   1   1   8.3e-25   3.8e-21   75.0   0.1     1    64   248   312   248   312 0.99 Oligopeptide/dipeptide transporter, C-terminal region
ABC_tran             PF00005.22   118 seq1803_BIOID52481   -            337   1.1e-18   67.5   0.0   1   1   4.1e-22   1.9e-18   66.8   0.0    15   118    80   197    65   197 0.85 ABC transporter
AAA_21               PF13304.1    303 seq1803_BIOID52481   -            337   3.2e-11   43.6   0.2   1   1   7.2e-14   3.3e-10   40.3   0.0   227   300   159   230    84   233 0.82 AAA domain
AA_permease_2        PF13520.1    426 seq1805_BIOID52481   -            162   1.2e-13   50.2   7.2   1   1   2.2e-17   1.5e-13   49.9   4.9   276   405     1   127     1   145 0.85 Amino acid permease
AA_permease          PF00324.16   479 seq1805_BIOID52481   -            162   1.1e-05   23.8   8.1   1   1   4.1e-09   2.8e-05   22.5   5.5   294   476     2   158     1   161 0.73 Amino acid permease
Acyl_transf_3        PF01757.17   340 seq1807_BIOID52481   -            331   6.8e-34  117.0  35.3   1   1   6.1e-38   8.4e-34  116.7  24.5     2   339     6   318     5   322 0.87 Acyltransferase family
HTH_18               PF12833.2     81 seq1809_BIOID52481   -            129   1.1e-19   70.2   0.3   1   1   2.1e-23   1.4e-19   69.8   0.2     2    79    34   110    33   112 0.96 Helix-turn-helix domain
HTH_AraC             PF00165.18    42 seq1809_BIOID52481   -            129   5.4e-18   64.0   0.2   1   2     2e-09   1.4e-05   24.6   0.0     1    42    20    61    20    61 0.97 Bacterial regulatory helix-turn-helix proteins, AraC family
HTH_AraC             PF00165.18    42 seq1809_BIOID52481   -            129   5.4e-18   64.0   0.2   2   2     2e-13   1.4e-09   37.3   0.0     2    41    73   110    68   111 0.93 Bacterial regulatory helix-turn-helix proteins, AraC family
MFS_1                PF07690.11   354 seq1810_BIOID52481   -            512   5.7e-55  186.3  38.3   1   1   4.2e-59   5.7e-55  186.3  26.5     1   353    19   413    19   414 0.89 Major Facilitator Superfamily
Ribonuc_L-PSP        PF01042.16   121 seq1811_BIOID52481   -            131     2e-23   82.3   0.0   1   1   1.7e-27   2.4e-23   82.0   0.0    10   118    22   125    18   128 0.95 Endoribonuclease L-PSP
Toluene_X            PF03349.11   427 seq1812_BIOID52481   -            448  2.2e-146  487.4  11.8   1   1  1.9e-150  2.5e-146  487.2   8.2     2   427    19   448    18   448 0.96 Outer membrane protein transport protein (OMPP1/FadL/TodX)
AAA_26               PF13500.1    199 seq1813_BIOID52481   -            225   1.2e-41  142.4   0.0   1   1   3.1e-45   1.4e-41  142.1   0.0     1   193     3   208     3   213 0.95 AAA domain
CbiA                 PF01656.18   195 seq1813_BIOID52481   -            225   1.6e-20   73.2   0.0   1   1   4.2e-24   1.9e-20   72.9   0.0     2   180     6   199     5   217 0.82 CobQ/CobB/MinD/ParA nucleotide binding domain
DUF188               PF02639.9    130 seq1816_BIOID52481   -            152     1e-50  170.3   0.0   1   1   8.8e-55   1.2e-50  170.1   0.0     1   127    17   143    17   146 0.98 Uncharacterized BCR, YaiI/YqxD family COG1671
SIS                  PF01380.17   131 seq1817_BIOID52481   -            209   3.4e-09   36.2   0.0   1   1   3.6e-13   4.9e-09   35.7   0.0     5   122    51   170    48   175 0.87 SIS domain
DUF940               PF06082.6    658 seq1818_BIOID52481   -            698  3.6e-258  858.3  13.6   1   1    3e-262  4.1e-258  858.2   9.5     1   658    29   693    29   693 0.97 Bacterial putative lipoprotein (DUF940)
MarB                 PF13999.1     66 seq1819_BIOID52481   -             72   7.4e-35  118.2   0.3   1   1     6e-39   8.2e-35  118.0   0.2     2    66     6    70     5    70 0.98 MarB protein
DUF386               PF04074.7    153 seq1823_BIOID52481   -            149   1.3e-39  135.0   1.4   1   1     1e-43   1.4e-39  134.9   1.0     1   153     1   142     1   142 0.98 Domain of unknown function (DUF386)
DUF2517              PF10725.4     63 seq1825_BIOID52481   -             68   1.6e-36  123.7   1.7   1   1   1.3e-40   1.7e-36  123.5   1.2     1    62     3    64     3    65 0.98 Protein of unknown function (DUF2517)
Fimbrial             PF00419.15   145 seq1826_BIOID52481   -            182   6.4e-21   74.9   9.7   1   1   6.4e-25   8.8e-21   74.5   6.7     1   145    33   182    33   182 0.85 Fimbrial protein
Peptidase_M50        PF02163.17   192 seq1831_BIOID52481   -            450   2.7e-70  235.1   0.3   1   1   6.9e-74   3.1e-70  234.9   0.2     2   192    11   446    10   446 0.99 Peptidase family M50
PDZ                  PF00595.19    81 seq1831_BIOID52481   -            450   8.1e-13   48.2   0.3   1   1     1e-13   4.6e-10   39.4   0.0     8    81   209   277   203   277 0.91 PDZ domain (Also known as DHR or GLGF)
PDZ_2                PF13180.1     82 seq1831_BIOID52481   -            450   7.3e-11   41.6   0.0   1   1   1.1e-11   5.1e-08   32.5   0.0    19    78   227   285   211   287 0.84 PDZ domain
MFS_1                PF07690.11   354 seq1832_BIOID52481   -            382   3.2e-28   98.3  52.3   1   2   3.2e-19   2.2e-15   56.1  19.3     2   238    12   230    11   233 0.79 Major Facilitator Superfamily
MFS_1                PF07690.11   354 seq1832_BIOID52481   -            382   3.2e-28   98.3  52.3   2   2     1e-17   6.8e-14   51.2  13.5     6   174   210   371   206   381 0.89 Major Facilitator Superfamily
Sugar_tr             PF00083.19   451 seq1832_BIOID52481   -            382     2e-07   29.8  17.3   1   1   2.9e-11     2e-07   29.8  12.0    44   176    39   167    16   183 0.85 Sugar (and other) transporter
SSF                  PF00474.12   406 seq1833_BIOID52481   -            489   1.1e-43  149.3  41.5   1   1   1.1e-47   1.4e-43  148.9  28.7     1   406    34   419    34   419 0.89 Sodium:solute symporter family
PmbA_TldD            PF01523.11   293 seq1835_BIOID52481   -            450   6.2e-66  222.5   0.0   1   1   7.1e-70   9.7e-66  221.8   0.0     1   292    34   326    34   327 0.96 Putative modulator of DNA gyrase
Fimbrial             PF00419.15   145 seq1836_BIOID52481   -            180   1.8e-18   67.0   7.5   1   1   1.6e-22   2.2e-18   66.7   5.2     1   145    30   180    30   180 0.87 Fimbrial protein
AAA_12               PF13087.1    199 seq1837_BIOID52481   -           1171   6.1e-23   81.1   0.0   1   1   9.8e-26   2.2e-22   79.3   0.0    29   198   776   969   773   970 0.78 AAA domain
AAA_11               PF13086.1    241 seq1837_BIOID52481   -           1171   1.6e-17   63.8   0.0   1   1   4.9e-19   1.1e-15   57.7   0.0     2   237   271   729   270   731 0.83 AAA domain
PLDc_2               PF13091.1    126 seq1837_BIOID52481   -           1171   2.5e-11   43.3   0.0   1   1   2.8e-14   6.3e-11   41.9   0.0     1    96  1026  1134  1026  1163 0.85 PLD-like domain
AAA_19               PF13245.1     76 seq1837_BIOID52481   -           1171   9.5e-09   34.7   0.1   1   1   1.6e-11   3.6e-08   32.9   0.0    10    68   288   347   281   356 0.74 Part of AAA domain
Glyco_transf_56      PF07429.6    361 seq1838_BIOID52481   -            359  3.3e-193  641.3   0.0   1   1  2.7e-197  3.7e-193  641.2   0.0     1   360     1   358     1   359 0.99 4-alpha-L-fucosyltransferase glycosyl transferase group 56
DUF1722              PF08349.6    117 seq1839_BIOID52481   -            169     2e-38  130.7   0.1   1   1   1.8e-42   2.5e-38  130.4   0.1     1   116    41   157    41   158 0.98 Protein of unknown function (DUF1722)
MFS_1                PF07690.11   354 seq1840_BIOID52481   -            393   2.1e-44  151.5  68.7   1   2   2.4e-41   3.3e-37  127.9  27.5     2   353    21   356    20   357 0.90 Major Facilitator Superfamily
MFS_1                PF07690.11   354 seq1840_BIOID52481   -            393   2.1e-44  151.5  68.7   2   2     8e-14   1.1e-09   37.4  14.5    49   172   269   388   268   393 0.91 Major Facilitator Superfamily
MFS_1                PF07690.11   354 seq1841_BIOID52481   -            403   1.5e-43  148.8  41.6   1   1   2.1e-47   1.5e-43  148.8  28.8     4   347    14   341    11   348 0.86 Major Facilitator Superfamily
Sugar_tr             PF00083.19   451 seq1841_BIOID52481   -            403   4.4e-09   35.3   4.8   1   1   6.5e-13   4.4e-09   35.3   3.3    44   123    39   115    16   185 0.88 Sugar (and other) transporter
ABC_tran             PF00005.22   118 seq1842_BIOID52481   -            334   2.6e-21   76.0   0.0   1   1   8.9e-25     4e-21   75.4   0.0     1   117    64   192    64   193 0.90 ABC transporter
oligo_HPY            PF08352.7     64 seq1842_BIOID52481   -            334   1.3e-19   70.1   0.2   1   1   5.3e-23   2.4e-19   69.3   0.2     1    64   244   311   244   311 0.99 Oligopeptide/dipeptide transporter, C-terminal region
OEP                  PF02321.13   188 seq1845_BIOID52481   -            457   3.6e-55  186.3  31.0   1   2   1.2e-29   1.6e-25   89.7  12.4     1   188    57   240    57   240 0.95 Outer membrane efflux protein
OEP                  PF02321.13   188 seq1845_BIOID52481   -            457   3.6e-55  186.3  31.0   2   2   1.2e-33   1.6e-29  102.7   3.6     9   173   272   435   268   437 0.94 Outer membrane efflux protein
SKI                  PF01202.17   158 seq1847_BIOID52481   -            174   4.8e-48  162.8   0.0   1   1   1.6e-51   5.5e-48  162.7   0.0     1   157    11   168    11   169 0.98 Shikimate kinase
AAA_17               PF13207.1    121 seq1847_BIOID52481   -            174   1.9e-06   28.5   0.0   1   1   1.3e-09   4.3e-06   27.4   0.0     3    66     6    67     5   172 0.67 AAA domain
AAA                  PF00004.24   132 seq1847_BIOID52481   -            174   2.2e-06   27.7   0.0   1   1   3.1e-08   0.00011   22.3   0.0     2    30     6    34     5    95 0.86 ATPase family associated with various cellular activities (AAA)
SIS                  PF01380.17   131 seq1848_BIOID52481   -            131   1.4e-10   40.7   0.0   1   1   1.2e-14   1.6e-10   40.5   0.0     8    87     2    83     1    89 0.93 SIS domain
AA_permease_2        PF13520.1    426 seq1849_BIOID52481   -            139   7.5e-10   37.7  22.9   1   1   1.2e-13   8.2e-10   37.6  15.9     2   128    10   137     9   139 0.87 Amino acid permease
AA_permease          PF00324.16   479 seq1849_BIOID52481   -            139   1.2e-05   23.7  14.2   1   1     2e-09   1.4e-05   23.5   9.9    25   130    34   136    17   139 0.84 Amino acid permease
HTH_28               PF13518.1     52 seq1850_BIOID52481   -            397   5.2e-07   29.3   0.1   1   1   3.1e-09   4.2e-05   23.3   0.0     2    45     7    53     6    61 0.80 Helix-turn-helix domain
Fimbrial             PF00419.15   145 seq1854_BIOID52481   -            179   6.8e-16   58.6   0.0   1   1   5.9e-20     8e-16   58.4   0.0     2   145    33   179    32   179 0.86 Fimbrial protein
DUF2502              PF10697.4     82 seq1855_BIOID52481   -             98   8.4e-25   86.5  15.4   1   1   7.3e-29     1e-24   86.3  10.7     1    82    25    97    25    97 0.96 Protein of unknown function (DUF2502)
Abhydrolase_6        PF12697.2    228 seq1856_BIOID52481   -            382   8.6e-13   48.5   0.1   1   1     8e-16   2.7e-12   46.9   0.1    18   220   110   362    97   366 0.77 Alpha/beta hydrolase family
Abhydrolase_5        PF12695.2    142 seq1856_BIOID52481   -            382   2.6e-12   46.5   0.2   1   1   1.1e-14   3.7e-11   42.8   0.1    14   141   105   357    90   358 0.76 Alpha/beta hydrolase family
Peptidase_S15        PF02129.13   272 seq1856_BIOID52481   -            382   2.6e-05   23.6   0.1   1   1   1.6e-08   5.6e-05   22.5   0.0     2   175    71   234    71   359 0.63 X-Pro dipeptidyl-peptidase (S15 family)
GST_C_2              PF13410.1     69 seq1858_BIOID52481   -            304   7.6e-10   38.4   0.3   1   1   6.9e-13   1.9e-09   37.1   0.2     2    68   190   260   189   261 0.82 Glutathione S-transferase, C-terminal domain
GST_C                PF00043.20    95 seq1858_BIOID52481   -            304   6.7e-09   35.5   0.0   1   1     5e-12   1.4e-08   34.5   0.0    33    95   199   266   187   266 0.85 Glutathione S-transferase, C-terminal domain
GST_N_2              PF13409.1     70 seq1858_BIOID52481   -            304   1.9e-06   27.6   0.0   1   1   1.7e-09   4.7e-06   26.3   0.0     3    69    69   143    67   144 0.89 Glutathione S-transferase, N-terminal domain
GST_N                PF02798.15    76 seq1858_BIOID52481   -            304   3.3e-05   23.8   0.0   1   1   4.2e-08   0.00012   22.1   0.0    17    76    82   143    74   143 0.91 Glutathione S-transferase, N-terminal domain
FAD_binding_7        PF03441.9    277 seq1859_BIOID52481   -            472  5.7e-107  356.9   1.0   1   1  1.1e-110  7.3e-107  356.5   0.7     3   276   205   468   203   469 0.96 FAD binding domain of DNA photolyase
DNA_photolyase       PF00875.13   165 seq1859_BIOID52481   -            472   1.5e-45  154.7   0.3   1   1   7.4e-49     5e-45  153.0   0.2     2   159     5   168     4   174 0.92 DNA photolyase
DUF465               PF04325.8     49 seq1861_BIOID52481   -             74   2.6e-14   52.5   2.0   1   1   3.5e-18   4.7e-14   51.6   0.9     1    49    19    68    19    68 0.97 Protein of unknown function (DUF465)
Thioredoxin          PF00085.15   104 seq1862_BIOID52481   -            139   4.6e-30  103.2   0.9   1   1   2.9e-32   6.6e-29   99.5   0.0     2   102    37   136    36   138 0.94 Thioredoxin
Thioredoxin_2        PF13098.1    112 seq1862_BIOID52481   -            139   1.4e-12   47.6   0.0   1   1     4e-15     9e-12   45.0   0.0     7   112    54   135    49   135 0.88 Thioredoxin-like domain
Thioredoxin_7        PF13899.1     82 seq1862_BIOID52481   -            139   6.8e-08   32.3   0.4   1   1     3e-10   6.7e-07   29.1   0.0     7    81    42   114    36   115 0.82 Thioredoxin-like
Redoxin              PF08534.5    146 seq1862_BIOID52481   -            139   2.6e-06   26.9   0.0   1   1     4e-08     9e-05   21.9   0.0    28    73    52    95    34   103 0.87 Redoxin
HyaE                 PF07449.6    107 seq1862_BIOID52481   -            139   8.7e-05   22.2   0.0   1   1   6.1e-08   0.00014   21.6   0.0    52   100    76   124    67   129 0.87 Hydrogenase-1 expression protein HyaE
AP_endonuc_2         PF01261.19   211 seq1863_BIOID52481   -            275   8.1e-32  110.1   0.0   1   1   7.4e-36     1e-31  109.8   0.0     1   210    19   225    19   226 0.97 Xylose isomerase-like TIM barrel
AA_permease_2        PF13520.1    426 seq1864_BIOID52481   -            330   2.9e-22   78.6  32.5   1   1   5.5e-26   3.8e-22   78.3  22.5   143   412     5   287     2   302 0.83 Amino acid permease
AA_permease          PF00324.16   479 seq1864_BIOID52481   -            330   7.7e-12   44.1  23.6   1   1   1.6e-15   1.1e-11   43.6  16.4   189   469    46   304     5   323 0.79 Amino acid permease
Pili_assembly_N      PF00345.15   122 seq1865_BIOID52481   -            230   2.2e-37  127.4   0.2   1   1   8.5e-41   5.8e-37  126.0   0.0     1   121    26   145    26   146 0.91 Gram-negative pili assembly chaperone, N-terminal domain
Pili_assembly_C      PF02753.12    68 seq1865_BIOID52481   -            230     2e-16   59.4   0.3   1   1   5.2e-20   3.6e-16   58.6   0.2     1    65   165   223   165   226 0.96 Gram-negative pili assembly chaperone, C-terminal domain
UvrB                 PF12344.3     44 seq1867_BIOID52481   -            673   6.7e-23   79.8   0.9   1   1   1.3e-25   2.9e-22   77.7   0.1     1    43   552   594   552   595 0.97 Ultra-violet resistance protein B
Helicase_C           PF00271.26    78 seq1867_BIOID52481   -            673   1.2e-15   57.0   0.0   1   1   1.2e-18   2.8e-15   55.8   0.0     2    77   465   545   464   546 0.98 Helicase conserved C-terminal domain
ResIII               PF04851.10   184 seq1867_BIOID52481   -            673   1.1e-11   44.8   0.0   1   1     3e-14   6.9e-11   42.1   0.0     4    94    13   101    10   134 0.79 Type III restriction enzyme, res subunit
UVR                  PF02151.14    36 seq1867_BIOID52481   -            673   5.2e-07   28.8   1.1   1   1     7e-10   1.6e-06   27.3   0.8     2    35   634   667   633   668 0.93 UvrB/uvrC motif
Acetyltransf_3       PF13302.1    142 seq1871_BIOID52481   -            179   1.2e-20   74.1   0.0   1   1   3.1e-24   1.4e-20   73.9   0.0     2   141    11   150    10   151 0.86 Acetyltransferase (GNAT) domain
Acetyltransf_4       PF13420.1    155 seq1871_BIOID52481   -            179     2e-11   43.9   0.1   1   1   5.3e-15   2.4e-11   43.6   0.0    25   154    39   170    21   171 0.85 Acetyltransferase (GNAT) domain
Acetyltransf_1       PF00583.19    83 seq1871_BIOID52481   -            179   4.5e-10   39.3   0.0   1   1   1.6e-13   7.5e-10   38.6   0.0     3    82    74   150    72   151 0.95 Acetyltransferase (GNAT) family
Pili_assembly_N      PF00345.15   122 seq1874_BIOID52481   -            241   1.1e-40  138.0   0.1   1   1   2.7e-44   1.9e-40  137.3   0.0     1   121    37   156    37   157 0.91 Gram-negative pili assembly chaperone, N-terminal domain
Pili_assembly_C      PF02753.12    68 seq1874_BIOID52481   -            241   9.5e-17   60.4   0.3   1   1   8.1e-20   5.6e-16   58.0   0.1     1    65   176   234   176   237 0.95 Gram-negative pili assembly chaperone, C-terminal domain
MFS_1                PF07690.11   354 seq1875_BIOID52481   -            116   1.5e-09   36.9   9.0   1   1   2.6e-13   1.8e-09   36.7   6.3     2    92    13   101    12   106 0.88 Major Facilitator Superfamily
MFS_1_like           PF12832.2     77 seq1875_BIOID52481   -            116   1.4e-05   24.6   1.4   1   1     3e-09     2e-05   24.1   0.6    17    75    24    83    10    85 0.88 MFS_1 like family
DUF1375              PF07119.7     76 seq1876_BIOID52481   -            135   7.7e-22   76.7   0.7   1   1     9e-26   1.2e-21   76.1   0.5     5    75    40   102    31   103 0.93 Protein of unknown function (DUF1375)
AA_permease_2        PF13520.1    426 seq1877_BIOID52481   -            540   2.8e-42  144.6  47.1   1   1   5.9e-46     4e-42  144.1  32.7     2   422    75   515    74   526 0.85 Amino acid permease
AA_permease          PF00324.16   479 seq1877_BIOID52481   -            540   9.8e-16   57.0  40.5   1   1   1.9e-19   1.3e-15   56.5  28.1    28   446    99   513    76   536 0.76 Amino acid permease
DTW                  PF03942.10   204 seq1878_BIOID52481   -            240   8.5e-60  201.3   0.0   1   1   7.3e-64     1e-59  201.1   0.0     1   202    35   224    35   226 0.97 DTW domain
WzyE                 PF06899.6    449 seq1880_BIOID52481   -            450  6.7e-277  918.1  45.9   1   1  5.5e-281  7.5e-277  918.0  31.8     1   448     1   449     1   450 1.00 WzyE protein
DUF796               PF05638.7    134 seq1882_BIOID52481   -            172   9.9e-35  119.3   0.0   1   1   8.3e-39   1.1e-34  119.1   0.0     1   133     6   155     6   156 0.94 Protein of unknown function (DUF796)
Bac_surface_Ag       PF01103.18   323 seq1883_BIOID52481   -            810  1.7e-100  336.4  16.0   1   1  1.1e-103  3.7e-100  335.4  11.1     1   323   448   810   448   810 0.96 Surface antigen
Surf_Ag_VNR          PF07244.10    78 seq1883_BIOID52481   -            810   3.1e-65  216.4  10.4   1   5   6.3e-10   2.2e-06   27.8   0.0     1    78    24    91    24    91 0.87 Surface antigen variable number repeat
Surf_Ag_VNR          PF07244.10    78 seq1883_BIOID52481   -            810   3.1e-65  216.4  10.4   2   5   5.9e-15     2e-11   44.0   0.0     1    78    92   172    92   172 0.93 Surface antigen variable number repeat
Surf_Ag_VNR          PF07244.10    78 seq1883_BIOID52481   -            810   3.1e-65  216.4  10.4   3   5   3.5e-17   1.2e-13   51.1   0.1     2    78   176   263   175   263 0.86 Surface antigen variable number repeat
Surf_Ag_VNR          PF07244.10    78 seq1883_BIOID52481   -            810   3.1e-65  216.4  10.4   4   5   5.8e-14     2e-10   40.8   0.0     1    78   266   344   266   344 0.92 Surface antigen variable number repeat
Surf_Ag_VNR          PF07244.10    78 seq1883_BIOID52481   -            810   3.1e-65  216.4  10.4   5   5     1e-18   3.5e-15   56.0   0.1     1    78   347   421   347   421 0.91 Surface antigen variable number repeat
AroM                 PF07302.6    221 seq1884_BIOID52481   -            225   1.2e-86  289.5   2.8   1   1   9.7e-91   1.3e-86  289.3   1.9     2   220     5   224     4   225 0.99 AroM protein
MFS_1                PF07690.11   354 seq1886_BIOID52481   -            280   1.1e-14   53.8  32.9   1   1   4.9e-18   6.7e-14   51.2  14.1   109   344     4   226     1   228 0.75 Major Facilitator Superfamily
Elong-fact-P_C       PF09285.6     56 seq1888_BIOID52481   -            275   2.4e-21   74.7   0.0   1   1   1.2e-24   5.2e-21   73.6   0.0     1    56   218   273   218   273 0.99 Elongation factor P, C-terminal
EFP                  PF01132.15    55 seq1888_BIOID52481   -            275     5e-14   51.6   2.2   1   1     2e-17   8.9e-14   50.7   1.5     1    54   154   209   154   210 0.91 Elongation factor P (EF-P) OB domain
EFP_N                PF08207.7     58 seq1888_BIOID52481   -            275   4.8e-13   48.6   0.6   1   1   2.1e-16   9.5e-13   47.7   0.1     2    57    89   146    88   147 0.88 Elongation factor P (EF-P) KOW-like domain
Cytochrom_B562       PF07361.6    103 seq1889_BIOID52481   -            128   7.7e-36  122.5   4.4   1   1   6.4e-40   8.8e-36  122.3   3.1     1   103    23   128    23   128 0.99 Cytochrome b562
Usher                PF00577.15   552 seq1890_BIOID52481   -            869  2.5e-208  693.1  22.8   1   1  6.6e-212    3e-208  692.9  15.8     5   552   202   777   198   777 0.99 Type VII secretion system (T7SS), usher protein
PapC_N               PF13954.1    146 seq1890_BIOID52481   -            869   7.1e-49  165.0   0.0   1   1   2.8e-52   1.3e-48  164.1   0.0     2   146    38   189    37   189 0.98 PapC N-terminal domain
PapC_C               PF13953.1     68 seq1890_BIOID52481   -            869   7.4e-23   79.8   0.1   1   1   4.5e-26   2.1e-22   78.4   0.0     1    67   787   852   787   853 0.96 PapC C-terminal domain
HTH_Tnp_1            PF01527.15    76 seq1892_BIOID52481   -            136   4.5e-19   68.0   0.6   1   1   1.2e-22     8e-19   67.2   0.4     2    74    23   102    22   104 0.89 Transposase
HTH_28               PF13518.1     52 seq1892_BIOID52481   -            136   2.1e-06   27.4   0.5   1   1   6.5e-10   4.4e-06   26.4   0.0     1    43    32    75    32    78 0.93 Helix-turn-helix domain
PfkB                 PF00294.19   301 seq1893_BIOID52481   -            261   7.1e-36  123.7   0.5   1   1     1e-39   1.4e-35  122.7   0.4    34   294    22   260    11   261 0.85 pfkB family carbohydrate kinase
MFS_1                PF07690.11   354 seq1895_BIOID52481   -            387   2.9e-48  164.3  43.1   1   1   1.3e-51   4.4e-48  163.7  29.9     3   354    14   352    12   352 0.86 Major Facilitator Superfamily
Sugar_tr             PF00083.19   451 seq1895_BIOID52481   -            387   4.4e-12   45.2   9.2   1   1   1.3e-15   4.4e-12   45.2   6.4    39   194    35   185    13   193 0.86 Sugar (and other) transporter
MFS_3                PF05977.8    524 seq1895_BIOID52481   -            387   4.4e-05   21.6  18.8   1   1   1.7e-08   5.9e-05   21.2  13.0    63   315    60   303    35   380 0.79 Transmembrane secretion effector
CMAS                 PF02353.15   273 seq1898_BIOID52481   -            382  1.6e-106  355.2   0.2   1   1  1.6e-109  2.4e-106  354.6   0.2     2   273   108   368   107   368 0.98 Mycolic acid cyclopropane synthetase
Methyltransf_23      PF13489.1    162 seq1898_BIOID52481   -            382   1.5e-14   53.9   0.0   1   1   1.6e-17   2.4e-14   53.2   0.0    14   135   157   287   143   315 0.73 Methyltransferase domain
Methyltransf_11      PF08241.7     95 seq1898_BIOID52481   -            382   8.6e-13   48.4   0.0   1   1   1.1e-15   1.6e-12   47.5   0.0     1    94   172   264   172   265 0.97 Methyltransferase domain
Methyltransf_18      PF12847.2    112 seq1898_BIOID52481   -            382     8e-11   42.3   0.0   1   1   1.4e-13   2.1e-10   41.0   0.0     1   111   167   267   167   268 0.91 Methyltransferase domain
Methyltransf_31      PF13847.1    152 seq1898_BIOID52481   -            382   5.2e-11   42.2   0.0   1   1   5.6e-14   8.6e-11   41.5   0.0     2   112   166   269   165   329 0.85 Methyltransferase domain
Methyltransf_12      PF08242.7     99 seq1898_BIOID52481   -            382     4e-08   33.5   0.0   1   1   5.5e-11   8.4e-08   32.4   0.0     1    99   172   263   172   263 0.83 Methyltransferase domain
Methyltransf_25      PF13649.1    101 seq1898_BIOID52481   -            382   2.1e-07   31.1   0.0   1   1   2.8e-10   4.2e-07   30.1   0.0     1   101   171   261   171   261 0.90 Methyltransferase domain
PCMT                 PF01135.14   210 seq1898_BIOID52481   -            382   3.9e-06   26.4   0.0   1   1   3.8e-09   5.7e-06   25.8   0.0    61   123   155   215   135   230 0.82 Protein-L-isoaspartate(D-aspartate) O-methyltransferase (PCMT)
MTS                  PF05175.9    170 seq1898_BIOID52481   -            382   3.7e-05   23.0   0.0   1   1     4e-08   6.1e-05   22.3   0.0    22   104   158   234   152   265 0.81 Methyltransferase small domain
HypA                 PF01155.14   113 seq1900_BIOID52481   -            120   9.1e-33  112.2   6.4   1   1   7.4e-37     1e-32  112.0   4.4     1   112     5   117     5   118 0.98 Hydrogenase expression/synthesis hypA family
MFS_1                PF07690.11   354 seq1902_BIOID52481   -            397   5.9e-34  117.2  66.0   1   1   2.2e-33   1.5e-29  102.7  37.5     2   333    24   336    23   341 0.84 Major Facilitator Superfamily
Sugar_tr             PF00083.19   451 seq1902_BIOID52481   -            397   3.6e-06   25.6  50.7   1   1   2.4e-09   1.7e-05   23.5  12.6    59   189    66   190    53   196 0.89 Sugar (and other) transporter
Usher                PF00577.15   552 seq1905_BIOID52481   -            878  1.1e-222  740.5  25.9   1   1    3e-226  1.3e-222  740.2  17.9     1   552   208   790   208   790 0.99 Type VII secretion system (T7SS), usher protein
PapC_N               PF13954.1    146 seq1905_BIOID52481   -            878   4.4e-48  162.4   0.0   1   1   2.4e-51   1.1e-47  161.1   0.0     2   146    48   194    47   194 0.98 PapC N-terminal domain
PapC_C               PF13953.1     68 seq1905_BIOID52481   -            878   1.1e-27   95.3   0.1   1   1   1.1e-30   4.8e-27   93.2   0.1     1    67   800   865   800   866 0.97 PapC C-terminal domain
ATP-grasp_5          PF13549.1    222 seq1906_BIOID52481   -            886   1.4e-74  249.9   0.2   1   1   1.6e-77   3.6e-74  248.6   0.0     1   221   472   693   472   694 0.96 ATP-grasp domain
Succ_CoA_lig         PF13607.1    138 seq1906_BIOID52481   -            886   1.3e-46  157.5   0.1   1   1   1.1e-49   2.4e-46  156.6   0.1     1   138   147   280   147   280 0.97 Succinyl-CoA ligase like flavodoxin domain
CoA_binding_2        PF13380.1    115 seq1906_BIOID52481   -            886   3.7e-23   81.7   0.0   1   1   1.1e-25   2.6e-22   79.0   0.0     1   113    13   130    13   132 0.95 CoA binding domain
[truncated: 1,425,221 more chars]
