# Supplementary material for: A domain sequence approach to pangenomics: applications to Escherichia coli
Source: F1000Res. 2013 May 29;1:19. Originally published 2012 Oct 1. [Version 2] doi: 10.12688/f1000research.1-19.v2 (PMC3901455; doi:10.12688/f1000research.1-19.v2)
Supplement: The 347 text files show the results from scanning each of the fasta-files against the Pfam-A database [file f1000research-1-1101-s0002.tgz › Escherichia_coli_M863_BIOID39045.txt]

#                                                                            --- full sequence --- -------------- this domain -------------   hmm coord   ali coord   env coord
# target name        accession   tlen query name           accession   qlen   E-value  score  bias   #  of  c-Evalue  i-Evalue  score  bias  from    to  from    to  from    to  acc description of target
#------------------- ---------- ----- -------------------- ---------- ----- --------- ------ ----- --- --- --------- --------- ------ ----- ----- ----- ----- ----- ----- ----- ---- ---------------------
rve_3                PF13683.1     67 seq1_BIOID39045      -            122   2.5e-18   65.2   0.1   1   1   9.7e-22   6.6e-18   63.8   0.0     2    67    37   102    36   102 0.98 Integrase core domain
rve                  PF00665.21   120 seq1_BIOID39045      -            122   4.7e-14   52.4   0.0   1   1     1e-17   7.1e-14   51.8   0.0    62   119     3    64     1    65 0.90 Integrase core domain
Phage_base_V         PF04717.7     79 seq7_BIOID39045      -            628   3.6e-26   90.7   0.1   1   1   2.3e-29     1e-25   89.3   0.1     1    77   177   269   177   271 0.92 Phage-related baseplate assembly protein
Phage_GPD            PF05954.6    292 seq7_BIOID39045      -            628   3.8e-20   72.1   0.0   1   1   1.5e-23     7e-20   71.2   0.0   162   291     2   139     1   140 0.85 Phage late control gene D protein (GPD)
rve_3                PF13683.1     67 seq9_BIOID39045      -            140   3.6e-18   64.7   0.1   1   1   1.4e-21   9.4e-18   63.3   0.0     2    67    55   120    54   120 0.98 Integrase core domain
rve                  PF00665.21   120 seq9_BIOID39045      -            140   1.3e-16   60.6   0.0   1   1   2.9e-20     2e-16   60.0   0.0    49   119     8    82     2    83 0.96 Integrase core domain
Phage_tail_L         PF05100.7    206 seq10_BIOID39045     -            221   6.3e-95  316.0   0.2   1   1   5.4e-99   7.4e-95  315.8   0.1     6   206    23   219    18   219 0.98 Phage minor tail protein L
DDE_Tnp_1_assoc      PF13808.1     90 seq12_BIOID39045     -             62   2.6e-19   68.5   0.0   1   1     2e-23   2.8e-19   68.4   0.0     1    54     6    59     6    62 0.96 DDE_Tnp_1-associated
Pyocin_S             PF06958.7    139 seq13_BIOID39045     -            646   3.5e-32  111.5   0.2   1   1   7.7e-36   3.5e-32  111.5   0.2     1   139   372   512   372   512 0.98 S-type Pyocin
Colicin-DNase        PF12639.2    110 seq13_BIOID39045     -            646   2.1e-26   92.2   0.0   1   1   7.8e-30   3.5e-26   91.4   0.0     3   108   517   645   515   646 0.96 DNase/tRNase domain of colicin-like bacteriocin
Phage_min_tail       PF05939.8    109 seq14_BIOID39045     -            109   3.1e-38  129.9   0.0   1   1   2.5e-42   3.4e-38  129.8   0.0     1   109     1   109     1   109 0.99 Phage minor tail protein
GGDEF                PF00990.16   161 seq18_BIOID39045     -            357   4.9e-41  139.8   0.0   1   1   4.9e-45   6.7e-41  139.4   0.0     1   161   179   337   179   337 0.92 GGDEF domain
Phage_lambd_GpG      PF06894.6    127 seq20_BIOID39045     -            140   1.4e-55  186.2   0.9   1   1   1.2e-59   1.6e-55  186.0   0.6     1   126     1   125     1   126 0.98 Bacteriophage lambda minor tail protein (GpG)
Phage_min_tail       PF05939.8    109 seq21_BIOID39045     -            109   1.3e-37  127.9   0.0   1   1   1.1e-41   1.4e-37  127.8   0.0     1   109     1   109     1   109 0.99 Phage minor tail protein
IstB_IS21            PF01695.12   178 seq24_BIOID39045     -             93   2.8e-20   72.3   0.0   1   1   2.6e-24   3.5e-20   72.0   0.0   123   177     2    56     1    57 0.96 IstB-like ATP binding protein
Phage_min_tail       PF05939.8    109 seq26_BIOID39045     -            109   7.5e-39  131.9   0.1   1   1     6e-43   8.2e-39  131.8   0.0     1   109     1   109     1   109 0.99 Phage minor tail protein
4HBT                 PF03061.17    79 seq27_BIOID39045     -            134     8e-19   67.4   0.4   1   1   2.4e-22   1.1e-18   66.9   0.3     1    77    20   103    20   105 0.98 Thioesterase superfamily
4HBT_2               PF13279.1    121 seq27_BIOID39045     -            134   2.7e-12   47.0   0.2   1   1   7.1e-16   3.2e-12   46.8   0.1     3   117    14   128    12   132 0.88 Thioesterase-like superfamily
Acyl-ACP_TE          PF01643.12   249 seq27_BIOID39045     -            134   1.3e-05   24.2   0.1   1   1   3.1e-09   1.4e-05   24.0   0.0    31   132    33   132     4   134 0.79 Acyl-ACP thioesterase
Autotransporter      PF03797.14   265 seq37_BIOID39045     -             80   8.1e-07   28.5   0.1   1   1   6.7e-11   9.2e-07   28.3   0.1   193   263     3    64     1    66 0.93 Autotransporter beta-domain
Phage_portal_2       PF05136.8    355 seq38_BIOID39045     -            200   3.6e-21   74.9   1.0   1   1   3.7e-25   5.1e-21   74.4   0.7   288   355     1    68     1    68 0.98 Phage portal protein, lambda family
Phage_Nu1            PF07471.7    164 seq41_BIOID39045     -            181   2.1e-92  306.8   1.3   1   1   1.7e-96   2.4e-92  306.6   0.9     1   164     1   164     1   164 0.99 Phage DNA packaging protein Nu1
PAAR_motif           PF05488.8     76 seq42_BIOID39045     -             94     4e-21   74.6   0.2   1   1   4.2e-25   5.8e-21   74.1   0.1    12    76    20    88     3    88 0.89 PAAR motif
IstB_IS21            PF01695.12   178 seq44_BIOID39045     -            103   1.8e-08   33.9   0.1   1   1   6.4e-12   8.7e-08   31.6   0.0     1    46    57   102    57   103 0.96 IstB-like ATP binding protein
RTX                  PF02382.10   653 seq46_BIOID39045     -            473     7e-48  163.2   0.9   1   1   1.5e-51     7e-48  163.2   0.6   544   653     9   117     2   117 0.96 RTX N-terminal domain
RTX_C                PF08339.5    145 seq46_BIOID39045     -            473   2.7e-34  117.8   9.1   1   1   5.9e-38   2.7e-34  117.8   6.3     1   144   329   472   329   473 0.96 RTX C-terminal domain
HemolysinCabind      PF00353.14    18 seq46_BIOID39045     -            473   1.9e-13   49.3  84.9   1   6   6.7e-06     0.031   14.5   1.1     2    18   193   209   192   209 0.94 Hemolysin-type calcium-binding repeat (2 copies)
HemolysinCabind      PF00353.14    18 seq46_BIOID39045     -            473   1.9e-13   49.3  84.9   2   6   7.5e-06     0.034   14.3   4.0     2    18   211   227   210   227 0.92 Hemolysin-type calcium-binding repeat (2 copies)
HemolysinCabind      PF00353.14    18 seq46_BIOID39045     -            473   1.9e-13   49.3  84.9   3   6   1.6e-07   0.00075   19.5   2.1     1    18   228   245   228   245 0.94 Hemolysin-type calcium-binding repeat (2 copies)
HemolysinCabind      PF00353.14    18 seq46_BIOID39045     -            473   1.9e-13   49.3  84.9   4   6   8.3e-07    0.0038   17.3   4.2     1    18   246   263   246   263 0.93 Hemolysin-type calcium-binding repeat (2 copies)
HemolysinCabind      PF00353.14    18 seq46_BIOID39045     -            473   1.9e-13   49.3  84.9   5   6    0.0016       7.2    7.1   3.5     1    13   273   285   273   287 0.91 Hemolysin-type calcium-binding repeat (2 copies)
HemolysinCabind      PF00353.14    18 seq46_BIOID39045     -            473   1.9e-13   49.3  84.9   6   6   2.9e-06     0.013   15.6   5.6     1    18   290   307   290   307 0.94 Hemolysin-type calcium-binding repeat (2 copies)
Phage_attach         PF05354.6    117 seq47_BIOID39045     -            117   1.8e-63  211.1   0.1   1   1   2.9e-67     2e-63  211.0   0.1     1   117     1   117     1   117 1.00 Phage Head-Tail Attachment
Gifsy-2              PF13856.1     95 seq47_BIOID39045     -            117   5.3e-30  103.2   0.0   1   1   8.8e-34     6e-30  103.1   0.0     1    95     4   105     4   105 0.99 ATP-binding sugar transporter from pro-phage
EAL                  PF00563.15   236 seq50_BIOID39045     -            351   6.6e-63  212.2   0.0   1   1   5.7e-67   7.9e-63  211.9   0.0     2   236    95   330    94   330 0.95 EAL domain
Fimbrial             PF00419.15   145 seq53_BIOID39045     -            331   1.1e-18   67.7   0.1   1   1   1.2e-22   1.6e-18   67.1   0.1     2   145   184   331   183   331 0.92 Fimbrial protein
Phage_fiber_2        PF03406.8     44 seq54_BIOID39045     -            553     1e-42  143.3  23.5   1   2   1.2e-25   5.5e-22   77.0   5.4     1    44     7    50     7    50 0.98 Phage tail fibre repeat
Phage_fiber_2        PF03406.8     44 seq54_BIOID39045     -            553     1e-42  143.3  23.5   2   2   5.2e-24   2.4e-20   71.7   5.3     1    44    51    94    51    94 0.98 Phage tail fibre repeat
Collar               PF07484.7     57 seq54_BIOID39045     -            553   1.2e-11   44.1   0.2   1   1   7.3e-15   3.3e-11   42.6   0.1     1    56   343   389   343   390 0.97 Phage Tail Collar Domain
Phage_fiber          PF03335.8     14 seq54_BIOID39045     -            553   3.5e-07   28.8  70.1   1   7   0.00021      0.96    9.2   1.5     1    14   406   419   406   419 0.88 Phage tail fibre repeat
Phage_fiber          PF03335.8     14 seq54_BIOID39045     -            553   3.5e-07   28.8  70.1   2   7   4.2e-06     0.019   14.4   1.9     1    14   438   451   438   451 0.92 Phage tail fibre repeat
Phage_fiber          PF03335.8     14 seq54_BIOID39045     -            553   3.5e-07   28.8  70.1   3   7    0.0001      0.48   10.1   2.4     2    13   453   464   452   465 0.89 Phage tail fibre repeat
Phage_fiber          PF03335.8     14 seq54_BIOID39045     -            553   3.5e-07   28.8  70.1   4   7   1.5e-05     0.068   12.7   3.2     1    14   488   501   488   501 0.92 Phage tail fibre repeat
Phage_fiber          PF03335.8     14 seq54_BIOID39045     -            553   3.5e-07   28.8  70.1   5   7   0.00021      0.97    9.2   1.7     2    12   503   513   502   514 0.89 Phage tail fibre repeat
Phage_fiber          PF03335.8     14 seq54_BIOID39045     -            553   3.5e-07   28.8  70.1   6   7   0.00018      0.82    9.4   0.9     2    11   512   521   511   522 0.86 Phage tail fibre repeat
Phage_fiber          PF03335.8     14 seq54_BIOID39045     -            553   3.5e-07   28.8  70.1   7   7   0.00021      0.95    9.2   0.9     2    13   521   532   520   533 0.87 Phage tail fibre repeat
Hexapep              PF00132.19    36 seq59_BIOID39045     -            293   7.1e-18   63.1   5.9   1   3   1.6e-09   2.2e-05   23.5   0.0     2    36   122   156   121   156 0.96 Bacterial transferase hexapeptide (six repeats)
Hexapep              PF00132.19    36 seq59_BIOID39045     -            293   7.1e-18   63.1   5.9   2   3   2.9e-09     4e-05   22.8   0.5     3    29   191   216   189   217 0.95 Bacterial transferase hexapeptide (six repeats)
Hexapep              PF00132.19    36 seq59_BIOID39045     -            293   7.1e-18   63.1   5.9   3   3   3.1e-10   4.3e-06   25.8   0.4     1    34   206   239   206   241 0.95 Bacterial transferase hexapeptide (six repeats)
DUF3672              PF12421.3    136 seq61_BIOID39045     -            545   1.5e-37  128.6   1.7   1   1   3.4e-41   1.5e-37  128.6   1.1     1   136   357   507   357   507 0.94 Fibronectin type III protein
DUF1983              PF09327.6     81 seq61_BIOID39045     -            545   8.6e-28   96.0   1.5   1   1   5.2e-31   2.4e-27   94.6   1.1     1    81   253   333   253   333 0.99 Domain of unknown function (DUF1983)
DUF805               PF05656.9    117 seq66_BIOID39045     -             89   1.6e-25   89.0   0.6   1   1   1.3e-29   1.8e-25   88.9   0.4    41   116    14    86     2    87 0.93 Protein of unknown function (DUF805)
DDE_Tnp_1_assoc      PF13808.1     90 seq67_BIOID39045     -            181   1.5e-21   75.7   0.0   1   1   3.7e-25   2.5e-21   75.0   0.0     1    63     6    68     6    82 0.93 DDE_Tnp_1-associated
DDE_Tnp_1            PF01609.16   211 seq67_BIOID39045     -            181   2.1e-11   43.6   0.0   1   1   5.6e-15   3.8e-11   42.8   0.0    60   149    69   150    65   172 0.80 Transposase DDE domain
Caudo_TAP            PF02413.12   130 seq68_BIOID39045     -            197   1.1e-26   93.4   1.5   1   1   2.1e-30   2.9e-26   92.0   1.1     2   130    76   196    22   196 0.85 Caudovirales tail fibre assembly protein
DDE_Tnp_1_assoc      PF13808.1     90 seq77_BIOID39045     -             98   3.3e-31  106.6   0.0   1   1   2.9e-35   3.9e-31  106.4   0.0     1    87     6    92     6    93 0.98 DDE_Tnp_1-associated
Phage_tail_T         PF06223.7    103 seq78_BIOID39045     -            144   5.3e-57  190.4   1.4   1   1   1.8e-55   2.4e-51  172.2   0.1     1   103    11   113    11   113 0.99 Minor tail protein T
Phage_CII            PF05269.6     91 seq80_BIOID39045     -             98   1.9e-33  114.1   0.1   1   1   1.5e-37   2.1e-33  114.0   0.1     1    90     1    91     1    92 0.97 Bacteriophage CII protein
MotA_ExbB            PF01618.11   139 seq82_BIOID39045     -            230   6.2e-47  158.6   0.2   1   1     6e-51   8.1e-47  158.2   0.1     2   138    74   210    73   211 0.98 MotA/TolQ/ExbB proton channel family
rve                  PF00665.21   120 seq83_BIOID39045     -            390   8.1e-18   64.5   0.0   1   1   1.1e-21   1.6e-17   63.6   0.0     3   120   113   240   112   240 0.93 Integrase core domain
GerE                 PF00196.14    58 seq84_BIOID39045     -            210   1.5e-05   24.1   0.0   1   1   1.8e-09   2.5e-05   23.3   0.0     2    47   150   195   149   197 0.96 Bacterial regulatory proteins, luxR family
Peptidase_S6         PF02395.11   769 seq86_BIOID39045     -           1301  2.4e-198  660.7  41.7   1   1  4.7e-201  2.1e-197  657.6  26.8     4   766    51   728    48   731 0.96 Immunoglobulin A1 protease
Autotransporter      PF03797.14   265 seq86_BIOID39045     -           1301   9.8e-44  149.5  13.3   1   1   2.1e-47   9.8e-44  149.5   9.2     4   260  1039  1282  1037  1291 0.90 Autotransporter beta-domain
ESPR                 PF13018.1     24 seq86_BIOID39045     -           1301   9.3e-06   24.9   0.0   1   1   5.1e-09   2.3e-05   23.6   0.0     1    22     1    22     1    23 0.97 Extended Signal Peptide of Type V secretion system
Packaging_FI         PF14000.1    125 seq87_BIOID39045     -            145   1.1e-42  145.0   3.3   1   1   9.2e-47   1.3e-42  144.8   2.3     1   125    15   142    15   142 0.99 DNA packaging protein FI
Phage_lysis          PF03245.8    125 seq89_BIOID39045     -            155   2.9e-46  156.4   6.7   1   1   2.4e-50   3.3e-46  156.2   4.6     1   125    29   154    29   154 0.99 Bacteriophage lysis protein
DDE_Tnp_1            PF01609.16   211 seq92_BIOID39045     -            117   2.5e-11   43.4   0.2   1   1   2.3e-15   3.1e-11   43.1   0.1   138   211     5    82     2    82 0.97 Transposase DDE domain
DUF4123              PF13503.1    124 seq93_BIOID39045     -            254   1.2e-17   63.8   1.8   1   1   1.5e-21     2e-17   63.1   1.2     4   122    35   159    34   161 0.87 Domain of unknown function (DUF4123)
HTH_29               PF13551.1    113 seq94_BIOID39045     -            285   4.9e-23   81.2   0.2   1   1   2.1e-26   9.5e-23   80.3   0.0     2   111    24   125    23   127 0.91 Winged helix-turn helix
HTH_28               PF13518.1     52 seq94_BIOID39045     -            285   1.6e-08   34.2   0.2   1   1   8.9e-12     4e-08   32.9   0.0     8    50    30    72    23    74 0.86 Helix-turn-helix domain
Minor_tail_Z         PF06763.6    189 seq98_BIOID39045     -            192   5.5e-91  303.2  16.2   1   1   4.5e-95   6.2e-91  303.0  11.2     1   189     3   192     3   192 1.00 Prophage minor tail protein Z (GPZ)
LolA                 PF03548.10   165 seq100_BIOID39045    -            204   3.3e-57  192.5   4.4   1   1   2.8e-61   3.8e-57  192.3   3.0     2   165    34   192    33   192 0.99 Outer membrane lipoprotein carrier protein LolA
Trp_Tyr_perm         PF03222.8    394 seq101_BIOID39045    -            444   6.4e-05   21.8  38.6   1   1   8.7e-09   0.00012   20.9  26.7     7   374    42   425    38   437 0.75 Tryptophan/tyrosine permease family
LysE                 PF01810.13   191 seq103_BIOID39045    -            195   7.2e-14   51.3  16.5   1   1   6.1e-18   8.3e-14   51.1  11.5     1   186    14   192    14   195 0.81 LysE type translocator
AICARFT_IMPCHas      PF01808.13   315 seq109_BIOID39045    -            529    7e-147  488.4   6.0   1   1  1.3e-150  8.8e-147  488.1   4.2     1   315   137   461   137   461 0.99 AICARFT/IMPCHase bienzyme
MGS                  PF02142.17    95 seq109_BIOID39045    -            529   4.8e-32  109.6   0.0   1   1   1.6e-35   1.1e-31  108.4   0.0     1    95    19   132    19   132 0.99 MGS-like domain
Peptidase_S49        PF01343.13   154 seq110_BIOID39045    -            439   1.1e-45  155.1   0.5   1   1   3.1e-49   2.2e-45  154.1   0.4     2   151   149   297   148   300 0.96 Peptidase family S49
NLPC_P60             PF00877.14   105 seq118_BIOID39045    -            199   1.2e-13   50.6   0.0   1   1   2.4e-17   1.6e-13   50.2   0.0     1   104    63   175    63   176 0.92 NlpC/P60 family
Prok-JAB             PF14464.1    105 seq118_BIOID39045    -            199   1.3e-08   34.1   0.1   1   1   4.2e-12   2.9e-08   33.1   0.1    54    96     8    50     2    61 0.87 Prokaryotic homologs of the JAB domain
Phage_min_tail       PF05939.8    109 seq121_BIOID39045    -            109   1.3e-37  127.9   0.0   1   1   1.1e-41   1.4e-37  127.8   0.0     1   109     1   109     1   109 0.99 Phage minor tail protein
Resolvase            PF00239.16   141 seq123_BIOID39045    -            508   7.5e-21   74.3   0.1   1   1   6.5e-24     3e-20   72.4   0.0     1   137     4   161     4   164 0.85 Resolvase, N terminal domain
Recombinase          PF07508.8    102 seq123_BIOID39045    -            508   1.2e-14   54.2   0.0   1   1   5.2e-18   2.4e-14   53.2   0.0     1    99   191   284   191   286 0.94 Recombinase
Zn_ribbon_recom      PF13408.1     58 seq123_BIOID39045    -            508   1.1e-06   28.6   0.5   1   1   6.2e-10   2.8e-06   27.3   0.4     1    57   302   357   302   358 0.87 Recombinase zinc beta ribbon domain
Transposase_mut      PF00872.13   381 seq126_BIOID39045    -            131   4.4e-29  101.0   0.1   1   1   3.6e-33   4.9e-29  100.9   0.1   277   379     2   104     1   106 0.98 Transposase, Mutator family
Phage_rep_O          PF04492.8    100 seq127_BIOID39045    -            273     7e-41  138.3   0.3   1   1   8.3e-45   1.1e-40  137.7   0.2     1   100    14   113    14   113 0.99 Bacteriophage replication protein O
Rop                  PF01815.11    61 seq130_BIOID39045    -             64   2.6e-30  103.5   4.9   1   1   2.1e-34   2.9e-30  103.4   3.4     1    59     1    59     1    61 0.97 Rop protein
rve                  PF00665.21   120 seq132_BIOID39045    -            121   6.8e-13   48.6   0.0   1   1   1.1e-16   7.6e-13   48.5   0.0    21   119     6   104     1   105 0.95 Integrase core domain
DUF1722              PF08349.6    117 seq135_BIOID39045    -            169   3.4e-37  126.7   0.1   1   1     3e-41   4.2e-37  126.5   0.1     1   116    41   157    41   158 0.98 Protein of unknown function (DUF1722)
Zeta_toxin           PF06414.7    201 seq136_BIOID39045    -            232     1e-30  106.2   0.0   1   1   2.1e-34   1.4e-30  105.7   0.0    12   191    29   193    21   197 0.91 Zeta toxin
AAA_33               PF13671.1    143 seq136_BIOID39045    -            232     1e-11   44.8   0.0   1   1   1.9e-15   1.3e-11   44.4   0.0     1   140    35   179    35   182 0.76 AAA domain
PRK                  PF00485.13   194 seq138_BIOID39045    -            430   5.7e-13   48.7   0.0   1   1   6.8e-17   9.3e-13   48.0   0.0     1   149   204   359   204   389 0.88 Phosphoribulokinase / Uridine kinase family
ExbD                 PF02472.11   130 seq143_BIOID39045    -            142   2.1e-23   82.6   0.2   1   1   1.7e-27   2.3e-23   82.5   0.1     2   129    10   141     9   142 0.89 Biopolymer transport protein ExbD/TolR
Usp                  PF00582.21   140 seq144_BIOID39045    -            144   5.2e-21   75.1   0.0   1   1   4.3e-25   5.9e-21   75.0   0.0     2   140     3   138     2   138 0.98 Universal stress protein family
DUF3380              PF11860.3    175 seq149_BIOID39045    -            237   8.5e-47  159.3   2.6   1   1   8.1e-51   1.1e-46  158.9   0.6     1   174    67   236    67   237 0.96 Protein of unknown function (DUF3380)
Phage_tail_U         PF06141.6    133 seq150_BIOID39045    -            131   2.4e-62  208.7   0.3   1   1   1.9e-66   2.7e-62  208.5   0.2     1   133     1   131     1   131 0.99 Phage minor tail protein U
ABC_tran             PF00005.22   118 seq154_BIOID39045    -            343   2.1e-27   95.6   0.0   1   1   1.3e-30   4.4e-27   94.6   0.0     1   118    45   169    45   169 0.95 ABC transporter
NIL                  PF09383.5     76 seq154_BIOID39045    -            343   7.5e-23   79.7   0.0   1   1   4.6e-26   1.6e-22   78.7   0.0     4    76   268   340   266   340 0.98 NIL domain
AAA_21               PF13304.1    303 seq154_BIOID39045    -            343   1.3e-12   48.1   0.1   1   1   1.8e-11     6e-08   32.8   0.0   220   298   124   200    87   205 0.84 AAA domain
PerC                 PF06069.6     90 seq155_BIOID39045    -            123   4.8e-23   80.9   0.9   1   1   4.8e-27   6.6e-23   80.4   0.6     1    82    24   106    24   113 0.93 PerC transcriptional activator
MgsA_C               PF12002.3    168 seq156_BIOID39045    -            447   9.6e-68  226.9   0.8   1   1   1.3e-70   1.7e-67  226.2   0.5     1   167   268   435   268   436 0.99 MgsA AAA+ ATPase C terminal
AAA                  PF00004.24   132 seq156_BIOID39045    -            447   2.4e-18   66.4   0.1   1   1   2.3e-20   2.8e-17   63.0   0.0     1   126    53   159    53   165 0.91 ATPase family associated with various cellular activities (AAA)
RuvB_N               PF05496.7    234 seq156_BIOID39045    -            447   3.5e-16   58.8   0.1   1   1   1.6e-18     2e-15   56.3   0.0    15   133    17   138     7   155 0.79 Holliday junction DNA helicase ruvB N-terminus
AAA_5                PF07728.9    139 seq156_BIOID39045    -            447   8.9e-08   31.8   0.1   1   1   9.5e-10   1.2e-06   28.2   0.1     2   102    53   143    52   236 0.84 AAA domain (dynein-related subfamily)
AAA_19               PF13245.1     76 seq156_BIOID39045    -            447   1.4e-07   31.0   0.4   1   1   1.3e-09   1.6e-06   27.6   0.0    10    62    51    95    43   134 0.65 Part of AAA domain
Fimbrial             PF00419.15   145 seq159_BIOID39045    -            171     3e-16   59.8   0.1   1   1   2.6e-20   3.6e-16   59.5   0.1     1   145    29   171    27   171 0.88 Fimbrial protein
DUF4376              PF14301.1    111 seq168_BIOID39045    -            192   1.8e-31  108.4   0.5   1   1   2.2e-35   2.9e-31  107.7   0.4     2   110    72   186    71   187 0.91 Domain of unknown function (DUF4376)
Trans_reg_C          PF00486.23    77 seq172_BIOID39045    -            269   1.2e-08   34.5   0.0   1   1   1.4e-12   1.9e-08   33.9   0.0     4    76    28   102    23   103 0.92 Transcriptional regulatory protein, C terminal
DJ-1_PfpI            PF01965.19   147 seq173_BIOID39045    -            283   3.6e-12   45.8   0.0   1   1   4.3e-16   5.9e-12   45.1   0.0    23   143   126   274   108   278 0.81 DJ-1/PfpI family
AAA_5                PF07728.9    139 seq175_BIOID39045    -            362     6e-38  129.5   0.0   1   1     7e-42   9.6e-38  128.9   0.0     2   139    79   220    78   220 0.98 AAA domain (dynein-related subfamily)
HTS                  PF04204.11   298 seq176_BIOID39045    -            309  7.3e-131  435.1   0.0   1   1    6e-135  8.2e-131  434.9   0.0     1   298     2   299     2   299 1.00 Homoserine O-succinyltransferase
FAD_binding_7        PF03441.9    277 seq180_BIOID39045    -            472  1.4e-107  358.9   1.2   1   1  2.7e-111  1.9e-107  358.5   0.8     3   276   205   468   203   469 0.96 FAD binding domain of DNA photolyase
DNA_photolyase       PF00875.13   165 seq180_BIOID39045    -            472     2e-45  154.3   0.9   1   1   5.1e-49   3.5e-45  153.5   0.3     2   162     5   167     4   174 0.92 DNA photolyase
Asparaginase_2       PF01112.13   319 seq181_BIOID39045    -            321  1.2e-123  411.8   2.6   1   1  1.1e-127  1.5e-123  411.5   1.8     2   315     3   315     2   317 0.99 Asparaginase
DUF2859              PF11072.3    142 seq183_BIOID39045    -            170   2.9e-41  140.1   0.0   1   1   2.4e-45   3.3e-41  139.9   0.0     1   141    29   168    29   169 0.98 Protein of unknown function (DUF2859)
DUF413               PF04219.7     94 seq185_BIOID39045    -            112   1.5e-38  130.2   0.1   1   1   1.4e-42   1.9e-38  129.9   0.1     1    90    10    99    10   102 0.97 Protein of unknown function, DUF
DNA_III_psi          PF03603.8    128 seq186_BIOID39045    -            137   1.4e-45  154.1   0.1   1   1   1.2e-49   1.6e-45  153.9   0.1     1   128     1   128     1   128 0.99 DNA polymerase III psi subunit
IstB_IS21            PF01695.12   178 seq187_BIOID39045    -            264   3.4e-73  244.7   0.2   1   1   1.9e-76   5.3e-73  244.1   0.0     1   177    51   227    51   228 0.99 IstB-like ATP binding protein
Bac_DnaA             PF00308.13   219 seq187_BIOID39045    -            264   3.5e-10   39.7   0.0   1   1   1.9e-13   5.2e-10   39.2   0.0    36   139    99   199    71   208 0.88 Bacterial dnaA  protein
AAA                  PF00004.24   132 seq187_BIOID39045    -            264   3.5e-07   30.3   0.0   1   1   4.2e-10   1.1e-06   28.6   0.0     1    74   100   174   100   199 0.78 ATPase family associated with various cellular activities (AAA)
AFG1_ATPase          PF03969.11   362 seq187_BIOID39045    -            264   6.7e-05   21.7   0.0   1   1   3.2e-08   8.9e-05   21.3   0.0    64   228    99   259    56   263 0.78 AFG1-like ATPase
TolA                 PF06519.6     96 seq188_BIOID39045    -            421   2.2e-38  129.9   0.0   1   1   3.3e-42   2.2e-38  129.9   0.0     1    96   325   419   325   419 0.98 TolA C-terminal
TonB_2               PF13103.1     85 seq188_BIOID39045    -            421   3.3e-05   23.7   0.0   1   1   1.4e-08   9.4e-05   22.2   0.0     2    73   338   405   337   414 0.86 TonB C terminal
DUF3304              PF11745.3    118 seq189_BIOID39045    -            184   9.7e-30  103.0   0.1   1   1   8.7e-34   1.2e-29  102.7   0.1     2   118    26   155    25   155 0.97 Protein of unknown function (DUF3304)
DUF1040              PF06288.8     86 seq192_BIOID39045    -             89   5.5e-46  154.6   0.3   1   1   4.5e-50   6.1e-46  154.4   0.2     1    86     1    86     1    86 1.00 Protein of unknown function (DUF1040)
Big_2                PF02368.13    79 seq193_BIOID39045    -            220   5.6e-13   48.4  10.7   1   1   8.2e-17   5.6e-13   48.4   7.4     2    74   135   210   134   215 0.94 Bacterial Ig-like domain (group 2)
HIM                  PF05662.9     21 seq194_BIOID39045    -            563   8.9e-34  113.7  35.5   1   4   3.1e-10   1.1e-06   28.0   0.0     1    21   130   150   130   150 0.98 Haemagglutinin
HIM                  PF05662.9     21 seq194_BIOID39045    -            563   8.9e-34  113.7  35.5   2   4   8.8e-13     3e-09   36.1   1.9     1    21   266   286   266   286 0.98 Haemagglutinin
HIM                  PF05662.9     21 seq194_BIOID39045    -            563   8.9e-34  113.7  35.5   3   4   4.5e-14   1.6e-10   40.1   1.8     1    21   387   407   387   407 0.98 Haemagglutinin
HIM                  PF05662.9     21 seq194_BIOID39045    -            563   8.9e-34  113.7  35.5   4   4   1.5e-10   5.1e-07   29.0   1.5     1    21   440   460   440   460 0.96 Haemagglutinin
YadA                 PF03895.10    78 seq194_BIOID39045    -            563   1.9e-24   85.3  10.1   1   1   5.5e-28   1.9e-24   85.3   7.0     2    78   486   563   485   563 0.98 YadA-like C-terminal region
Hep_Hag              PF05658.9     28 seq194_BIOID39045    -            563   2.7e-20   71.4  73.8   1   4     4e-09   1.4e-05   25.0   4.5     1    27    46    72    46    73 0.94 Hep_Hag
Hep_Hag              PF05658.9     28 seq194_BIOID39045    -            563   2.7e-20   71.4  73.8   2   4   4.4e-09   1.5e-05   24.8   4.9     1    28   206   233   206   233 0.96 Hep_Hag
Hep_Hag              PF05658.9     28 seq194_BIOID39045    -            563   2.7e-20   71.4  73.8   3   4   5.6e-11   1.9e-07   30.8   4.2     1    28   344   371   344   371 0.96 Hep_Hag
Hep_Hag              PF05658.9     28 seq194_BIOID39045    -            563   2.7e-20   71.4  73.8   4   4   3.6e-08   0.00012   21.9   3.4     1    27   358   384   358   385 0.93 Hep_Hag
Peptidase_C39        PF03412.10   131 seq195_BIOID39045    -            278     7e-24   83.9   0.1   1   1   1.5e-27     1e-23   83.4   0.1    14   130     9   128     3   129 0.94 Peptidase C39 family
ABC_membrane         PF00664.18   275 seq195_BIOID39045    -            278   3.6e-17   62.5   5.4   1   1   8.3e-21   5.7e-17   61.9   3.7     9   127   157   276   149   278 0.87 ABC transporter transmembrane region
DnaB_C               PF03796.10   265 seq197_BIOID39045    -            458     3e-86  288.4   0.0   1   1   9.5e-90   4.4e-86  287.9   0.0     2   257   171   426   170   434 0.96 DnaB-like helicase C terminal domain
AAA_25               PF13481.1    194 seq197_BIOID39045    -            458   4.9e-15   55.3   0.7   1   1   3.4e-18   1.6e-14   53.6   0.2    13   187   168   352   156   358 0.87 AAA domain
DnaB                 PF00772.16   103 seq197_BIOID39045    -            458     5e-13   48.6   0.0   1   1   2.4e-16   1.1e-12   47.6   0.0     6   103     3    95     1    95 0.93 DnaB-like helicase N terminal domain
IstB_IS21            PF01695.12   178 seq199_BIOID39045    -            233   4.8e-51  172.5   0.0   1   1   1.4e-54   6.2e-51  172.2   0.0     3   174    56   228    54   231 0.98 IstB-like ATP binding protein
Bac_DnaA             PF00308.13   219 seq199_BIOID39045    -            233   3.4e-07   30.0   0.0   1   1     1e-10   4.7e-07   29.5   0.0    37   139   104   203    77   210 0.89 Bacterial dnaA  protein
DUF815               PF05673.8    250 seq199_BIOID39045    -            233   1.3e-05   24.1   0.0   1   1   3.8e-09   1.7e-05   23.7   0.0    38   124    89   179    53   203 0.67 Protein of unknown function (DUF815)
DUF2776              PF10951.3    347 seq204_BIOID39045    -            383  1.7e-165  550.0  32.7   1   1  1.5e-169    2e-165  549.8  22.7     1   347    34   381    34   381 0.99 Protein of unknown function (DUF2776)
LysR_substrate       PF03466.15   209 seq205_BIOID39045    -            302   7.1e-39  132.9   0.0   1   1   1.4e-42   9.5e-39  132.5   0.0     2   208    91   297    90   298 0.96 LysR substrate binding domain
HTH_1                PF00126.22    60 seq205_BIOID39045    -            302   1.1e-20   72.9   0.4   1   1   3.4e-24   2.3e-20   71.9   0.3     1    60     7    66     7    66 0.97 Bacterial regulatory helix-turn-helix protein, lysR family
PTS_EIIA_2           PF00359.17   142 seq209_BIOID39045    -            637   6.7e-33  113.2   0.0   1   1   2.5e-36   1.1e-32  112.5   0.0     5   140   498   634   495   636 0.95 Phosphoenolpyruvate-dependent sugar phosphotransferase system, EIIA 2
PTS_EIIC             PF02378.13   321 seq209_BIOID39045    -            637   2.5e-19   69.1  33.4   1   1   5.5e-23   2.5e-19   69.1  23.2     1   321    17   277    17   277 0.92 Phosphotransferase system, EIIC
PTS_IIB              PF02302.12    90 seq209_BIOID39045    -            637   1.9e-09   37.7   0.3   1   1   1.1e-12   4.9e-09   36.3   0.0     1    79   379   453   379   458 0.87 PTS system, Lactose/Cellobiose specific IIB subunit
PTR2                 PF00854.16   373 seq212_BIOID39045    -            489   2.3e-79  266.7  24.6   1   1   4.4e-83     3e-79  266.3  17.1     2   372    82   427    81   428 0.97 POT family
MFS_1                PF07690.11   354 seq212_BIOID39045    -            489   6.4e-15   54.6  59.5   1   1   4.4e-16     3e-12   45.8  21.6    12   298    30   288    16   345 0.65 Major Facilitator Superfamily
HTH_31               PF13560.1     64 seq214_BIOID39045    -             94     3e-11   43.2   0.0   1   1   8.4e-15   3.8e-11   42.8   0.0     5    58     5    61     2    74 0.87 Helix-turn-helix domain
HTH_3                PF01381.17    55 seq214_BIOID39045    -             94   1.8e-10   40.4   0.2   1   1   1.3e-13   6.1e-10   38.6   0.1     1    55     6    64     6    64 0.96 Helix-turn-helix
HTH_19               PF12844.2     64 seq214_BIOID39045    -             94   3.1e-10   39.8   0.0   1   1     1e-13   4.7e-10   39.2   0.0     3    63     5    69     4    70 0.94 Helix-turn-helix domain
Macro                PF01661.16   118 seq215_BIOID39045    -            300   1.4e-19   70.0   0.0   1   1     2e-23   2.8e-19   69.0   0.0     1   117    44   168    44   169 0.91 Macro domain
Colicin_Pyocin       PF01320.13    85 seq216_BIOID39045    -             90   4.5e-34  116.0   0.1   1   1   3.6e-38     5e-34  115.9   0.1     1    84     1    89     1    90 0.95 Colicin immunity protein / pyocin immunity protein
UDG                  PF03167.14   152 seq217_BIOID39045    -            229   3.2e-30  104.5   0.0   1   1   3.4e-34   4.6e-30  103.9   0.0     6   152    54   211    50   211 0.96 Uracil DNA glycosylase superfamily
Acetyltransf_1       PF00583.19    83 seq219_BIOID39045    -            148   2.4e-20   72.2   0.0   1   1   2.4e-23   3.6e-20   71.6   0.0     4    82    48   120    45   121 0.92 Acetyltransferase (GNAT) family
Acetyltransf_10      PF13673.1    117 seq219_BIOID39045    -            148   2.3e-13   50.1   0.1   1   1     2e-16   3.1e-13   49.7   0.1    22   117    18   120     8   120 0.86 Acetyltransferase (GNAT) domain
FR47                 PF08445.5     86 seq219_BIOID39045    -            148   1.4e-12   47.0   0.1   1   1   1.2e-15   1.9e-12   46.6   0.0    17    81    59   124    42   130 0.82 FR47-like protein
Acetyltransf_7       PF13508.1     79 seq219_BIOID39045    -            148   3.5e-12   46.1   0.0   1   1   3.1e-15   4.8e-12   45.7   0.0     8    78    45   121    38   122 0.86 Acetyltransferase (GNAT) domain
Acetyltransf_4       PF13420.1    155 seq219_BIOID39045    -            148   6.1e-09   35.8   0.0   1   1   4.8e-12   7.3e-09   35.6   0.0    32   148    23   134     5   141 0.83 Acetyltransferase (GNAT) domain
Acetyltransf_8       PF13523.1    152 seq219_BIOID39045    -            148   1.6e-08   34.4   0.1   1   1   3.2e-10   4.8e-07   29.6   0.0    75   139    61   123     4   129 0.79 Acetyltransferase (GNAT) domain
Acetyltransf_3       PF13302.1    142 seq219_BIOID39045    -            148   2.8e-07   30.8   0.1   1   1   6.4e-10   9.7e-07   29.0   0.1    67   142    49   121     3   121 0.73 Acetyltransferase (GNAT) domain
Acetyltransf_9       PF13527.1    128 seq219_BIOID39045    -            148   4.6e-07   29.6   0.0   1   1   5.8e-10   8.7e-07   28.7   0.0    74   127    64   122    49   123 0.89 Acetyltransferase (GNAT) domain
Acetyltransf_6       PF13480.1    142 seq219_BIOID39045    -            148   4.4e-05   23.3   0.0   1   1   3.7e-08   5.7e-05   22.9   0.0    73   131    42   100    17   107 0.90 Acetyltransferase (GNAT) domain
Patatin              PF01734.17   204 seq220_BIOID39045    -            301   1.6e-24   86.8   0.4   1   1   2.2e-28     3e-24   85.9   0.1     1   201     8   165     8   167 0.95 Patatin-like phospholipase
APH                  PF01636.18   239 seq223_BIOID39045    -            328   3.4e-40  138.1   1.4   1   1   7.8e-44   5.3e-40  137.5   0.9     2   232    31   259    30   269 0.84 Phosphotransferase enzyme family
EcKinase             PF02958.15   293 seq223_BIOID39045    -            328   0.00014   21.0   0.0   1   1   3.1e-08   0.00021   20.4   0.0   197   280   176   252   149   257 0.79 Ecdysteroid kinase
HDPD                 PF02924.9    118 seq226_BIOID39045    -            112   2.1e-16   59.6   0.7   1   1   1.8e-20   2.4e-16   59.4   0.5     4   114     7   108     4   111 0.86 Bacteriophage lambda head decoration protein D
Ail_Lom              PF06316.6    199 seq227_BIOID39045    -            199  5.5e-123  407.7   4.8   1   1  1.3e-126  6.1e-123  407.6   3.3     1   199     1   199     1   199 1.00 Enterobacterial Ail/Lom protein
OMP_b-brl            PF13505.1    176 seq227_BIOID39045    -            199   4.3e-26   91.8   5.3   1   1   1.2e-29   5.4e-26   91.4   3.7     2   176    11   199     8   199 0.84 Outer membrane protein beta-barrel domain
OmpA_membrane        PF01389.12   183 seq227_BIOID39045    -            199   0.00015   21.2   0.2   1   1     5e-08   0.00023   20.6   0.1    14   148    23   178    17   181 0.80 OmpA-like transmembrane domain
Acetyltransf_2       PF00797.12   240 seq230_BIOID39045    -            281   5.6e-84  281.3   0.4   1   1   4.8e-88   6.6e-84  281.1   0.3     1   237    21   256    21   259 0.97 N-acetyltransferase
Ldh_2                PF02615.9    335 seq232_BIOID39045    -            332    1e-143  478.0   0.0   1   1  8.2e-148  1.1e-143  477.8   0.0     1   334     1   331     1   332 0.99 Malate/L-lactate dehydrogenase
DUF3304              PF11745.3    118 seq235_BIOID39045    -            184   2.8e-31  108.0   0.1   1   1   2.5e-35   3.4e-31  107.7   0.0     2   118    26   155    25   155 0.97 Protein of unknown function (DUF3304)
Phage_integrase      PF00589.17   173 seq239_BIOID39045    -            200     8e-49  165.5   0.0   1   1   6.6e-53   9.1e-49  165.3   0.0     1   171    11   181    11   183 0.98 Phage integrase family
BPD_transp_1         PF00528.17   185 seq241_BIOID39045    -            217   1.5e-20   73.4  20.1   1   1   1.1e-24   1.5e-20   73.4  14.0     2   181    32   216    27   217 0.85 Binding-protein-dependent transport system inner membrane component
GARS_A               PF01071.14   194 seq243_BIOID39045    -            433   4.4e-86  287.2   0.1   1   1   3.1e-89   6.1e-86  286.8   0.0     1   194   107   300   107   300 0.99 Phosphoribosylglycinamide synthetase, ATP-grasp (A) domain
GARS_N               PF02844.10   100 seq243_BIOID39045    -            433   6.2e-38  129.1   0.1   1   1   6.1e-41   1.2e-37  128.2   0.1     1   100     5   106     5   106 0.95 Phosphoribosylglycinamide synthetase, N domain
GARS_C               PF02843.11    93 seq243_BIOID39045    -            433   6.7e-30  103.0   0.1   1   1   2.2e-32   4.2e-29  100.4   0.0     1    92   334   427   334   428 0.94 Phosphoribosylglycinamide synthetase, C domain
ATP-grasp_4          PF13535.1    184 seq243_BIOID39045    -            433   8.5e-15   54.8   0.0   1   1   9.9e-18   1.9e-14   53.7   0.0     5   180   109   296   107   297 0.78 ATP-grasp domain
ATP-grasp_3          PF02655.9    161 seq243_BIOID39045    -            433   5.5e-07   29.4   0.0   1   1   5.3e-10     1e-06   28.5   0.0     3   158   108   295   107   298 0.74 ATP-grasp domain
CPSase_L_D2          PF02786.12   211 seq243_BIOID39045    -            433   2.2e-05   23.7   0.1   1   1   2.3e-08   4.5e-05   22.7   0.1     6   103   113   207   108   296 0.75 Carbamoyl-phosphate synthase L chain, ATP binding domain
ATP-grasp            PF02222.17   172 seq243_BIOID39045    -            433   8.6e-05   21.8   0.0   1   1   6.9e-08   0.00014   21.1   0.0     2    83   117   204   116   226 0.84 ATP-grasp domain
DUF1398              PF07166.6    125 seq244_BIOID39045    -            136   7.1e-57  190.5   7.3   1   1   5.9e-61   8.1e-57  190.4   5.1     1   125     3   127     3   127 0.99 Protein of unknown function (DUF1398)
Pirin                PF02678.11   107 seq245_BIOID39045    -            233   8.6e-22   76.9   0.0   1   1   1.6e-25   2.2e-21   75.6   0.0     2   107     4   119     3   119 0.95 Pirin
DUF770               PF05591.7    158 seq247_BIOID39045    -            167   2.1e-48  163.7   0.2   1   1   1.8e-52   2.5e-48  163.5   0.1     3   156    10   162     8   164 0.98 Protein of unknown function (DUF770)
Phage_cap_E          PF03864.10   329 seq253_BIOID39045    -            350   1.1e-64  218.3   0.4   1   1   9.1e-69   1.2e-64  218.1   0.3     1   328    13   348    13   349 0.93 Phage major capsid protein E
ATP-cone             PF03477.11    90 seq254_BIOID39045    -            149     2e-17   63.2   0.1   1   1     2e-21   2.8e-17   62.8   0.1     2    89    50   136    49   137 0.98 ATP cone domain
HAD_2                PF13419.1    176 seq257_BIOID39045    -            225   4.8e-28   98.4   0.0   1   1   1.2e-31   5.5e-28   98.2   0.0     1   176     6   195     6   195 0.91 Haloacid dehalogenase-like hydrolase
Hydrolase_like       PF13242.1     75 seq257_BIOID39045    -            225   1.1e-12   47.3   0.0   1   1     4e-16   1.8e-12   46.6   0.0     3    75   149   218   147   218 0.86 HAD-hyrolase-like
Hydrolase            PF00702.21   204 seq257_BIOID39045    -            225   2.2e-11   44.5   0.2   1   1   2.4e-14   1.1e-10   42.3   0.1   107   204    78   189     3   189 0.75 haloacid dehalogenase-like hydrolase
ABC_tran             PF00005.22   118 seq260_BIOID39045    -            629   7.9e-41  139.0   0.1   1   2   6.9e-21   8.6e-18   64.7   0.2    24   118    96   203    64   203 0.83 ABC transporter
ABC_tran             PF00005.22   118 seq260_BIOID39045    -            629   7.9e-41  139.0   0.1   2   2     4e-23     5e-20   71.9   0.0     1   117   370   497   370   498 0.93 ABC transporter
oligo_HPY            PF08352.7     64 seq260_BIOID39045    -            629   1.6e-20   73.0   0.2   1   2   1.9e-11   2.4e-08   34.1   0.0     1    33   254   286   254   306 0.88 Oligopeptide/dipeptide transporter, C-terminal region
oligo_HPY            PF08352.7     64 seq260_BIOID39045    -            629   1.6e-20   73.0   0.2   2   2   3.1e-12   3.8e-09   36.6   0.0     1    33   549   581   549   600 0.85 Oligopeptide/dipeptide transporter, C-terminal region
Peptidase_M48        PF01435.13   226 seq264_BIOID39045    -            330   2.2e-26   92.6   0.3   1   1   2.2e-30     3e-26   92.2   0.2     6   226   119   319   114   319 0.87 Peptidase family M48
ABC_membrane         PF00664.18   275 seq266_BIOID39045    -            421   3.7e-27   95.3   3.6   1   1   1.4e-30   4.7e-27   94.9   2.5   136   275     1   139     1   139 0.99 ABC transporter transmembrane region
ABC_tran             PF00005.22   118 seq266_BIOID39045    -            421   4.7e-21   75.2   0.0   1   1   2.5e-24   8.6e-21   74.3   0.0     1   118   224   349   224   349 0.96 ABC transporter
IstB_IS21            PF01695.12   178 seq267_BIOID39045    -            164     8e-55  184.8   0.0   1   1   1.5e-58     1e-54  184.5   0.0    46   178     6   140     4   140 0.97 IstB-like ATP binding protein
Bac_DnaA             PF00308.13   219 seq267_BIOID39045    -            164   1.1e-06   28.3   0.0   1   1   2.4e-10   1.6e-06   27.7   0.0    35   136     8   107     2   112 0.86 Bacterial dnaA  protein
Malate_synthase      PF01274.17   523 seq273_BIOID39045    -            539  2.9e-213  708.5   0.0   1   1  2.4e-217  3.3e-213  708.3   0.0     3   522    19   538    17   539 0.99 Malate synthase
tRNA-synt_2b         PF00587.20   173 seq276_BIOID39045    -            430   2.9e-38  131.0   0.0   1   1   6.1e-42   4.2e-38  130.5   0.0     2   172   173   349   172   350 0.96 tRNA synthetase class II core domain (G, H, P, S and T)
Seryl_tRNA_N         PF02403.17   108 seq276_BIOID39045    -            430   4.2e-34  116.6   3.5   1   1     1e-37   6.8e-34  116.0   2.4     1   108     1   107     1   107 0.99 Seryl-tRNA synthetase N-terminal domain
DUF3304              PF11745.3    118 seq278_BIOID39045    -            185   8.1e-30  103.3   0.1   1   1   7.7e-34     1e-29  102.9   0.0     2   118    26   156    25   156 0.94 Protein of unknown function (DUF3304)
DDE_Tnp_1            PF01609.16   211 seq282_BIOID39045    -            117   6.9e-10   38.7   0.1   1   1   6.4e-14   8.8e-10   38.3   0.1   138   211     5    82     2    82 0.97 Transposase DDE domain
Fimbrial             PF00419.15   145 seq284_BIOID39045    -            186   5.5e-08   33.0   0.1   1   1     5e-12   6.8e-08   32.7   0.1     3   145    33   186    31   186 0.79 Fimbrial protein
phage_tail_N         PF08400.5    134 seq286_BIOID39045    -            433   2.1e-37  127.6   0.1   1   1   1.6e-41   2.1e-37  127.6   0.0    35   134     1   100     1   100 0.98 Prophage tail fibre N-terminal
Caudo_TAP            PF02413.12   130 seq288_BIOID39045    -            191   1.2e-38  132.0   0.4   1   1   1.2e-42   1.6e-38  131.7   0.3     1   129    72   191    72   191 0.98 Caudovirales tail fibre assembly protein
RibD_C               PF01872.12   200 seq289_BIOID39045    -            367   2.5e-65  219.7   0.1   1   1     5e-69   3.4e-65  219.2   0.0     1   200   147   362   147   362 0.97 RibD C-terminal domain
dCMP_cyt_deam_1      PF00383.17   102 seq289_BIOID39045    -            367   9.6e-25   86.0   0.4   1   1   2.2e-28   1.5e-24   85.4   0.3     3   101     2    99     1   100 0.94 Cytidine and deoxycytidylate deaminase zinc-binding region
DUF877               PF05943.7    423 seq290_BIOID39045    -            494    2e-181  602.9   0.0   1   1  1.7e-185  2.3e-181  602.7   0.0     1   422    67   491    67   492 1.00 Protein of unknown function (DUF877)
PBP                  PF01161.15   145 seq293_BIOID39045    -            183   1.9e-35  121.7   0.1   1   1   1.8e-39   2.4e-35  121.3   0.1     3   143    34   180    32   181 0.91 Phosphatidylethanolamine-binding protein
Lambda_Bor           PF06291.6     97 seq294_BIOID39045    -             97   1.9e-56  187.7   3.3   1   1   1.6e-60   2.1e-56  187.6   2.3     1    97     1    97     1    97 1.00 Bor protein
Lipoprotein_9        PF03180.9    237 seq298_BIOID39045    -            271    1e-100  335.4   2.9   1   1  1.7e-104  1.1e-100  335.2   2.0     1   237    33   271    33   271 0.99 NLPA lipoprotein
OpuAC                PF04069.7    257 seq298_BIOID39045    -            271   8.9e-05   21.8   1.0   1   1   1.8e-08   0.00013   21.3   0.7     2   113    32   132    31   261 0.83 Substrate binding domain of ABC-type glycine betaine transport system
Phage_GPD            PF05954.6    292 seq299_BIOID39045    -            204   4.4e-33  114.6   0.2   1   1     4e-37   5.5e-33  114.3   0.1     3   141    30   170    28   184 0.85 Phage late control gene D protein (GPD)
Response_reg         PF00072.19   112 seq301_BIOID39045    -            337   3.8e-28   97.6   0.5   1   1   6.5e-32   8.9e-28   96.4   0.1     1   111    10   120    10   121 0.97 Response regulator receiver domain
DSBA                 PF01323.15   193 seq303_BIOID39045    -            208   6.8e-32  110.4   3.3   1   1   7.9e-35   5.4e-31  107.5   2.3     1   192    40   197    40   198 0.95 DSBA-like thioredoxin domain
Thioredoxin_4        PF13462.1    163 seq303_BIOID39045    -            208   4.4e-10   39.7   0.0   1   1   9.2e-14   6.3e-10   39.1   0.0    16   149    40   180    33   191 0.69 Thioredoxin
PD40                 PF07676.7     39 seq304_BIOID39045    -            431   1.2e-35  120.5   5.0   1   4   2.5e-08   8.6e-05   21.9   0.0    11    34   203   224   198   227 0.82 WD40-like Beta Propeller Repeat
PD40                 PF07676.7     39 seq304_BIOID39045    -            431   1.2e-35  120.5   5.0   2   4   8.4e-13   2.9e-09   36.2   0.0     2    39   238   273   237   273 0.95 WD40-like Beta Propeller Repeat
PD40                 PF07676.7     39 seq304_BIOID39045    -            431   1.2e-35  120.5   5.0   3   4   6.4e-13   2.2e-09   36.6   0.1     2    38   282   316   281   317 0.96 WD40-like Beta Propeller Repeat
PD40                 PF07676.7     39 seq304_BIOID39045    -            431   1.2e-35  120.5   5.0   4   4   4.2e-07    0.0014   18.0   0.0     3    30   370   397   368   403 0.93 WD40-like Beta Propeller Repeat
TolB_N               PF04052.8    105 seq304_BIOID39045    -            431   9.2e-32  109.1   0.0   1   1   7.2e-35   2.5e-31  107.7   0.0     1    99    24   122    24   127 0.97 TolB amino-terminal domain
DPPIV_N              PF00930.16   353 seq304_BIOID39045    -            431   1.6e-13   49.8   0.0   1   1   2.3e-13     8e-10   37.7   0.0   239   348   249   353   220   358 0.87 Dipeptidyl peptidase IV (DPP IV) N-terminal region
Fels1                PF05666.6     45 seq306_BIOID39045    -            122   3.9e-37  125.2   2.4   1   2   2.4e-20   3.3e-16   58.2   0.1     2    45    20    62    19    62 0.96 Fels-1 Prophage Protein-like
Fels1                PF05666.6     45 seq306_BIOID39045    -            122   3.9e-37  125.2   2.4   2   2   3.6e-23   4.9e-19   67.3   0.2     2    45    67   121    66   121 0.97 Fels-1 Prophage Protein-like
Smr                  PF01713.16    83 seq307_BIOID39045    -            187   2.2e-20   72.4   0.0   1   1   2.6e-24   3.6e-20   71.8   0.0     2    83    89   169    88   169 0.91 Smr domain
Trehalase            PF01204.13   512 seq310_BIOID39045    -            549  3.4e-161  537.1   0.1   1   1  3.1e-165  4.2e-161  536.8   0.0     1   511    70   546    70   547 0.96 Trehalase
DUF386               PF04074.7    153 seq311_BIOID39045    -            155   7.5e-55  184.5   0.0   1   1   6.1e-59   8.4e-55  184.3   0.0     1   152     1   151     1   152 0.99 Domain of unknown function (DUF386)
rve                  PF00665.21   120 seq313_BIOID39045    -            202   1.4e-26   92.8   0.0   1   1   5.5e-30   1.9e-26   92.4   0.0     3   118    42   155    40   157 0.96 Integrase core domain
rve_2                PF13333.1     52 seq313_BIOID39045    -            202   1.4e-15   56.9   0.9   1   1   2.5e-17   8.4e-14   51.2   0.2     1    52   147   201   147   201 0.96 Integrase core domain
rve_3                PF13683.1     67 seq313_BIOID39045    -            202   6.6e-12   44.6   0.1   1   1     3e-15     1e-11   44.0   0.1     4    67   131   193   128   193 0.94 Integrase core domain
DDE_Tnp_IS240        PF13610.1    140 seq313_BIOID39045    -            202   1.6e-09   37.7   0.0   1   1   6.6e-13   2.3e-09   37.2   0.0     3   126    47   173    45   187 0.86 DDE domain
PAAR_motif           PF05488.8     76 seq320_BIOID39045    -             94   1.4e-21   76.1   0.6   1   1   2.5e-25   1.7e-21   75.8   0.4    12    76    20    88     4    88 0.90 PAAR motif
DUF2235              PF09994.4    277 seq322_BIOID39045    -            699   4.3e-45  154.1   0.0   1   2   1.8e-16   2.5e-12   46.6   0.0     3    86    67   149    64   157 0.90 Uncharacterized conserved protein (DUF2235)
DUF2235              PF09994.4    277 seq322_BIOID39045    -            699   4.3e-45  154.1   0.0   2   2   1.8e-29   2.4e-25   89.3   0.0   167   275   248   370   235   372 0.84 Uncharacterized conserved protein (DUF2235)
Ivy                  PF08816.6    118 seq325_BIOID39045    -            157   2.8e-34  117.5   0.1   1   1   2.5e-38   3.4e-34  117.2   0.1     1   118    37   152    37   152 0.98 Inhibitor of vertebrate lysozyme (Ivy)
Phage_integrase      PF00589.17   173 seq327_BIOID39045    -            198   2.1e-46  157.6   0.6   1   1   1.8e-50   2.4e-46  157.4   0.4     1   172     5   177     5   178 0.98 Phage integrase family
Dynamin_N            PF00350.18   168 seq329_BIOID39045    -            742   1.6e-18   66.9   0.0   1   1     8e-22   3.7e-18   65.7   0.0     1   148    72   278    72   300 0.79 Dynamin family
MMR_HSR1             PF01926.18   114 seq329_BIOID39045    -            742     4e-08   33.1   0.0   1   1   1.1e-10   5.1e-07   29.5   0.0     2   114    72   298    71   298 0.78 50S ribosome-binding GTPase
Usher                PF00577.15   552 seq330_BIOID39045    -            814  2.2e-148  495.3  21.5   1   1  4.2e-152  2.9e-148  494.9  14.9     2   552   188   736   187   736 0.96 Type VII secretion system (T7SS), usher protein
PapC_N               PF13954.1    146 seq330_BIOID39045    -            814   2.5e-31  108.1   0.0   1   1     9e-35   6.1e-31  106.8   0.0     2   146    40   178    39   178 0.94 PapC N-terminal domain
Packaging_FI         PF14000.1    125 seq333_BIOID39045    -            144   3.3e-41  140.2   2.9   1   1   2.8e-45   3.8e-41  140.0   2.0     1   125    15   141    15   141 0.97 DNA packaging protein FI
HTH_18               PF12833.2     81 seq334_BIOID39045    -            265   7.2e-17   61.1   0.1   1   1   5.8e-20     4e-16   58.7   0.1     1    80   184   261   184   262 0.97 Helix-turn-helix domain
Phage_integrase      PF00589.17   173 seq337_BIOID39045    -            418   1.3e-22   80.1   0.0   1   1   4.2e-26   2.9e-22   79.0   0.0     1   171   204   380   204   382 0.89 Phage integrase family
DUF4102              PF13356.1     89 seq337_BIOID39045    -            418   4.9e-18   64.6   0.3   1   1   2.2e-21   1.5e-17   63.1   0.2     1    89     3    92     3    92 0.87 Domain of unknown function (DUF4102)
Peptidase_M23        PF01551.17    96 seq340_BIOID39045    -            253   7.4e-14   51.4   0.0   1   1   2.4e-17   1.7e-13   50.3   0.0     2    91   128   216   127   222 0.90 Peptidase family M23
PG_binding_1         PF01471.13    57 seq340_BIOID39045    -            253   1.7e-11   43.8   0.0   1   1   4.4e-15     3e-11   42.9   0.0    22    57    25    60    10    60 0.94 Putative peptidoglycan binding domain
LysR_substrate       PF03466.15   209 seq345_BIOID39045    -            291   9.2e-45  152.1   0.1   1   1   2.1e-48   1.4e-44  151.5   0.0     2   204    85   282    84   284 0.98 LysR substrate binding domain
HTH_1                PF00126.22    60 seq345_BIOID39045    -            291   2.4e-18   65.4   0.9   1   1   6.8e-22   4.7e-18   64.5   0.6     1    60     3    62     3    62 0.97 Bacterial regulatory helix-turn-helix protein, lysR family
PTS_EIIC             PF02378.13   321 seq346_BIOID39045    -            598     8e-83  277.8  29.3   1   1   1.2e-86     8e-83  277.8  20.3     1   321    87   429    87   429 0.94 Phosphotransferase system, EIIC
PTS_EIIB             PF00367.15    35 seq346_BIOID39045    -            598   1.4e-16   59.2   0.1   1   1   4.6e-20   3.1e-16   58.1   0.1     3    35   522   554   520   554 0.97 phosphotransferase system, EIIB
DctQ                 PF04290.7    133 seq350_BIOID39045    -            157   2.4e-29  101.6   7.5   1   1   2.3e-33   3.1e-29  101.2   5.2     2   129    17   145    16   148 0.90 Tripartite ATP-independent periplasmic transporters, DctQ component
DUF830               PF05708.7    158 seq351_BIOID39045    -            200   4.5e-41  140.3   0.0   1   1   3.8e-45   5.2e-41  140.1   0.0     1   158     8   185     8   185 0.98 Orthopoxvirus protein of unknown function (DUF830)
DUF945               PF06097.6    459 seq352_BIOID39045    -            490  1.3e-105  353.7  11.2   1   1  1.1e-109  1.6e-105  353.4   7.8     3   459    18   481    16   481 0.98 Bacterial protein of unknown function (DUF945)
Mannitol_dh_C        PF08125.8    245 seq353_BIOID39045    -            515   2.8e-71  239.4   0.0   1   1   1.2e-74   5.5e-71  238.4   0.0     1   244   281   506   281   507 0.98 Mannitol dehydrogenase C-terminal domain
Mannitol_dh          PF01232.18   151 seq353_BIOID39045    -            515     1e-27   96.8   0.1   1   1   4.8e-31   2.2e-27   95.7   0.1     1   151   134   256   134   256 0.97 Mannitol dehydrogenase Rossmann domain
DUF3521              PF12035.3     35 seq353_BIOID39045    -            515     2e-18   65.8   5.4   1   2   2.3e-10   1.1e-06   28.2   0.0     3    34    25    56    25    57 0.97 Protein of unknown function (DUF3521)
DUF3521              PF12035.3     35 seq353_BIOID39045    -            515     2e-18   65.8   5.4   2   2   2.4e-13   1.1e-09   37.8   1.6     3    33    70   103    69   104 0.91 Protein of unknown function (DUF3521)
Lactate_perm         PF02652.9    522 seq354_BIOID39045    -            551  7.4e-234  776.9  41.6   1   1  6.1e-238  8.4e-234  776.7  28.9     1   522    16   542    16   542 0.99 L-lactate permease
NinB                 PF05772.7    127 seq358_BIOID39045    -            147   1.7e-54  182.6   0.3   1   1   1.5e-58   2.1e-54  182.4   0.2     2   127     9   130     8   130 0.99 NinB protein
Phage_attach         PF05354.6    117 seq362_BIOID39045    -             96   5.9e-43  145.0   0.1   1   1     1e-46     7e-43  144.7   0.1     1    88     1    88     1    90 0.98 Phage Head-Tail Attachment
Gifsy-2              PF13856.1     95 seq362_BIOID39045    -             96   2.7e-22   78.5   0.0   1   1   4.7e-26   3.2e-22   78.3   0.0     2    79     5    88     4    89 0.97 ATP-binding sugar transporter from pro-phage
Sdh_cyt              PF01127.17   121 seq364_BIOID39045    -            134   5.1e-30  103.6   4.9   1   1   4.3e-34   5.9e-30  103.4   3.4     2   120    11   128    10   129 0.90 Succinate dehydrogenase/Fumarate reductase transmembrane subunit
Thioredoxin          PF00085.15   104 seq366_BIOID39045    -            139   4.4e-30  103.3   0.9   1   1   2.9e-32   6.6e-29   99.5   0.0     2   102    37   136    36   138 0.94 Thioredoxin
Thioredoxin_2        PF13098.1    112 seq366_BIOID39045    -            139   1.4e-12   47.6   0.0   1   1     4e-15     9e-12   45.0   0.0     7   112    54   135    49   135 0.88 Thioredoxin-like domain
Thioredoxin_7        PF13899.1     82 seq366_BIOID39045    -            139   5.9e-08   32.5   0.4   1   1     3e-10   6.7e-07   29.1   0.0     7    81    42   114    36   115 0.82 Thioredoxin-like
Redoxin              PF08534.5    146 seq366_BIOID39045    -            139   2.6e-06   26.9   0.0   1   1     4e-08     9e-05   21.9   0.0    28    73    52    95    34   103 0.87 Redoxin
HyaE                 PF07449.6    107 seq366_BIOID39045    -            139   8.6e-05   22.2   0.0   1   1   6.1e-08   0.00014   21.6   0.0    52   100    76   124    67   129 0.87 Hydrogenase-1 expression protein HyaE
Peptidase_M24        PF00557.19   205 seq367_BIOID39045    -            443   1.5e-43  148.7   0.1   1   1   1.4e-47   1.9e-43  148.3   0.1     1   205   168   430   168   430 0.82 Metallopeptidase family M24
PduV-EutP            PF10662.4    143 seq369_BIOID39045    -             60   1.5e-15   56.8   0.0   1   1   1.2e-19   1.7e-15   56.6   0.0    88   142     1    54     1    55 0.97 Ethanolamine utilisation - propanediol utilisation
DMRL_synthase        PF00885.14   144 seq370_BIOID39045    -            156   2.2e-57  192.6   1.1   1   1   1.8e-61   2.5e-57  192.5   0.8     2   143    11   153    10   154 0.98 6,7-dimethyl-8-ribityllumazine synthase
TPP_enzyme_N         PF02776.13   172 seq372_BIOID39045    -            548   2.6e-58  196.2   3.3   1   1   7.5e-62   3.4e-58  195.8   0.2     1   169     1   167     1   170 0.98 Thiamine pyrophosphate enzyme, N-terminal TPP binding domain
TPP_enzyme_C         PF02775.16   153 seq372_BIOID39045    -            548   1.3e-51  174.0   0.5   1   1   1.3e-53   5.8e-50  168.7   0.0     1   153   374   522   374   522 0.98 Thiamine pyrophosphate enzyme, C-terminal TPP binding domain
TPP_enzyme_M         PF00205.17   137 seq372_BIOID39045    -            548   8.9e-42  141.9   0.1   1   1   4.3e-45   1.9e-41  140.8   0.1     1   137   186   321   186   321 0.98 Thiamine pyrophosphate enzyme, central domain
Abhydrolase_5        PF12695.2    142 seq376_BIOID39045    -            286   6.7e-20   71.1   0.0   1   1   4.2e-22   5.8e-19   68.1   0.0     1   141    27   262    27   263 0.78 Alpha/beta hydrolase family
Abhydrolase_6        PF12697.2    228 seq376_BIOID39045    -            286   9.5e-19   68.0   0.0   1   1   9.4e-22   1.3e-18   67.6   0.0     1   214    28   259    28   273 0.73 Alpha/beta hydrolase family
Abhydrolase_1        PF00561.15   230 seq376_BIOID39045    -            286   5.8e-18   65.1   0.0   1   1   4.9e-21   6.7e-18   64.9   0.0     1   228    54   274    54   276 0.91 alpha/beta hydrolase fold
Peptidase_S15        PF02129.13   272 seq376_BIOID39045    -            286   1.8e-15   56.9   0.0   1   1   2.9e-18     4e-15   55.8   0.0    52   257    48   251    19   258 0.81 X-Pro dipeptidyl-peptidase (S15 family)
Peptidase_S9         PF00326.16   213 seq376_BIOID39045    -            286   1.4e-11   43.9   0.3   1   1   3.9e-11   5.3e-08   32.2   0.1    10   101    49   135    45   165 0.86 Prolyl oligopeptidase family
DLH                  PF01738.13   218 seq376_BIOID39045    -            286   1.8e-09   37.0   0.2   1   1   4.7e-08   6.5e-05   22.2   0.0     7   127    18   128    12   148 0.84 Dienelactone hydrolase family
Hydrolase_4          PF12146.3     79 seq376_BIOID39045    -            286   1.9e-08   33.9   0.0   1   1   2.5e-11   3.4e-08   33.1   0.0    11    64    19    74    11    88 0.81 Putative lysophospholipase
Abhydrolase_3        PF07859.8    211 seq376_BIOID39045    -            286   5.9e-05   22.6   0.0   1   1   9.3e-08   0.00013   21.5   0.0    48   179    79   234    73   264 0.52 alpha/beta hydrolase fold
YcgL                 PF05166.8     74 seq377_BIOID39045    -            108     3e-33  113.6   0.1   1   1   2.9e-37     4e-33  113.2   0.1     1    74    14    87    14    87 0.99 YcgL domain
NTP_transferase      PF00483.18   248 seq378_BIOID39045    -            302   2.4e-25   89.1   0.0   1   1   4.5e-29   3.1e-25   88.8   0.0     1   241    10   275    10   280 0.87 Nucleotidyl transferase
NTP_transf_3         PF12804.2    179 seq378_BIOID39045    -            302   9.5e-08   32.3   0.0   1   1   2.7e-11   1.8e-07   31.3   0.0     1   116    11   164    11   184 0.75 MobA-like NTP transferase domain
Molybdopterin        PF00384.17   432 seq379_BIOID39045    -            814  1.1e-113  380.1   0.0   1   1  3.1e-117  1.4e-113  379.7   0.0     1   432   119   576   119   576 0.96 Molybdopterin oxidoreductase
Molydop_binding      PF01568.16   109 seq379_BIOID39045    -            814   3.2e-29  100.8   0.0   1   1   1.7e-32   7.7e-29   99.5   0.0     1   107   695   806   695   808 0.97 Molydopterin dinucleotide binding domain
Molybdop_Fe4S4       PF04879.11    55 seq379_BIOID39045    -            814   8.5e-18   63.8   0.9   1   1   3.4e-21   1.5e-17   62.9   0.6     1    55    56   116    56   116 0.98 Molybdopterin oxidoreductase Fe4S4 domain
DctM                 PF06808.7    416 seq380_BIOID39045    -            425  8.7e-130  432.8  47.7   1   1  1.5e-133    1e-129  432.6  33.1     2   415     8   415     7   416 0.99 DctM-like transporters
Peripla_BP_4         PF13407.1    258 seq382_BIOID39045    -            330   1.4e-62  211.2  13.0   1   1   2.4e-66   1.6e-62  211.0   9.0    13   258    40   286    28   286 0.95 Periplasmic binding protein domain
Peripla_BP_1         PF00532.16   279 seq382_BIOID39045    -            330     3e-13   49.5   1.9   1   1   1.1e-16   7.4e-13   48.2   1.3    23   214    47   244    26   278 0.78 Periplasmic binding proteins and sugar binding domain of LacI family
ICL                  PF00463.16   526 seq384_BIOID39045    -            439  2.6e-200  665.9   1.7   1   2  2.7e-118  1.8e-114  382.7   0.0     1   256    12   263    12   265 0.99 Isocitrate lyase family
ICL                  PF00463.16   526 seq384_BIOID39045    -            439  2.6e-200  665.9   1.7   2   2   1.2e-88   8.3e-85  284.8   1.0   353   526   262   439   260   439 0.98 Isocitrate lyase family
PEP_mutase           PF13714.1    238 seq384_BIOID39045    -            439   4.9e-19   68.3   0.0   1   1   2.3e-22   1.6e-18   66.7   0.0    26   198    86   320    74   352 0.86 Phosphoenolpyruvate phosphomutase
UPF0066              PF01980.11   120 seq385_BIOID39045    -            235   2.5e-40  137.0   0.0   1   1   3.5e-44   4.8e-40  136.1   0.0     1   118    18   142    18   144 0.95 Uncharacterised protein family UPF0066
Sdh_cyt              PF01127.17   121 seq388_BIOID39045    -            115   8.9e-12   44.7  15.1   1   1   7.9e-16   1.1e-11   44.5  10.5    18   120    11   104     2   113 0.83 Succinate dehydrogenase/Fumarate reductase transmembrane subunit
ABC_tran             PF00005.22   118 seq389_BIOID39045    -            522   1.3e-36  125.4   0.0   1   2   1.4e-18   1.9e-15   57.1   0.0     1   118    33   176    33   176 0.98 ABC transporter
ABC_tran             PF00005.22   118 seq389_BIOID39045    -            522   1.3e-36  125.4   0.0   2   2   2.6e-21   3.6e-18   65.9   0.0     1   118   351   459   351   459 0.95 ABC transporter
ABC_tran_2           PF12848.2     85 seq389_BIOID39045    -            522   3.3e-23   81.2   3.0   1   1   2.2e-23     3e-20   71.7   1.4     2    85   216   301   215   301 0.91 ABC transporter
GPW_gp25             PF04965.9     99 seq392_BIOID39045    -            141   2.8e-18   65.1   0.0   1   1   2.8e-22   3.9e-18   64.7   0.0     4    92    30   120    28   128 0.92 Gene 25-like lysozyme
OmpA                 PF00691.15    97 seq393_BIOID39045    -            173   1.1e-19   70.5   0.0   1   1   1.4e-23     2e-19   69.6   0.0     1    97    72   167    72   167 0.95 OmpA family
SBP_bac_5            PF00496.17   374 seq395_BIOID39045    -            512   6.9e-97  324.4  11.0   1   1  6.9e-101   9.4e-97  324.0   7.6     1   372    70   429    70   431 0.95 Bacterial extracellular solute-binding proteins, family 5 Middle
Fimbrial             PF00419.15   145 seq396_BIOID39045    -            182   8.8e-21   74.5  11.4   1   1   8.9e-25   1.2e-20   74.0   7.9     1   145    33   182    33   182 0.85 Fimbrial protein
DTW                  PF03942.10   204 seq398_BIOID39045    -            240     5e-60  202.0   0.0   1   1   4.3e-64   5.9e-60  201.8   0.0     1   202    35   224    35   226 0.97 DTW domain
TPR_3                PF07720.7     36 seq400_BIOID39045    -            163   9.1e-22   76.3  16.9   1   2   4.3e-15   5.9e-11   41.8   2.9     1    36    40    73    40    73 0.98 Tetratricopeptide repeat
TPR_3                PF07720.7     36 seq400_BIOID39045    -            163   9.1e-22   76.3  16.9   2   2   1.3e-14   1.8e-10   40.2   3.3     1    36    74   107    74   107 0.96 Tetratricopeptide repeat
PHP                  PF02811.14   175 seq402_BIOID39045    -            307   6.4e-32  110.6   0.1   1   1   6.4e-36   8.7e-32  110.1   0.1     1   169    24   247    24   253 0.91 PHP domain
NinF                 PF05810.7     58 seq403_BIOID39045    -             56   4.3e-31  106.3   8.0   1   1   3.4e-35   4.6e-31  106.2   5.5     1    58     1    56     1    56 0.96 NinF protein
FAA_hydrolase        PF01557.13   217 seq404_BIOID39045    -            238   2.5e-55  187.1   0.0   1   1   2.1e-59   2.9e-55  186.9   0.0     1   208    37   229    37   238 0.93 Fumarylacetoacetate (FAA) hydrolase family
NusB                 PF01029.13   134 seq405_BIOID39045    -            139   1.4e-34  118.8   0.2   1   1   1.2e-38   1.6e-34  118.6   0.1     1   133     7   131     7   132 0.93 NusB family
Transthyretin        PF00576.16   112 seq406_BIOID39045    -            137   1.6e-42  143.7   0.1   1   1   1.4e-46   1.9e-42  143.5   0.1     2   112    28   136    27   136 0.98 HIUase/Transthyretin family
HlyD                 PF00529.15   306 seq409_BIOID39045    -            191   1.9e-26   93.0   0.2   1   1   3.2e-30   2.2e-26   92.7   0.2   156   305     2   153     1   154 0.97 HlyD family secretion protein
HlyD_3               PF13437.1    105 seq409_BIOID39045    -            191   4.5e-21   75.0   0.5   1   1   1.1e-24   7.3e-21   74.3   0.4     2    98    76   182    75   189 0.87 HlyD family secretion protein
FAD_binding_2        PF00890.19   421 seq415_BIOID39045    -            588  2.6e-117  392.1   6.1   1   1    7e-121  3.2e-117  391.8   4.2     1   421     9   405     9   405 0.98 FAD binding domain
Succ_DH_flav_C       PF02910.15   129 seq415_BIOID39045    -            588   3.2e-38  130.3   0.1   1   1   1.1e-41   5.1e-38  129.7   0.1     1   129   460   588   460   588 0.96 Fumarate reductase flavoprotein C-term
ANT                  PF03374.9    112 seq417_BIOID39045    -            240   3.1e-36  123.7   0.0   1   1   7.4e-40   5.1e-36  123.0   0.0     1   111   125   233   125   234 0.97 Phage antirepressor protein KilAC domain
Phage_pRha           PF09669.5     92 seq417_BIOID39045    -            240   3.5e-18   65.6   0.0   1   1     1e-21   6.9e-18   64.6   0.0     2    91    12   100    11   101 0.86 Phage regulatory protein Rha (Phage_pRha)
PHO4                 PF01384.15   326 seq419_BIOID39045    -            499  4.3e-100  334.4  19.9   1   1  3.7e-104    5e-100  334.2  13.8     1   326    30   488    30   488 0.88 Phosphate transporter family
AA_permease          PF00324.16   479 seq420_BIOID39045    -            457  7.6e-127  423.4  47.5   1   1  1.2e-130  8.5e-127  423.2  32.9     1   476    19   454    19   457 0.98 Amino acid permease
AA_permease_2        PF13520.1    426 seq420_BIOID39045    -            457   1.5e-44  152.1  50.8   1   1   2.8e-48   1.9e-44  151.7  35.2     8   412    22   426    18   444 0.86 Amino acid permease
DUF879               PF05947.7    602 seq425_BIOID39045    -            613    3e-191  636.7   0.2   1   1  2.5e-195  3.5e-191  636.5   0.1     2   602     5   613     4   613 0.96 Bacterial protein of unknown function (DUF879)
HlyC                 PF02794.11   134 seq426_BIOID39045    -            171   3.9e-50  168.8   0.1   1   1   3.5e-54   4.7e-50  168.5   0.1     2   131     8   135     7   159 0.96 RTX toxin acyltransferase family
VWA_CoxE             PF05762.9    222 seq428_BIOID39045    -            378     7e-66  221.4   0.1   1   1   2.1e-69   9.8e-66  220.9   0.1     1   222   151   372   151   372 0.98 VWA domain containing CoxE-like protein
VWA_2                PF13519.1    172 seq428_BIOID39045    -            378   8.9e-09   35.5   0.6   1   1   5.1e-12   2.3e-08   34.1   0.2     2   141   217   347   216   375 0.80 von Willebrand factor type A domain
VWA                  PF00092.23   179 seq428_BIOID39045    -            378   4.3e-06   26.4   0.9   1   1   4.8e-09   2.2e-05   24.1   0.6     2   142   217   336   216   359 0.75 von Willebrand factor type A domain
NIF3                 PF01784.13   242 seq430_BIOID39045    -            247   1.7e-56  191.3   0.0   1   1   1.5e-60   2.1e-56  191.1   0.0     2   240     6   235     5   238 0.94 NIF3 (NGG1p interacting factor 3)
TPR_6                PF13174.1     33 seq432_BIOID39045    -            263   6.2e-23   79.5   1.8   1   3   2.8e-07   0.00047   20.3   0.0     4    33   146   176   145   176 0.86 Tetratricopeptide repeat
TPR_6                PF13174.1     33 seq432_BIOID39045    -            263   6.2e-23   79.5   1.8   2   3   2.2e-08   3.8e-05   23.7   0.1     3    33   183   213   181   213 0.95 Tetratricopeptide repeat
TPR_6                PF13174.1     33 seq432_BIOID39045    -            263   6.2e-23   79.5   1.8   3   3   2.4e-11   4.1e-08   33.0   0.0     1    33   218   250   218   250 0.96 Tetratricopeptide repeat
TPR_16               PF13432.1     65 seq432_BIOID39045    -            263   3.4e-11   43.3   0.0   1   1   1.6e-09   2.7e-06   27.7   0.0     2    65   147   214   146   214 0.92 Tetratricopeptide repeat
TPR_2                PF07719.12    34 seq432_BIOID39045    -            263   7.2e-10   37.9   0.2   1   2   2.1e-06    0.0035   17.0   0.1     2    33   181   212   180   213 0.93 Tetratricopeptide repeat
TPR_2                PF07719.12    34 seq432_BIOID39045    -            263   7.2e-10   37.9   0.2   2   2   3.4e-06    0.0058   16.3   0.0     1    33   217   249   217   250 0.95 Tetratricopeptide repeat
TPR_8                PF13181.1     34 seq432_BIOID39045    -            263   7.7e-06   25.2   1.1   1   2   0.00027      0.46   10.2   0.2     2    29   181   208   180   213 0.89 Tetratricopeptide repeat
TPR_8                PF13181.1     34 seq432_BIOID39045    -            263   7.7e-06   25.2   1.1   2   2   6.4e-05      0.11   12.2   0.0     5    29   221   245   217   250 0.85 Tetratricopeptide repeat
Fimbrial             PF00419.15   145 seq437_BIOID39045    -            179   3.1e-15   56.5   0.0   1   1   2.7e-19   3.7e-15   56.3   0.0     2   145    33   179    32   179 0.86 Fimbrial protein
AIRS                 PF00586.19    96 seq440_BIOID39045    -            325   1.7e-23   82.5   0.0   1   1   6.1e-27   4.2e-23   81.2   0.0     1    96    28   123    28   123 0.98 AIR synthase related protein, N-terminal domain
AIRS_C               PF02769.17   153 seq440_BIOID39045    -            325   1.2e-09   38.1   0.0   1   1   2.6e-13   1.7e-09   37.6   0.0     1   145   150   299   150   303 0.74 AIR synthase related protein, C-terminal domain
Oxidored_molyb       PF00174.14   169 seq441_BIOID39045    -            334   2.7e-40  137.4   0.0   1   1   3.2e-44   4.4e-40  136.7   0.0    12   168   109   268    98   269 0.94 Oxidoreductase molybdopterin binding domain
DUF1364              PF07102.7     94 seq442_BIOID39045    -             96   1.2e-39  134.0   1.0   1   1   9.3e-44   1.3e-39  133.8   0.7     1    94     1    94     1    94 0.98 Protein of unknown function (DUF1364)
tRNA-synt_2b         PF00587.20   173 seq443_BIOID39045    -            572   2.1e-42  144.5   0.0   1   1   6.6e-46     3e-42  144.0   0.0     3   169    51   215    49   219 0.97 tRNA synthetase class II core domain (G, H, P, S and T)
YbaK                 PF04073.10   123 seq443_BIOID39045    -            572   5.9e-27   93.8   0.1   1   1   2.4e-30   1.1e-26   92.9   0.1     1   119   257   376   257   379 0.96 YbaK / prolyl-tRNA synthetases associated domain
HGTP_anticodon       PF03129.15    94 seq443_BIOID39045    -            572   7.3e-22   77.0   0.1   1   1   3.7e-25   1.7e-21   75.8   0.1     1    93   475   568   475   569 0.97 Anticodon binding domain
Pep_deformylase      PF01327.16   157 seq444_BIOID39045    -            169   6.4e-53  178.2   0.1   1   1   5.6e-57   7.6e-53  177.9   0.1     2   156     4   152     3   153 0.94 Polypeptide deformylase
CorA                 PF01544.13   292 seq446_BIOID39045    -            327   3.5e-63  213.2   0.0   1   1     3e-67   4.1e-63  213.0   0.0     3   292    39   323    37   323 0.97 CorA-like Mg2+ transporter protein
ATP-grasp_5          PF13549.1    222 seq449_BIOID39045    -            886   5.2e-75  251.3   0.2   1   1   5.5e-78   1.3e-74  250.0   0.1     1   221   472   693   472   694 0.96 ATP-grasp domain
Succ_CoA_lig         PF13607.1    138 seq449_BIOID39045    -            886   1.3e-46  157.5   0.1   1   1   1.1e-49   2.4e-46  156.6   0.1     1   138   147   280   147   280 0.97 Succinyl-CoA ligase like flavodoxin domain
CoA_binding_2        PF13380.1    115 seq449_BIOID39045    -            886     2e-23   82.6   0.0   1   1   1.3e-25   2.9e-22   78.8   0.0     1   113    13   130    13   132 0.96 CoA binding domain
Acetyltransf_1       PF00583.19    83 seq449_BIOID39045    -            886   9.3e-11   41.5   0.1   1   1   1.6e-13   3.7e-10   39.5   0.0    10    82   781   863   775   864 0.81 Acetyltransferase (GNAT) family
Acetyltransf_3       PF13302.1    142 seq449_BIOID39045    -            886   1.7e-09   38.0   0.0   1   1   1.7e-12   3.9e-09   36.8   0.0     1   142   725   864   725   864 0.80 Acetyltransferase (GNAT) domain
Acetyltransf_4       PF13420.1    155 seq449_BIOID39045    -            886   4.3e-06   26.6   0.0   1   1   4.8e-08   0.00011   22.0   0.0     4   135   731   864   728   871 0.80 Acetyltransferase (GNAT) domain
Response_reg         PF00072.19   112 seq451_BIOID39045    -            215   1.2e-30  105.6   0.4   1   1     8e-34   1.8e-30  105.0   0.3     1   112     9   121     9   121 0.99 Response regulator receiver domain
GerE                 PF00196.14    58 seq451_BIOID39045    -            215   3.3e-25   87.0   0.5   1   1     3e-28   6.8e-25   86.0   0.4     2    57   152   207   151   208 0.96 Bacterial regulatory proteins, luxR family
Sigma70_r4_2         PF08281.7     54 seq451_BIOID39045    -            215   1.5e-07   30.6   0.1   1   1   1.3e-10     3e-07   29.6   0.0    25    54   167   196   154   196 0.93 Sigma-70, region 4
HTH_24               PF13412.1     48 seq451_BIOID39045    -            215   7.9e-06   25.0   1.0   1   1   1.4e-08   3.2e-05   23.1   0.2     6    43   159   194   154   195 0.80 Winged helix-turn-helix DNA-binding
YfiO                 PF13525.1    203 seq452_BIOID39045    -            245   1.7e-84  282.1   6.7   1   1   4.4e-88     2e-84  281.9   4.6     1   202    28   236    28   238 0.97 Outer membrane lipoprotein
TPR_18               PF13512.1    142 seq452_BIOID39045    -            245   4.2e-65  217.9   7.9   1   1     3e-68   1.4e-64  216.3   1.2     2   142    24   167    23   167 0.98 Tetratricopeptide repeat
peroxidase           PF00141.18   229 seq453_BIOID39045    -            736   4.2e-90  301.1   0.0   1   2   1.8e-54   2.5e-50  170.9   0.0    11   228    81   393    71   394 0.89 Peroxidase
peroxidase           PF00141.18   229 seq453_BIOID39045    -            736   4.2e-90  301.1   0.0   2   2   2.4e-41   3.2e-37  128.0   0.0     2   229   400   708   399   708 0.88 Peroxidase
Trans_reg_C          PF00486.23    77 seq457_BIOID39045    -            458   1.4e-12   47.1   0.0   1   1   2.1e-16   2.9e-12   46.1   0.0     2    77    28   101    26   101 0.93 Transcriptional regulatory protein, C terminal
ABC_tran             PF00005.22   118 seq458_BIOID39045    -            525   1.6e-34  118.7   0.2   1   2   2.4e-22   1.6e-18   67.0   0.1     1   118    56   183    56   183 0.88 ABC transporter
ABC_tran             PF00005.22   118 seq458_BIOID39045    -            525   1.6e-34  118.7   0.2   2   2   6.6e-17   4.5e-13   49.4   0.0    15   117   328   445   314   446 0.79 ABC transporter
Alpha-amylase        PF00128.19   316 seq459_BIOID39045    -            750   8.3e-14   51.5   0.7   1   1   4.8e-17   3.3e-13   49.6   0.4    22   303   246   588   241   597 0.67 Alpha amylase, catalytic domain
Alpha-amylase_C      PF02806.13    96 seq459_BIOID39045    -            750   5.6e-06   26.2   0.0   1   1   3.4e-09   2.3e-05   24.3   0.0     8    90   649   737   647   741 0.78 Alpha amylase, C-terminal all-beta domain
FliB                 PF03692.10    85 seq461_BIOID39045    -            153   1.3e-08   35.0  10.3   1   1   1.7e-12   2.4e-08   34.2   7.1     2    85    29    97    28    97 0.97 Flagellin N-methylase
MtlR                 PF05068.7    170 seq462_BIOID39045    -            195   2.1e-76  255.0   0.0   1   1   1.8e-80   2.4e-76  254.7   0.0     5   169    26   188     2   189 0.96 Mannitol repressor
RTX                  PF02382.10   653 seq463_BIOID39045    -            539  1.8e-270  898.7  16.8   1   1  1.4e-274    2e-270  898.6  11.6    14   546     4   535     1   539 0.99 RTX N-terminal domain
UPF0029              PF01205.14   110 seq468_BIOID39045    -            204   6.5e-37  125.4   0.0   1   1   1.2e-40   8.5e-37  125.0   0.0     1   109    17   125    17   126 0.98 Uncharacterized protein family UPF0029
DUF1949              PF09186.6     56 seq468_BIOID39045    -            204   3.8e-16   58.3   0.0   1   1   1.2e-19   8.1e-16   57.2   0.0     1    55   141   195   141   196 0.98 Domain of unknown function (DUF1949)
RusA                 PF05866.6    116 seq469_BIOID39045    -            120   2.2e-26   92.4   0.0   1   1   1.8e-30   2.5e-26   92.2   0.0     1   116     8   117     8   117 0.94 Endodeoxyribonuclease RusA
DUF1364              PF07102.7     94 seq470_BIOID39045    -             96   8.6e-44  147.2   0.7   1   1   6.9e-48   9.5e-44  147.1   0.5     1    94     1    94     1    94 0.98 Protein of unknown function (DUF1364)
Sua5_yciO_yrdC       PF01300.13   179 seq473_BIOID39045    -            206   6.2e-48  162.2   0.0   1   1   5.4e-52   7.4e-48  162.0   0.0     2   179    23   198    22   198 0.95 Telomere recombination
FCD                  PF07729.7    125 seq475_BIOID39045    -            258   5.9e-23   81.4   3.0   1   1   8.7e-27   5.9e-23   81.4   2.1     1   124   100   223   100   224 0.90 FCD domain
GntR                 PF00392.16    64 seq475_BIOID39045    -            258   2.1e-22   78.1   0.4   1   1   6.1e-26   4.2e-22   77.2   0.3     1    64     8    71     8    71 0.98 Bacterial regulatory proteins, gntR family
Aminotran_1_2        PF00155.16   363 seq476_BIOID39045    -            390   9.2e-60  202.3   0.0   1   1   7.6e-64     1e-59  202.2   0.0     3   360    30   379    28   382 0.94 Aminotransferase class I and II
SBP_bac_7            PF03480.8    286 seq477_BIOID39045    -            206   3.1e-68  229.8   0.0   1   1   2.5e-72   3.5e-68  229.6   0.0     1   177    30   206    30   206 0.99 Bacterial extracellular solute-binding protein, family 7
DUF1044              PF06296.7    120 seq478_BIOID39045    -            119   4.8e-39  132.7   0.7   1   1   3.9e-43   5.4e-39  132.6   0.5     1   120     1   113     1   113 0.99 Protein of unknown function (DUF1044)
Pili_assembly_N      PF00345.15   122 seq483_BIOID39045    -            241   1.1e-40  138.0   0.1   1   1   2.7e-44   1.9e-40  137.3   0.0     1   121    37   156    37   157 0.91 Gram-negative pili assembly chaperone, N-terminal domain
Pili_assembly_C      PF02753.12    68 seq483_BIOID39045    -            241   8.4e-17   60.6   0.3   1   1   8.1e-20   5.6e-16   58.0   0.1     1    65   176   234   176   237 0.95 Gram-negative pili assembly chaperone, C-terminal domain
YjcZ                 PF13990.1    270 seq484_BIOID39045    -            292  2.5e-117  390.7   5.8   1   1  2.1e-121  2.8e-117  390.5   4.0     1   270    21   287    21   287 0.99 YjcZ-like protein
AHS1                 PF02682.11   202 seq485_BIOID39045    -            218   2.9e-69  232.4   0.0   1   1   2.4e-73   3.3e-69  232.2   0.0     2   202     5   202     4   202 0.95 Allophanate hydrolase subunit 1
Formyl_trans_N       PF00551.14   181 seq488_BIOID39045    -            315   9.3e-56  188.1   0.0   1   1     2e-59   1.3e-55  187.5   0.0     2   180     6   183     5   184 0.98 Formyl transferase
Formyl_trans_C       PF02911.13   100 seq488_BIOID39045    -            315   5.3e-33  112.9   0.1   1   1   1.2e-36   8.2e-33  112.3   0.0     1    99   207   304   207   305 0.98 Formyl transferase, C-terminal domain
RusA                 PF05866.6    116 seq490_BIOID39045    -            120   4.6e-21   75.3   0.0   1   1   3.8e-25   5.2e-21   75.1   0.0     1   116     8   117     8   117 0.91 Endodeoxyribonuclease RusA
ACT_5                PF13710.1     63 seq491_BIOID39045    -             87   2.1e-26   91.4   0.1   1   1   1.9e-30   2.6e-26   91.0   0.1     2    63    13    73    12    73 0.98 ACT domain
Pili_assembly_N      PF00345.15   122 seq496_BIOID39045    -            253   1.2e-33  115.3   0.0   1   1   5.2e-37   3.5e-33  113.8   0.0     2   121    36   150    35   151 0.91 Gram-negative pili assembly chaperone, N-terminal domain
Pili_assembly_C      PF02753.12    68 seq496_BIOID39045    -            253   3.9e-17   61.7   0.1   1   1   1.2e-20   7.9e-17   60.7   0.1     1    64   171   232   171   238 0.95 Gram-negative pili assembly chaperone, C-terminal domain
AceK                 PF06315.6    562 seq497_BIOID39045    -            574  5.9e-239  793.9   0.0   1   1  4.9e-243  6.7e-239  793.7   0.0     1   562     9   568     9   568 0.99 Isocitrate dehydrogenase kinase/phosphatase (AceK)
HTH_3                PF01381.17    55 seq498_BIOID39045    -            107   1.2e-07   31.3   0.0   1   1   1.6e-11   2.2e-07   30.5   0.0     1    45    52    96    52    98 0.94 Helix-turn-helix
MFS_1                PF07690.11   354 seq500_BIOID39045    -            396   3.6e-34  117.9  59.6   1   1   2.6e-38   3.6e-34  117.9  41.3     2   353    19   349    18   350 0.89 Major Facilitator Superfamily
LysR_substrate       PF03466.15   209 seq501_BIOID39045    -            323   5.4e-40  136.6   0.1   1   1   1.1e-43   7.3e-40  136.1   0.1     3   206   113   316   111   319 0.97 LysR substrate binding domain
HTH_1                PF00126.22    60 seq501_BIOID39045    -            323   6.3e-19   67.3   0.6   1   1     2e-22   1.3e-18   66.3   0.4     2    59    29    86    28    87 0.97 Bacterial regulatory helix-turn-helix protein, lysR family
DUF3521              PF12035.3     35 seq502_BIOID39045    -             64   6.2e-18   64.2   0.9   1   1   4.6e-22   6.2e-18   64.2   0.6     1    35     6    40     6    40 0.97 Protein of unknown function (DUF3521)
Caudo_TAP            PF02413.12   130 seq503_BIOID39045    -             61   1.1e-08   35.1   0.1   1   1   8.7e-13   1.2e-08   35.0   0.1    55   104    12    61     4    61 0.83 Caudovirales tail fibre assembly protein
BPD_transp_1         PF00528.17   185 seq504_BIOID39045    -            306   8.2e-43  145.9  11.1   1   1     6e-47   8.2e-43  145.9   7.7     1   184   113   304   113   305 0.99 Binding-protein-dependent transport system inner membrane component
SWIM                 PF04434.12    40 seq505_BIOID39045    -            663   2.7e-07   29.8   1.2   1   2   5.9e-07    0.0081   15.5   0.1    12    39    65    88    55    89 0.87 SWIM zinc finger
SWIM                 PF04434.12    40 seq505_BIOID39045    -            663   2.7e-07   29.8   1.2   2   2   4.2e-06     0.058   12.7   0.1    10    38   159   183   146   184 0.81 SWIM zinc finger
Phage_antitermQ      PF06530.7    126 seq506_BIOID39045    -            127   6.6e-56  187.1   0.6   1   1   5.4e-60   7.4e-56  187.0   0.4     1   125     1   125     1   126 0.99 Phage antitermination protein Q
Aminotran_4          PF01063.14   231 seq508_BIOID39045    -            309   1.1e-46  159.0   0.0   1   1   9.6e-51   1.3e-46  158.8   0.0     3   231    54   289    52   289 0.96 Aminotransferase class IV
PgpA                 PF04608.8    143 seq510_BIOID39045    -            171   3.4e-51  172.6   8.6   1   1   2.9e-55   3.9e-51  172.5   5.9     2   142    22   162    21   163 0.92 Phosphatidylglycerophosphatase A
TrkH                 PF02386.11   339 seq511_BIOID39045    -            483     4e-78  262.2  24.7   1   1   8.1e-82   1.1e-77  260.8  11.1     2   339   153   481   152   481 0.99 Cation transport protein
HTH_28               PF13518.1     52 seq512_BIOID39045    -            137   9.7e-10   38.1   0.0   1   1   2.4e-13   1.6e-09   37.4   0.0     2    49    33    82    32    84 0.88 Helix-turn-helix domain
HTH_Tnp_1            PF01527.15    76 seq512_BIOID39045    -            137   4.5e-09   36.0   0.0   1   1     1e-12     7e-09   35.4   0.0     3    75    24   117    22   118 0.84 Transposase
Phage_NinH           PF06322.6     64 seq513_BIOID39045    -             62   3.4e-29  100.1   0.5   1   1   2.6e-33   3.6e-29  100.0   0.3     1    60     1    60     1    62 0.96 Phage NinH protein
Nterm_IS4            PF13006.2     98 seq515_BIOID39045    -            259     1e-31  108.7   0.1   1   1   1.1e-35   1.5e-31  108.1   0.1     3    97    17   109    15   110 0.97 Insertion element 4 transposase N-terminal
Ferric_reduct        PF01794.14   125 seq516_BIOID39045    -            211   4.8e-14   52.3   9.7   1   1   3.5e-18   4.8e-14   52.3   6.7     5   124    51   161    47   162 0.89 Ferric reductase like transmembrane component
Phage_integrase      PF00589.17   173 seq519_BIOID39045    -            135   2.4e-11   43.4   0.0   1   1   2.3e-15   3.1e-11   43.1   0.0     1    69    50   115    50   126 0.91 Phage integrase family
PseudoU_synth_2      PF00849.17   164 seq520_BIOID39045    -            291   3.3e-16   59.4   0.0   1   1   2.9e-19     2e-15   56.9   0.0     2   161    69   199    68   202 0.83 RNA pseudouridylate synthase
S4                   PF01479.20    48 seq520_BIOID39045    -            291   1.1e-11   43.8   0.1   1   1   4.2e-15   2.9e-11   42.5   0.1     2    43     4    43     3    57 0.93 S4 domain
SBP_bac_7            PF03480.8    286 seq521_BIOID39045    -            107   8.2e-21   74.2   0.0   1   1   6.7e-25   9.2e-21   74.0   0.0   194   285     2    91     1    92 0.97 Bacterial extracellular solute-binding protein, family 7
Phage_antitermQ      PF06530.7    126 seq523_BIOID39045    -            172   3.2e-46  155.8   0.1   1   1   5.9e-50     4e-46  155.5   0.1     1   125     3   136     3   137 0.96 Phage antitermination protein Q
DUF1133              PF06576.6    176 seq523_BIOID39045    -            172   3.9e-09   35.8   3.0   1   1     3e-10   2.1e-06   26.9   0.0    93   176    55   150    32   150 0.77 Protein of unknown function (DUF1133)
TetR_C_3             PF08362.6    143 seq524_BIOID39045    -            212   2.5e-59  199.0   0.0   1   1   4.7e-63   3.2e-59  198.6   0.0     1   143    70   212    70   212 0.99 YcdC-like protein, C-terminal region
TetR_N               PF00440.18    47 seq524_BIOID39045    -            212   1.3e-16   59.8   0.2   1   1   2.9e-20     2e-16   59.2   0.1     1    47    23    69    23    69 0.98 Bacterial regulatory proteins, tetR family
FMN_dh               PF01070.13   357 seq526_BIOID39045    -            396  1.7e-124  415.1   0.0   1   1  6.9e-128  2.3e-124  414.7   0.0     1   355    13   375    13   377 0.96 FMN-dependent dehydrogenase
NMO                  PF03060.10   330 seq526_BIOID39045    -            396   2.7e-05   23.3   2.7   1   1   1.1e-08   3.9e-05   22.8   1.9   138   225   248   335   244   373 0.87 Nitronate monooxygenase
AHS2                 PF02626.10   272 seq527_BIOID39045    -            310  1.6e-100  335.7   0.0   1   1  1.4e-104  1.9e-100  335.5   0.0     2   272    24   288    23   288 0.98 Allophanate hydrolase subunit 2
TK                   PF00265.13   176 seq528_BIOID39045    -            205   2.6e-64  215.9   0.0   1   1   2.2e-68   2.9e-64  215.7   0.0     1   176     2   186     2   186 0.99 Thymidine kinase
DAO                  PF01266.19   358 seq530_BIOID39045    -            433   1.6e-21   76.5   6.7   1   2   3.7e-11     5e-08   32.1   0.5     1    46    16    60    16    88 0.81 FAD dependent oxidoreductase
DAO                  PF01266.19   358 seq530_BIOID39045    -            433   1.6e-21   76.5   6.7   2   2   8.2e-16   1.1e-12   47.4   0.5   140   357   105   334    62   335 0.69 FAD dependent oxidoreductase
FAD_oxidored         PF12831.2    428 seq530_BIOID39045    -            433   9.6e-10   37.9   0.3   1   1   1.2e-12   1.6e-09   37.2   0.0     1   143    16   161    16   165 0.74 FAD dependent oxidoreductase
HI0933_like          PF03486.9    409 seq530_BIOID39045    -            433   1.6e-09   36.6   0.0   1   1   1.5e-09     2e-06   26.4   0.0     1    43    15    57    15    91 0.92 HI0933-like protein
FAD_binding_2        PF00890.19   421 seq530_BIOID39045    -            433   1.1e-08   34.2   0.7   1   1   9.2e-10   1.3e-06   27.4   0.2     1    32    16    47    16    62 0.88 FAD binding domain
Pyr_redox_2          PF07992.9    200 seq530_BIOID39045    -            433   6.1e-08   32.6   0.0   1   1   6.5e-11   8.9e-08   32.1   0.0     1   122    16   169    16   188 0.86 Pyridine nucleotide-disulphide oxidoreductase
FAD_binding_3        PF01494.14   356 seq530_BIOID39045    -            433   1.4e-07   30.8   0.5   1   1   2.7e-09   3.7e-06   26.1   0.3     1   197    14   193    14   253 0.79 FAD binding domain
NAD_binding_8        PF13450.1     68 seq530_BIOID39045    -            433   3.8e-06   26.6   0.1   1   1   9.2e-09   1.3e-05   25.0   0.1     1    32    19    50    19    74 0.87 NAD(P)-binding Rossmann-like domain
GIDA                 PF01134.17   392 seq530_BIOID39045    -            433   5.1e-06   25.4   0.5   1   1   1.8e-08   2.4e-05   23.2   0.4     1    42    16    69    16   204 0.61 Glucose inhibited division protein A
Thi4                 PF01946.12   230 seq530_BIOID39045    -            433   8.3e-05   21.6   0.0   1   1   1.1e-07   0.00016   20.7   0.0    17    65    14    62     2    69 0.92 Thi4 family
SIS_2                PF13580.1    138 seq531_BIOID39045    -            246   3.4e-31  107.6   0.2   1   1     1e-34   6.9e-31  106.6   0.2    15   138    78   200    56   200 0.92 SIS domain
SIS                  PF01380.17   131 seq531_BIOID39045    -            246   7.8e-08   31.8   0.0   1   1     3e-11   2.1e-07   30.5   0.0    51   104   163   216   152   230 0.92 SIS domain
Usher                PF00577.15   552 seq535_BIOID39045    -            878  1.2e-222  740.4  25.4   1   1  3.2e-226  1.4e-222  740.1  17.6     1   552   208   790   208   790 0.99 Type VII secretion system (T7SS), usher protein
PapC_N               PF13954.1    146 seq535_BIOID39045    -            878   7.1e-48  161.7   0.0   1   1   4.4e-51     2e-47  160.3   0.0     2   146    48   194    47   194 0.98 PapC N-terminal domain
PapC_C               PF13953.1     68 seq535_BIOID39045    -            878   1.5e-27   94.9   0.1   1   1   1.1e-30   4.8e-27   93.2   0.1     1    67   800   865   800   866 0.97 PapC C-terminal domain
DUF2810              PF10928.3     54 seq537_BIOID39045    -            120   3.1e-32  109.9   2.6   1   1   2.4e-36   3.3e-32  109.8   1.1     1    53    66   118    66   119 0.96 Protein of unknown function (DUF2810)
HTH_21               PF13276.1     60 seq538_BIOID39045    -            215   5.9e-15   54.9   4.1   1   1   1.7e-18   1.2e-14   53.9   2.8     7    59    51   102    44   104 0.89 HTH-like domain
rve                  PF00665.21   120 seq538_BIOID39045    -            215   9.3e-09   35.3   0.0   1   1   3.1e-12   2.1e-08   34.1   0.0     3    78   126   199   124   209 0.92 Integrase core domain
DUF519               PF04378.8    245 seq540_BIOID39045    -            280  6.6e-115  382.1   0.0   1   1  5.6e-119  7.7e-115  381.9   0.0     1   245    33   278    33   278 1.00 Protein of unknown function (DUF519)
Fer2_3               PF13085.1    110 seq541_BIOID39045    -            238   3.8e-31  107.0   0.0   1   1   1.6e-34   5.5e-31  106.5   0.0     2   109     5   111     4   112 0.93 2Fe-2S iron-sulfur cluster binding domain
Fer4_17              PF13534.1     61 seq541_BIOID39045    -            238     2e-10   40.7   0.8   1   1   1.1e-13   3.9e-10   39.8   0.5     1    61   148   221   148   221 0.80 4Fe-4S dicluster domain
Fer4_8               PF13183.1     57 seq541_BIOID39045    -            238   1.3e-09   37.8   1.5   1   1     8e-13   2.7e-09   36.7   1.0     2    56   146   219   145   220 0.71 4Fe-4S dicluster domain
Fer4_18              PF13746.1     69 seq541_BIOID39045    -            238   3.2e-07   30.5   1.1   1   1     1e-09   3.5e-06   27.2   0.1     2    67   155   221   154   223 0.97 4Fe-4S dicluster domain
HTH_3                PF01381.17    55 seq542_BIOID39045    -            216   4.8e-12   45.4   0.1   1   1   2.7e-15   9.3e-12   44.5   0.1     1    55    10    64    10    64 0.98 Helix-turn-helix
HTH_19               PF12844.2     64 seq542_BIOID39045    -            216   1.2e-10   41.1   0.0   1   1   6.5e-14   2.2e-10   40.2   0.0     1    62     7    68     7    70 0.97 Helix-turn-helix domain
HTH_31               PF13560.1     64 seq542_BIOID39045    -            216   2.5e-10   40.2   0.0   1   1   1.1e-13   3.6e-10   39.7   0.0     2    59     6    62     5    66 0.96 Helix-turn-helix domain
Peptidase_S24        PF00717.18    70 seq542_BIOID39045    -            216   6.3e-08   32.0   0.1   1   1   3.6e-11   1.2e-07   31.1   0.1     3    66   126   198   124   202 0.86 Peptidase S24-like
FGGY_N               PF00370.16   245 seq546_BIOID39045    -            498   5.3e-91  304.1   0.0   1   1     1e-94     7e-91  303.7   0.0     1   245     4   250     4   250 0.99 FGGY family of carbohydrate kinases, N-terminal domain
FGGY_C               PF02782.11   197 seq546_BIOID39045    -            498   3.6e-22   78.8   0.9   1   1   2.1e-25   1.4e-21   76.9   0.6     4   196   262   441   259   442 0.77 FGGY family of carbohydrate kinases, C-terminal domain
Metal_resist         PF13801.1    125 seq547_BIOID39045    -            139   9.6e-20   70.7   1.7   1   1   9.7e-24   1.3e-19   70.2   1.2     7   122    11   120     5   123 0.84 Heavy-metal resistance
Phage_integrase      PF00589.17   173 seq548_BIOID39045    -            123   1.4e-20   73.5   0.1   1   1   1.3e-24   1.7e-20   73.2   0.0   102   171    23    97     8    99 0.92 Phage integrase family
DNA_pol_A            PF00476.15   383 seq549_BIOID39045    -            928  6.5e-160  531.7   0.0   1   1  2.6e-163  8.7e-160  531.3   0.0     2   383   548   927   547   927 0.99 DNA polymerase family A
5_3_exonuc_N         PF02739.11   169 seq549_BIOID39045    -            928   1.8e-59  199.7   0.0   1   1   1.1e-62   3.9e-59  198.7   0.0     2   169     8   169     7   169 0.99 5'-3' exonuclease, N-terminal resolvase-like domain
DNA_pol_A_exo1       PF01612.15   174 seq549_BIOID39045    -            928     3e-45  153.6   0.1   1   1   1.8e-48   6.3e-45  152.6   0.1     1   174   330   517   330   517 0.97 3'-5' exonuclease
5_3_exonuc           PF01367.15   101 seq549_BIOID39045    -            928   2.9e-31  107.5   0.0   1   1   2.2e-34   7.5e-31  106.2   0.0     1    99   171   275   171   277 0.97 5'-3' exonuclease, C-terminal SAM fold
NadA                 PF02445.11   296 seq551_BIOID39045    -            347  2.6e-105  351.3   0.1   1   1  2.2e-109    3e-105  351.1   0.0     2   295    31   340    30   341 0.98 Quinolinate synthetase A protein
DUF1305              PF06996.6    303 seq552_BIOID39045    -            349   8.3e-91  304.0   0.0   1   1   6.9e-95   9.4e-91  303.8   0.0     2   303    20   336    19   336 0.96 Protein of unknown function (DUF1305)
DEAD                 PF00270.24   173 seq553_BIOID39045    -            398   2.7e-46  157.0   0.0   1   1   6.8e-48   3.1e-44  150.3   0.0     1   170    27   191    27   194 0.95 DEAD/DEAH box helicase
Helicase_C           PF00271.26    78 seq553_BIOID39045    -            398   8.7e-24   83.0   0.0   1   1   3.7e-27   1.7e-23   82.1   0.0     3    78   261   336   259   336 0.97 Helicase conserved C-terminal domain
ResIII               PF04851.10   184 seq553_BIOID39045    -            398   1.6e-06   27.9   0.0   1   1   8.5e-10   3.9e-06   26.7   0.0     4   183    26   188    23   189 0.74 Type III restriction enzyme, res subunit
Nol1_Nop2_Fmu        PF01189.12   283 seq555_BIOID39045    -            429  7.8e-103  343.6   0.0   1   1  5.1e-106  9.9e-103  343.2   0.0     1   282   164   426   164   427 0.99 NOL1/NOP2/sun family
NusB                 PF01029.13   134 seq555_BIOID39045    -            429   3.4e-26   91.6   0.0   1   1   2.8e-29   5.6e-26   90.9   0.0     1   134     5   127     5   127 0.97 NusB family
Methyltransf_26      PF13659.1    117 seq555_BIOID39045    -            429   7.1e-11   42.0   0.0   1   1   7.2e-14   1.4e-10   41.1   0.0     2   116   248   375   247   376 0.90 Methyltransferase domain
Methyltransf_18      PF12847.2    112 seq555_BIOID39045    -            429   1.4e-10   41.6   0.0   1   1   1.3e-13   2.5e-10   40.7   0.0     2   112   247   375   246   375 0.84 Methyltransferase domain
Methyltransf_31      PF13847.1    152 seq555_BIOID39045    -            429   1.8e-09   37.2   0.0   1   1   1.7e-12   3.3e-09   36.3   0.0     2   113   245   381   244   416 0.82 Methyltransferase domain
MTS                  PF05175.9    170 seq555_BIOID39045    -            429   1.1e-06   28.0   0.0   1   1   1.1e-09   2.1e-06   27.1   0.0    25   151   240   385   229   397 0.86 Methyltransferase small domain
FtsJ                 PF01728.14   181 seq555_BIOID39045    -            429   0.00011   22.1   0.0   1   1   1.1e-07   0.00022   21.1   0.0    19   140   242   375   232   402 0.66 FtsJ-like methyltransferase
Fer4_11              PF13247.1     99 seq556_BIOID39045    -            205   4.6e-32  109.7  10.9   1   1     3e-35   4.6e-32  109.7   7.5     3    97    60   153    58   155 0.97 4Fe-4S dicluster domain
Fer4_7               PF12838.2     52 seq556_BIOID39045    -            205   3.9e-13   49.4  26.7   1   1   9.8e-11   1.5e-07   31.5   5.9     2    50    99   147    98   157 0.89 4Fe-4S dicluster domain
Fer4_2               PF12797.2     22 seq556_BIOID39045    -            205   4.1e-13   48.3  31.6   1   1   6.2e-10   9.5e-07   28.2   0.6     2    20     6    24     5    33 0.89 4Fe-4S binding domain
Fer4                 PF00037.22    24 seq556_BIOID39045    -            205   5.6e-13   47.7  34.4   1   1   7.7e-11   1.2e-07   30.9   3.3     1    23    92   114    92   115 0.94 4Fe-4S binding domain
Fer4_9               PF13187.1     55 seq556_BIOID39045    -            205   2.7e-12   46.6  26.8   1   1   2.3e-10   3.6e-07   30.2   7.6     2    53    99   148    98   150 0.95 4Fe-4S dicluster domain
Fer4_6               PF12837.2     24 seq556_BIOID39045    -            205   7.7e-11   41.2  39.9   1   1   2.7e-09   4.2e-06   26.2   3.2     1    23    91   113    91   114 0.95 4Fe-4S binding domain
Fer4_4               PF12800.2     17 seq556_BIOID39045    -            205   1.9e-08   33.8  35.8   1   3   1.6e-05     0.025   14.7   1.8     1    15    11    25    11    31 0.91 4Fe-4S binding domain
Fer4_4               PF12800.2     17 seq556_BIOID39045    -            205   1.9e-08   33.8  35.8   2   3   8.3e-05      0.13   12.5   1.9     2    16    65    81    64    85 0.86 4Fe-4S binding domain
Fer4_4               PF12800.2     17 seq556_BIOID39045    -            205   1.9e-08   33.8  35.8   3   3   2.6e-07    0.0004   20.3   2.0     2    17    97   112    96   112 0.91 4Fe-4S binding domain
Fer4_3               PF12798.2     15 seq556_BIOID39045    -            205   9.2e-07   28.8  40.4   1   2   8.7e-06     0.013   15.8   4.2     1    15    67    83    67    83 0.98 4Fe-4S binding domain
Fer4_3               PF12798.2     15 seq556_BIOID39045    -            205   9.2e-07   28.8  40.4   2   2     4e-05     0.061   13.7   1.6     1    13   126   147   126   149 0.94 4Fe-4S binding domain
Sugar_tr             PF00083.19   451 seq558_BIOID39045    -            500   6.8e-71  239.0  26.0   1   1   2.1e-74   9.7e-71  238.5  18.1     3   446    28   448    25   453 0.95 Sugar (and other) transporter
MFS_1                PF07690.11   354 seq558_BIOID39045    -            500   2.5e-36  125.0  40.2   1   2   6.8e-30   3.1e-26   91.8  10.9     9   257    38   310    30   312 0.74 Major Facilitator Superfamily
MFS_1                PF07690.11   354 seq558_BIOID39045    -            500   2.5e-36  125.0  40.2   2   2     2e-14     9e-11   41.0  14.2    38   171   301   437   299   467 0.80 Major Facilitator Superfamily
Osmo_CC              PF08946.5     46 seq558_BIOID39045    -            500   5.2e-25   87.1  10.1   1   1   2.2e-28   9.9e-25   86.2   7.0     1    46   454   499   454   499 0.99 Osmosensory transporter coiled coil
HTH_AraC             PF00165.18    42 seq559_BIOID39045    -            249   1.7e-16   59.3   1.6   1   2   6.6e-09   4.5e-05   23.0   0.1     1    42   145   185   145   185 0.95 Bacterial regulatory helix-turn-helix proteins, AraC family
HTH_AraC             PF00165.18    42 seq559_BIOID39045    -            249   1.7e-16   59.3   1.6   2   2   7.5e-13   5.2e-09   35.5   0.1     6    40   198   233   195   235 0.91 Bacterial regulatory helix-turn-helix proteins, AraC family
HTH_18               PF12833.2     81 seq559_BIOID39045    -            249   3.1e-15   55.9   0.0   1   1   6.9e-19   4.7e-15   55.3   0.0     2    80   159   235   158   236 0.91 Helix-turn-helix domain
A_deaminase          PF00962.17   330 seq561_BIOID39045    -            333    5e-100  334.6   0.0   1   1  4.1e-104  5.6e-100  334.4   0.0     2   329     6   328     5   329 0.99 Adenosine/AMP deaminase
BPD_transp_2         PF02653.11   267 seq564_BIOID39045    -            393   1.2e-50  171.8  42.6   1   1   8.6e-55   1.2e-50  171.8  29.5     2   267    57   383    56   383 0.98 Branched-chain amino acid transport system / permease component
SlyX                 PF04102.7     69 seq565_BIOID39045    -             72   4.1e-26   91.0   2.4   1   1   3.4e-30   4.6e-26   90.8   1.7     1    69     5    72     5    72 0.99 SlyX
BPD_transp_1         PF00528.17   185 seq567_BIOID39045    -            303   7.2e-31  107.0  13.0   1   1   1.1e-34   7.2e-31  107.0   9.0     1   184   119   302   119   303 0.99 Binding-protein-dependent transport system inner membrane component
OppC_N               PF12911.2     56 seq567_BIOID39045    -            303   1.3e-17   62.7   0.2   1   1     2e-21   1.3e-17   62.7   0.2     2    56    24    79    23    79 0.86 N-terminal TM domain of oligopeptide transport permease C
DUF830               PF05708.7    158 seq568_BIOID39045    -            274   2.1e-16   60.1   0.0   1   1   4.9e-20   3.3e-16   59.5   0.0     2   124    65   221    64   240 0.95 Orthopoxvirus protein of unknown function (DUF830)
NLPC_P60             PF00877.14   105 seq568_BIOID39045    -            274   3.5e-08   33.0   0.0   1   1   9.7e-09   6.6e-05   22.5   0.0    15    96    29   121    21   130 0.85 NlpC/P60 family
Virul_fac_BrkB       PF03631.10   260 seq569_BIOID39045    -            337   1.7e-49  168.4  16.6   1   1   1.5e-53     2e-49  168.1  11.5     4   258    65   325    62   327 0.91 Virulence factor BrkB
YodA                 PF09223.6    182 seq570_BIOID39045    -            216   3.1e-86  287.5   4.6   1   1   2.6e-90   3.5e-86  287.3   3.2     2   182    36   216    35   216 0.99 YodA lipocalin-like domain
HTH_Tnp_1            PF01527.15    76 seq571_BIOID39045    -            108   3.2e-19   68.5   0.6   1   1   5.8e-23     4e-19   68.2   0.4     2    74    23   102    22   104 0.89 Transposase
HTH_28               PF13518.1     52 seq571_BIOID39045    -            108   1.2e-06   28.2   0.5   1   1   3.8e-10   2.6e-06   27.1   0.0     1    43    32    75    32    79 0.93 Helix-turn-helix domain
ILVD_EDD             PF00920.16   521 seq572_BIOID39045    -            616  1.4e-194  647.2   1.9   1   1  1.2e-198  1.6e-194  647.0   1.3     1   521    34   607    34   607 0.95 Dehydratase family
Ribosomal_S30AE      PF02482.14    94 seq573_BIOID39045    -            113   3.8e-29  100.7   0.1   1   1   3.5e-33   4.8e-29  100.4   0.1     2    92     3    93     2    95 0.97 Sigma 54 modulation protein / S30EA ribosomal protein
Ribosomal_L34        PF00468.12    44 seq574_BIOID39045    -             46   5.1e-25   86.7  10.1   1   1   4.1e-29   5.5e-25   86.6   7.0     1    44     1    44     1    44 0.99 Ribosomal protein L34
SLT                  PF01464.15   121 seq576_BIOID39045    -            167   9.4e-30  102.4   0.1   1   1   8.1e-34   1.1e-29  102.2   0.1     2   118    28   150    27   153 0.95 Transglycosylase SLT domain
CbiA                 PF01656.18   195 seq577_BIOID39045    -            214   8.2e-08   31.7   0.1   1   1   1.7e-11   1.2e-07   31.2   0.1     1   161     4   143     4   175 0.74 CobQ/CobB/MinD/ParA nucleotide binding domain
LamB_YcsF            PF03746.11   242 seq580_BIOID39045    -            244  9.3e-103  342.3   0.6   1   1  7.7e-107    1e-102  342.2   0.4     1   241     2   237     2   238 0.99 LamB/YcsF family
Lactate_perm         PF02652.9    522 seq581_BIOID39045    -            158   9.8e-61  205.6   9.1   1   1   8.6e-65   1.2e-60  205.4   6.3    81   218     2   139     1   142 0.98 L-lactate permease
GATase_4             PF13230.1    272 seq583_BIOID39045    -            255  2.2e-107  357.7   0.0   1   1  5.2e-111  2.4e-107  357.5   0.0     1   252     1   252     1   255 0.99 Glutamine amidotransferases class-II
GATase_2             PF00310.16   361 seq583_BIOID39045    -            255   1.2e-17   63.5   0.1   1   1     8e-16   3.6e-12   45.5   0.1   189   359    65   215    60   217 0.87 Glutamine amidotransferases class-II
GATase_6             PF13522.1    133 seq583_BIOID39045    -            255   1.2e-06   28.3   0.0   1   1   4.5e-10   2.1e-06   27.6   0.0    11    98    70   156    57   184 0.72 Glutamine amidotransferase domain
Ribonuclease_P       PF00825.13   111 seq584_BIOID39045    -            108   2.9e-29  101.0   0.3   1   1   2.3e-33   3.2e-29  100.9   0.2     9   109     3   100     1   102 0.97 Ribonuclease P
Response_reg         PF00072.19   112 seq585_BIOID39045    -            238     3e-26   91.5   0.4   1   1   1.5e-29   1.1e-25   89.7   0.1     1   109     6   112     6   115 0.98 Response regulator receiver domain
Trans_reg_C          PF00486.23    77 seq585_BIOID39045    -            238   3.5e-18   65.1   0.0   1   1   1.2e-21   8.1e-18   63.9   0.0     1    77   156   232   156   232 0.98 Transcriptional regulatory protein, C terminal
Peptidase_S24        PF00717.18    70 seq586_BIOID39045    -            139   1.7e-13   49.8   0.0   1   1   1.8e-17   2.5e-13   49.3   0.0     2    68    56   120    55   122 0.91 Peptidase S24-like
DEDD_Tnp_IS110       PF01548.12   144 seq587_BIOID39045    -            313   7.8e-25   87.1   0.3   1   1   2.3e-28   1.6e-24   86.1   0.0     2   138    12   146    11   151 0.93 Transposase
Transposase_20       PF02371.11    87 seq587_BIOID39045    -            313   3.6e-11   42.8   0.1   1   1   1.2e-14     8e-11   41.7   0.0    10    82   239   311   233   313 0.91 Transposase IS116/IS110/IS902 family
DmsC                 PF04976.7    276 seq589_BIOID39045    -            287    2e-116  387.9  22.7   1   1  1.7e-120  2.3e-116  387.8  15.8     1   276     1   277     1   277 1.00 DMSO reductase anchor subunit (DmsC)
DUF1391              PF07151.7     49 seq590_BIOID39045    -             76   4.1e-34  115.7   0.8   1   1   3.8e-38   5.1e-34  115.3   0.5     1    48    28    75    28    76 0.98 Protein of unknown function (DUF1391)
Phage_holin_3        PF05106.7    100 seq591_BIOID39045    -            107   1.7e-30  104.8   0.7   1   1   1.4e-34     2e-30  104.6   0.5    10   100     8    98     2    98 0.94 Phage holin family (Lysis protein S)
DUF3251              PF11622.3    165 seq592_BIOID39045    -            227   1.9e-06   27.2   2.5   1   1   3.1e-10   4.2e-06   26.1   1.8    64   159   112   211    34   219 0.77 Protein of unknown function (DUF3251)
Pyr_redox_2          PF07992.9    200 seq593_BIOID39045    -            450   3.6e-43  147.6   1.2   1   1   1.5e-46   5.3e-43  147.1   0.8     2   196     7   305     6   308 0.95 Pyridine nucleotide-disulphide oxidoreductase
Pyr_redox_dim        PF02852.17   110 seq593_BIOID39045    -            450   8.6e-37  125.4   0.5   1   1   3.5e-39   1.2e-35  121.7   0.2     1   110   339   450   339   450 0.99 Pyridine nucleotide-disulphide oxidoreductase, dimerisation domain
Pyr_redox            PF00070.22    80 seq593_BIOID39045    -            450     5e-18   65.1   0.0   1   1   5.6e-21   1.9e-17   63.2   0.0     1    80   169   249   169   250 0.96 Pyridine nucleotide-disulphide oxidoreductase
Pyr_redox_3          PF13738.1    203 seq593_BIOID39045    -            450   4.3e-09   36.6   0.1   1   1   9.3e-11   3.2e-07   30.4   0.0     3   200    10   200     8   203 0.77 Pyridine nucleotide-disulphide oxidoreductase
Transket_pyr         PF02779.19   178 seq596_BIOID39045    -            933   5.3e-67  224.6   0.0   1   1   1.3e-70     9e-67  223.8   0.0     3   178   591   785   589   785 0.99 Transketolase, pyrimidine binding domain
E1_dh                PF00676.15   300 seq596_BIOID39045    -            933   9.8e-47  158.9   0.0   1   1   3.1e-50   2.1e-46  157.9   0.0    15   282   219   511   207   516 0.84 Dehydrogenase E1 component
PTS_EIIC             PF02378.13   321 seq597_BIOID39045    -            648   2.7e-71  239.9  33.0   1   1   5.9e-75   2.7e-71  239.9  22.9     2   321    12   300    11   300 0.94 Phosphotransferase system, EIIC
PTS_EIIA_1           PF00358.15   133 seq597_BIOID39045    -            648   1.5e-52  176.5   0.7   1   1   5.3e-56   2.4e-52  175.8   0.5     3   131   498   626   496   628 0.98 phosphoenolpyruvate-dependent sugar phosphotransferase system, EIIA 1
PTS_EIIB             PF00367.15    35 seq597_BIOID39045    -            648   1.3e-12   46.6   0.9   1   1   5.3e-16   2.4e-12   45.7   0.7     1    35   393   427   393   427 0.97 phosphotransferase system, EIIB
Cytochrom_B562       PF07361.6    103 seq599_BIOID39045    -            129   1.3e-25   89.6   4.6   1   1   1.1e-29   1.5e-25   89.4   3.2     2   103    27   129    26   129 0.99 Cytochrome b562
Flavodoxin_5         PF12724.2    143 seq600_BIOID39045    -            181   3.7e-51  172.7   0.0   1   1   1.1e-54   7.7e-51  171.7   0.0     1   142     4   152     4   153 0.95 Flavodoxin domain
Flavodoxin_1         PF00258.20   143 seq600_BIOID39045    -            181   7.4e-06   25.9   0.0   1   1   5.6e-09   3.9e-05   23.5   0.0     1    54     5    56     5    85 0.90 Flavodoxin
SpoU_methylase       PF00588.14   142 seq601_BIOID39045    -            157   1.8e-34  118.5   0.0   1   1   1.5e-38   2.1e-34  118.3   0.0     1   142     1   142     1   142 0.95 SpoU rRNA Methylase family
QRPTase_C            PF01729.14   169 seq604_BIOID39045    -            311   3.7e-65  218.4   0.1   1   1     7e-69   4.8e-65  218.0   0.1     1   169   145   309   145   309 0.99 Quinolinate phosphoribosyl transferase, C-terminal domain
QRPTase_N            PF02749.11    88 seq604_BIOID39045    -            311   1.6e-27   95.0   0.0   1   1   8.8e-31     6e-27   93.1   0.0     4    88    57   143    55   143 0.98 Quinolinate phosphoribosyl transferase, N-terminal domain
PDT                  PF00800.13   182 seq606_BIOID39045    -            386   7.9e-61  204.6   0.2   1   1   1.7e-64   1.2e-60  204.0   0.2     1   180   106   286   106   288 0.96 Prephenate dehydratase
CM_2                 PF01817.16    81 seq606_BIOID39045    -            386     2e-22   78.9   2.0   1   1   6.3e-26   4.3e-22   77.8   1.4     1    80    11    90    11    91 0.99 Chorismate mutase type II
Phage_lysozyme       PF00959.14   110 seq608_BIOID39045    -            158   3.3e-23   81.9   0.0   1   1   3.7e-27   5.1e-23   81.3   0.0     1   109    33   140    33   141 0.98 Phage lysozyme
FHA                  PF00498.21    68 seq610_BIOID39045    -            430   0.00011   22.0   0.0   1   1   1.8e-08   0.00025   20.9   0.0     3    68    44   108    42   108 0.95 FHA domain
NMN_transporter      PF04973.7    182 seq611_BIOID39045    -            239     2e-46  157.6  27.4   1   1   8.4e-49   1.2e-44  151.8  19.0     1   180    23   227    23   229 0.94 Nicotinamide mononucleotide transporter
IMS                  PF00817.15   148 seq612_BIOID39045    -            422   4.3e-39  133.6   0.0   1   1   3.8e-42   1.3e-38  132.0   0.0     1   147     5   150     5   151 0.96 impB/mucB/samB family
DUF4113              PF13438.1     75 seq612_BIOID39045    -            422   2.4e-28   97.7   0.2   1   1   3.2e-31   1.1e-27   95.5   0.0     1    75   347   421   347   421 0.98 Domain of unknown function (DUF4113)
IMS_C                PF11799.3    137 seq612_BIOID39045    -            422     1e-09   38.8   0.0   1   1     6e-13     2e-09   37.8   0.0     3   122   214   333   212   344 0.89 impB/mucB/samB family C-terminal
IMS_HHH              PF11798.3     32 seq612_BIOID39045    -            422   2.2e-07   30.3   0.1   1   1     2e-10   6.8e-07   28.8   0.0     4    32   172   200   169   200 0.92 IMS family HHH motif
CsiD                 PF08943.5    297 seq616_BIOID39045    -            360  7.3e-149  494.4   0.2   1   1  1.7e-152  1.2e-148  493.7   0.0     1   297    55   350    55   350 1.00 CsiD
TauD                 PF02668.11   258 seq616_BIOID39045    -            360   5.7e-11   42.4   0.1   1   1   1.2e-14   8.5e-11   41.8   0.1    34   256   125   344    99   346 0.80 Taurine catabolism dioxygenase TauD, TfdA family
DbpA                 PF03880.10    74 seq617_BIOID39045    -             63   3.9e-17   61.5   0.0   1   1     3e-21   4.2e-17   61.4   0.0    13    73     1    61     1    62 0.98 DbpA RNA binding domain
60KD_IMP             PF02096.15   196 seq618_BIOID39045    -            548   3.4e-67  225.7  14.3   1   1   2.5e-71   3.4e-67  225.7   9.9     1   193   352   533   352   536 0.94 60Kd inner membrane protein
EII-GUT              PF03608.8    168 seq619_BIOID39045    -            187     7e-77  256.8   0.7   1   1   5.9e-81     8e-77  256.6   0.5     2   168     5   171     4   171 0.99 PTS system enzyme II sorbitol-specific factor
G3P_antiterm         PF04309.7    175 seq624_BIOID39045    -            191   5.1e-70  233.9   0.3   1   1   4.2e-74   5.7e-70  233.7   0.2     1   175    11   185    11   185 0.99 Glycerol-3-phosphate responsive antiterminator
Cytochrom_B_N        PF00033.14   188 seq626_BIOID39045    -            184   1.2e-23   83.3  11.8   1   1     2e-27   1.4e-23   83.1   8.2     2   187    10   181     9   182 0.96 Cytochrome b(N-terminal)/b6/petB
Ni_hydr_CYTB         PF01292.15   182 seq626_BIOID39045    -            184     1e-18   67.2  11.0   1   1   1.9e-22   1.3e-18   66.9   7.6     1   181    11   181    11   182 0.87 Prokaryotic cytochrome b561
TrkA_N               PF02254.13   116 seq628_BIOID39045    -            458   4.2e-58  194.2   3.5   1   2   5.4e-33   5.3e-30  103.6   0.0     1   108     3   111     3   125 0.92 TrkA-N domain
TrkA_N               PF02254.13   116 seq628_BIOID39045    -            458   4.2e-58  194.2   3.5   2   2   5.9e-29   5.7e-26   90.6   0.7     1   116   235   350   235   350 0.95 TrkA-N domain
TrkA_C               PF02080.16    71 seq628_BIOID39045    -            458   1.9e-21   75.3   0.7   1   2   4.7e-13   4.5e-10   38.8   0.0     3    70   157   225   155   226 0.91 TrkA-C domain
TrkA_C               PF02080.16    71 seq628_BIOID39045    -            458   1.9e-21   75.3   0.7   2   2     2e-11   1.9e-08   33.6   0.2     8    70   390   451   388   452 0.89 TrkA-C domain
F420_oxidored        PF03807.12    96 seq628_BIOID39045    -            458   1.9e-12   47.2   2.2   1   2   1.5e-07   0.00015   22.0   0.0     1    52     2    49     2    88 0.87 NADP oxidoreductase coenzyme F420-dependent
F420_oxidored        PF03807.12    96 seq628_BIOID39045    -            458   1.9e-12   47.2   2.2   2   2   1.5e-07   0.00015   22.0   0.3     2    48   235   279   234   355 0.80 NADP oxidoreductase coenzyme F420-dependent
NAD_binding_7        PF13241.1    103 seq628_BIOID39045    -            458   1.2e-11   44.6   3.0   1   1   7.5e-08   7.3e-05   22.8   0.0     8    82   233   319   228   323 0.75 Putative NAD(P)-binding
Shikimate_DH         PF01488.15   135 seq628_BIOID39045    -            458   1.4e-11   44.4   0.6   1   1   5.3e-09   5.2e-06   26.4   0.2    12   102   232   332   222   367 0.77 Shikimate / quinate 5-dehydrogenase
PLDc_2               PF13091.1    126 seq629_BIOID39045    -            451     8e-23   80.4   0.0   1   1   3.4e-19   2.3e-15   56.3   0.0     4   123   259   406   256   409 0.84 PLD-like domain
PLDc                 PF00614.17    28 seq629_BIOID39045    -            451   3.3e-14   52.0   2.1   1   1   2.4e-11   1.6e-07   30.7   0.1     2    28   353   379   352   379 0.94 Phospholipase D Active site motif
H2TH                 PF06831.9     93 seq631_BIOID39045    -            263   4.1e-18   64.7   0.0   1   1   1.7e-21   7.6e-18   63.9   0.0     1    77   126   205   126   216 0.85 Formamidopyrimidine-DNA glycosylase H2TH domain
Fapy_DNA_glyco       PF01149.19   116 seq631_BIOID39045    -            263   1.4e-14   54.3   0.0   1   1     5e-18   2.3e-14   53.6   0.0     1   106     2   104     2   111 0.90 Formamidopyrimidine-DNA glycosylase N-terminal domain
zf-FPG_IleRS         PF06827.9     30 seq631_BIOID39045    -            263   1.5e-07   30.7   3.6   1   1   5.7e-11   2.6e-07   30.0   2.5     1    29   235   263   235   263 0.98 Zinc finger found in FPG and IleRS
EAL                  PF00563.15   236 seq632_BIOID39045    -            782   1.2e-62  211.3   0.1   1   1   1.5e-66   2.1e-62  210.6   0.1     2   236   532   767   531   767 0.97 EAL domain
OMPdecase            PF00215.19   226 seq634_BIOID39045    -            220   2.5e-28   98.8   0.3   1   1   2.1e-32   2.9e-28   98.6   0.2     2   224     5   205     4   207 0.94 Orotidine 5'-phosphate decarboxylase / HUMPS family
Exonuc_X-T_C         PF08411.5    269 seq635_BIOID39045    -            491  3.2e-104  347.5   0.1   1   1  5.9e-108    4e-104  347.2   0.1     1   268   228   489   228   490 0.99 Exonuclease C-terminal
RNase_T              PF00929.19   164 seq635_BIOID39045    -            491     1e-25   90.8   0.0   1   1   2.8e-29   1.9e-25   89.9   0.0     2   162    29   208    28   210 0.95 Exonuclease
DUF1307              PF06998.6    123 seq640_BIOID39045    -            157   3.2e-43  146.5   5.2   1   1   2.7e-47   3.7e-43  146.3   3.6     1   123    32   155    32   155 0.98 Protein of unknown function (DUF1307)
Peripla_BP_3         PF13377.1    160 seq641_BIOID39045    -            392   3.6e-38  130.9   0.6   1   1   6.8e-40   2.3e-36  125.0   0.1     3   160   113   277   111   277 0.95 Periplasmic binding protein-like domain
HTH_AraC             PF00165.18    42 seq641_BIOID39045    -            392   3.4e-22   77.4   0.2   1   2   2.9e-11   9.8e-08   31.4   0.0     1    42   294   335   294   335 0.97 Bacterial regulatory helix-turn-helix proteins, AraC family
HTH_AraC             PF00165.18    42 seq641_BIOID39045    -            392   3.4e-22   77.4   0.2   2   2   9.9e-15   3.4e-11   42.4   0.1     6    41   348   384   346   385 0.95 Bacterial regulatory helix-turn-helix proteins, AraC family
HTH_18               PF12833.2     81 seq641_BIOID39045    -            392   8.1e-20   70.6   0.1   1   1   1.7e-22   5.8e-19   67.8   0.0     3    79   309   384   307   385 0.97 Helix-turn-helix domain
Peripla_BP_4         PF13407.1    258 seq641_BIOID39045    -            392   7.9e-13   48.2   0.0   1   1   3.7e-16   1.3e-12   47.5   0.0    78   258    75   258    47   258 0.84 Periplasmic binding protein domain
Phage_lysis          PF03245.8    125 seq642_BIOID39045    -            145   2.3e-43  147.0   6.6   1   1     2e-47   2.8e-43  146.7   4.6    10   125    31   144    23   144 0.93 Bacteriophage lysis protein
Fimbrial_K88         PF02432.10   241 seq644_BIOID39045    -            290   9.3e-64  215.0   0.6   1   1   7.8e-68   1.1e-63  214.8   0.4     1   241    56   290    56   290 0.99 Fimbrial, major and minor subunit
Isochorismatase      PF00857.15   174 seq647_BIOID39045    -            188   1.1e-38  132.8   0.0   1   1   8.9e-43   1.2e-38  132.6   0.0     1   173     9   182     9   183 0.88 Isochorismatase family
Lysis_S              PF04971.7     68 seq649_BIOID39045    -             71   2.5e-47  158.3   0.6   1   1     2e-51   2.8e-47  158.1   0.4     1    68     4    71     4    71 1.00 Lysis protein S
DUF333               PF03891.10    50 seq652_BIOID39045    -             88   2.4e-13   49.5   0.4   1   1   2.2e-17   3.1e-13   49.2   0.2     7    50    42    85    36    85 0.91 Domain of unknown function (DUF333)
StbA                 PF06406.6    318 seq654_BIOID39045    -            131   2.1e-65  220.6   0.3   1   1   1.7e-69   2.3e-65  220.5   0.2     1   130     1   130     1   131 0.98 StbA protein
Adenine_deam_C       PF13382.1    171 seq655_BIOID39045    -            588     8e-58  194.2   0.0   1   1   4.3e-61   1.2e-57  193.6   0.0    24   171   434   581   416   581 0.96 Adenine deaminase C-terminal domain
Amidohydro_1         PF01979.15   333 seq655_BIOID39045    -            588   1.7e-37  129.7   0.0   1   1     3e-40   8.2e-37  127.4   0.0     2   333    82   347    81   347 0.95 Amidohydrolase family
Amidohydro_5         PF13594.1     68 seq655_BIOID39045    -            588   2.4e-12   46.3   0.2   1   1   2.9e-15   7.9e-12   44.7   0.1     1    68    52   115    52   115 0.85 Amidohydrolase
Amidohydro_4         PF13147.1    304 seq655_BIOID39045    -            588   1.1e-11   45.1   0.4   1   1   1.3e-13   3.4e-10   40.3   0.3     1   304    76   344    76   344 0.80 Amidohydrolase
Rz1                  PF06085.6     40 seq656_BIOID39045    -             52   2.1e-20   71.7   2.7   1   1   1.8e-24   2.5e-20   71.4   1.9     1    40    11    49    11    49 0.99 Lipoprotein Rz1 precursor
Sugar_tr             PF00083.19   451 seq657_BIOID39045    -            440   1.2e-35  122.8  33.9   1   2   1.1e-31   7.4e-28   97.2   5.7     2   203    23   232    22   236 0.89 Sugar (and other) transporter
Sugar_tr             PF00083.19   451 seq657_BIOID39045    -            440   1.2e-35  122.8  33.9   2   2   2.4e-12   1.6e-08   33.4  11.7   242   443   240   439   226   440 0.69 Sugar (and other) transporter
MFS_1                PF07690.11   354 seq657_BIOID39045    -            440   1.8e-29  102.4  61.0   1   2   4.8e-21   3.3e-17   62.1  18.9     2   239    28   275    27   287 0.71 Major Facilitator Superfamily
MFS_1                PF07690.11   354 seq657_BIOID39045    -            440   1.8e-29  102.4  61.0   2   2   5.7e-16   3.9e-12   45.4  19.4    27   176   283   435   271   440 0.81 Major Facilitator Superfamily
EIIBC-GUT_N          PF03612.9    183 seq660_BIOID39045    -            319   3.4e-72  241.7   1.5   1   1   9.4e-76   6.5e-72  240.8   1.1     2   183     3   171     2   171 0.95 Sorbitol phosphotransferase enzyme II N-terminus
EIIBC-GUT_C          PF07663.6     93 seq660_BIOID39045    -            319   6.4e-48  160.7   5.0   1   1   9.3e-52   6.4e-48  160.7   3.5     1    93   226   318   226   318 0.99 Sorbitol phosphotransferase enzyme II C-terminus
S-AdoMet_synt_C      PF02773.11   138 seq662_BIOID39045    -            384   3.7e-76  253.3   0.0   1   1   1.2e-79   5.6e-76  252.7   0.0     1   138   233   370   233   370 1.00 S-adenosylmethionine synthetase, C-terminal domain
S-AdoMet_synt_M      PF02772.11   120 seq662_BIOID39045    -            384   5.5e-51  171.4   0.0   1   1   3.7e-54   1.7e-50  169.8   0.0     2   120   114   231   113   231 0.99 S-adenosylmethionine synthetase, central domain
S-AdoMet_synt_N      PF00438.15   100 seq662_BIOID39045    -            384     2e-43  146.5   0.1   1   1   8.4e-47   3.8e-43  145.6   0.1     2   100     3   101     2   101 0.99 S-adenosylmethionine synthetase, N-terminal domain
Phage_lysozyme       PF00959.14   110 seq664_BIOID39045    -            165   4.2e-32  110.5   0.3   1   1   3.8e-36   5.2e-32  110.3   0.2     1   109    48   154    48   155 0.98 Phage lysozyme
HTH_18               PF12833.2     81 seq665_BIOID39045    -            129   1.1e-19   70.2   0.3   1   1   2.1e-23   1.4e-19   69.8   0.2     2    79    34   110    33   112 0.96 Helix-turn-helix domain
HTH_AraC             PF00165.18    42 seq665_BIOID39045    -            129   5.4e-18   64.0   0.2   1   2     2e-09   1.4e-05   24.6   0.0     1    42    20    61    20    61 0.97 Bacterial regulatory helix-turn-helix proteins, AraC family
HTH_AraC             PF00165.18    42 seq665_BIOID39045    -            129   5.4e-18   64.0   0.2   2   2     2e-13   1.4e-09   37.3   0.0     2    41    73   110    68   111 0.93 Bacterial regulatory helix-turn-helix proteins, AraC family
rve_2                PF13333.1     52 seq667_BIOID39045    -             68   3.1e-07   30.2   0.0   1   1   5.3e-11   3.6e-07   30.0   0.0     1    50     2    56     2    58 0.87 Integrase core domain
rve_3                PF13683.1     67 seq667_BIOID39045    -             68   7.9e-07   28.4   0.0   1   1   1.5e-10     1e-06   28.0   0.0    19    67     1    50     1    50 0.96 Integrase core domain
StbA                 PF06406.6    318 seq668_BIOID39045    -            344  8.1e-154  511.1   1.1   1   1  1.3e-157  9.2e-154  510.9   0.8     1   318    19   337    19   337 1.00 StbA protein
S-methyl_trans       PF02574.11   305 seq669_BIOID39045    -           1232  5.9e-105  350.8   0.1   1   1    4e-108  1.1e-104  349.9   0.1     1   304    21   331    21   332 0.98 Homocysteine S-methyltransferase
Met_synt_B12         PF02965.12   136 seq669_BIOID39045    -           1232   9.1e-54  180.6   0.0   1   1     9e-57   2.4e-53  179.2   0.0     1   136  1060  1197  1060  1197 0.99 Vitamin B12 dependent methionine synthase, activation domain
Pterin_bind          PF00809.17   210 seq669_BIOID39045    -           1232   7.7e-49  165.8   0.4   1   1   8.9e-52   2.4e-48  164.1   0.3     1   210   361   573   361   573 0.98 Pterin binding enzyme
B12-binding_2        PF02607.12    79 seq669_BIOID39045    -           1232   4.3e-21   74.6   0.0   1   1   6.5e-24   1.8e-20   72.6   0.0     4    79   664   739   662   739 0.96 B12 binding domain
B12-binding          PF02310.14   121 seq669_BIOID39045    -           1232   6.1e-20   71.1   0.2   1   1   1.8e-22     5e-19   68.2   0.1     2    94   753   845   752   856 0.93 B12 binding domain
DicB                 PF05358.6     62 seq671_BIOID39045    -             94   1.2e-38  130.2   0.6   1   1   1.3e-42   1.8e-38  129.7   0.0     1    62    33    94    33    94 0.99 DicB protein
AP_endonuc_2         PF01261.19   211 seq672_BIOID39045    -            286   3.2e-33  114.7   0.0   1   1     3e-37   4.1e-33  114.3   0.0     3   211    25   234    23   234 0.96 Xylose isomerase-like TIM barrel
N_methyl_2           PF13544.1     31 seq675_BIOID39045    -            146   3.3e-09   35.7   0.6   1   1   8.6e-13   5.9e-09   34.8   0.4    11    31     2    22     1    22 0.94 Type IV pilin N-term methylation site GFxxxE
N_methyl             PF07963.7     20 seq675_BIOID39045    -            146   3.3e-07   29.5   3.6   1   1   9.3e-11   6.4e-07   28.6   2.5     1    20     5    24     5    24 0.95 Prokaryotic N-terminal methylation motif
StbA                 PF06406.6    318 seq677_BIOID39045    -            175   2.8e-74  249.8   0.2   1   1   4.5e-78   3.1e-74  249.6   0.1   146   317     1   172     1   173 0.99 StbA protein
DUF72                PF01904.13   230 seq678_BIOID39045    -            272     1e-51  175.7   0.8   1   1   9.2e-56   1.3e-51  175.5   0.5    11   228    21   250    11   252 0.90 Protein of unknown function DUF72
DUF1482              PF07358.6     57 seq679_BIOID39045    -             85     3e-28   97.0   0.1   1   1   2.7e-32   3.6e-28   96.7   0.1     1    57    22    80    22    80 0.98 Protein of unknown function (DUF1482)
PALP                 PF00291.20   307 seq681_BIOID39045    -            515   8.1e-70  235.3   1.9   1   1   1.6e-73   1.1e-69  234.9   1.3     5   307    30   317    26   317 0.91 Pyridoxal-phosphate dependent enzyme
Thr_dehydrat_C       PF00585.13    91 seq681_BIOID39045    -            515   1.9e-64  213.1   0.0   1   2   3.6e-35   2.4e-31  107.0   0.0     1    91   330   420   330   420 0.98 C-terminal regulatory domain of Threonine dehydratase
Thr_dehydrat_C       PF00585.13    91 seq681_BIOID39045    -            515   1.9e-64  213.1   0.0   2   2   3.4e-34   2.4e-30  103.8   0.0     2    91   426   513   425   513 0.96 C-terminal regulatory domain of Threonine dehydratase
MarB                 PF13999.1     66 seq687_BIOID39045    -             72   4.4e-35  118.9   0.5   1   1   3.6e-39   4.9e-35  118.8   0.3     2    66     6    70     5    70 0.98 MarB protein
DAO                  PF01266.19   358 seq688_BIOID39045    -            422   5.7e-62  209.5   0.0   1   1   4.9e-66   6.7e-62  209.3   0.0     1   356     3   390     3   392 0.86 FAD dependent oxidoreductase
Phage_lysis          PF03245.8    125 seq692_BIOID39045    -            153     4e-49  165.6  13.4   1   1   3.4e-53   4.6e-49  165.4   9.3     1   125    29   153    29   153 0.99 Bacteriophage lysis protein
T6SS-SciN            PF12790.2    142 seq693_BIOID39045    -            174     2e-32  111.6   0.0   1   1   1.7e-36   2.3e-32  111.4   0.0     2   142    14   167    13   167 0.98 Type VI secretion lipoprotein
NLPC_P60             PF00877.14   105 seq694_BIOID39045    -            252   4.3e-31  106.7   0.0   1   1   1.2e-34   7.9e-31  105.8   0.0     1   105   134   244   134   244 0.98 NlpC/P60 family
Fimbrial             PF00419.15   145 seq695_BIOID39045    -            176   1.6e-21   76.9   4.0   1   1   1.4e-25   1.9e-21   76.7   2.8     1   145    27   176    27   176 0.94 Fimbrial protein
Fimbrial_K88         PF02432.10   241 seq697_BIOID39045    -            254   1.6e-67  227.3   0.3   1   1   1.3e-71   1.8e-67  227.1   0.2     1   241    28   254    28   254 0.97 Fimbrial, major and minor subunit
MFS_1                PF07690.11   354 seq698_BIOID39045    -            382   3.2e-28   98.3  52.3   1   2   3.2e-19   2.2e-15   56.1  19.3     2   238    12   230    11   233 0.79 Major Facilitator Superfamily
MFS_1                PF07690.11   354 seq698_BIOID39045    -            382   3.2e-28   98.3  52.3   2   2     1e-17   6.8e-14   51.2  13.5     6   174   210   371   206   381 0.89 Major Facilitator Superfamily
Sugar_tr             PF00083.19   451 seq698_BIOID39045    -            382     2e-07   29.8  17.3   1   1   2.9e-11     2e-07   29.8  12.0    44   176    39   167    16   183 0.85 Sugar (and other) transporter
Rz1                  PF06085.6     40 seq699_BIOID39045    -             60   4.4e-24   83.4  10.6   1   1   4.2e-28   5.7e-24   83.1   7.3     1    40    20    60    20    60 0.98 Lipoprotein Rz1 precursor
DUF1019              PF06254.6     89 seq701_BIOID39045    -            179   6.5e-34  115.8   0.1   1   1     7e-38   9.6e-34  115.2   0.1     1    89    65   157    65   157 0.98 Protein of unknown function (DUF1019)
DUF2560              PF10834.3     80 seq703_BIOID39045    -             80   5.5e-49  163.9   2.0   1   1   4.4e-53     6e-49  163.8   1.4     1    80     1    80     1    80 1.00 Protein of unknown function (DUF2560)
T2SE                 PF00437.15   272 seq705_BIOID39045    -            461   6.8e-82  274.2   1.0   1   1   1.4e-85   9.4e-82  273.8   0.7     4   271    89   353    86   354 0.98 Type II/IV secretion system protein
T2SE_Nter            PF05157.10   109 seq705_BIOID39045    -            461   4.3e-06   26.6   0.0   1   1   1.9e-09   1.3e-05   25.0   0.0    43   104     8    68     6    73 0.92 Type II secretion system (T2SS), protein E, N-terminal domain
MtfA                 PF06167.7    253 seq706_BIOID39045    -            278   5.9e-75  251.7   0.1   1   1   5.3e-79   7.2e-75  251.5   0.1    11   253    18   256     9   256 0.95 Phosphoenolpyruvate:glucose-phosphotransferase regulator
Plasmid_stab_B       PF10784.4     72 seq707_BIOID39045    -            117     2e-30  104.1   0.7   1   1   1.9e-34   2.6e-30  103.7   0.0     1    71     6    76     6    77 0.98 Plasmid stability protein
PTSIIA_gutA          PF03829.8    117 seq711_BIOID39045    -            123   2.2e-44  149.7   0.0   1   1   1.9e-48   2.7e-44  149.4   0.0     1   116     1   116     1   118 0.98 PTS system glucitol/sorbitol-specific IIA component
DUF2279              PF10043.4     85 seq712_BIOID39045    -             90   7.6e-32  109.3   4.0   1   1   6.2e-36   8.5e-32  109.1   2.8     2    84     3    87     2    88 0.96 Predicted periplasmic lipoprotein (DUF2279)
MscL                 PF01741.13   128 seq715_BIOID39045    -            136   2.3e-57  192.5   3.1   1   1   1.9e-61   2.6e-57  192.3   2.2     1   128     3   132     3   132 0.98 Large-conductance mechanosensitive channel, MscL
DUF876               PF05936.7    425 seq718_BIOID39045    -            448  2.7e-140  467.4   0.1   1   1  2.2e-144    3e-140  467.2   0.0     1   425    20   447    20   447 0.98 Bacterial protein of unknown function (DUF876)
HHA                  PF05321.6     57 seq720_BIOID39045    -             71   3.8e-25   87.6   0.0   1   1   3.2e-29   4.3e-25   87.4   0.0     1    57     8    68     8    68 0.97 Haemolysin expression modulating protein
Aldolase_II          PF00596.16   183 seq721_BIOID39045    -            231   1.2e-45  155.3   1.1   1   1   1.1e-49   1.5e-45  155.0   0.8     2   181     8   196     7   198 0.91 Class II Aldolase and Adducin N-terminal domain
TrmE_N               PF10396.4    114 seq722_BIOID39045    -            469   2.5e-43  146.5   0.0   1   1   3.7e-46   7.2e-43  145.0   0.0     1   114    21   135    21   135 0.99 GTP-binding protein TrmE N-terminus
GTPase_Cys_C         PF12631.2     73 seq722_BIOID39045    -            469   1.8e-22   79.3   3.1   1   1   1.6e-25   3.2e-22   78.6   0.2     3    73   396   466   394   466 0.98 Catalytic cysteine-containing C-terminus of GTPase, MnmE
MMR_HSR1             PF01926.18   114 seq722_BIOID39045    -            469   4.1e-22   78.2   0.0   1   1   4.9e-25   9.6e-22   77.0   0.0     1   114   233   351   233   351 0.77 50S ribosome-binding GTPase
Miro                 PF08477.8    119 seq722_BIOID39045    -            469   3.8e-11   43.4   0.0   1   1   5.9e-14   1.2e-10   41.8   0.0     1   119   233   353   233   353 0.85 Miro-like protein
FeoB_N               PF02421.13   189 seq722_BIOID39045    -            469   8.1e-09   34.8   0.0   1   1   2.5e-10     5e-07   29.0   0.0     2    89   233   321   232   326 0.84 Ferrous iron transport protein B
Plasmid_stab_B       PF10784.4     72 seq723_BIOID39045    -            138   4.2e-28   96.6   0.1   1   1   4.3e-32   5.9e-28   96.1   0.1     1    72     8    79     8    79 0.99 Plasmid stability protein
UPF0253              PF06786.7     66 seq724_BIOID39045    -             72   1.7e-34  117.6   1.8   1   1   1.4e-38   1.9e-34  117.4   1.3     2    66     8    72     7    72 0.98 Uncharacterised protein family (UPF0253)
HTH_5                PF01022.15    47 seq725_BIOID39045    -            117   2.7e-18   65.2   1.9   1   1   6.1e-22   4.2e-18   64.6   1.3     1    45    15    60    15    62 0.98 Bacterial regulatory protein, arsR family
HTH_20               PF12840.2     61 seq725_BIOID39045    -            117   4.8e-11   42.1   0.3   1   1   9.9e-15   6.8e-11   41.7   0.2     2    61     8    67     7    67 0.97 Helix-turn-helix domain
Fimbrial             PF00419.15   145 seq726_BIOID39045    -            167     1e-09   38.6   7.5   1   1   9.4e-14   1.3e-09   38.3   5.2     1   144    28   166    28   167 0.74 Fimbrial protein
HTH_Tnp_1            PF01527.15    76 seq728_BIOID39045    -             88   1.4e-11   44.0   0.0   1   1   1.4e-15   1.9e-11   43.6   0.0     5    45    12    52     8    58 0.91 Transposase
Peptidase_C26        PF07722.8    217 seq731_BIOID39045    -            254   3.3e-69  232.5   0.0   1   1   5.6e-73   3.8e-69  232.3   0.0     1   217     8   224     8   224 0.96 Peptidase C26
GATase               PF00117.23   192 seq731_BIOID39045    -            254   8.2e-12   44.8   0.0   1   1   1.6e-15   1.1e-11   44.4   0.0    43   190    62   241    31   243 0.69 Glutamine amidotransferase class-I
MAPEG                PF01124.13   129 seq732_BIOID39045    -            131   1.3e-26   92.5   9.3   1   1   1.1e-30   1.5e-26   92.3   6.5     1   129     3   120     3   120 0.98 MAPEG family
tRNA-synt_1c         PF00749.16   314 seq733_BIOID39045    -            554  2.5e-124  413.9   0.0   1   1  4.6e-128  3.2e-124  413.5   0.0     2   313    28   337    27   338 0.99 tRNA synthetases class I (E and Q), catalytic domain
tRNA-synt_1c_C       PF03950.13   174 seq733_BIOID39045    -            554   1.1e-63  213.8   0.0   1   1   3.5e-67   2.4e-63  212.8   0.0     1   174   340   528   340   528 0.97 tRNA synthetases class I (E and Q), anti-codon binding domain
Phage_rep_O          PF04492.8    100 seq735_BIOID39045    -            339   5.4e-38  129.1   0.0   1   1   7.2e-42   9.9e-38  128.2   0.0     2   100    47   145    46   145 0.99 Bacteriophage replication protein O
adh_short            PF00106.20   167 seq738_BIOID39045    -            259     1e-25   90.4   1.7   1   1   2.8e-29   1.3e-25   90.1   1.1     2   166     4   172     3   173 0.93 short chain dehydrogenase
adh_short_C2         PF13561.1    243 seq738_BIOID39045    -            259     7e-16   58.6   0.0   1   1   2.2e-19     1e-15   58.1   0.0     7   241    13   255     9   256 0.87 Enoyl-(Acyl carrier protein) reductase
ROF                  PF07073.7     80 seq741_BIOID39045    -             86   1.1e-24   86.0   0.0   1   1   9.3e-29   1.3e-24   85.9   0.0     1    80     9    83     9    83 0.97 Modulator of Rho-dependent transcription termination (ROF)
DUF2569              PF10754.4    149 seq743_BIOID39045    -            146   2.3e-48  164.0  10.6   1   1   1.9e-52   2.6e-48  163.8   7.3     2   149     4   145     3   145 0.99 Protein of unknown function (DUF2569)
Terminase_6          PF03237.10   384 seq746_BIOID39045    -            499   2.1e-88  296.5   0.5   1   1   1.8e-92   2.5e-88  296.3   0.4     1   384    57   471    57   471 0.97 Terminase-like family
ArsB                 PF02040.10   423 seq751_BIOID39045    -            430  9.3e-230  762.7  38.6   1   1  1.6e-233  1.1e-229  762.5  26.8     1   423     4   426     4   426 1.00 Arsenical pump membrane protein
CitMHS               PF03600.11   349 seq751_BIOID39045    -            430   2.3e-15   55.9  35.0   1   1   4.7e-19   3.2e-15   55.4  24.3     3   344     8   365     6   370 0.83 Citrate transporter
Terminase_6          PF03237.10   384 seq752_BIOID39045    -            588  6.7e-108  360.7   0.1   1   1  1.8e-111  8.1e-108  360.4   0.0     1   384   162   572   162   572 0.98 Terminase-like family
Terminase_5          PF06056.7     58 seq752_BIOID39045    -            588   4.6e-27   93.2   0.2   1   1   2.4e-30   1.1e-26   92.0   0.1     1    58    11    68    11    68 0.99 Putative ATPase subunit of terminase (gpP-like)
Sugar_tr             PF00083.19   451 seq753_BIOID39045    -            464  3.1e-138  461.0  29.1   1   1  7.8e-142  3.5e-138  460.8  20.2     1   449    18   449    18   451 0.97 Sugar (and other) transporter
MFS_1                PF07690.11   354 seq753_BIOID39045    -            464   7.2e-42  143.2  44.1   1   2   9.3e-34   4.2e-30  104.5  13.2     2   241    23   284    22   287 0.82 Major Facilitator Superfamily
MFS_1                PF07690.11   354 seq753_BIOID39045    -            464   7.2e-42  143.2  44.1   2   2     2e-16     9e-13   47.5  13.5     3   186   258   449   256   460 0.85 Major Facilitator Superfamily
Methyltransf_18      PF12847.2    112 seq754_BIOID39045    -            247     1e-14   54.9   0.0   1   1   1.2e-17   1.6e-14   54.2   0.0     2   110    57   163    56   165 0.91 Methyltransferase domain
Methyltransf_11      PF08241.7     95 seq754_BIOID39045    -            247   6.4e-12   45.6   0.0   1   1   9.6e-15   1.3e-11   44.6   0.0     2    95    62   162    61   162 0.95 Methyltransferase domain
Methyltransf_31      PF13847.1    152 seq754_BIOID39045    -            247     1e-10   41.3   0.0   1   1   1.4e-13   1.9e-10   40.3   0.0     3   110    56   164    54   181 0.87 Methyltransferase domain
Methyltransf_25      PF13649.1    101 seq754_BIOID39045    -            247   9.8e-10   38.5   0.0   1   1   1.7e-12   2.4e-09   37.3   0.0     1   101    60   158    60   158 0.89 Methyltransferase domain
Methyltransf_12      PF08242.7     99 seq754_BIOID39045    -            247   4.5e-09   36.5   0.0   1   1   5.3e-12   7.3e-09   35.8   0.0     2    99    62   160    61   160 0.90 Methyltransferase domain
Methyltransf_23      PF13489.1    162 seq754_BIOID39045    -            247   3.1e-07   30.1   0.0   1   1   3.7e-10     5e-07   29.4   0.0    14   132    51   182    36   228 0.67 Methyltransferase domain
MTS                  PF05175.9    170 seq754_BIOID39045    -            247   1.3e-05   24.5   0.0   1   1   1.4e-08   1.9e-05   24.0   0.0    23   166    49   190    44   194 0.78 Methyltransferase small domain
Ubie_methyltran      PF01209.13   233 seq754_BIOID39045    -            247   2.3e-05   23.4   0.0   1   1   2.8e-08   3.8e-05   22.8   0.0    45   154    54   165    47   240 0.83 ubiE/COQ5 methyltransferase family
FimH_man-bind        PF09160.5    147 seq756_BIOID39045    -            303   5.1e-57  191.7   0.2   1   1   1.3e-60   9.1e-57  190.9   0.1     1   147    27   171    27   171 0.99 FimH, mannose binding
Fimbrial             PF00419.15   145 seq756_BIOID39045    -            303   1.1e-09   38.4   7.6   1   1   1.7e-13   1.1e-09   38.4   5.3     7   145   176   303   170   303 0.85 Fimbrial protein
Ureidogly_hydro      PF04115.7    165 seq757_BIOID39045    -            160   1.7e-52  177.0   0.0   1   1   1.4e-56   1.9e-52  176.8   0.0     3   159     2   153     1   158 0.95 Ureidoglycolate hydrolase
DAHP_synth_1         PF00793.15   272 seq759_BIOID39045    -            350  1.3e-105  351.8   0.0   1   1  1.1e-109  1.5e-105  351.6   0.0     8   271    40   338    25   339 0.96 DAHP synthetase I family
Peptidase_S49_N      PF08496.5    155 seq760_BIOID39045    -            349   2.9e-64  215.4   3.5   1   1   6.3e-68   2.9e-64  215.4   2.4     1   155     1   158     1   158 0.98 Peptidase family S49 N-terminal
Peptidase_S49        PF01343.13   154 seq760_BIOID39045    -            349   1.4e-50  170.9   0.0   1   1   3.1e-54   1.4e-50  170.9   0.0     2   153   161   310   160   311 0.98 Peptidase family S49
SDH_sah              PF01972.11   286 seq760_BIOID39045    -            349   1.8e-05   23.5   1.9   1   1   5.1e-09   2.3e-05   23.2   0.0    89   163   133   208   119   225 0.81 Serine dehydrogenase proteinase
Aldedh               PF00171.17   462 seq764_BIOID39045    -            482  2.4e-175  583.1   0.2   1   1    2e-179  2.7e-175  583.0   0.1     1   461    19   477    19   478 0.99 Aldehyde dehydrogenase family
MFS_1                PF07690.11   354 seq765_BIOID39045    -            395   4.1e-29  101.3  52.8   1   1     4e-33   5.4e-29  100.9  27.2     2   344    13   341    12   344 0.82 Major Facilitator Superfamily
2-oxoacid_dh         PF00198.18   231 seq766_BIOID39045    -            405   7.7e-82  273.9   0.0   1   1   2.2e-85     1e-81  273.5   0.0     3   231   175   403   173   403 0.98 2-oxoacid dehydrogenases acyltransferase (catalytic domain)
Biotin_lipoyl        PF00364.17    74 seq766_BIOID39045    -            405   6.8e-18   63.9   0.3   1   1   3.6e-21   1.6e-17   62.7   0.2     2    73     5    76     4    77 0.96 Biotin-requiring enzyme
E3_binding           PF02817.12    39 seq766_BIOID39045    -            405   3.9e-15   55.0   2.3   1   1     1e-18   4.6e-15   54.8   0.1     5    39   114   148   111   148 0.96 e3 binding domain
DctA-YdbH            PF11739.3    207 seq767_BIOID39045    -            879   4.2e-56  189.5   1.9   1   1   5.7e-60   7.7e-56  188.6   0.0     1   207   656   859   656   859 0.99 Dicarboxylate transport
AA_permease_2        PF13520.1    426 seq768_BIOID39045    -            540   6.9e-42  143.3  46.9   1   1   1.4e-45   9.6e-42  142.8  32.5     2   422    75   515    74   526 0.85 Amino acid permease
AA_permease          PF00324.16   479 seq768_BIOID39045    -            540     7e-16   57.5  40.6   1   1   1.4e-19   9.7e-16   57.0  28.1    28   446    99   513    76   536 0.75 Amino acid permease
Rnf-Nqr              PF02508.9    190 seq769_BIOID39045    -            193   2.6e-71  239.0  21.0   1   1   2.1e-75   2.9e-71  238.8  14.6     1   189     1   191     1   192 0.99 Rnf-Nqr subunit, membrane protein
GGDEF                PF00990.16   161 seq770_BIOID39045    -            442   1.1e-26   93.1   0.0   1   1   1.6e-30   2.2e-26   92.2   0.0     1   160   295   437   295   438 0.89 GGDEF domain
MarC                 PF01914.12   203 seq771_BIOID39045    -            215   1.5e-74  249.3  11.2   1   1   1.3e-78   1.7e-74  249.2   7.7     2   203     9   210     8   210 0.99 MarC family integral membrane protein
DUF4102              PF13356.1     89 seq772_BIOID39045    -             65   1.4e-15   56.8   0.0   1   1     1e-19   1.4e-15   56.8   0.0     1    57     3    58     3    65 0.92 Domain of unknown function (DUF4102)
Cupin_2              PF07883.6     71 seq773_BIOID39045    -            185     9e-18   63.4   0.1   1   1   5.2e-21   1.4e-17   62.8   0.1     2    69   111   178   110   180 0.94 Cupin domain
HTH_3                PF01381.17    55 seq773_BIOID39045    -            185   1.1e-14   53.9   0.4   1   1   5.9e-18   1.6e-14   53.3   0.2     2    55    13    66    12    66 0.97 Helix-turn-helix
HTH_31               PF13560.1     64 seq773_BIOID39045    -            185     1e-10   41.4   0.0   1   1     6e-14   1.6e-10   40.8   0.0     3    60     9    65     7    68 0.95 Helix-turn-helix domain
HTH_19               PF12844.2     64 seq773_BIOID39045    -            185   1.7e-10   40.6   0.0   1   1     1e-13   2.7e-10   40.0   0.0     1    62     9    70     9    72 0.96 Helix-turn-helix domain
ABC_tran             PF00005.22   118 seq775_BIOID39045    -            637     1e-36  125.7   1.0   1   2   2.4e-18   3.3e-15   56.3   0.0     1   118    41   178    41   178 0.87 ABC transporter
ABC_tran             PF00005.22   118 seq775_BIOID39045    -            637     1e-36  125.7   1.0   2   2   2.6e-21   3.6e-18   65.9   0.0     1   118   352   459   352   459 0.92 ABC transporter
ABC_tran_2           PF12848.2     85 seq775_BIOID39045    -            637   6.5e-29   99.4   4.5   1   1   4.7e-32   6.5e-29   99.4   3.1     1    83   217   298   217   302 0.93 ABC transporter
Alpha-amylase        PF00128.19   316 seq776_BIOID39045    -            676   1.8e-42  145.7   6.0   1   1   3.5e-46   4.8e-42  144.3   4.2     1   308   226   595   226   598 0.75 Alpha amylase, catalytic domain
T2SF                 PF00482.18   124 seq777_BIOID39045    -            400   1.1e-53  180.2   2.3   1   2   1.6e-31   2.2e-27   95.3   0.2     2   124    64   186    63   186 0.98 Type II secretion system (T2SS), protein F
T2SF                 PF00482.18   124 seq777_BIOID39045    -            400   1.1e-53  180.2   2.3   2   2   2.8e-28   3.9e-24   84.8   0.1     3   124   268   388   266   388 0.98 Type II secretion system (T2SS), protein F
GutM                 PF06923.6    109 seq779_BIOID39045    -            119   5.3e-37  125.7   0.0   1   1   4.4e-41     6e-37  125.5   0.0     2   109     3   110     2   110 0.98 Glucitol operon activator protein (GutM)
Phage_Nu1            PF07471.7    164 seq780_BIOID39045    -            181   1.2e-92  307.6   1.4   1   1   9.9e-97   1.3e-92  307.4   1.0     1   164     1   164     1   164 0.99 Phage DNA packaging protein Nu1
IclR                 PF01614.13   129 seq781_BIOID39045    -            271   1.9e-40  137.3   0.0   1   1   4.5e-44   3.1e-40  136.7   0.0     2   128   140   263   139   264 0.98 Bacterial transcriptional regulator
HTH_IclR             PF09339.5     52 seq781_BIOID39045    -            271   1.2e-12   47.1   0.1   1   1   5.9e-16     4e-12   45.4   0.0     1    51    23    73    23    74 0.98 IclR helix-turn-helix domain
Phage_lambda_P       PF06992.6    233 seq784_BIOID39045    -            233  4.1e-166  549.7   3.7   1   1  3.4e-170  4.6e-166  549.6   2.6     1   233     1   233     1   233 1.00 Replication protein P
rve                  PF00665.21   120 seq787_BIOID39045    -            237   1.2e-17   63.9   0.0   1   1   2.7e-21   1.9e-17   63.3   0.0     2   120    51   175    50   175 0.92 Integrase core domain
rve_3                PF13683.1     67 seq787_BIOID39045    -            237   1.8e-13   49.6   0.1   1   1   4.4e-17     3e-13   48.9   0.1     2    67   147   218   146   218 0.90 Integrase core domain
DUF2077              PF09850.4    206 seq788_BIOID39045    -            257   1.3e-61  207.5   0.6   1   1   1.1e-65   1.6e-61  207.2   0.4     1   205    36   240    36   241 0.95 Uncharacterized protein conserved in bacteria (DUF2077)
Methyltransf_9       PF08003.6    315 seq789_BIOID39045    -            323  2.4e-172  571.7   0.0   1   1  1.2e-175  2.7e-172  571.5   0.0     1   315     7   322     7   322 1.00 Protein of unknown function (DUF1698)
Methyltransf_23      PF13489.1    162 seq789_BIOID39045    -            323   4.5e-11   42.5   0.0   1   1   3.5e-14     8e-11   41.7   0.0    12   159   114   269   103   272 0.71 Methyltransferase domain
Methyltransf_18      PF12847.2    112 seq789_BIOID39045    -            323     8e-08   32.7   0.0   1   1   7.1e-11   1.6e-07   31.7   0.0     2   111   123   226   122   227 0.86 Methyltransferase domain
Methyltransf_31      PF13847.1    152 seq789_BIOID39045    -            323   1.1e-07   31.4   0.0   1   1   9.7e-11   2.2e-07   30.4   0.0     5   112   124   228   121   283 0.90 Methyltransferase domain
Methyltransf_11      PF08241.7     95 seq789_BIOID39045    -            323   2.7e-05   24.4   0.0   1   1   2.2e-08   4.9e-05   23.6   0.0     1    94   127   223   127   224 0.81 Methyltransferase domain
CMAS                 PF02353.15   273 seq789_BIOID39045    -            323   6.2e-05   22.0   0.0   1   1   4.6e-08    0.0001   21.3   0.0    50   173   110   233   105   292 0.79 Mycolic acid cyclopropane synthetase
FeS                  PF04060.8     35 seq790_BIOID39045    -            192     1e-14   53.6   5.2   1   1   1.9e-17   2.8e-14   52.2   3.6     1    35    43    77    43    77 0.97 Putative Fe-S cluster
Fer4                 PF00037.22    24 seq790_BIOID39045    -            192   9.5e-13   47.0  23.8   1   2   1.1e-10   1.7e-07   30.3   4.0     2    23   111   132   110   133 0.94 4Fe-4S binding domain
Fer4                 PF00037.22    24 seq790_BIOID39045    -            192   9.5e-13   47.0  23.8   2   2   2.5e-09   3.8e-06   26.1   2.4     2    24   141   163   140   163 0.91 4Fe-4S binding domain
Fer4_9               PF13187.1     55 seq790_BIOID39045    -            192   1.1e-10   41.4  30.9   1   1   9.8e-11   1.5e-07   31.4  10.2     1    55   116   162   116   162 0.95 4Fe-4S dicluster domain
Fer4_6               PF12837.2     24 seq790_BIOID39045    -            192   3.1e-08   33.0  27.4   1   1   5.2e-10     8e-07   28.5   4.0     1    24   109   132   109   132 0.96 4Fe-4S binding domain
Fer4_10              PF13237.1     52 seq790_BIOID39045    -            192   5.3e-08   32.4  26.0   1   1   1.7e-10   2.6e-07   30.2   9.7     3    52   111   158   109   158 0.86 4Fe-4S dicluster domain
Fer4_2               PF12797.2     22 seq790_BIOID39045    -            192   5.5e-08   32.1  19.4   1   1   3.1e-09   4.6e-06   26.1   2.4     3    22   110   129   108   129 0.94 4Fe-4S binding domain
YihI                 PF04220.7    169 seq793_BIOID39045    -            169   3.4e-56  189.0  15.5   1   1   2.8e-60   3.9e-56  188.9  10.8     3   167     5   165     2   167 0.94 Der GTPase activator (YihI)
DeoRC                PF00455.17   162 seq799_BIOID39045    -            257   6.9e-53  178.4   0.6   1   1   2.4e-56   1.1e-52  177.8   0.3     3   161    74   232    72   233 0.97 DeoR C terminal sensor domain
HTH_DeoR             PF08220.7     57 seq799_BIOID39045    -            257     9e-22   76.2   0.1   1   1   3.8e-25   1.7e-21   75.3   0.1     1    56     6    61     6    62 0.98 DeoR-like helix-turn-helix domain
HTH_11               PF08279.7     55 seq799_BIOID39045    -            257   5.3e-09   35.4   0.1   1   1   3.9e-12   1.8e-08   33.8   0.0     1    46     6    50     6    56 0.92 HTH domain
SLT                  PF01464.15   121 seq801_BIOID39045    -            215     2e-31  107.8   0.0   1   1   1.9e-35   2.6e-31  107.5   0.0     2   117    68   182    67   186 0.95 Transglycosylase SLT domain
Aldedh               PF00171.17   462 seq803_BIOID39045    -            495    1e-169  564.6   0.0   1   1  8.6e-174  1.2e-169  564.4   0.0     4   462    31   489    28   489 0.97 Aldehyde dehydrogenase family
Terminase_GpA        PF05876.7    557 seq804_BIOID39045    -            530  4.9e-147  490.5   0.5   1   1  4.5e-151  6.1e-147  490.2   0.3     1   446    39   501    39   517 0.97 Phage terminase large subunit (GpA)
DUF2799              PF10973.3     89 seq806_BIOID39045    -            134   6.3e-17   61.2   0.8   1   1     6e-21   8.2e-17   60.9   0.6     1    88    44   126    44   127 0.93 Protein of unknown function (DUF2799)
DUF4102              PF13356.1     89 seq807_BIOID39045    -            105   4.6e-27   93.6   0.0   1   1   4.1e-31   5.6e-27   93.3   0.0     1    88     3    89     3    90 0.97 Domain of unknown function (DUF4102)
MFS_2                PF13347.1    427 seq808_BIOID39045    -            466  8.6e-105  350.4  38.7   1   1  2.3e-108    1e-104  350.1  26.8     1   426    24   448    24   449 0.97 MFS/sugar transport protein
MFS_1                PF07690.11   354 seq808_BIOID39045    -            466   2.6e-09   36.1  44.5   1   1   5.8e-13   2.6e-09   36.1  30.8    12   326    38   361    33   396 0.72 Major Facilitator Superfamily
rve                  PF00665.21   120 seq809_BIOID39045    -            277   4.9e-22   78.1   0.0   1   1   1.9e-25   8.6e-22   77.3   0.0     3   119   124   244   122   245 0.96 Integrase core domain
HTH_21               PF13276.1     60 seq809_BIOID39045    -            277   8.3e-16   57.6   1.0   1   1   3.2e-19   1.4e-15   56.8   0.1     3    55    51   106    48   115 0.81 HTH-like domain
rve_3                PF13683.1     67 seq809_BIOID39045    -            277   2.3e-13   49.3   0.0   1   1   1.1e-16   4.9e-13   48.2   0.0     4    62   219   277   216   277 0.95 Integrase core domain
SSF                  PF00474.12   406 seq811_BIOID39045    -            502    6e-148  492.6  30.4   1   1  6.8e-152  9.3e-148  492.0  21.1     1   406    35   437    35   437 0.99 Sodium:solute symporter family
ArsC                 PF03960.10   110 seq812_BIOID39045    -            141   5.6e-31  106.7   0.0   1   1   4.8e-35   6.6e-31  106.5   0.0     1   109     7   114     7   115 0.99 ArsC family
Rep_3                PF01051.16   218 seq817_BIOID39045    -            325   4.8e-22   78.4   0.1   1   1   5.3e-26   7.3e-22   77.8   0.1     4   210    11   265     9   271 0.86 Initiator Replication protein
IlvN                 PF07991.7    165 seq823_BIOID39045    -            491   6.8e-61  204.3   0.2   1   1   1.6e-64   1.1e-60  203.6   0.1     2   165    35   204    34   204 0.98 Acetohydroxy acid isomeroreductase, catalytic domain
IlvC                 PF01450.14   145 seq823_BIOID39045    -            491   4.1e-56  188.8   0.1   1   2   3.5e-21   2.4e-17   63.1   0.0     1   128   210   337   210   344 0.91 Acetohydroxy acid isomeroreductase, catalytic domain
IlvC                 PF01450.14   145 seq823_BIOID39045    -            491   4.1e-56  188.8   0.1   2   2   7.7e-40   5.3e-36  123.6   0.0    15   145   359   485   349   485 0.93 Acetohydroxy acid isomeroreductase, catalytic domain
FadR_C               PF07840.7    164 seq824_BIOID39045    -            239   4.7e-73  244.1   0.0   1   1   1.3e-76   5.8e-73  243.8   0.0     1   163    72   234    72   235 0.99 FadR C-terminal domain
GntR                 PF00392.16    64 seq824_BIOID39045    -            239   2.3e-20   71.6   0.0   1   1     1e-23   4.7e-20   70.6   0.0     4    64    11    71     8    71 0.96 Bacterial regulatory proteins, gntR family
Complex1_51K         PF01512.12   151 seq826_BIOID39045    -            740   1.9e-48  163.9   1.5   1   1   2.8e-51   2.9e-48  163.3   0.0     1   151   139   284   139   284 0.98 Respiratory-chain NADH dehydrogenase 51 Kd subunit
RnfC_N               PF13375.1    101 seq826_BIOID39045    -            740   2.2e-34  117.1   0.2   1   1   7.2e-37   7.6e-34  115.3   0.0     1   101    14   115    14   115 0.96 RnfC Barrel sandwich hybrid domain
SLBB                 PF10531.4     59 seq826_BIOID39045    -            740   2.3e-11   43.2   0.1   1   1   5.8e-14   6.1e-11   41.9   0.0     1    58   296   344   296   345 0.95 SLBB domain
Fer4_7               PF12838.2     52 seq826_BIOID39045    -            740   2.4e-09   37.3   9.2   1   1   7.4e-12   7.8e-09   35.6   6.3     1    52   376   430   376   430 0.81 4Fe-4S dicluster domain
Fer4_8               PF13183.1     57 seq826_BIOID39045    -            740   4.9e-08   32.7   8.6   1   1   1.4e-10   1.5e-07   31.2   5.9     3    57   375   430   373   430 0.68 4Fe-4S dicluster domain
Fer4_10              PF13237.1     52 seq826_BIOID39045    -            740   6.4e-08   32.1  10.8   1   1   1.7e-10   1.8e-07   30.7   7.5     6    52   374   427   370   427 0.91 4Fe-4S dicluster domain
Fer4_9               PF13187.1     55 seq826_BIOID39045    -            740   2.7e-07   30.6   8.3   1   1   9.3e-10   9.8e-07   28.8   5.7     1    53   376   429   376   430 0.71 4Fe-4S dicluster domain
Fer4_4               PF12800.2     17 seq826_BIOID39045    -            740   4.4e-07   29.6  11.2   1   2   4.8e-06     0.005   16.9   1.9     2    16   375   389   374   395 0.90 4Fe-4S binding domain
Fer4_4               PF12800.2     17 seq826_BIOID39045    -            740   4.4e-07   29.6  11.2   2   2   5.4e-06    0.0057   16.7   1.0     3    16   415   428   413   436 0.91 4Fe-4S binding domain
Fer4_17              PF13534.1     61 seq826_BIOID39045    -            740   1.7e-06   28.1  10.7   1   1   1.2e-08   1.2e-05   25.4   7.1     1    61   376   431   376   431 0.82 4Fe-4S dicluster domain
TPP_enzyme_N         PF02776.13   172 seq827_BIOID39045    -            623   1.6e-54  183.8   2.5   1   1   4.8e-56   2.2e-52  176.9   0.9     1   170    34   203    34   205 0.98 Thiamine pyrophosphate enzyme, N-terminal TPP binding domain
TPP_enzyme_C         PF02775.16   153 seq827_BIOID39045    -            623   7.4e-36  122.9   0.2   1   1   1.7e-37   7.6e-34  116.3   0.0     2   153   423   583   422   583 0.96 Thiamine pyrophosphate enzyme, C-terminal TPP binding domain
TPP_enzyme_M         PF00205.17   137 seq827_BIOID39045    -            623   1.9e-35  121.4   0.5   1   1   1.3e-38   5.9e-35  119.8   0.0     1   136   223   358   223   359 0.94 Thiamine pyrophosphate enzyme, central domain
SprT-like            PF10263.4    157 seq828_BIOID39045    -            165   2.7e-25   88.7   0.7   1   1   4.8e-29   3.3e-25   88.4   0.5     3   153    20   162    18   165 0.86 SprT-like family
Rsd_AlgQ             PF04353.8    153 seq830_BIOID39045    -            158     5e-50  169.0   0.4   1   1   4.2e-54   5.7e-50  168.8   0.3     1   150     1   148     1   151 0.98 Regulator of RNA polymerase sigma(70) subunit, Rsd/AlgQ
Metalloenzyme        PF01676.13   262 seq832_BIOID39045    -            514  2.8e-101  338.1   0.5   1   1  7.1e-105  3.2e-101  337.9   0.3     1   261     6   507     6   508 0.99 Metalloenzyme superfamily
iPGM_N               PF06415.8    223 seq832_BIOID39045    -            514   3.5e-88  294.5   0.6   1   1   1.1e-91     5e-88  294.0   0.4     2   223    85   308    84   308 0.99 BPG-independent PGAM N-terminus (iPGM_N)
Phosphodiest         PF01663.17   364 seq832_BIOID39045    -            514   3.9e-05   23.0   0.0   1   1   1.3e-08   5.8e-05   22.4   0.0   105   246   304   449   260   491 0.73 Type I phosphodiesterase / nucleotide pyrophosphatase
AAA_2                PF07724.9    171 seq834_BIOID39045    -            910   7.1e-39  133.3   0.0   1   1   2.1e-41   3.7e-38  131.0   0.0     1   170   633   794   633   795 0.97 AAA domain (Cdc48 subfamily)
AAA                  PF00004.24   132 seq834_BIOID39045    -            910   6.5e-17   61.8   0.0   1   2   3.7e-09   6.3e-06   26.3   0.0     3    89   221   316   219   354 0.73 ATPase family associated with various cellular activities (AAA)
AAA                  PF00004.24   132 seq834_BIOID39045    -            910   6.5e-17   61.8   0.0   2   2     7e-10   1.2e-06   28.6   0.0     2   110   639   756   638   832 0.86 ATPase family associated with various cellular activities (AAA)
AAA_5                PF07728.9    139 seq834_BIOID39045    -            910   5.8e-14   51.8   0.0   1   1   1.6e-14   2.8e-11   43.1   0.0     2   124   638   758   637   778 0.76 AAA domain (dynein-related subfamily)
ClpB_D2-small        PF10431.4     81 seq834_BIOID39045    -            910   4.8e-12   45.4   0.3   1   1   7.4e-15   1.3e-11   44.1   0.2     1    76   800   876   800   882 0.92 C-terminal, D2-small domain, of ClpB protein
AAA_16               PF13191.1    166 seq834_BIOID39045    -            910   1.2e-09   38.6  15.6   1   1   2.1e-09   3.6e-06   27.3   0.0     2    65   197   258   196   327 0.73 AAA ATPase domain
Aminotran_3          PF00202.16   339 seq839_BIOID39045    -            426  1.4e-120  402.1   0.3   1   1  1.2e-124  1.7e-120  401.8   0.2     2   338    27   360    26   361 0.98 Aminotransferase class-III
Radical_SAM          PF04055.16   166 seq840_BIOID39045    -            457   3.7e-15   56.3   0.0   1   1     8e-19   5.4e-15   55.8   0.0     2   164    57   227    56   229 0.79 Radical SAM superfamily
HemN_C               PF06969.11    66 seq840_BIOID39045    -            457   7.6e-13   48.2   0.4   1   1   4.8e-16   3.3e-12   46.1   0.0     1    66   363   431   363   431 0.94 HemN C-terminal domain
SBP_bac_5            PF00496.17   374 seq843_BIOID39045    -            567   4.4e-87  292.2   9.7   1   1   4.8e-91   6.6e-87  291.6   6.7     3   373   107   487   105   488 0.92 Bacterial extracellular solute-binding proteins, family 5 Middle
Phage_integrase      PF00589.17   173 seq845_BIOID39045    -            259   2.7e-23   82.3   0.0   1   1     3e-27   4.1e-23   81.8   0.0     2   169    56   219    55   223 0.91 Phage integrase family
DUF1233              PF06806.7     72 seq846_BIOID39045    -             83   2.3e-32  110.2   0.1   1   1     2e-36   2.7e-32  110.0   0.1     1    70     4    74     4    77 0.97 Putative excisionase (DUF1233)
ATP-grasp_2          PF08442.5    202 seq847_BIOID39045    -            388   1.4e-82  275.8   0.0   1   1   5.7e-86   1.9e-82  275.4   0.0     1   202     2   203     2   203 1.00 ATP-grasp domain
Ligase_CoA           PF00549.14   153 seq847_BIOID39045    -            388     1e-24   86.7   3.4   1   1   5.1e-28   1.8e-24   86.0   2.4     1   153   262   382   262   382 0.98 CoA-ligase
ATP-grasp_5          PF13549.1    222 seq847_BIOID39045    -            388   1.5e-13   50.3   0.1   1   1   1.2e-16     4e-13   48.9   0.1    10   219     3   215     1   217 0.83 ATP-grasp domain
ATP-grasp_4          PF13535.1    184 seq847_BIOID39045    -            388   7.1e-08   32.2   0.1   1   1   5.1e-11   1.7e-07   31.0   0.0     7   110     7   126     4   200 0.77 ATP-grasp domain
MerR_1               PF13411.1     69 seq849_BIOID39045    -            243   2.5e-18   65.4   0.2   1   1   2.6e-21   1.8e-17   62.7   0.0     1    68     4    72     4    73 0.98 MerR HTH family regulatory protein
MerR                 PF00376.18    38 seq849_BIOID39045    -            243   7.3e-13   47.7   0.0   1   1   2.1e-16   1.4e-12   46.7   0.0     1    38     5    42     5    42 0.98 MerR family regulatory protein
DUF4154              PF13689.1    145 seq851_BIOID39045    -            172   2.3e-32  111.4   0.0   1   1   2.1e-36   2.8e-32  111.2   0.0     6   145    32   168    27   168 0.95 Domain of unknown function (DUF4154)
Multi_Drug_Res       PF00893.14    93 seq852_BIOID39045    -             47   1.7e-07   31.4   0.0   1   1   1.5e-11   2.1e-07   31.2   0.0     2    31     3    32     2    34 0.95 Small Multidrug Resistance protein
Phage_portal         PF04860.7    347 seq853_BIOID39045    -            344   1.4e-62  211.2   0.0   1   1   1.3e-66   1.8e-62  210.9   0.0    12   311    49   336    40   343 0.91 Phage portal protein
SIS                  PF01380.17   131 seq854_BIOID39045    -            321     4e-27   94.2   0.0   1   1   9.9e-31   6.8e-27   93.5   0.0     2   130    39   169    38   170 0.98 SIS domain
CBS                  PF00571.23    57 seq854_BIOID39045    -            321   1.6e-15   56.3   0.1   1   2   4.2e-09   2.8e-05   23.5   0.2     1    56   199   256   199   257 0.91 CBS domain
CBS                  PF00571.23    57 seq854_BIOID39045    -            321   1.6e-15   56.3   0.1   2   2   5.5e-10   3.7e-06   26.3   0.0    11    51   275   315   265   318 0.83 CBS domain
Topoisom_bac         PF01131.15   403 seq856_BIOID39045    -            662    4e-131  437.4   0.5   1   1  9.9e-135  6.8e-131  436.6   0.4     2   403   171   579   170   579 0.93 DNA topoisomerase
Toprim               PF01751.17    88 seq856_BIOID39045    -            662   2.3e-26   91.3   0.0   1   1   6.6e-30   4.5e-26   90.4   0.0     2    88    19   156    18   156 0.98 Toprim domain
OprD                 PF03573.8    391 seq862_BIOID39045    -            468   1.6e-25   89.6  12.1   1   1   1.5e-29     2e-25   89.2   8.4     1   365    33   431    33   443 0.83 outer membrane porin, OprD family
Transaldolase        PF00923.14   287 seq863_BIOID39045    -            244   9.9e-45  152.7   0.1   1   1   1.6e-48   2.2e-44  151.6   0.1     1   243    27   229    27   241 0.95 Transaldolase
DUF3596              PF12167.3     88 seq866_BIOID39045    -            129   9.4e-31  105.1   0.0   1   1   9.4e-35   1.3e-30  104.7   0.0     1    87     9    94     9    95 0.98 Domain of unknown function (DUF3596)
rve_3                PF13683.1     67 seq867_BIOID39045    -            294   2.4e-07   30.0   0.0   1   1   3.1e-11   4.3e-07   29.2   0.0     4    67   174   237   172   237 0.96 Integrase core domain
Phage_ASH            PF10554.4    108 seq869_BIOID39045    -            383     2e-34  118.0   0.1   1   1   6.4e-38   4.4e-34  116.9   0.1     1   108   117   214   117   214 0.98 Ash protein family
Phage_pRha           PF09669.5     92 seq869_BIOID39045    -            383   1.6e-30  105.2   0.0   1   1   4.2e-34   2.9e-30  104.3   0.0     1    92   222   310   222   310 0.97 Phage regulatory protein Rha (Phage_pRha)
Endonuclease_1       PF04231.8    218 seq870_BIOID39045    -            235   5.5e-79  264.8   6.3   1   1   4.9e-83   6.7e-79  264.6   4.4    36   218    41   230    22   230 0.95 Endonuclease I
OmpA                 PF00691.15    97 seq872_BIOID39045    -            305   8.2e-15   54.8   0.1   1   1   2.3e-18   3.1e-14   53.0   0.0     1    92   164   257   164   261 0.83 OmpA family
DUF318               PF03773.8    307 seq873_BIOID39045    -            337   4.8e-54  183.3  21.7   1   1   4.7e-58   6.4e-54  182.9  15.0     2   306    11   334    10   335 0.88 Predicted permease
Fimbrial_K88         PF02432.10   241 seq875_BIOID39045    -            287   4.8e-23   81.7   0.7   1   1   5.8e-27   7.9e-23   81.0   0.5     1   226    42   284    42   287 0.78 Fimbrial, major and minor subunit
ThiC                 PF01964.13   421 seq876_BIOID39045    -            631  5.6e-201  667.4   0.0   1   1  4.1e-204  2.8e-200  665.1   0.0     1   420   148   597   148   598 0.99 ThiC family
ThiC-associated      PF13667.1     80 seq876_BIOID39045    -            631   1.1e-33  114.5   0.1   1   1   4.3e-37   2.9e-33  113.1   0.0     2    80    26   109    25   109 0.94 ThiC-associated domain
GyrI-like            PF06445.10   155 seq877_BIOID39045    -            289   2.2e-23   82.9   0.0   1   1     6e-27   2.8e-23   82.5   0.0     2   155   127   288   126   288 0.98 GyrI-like small molecule binding domain
HTH_18               PF12833.2     81 seq877_BIOID39045    -            289   2.3e-20   72.3   2.1   1   1   8.1e-24   3.7e-20   71.7   1.5     1    80    27   105    27   106 0.97 Helix-turn-helix domain
HTH_AraC             PF00165.18    42 seq877_BIOID39045    -            289   2.5e-14   52.4   0.1   1   1   1.2e-12   5.3e-09   35.5   0.1     7    42    69   105    66   105 0.92 Bacterial regulatory helix-turn-helix proteins, AraC family
GGDEF                PF00990.16   161 seq878_BIOID39045    -            408   1.1e-43  148.4   0.2   1   1   1.3e-47   1.8e-43  147.8   0.2     1   159   249   403   249   405 0.96 GGDEF domain
Phage_integrase      PF00589.17   173 seq879_BIOID39045    -            311   3.9e-20   72.1   0.2   1   1   6.5e-24   8.9e-20   70.9   0.0     3   167    85   278    84   283 0.88 Phage integrase family
Abhydrolase_1        PF00561.15   230 seq883_BIOID39045    -            340   3.5e-26   92.0   0.0   1   1     5e-29   1.7e-25   89.8   0.0     4   218   105   312   102   315 0.96 alpha/beta hydrolase fold
Abhydrolase_6        PF12697.2    228 seq883_BIOID39045    -            340     3e-16   59.8   0.4   1   1   1.2e-19   4.2e-16   59.4   0.3     1   219    75   312    75   320 0.70 Alpha/beta hydrolase family
Abhydrolase_5        PF12695.2    142 seq883_BIOID39045    -            340   4.3e-11   42.6   0.3   1   1     4e-14   1.4e-10   41.0   0.2     2   141    75   308    74   309 0.65 Alpha/beta hydrolase family
Na_Pi_cotrans        PF02690.10   142 seq886_BIOID39045    -            543   1.6e-44  150.9  30.2   1   2   1.4e-39   9.5e-36  122.5   7.0     1   140    13   148    13   150 0.98 Na+/Pi-cotransporter
Na_Pi_cotrans        PF02690.10   142 seq886_BIOID39045    -            543   1.6e-44  150.9  30.2   2   2   1.6e-13   1.1e-09   38.0  10.2     1   123   139   265   139   284 0.90 Na+/Pi-cotransporter
GerE                 PF00196.14    58 seq887_BIOID39045    -            166   3.3e-09   35.8   0.0   1   1   3.6e-13     5e-09   35.2   0.0     2    55    94   146    93   149 0.94 Bacterial regulatory proteins, luxR family
DAO                  PF01266.19   358 seq889_BIOID39045    -            426   2.5e-71  240.3   0.2   1   1   1.3e-74   2.9e-71  240.1   0.1     1   358    29   381    29   381 0.96 FAD dependent oxidoreductase
Thi4                 PF01946.12   230 seq889_BIOID39045    -            426   1.7e-07   30.4   0.2   1   1   1.4e-10   3.1e-07   29.6   0.1     9    64    19    75    12   102 0.91 Thi4 family
NAD_binding_8        PF13450.1     68 seq889_BIOID39045    -            426   2.2e-06   27.4   0.7   1   1   3.9e-09   8.8e-06   25.5   0.5     1    42    32    71    32    88 0.82 NAD(P)-binding Rossmann-like domain
FAD_binding_3        PF01494.14   356 seq889_BIOID39045    -            426     7e-06   25.2   0.6   1   1   3.1e-09     7e-06   25.2   0.4     2    33    28    59    27    68 0.94 FAD binding domain
FAD_binding_2        PF00890.19   421 seq889_BIOID39045    -            426   2.2e-05   23.4   0.6   1   1   1.5e-08   3.4e-05   22.7   0.5     1    43    29    71    29    82 0.85 FAD binding domain
Aminotran_1_2        PF00155.16   363 seq890_BIOID39045    -            452   1.4e-21   76.7   0.0   1   1     4e-25   5.5e-21   74.8   0.0   126   338   200   407    68   438 0.79 Aminotransferase class I and II
DUF1680              PF07944.7    520 seq891_BIOID39045    -            664    2e-197  656.5   0.0   1   1  1.7e-201  2.3e-197  656.2   0.0     2   520    19   568    18   568 0.98 Putative glycosyl hydrolase of unknown function (DUF1680)
Terminase_GpA        PF05876.7    557 seq892_BIOID39045    -            140   7.6e-26   90.4   0.0   1   1   6.5e-30   8.9e-26   90.2   0.0   457   547     3    99     1   107 0.92 Phage terminase large subunit (GpA)
ThiI                 PF02568.9    197 seq895_BIOID39045    -            482   5.6e-77  257.5   0.0   1   1   1.2e-80   8.4e-77  256.9   0.0     1   197   175   369   175   369 0.99 Thiamine biosynthesis protein (ThiI)
THUMP                PF02926.12    93 seq895_BIOID39045    -            482   2.3e-20   72.3   0.1   1   1   1.4e-23   9.8e-20   70.3   0.1     2    89    76   161    75   164 0.95 THUMP domain
Methyltrans_RNA      PF04452.9    225 seq896_BIOID39045    -            252     6e-74  247.8   0.0   1   1     5e-78   6.8e-74  247.6   0.0     3   225    29   246    27   246 0.98 RNA methyltransferase
UxuA                 PF03786.8    351 seq899_BIOID39045    -            394  1.7e-163  543.1   0.3   1   1  2.8e-167  1.9e-163  542.9   0.2     1   350     1   388     1   389 0.99 D-mannonate dehydratase (UxuA)
AP_endonuc_2         PF01261.19   211 seq899_BIOID39045    -            394   7.8e-09   35.0   0.0   1   1   7.8e-12   5.3e-08   32.3   0.0     3   189    18   299    16   322 0.81 Xylose isomerase-like TIM barrel
CoA_binding          PF02629.14    96 seq900_BIOID39045    -            289   1.7e-30  105.2   0.7   1   1   4.9e-34   1.7e-30  105.2   0.5     1    96     6    99     6    99 0.99 CoA binding domain
Ligase_CoA           PF00549.14   153 seq900_BIOID39045    -            289   2.4e-20   72.5   0.6   1   1   1.2e-23     4e-20   71.8   0.4     1   152   151   271   151   272 0.96 CoA-ligase
Succ_CoA_lig         PF13607.1    138 seq900_BIOID39045    -            289   8.7e-12   44.7   0.0   1   1   4.4e-15   1.5e-11   43.9   0.0     1   138   145   284   145   287 0.83 Succinyl-CoA ligase like flavodoxin domain
Lipoprotein_19       PF13617.1     59 seq901_BIOID39045    -             61   1.9e-27   94.5   0.6   1   1   1.5e-31   2.1e-27   94.3   0.4     1    59     2    60     2    60 0.97 YnbE-like lipoprotein
PfkB                 PF00294.19   301 seq902_BIOID39045    -            309   3.7e-69  233.0   0.0   1   1   3.2e-73   4.3e-69  232.8   0.0     2   297     3   303     2   307 0.97 pfkB family carbohydrate kinase
Flavodoxin_2         PF02525.12   199 seq903_BIOID39045    -            196   3.6e-38  130.9   0.0   1   1     9e-42   4.1e-38  130.7   0.0     2   191     5   181     4   189 0.87 Flavodoxin-like fold
FMN_red              PF03358.10   152 seq903_BIOID39045    -            196   9.6e-13   47.7   0.0   1   1   2.8e-16   1.3e-12   47.3   0.0     2   117     5   132     5   154 0.85 NADPH-dependent FMN reductase
Flavodoxin_4         PF12682.2    156 seq903_BIOID39045    -            196     4e-06   26.1   0.1   1   1   1.3e-09   5.7e-06   25.6   0.1    54    99    61   105    15   111 0.82 Flavodoxin
InvH                 PF04741.7    147 seq906_BIOID39045    -             97     1e-07   31.8   0.5   1   1   1.2e-11   1.6e-07   31.1   0.2    93   144    44    95    34    97 0.91 InvH outer membrane lipoprotein
FTR1                 PF03239.9    306 seq907_BIOID39045    -            276   1.8e-76  256.9  18.6   1   1   1.4e-80     2e-76  256.7  12.9     1   304     1   274     1   276 0.98 Iron permease FTR1 family
Ecotin               PF03974.8    128 seq908_BIOID39045    -            162   2.7e-52  175.7   0.1   1   1   2.3e-56   3.2e-52  175.5   0.0     2   128    28   153    27   153 0.97 Ecotin
CoaE                 PF01121.15   180 seq909_BIOID39045    -            206   2.8e-77  258.0   0.3   1   1   1.2e-80   3.4e-77  257.8   0.2     1   176     3   177     3   181 0.99 Dephospho-CoA kinase
AAA_17               PF13207.1    121 seq909_BIOID39045    -            206     5e-08   33.6   0.3   1   1   2.7e-10   7.4e-07   29.8   0.2     1    66     4    93     4   194 0.61 AAA domain
gpW                  PF02831.10    68 seq910_BIOID39045    -             68   3.5e-37  125.6   1.1   1   1   2.7e-41   3.8e-37  125.5   0.8     1    68     1    68     1    68 0.99 gpW
AA_permease          PF00324.16   479 seq911_BIOID39045    -            487  3.5e-122  408.0  47.9   1   1  5.8e-126  3.9e-122  407.8  33.2     1   476    39   476    39   479 0.98 Amino acid permease
AA_permease_2        PF13520.1    426 seq911_BIOID39045    -            487   1.6e-42  145.4  47.9   1   1   2.8e-46   1.9e-42  145.1  33.2     5   424    39   460    35   466 0.86 Amino acid permease
DUF1318              PF07027.7     95 seq912_BIOID39045    -            108   5.5e-32  109.7   1.2   1   1   4.6e-36   6.3e-32  109.5   0.8     2    95    16   108    15   108 0.98 Protein of unknown function (DUF1318)
IMS                  PF00817.15   148 seq913_BIOID39045    -            351     9e-48  161.7   0.0   1   1   3.2e-51   1.4e-47  161.0   0.0     1   148     7   154     7   154 0.98 impB/mucB/samB family
IMS_C                PF11799.3    137 seq913_BIOID39045    -            351   1.8e-09   38.0   0.1   1   1   6.5e-13     3e-09   37.3   0.1     3    99   211   309   209   327 0.85 impB/mucB/samB family C-terminal
IMS_HHH              PF11798.3     32 seq913_BIOID39045    -            351   1.3e-08   34.3   0.0   1   1   7.1e-12   3.2e-08   33.0   0.0     1    32   166   197   166   197 0.96 IMS family HHH motif
Peptidase_M23        PF01551.17    96 seq914_BIOID39045    -            427   2.2e-25   88.4   0.2   1   1   3.6e-29     5e-25   87.2   0.1     3    96   328   421   327   421 0.98 Peptidase family M23
Adenine_glyco        PF03352.8    179 seq915_BIOID39045    -            242   1.9e-84  281.5   0.0   1   1   1.6e-88   2.3e-84  281.2   0.0     1   177    61   237    61   239 0.99 Methyladenine glycosylase
Peptidase_S6         PF02395.11   769 seq916_BIOID39045    -           1224    1e-255  850.4  38.1   1   2  2.2e-216    3e-212  706.7  15.9     3   494    46   532    44   538 0.98 Immunoglobulin A1 protease
Peptidase_S6         PF02395.11   769 seq916_BIOID39045    -           1224    1e-255  850.4  38.1   2   2   3.1e-48   4.3e-44  150.7   4.7   566   768   536   736   532   737 0.94 Immunoglobulin A1 protease
YliH                 PF10799.3    127 seq923_BIOID39045    -            127   2.3e-73  243.8   4.9   1   1   1.8e-77   2.5e-73  243.6   3.4     1   127     1   127     1   127 0.99 Biofilm formation protein (YliH/bssR)
YbfN                 PF13982.1     89 seq925_BIOID39045    -            108     1e-49  166.4   7.7   1   1   8.8e-54   1.2e-49  166.2   5.4     1    89    19   107    19   107 0.99 YbfN-like lipoprotein
HTH_36               PF13730.1     55 seq927_BIOID39045    -            274   7.4e-11   41.9   0.0   1   1   1.8e-14   1.3e-10   41.1   0.0     7    55    19    67    16    67 0.94 Helix-turn-helix domain
UPF0270              PF06794.7     70 seq929_BIOID39045    -             72   6.6e-36  121.7   0.1   1   1   5.3e-40   7.2e-36  121.6   0.0     1    70     1    70     1    70 0.99 Uncharacterised protein family (UPF0270)
DEDD_Tnp_IS110       PF01548.12   144 seq930_BIOID39045    -            351   3.3e-38  130.4   0.0   1   1   7.7e-42   5.3e-38  129.8   0.0     2   144    21   168    20   168 0.98 Transposase
Transposase_20       PF02371.11    87 seq930_BIOID39045    -            351   6.5e-19   67.7   0.0   1   1   1.6e-22   1.1e-18   67.0   0.0     2    86   218   302   217   303 0.97 Transposase IS116/IS110/IS902 family
BPD_transp_1         PF00528.17   185 seq932_BIOID39045    -            306   1.1e-38  132.4  18.3   1   1   8.3e-43   1.1e-38  132.4  12.7     1   185   112   306   112   306 0.99 Binding-protein-dependent transport system inner membrane component
OmpA                 PF00691.15    97 seq933_BIOID39045    -            160   3.2e-18   65.8   0.2   1   1   3.6e-22   4.9e-18   65.2   0.1     1    97    55   151    55   151 0.95 OmpA family
Phage-scaffold       PF09306.5    304 seq934_BIOID39045    -            303  1.3e-202  671.4  14.8   1   1    1e-206  1.4e-202  671.2  10.3     1   304     1   303     1   303 1.00 Bacteriophage, scaffolding protein
HisG                 PF01634.13   163 seq935_BIOID39045    -            299   8.2e-55  184.7   0.0   1   1   1.7e-58   1.2e-54  184.1   0.0     1   163    53   221    53   221 0.94 ATP phosphoribosyltransferase
HisG_C               PF08029.6     75 seq935_BIOID39045    -            299   5.9e-28   96.4   0.1   1   1   2.3e-31   1.6e-27   95.1   0.0     1    75   222   297   222   297 0.98 HisG, C-terminal domain
GSH-S_ATP            PF02955.11   174 seq939_BIOID39045    -            316   7.7e-77  256.1   0.0   1   1   2.4e-80   1.1e-76  255.6   0.0     1   171   124   295   124   298 0.99 Prokaryotic glutathione synthetase, ATP-grasp domain
GSH-S_N              PF02951.9    119 seq939_BIOID39045    -            316   1.6e-48  163.3   0.0   1   1   5.2e-52   2.4e-48  162.7   0.0     1   119     2   120     2   120 0.99 Prokaryotic glutathione synthetase, N-terminal domain
RimK                 PF08443.6    190 seq939_BIOID39045    -            316   1.6e-11   43.9   0.0   1   1   4.8e-15   2.2e-11   43.4   0.0    18   156   135   277   131   309 0.81 RimK-like ATP-grasp domain
CinA                 PF02464.12   155 seq941_BIOID39045    -            172   3.5e-47  159.6   0.7   1   1   2.9e-51     4e-47  159.4   0.5     2   155    18   171    17   171 0.98 Competence-damaged protein
DUF1342              PF07072.6    211 seq942_BIOID39045    -            247   5.3e-76  254.8   0.3   1   1   4.4e-80   6.1e-76  254.6   0.2     1   211    19   225    19   225 0.99 Protein of unknown function (DUF1342)
NQR2_RnfD_RnfE       PF03116.10   314 seq943_BIOID39045    -            352  2.1e-121  404.7  16.5   1   1  1.8e-125  2.4e-121  404.6  11.5     3   314     4   350     2   350 0.93 NQR2, RnfD, RnfE family
PRK                  PF00485.13   194 seq944_BIOID39045    -            289     3e-74  248.6   0.0   1   1   2.7e-78   3.7e-74  248.3   0.0     1   194     7   214     7   214 0.99 Phosphoribulokinase / Uridine kinase family
GSDH                 PF07995.6    331 seq945_BIOID39045    -            371  2.8e-127  424.2   0.2   1   1  2.3e-131  3.2e-127  424.0   0.1     1   331    34   366    34   366 0.98 Glucose / Sorbosone dehydrogenase
RVT_1                PF00078.22   214 seq947_BIOID39045    -            311   1.9e-22   79.5   1.4   1   1   1.8e-26   2.5e-22   79.1   1.0     2   214    35   239    34   239 0.88 Reverse transcriptase (RNA-dependent DNA polymerase)
Topo_Zn_Ribbon       PF08272.6     42 seq948_BIOID39045    -            224   3.8e-41  138.0   0.7   1   2   1.2e-20   8.3e-17   60.1   0.0     2    42   117   156   116   156 0.97 Topoisomerase I zinc-ribbon-like
Topo_Zn_Ribbon       PF08272.6     42 seq948_BIOID39045    -            224   3.8e-41  138.0   0.7   2   2   5.8e-25     4e-21   73.9   1.9     1    42   183   224   183   224 0.98 Topoisomerase I zinc-ribbon-like
zf-C4_Topoisom       PF01396.14    39 seq948_BIOID39045    -            224   5.3e-14   51.3  14.2   1   1   5.7e-16   3.9e-12   45.3   1.9     2    38    68   103    67   104 0.94 Topoisomerase DNA binding C4 zinc finger
NTPase_I-T           PF01931.13   168 seq949_BIOID39045    -            174   2.8e-65  219.0   0.0   1   1   2.3e-69   3.1e-65  218.8   0.0     1   166    10   171    10   173 0.99 Protein of unknown function DUF84
Acetyltransf_10      PF13673.1    117 seq953_BIOID39045    -            146   1.6e-13   50.6   0.0   1   1   6.1e-17   2.1e-13   50.3   0.0     7   117    12   120     8   120 0.80 Acetyltransferase (GNAT) domain
Acetyltransf_7       PF13508.1     79 seq953_BIOID39045    -            146   2.6e-12   46.6   0.1   1   1     1e-15   3.4e-12   46.2   0.1     3    78    48   121    46   122 0.92 Acetyltransferase (GNAT) domain
Acetyltransf_1       PF00583.19    83 seq953_BIOID39045    -            146   6.7e-12   45.1   0.1   1   1   3.3e-15   1.1e-11   44.4   0.1     1    83    53   121    53   121 0.97 Acetyltransferase (GNAT) family
FR47                 PF08445.5     86 seq953_BIOID39045    -            146   2.7e-05   23.7   0.0   1   1   1.2e-08   4.3e-05   23.0   0.0    20    80    67   123    50   128 0.84 FR47-like protein
Peptidase_M75        PF09375.5    285 seq955_BIOID39045    -            375   3.4e-52  177.4   5.4   1   1   6.5e-56   4.5e-52  177.0   3.7     1   285   135   368   135   368 0.96 Imelysin
Cupredoxin_1         PF13473.1    104 seq955_BIOID39045    -            375     4e-25   87.5   0.1   1   1   9.7e-29   6.6e-25   86.9   0.1     4   104    13   115    10   115 0.95 Cupredoxin-like domain
Aminotran_3          PF00202.16   339 seq956_BIOID39045    -            421  2.8e-106  355.1   0.6   1   1    5e-110  3.4e-106  354.8   0.4     3   338    27   359    25   360 0.97 Aminotransferase class-III
UvrD_C               PF13361.1    319 seq959_BIOID39045    -            690   8.7e-93  311.1   0.0   1   1   3.7e-95   8.4e-92  307.9   0.0     1   318   288   630   288   631 0.97 UvrD-like helicase C-terminal domain
UvrD-helicase        PF00580.16   315 seq959_BIOID39045    -            690   3.7e-74  249.7   0.3   1   1   2.3e-76   5.2e-73  245.9   0.2     1   314    20   282    20   283 0.94 UvrD/REP helicase N-terminal domain
AAA_19               PF13245.1     76 seq959_BIOID39045    -            690     2e-13   49.7   0.6   1   1   2.1e-16   4.9e-13   48.5   0.4     8    75    32   104    25   105 0.82 Part of AAA domain
UvrD_C_2             PF13538.1    104 seq959_BIOID39045    -            690   2.2e-10   40.4   0.0   1   1   5.8e-13   1.3e-09   37.9   0.0    54   103   563   626   513   627 0.80 Family description
DAO                  PF01266.19   358 seq962_BIOID39045    -            432   6.1e-74  248.9   0.5   1   1   4.6e-77   7.1e-74  248.7   0.4     2   358     3   397     2   397 0.95 FAD dependent oxidoreductase
Pyr_redox            PF00070.22    80 seq962_BIOID39045    -            432   4.9e-08   33.1   0.2   1   1     1e-08   1.5e-05   25.1   0.3     1    32     2    33     2    46 0.92 Pyridine nucleotide-disulphide oxidoreductase
NAD_binding_8        PF13450.1     68 seq962_BIOID39045    -            432   9.1e-07   28.7   0.1   1   1   5.2e-09   7.9e-06   25.6   0.1     1    34     5    38     5    69 0.85 NAD(P)-binding Rossmann-like domain
ApbA                 PF02558.11   151 seq962_BIOID39045    -            432   3.8e-05   23.0   0.3   1   1   5.7e-08   8.6e-05   21.9   0.2     1    31     3    33     3    48 0.88 Ketopantoate reductase PanE/ApbA
TMP-TENI             PF02581.12   180 seq964_BIOID39045    -            211   3.3e-56  189.1   0.2   1   1   2.8e-60   3.9e-56  188.9   0.1     3   180    17   189    15   189 0.98 Thiamine monophosphate synthase/TENI
Mannitol_dh_C        PF08125.8    245 seq966_BIOID39045    -            486   1.8e-96  321.9   0.0   1   1  3.5e-100   2.4e-96  321.5   0.0     1   245   216   463   216   463 0.99 Mannitol dehydrogenase C-terminal domain
Mannitol_dh          PF01232.18   151 seq966_BIOID39045    -            486   2.9e-54  182.9   0.0   1   1   7.2e-58   4.9e-54  182.2   0.0     2   151    24   188    23   188 0.99 Mannitol dehydrogenase Rossmann domain
Acetyltransf_10      PF13673.1    117 seq968_BIOID39045    -            150   3.1e-20   72.3   0.0   1   1   1.1e-23   3.8e-20   72.0   0.0     1   117    13   124    13   124 0.92 Acetyltransferase (GNAT) domain
Acetyltransf_7       PF13508.1     79 seq968_BIOID39045    -            150   5.5e-08   32.7   0.0   1   1   3.2e-11   1.1e-07   31.8   0.0     3    78    56   125    54   126 0.88 Acetyltransferase (GNAT) domain
Acetyltransf_1       PF00583.19    83 seq968_BIOID39045    -            150   4.5e-07   29.7   0.0   1   1   2.9e-10   9.8e-07   28.6   0.0    22    83    67   125    33   125 0.69 Acetyltransferase (GNAT) family
HTH_Tnp_1            PF01527.15    76 seq969_BIOID39045    -             99   4.1e-09   36.1   3.6   1   1   3.7e-13     5e-09   35.8   2.5     2    76    10    79     9    79 0.91 Transposase
NAD_binding_2        PF03446.10   162 seq971_BIOID39045    -            292   4.2e-49  166.4   0.7   1   1   1.4e-52   9.6e-49  165.2   0.3     2   161     1   160     1   162 0.97 NAD binding domain of 6-phosphogluconate dehydrogenase
F420_oxidored        PF03807.12    96 seq971_BIOID39045    -            292   4.2e-07   30.1   0.2   1   1   3.2e-10   2.2e-06   27.8   0.1     1    93     2    92     2    94 0.81 NADP oxidoreductase coenzyme F420-dependent
MFS_1                PF07690.11   354 seq973_BIOID39045    -            425   4.1e-23   81.5  36.8   1   1     3e-27   4.1e-23   81.5  25.5    13   328    26   344    12   363 0.75 Major Facilitator Superfamily
PerC                 PF06069.6     90 seq974_BIOID39045    -            162   7.9e-08   32.1   1.3   1   1   9.6e-12   1.3e-07   31.4   0.9     5    56    98   149    94   154 0.92 PerC transcriptional activator
DUF3121              PF11319.3    183 seq977_BIOID39045    -            247     6e-58  195.2   0.0   1   1   5.3e-62   7.2e-58  194.9   0.0     2   183    53   238    52   238 0.97 Protein of unknown function (DUF3121)
BPD_transp_1         PF00528.17   185 seq978_BIOID39045    -            302   8.7e-26   90.4   9.6   1   1   1.3e-29   8.7e-26   90.4   6.6     1   182   119   300   115   302 0.98 Binding-protein-dependent transport system inner membrane component
OppC_N               PF12911.2     56 seq978_BIOID39045    -            302   1.7e-19   68.7   0.4   1   1   2.5e-23   1.7e-19   68.7   0.2     1    55    22    76    22    77 0.94 N-terminal TM domain of oligopeptide transport permease C
Polysacc_deac_2      PF04748.8    213 seq979_BIOID39045    -            319   9.8e-81  269.7   0.4   1   1   8.6e-85   1.2e-80  269.4   0.3     1   212    28   238    28   239 0.99 Divergent polysaccharide deacetylase
DUF329               PF03884.9     57 seq980_BIOID39045    -             65   2.2e-26   91.0   1.7   1   1     2e-30   2.7e-26   90.7   1.2     2    56     6    62     3    63 0.92 Domain of unknown function (DUF329)
Lactamase_B          PF00753.22   194 seq982_BIOID39045    -            479   5.5e-28   97.8   0.2   1   1   1.6e-31   7.4e-28   97.4   0.1     2   158    31   179    30   246 0.90 Metallo-beta-lactamase superfamily
Rubredoxin           PF00301.15    47 seq982_BIOID39045    -            479   1.2e-19   69.8   2.7   1   1   4.7e-23   2.2e-19   68.9   1.9     1    47   425   471   425   471 0.98 Rubredoxin
Flavodoxin_1         PF00258.20   143 seq982_BIOID39045    -            479     1e-11   44.9   0.0   1   1   3.8e-15   1.7e-11   44.1   0.0     1   142   256   388   256   389 0.78 Flavodoxin
rve                  PF00665.21   120 seq983_BIOID39045    -            288   4.6e-31  107.3   0.0   1   1   3.1e-34   8.5e-31  106.4   0.0     3   119   126   240   124   241 0.96 Integrase core domain
rve_2                PF13333.1     52 seq983_BIOID39045    -            288   3.2e-20   71.8   0.2   1   1   8.6e-22   2.4e-18   65.8   0.0     1    52   231   287   231   287 0.98 Integrase core domain
rve_3                PF13683.1     67 seq983_BIOID39045    -            288   1.8e-15   56.0   0.0   1   1   1.3e-18   3.5e-15   55.1   0.0     4    67   215   279   212   279 0.96 Integrase core domain
HTH_21               PF13276.1     60 seq983_BIOID39045    -            288   2.9e-10   39.8   1.1   1   1   3.2e-13   8.8e-10   38.3   0.0     4    59    47   101    44   102 0.90 HTH-like domain
DDE_Tnp_IS240        PF13610.1    140 seq983_BIOID39045    -            288   1.3e-09   38.0   0.0   1   1     8e-13   2.2e-09   37.3   0.0     2   139   130   271   129   272 0.87 DDE domain
P22_CoatProtein      PF11651.3    414 seq984_BIOID39045    -            431  1.9e-138  461.4   0.9   1   1  1.5e-142  2.1e-138  461.3   0.6     1   413     1   427     1   428 0.99 P22 coat protein - gene protein 5
Histidinol_dh        PF00815.15   413 seq985_BIOID39045    -            434  7.3e-182  604.4   0.9   1   1  6.1e-186  8.4e-182  604.2   0.7     2   413    18   428    17   428 0.99 Histidinol dehydrogenase
FCD                  PF07729.7    125 seq988_BIOID39045    -            226   9.4e-18   64.6  11.3   1   1   2.2e-21   1.5e-17   63.9   7.8     1   124    82   213    82   214 0.85 FCD domain
GntR                 PF00392.16    64 seq988_BIOID39045    -            226     1e-12   47.1   0.0   1   1   3.3e-16   2.2e-12   46.0   0.0     7    64    16    72    12    72 0.96 Bacterial regulatory proteins, gntR family
DUF179               PF02622.10   161 seq990_BIOID39045    -            211     9e-53  178.0   0.0   1   1   7.8e-57   1.1e-52  177.8   0.0     1   161    35   198    35   198 0.94 Uncharacterized ACR, COG1678
MarC                 PF01914.12   203 seq991_BIOID39045    -            197   6.1e-63  211.4  18.6   1   1     1e-66   6.8e-63  211.3  12.9     1   203     1   195     1   195 0.97 MarC family integral membrane protein
TerC                 PF03741.11   184 seq991_BIOID39045    -            197   3.6e-05   23.1   1.0   1   1   5.3e-09   3.6e-05   23.1   0.7    14    82    20    92     6   107 0.89 Integral membrane protein TerC family
LysR_substrate       PF03466.15   209 seq992_BIOID39045    -            324   1.8e-44  151.2   0.0   1   1   3.5e-48   2.4e-44  150.8   0.0     5   206    92   293    90   296 0.96 LysR substrate binding domain
HTH_1                PF00126.22    60 seq992_BIOID39045    -            324   5.4e-16   57.9   0.0   1   1   1.4e-19   9.6e-16   57.1   0.0     1    60     3    64     3    64 0.97 Bacterial regulatory helix-turn-helix protein, lysR family
ThiF                 PF00899.16   136 seq994_BIOID39045    -            282   4.1e-43  146.3   0.2   1   1   9.1e-47   6.2e-43  145.7   0.1     2   134    59   190    58   192 0.98 ThiF family
MoeZ_MoeB            PF05237.8     84 seq994_BIOID39045    -            282   1.3e-28   98.3   0.0   1   1   3.8e-32   2.6e-28   97.3   0.0     4    82   199   276   197   278 0.96 MoeZ/MoeB domain
Dam                  PF05869.6    181 seq995_BIOID39045    -            316   8.8e-57  191.3   0.0   1   1   8.4e-61   1.1e-56  190.9   0.0     2   157    26   196    25   212 0.94 DNA N-6-adenine-methyltransferase (Dam)
FMN_bind             PF04205.9     81 seq997_BIOID39045    -            206   2.8e-18   65.7   0.1   1   1     4e-22   5.5e-18   64.7   0.0     1    77    99   187    99   191 0.98 FMN-binding domain
UPF0027              PF01139.12   420 seq1001_BIOID39045   -            379   1.5e-96  323.8   0.0   1   2     9e-28   1.2e-23   83.6   0.0     6    98    14   106    10   119 0.93 Uncharacterized protein family UPF0027
UPF0027              PF01139.12   420 seq1001_BIOID39045   -            379   1.5e-96  323.8   0.0   2   2   6.7e-75   9.1e-71  238.9   0.0   144   419   118   372   101   373 0.90 Uncharacterized protein family UPF0027
LRR_1                PF00560.28    22 seq1003_BIOID39045   -            314   7.7e-05   22.0   4.3   1   1   2.7e-06     0.037   13.9   0.0     2    17   250   265   249   268 0.91 Leucine Rich Repeat
Dyp_perox            PF04261.7    313 seq1006_BIOID39045   -            423  2.7e-109  364.6   0.0   1   1  2.3e-113  3.1e-109  364.3   0.0     1   312    61   410    61   411 0.98 Dyp-type peroxidase family
Slp                  PF03843.8    160 seq1007_BIOID39045   -            246   1.1e-45  154.4   0.0   1   1     1e-49   1.4e-45  154.0   0.0     1   157    74   231    74   234 0.91 Outer membrane lipoprotein Slp family
ImpA-rel_N           PF06812.7     62 seq1009_BIOID39045   -            480   1.2e-06   28.0   0.7   1   1   8.9e-11   1.2e-06   28.0   0.5     1    61    54   111    54   112 0.92 ImpA-related N-terminal
PseudoU_synth_2      PF00849.17   164 seq1012_BIOID39045   -            290   8.6e-16   58.0   0.1   1   1   7.7e-18   5.3e-14   52.2   0.1     2   164    69   195    68   195 0.86 RNA pseudouridylate synthase
S4                   PF01479.20    48 seq1012_BIOID39045   -            290   2.7e-14   52.1   1.5   1   1   1.1e-17   7.6e-14   50.7   0.0     1    48     7    52     7    52 0.98 S4 domain
rve                  PF00665.21   120 seq1013_BIOID39045   -            290   1.5e-18   66.9   0.0   1   1   1.3e-21   4.5e-18   65.3   0.0     2   119   125   240   124   241 0.96 Integrase core domain
rve_2                PF13333.1     52 seq1013_BIOID39045   -            290   2.1e-14   53.2   0.9   1   1     2e-17   6.7e-14   51.5   0.1     1    50   231   286   231   287 0.91 Integrase core domain
HTH_21               PF13276.1     60 seq1013_BIOID39045   -            290   4.5e-14   52.0   4.4   1   1   2.9e-17   9.8e-14   51.0   3.0    10    60    53   102    44   104 0.88 HTH-like domain
rve_3                PF13683.1     67 seq1013_BIOID39045   -            290   4.1e-10   38.9   0.0   1   1   3.9e-13   1.3e-09   37.2   0.0     6    67   217   280   212   280 0.92 Integrase core domain
UPF0081              PF03652.10   135 seq1016_BIOID39045   -            138   3.7e-44  150.0   0.0   1   1     3e-48   4.1e-44  149.8   0.0     2   135     4   136     3   136 0.98 Uncharacterised protein family (UPF0081)
Transp_cyt_pur       PF02133.10   439 seq1017_BIOID39045   -            484  1.8e-139  464.9  44.0   1   1  1.5e-143  2.1e-139  464.7  30.5     1   439    19   457    19   457 0.99 Permease for cytosine/purines, uracil, thiamine, allantoin
oligo_HPY            PF08352.7     64 seq1018_BIOID39045   -            337   2.1e-21   75.9   0.1   1   1   8.3e-25   3.8e-21   75.0   0.1     1    64   248   312   248   312 0.99 Oligopeptide/dipeptide transporter, C-terminal region
ABC_tran             PF00005.22   118 seq1018_BIOID39045   -            337     2e-18   66.7   0.0   1   1   7.2e-22   3.3e-18   66.0   0.0    15   118    80   197    65   197 0.85 ABC transporter
AAA_21               PF13304.1    303 seq1018_BIOID39045   -            337   4.7e-11   43.0   0.3   1   1     1e-13   4.6e-10   39.8   0.0   227   300   159   230    85   233 0.84 AAA domain
cNMP_binding         PF00027.24    91 seq1020_BIOID39045   -            210   8.9e-24   83.0   0.0   1   1     4e-27   1.4e-23   82.4   0.0     3    90    23   111    21   112 0.97 Cyclic nucleotide-binding domain
Crp                  PF00325.15    32 seq1020_BIOID39045   -            210   2.1e-15   55.7   0.4   1   1   1.1e-18   3.9e-15   54.8   0.3     1    32   166   197   166   197 0.98 Bacterial regulatory proteins, crp family
HTH_Crp_2            PF13545.1     76 seq1020_BIOID39045   -            210   2.2e-11   43.2   0.1   1   1   1.5e-14     5e-11   42.1   0.1     1    67   142   206   142   207 0.94 Crp-like helix-turn-helix domain
Ala_racemase_N       PF01168.15   217 seq1021_BIOID39045   -            356   4.9e-59  199.3   0.0   1   1   9.5e-63   6.5e-59  199.0   0.0     2   217    10   217     9   217 0.95 Alanine racemase, N-terminal domain
Ala_racemase_C       PF00842.16   129 seq1021_BIOID39045   -            356   8.1e-39  131.8   0.4   1   1     2e-42   1.4e-38  131.1   0.3     1   127   232   354   232   356 0.97 Alanine racemase, C-terminal domain
Rnf-Nqr              PF02508.9    190 seq1022_BIOID39045   -            231   7.9e-59  198.3   9.5   1   1   6.7e-63   9.1e-59  198.1   6.6     1   189     1   200     1   201 0.98 Rnf-Nqr subunit, membrane protein
LexA_DNA_bind        PF01726.11    65 seq1023_BIOID39045   -            108   1.6e-19   69.0   0.0   1   1   1.6e-23   2.1e-19   68.7   0.0     1    65     1    65     1    65 0.99 LexA DNA binding domain
ThiS                 PF02597.15    78 seq1024_BIOID39045   -             66   7.2e-17   61.4   0.1   1   1   5.7e-21   7.8e-17   61.3   0.1     1    78     3    66     3    66 0.98 ThiS family
FGGY_C               PF02782.11   197 seq1027_BIOID39045   -            492   1.2e-22   80.4   0.0   1   1   2.7e-26   1.9e-22   79.7   0.0     1   196   225   419   225   420 0.80 FGGY family of carbohydrate kinases, C-terminal domain
FGGY_N               PF00370.16   245 seq1027_BIOID39045   -            492   9.7e-22   77.3   0.0   1   2   1.9e-15   1.3e-11   44.1   0.0     1   105     5   110     5   120 0.93 FGGY family of carbohydrate kinases, N-terminal domain
FGGY_N               PF00370.16   245 seq1027_BIOID39045   -            492   9.7e-22   77.3   0.0   2   2   1.6e-11   1.1e-07   31.3   0.0   154   245   123   216   112   216 0.92 FGGY family of carbohydrate kinases, N-terminal domain
LysR_substrate       PF03466.15   209 seq1031_BIOID39045   -            324   2.6e-16   59.2   0.0   1   1     7e-20   4.8e-16   58.3   0.0    55   207   147   303    91   305 0.81 LysR substrate binding domain
HTH_1                PF00126.22    60 seq1031_BIOID39045   -            324   1.1e-11   44.1   0.0   1   1   2.9e-15     2e-11   43.3   0.0     2    59     9    66     8    67 0.97 Bacterial regulatory helix-turn-helix protein, lysR family
Peptidase_S11        PF00768.15   241 seq1033_BIOID39045   -            407  8.9e-101  336.0   0.4   1   1  2.5e-104  1.1e-100  335.7   0.2     2   241    36   273    35   273 0.99 D-alanyl-D-alanine carboxypeptidase
PBP5_C               PF07943.8     91 seq1033_BIOID39045   -            407   5.7e-25   87.0   0.0   1   1   2.3e-28   1.1e-24   86.1   0.0     1    91   292   383   292   383 0.99 Penicillin-binding protein 5, C-terminal domain
Beta-lactamase2      PF13354.1    197 seq1033_BIOID39045   -            407     1e-13   51.0   0.1   1   1   3.1e-17   1.4e-13   50.6   0.1     4   144    57   209    54   262 0.75 Beta-lactamase enzyme family
ThiG                 PF05690.9    247 seq1034_BIOID39045   -            256  1.8e-109  364.4   1.2   1   1  2.9e-113    2e-109  364.2   0.9     2   247     4   247     3   247 0.99 Thiazole biosynthesis protein ThiG
RusA                 PF05866.6    116 seq1036_BIOID39045   -            131     7e-21   74.7   0.0   1   1   5.9e-25     8e-21   74.5   0.0     1   115     5   120     5   121 0.92 Endodeoxyribonuclease RusA
AAA_25               PF13481.1    194 seq1037_BIOID39045   -            167   7.6e-30  103.6   0.0   1   1   6.3e-34   8.7e-30  103.4   0.0    20   169    23   167     4   167 0.81 AAA domain
Aminotran_1_2        PF00155.16   363 seq1039_BIOID39045   -            356   2.3e-66  224.1   0.0   1   1     2e-70   2.7e-66  223.8   0.0    31   363    46   351    30   351 0.94 Aminotransferase class I and II
GntR                 PF00392.16    64 seq1040_BIOID39045   -            257   1.8e-23   81.5   1.4   1   1     7e-27   3.2e-23   80.8   0.2     1    64    10    73    10    73 0.99 Bacterial regulatory proteins, gntR family
FCD                  PF07729.7    125 seq1040_BIOID39045   -            257   3.9e-21   75.5   7.6   1   1   1.3e-24   5.8e-21   74.9   5.3     1   125    97   226    97   226 0.92 FCD domain
Rrf2                 PF02082.15    83 seq1040_BIOID39045   -            257   5.6e-05   23.0   0.0   1   1   3.3e-08   0.00015   21.6   0.0    28    68    36    75    23    81 0.88 Transcriptional regulator
LysR_substrate       PF03466.15   209 seq1042_BIOID39045   -            301   8.6e-29  100.0   0.1   1   1   1.8e-32   1.2e-28   99.4   0.0     6   206    95   293    91   295 0.92 LysR substrate binding domain
HTH_1                PF00126.22    60 seq1042_BIOID39045   -            301   7.7e-18   63.8   2.3   1   1   1.9e-20   1.3e-16   59.9   0.5     2    60     9    67     8    67 0.97 Bacterial regulatory helix-turn-helix protein, lysR family
Pyr_redox_2          PF07992.9    200 seq1045_BIOID39045   -            377   1.1e-26   93.8   0.0   1   1     2e-29     3e-26   92.4   0.0     2   198     5   277     4   279 0.90 Pyridine nucleotide-disulphide oxidoreductase
Pyr_redox            PF00070.22    80 seq1045_BIOID39045   -            377   9.6e-18   64.2   0.0   1   1   1.7e-19   2.7e-16   59.6   0.0     1    72   143   215   143   223 0.95 Pyridine nucleotide-disulphide oxidoreductase
Pyr_redox_3          PF13738.1    203 seq1045_BIOID39045   -            377   1.4e-10   41.4   0.0   1   1   6.1e-10   9.3e-07   28.9   0.0    66   199    38   173     8   177 0.75 Pyridine nucleotide-disulphide oxidoreductase
K_oxygenase          PF13434.1    341 seq1045_BIOID39045   -            377   1.3e-09   37.2   0.1   1   1     3e-09   4.5e-06   25.6   0.0   139   216    91   167    67   177 0.85 L-lysine 6-monooxygenase (NADPH-requiring)
LRR_1                PF00560.28    22 seq1046_BIOID39045   -            153     2e-13   48.2   9.0   1   2   0.00026      0.72   10.0   0.1     3    17    57    71    55    74 0.89 Leucine Rich Repeat
LRR_1                PF00560.28    22 seq1046_BIOID39045   -            153     2e-13   48.2   9.0   2   2   6.2e-07    0.0017   17.9   0.1     1    19    75    93    75    97 0.86 Leucine Rich Repeat
LRR_7                PF13504.1     17 seq1046_BIOID39045   -            153   2.5e-10   38.7  11.8   1   3    0.0013       3.6    8.0   0.0     6    17    19    30    15    30 0.89 Leucine rich repeat
LRR_7                PF13504.1     17 seq1046_BIOID39045   -            153   2.5e-10   38.7  11.8   2   3    0.0002      0.54   10.5   0.0     2    17    55    70    54    70 0.91 Leucine rich repeat
LRR_7                PF13504.1     17 seq1046_BIOID39045   -            153   2.5e-10   38.7  11.8   3   3   4.2e-07    0.0011   18.6   0.1     2    17    75    90    74    90 0.96 Leucine rich repeat
LRR_6                PF13516.1     24 seq1046_BIOID39045   -            153   2.1e-05   23.9   5.8   1   1   0.00025      0.69   10.0   0.0     4    16    76    88    74    90 0.90 Leucine Rich repeat
GerE                 PF00196.14    58 seq1047_BIOID39045   -            176   6.9e-09   34.7   0.9   1   1   9.5e-13   1.3e-08   33.8   0.7     3    56   115   168   113   170 0.96 Bacterial regulatory proteins, luxR family
DUF520               PF04461.8    160 seq1049_BIOID39045   -            163     4e-66  221.6   3.7   1   1   3.3e-70   4.5e-66  221.5   2.5     1   160     1   162     1   162 0.99 Protein of unknown function (DUF520)
FUSC-like            PF12805.2    284 seq1050_BIOID39045   -            696   4.7e-72  242.1   3.3   1   1   1.4e-75   4.7e-72  242.1   2.3     2   280    63   335    62   340 0.95 FUSC-like inner membrane protein yccS
FUSC_2               PF13515.1    128 seq1050_BIOID39045   -            696   8.6e-20   70.8  11.0   1   1   2.5e-23   8.6e-20   70.8   7.6     2   126   377   498   375   500 0.90 Fusaric acid resistance protein-like
FUSC                 PF04632.7    650 seq1050_BIOID39045   -            696   5.1e-08   31.7   4.2   1   1   1.5e-11   5.1e-08   31.7   2.9     7   280   369   659   363   690 0.80 Fusaric acid resistance protein family
ALMT                 PF11744.3    406 seq1050_BIOID39045   -            696   2.9e-05   22.7   2.3   1   1   1.7e-08   5.7e-05   21.8   1.0    41   193   389   528   373   594 0.80 Aluminium activated malate transporter
HhH-GPD              PF00730.20   121 seq1051_BIOID39045   -            211   9.8e-19   67.6   0.0   1   1   3.1e-22   1.4e-18   67.1   0.0     1   120    34   168    34   169 0.95 HhH-GPD superfamily base excision DNA repair protein
HHH                  PF00633.18    30 seq1051_BIOID39045   -            211   7.1e-08   31.6   0.0   1   1   3.7e-11   1.7e-07   30.4   0.0     2    29   100   127    99   128 0.94 Helix-hairpin-helix motif
EndIII_4Fe-2S        PF10576.4     17 seq1051_BIOID39045   -            211   9.7e-05   22.2   3.3   1   1   3.7e-08   0.00017   21.5   2.3     1    17   187   203   187   203 0.99 Iron-sulfur binding domain of endonuclease III
RF-1                 PF00472.15   114 seq1052_BIOID39045   -            204   5.2e-23   80.9   1.9   1   1   6.7e-27   9.2e-23   80.1   1.3     9   104   103   197    97   200 0.86 RF-1 domain
P22_Tail-4           PF11650.3    160 seq1055_BIOID39045   -            166     2e-69  232.1   0.0   1   1   1.6e-73   2.2e-69  231.9   0.0     1   159     1   165     1   166 0.98 P22 tail accessory factor
HTH_5                PF01022.15    47 seq1056_BIOID39045   -             99   1.2e-14   53.5   0.1   1   1   7.3e-18     2e-14   52.8   0.1     1    47    23    70    23    70 0.97 Bacterial regulatory protein, arsR family
HTH_20               PF12840.2     61 seq1056_BIOID39045   -             99   2.4e-11   43.1   0.4   1   1   1.3e-14   3.5e-11   42.6   0.3     2    58    16    72    15    75 0.96 Helix-turn-helix domain
MarR_2               PF12802.2     62 seq1056_BIOID39045   -             99     2e-09   36.8   0.1   1   1   1.2e-12   3.3e-09   36.1   0.1     5    60    24    75    19    77 0.89 MarR family
HTH_24               PF13412.1     48 seq1056_BIOID39045   -             99     2e-08   33.3   0.0   1   1   1.9e-11   5.1e-08   32.0   0.0     5    47    26    68    24    69 0.96 Winged helix-turn-helix DNA-binding
MarR                 PF01047.17    59 seq1056_BIOID39045   -             99   6.7e-06   25.6   0.0   1   1   4.6e-09   1.3e-05   24.7   0.0     5    53    26    74    23    75 0.95 MarR family
KilA-N               PF04383.8    111 seq1059_BIOID39045   -            303   2.2e-14   52.9   0.0   1   1   2.7e-18   3.7e-14   52.1   0.0    15   110    49   146    37   147 0.81 KilA-N domain
ABC_tran             PF00005.22   118 seq1065_BIOID39045   -            334   2.6e-21   76.0   0.0   1   1   8.9e-25     4e-21   75.4   0.0     1   117    64   192    64   193 0.90 ABC transporter
oligo_HPY            PF08352.7     64 seq1065_BIOID39045   -            334   1.3e-19   70.1   0.2   1   1   5.3e-23   2.4e-19   69.3   0.2     1    64   244   311   244   311 0.99 Oligopeptide/dipeptide transporter, C-terminal region
DUF1283              PF06932.6     85 seq1067_BIOID39045   -            113     1e-46  156.7   6.7   1   1   8.7e-51   1.2e-46  156.5   4.7     1    85    29   113    29   113 0.99 Protein of unknown function (DUF1283)
adh_short            PF00106.20   167 seq1070_BIOID39045   -            248   2.5e-34  118.4   0.0   1   1   1.2e-37   3.2e-34  118.1   0.0     2   166     2   165     1   166 0.93 short chain dehydrogenase
adh_short_C2         PF13561.1    243 seq1070_BIOID39045   -            248   2.5e-14   53.5   0.0   1   1   1.1e-17   3.1e-14   53.2   0.0     3   222     9   218     7   232 0.89 Enoyl-(Acyl carrier protein) reductase
KR                   PF08659.5    181 seq1070_BIOID39045   -            248   2.2e-13   50.1   0.0   1   1   1.1e-16   3.1e-13   49.6   0.0     3   173     3   170     2   177 0.89 KR domain
Epimerase            PF01370.16   236 seq1070_BIOID39045   -            248   1.4e-06   27.8   0.1   1   1   1.6e-09   4.3e-06   26.2   0.0     1   117     3   135     3   176 0.80 NAD dependent epimerase/dehydratase family
NAD_binding_10       PF13460.1    183 seq1070_BIOID39045   -            248   2.8e-06   27.3   0.0   1   1   1.3e-09   3.7e-06   26.9   0.0     1    60     3    67     3   173 0.77 NADH(P)-binding
Rhodanese            PF00581.15   113 seq1072_BIOID39045   -            174   1.9e-11   44.1   0.0   1   1   4.3e-15   2.9e-11   43.6   0.0     2   112     8    98     7    99 0.79 Rhodanese-like domain
DUF2892              PF11127.3     66 seq1072_BIOID39045   -            174   2.8e-11   42.9   3.2   1   1   6.3e-15   4.3e-11   42.3   2.2    10    61   115   171   112   174 0.88 Protein of unknown function (DUF2892)
PspA_IM30            PF04012.7    221 seq1076_BIOID39045   -            222   1.6e-47  161.5  31.3   1   1   1.4e-51     2e-47  161.3  21.7     1   219     2   216     2   219 0.97 PspA/IM30 family
BATS                 PF06968.8     92 seq1077_BIOID39045   -            377     3e-22   78.1   0.0   1   1   4.1e-25   2.8e-21   75.0   0.0     1    92   256   361   256   361 0.98 Biotin and Thiamin Synthesis associated domain
Radical_SAM          PF04055.16   166 seq1077_BIOID39045   -            377   7.1e-08   32.6   0.0   1   1   1.8e-11   1.2e-07   31.9   0.0     4   145    82   221    79   236 0.85 Radical SAM superfamily
IcmF-related         PF06761.7    312 seq1079_BIOID39045   -           1175   6.3e-83  278.5   8.5   1   1   3.3e-86   1.5e-82  277.2   5.9     1   311   507   820   507   821 0.98 Intracellular multiplication and human macrophage-killing
ImcF-related_N       PF14331.1    266 seq1079_BIOID39045   -           1175   1.7e-59  200.7   1.1   1   1   3.8e-63   1.7e-59  200.7   0.7    12   262   210   458   204   465 0.92 ImcF-related N-terminal domain
DUF1215              PF06744.7    125 seq1079_BIOID39045   -           1175   2.6e-32  110.9   1.2   1   1     2e-35   9.3e-32  109.1   0.1     2   125   916  1034   915  1034 0.95 Protein of unknown function (DUF1215)
SeqA                 PF03925.8    189 seq1080_BIOID39045   -            181   4.5e-71  238.3   0.1   1   1   3.7e-75     5e-71  238.1   0.1     1   189     1   181     1   181 0.91 SeqA protein
Phage_stabilise      PF11134.3    469 seq1082_BIOID39045   -            472  4.5e-280  928.8   0.0   1   1  3.7e-284  5.1e-280  928.6   0.0     1   469     4   472     4   472 1.00 Phage stabilisation protein
Aconitase            PF00330.15   465 seq1084_BIOID39045   -            891  4.9e-187  621.9   0.0   1   1  8.9e-191  6.1e-187  621.6   0.0     1   465    57   562    57   562 0.99 Aconitase family (aconitate hydratase)
Aconitase_C          PF00694.14   131 seq1084_BIOID39045   -            891   2.6e-48  163.3   0.0   1   1   8.8e-52     6e-48  162.1   0.0     3   129   691   817   689   819 0.98 Aconitase C-terminal domain
Ala_racemase_N       PF01168.15   217 seq1086_BIOID39045   -            234   2.2e-49  167.8   0.1   1   1   1.9e-53   2.6e-49  167.6   0.1     2   217     7   230     6   230 0.90 Alanine racemase, N-terminal domain
DUF457               PF04307.9    157 seq1090_BIOID39045   -            179   2.4e-10   39.8  19.3   1   1   2.1e-14   2.9e-10   39.5  13.4     2   152     8   162     7   169 0.72 Predicted membrane-bound metal-dependent hydrolase (DUF457)
Acetyltransf_3       PF13302.1    142 seq1091_BIOID39045   -            186   4.2e-23   82.1   0.0   1   1   2.9e-26   5.7e-23   81.6   0.0     3   142     8   141     7   141 0.80 Acetyltransferase (GNAT) domain
Acetyltransf_1       PF00583.19    83 seq1091_BIOID39045   -            186   3.4e-15   55.7   0.1   1   1   2.6e-18   5.1e-15   55.1   0.1     2    83    63   141    62   141 0.97 Acetyltransferase (GNAT) family
Acetyltransf_4       PF13420.1    155 seq1091_BIOID39045   -            186   5.3e-15   55.5   0.6   1   1   3.5e-18   6.8e-15   55.2   0.4     1   152     9   158     9   160 0.93 Acetyltransferase (GNAT) domain
Acetyltransf_8       PF13523.1    152 seq1091_BIOID39045   -            186   9.6e-14   51.4   0.3   1   1   6.7e-17   1.3e-13   50.9   0.2     1   141     9   145     9   157 0.89 Acetyltransferase (GNAT) domain
Acetyltransf_7       PF13508.1     79 seq1091_BIOID39045   -            186   2.6e-07   30.5   0.2   1   1   2.5e-10   4.8e-07   29.7   0.1     2    79    56   142    55   142 0.80 Acetyltransferase (GNAT) domain
Acetyltransf_10      PF13673.1    117 seq1091_BIOID39045   -            186   1.3e-05   25.1   0.0   1   1   9.3e-09   1.8e-05   24.7   0.0     1   117    16   140    16   140 0.75 Acetyltransferase (GNAT) domain
FR47                 PF08445.5     86 seq1091_BIOID39045   -            186   1.4e-05   24.6   0.0   1   1   1.3e-08   2.5e-05   23.8   0.0    26    80    87   143    69   150 0.92 FR47-like protein
OmpA                 PF00691.15    97 seq1094_BIOID39045   -            219   1.2e-23   83.2   0.1   1   1     4e-27   1.8e-23   82.6   0.1     1    97   115   210   115   210 0.97 OmpA family
Gly-zipper_Omp       PF13488.1     46 seq1094_BIOID39045   -            219   1.2e-12   47.1  16.5   1   1   2.7e-16   1.2e-12   47.1  11.4     1    46    37    85    37    85 0.95 Glycine zipper
Gly-zipper_YMGG      PF13441.1     45 seq1094_BIOID39045   -            219   6.8e-09   34.9  18.1   1   1   1.5e-12   6.8e-09   34.9  12.5     5    45    33    80    29    80 0.81 YMGG-like Gly-zipper
PhoH                 PF02562.11   205 seq1095_BIOID39045   -            354   2.1e-76  255.6   0.0   1   1   3.9e-80   2.7e-76  255.2   0.0     2   204   149   353   148   354 0.98 PhoH-like protein
Amidohydro_4         PF13147.1    304 seq1096_BIOID39045   -            453   1.1e-29  104.2   0.1   1   1   8.2e-33   2.8e-29  102.9   0.1     1   304    45   389    45   389 0.86 Amidohydrolase
Amidohydro_1         PF01979.15   333 seq1096_BIOID39045   -            453   2.2e-19   70.1   0.0   1   1   1.5e-21   5.2e-18   65.6   0.0     1   332    50   391    50   392 0.70 Amidohydrolase family
Amidohydro_5         PF13594.1     68 seq1096_BIOID39045   -            453   4.1e-17   61.6   0.9   1   1   2.9e-20   9.8e-17   60.4   0.6     1    68    23    88    23    88 0.84 Amidohydrolase
IGPD                 PF00475.13   145 seq1101_BIOID39045   -            355   1.3e-64  216.3   0.3   1   1   6.7e-68   2.3e-64  215.5   0.2     1   145   196   338   196   338 0.99 Imidazoleglycerol-phosphate dehydratase
HAD_2                PF13419.1    176 seq1101_BIOID39045   -            355   4.5e-07   30.1   0.0   1   1   4.2e-09   1.5e-05   25.2   0.0    76   173    30   145    19   148 0.81 Haloacid dehalogenase-like hydrolase
Hydrolase_like       PF13242.1     75 seq1101_BIOID39045   -            355   1.8e-06   27.4   0.0   1   1   1.1e-09   3.8e-06   26.4   0.0     1    44   102   144   102   149 0.90 HAD-hyrolase-like
PNK3P                PF08645.6    158 seq1101_BIOID39045   -            355   1.9e-06   27.3   0.0   1   1   9.8e-10   3.4e-06   26.4   0.0     5   129     8   134     4   183 0.77 Polynucleotide kinase 3 phosphatase
ABC_tran             PF00005.22   118 seq1105_BIOID39045   -            555   2.6e-40  137.3   0.0   1   2   7.2e-25   1.2e-21   77.1   0.0     1   118    46   191    46   191 0.91 ABC transporter
ABC_tran             PF00005.22   118 seq1105_BIOID39045   -            555   2.6e-40  137.3   0.0   2   2   6.6e-19   1.1e-15   57.8   0.0     1   118   363   473   363   473 0.93 ABC transporter
AAA_21               PF13304.1    303 seq1105_BIOID39045   -            555   3.8e-20   72.8   0.2   1   1   1.3e-09   2.2e-06   27.7   0.0   234   303   160   223   104   223 0.94 AAA domain
ABC_tran_2           PF12848.2     85 seq1105_BIOID39045   -            555   1.1e-13   50.7   7.5   1   1   5.7e-15   9.8e-12   44.4   2.3     1    78   230   305   230   312 0.89 ABC transporter
rve                  PF00665.21   120 seq1109_BIOID39045   -             68   1.6e-09   37.7   0.0   1   1   1.3e-13   1.7e-09   37.6   0.0    11    79     2    68     1    68 0.97 Integrase core domain
HTH_3                PF01381.17    55 seq1111_BIOID39045   -             71   5.6e-05   22.7   0.0   1   1   8.9e-09   0.00012   21.7   0.0    27    55     2    30     2    30 0.95 Helix-turn-helix
PGM_PMM_I            PF02878.11   138 seq1112_BIOID39045   -            546     1e-35  122.1   0.1   1   1   1.1e-38   3.8e-35  120.2   0.0     2   133    40   179    39   183 0.97 Phosphoglucomutase/phosphomannomutase, alpha/beta/alpha domain I
PGM_PMM_III          PF02880.11   111 seq1112_BIOID39045   -            546   2.7e-27   94.9   0.0   1   1   1.5e-30   5.3e-27   93.9   0.0     1   111   320   440   320   440 0.93 Phosphoglucomutase/phosphomannomutase, alpha/beta/alpha domain III
PGM_PMM_II           PF02879.11   104 seq1112_BIOID39045   -            546   3.6e-13   49.6   0.0   1   1   3.2e-16   1.1e-12   48.0   0.0     2   104   210   317   209   317 0.90 Phosphoglucomutase/phosphomannomutase, alpha/beta/alpha domain II
PGM_PMM_IV           PF00408.15    73 seq1112_BIOID39045   -            546   3.7e-13   49.1   0.0   1   1   3.2e-16   1.1e-12   47.6   0.0    12    72   479   539   465   542 0.90 Phosphoglucomutase/phosphomannomutase, C-terminal domain
PspB                 PF06667.7     75 seq1115_BIOID39045   -             74   1.7e-31  107.8   0.2   1   1   1.4e-35   1.9e-31  107.7   0.1     1    74     1    73     1    74 0.97 Phage shock protein B
FCD                  PF07729.7    125 seq1117_BIOID39045   -            228   1.7e-26   92.8   6.1   1   1   3.7e-30   2.5e-26   92.3   4.2     5   124    89   208    87   209 0.99 FCD domain
GntR                 PF00392.16    64 seq1117_BIOID39045   -            228   9.3e-18   63.3   0.0   1   1   3.6e-21   2.4e-17   61.9   0.0     3    64    15    75    13    75 0.98 Bacterial regulatory proteins, gntR family
HTH_1                PF00126.22    60 seq1119_BIOID39045   -            292   4.8e-19   67.7   0.3   1   1   1.1e-22   7.7e-19   67.0   0.2     1    60     6    65     6    65 0.95 Bacterial regulatory helix-turn-helix protein, lysR family
LysR_substrate       PF03466.15   209 seq1119_BIOID39045   -            292   5.6e-14   51.6   0.0   1   1     1e-17   7.1e-14   51.2   0.0     3   189    91   273    89   290 0.83 LysR substrate binding domain
PTR2                 PF00854.16   373 seq1122_BIOID39045   -            500   8.2e-75  251.7  26.1   1   1   1.5e-78     1e-74  251.4  16.0     2   370    89   428    88   431 0.97 POT family
MFS_1                PF07690.11   354 seq1122_BIOID39045   -            500     2e-20   72.7  53.9   1   1   3.2e-21   2.2e-17   62.7  25.3    10   299    35   370    26   380 0.77 Major Facilitator Superfamily
DUF2384              PF09722.5     54 seq1123_BIOID39045   -             64   7.1e-12   44.8   0.0   1   1   5.8e-16   7.9e-12   44.7   0.0     2    54     9    62     8    62 0.97 Protein of unknown function (DUF2384)
rve_2                PF13333.1     52 seq1124_BIOID39045   -             74   1.4e-10   40.9   0.1   1   1   2.4e-14   1.7e-10   40.7   0.1     1    51    14    69    14    70 0.89 Integrase core domain
rve_3                PF13683.1     67 seq1124_BIOID39045   -             74   9.1e-10   37.8   0.1   1   1   1.8e-13   1.2e-09   37.3   0.0     7    51     1    45     1    47 0.96 Integrase core domain
YGGT                 PF02325.12    75 seq1127_BIOID39045   -            188   1.3e-41  140.2  21.6   1   2   8.4e-26   1.1e-21   76.3   3.0     1    73     8    80     8    82 0.97 YGGT family
YGGT                 PF02325.12    75 seq1127_BIOID39045   -            188   1.3e-41  140.2  21.6   2   2   8.2e-24   1.1e-19   69.9   6.5     3    73   101   170    88   172 0.93 YGGT family
PspC                 PF04024.7     61 seq1130_BIOID39045   -            119   3.6e-19   67.8   0.5   1   1   3.4e-23   4.6e-19   67.5   0.3     1    60     7    68     7    69 0.92 PspC domain
tRNA-synt_1d         PF00750.14   354 seq1131_BIOID39045   -            577  1.7e-148  494.0   0.3   1   1  4.7e-152  2.1e-148  493.7   0.2     1   354    95   446    95   446 0.99 tRNA synthetases class I (R)
DALR_1               PF05746.10   119 seq1131_BIOID39045   -            577   4.1e-36  123.4   0.3   1   1   4.8e-39   2.2e-35  121.0   0.2     1   119   460   577   460   577 0.98 DALR anticodon binding domain
Arg_tRNA_synt_N      PF03485.11    85 seq1131_BIOID39045   -            577   2.6e-22   79.0   0.2   1   1   2.4e-25   1.1e-21   77.0   0.1     3    85     7    87     1    87 0.91 Arginyl tRNA synthetase N terminal domain
2-Hacid_dh_C         PF02826.14   178 seq1133_BIOID39045   -            328     2e-62  209.3   0.0   1   1   7.1e-66   3.2e-62  208.7   0.0     1   178   112   291   112   291 0.97 D-isomer specific 2-hydroxyacid dehydrogenase, NAD binding domain
2-Hacid_dh           PF00389.25   133 seq1133_BIOID39045   -            328   4.5e-32  110.1   0.1   1   1   1.1e-35   5.2e-32  109.9   0.1     1   133     9   323     9   323 0.97 D-isomer specific 2-hydroxyacid dehydrogenase, catalytic domain
NAD_binding_2        PF03446.10   162 seq1133_BIOID39045   -            328   2.8e-05   23.9   0.0   1   1   2.6e-08   0.00012   21.9   0.0     2   116   150   263   149   271 0.85 NAD binding domain of 6-phosphogluconate dehydrogenase
DUF968               PF06147.6    200 seq1136_BIOID39045   -            329     1e-77  260.4   0.0   1   1     1e-81   1.4e-77  260.0   0.0     2   200   129   326   128   326 0.99 Protein of unknown function (DUF968)
Cytochrom_C_asm      PF01578.15   214 seq1138_BIOID39045   -            288   5.7e-45  153.3  17.3   1   1   4.2e-49   5.7e-45  153.3  12.0     5   212    62   286    58   288 0.97 Cytochrome C assembly protein
Molybdop_Fe4S4       PF04879.11    55 seq1140_BIOID39045   -            195   2.2e-21   75.3   0.2   1   1   2.6e-24   1.8e-20   72.4   0.1     2    55    44   104    43   104 0.96 Molybdopterin oxidoreductase Fe4S4 domain
Molybdopterin        PF00384.17   432 seq1140_BIOID39045   -            195   2.4e-06   26.4   0.1   1   1   4.2e-10   2.9e-06   26.1   0.0     1    35   107   139   107   190 0.79 Molybdopterin oxidoreductase
Phageshock_PspD      PF09584.5     66 seq1145_BIOID39045   -             77   2.4e-31  107.0   4.5   1   1   2.2e-35     3e-31  106.8   3.1     1    64    14    75    14    77 0.98 Phage shock protein PspD (Phageshock_PspD)
GTP_EFTU             PF00009.22   188 seq1151_BIOID39045   -            607     1e-56  191.2   0.0   1   1   7.2e-60     2e-56  190.3   0.0     2   187     4   195     3   196 0.96 Elongation factor Tu GTP binding domain
EFG_C                PF00679.19    89 seq1151_BIOID39045   -            607   1.9e-21   75.6   0.0   1   1   1.6e-24   4.3e-21   74.4   0.0     3    83   397   477   395   483 0.96 Elongation factor G C-terminus
GTP_EFTU_D2          PF03144.20    74 seq1151_BIOID39045   -            607   7.4e-10   38.6   3.2   1   1   8.1e-13   2.2e-09   37.1   2.2     1    74   219   289   219   289 0.94 Elongation factor Tu domain 2
MMR_HSR1             PF01926.18   114 seq1151_BIOID39045   -            607   1.3e-05   25.0   0.2   1   1   1.5e-08   4.1e-05   23.4   0.0     2   113     8   128     7   129 0.55 50S ribosome-binding GTPase
Glyco_trans_1_3      PF13528.1    318 seq1152_BIOID39045   -            386   1.6e-08   33.9   0.0   1   1   9.5e-11   1.3e-06   27.7   0.0   243   315   278   351   187   352 0.88 Glycosyl transferase family 1
GATase               PF00117.23   192 seq1153_BIOID39045   -            196   6.2e-28   97.4   0.0   1   1   2.1e-31   7.1e-28   97.2   0.0     1   189     4   194     4   196 0.81 Glutamine amidotransferase class-I
GATase_3             PF07685.9    158 seq1153_BIOID39045   -            196   9.7e-06   25.1   0.0   1   1   4.3e-09   1.5e-05   24.5   0.0     8    79    39   100    32   106 0.87 CobB/CobQ-like glutamine amidotransferase domain
DUF167               PF02594.11    78 seq1154_BIOID39045   -             96   6.3e-29   99.6   0.1   1   1   5.3e-33   7.2e-29   99.4   0.1     2    77     8    82     7    83 0.97 Uncharacterised ACR, YggU family COG1872
DUF1144              PF06610.8    143 seq1158_BIOID39045   -            149   1.1e-71  239.0   7.5   1   1   8.8e-76   1.2e-71  238.9   5.2     4   143     3   142     1   142 0.98 Protein of unknown function (DUF1144)
Rhodanese            PF00581.15   113 seq1159_BIOID39045   -            104   1.2e-14   54.5   0.0   1   1   1.1e-18   1.5e-14   54.1   0.0    16   109    23    96    20    99 0.88 Rhodanese-like domain
YdfZ                 PF14001.1     64 seq1160_BIOID39045   -             67     2e-33  114.3   0.1   1   1   1.6e-37   2.2e-33  114.1   0.1     1    64     2    65     2    65 0.99 YdfZ protein
DUF1161              PF06649.7     52 seq1163_BIOID39045   -            102   6.3e-26   89.9   0.0   1   1   5.8e-30     8e-26   89.6   0.0     1    52    27    80    27    80 0.99 Protein of unknown function (DUF1161)
Glyco_hydro_4C       PF11975.3    232 seq1165_BIOID39045   -            451   7.5e-86  287.5   0.0   1   1   1.5e-89   9.9e-86  287.1   0.0     2   232   193   421   192   421 0.99 Family 4 glycosyl hydrolase C-terminal domain
Glyco_hydro_4        PF02056.11   183 seq1165_BIOID39045   -            451   2.7e-79  264.6   0.1   1   1   5.3e-83   3.6e-79  264.2   0.1     1   182     6   188     6   189 0.99 Family 4 glycosyl hydrolase
GPW_gp25             PF04965.9     99 seq1169_BIOID39045   -            130   6.4e-13   47.9   0.0   1   1   5.8e-17   7.9e-13   47.6   0.0     4    94    19   108    16   114 0.90 Gene 25-like lysozyme
Ham1p_like           PF01725.11   189 seq1171_BIOID39045   -            197   2.4e-65  219.3   0.0   1   1     2e-69   2.7e-65  219.1   0.0     1   188     4   193     4   194 0.97 Ham1 family
Beta_elim_lyase      PF01212.16   290 seq1175_BIOID39045   -            476   1.8e-97  325.8   0.0   1   1  3.1e-101   2.1e-97  325.6   0.0     1   289    54   442    54   443 0.99 Beta-eliminating lyase
Sel1                 PF08238.7     39 seq1177_BIOID39045   -            248   1.1e-16   60.7   6.7   1   3   1.2e-10   1.7e-06   28.3   0.0     2    39    54    89    53    89 0.79 Sel1 repeat
Sel1                 PF08238.7     39 seq1177_BIOID39045   -            248   1.1e-16   60.7   6.7   2   3   4.6e-07    0.0063   17.0   0.3     2    38    91   124    90   125 0.85 Sel1 repeat
Sel1                 PF08238.7     39 seq1177_BIOID39045   -            248   1.1e-16   60.7   6.7   3   3   2.9e-07     0.004   17.6   0.2     3    33   128   155   127   156 0.87 Sel1 repeat
PGI                  PF00342.14   486 seq1178_BIOID39045   -            549  2.9e-235  781.1   0.1   1   1  2.4e-239  3.3e-235  780.9   0.0     1   486    52   541    52   541 0.99 Phosphoglucose isomerase
Molydop_binding      PF01568.16   109 seq1180_BIOID39045   -            748     4e-17   61.8   0.1   1   1     2e-20   1.4e-16   60.1   0.1     4   108   626   741   623   742 0.93 Molydopterin dinucleotide binding domain
Molybdopterin        PF00384.17   432 seq1180_BIOID39045   -            748   6.5e-14   51.3   0.0   1   1   2.4e-14   1.7e-10   40.1   0.0   159   379     3   322     1   325 0.83 Molybdopterin oxidoreductase
His_biosynth         PF00977.16   228 seq1181_BIOID39045   -            245   3.3e-76  255.4   0.2   1   1   1.3e-79   3.7e-76  255.2   0.2     1   228     1   234     1   234 0.98 Histidine biosynthesis protein
Trp_syntA            PF00290.15   259 seq1181_BIOID39045   -            245   1.5e-06   26.7   1.2   1   1   1.3e-08   3.5e-05   22.2   0.1   174   232    51   108    33   114 0.88 Tryptophan synthase alpha chain
DUF21                PF01595.15   183 seq1182_BIOID39045   -            420   3.5e-55  186.0   4.7   1   1   1.1e-58   4.9e-55  185.5   3.3     3   175     2   175     1   180 0.98 Domain of unknown function DUF21
CorC_HlyC            PF03471.12    81 seq1182_BIOID39045   -            420   2.9e-20   71.7   0.2   1   1     2e-23   9.2e-20   70.1   0.1     2    79   335   410   334   412 0.95 Transporter associated domain
CBS                  PF00571.23    57 seq1182_BIOID39045   -            420   9.6e-06   25.0   0.2   1   1   8.6e-08   0.00039   19.9   0.0     8    56   270   318   249   319 0.87 CBS domain
Alpha-amylase        PF00128.19   316 seq1184_BIOID39045   -            559   1.8e-19   70.1   0.1   1   1   5.4e-22   7.4e-18   64.9   0.1    21   271    84   338    73   343 0.76 Alpha amylase, catalytic domain
Molybdopterin        PF00384.17   432 seq1185_BIOID39045   -            215     6e-21   74.5   0.0   1   1   1.2e-24   8.2e-21   74.1   0.0     1    94   111   210   111   213 0.80 Molybdopterin oxidoreductase
Molybdop_Fe4S4       PF04879.11    55 seq1185_BIOID39045   -            215   1.8e-15   56.3   1.0   1   1   4.3e-19     3e-15   55.6   0.7     1    55    49   108    49   108 0.97 Molybdopterin oxidoreductase Fe4S4 domain
Phage_antitermQ      PF06530.7    126 seq1186_BIOID39045   -            121   4.9e-55  184.3   0.4   1   1   3.9e-59   5.4e-55  184.2   0.3     1   121     1   121     1   121 0.99 Phage antitermination protein Q
MFS_1                PF07690.11   354 seq1189_BIOID39045   -            410   1.9e-28   99.1  40.9   1   1   4.2e-32   2.9e-28   98.5  28.4     5   351    26   362    22   365 0.71 Major Facilitator Superfamily
Sugar_tr             PF00083.19   451 seq1189_BIOID39045   -            410   1.8e-06   26.7  31.5   1   1     2e-09   1.4e-05   23.8   7.6    52   188    58   188    45   195 0.88 Sugar (and other) transporter
HTH_31               PF13560.1     64 seq1191_BIOID39045   -             91   1.2e-06   28.4   0.0   1   1   2.1e-10   1.4e-06   28.2   0.0    13    60    10    58     1    61 0.84 Helix-turn-helix domain
HTH_3                PF01381.17    55 seq1191_BIOID39045   -             91   0.00011   21.7   0.0   1   1   2.1e-08   0.00014   21.4   0.0     3    50     5    52     3    58 0.88 Helix-turn-helix
Radical_SAM          PF04055.16   166 seq1192_BIOID39045   -            378   2.6e-16   60.1   0.0   1   1   6.2e-20   4.3e-16   59.4   0.0     2   158    11   175    10   180 0.79 Radical SAM superfamily
HemN_C               PF06969.11    66 seq1192_BIOID39045   -            378     2e-09   37.2   0.0   1   1   6.8e-13   4.7e-09   36.0   0.0     4    66   305   366   302   366 0.92 HemN C-terminal domain
DUF2824              PF11039.3    151 seq1193_BIOID39045   -            151  1.4e-107  355.8   1.0   1   1  1.2e-111  1.6e-107  355.7   0.7     1   151     1   151     1   151 1.00 Protein of unknown function (DUF2824)
Big_1                PF02369.11   100 seq1194_BIOID39045   -           2671    1e-317 1026.4 273.1   1  16   6.9e-21   2.3e-17   62.5   9.0     2    94   749   837   745   843 0.89 Bacterial Ig-like domain (group 1)
Big_1                PF02369.11   100 seq1194_BIOID39045   -           2671    1e-317 1026.4 273.1   2  16   4.3e-25   1.5e-21   76.0   9.4     4    99   846   939   843   940 0.89 Bacterial Ig-like domain (group 1)
Big_1                PF02369.11   100 seq1194_BIOID39045   -           2671    1e-317 1026.4 273.1   3  16   2.2e-27   7.7e-24   83.4   3.5     2    98   942  1040   941  1042 0.95 Bacterial Ig-like domain (group 1)
Big_1                PF02369.11   100 seq1194_BIOID39045   -           2671    1e-317 1026.4 273.1   4  16   1.6e-18   5.5e-15   54.9   4.0     4    97  1054  1140  1051  1143 0.88 Bacterial Ig-like domain (group 1)
Big_1                PF02369.11   100 seq1194_BIOID39045   -           2671    1e-317 1026.4 273.1   5  16   3.7e-25   1.3e-21   76.2   6.6     4   100  1147  1245  1144  1245 0.92 Bacterial Ig-like domain (group 1)
Big_1                PF02369.11   100 seq1194_BIOID39045   -           2671    1e-317 1026.4 273.1   6  16   3.2e-21   1.1e-17   63.6   6.0     5    98  1258  1344  1252  1346 0.89 Bacterial Ig-like domain (group 1)
Big_1                PF02369.11   100 seq1194_BIOID39045   -           2671    1e-317 1026.4 273.1   7  16   1.6e-25   5.5e-22   77.4   6.1     4   100  1350  1448  1347  1448 0.93 Bacterial Ig-like domain (group 1)
Big_1                PF02369.11   100 seq1194_BIOID39045   -           2671    1e-317 1026.4 273.1   8  16   3.2e-22   1.1e-18   66.8   7.2     3   100  1453  1548  1451  1548 0.87 Bacterial Ig-like domain (group 1)
Big_1                PF02369.11   100 seq1194_BIOID39045   -           2671    1e-317 1026.4 273.1   9  16   1.9e-23   6.5e-20   70.7   8.4     4   100  1561  1661  1558  1661 0.85 Bacterial Ig-like domain (group 1)
Big_1                PF02369.11   100 seq1194_BIOID39045   -           2671    1e-317 1026.4 273.1  10  16   7.9e-21   2.7e-17   62.3   5.1     2    98  1663  1759  1662  1761 0.90 Bacterial Ig-like domain (group 1)
Big_1                PF02369.11   100 seq1194_BIOID39045   -           2671    1e-317 1026.4 273.1  11  16   3.1e-29   1.1e-25   89.3   6.1     6    99  1767  1863  1763  1864 0.94 Bacterial Ig-like domain (group 1)
Big_1                PF02369.11   100 seq1194_BIOID39045   -           2671    1e-317 1026.4 273.1  12  16     2e-27     7e-24   83.5   3.8     2    96  1866  1963  1865  1966 0.94 Bacterial Ig-like domain (group 1)
Big_1                PF02369.11   100 seq1194_BIOID39045   -           2671    1e-317 1026.4 273.1  13  16   8.5e-22   2.9e-18   65.5   5.0     3    97  1971  2063  1969  2066 0.90 Bacterial Ig-like domain (group 1)
Big_1                PF02369.11   100 seq1194_BIOID39045   -           2671    1e-317 1026.4 273.1  14  16   5.8e-19     2e-15   56.3   1.1     7    94  2075  2162  2069  2168 0.82 Bacterial Ig-like domain (group 1)
Big_1                PF02369.11   100 seq1194_BIOID39045   -           2671    1e-317 1026.4 273.1  15  16   3.3e-20   1.1e-16   60.4   2.3    19    96  2184  2259  2169  2263 0.85 Bacterial Ig-like domain (group 1)
Big_1                PF02369.11   100 seq1194_BIOID39045   -           2671    1e-317 1026.4 273.1  16  16   2.5e-19   8.6e-16   57.5  10.4     3    96  2268  2361  2266  2366 0.91 Bacterial Ig-like domain (group 1)
DUF3442              PF11924.3    280 seq1194_BIOID39045   -           2671  1.6e-100  336.2   2.8   1   1  4.6e-104  1.6e-100  336.2   2.0     3   280   150   428   148   428 0.99 Protein of unknown function (DUF3442)
GST_C                PF00043.20    95 seq1195_BIOID39045   -            201   1.2e-14   53.9   0.1   1   1   7.3e-18     2e-14   53.2   0.1     5    95   104   189   100   189 0.94 Glutathione S-transferase, C-terminal domain
GST_N_2              PF13409.1     70 seq1195_BIOID39045   -            201   9.7e-12   44.6   0.0   1   1   1.4e-14   3.7e-11   42.7   0.0     5    69    11    75     9    76 0.95 Glutathione S-transferase, N-terminal domain
GST_N_3              PF13417.1     75 seq1195_BIOID39045   -            201   3.7e-11   42.9   0.0   1   1   2.8e-14   7.6e-11   41.9   0.0    15    73    16    79    11    81 0.89 Glutathione S-transferase, N-terminal domain
GST_C_2              PF13410.1     69 seq1195_BIOID39045   -            201   7.3e-10   38.4   0.1   1   1   3.9e-13   1.1e-09   37.9   0.1     7    69   125   184    71   184 0.90 Glutathione S-transferase, C-terminal domain
GST_N                PF02798.15    76 seq1195_BIOID39045   -            201   7.9e-09   35.4   0.0   1   1     9e-12   2.5e-08   33.8   0.0     3    76     1    75     1    75 0.94 Glutathione S-transferase, N-terminal domain
Lact-deh-memb        PF09330.6    291 seq1198_BIOID39045   -            571    1e-153  510.7   1.7   1   1  1.9e-157  1.3e-153  510.4   1.2     1   291   278   567   278   567 1.00 D-lactate dehydrogenase, membrane binding
FAD_binding_4        PF01565.18   139 seq1198_BIOID39045   -            571   2.5e-08   33.3   0.0   1   1   6.1e-12   4.2e-08   32.6   0.0     2   115    47   166    46   186 0.84 FAD binding domain
DUF1019              PF06254.6     89 seq1200_BIOID39045   -            140   1.4e-23   82.6   0.2   1   1   1.9e-27   2.7e-23   81.8   0.2     2    88    43   120    42   121 0.96 Protein of unknown function (DUF1019)
DUF883               PF05957.8     94 seq1201_BIOID39045   -            113   7.1e-27   93.5   1.1   1   1   6.1e-31   8.4e-27   93.2   0.7     1    94    19   111    19   111 0.97 Bacterial protein of unknown function (DUF883)
Epimerase            PF01370.16   236 seq1202_BIOID39045   -            310   9.4e-50  169.1   0.0   1   1   4.3e-53   1.2e-49  168.8   0.0     1   236     2   236     2   236 0.92 NAD dependent epimerase/dehydratase family
3Beta_HSD            PF01073.14   280 seq1202_BIOID39045   -            310   3.8e-12   45.3   0.0   1   1   1.9e-15   5.3e-12   44.9   0.0     1   223     3   219     3   224 0.79 3-beta hydroxysteroid dehydrogenase/isomerase family
RmlD_sub_bind        PF04321.12   287 seq1202_BIOID39045   -            310   3.9e-10   38.9   0.0   1   1     3e-13   8.3e-10   37.9   0.0     3   155     2   174     1   269 0.80 RmlD substrate binding domain
NAD_binding_4        PF07993.7    249 seq1202_BIOID39045   -            310   1.8e-07   30.2   0.0   1   1   3.6e-08   9.9e-05   21.2   0.0    86   210    67   184    47   220 0.84 Male sterility protein
Glycos_transf_1      PF00534.15   172 seq1203_BIOID39045   -            415   2.7e-34  117.9   0.0   1   1   8.8e-38     4e-34  117.3   0.0     7   172   214   384   209   384 0.97 Glycosyl transferases group 1
Glyco_trans_1_4      PF13692.1    135 seq1203_BIOID39045   -            415   1.7e-14   53.9   0.0   1   1   1.1e-17   4.8e-14   52.5   0.0     8   135   228   370   225   370 0.82 Glycosyl transferases group 1
Glyco_trans_1_2      PF13524.1     92 seq1203_BIOID39045   -            415   2.7e-09   37.0   0.0   1   1   2.2e-12   9.8e-09   35.2   0.0     9    90   315   398   296   403 0.91 Glycosyl transferases group 1
Thioredoxin          PF00085.15   104 seq1204_BIOID39045   -            109   3.5e-34  116.5   0.0   1   1   8.4e-38   3.8e-34  116.3   0.0     2   103     5   106     4   107 0.98 Thioredoxin
Thioredoxin_2        PF13098.1    112 seq1204_BIOID39045   -            109   1.6e-10   41.0   0.1   1   1   3.2e-13   1.4e-09   37.9   0.0     7   112    23   104    17   104 0.90 Thioredoxin-like domain
Molybdopterin        PF00384.17   432 seq1206_BIOID39045   -            537   2.4e-46  158.2   0.0   1   1   4.7e-50   3.2e-46  157.8   0.0   177   432    20   295    16   295 0.98 Molybdopterin oxidoreductase
Molydop_binding      PF01568.16   109 seq1206_BIOID39045   -            537   3.4e-28   97.4   0.0   1   1     9e-32   6.2e-28   96.6   0.0     1   107   416   529   416   531 0.97 Molydopterin dinucleotide binding domain
His_biosynth         PF00977.16   228 seq1209_BIOID39045   -            258   1.7e-78  262.9   0.6   1   1   5.5e-82   1.9e-78  262.7   0.4     1   227     5   239     5   240 0.96 Histidine biosynthesis protein
DUF2592              PF10766.4     41 seq1210_BIOID39045   -             49     1e-26   91.8   4.7   1   1   8.2e-31   1.1e-26   91.7   3.3     1    41     4    44     4    44 0.98 Protein of unknown function (DUF2592)
Pribosyltran         PF00156.22   125 seq1211_BIOID39045   -            152   2.2e-11   43.4   0.0   1   1   2.3e-15   3.2e-11   42.9   0.0     2   112     4   105     3   112 0.87 Phosphoribosyl transferase domain
DUF1311              PF07007.7     95 seq1215_BIOID39045   -            162   9.6e-20   70.3   2.5   1   1     9e-24   1.2e-19   70.0   1.8     1    95    34   145    34   145 0.85 Protein of unknown function (DUF1311)
Gly_kinase           PF02595.10   378 seq1220_BIOID39045   -            381  1.9e-180  599.4  19.8   1   1  1.6e-184  2.1e-180  599.2  13.7     1   377     1   377     1   378 1.00 Glycerate kinase family
SBP_bac_11           PF13531.1    231 seq1221_BIOID39045   -            257   2.6e-55  187.4   4.7   1   1   4.4e-59     3e-55  187.2   3.2     1   231    29   255    29   255 0.95 Bacterial extracellular solute-binding protein
SBP_bac_1            PF01547.20   314 seq1221_BIOID39045   -            257   1.2e-16   61.2   6.9   1   1   2.3e-20   1.5e-16   60.8   4.7     1   313    34   246    34   247 0.91 Bacterial extracellular solute-binding protein
Repair_PSII          PF04536.9    119 seq1223_BIOID39045   -            312   4.6e-33  113.4   0.2   1   1   4.4e-37     6e-33  113.1   0.1     2   119    46   164    45   164 0.98 Repair protein
GerE                 PF00196.14    58 seq1224_BIOID39045   -            175   8.1e-06   24.9   0.9   1   1   1.2e-09   1.6e-05   23.9   0.6     8    55   120   167   115   169 0.89 Bacterial regulatory proteins, luxR family
Glutaredoxin         PF00462.19    60 seq1225_BIOID39045   -             81   7.9e-14   51.2   0.0   1   1   6.6e-18     9e-14   51.0   0.0     1    57     3    58     3    61 0.95 Glutaredoxin
HTH_3                PF01381.17    55 seq1227_BIOID39045   -             96   1.7e-05   24.4   0.0   1   1   1.7e-09   2.3e-05   24.0   0.0     1    43    38    80    38    82 0.95 Helix-turn-helix
ATP-synt_ab          PF00006.20   215 seq1229_BIOID39045   -            443   5.9e-42  143.4   0.0   1   1   2.9e-45   7.9e-42  143.0   0.0     3   214   183   388   181   389 0.95 ATP synthase alpha/beta family, nucleotide-binding domain
Rho_RNA_bind         PF07497.7     78 seq1229_BIOID39045   -            443   6.5e-42  140.9   0.1   1   1   4.2e-45   1.1e-41  140.1   0.0     1    78    73   150    73   150 0.98 Rho termination factor, RNA-binding domain
Rho_N                PF07498.7     43 seq1229_BIOID39045   -            443   8.2e-18   63.7   0.8   1   1   1.7e-20   4.8e-17   61.3   0.2     1    43    29    71    29    71 0.98 Rho termination factor, N-terminal domain
NACHT                PF05729.7    167 seq1229_BIOID39045   -            443   8.9e-05   22.0   0.0   1   1   6.2e-08   0.00017   21.1   0.0    12    96   207   297   203   311 0.80 NACHT domain
Aldo_ket_red         PF00248.16   283 seq1232_BIOID39045   -            286   7.3e-53  179.0   0.0   1   1   6.2e-57   8.5e-53  178.8   0.0     1   281    15   283    15   285 0.96 Aldo/keto reductase family
DUF1100              PF06500.6    411 seq1233_BIOID39045   -            414  3.2e-222  737.2   0.0   1   1  7.9e-226  3.6e-222  737.1   0.0     1   411     1   414     1   414 0.99 Alpha/beta hydrolase of unknown function (DUF1100)
Abhydrolase_5        PF12695.2    142 seq1233_BIOID39045   -            414   2.3e-08   33.7   0.0   1   1   9.2e-12   4.2e-08   32.9   0.0     1   121   196   375   196   392 0.75 Alpha/beta hydrolase family
Abhydrolase_6        PF12697.2    228 seq1233_BIOID39045   -            414   2.2e-06   27.6   0.4   1   1   9.9e-10   4.5e-06   26.6   0.1    12   107   208   326   197   390 0.70 Alpha/beta hydrolase family
Flavodoxin_NdrI      PF07972.6    122 seq1235_BIOID39045   -            136     1e-46  157.6   0.0   1   1   8.5e-51   1.2e-46  157.5   0.0     1   122     5   123     5   123 0.97 NrdI Flavodoxin like
Trp_Tyr_perm         PF03222.8    394 seq1236_BIOID39045   -            415  2.4e-149  497.3  35.6   1   1    2e-153  2.7e-149  497.1  24.7     1   394     7   403     7   403 0.99 Tryptophan/tyrosine permease family
GntR                 PF00392.16    64 seq1239_BIOID39045   -            236   6.4e-20   70.2   0.0   1   1   1.4e-23   9.4e-20   69.7   0.0     2    64     8    70     7    70 0.97 Bacterial regulatory proteins, gntR family
UTRA                 PF07702.8    141 seq1239_BIOID39045   -            236   1.8e-19   69.6   0.0   1   1   4.6e-23   3.1e-19   68.8   0.0     1   140    91   230    91   231 0.97 UTRA domain
PRA-CH               PF01502.13    75 seq1242_BIOID39045   -            203   1.1e-33  114.6   0.0   1   1   3.1e-37   2.1e-33  113.6   0.0     1    74    33   106    33   107 0.99 Phosphoribosyl-AMP cyclohydrolase
PRA-PH               PF01503.12    83 seq1242_BIOID39045   -            203   1.5e-13   50.6   0.5   1   1   3.2e-17   2.2e-13   50.1   0.4     2    82   116   201   115   202 0.96 Phosphoribosyl-ATP pyrophosphohydrolase
DUF421               PF04239.7     99 seq1243_BIOID39045   -            230   1.4e-24   85.3   0.0   1   1   1.3e-28   1.8e-24   84.9   0.0     1    71   102   171   102   214 0.85 Protein of unknown function (DUF421)
Glyco_transf_9       PF01075.12   247 seq1244_BIOID39045   -            348   2.6e-89  298.5   0.0   1   1   2.3e-93   3.1e-89  298.3   0.0     1   247    69   324    69   324 0.98 Glycosyltransferase family 9 (heptosyltransferase)
DUF3702              PF12486.3    148 seq1247_BIOID39045   -            452   6.8e-45  152.2  20.1   1   1     1e-48   6.8e-45  152.2  14.0     1   148   288   434   288   434 0.99 ImpA domain protein
ImpA-rel_N           PF06812.7     62 seq1247_BIOID39045   -            452   2.1e-21   75.3   0.1   1   1   1.3e-24   8.9e-21   73.3   0.1     1    61    41   101    41   102 0.98 ImpA-related N-terminal
Y2_Tnp               PF04986.8    183 seq1248_BIOID39045   -            141   1.2e-15   57.6   0.4   1   1   1.1e-19   1.5e-15   57.3   0.3     1    71    61   127    61   141 0.89 Putative transposase
PAP2                 PF01569.16   129 seq1251_BIOID39045   -            254   2.2e-28   98.3   1.0   1   1   1.6e-32   2.2e-28   98.3   0.7     6   126    78   232    73   234 0.89 PAP2 superfamily
N6_N4_Mtase          PF01555.13   231 seq1253_BIOID39045   -            352   1.6e-43  148.7   0.0   1   1   1.3e-46   8.9e-43  146.2   0.0     1   230    29   341    29   342 0.80 DNA methylase
Methyltransf_26      PF13659.1    117 seq1253_BIOID39045   -            352   1.7e-12   47.3   0.0   1   1   1.1e-11   7.5e-08   32.2   0.0    51   116     9    82     3    83 0.82 Methyltransferase domain
Ribonuc_red_lgC      PF02867.10   537 seq1254_BIOID39045   -            714  2.8e-152  507.9   0.0   1   1  3.1e-154  1.4e-150  502.3   0.0     1   537   175   694   175   694 0.96 Ribonucleotide reductase, barrel domain
RNR_N                PF08343.5     82 seq1254_BIOID39045   -            714   7.5e-30  102.4   0.2   1   1   4.2e-33   1.9e-29  101.1   0.2     1    82    16    97    16    97 0.99 Ribonucleotide reductase N-terminal
Ribonuc_red_lgN      PF00317.16    83 seq1254_BIOID39045   -            714   6.8e-13   48.1   0.0   1   1     4e-16   1.8e-12   46.7   0.0     2    82    99   171    98   172 0.96 Ribonucleotide reductase, all-alpha domain
CSD                  PF00313.17    66 seq1255_BIOID39045   -             70   3.6e-33  113.0   0.2   1   1   5.8e-37   3.9e-33  112.9   0.1     1    65     5    69     5    70 0.98 'Cold-shock' DNA-binding domain
OB_RNB               PF08206.6     58 seq1255_BIOID39045   -             70   9.9e-06   24.8   0.4   1   1     2e-09   1.4e-05   24.4   0.3     7    29    15    37     7    39 0.86 Ribonuclease B OB domain
SBP_bac_1            PF01547.20   314 seq1256_BIOID39045   -            430   5.9e-39  134.5   3.0   1   1   1.2e-42   8.4e-39  134.0   2.1    14   310    49   325    36   329 0.87 Bacterial extracellular solute-binding protein
SBP_bac_8            PF13416.1    281 seq1256_BIOID39045   -            430   5.3e-30  105.0   8.8   1   1   1.1e-33   7.3e-30  104.5   6.1     2   276    49   355    48   360 0.77 Bacterial extracellular solute-binding protein
Glycos_transf_1      PF00534.15   172 seq1258_BIOID39045   -            389   2.3e-25   88.9   0.0   1   1   1.3e-28   3.6e-25   88.2   0.0    16   169   201   357   189   360 0.94 Glycosyl transferases group 1
Glyco_trans_1_4      PF13692.1    135 seq1258_BIOID39045   -            389   2.4e-24   85.9   0.1   1   1   2.4e-27   6.6e-24   84.4   0.0     2   133   200   344   199   346 0.88 Glycosyl transferases group 1
Glyco_trans_4_4      PF13579.1    160 seq1258_BIOID39045   -            389   5.3e-14   52.5   0.1   1   1   3.3e-17   9.1e-14   51.7   0.0     2   160    19   184    18   184 0.79 Glycosyl transferase 4-like domain
Glyco_transf_4       PF13439.1    177 seq1258_BIOID39045   -            389     1e-09   38.2   0.0   1   1   1.4e-12   3.7e-09   36.4   0.0    11   176    17   190    14   191 0.87 Glycosyltransferase Family 4
Glyco_trans_1_2      PF13524.1     92 seq1258_BIOID39045   -            389   5.3e-09   36.1   0.0   1   1   3.9e-12   1.1e-08   35.1   0.0    13    90   295   373   274   374 0.93 Glycosyl transferases group 1
BPD_transp_1         PF00528.17   185 seq1259_BIOID39045   -            229     4e-22   78.5  13.4   1   1   3.7e-26     5e-22   78.1   9.3     2   175    26   215    25   227 0.78 Binding-protein-dependent transport system inner membrane component
YjbE                 PF11106.3     80 seq1260_BIOID39045   -             80   1.5e-43  146.4  27.9   1   1   1.2e-47   1.7e-43  146.3  19.3     1    80     1    80     1    80 0.99 Exopolysaccharide production protein YjbE
Phage_CI_repr        PF07022.8     66 seq1261_BIOID39045   -            210   1.3e-32  111.5   0.0   1   1   1.6e-36   2.2e-32  110.8   0.0     2    64    15    76    14    78 0.97 Bacteriophage CI repressor helix-turn-helix domain
HlyD                 PF00529.15   306 seq1262_BIOID39045   -            385   2.2e-73  247.1  15.7   1   1   8.8e-77     3e-73  246.6  10.9     1   306    60   357    60   357 0.98 HlyD family secretion protein
HlyD_2               PF12700.2    328 seq1262_BIOID39045   -            385   2.3e-21   76.2   2.3   1   1   9.3e-25   3.2e-21   75.7   1.6    11   328    50   357    40   357 0.86 HlyD family secretion protein
HlyD_3               PF13437.1    105 seq1262_BIOID39045   -            385   4.5e-09   36.4   5.0   1   1   6.4e-11   2.2e-07   31.0   0.7     2   105   172   286   171   286 0.85 HlyD family secretion protein
Biotin_lipoyl_2      PF13533.1     50 seq1262_BIOID39045   -            385   3.2e-08   32.9   0.1   1   1   9.3e-12   3.2e-08   32.9   0.1     1    47    60   106    60   109 0.94 Biotin-lipoyl like
Repair_PSII          PF04536.9    119 seq1265_BIOID39045   -            139   6.9e-16   58.0   0.0   1   1   6.2e-20   8.4e-16   57.7   0.0     2   101    30   133    29   134 0.96 Repair protein
NAD_kinase           PF01513.16   285 seq1266_BIOID39045   -            292   6.2e-73  244.9   0.0   1   1   5.2e-77     7e-73  244.7   0.0     2   284     8   271     7   272 0.98 ATP-NAD kinase
Acetyltransf_1       PF00583.19    83 seq1269_BIOID39045   -            162   3.6e-14   52.4   0.0   1   1   2.8e-17   5.5e-14   51.8   0.0     6    82    53   136    50   137 0.88 Acetyltransferase (GNAT) family
Acetyltransf_4       PF13420.1    155 seq1269_BIOID39045   -            162   9.1e-14   51.5   0.0   1   1   5.5e-17   1.1e-13   51.3   0.0     1   152     6   154     6   157 0.89 Acetyltransferase (GNAT) domain
Acetyltransf_8       PF13523.1    152 seq1269_BIOID39045   -            162   6.1e-13   48.8   0.1   1   1   4.2e-16   8.1e-13   48.4   0.1     1   140     6   140     6   146 0.86 Acetyltransferase (GNAT) domain
Acetyltransf_3       PF13302.1    142 seq1269_BIOID39045   -            162   1.8e-11   44.4   0.0   1   1   1.1e-14   2.2e-11   44.1   0.0     2   141     4   136     3   137 0.81 Acetyltransferase (GNAT) domain
Acetyltransf_10      PF13673.1    117 seq1269_BIOID39045   -            162   8.2e-09   35.4   0.0   1   1   5.3e-12     1e-08   35.1   0.0     1   117    13   136    13   136 0.78 Acetyltransferase (GNAT) domain
Acetyltransf_7       PF13508.1     79 seq1269_BIOID39045   -            162   3.3e-07   30.2   0.0   1   1   2.5e-10   4.8e-07   29.7   0.0     6    78    54   137    49   138 0.76 Acetyltransferase (GNAT) domain
FR47                 PF08445.5     86 seq1269_BIOID39045   -            162   9.4e-06   25.1   0.0   1   1   7.8e-09   1.5e-05   24.5   0.0    25    77    82   136    69   144 0.93 FR47-like protein
DUF2773              PF10971.3     81 seq1270_BIOID39045   -            768   3.7e-42  142.0   2.4   1   1   7.2e-46   9.8e-42  140.6   1.2     1    81   688   768   688   768 0.99 Protein of unknown function (DUF2773)
DUF2886              PF11102.3    200 seq1271_BIOID39045   -            212     1e-56  191.5   1.2   1   1   8.3e-61   1.1e-56  191.4   0.8     1   199    13   206    13   207 0.98 Protein of unknown function (DUF2886)
Fer4_11              PF13247.1     99 seq1272_BIOID39045   -            294   1.2e-29  101.9  13.1   1   1   1.8e-32   2.2e-29  101.1   5.5     2    98    92   188    91   189 0.94 4Fe-4S dicluster domain
Form-deh_trans       PF09163.6     44 seq1272_BIOID39045   -            294   9.1e-20   69.7   0.0   1   1   1.3e-22   1.6e-19   68.9   0.0     1    44   246   289   246   290 0.96 Formate dehydrogenase N, transmembrane
Fer4_7               PF12838.2     52 seq1272_BIOID39045   -            294   4.9e-15   55.5  25.2   1   1   8.3e-11     1e-07   32.0   5.6     1    50    38   114    38   117 0.90 4Fe-4S dicluster domain
Fer4_9               PF13187.1     55 seq1272_BIOID39045   -            294   3.2e-13   49.5  27.2   1   1   4.6e-11   5.7e-08   32.7   7.7     1    55   132   184   132   184 0.97 4Fe-4S dicluster domain
Fer4_10              PF13237.1     52 seq1272_BIOID39045   -            294   2.6e-12   46.2  27.8   1   1   3.4e-11   4.2e-08   32.7   7.1     2    52    93   144    92   144 0.86 4Fe-4S dicluster domain
Fer4_2               PF12797.2     22 seq1272_BIOID39045   -            294   3.3e-10   39.1  34.5   1   1   6.4e-09     8e-06   25.3   2.4     4    20    33    49    31    51 0.91 4Fe-4S binding domain
Fer4_3               PF12798.2     15 seq1272_BIOID39045   -            294   9.7e-08   31.9  41.1   1   3   0.00035      0.43   11.1   3.8     1    15   100   117   100   117 0.89 4Fe-4S binding domain
Fer4_3               PF12798.2     15 seq1272_BIOID39045   -            294   9.7e-08   31.9  41.1   2   3   6.7e-05     0.083   13.3   2.9     1    14   133   146   133   147 0.94 4Fe-4S binding domain
Fer4_3               PF12798.2     15 seq1272_BIOID39045   -            294   9.7e-08   31.9  41.1   3   3   3.4e-06    0.0042   17.4   2.5     1    15   160   183   160   183 0.98 4Fe-4S binding domain
Fer4_4               PF12800.2     17 seq1272_BIOID39045   -            294   3.1e-07   30.0  31.6   1   2   4.7e-05     0.059   13.6   1.8     3    15    38    50    36    56 0.91 4Fe-4S binding domain
Fer4_4               PF12800.2     17 seq1272_BIOID39045   -            294   3.1e-07   30.0  31.6   2   2     1e-07   0.00013   21.9   1.8     1    17   130   146   130   146 0.92 4Fe-4S binding domain
Fer4                 PF00037.22    24 seq1272_BIOID39045   -            294   3.1e-07   29.6  37.3   1   1   4.1e-08   5.1e-05   22.5   2.0     5    22   130   147   126   149 0.87 4Fe-4S binding domain
OEP                  PF02321.13   188 seq1274_BIOID39045   -            460   7.1e-52  175.6  38.8   1   2   5.6e-27   7.6e-23   80.9  12.2     3   188    65   247    63   247 0.97 Outer membrane efflux protein
OEP                  PF02321.13   188 seq1274_BIOID39045   -            460   7.1e-52  175.6  38.8   2   2   4.4e-33   6.1e-29  100.8   9.1     7   188   275   455   270   455 0.94 Outer membrane efflux protein
Molybdopterin        PF00384.17   432 seq1276_BIOID39045   -            808   3.4e-88  296.1   0.0   1   1   9.2e-92   4.2e-88  295.8   0.0     1   432   115   566   115   566 0.93 Molybdopterin oxidoreductase
Molydop_binding      PF01568.16   109 seq1276_BIOID39045   -            808   5.3e-27   93.6   0.0   1   1   2.2e-30     1e-26   92.7   0.0     1   107   687   800   687   802 0.97 Molydopterin dinucleotide binding domain
Molybdop_Fe4S4       PF04879.11    55 seq1276_BIOID39045   -            808   2.7e-13   49.4   0.9   1   1     1e-16   4.7e-13   48.6   0.6     1    55    53   112    53   112 0.96 Molybdopterin oxidoreductase Fe4S4 domain
Aminotran_5          PF00266.14   371 seq1279_BIOID39045   -            362   3.5e-71  239.7   0.0   1   1   2.9e-75     4e-71  239.6   0.0     1   371     4   350     4   350 0.99 Aminotransferase class-V
DUF1049              PF06305.6     68 seq1282_BIOID39045   -            102   1.3e-25   88.5   0.7   1   1   9.6e-30   1.3e-25   88.5   0.5     1    66    22    87    22    89 0.97 Protein of unknown function (DUF1049)
ABC_tran             PF00005.22   118 seq1283_BIOID39045   -            352   6.9e-26   90.8   0.0   1   1   3.2e-29   1.5e-25   89.7   0.0     1   117    38   156    38   157 0.91 ABC transporter
TOBE                 PF03459.12    64 seq1283_BIOID39045   -            352   2.6e-19   68.9   0.0   1   1     2e-20   9.2e-17   60.7   0.0     1    62   290   350   290   352 0.97 TOBE domain
Phage_integrase      PF00589.17   173 seq1285_BIOID39045   -            337   1.9e-34  118.6   0.1   1   1   7.9e-38   1.1e-33  116.2   0.1     2   172   175   323   174   324 0.93 Phage integrase family
Glyco_transf_9       PF01075.12   247 seq1286_BIOID39045   -            319   9.3e-85  283.6   0.1   1   1   8.3e-89   1.1e-84  283.3   0.0     1   246    75   316    75   317 0.98 Glycosyltransferase family 9 (heptosyltransferase)
Crl                  PF07417.7    127 seq1288_BIOID39045   -            133   9.1e-55  183.6   0.1   1   1   7.7e-59   1.1e-54  183.4   0.1     2   122     3   123     2   131 0.96 Transcriptional regulator Crl
MFS_1                PF07690.11   354 seq1290_BIOID39045   -            391   1.6e-43  148.7  37.5   1   1   3.4e-47   1.6e-43  148.7  26.0     3   350    10   342     8   346 0.85 Major Facilitator Superfamily
Sugar_tr             PF00083.19   451 seq1290_BIOID39045   -            391   4.8e-12   45.0   8.9   1   1     1e-15   4.8e-12   45.0   6.2    43   190    35   176    25   182 0.85 Sugar (and other) transporter
TRI12                PF06609.8    599 seq1290_BIOID39045   -            391   7.1e-07   27.6   3.4   1   1   1.6e-10   7.1e-07   27.6   2.3    66   215    25   175     4   225 0.77 Fungal trichothecene efflux pump (TRI12)
TisB_toxin           PF13939.1     28 seq1291_BIOID39045   -             29   4.8e-16   57.9  11.3   1   1   3.7e-20   5.1e-16   57.8   7.8     1    28     1    28     1    28 0.99 Toxin TisB, type I toxin-antitoxin system
Glycos_transf_4      PF00953.16   159 seq1292_BIOID39045   -            367   1.1e-28   99.9  21.3   1   1   7.8e-33   1.1e-28   99.9  14.8     3   157    75   233    73   235 0.94 Glycosyl transferase family 4
TPR_7                PF13176.1     36 seq1296_BIOID39045   -            389   2.8e-13   48.4  11.9   1   1   1.8e-05     0.025   14.2   0.0     1    27    71    97    71   106 0.82 Tetratricopeptide repeat
TPR_2                PF07719.12    34 seq1296_BIOID39045   -            389   3.4e-12   45.1   8.8   1   1   1.4e-05     0.019   14.7   0.0     5    32   218   245   214   247 0.88 Tetratricopeptide repeat
Apc3                 PF12895.2     84 seq1296_BIOID39045   -            389   8.2e-10   38.5   1.9   1   1   1.1e-09   1.5e-06   28.1   0.1     4    83   156   239   153   240 0.89 Anaphase-promoting complex, cyclosome, subunit 3
TPR_1                PF00515.23    34 seq1296_BIOID39045   -            389   3.6e-09   35.7   3.1   1   1   2.6e-05     0.035   13.5   0.0     7    32   220   245   214   247 0.89 Tetratricopeptide repeat
TPR_8                PF13181.1     34 seq1296_BIOID39045   -            389   1.7e-07   30.3   2.0   1   1   1.7e-05     0.024   14.3   0.0     5    29   218   242   214   246 0.89 Tetratricopeptide repeat
Caps_synth_GfcC      PF06251.6    229 seq1297_BIOID39045   -            245   3.6e-90  301.0   0.0   1   1     3e-94   4.1e-90  300.8   0.0     2   229    20   245    19   245 0.99 Capsule biosynthesis GfcC
HTH_28               PF13518.1     52 seq1298_BIOID39045   -             89   5.6e-05   22.9   0.0   1   1   7.1e-09   9.7e-05   22.1   0.0     7    48     2    45     1    51 0.87 Helix-turn-helix domain
DUF796               PF05638.7    134 seq1299_BIOID39045   -            159   1.8e-33  115.2   0.0   1   1   1.6e-37   2.2e-33  114.9   0.0     1   133     6   143     6   144 0.95 Protein of unknown function (DUF796)
PTS_EIIC             PF02378.13   321 seq1300_BIOID39045   -            485   2.3e-41  141.6  32.4   1   1   3.3e-45   2.3e-41  141.6  22.4     3   321   113   396   111   396 0.92 Phosphotransferase system, EIIC
PTS_EIIB             PF00367.15    35 seq1300_BIOID39045   -            485   2.5e-16   58.4   0.3   1   1   6.2e-20   4.2e-16   57.7   0.2     1    35     9    43     9    43 0.98 phosphotransferase system, EIIB
ABC_membrane         PF00664.18   275 seq1302_BIOID39045   -            604   2.6e-33  115.4   2.6   1   1   7.2e-37   3.3e-33  115.1   1.8     4   272    26   306    23   309 0.90 ABC transporter transmembrane region
ABC_tran             PF00005.22   118 seq1302_BIOID39045   -            604   1.9e-21   76.4   0.0   1   1   7.5e-25   3.4e-21   75.6   0.0     1   116   400   524   400   526 0.94 ABC transporter
SLT                  PF01464.15   121 seq1304_BIOID39045   -            203   1.4e-25   89.0   0.1   1   1   1.3e-29   1.8e-25   88.6   0.1     3   120    43   168    41   169 0.95 Transglycosylase SLT domain
AAA_23               PF13476.1    202 seq1305_BIOID39045   -            553   1.7e-18   67.6   1.4   1   1   2.3e-20   1.6e-16   61.1   0.9     1   195     4   215     4   381 0.65 AAA domain
SMC_N                PF02463.14   220 seq1305_BIOID39045   -            553   1.3e-18   66.9   0.0   1   1   3.3e-22   2.3e-18   66.1   0.0     1   217     1   511     1   514 0.94 RecF/RecN/SMC N terminal domain
BPD_transp_1         PF00528.17   185 seq1307_BIOID39045   -            293   7.9e-24   84.0  16.9   1   1   5.8e-28   7.9e-24   84.0  11.7     2   171    88   282    87   285 0.88 Binding-protein-dependent transport system inner membrane component
MFS_1                PF07690.11   354 seq1308_BIOID39045   -            396   7.5e-40  136.6  46.0   1   1   1.7e-43   7.5e-40  136.6  31.9     2   352    16   351    15   353 0.85 Major Facilitator Superfamily
MFS_3                PF05977.8    524 seq1308_BIOID39045   -            396   5.9e-08   31.1   6.0   1   1   1.3e-11   5.9e-08   31.1   4.2    32   206    32   201     5   207 0.84 Transmembrane secretion effector
TRI12                PF06609.8    599 seq1308_BIOID39045   -            396   2.8e-06   25.7   4.5   1   1   6.2e-10   2.8e-06   25.7   3.1    87   212    54   179    14   190 0.80 Fungal trichothecene efflux pump (TRI12)
Cytochrom_B_N        PF00033.14   188 seq1309_BIOID39045   -            217   1.4e-20   73.3  19.2   1   1   2.5e-24   1.7e-20   73.0  13.3     4   188    10   186     7   186 0.92 Cytochrome b(N-terminal)/b6/petB
Ni_hydr_CYTB         PF01292.15   182 seq1309_BIOID39045   -            217   1.4e-18   66.8  17.8   1   1   2.5e-22   1.7e-18   66.5  12.3     5   182    13   186     9   186 0.89 Prokaryotic cytochrome b561
TonB                 PF03544.9     79 seq1310_BIOID39045   -            244   3.8e-20   71.7   0.1   1   1   6.8e-24   9.3e-20   70.5   0.0     2    71   165   235   164   238 0.91 Gram-negative bacterial tonB protein
ACR_tran             PF00873.14  1021 seq1311_BIOID39045   -           1037         0 1418.8  26.1   1   1         0         0 1418.6  18.1     1  1020     1  1027     1  1028 1.00 AcrB/AcrD/AcrF family
MMPL                 PF03176.10   333 seq1311_BIOID39045   -           1037   1.6e-06   26.9  11.4   1   1   3.5e-10   1.6e-06   26.9   7.9   141   305   336   499   290   522 0.84 MMPL family
TerB                 PF05099.8    140 seq1312_BIOID39045   -            143     7e-15   54.8   5.4   1   1   7.8e-19   1.1e-14   54.2   3.7     9   131    11   138     2   141 0.80 Tellurite resistance protein TerB
Repair_PSII          PF04536.9    119 seq1313_BIOID39045   -            145   8.4e-34  115.8   0.4   1   1   7.5e-38     1e-33  115.5   0.3     2   107    39   145    38   145 0.99 Repair protein
MFS_1                PF07690.11   354 seq1314_BIOID39045   -            421   4.3e-23   81.5  37.8   1   1   4.1e-27   5.5e-23   81.1  21.5    22   351    33   365    25   368 0.75 Major Facilitator Superfamily
MFS_1                PF07690.11   354 seq1316_BIOID39045   -            393   1.2e-24   86.6  60.2   1   1   4.5e-26   6.1e-22   77.7  36.1     2   328    14   320    10   325 0.84 Major Facilitator Superfamily
DUF1627              PF07789.7    155 seq1317_BIOID39045   -            248   1.1e-91  304.2   0.2   1   1   2.4e-95   1.7e-91  303.6   0.1     1   153    88   240    88   242 0.99 Protein of unknown function (DUF1627)
O-antigen_lig        PF13425.1    137 seq1321_BIOID39045   -            421   1.2e-09   38.1   5.6   1   1   1.8e-13   1.2e-09   38.1   3.9     4   136   198   359   195   360 0.70 O-antigen ligase like membrane protein
Wzy_C                PF04932.10   163 seq1321_BIOID39045   -            421   1.8e-07   30.9   2.6   1   1   2.7e-11   1.8e-07   30.9   1.8     6   112   205   304   196   354 0.79 O-Antigen ligase
EPSP_synthase        PF00275.15   419 seq1322_BIOID39045   -            427  1.1e-164  547.7   0.0   1   1  9.1e-169  1.2e-164  547.5   0.0     2   419     7   420     6   420 0.97 EPSP synthase (3-phosphoshikimate 1-carboxyvinyltransferase)
DUF3927              PF13064.1     46 seq1324_BIOID39045   -             54   4.2e-22   77.2  12.5   1   1   3.4e-26   4.6e-22   77.1   8.6     1    46     3    48     3    48 0.98 Protein of unknown function (DUF3927)
DUF940               PF06082.6    658 seq1326_BIOID39045   -            698  3.6e-257  855.1  14.2   1   1    3e-261    4e-257  854.9   9.8     1   658    29   693    29   693 0.97 Bacterial putative lipoprotein (DUF940)
PTS_2-RNA            PF01885.11   186 seq1327_BIOID39045   -            190   2.3e-53  180.1   0.0   1   1   2.1e-57   2.8e-53  179.8   0.0     2   180     6   175     5   180 0.96 RNA 2'-phosphotransferase, Tpt1 / KptA family
Hpt                  PF01627.18    90 seq1328_BIOID39045   -            890   9.7e-14   51.0   0.0   1   1   5.7e-16   3.9e-12   45.8   0.0     3    83   811   885   809   890 0.89 Hpt domain
HATPase_c            PF02518.21   111 seq1328_BIOID39045   -            890   5.1e-11   42.1   0.0   1   1   1.8e-14   1.2e-10   40.9   0.0     1   109   565   675   565   677 0.94 Histidine kinase-, DNA gyrase B-, and HSP90-like ATPase
Wzz                  PF02706.10   152 seq1333_BIOID39045   -            348   1.4e-14   54.1   1.8   1   1   2.3e-18   3.1e-14   52.9   1.3     1   113    15   172    15   246 0.64 Chain length determinant protein
Ribonuc_red_sm       PF00268.16   281 seq1334_BIOID39045   -            319   3.3e-81  272.2   0.2   1   1   2.8e-85   3.8e-81  272.0   0.1     1   280     1   280     1   281 0.96 Ribonucleotide reductase, small chain
LysR_substrate       PF03466.15   209 seq1335_BIOID39045   -            319   1.4e-15   56.8   0.2   1   1   2.9e-19     2e-15   56.3   0.1    24   206   115   313    92   316 0.90 LysR substrate binding domain
HTH_1                PF00126.22    60 seq1335_BIOID39045   -            319   6.4e-14   51.3   0.0   1   1   1.6e-17   1.1e-13   50.5   0.0     1    57    10    66    10    67 0.95 Bacterial regulatory helix-turn-helix protein, lysR family
TetR_N               PF00440.18    47 seq1336_BIOID39045   -            178     5e-09   35.5   0.1   1   1   1.2e-12   7.9e-09   34.9   0.1     1    47    13    59    13    59 0.97 Bacterial regulatory proteins, tetR family
TetR_C_6             PF13977.1    131 seq1336_BIOID39045   -            178   1.2e-07   31.5   0.2   1   1   4.2e-11   2.9e-07   30.2   0.1    21   125    85   176    67   178 0.90 Bacterial transcriptional repressor
BPD_transp_1         PF00528.17   185 seq1337_BIOID39045   -            280     2e-17   63.2  17.6   1   1   1.5e-21     2e-17   63.2  12.2     2   178    89   267    88   271 0.81 Binding-protein-dependent transport system inner membrane component
HlyD_2               PF12700.2    328 seq1342_BIOID39045   -            407   1.1e-14   54.2   0.0   1   1     1e-17   6.8e-14   51.6   0.0   115   327   199   378    98   379 0.81 HlyD family secretion protein
HlyD_3               PF13437.1    105 seq1342_BIOID39045   -            407   1.6e-13   50.7   0.2   1   1     2e-14   1.4e-10   41.3   0.0     1   105   209   310   209   310 0.96 HlyD family secretion protein
OMPdecase            PF00215.19   226 seq1345_BIOID39045   -            265   9.1e-55  185.3   0.0   1   1   7.8e-59   1.1e-54  185.1   0.0     1   226    35   257    35   257 0.96 Orotidine 5'-phosphate decarboxylase / HUMPS family
Lysis_S              PF04971.7     68 seq1350_BIOID39045   -             71   7.2e-47  156.8   0.6   1   1   5.8e-51   7.9e-47  156.7   0.4     1    68     4    71     4    71 1.00 Lysis protein S
AA_kinase            PF00696.23   241 seq1351_BIOID39045   -            396   4.4e-43  147.4   2.1   1   1   8.2e-47   5.6e-43  147.1   1.5     2   240    35   263    34   264 0.93 Amino acid kinase family
PUA                  PF01472.15    74 seq1351_BIOID39045   -            396     1e-22   79.4   0.1   1   1   4.6e-26   3.1e-22   77.9   0.1     1    74   305   379   305   379 0.98 PUA domain
SNARE_assoc          PF09335.6    123 seq1352_BIOID39045   -            192   3.1e-18   66.0   1.9   1   1   2.3e-22   3.1e-18   66.0   1.3     3   122    23   143    21   144 0.92 SNARE associated Golgi protein
GD_AH_C              PF04295.8    397 seq1353_BIOID39045   -            523  6.8e-148  492.4   0.1   1   1  1.1e-151  7.8e-148  492.2   0.0     2   396   117   522   116   523 0.97 D-galactarate dehydratase / Altronate hydrolase, C terminus
SAF                  PF08666.7     63 seq1353_BIOID39045   -            523   5.1e-14   52.3   1.0   1   1   2.3e-17   1.6e-13   50.7   0.2     1    62    22    91    22    92 0.98 SAF domain
Glyco_hydro_1        PF00232.13   455 seq1356_BIOID39045   -            476  6.4e-133  443.1   0.5   1   1  5.8e-137  7.9e-133  442.8   0.3     4   454     5   472     2   473 0.92 Glycosyl hydrolase family 1
Lactonase            PF10282.4    344 seq1363_BIOID39045   -            331   2.8e-87  292.8   0.0   1   1   7.8e-91   3.5e-87  292.5   0.0     2   343     5   327     4   328 0.95 Lactonase, 7-bladed beta-propeller
SMP_2                PF10144.4    213 seq1364_BIOID39045   -            214   4.9e-99  329.5   0.3   1   1  4.1e-103   5.6e-99  329.3   0.2     1   213     1   210     1   210 0.99 Bacterial virulence factor haemolysin
DUF2756              PF10956.3    104 seq1365_BIOID39045   -            146   2.3e-53  178.7  29.7   1   1   1.7e-57   2.3e-53  178.7  20.6     1   104     1   105     1   105 0.99 Protein of unknown function (DUF2756)
Transgly_assoc       PF04226.8     48 seq1366_BIOID39045   -             84     2e-13   50.0  14.1   1   1   1.5e-17     2e-13   50.0   9.8     2    48    34    83    33    83 0.98 Transglycosylase associated protein
CDP-OH_P_transf      PF01066.16   101 seq1369_BIOID39045   -            201   1.1e-12   48.0  12.7   1   1   5.6e-16   7.7e-12   45.2   8.8     3    77    26   122    24   199 0.78 CDP-alcohol phosphatidyltransferase
Pyr_redox_2          PF07992.9    200 seq1371_BIOID39045   -            847   1.6e-36  125.9   0.0   1   1   3.9e-39   8.8e-36  123.5   0.0     1   198     5   285     5   287 0.95 Pyridine nucleotide-disulphide oxidoreductase
NIR_SIR              PF01077.17   157 seq1371_BIOID39045   -            847   3.3e-27   94.6   0.1   1   1   3.5e-30     8e-27   93.4   0.0     2   150   632   770   631   776 0.94 Nitrite and sulphite reductase 4Fe-4S domain
Fer2_BFD             PF04324.10    55 seq1371_BIOID39045   -            847   2.8e-21   75.1   4.8   1   1     7e-19   1.6e-15   56.7   2.0     2    53   423   472   422   474 0.93 BFD-like [2Fe-2S] binding domain
Pyr_redox            PF00070.22    80 seq1371_BIOID39045   -            847   1.5e-15   57.2   0.7   1   1   6.4e-19   1.5e-15   57.2   0.5     2    72   148   219   147   229 0.91 Pyridine nucleotide-disulphide oxidoreductase
NIR_SIR_ferr         PF03460.12    69 seq1371_BIOID39045   -            847   4.4e-12   45.3   0.0   1   1     4e-15   9.1e-12   44.3   0.0     3    68   560   622   558   623 0.95 Nitrite/Sulfite reductase ferredoxin-like half domain
Pyr_redox_3          PF13738.1    203 seq1371_BIOID39045   -            847   2.1e-08   34.3   0.4   1   1   1.5e-09   3.5e-06   27.1   0.0    78   196    55   174    42   179 0.83 Pyridine nucleotide-disulphide oxidoreductase
APH                  PF01636.18   239 seq1372_BIOID39045   -            441   9.4e-15   54.8   0.5   1   1   1.1e-18   1.5e-14   54.2   0.3    11   225   164   370   156   387 0.72 Phosphotransferase enzyme family
DmsC                 PF04976.7    276 seq1373_BIOID39045   -            489  1.6e-115  384.9  20.0   1   1  1.3e-118    2e-115  384.6  13.9     1   276   206   479   206   479 0.99 DMSO reductase anchor subunit (DmsC)
Fer4_11              PF13247.1     99 seq1373_BIOID39045   -            489   6.6e-31  106.0  10.9   1   1   4.3e-34   6.6e-31  106.0   7.5     3    97    60   153    58   155 0.97 4Fe-4S dicluster domain
Fer4                 PF00037.22    24 seq1373_BIOID39045   -            489   1.5e-12   46.4  29.2   1   1   2.3e-10   3.6e-07   29.4   3.3     1    23    92   114    92   115 0.94 4Fe-4S binding domain
Fer4_2               PF12797.2     22 seq1373_BIOID39045   -            489   4.1e-12   45.1  29.9   1   1   1.9e-09   2.8e-06   26.7   0.6     2    20     6    24     5    33 0.90 4Fe-4S binding domain
Fer4_9               PF13187.1     55 seq1373_BIOID39045   -            489   2.8e-11   43.3  24.1   1   1   1.9e-09   2.9e-06   27.3   7.4     2    53    99   148    98   150 0.95 4Fe-4S dicluster domain
Fer4_10              PF13237.1     52 seq1373_BIOID39045   -            489   2.1e-10   40.1  28.0   1   1   7.2e-09   1.1e-05   25.0   6.7     2    52    92   146    91   146 0.75 4Fe-4S dicluster domain
Fer4_4               PF12800.2     17 seq1373_BIOID39045   -            489   1.3e-08   34.3  33.0   1   3   7.8e-05      0.12   12.6   2.3     1    15    11    25    11    29 0.90 4Fe-4S binding domain
Fer4_4               PF12800.2     17 seq1373_BIOID39045   -            489   1.3e-08   34.3  33.0   2   3   0.00013      0.19   12.0   2.3     2    16    65    81    64    84 0.86 4Fe-4S binding domain
Fer4_4               PF12800.2     17 seq1373_BIOID39045   -            489   1.3e-08   34.3  33.0   3   3   7.7e-07    0.0012   18.9   2.0     2    17    97   112    96   112 0.91 4Fe-4S binding domain
Fer4_6               PF12837.2     24 seq1373_BIOID39045   -            489     7e-06   25.5  47.9   1   1   8.4e-09   1.3e-05   24.7   3.2     1    23    91   113    91   114 0.95 4Fe-4S binding domain
ADH_zinc_N           PF00107.21   130 seq1376_BIOID39045   -            350   5.9e-26   90.4   0.0   1   1   6.9e-30   9.4e-26   89.7   0.0     1   101   168   269   168   297 0.89 Zinc-binding dehydrogenase
SmpA_OmlA            PF04355.8     71 seq1378_BIOID39045   -            113   5.7e-27   93.0   0.3   1   1   5.1e-31     7e-27   92.7   0.2     1    70    35   104    35   105 0.98 SmpA / OmlA family
SBP_bac_11           PF13531.1    231 seq1379_BIOID39045   -            252     8e-34  117.1   0.0   1   1   6.7e-38   9.2e-34  116.9   0.0     1   230    20   247    20   248 0.89 Bacterial extracellular solute-binding protein
SUI1                 PF01253.17    83 seq1381_BIOID39045   -            108   3.5e-22   77.8   1.9   1   1     3e-26   4.1e-22   77.6   1.3     2    82    28   104    27   105 0.95 Translation initiation factor SUI1
Epimerase_2          PF02350.14   346 seq1382_BIOID39045   -            390  1.3e-126  421.9   0.0   1   1  1.1e-130  1.5e-126  421.7   0.0     2   346    36   384    35   384 0.97 UDP-N-acetylglucosamine 2-epimerase
Head_binding         PF09008.5    114 seq1384_BIOID39045   -            639   9.1e-64  212.4   4.1   1   1   6.6e-68   9.1e-64  212.4   2.8     1   114     1   114     1   114 0.99 Head binding
Peptidase_M48        PF01435.13   226 seq1385_BIOID39045   -            262   1.4e-25   90.0   0.0   1   1   1.4e-29     2e-25   89.6   0.0    28   226    80   253    48   253 0.78 Peptidase family M48
ABC_tran             PF00005.22   118 seq1390_BIOID39045   -            400   3.9e-26   91.6   0.0   1   1   2.4e-29   8.4e-26   90.5   0.0     1   117    68   192    68   193 0.97 ABC transporter
CBS                  PF00571.23    57 seq1390_BIOID39045   -            400   1.8e-06   27.4   0.0   1   1   3.5e-07    0.0012   18.3   0.0    32    55   369   392   346   394 0.86 CBS domain
Lip_prot_lig_C       PF10437.4     86 seq1392_BIOID39045   -            338   1.3e-23   82.3   0.0   1   1   2.7e-26   1.8e-22   78.6   0.0     1    86   248   333   248   333 0.97 Bacterial lipoate protein ligase C-terminus
BPL_LplA_LipB        PF03099.14   125 seq1392_BIOID39045   -            338   3.2e-23   81.9   0.0   1   1   1.6e-26   1.1e-22   80.2   0.0     1   125    46   158    46   158 0.94 Biotin/lipoate A/B protein ligase family
ACR_tran             PF00873.14  1021 seq1393_BIOID39045   -           1047  1.3e-238  794.1   1.5   1   1  1.2e-242  1.6e-238  793.7   1.0     2  1019     6  1037     2  1039 0.98 AcrB/AcrD/AcrF family
CTP_transf_1         PF01148.15   259 seq1394_BIOID39045   -            298   1.3e-58  198.5  20.5   1   1   9.8e-63   1.3e-58  198.5  14.2     3   258    38   295    36   296 0.91 Cytidylyltransferase family
Aldedh               PF00171.17   462 seq1397_BIOID39045   -            417   9.3e-22   76.8   2.8   1   1     2e-21   2.8e-17   62.1   0.7    37   299     8   283     2   303 0.81 Aldehyde dehydrogenase family
Phage_lysozyme       PF00959.14   110 seq1402_BIOID39045   -            177   1.3e-28   99.3   0.0   1   1   1.2e-32   1.7e-28   98.9   0.0     1   109    48   165    48   166 0.94 Phage lysozyme
Ligase_CoA           PF00549.14   153 seq1404_BIOID39045   -            555   4.6e-52  175.5   0.6   1   1   1.2e-55   8.5e-52  174.7   0.0     1   152   336   491   336   492 0.98 CoA-ligase
CoA_binding          PF02629.14    96 seq1404_BIOID39045   -            555   9.4e-16   57.9   0.0   1   1   1.7e-18   1.1e-14   54.5   0.1     3    96   193   288   191   288 0.96 CoA binding domain
FMN_red              PF03358.10   152 seq1406_BIOID39045   -            188   3.3e-39  133.6   0.0   1   1   6.3e-43   4.3e-39  133.3   0.0     2   147     6   149     5   153 0.93 NADPH-dependent FMN reductase
Flavodoxin_2         PF02525.12   199 seq1406_BIOID39045   -            188   5.2e-09   35.7   0.0   1   1     1e-12   7.2e-09   35.3   0.0     2   136     6   118     5   144 0.72 Flavodoxin-like fold
RNase_H              PF00075.19   132 seq1409_BIOID39045   -            155     1e-40  138.9   0.0   1   1   8.6e-45   1.2e-40  138.8   0.0     2   131     3   141     2   142 0.92 RNase H
AP_endonuc_2         PF01261.19   211 seq1410_BIOID39045   -            262   4.6e-25   88.0   0.2   1   1   3.8e-29   5.2e-25   87.8   0.1     1   210    19   218    19   243 0.90 Xylose isomerase-like TIM barrel
Rick_17kDa_Anti      PF05433.10    42 seq1411_BIOID39045   -            155   1.4e-07   30.9  26.2   1   1   1.8e-11   2.5e-07   30.1  18.2     1    42    62   103    62   103 0.96 Glycine zipper 2TM domain
HOK_GEF              PF01848.11    43 seq1412_BIOID39045   -             70   3.1e-19   67.9   4.6   1   1   2.8e-23   3.8e-19   67.6   3.2     1    43    24    66    24    66 0.99 Hok/gef family
Cytidylate_kin       PF02224.13   158 seq1413_BIOID39045   -            227     5e-62  207.8   0.4   1   1   1.3e-65     6e-62  207.6   0.2     3   158    63   218    61   218 0.97 Cytidylate kinase
AAA_17               PF13207.1    121 seq1413_BIOID39045   -            227   2.2e-13   50.9   0.0   1   1   2.1e-16   9.5e-13   48.8   0.0     1   120     7   134     7   135 0.85 AAA domain
Cytidylate_kin2      PF13189.1    179 seq1413_BIOID39045   -            227     2e-07   30.9   0.0   1   1   1.2e-10   5.4e-07   29.5   0.0     1   155     7   187     7   191 0.78 Cytidylate kinase-like family
HhH-GPD              PF00730.20   121 seq1414_BIOID39045   -            350   2.9e-22   79.0   0.0   1   1   9.7e-26   4.4e-22   78.4   0.0     2   118    36   167    35   170 0.97 HhH-GPD superfamily base excision DNA repair protein
HHH                  PF00633.18    30 seq1414_BIOID39045   -            350   1.5e-07   30.5   0.0   1   1   6.5e-11     3e-07   29.6   0.0     2    29   100   127    99   128 0.95 Helix-hairpin-helix motif
EndIII_4Fe-2S        PF10576.4     17 seq1414_BIOID39045   -            350   3.9e-05   23.5   5.6   1   1   1.6e-08   7.5e-05   22.6   3.9     1    17   192   208   192   208 0.98 Iron-sulfur binding domain of endonuclease III
OmpW                 PF03922.9    192 seq1417_BIOID39045   -            228   2.8e-73  245.5   0.1   1   1   7.4e-77   3.4e-73  245.3   0.1     1   192    39   228    39   228 0.99 OmpW family
OMP_b-brl            PF13505.1    176 seq1417_BIOID39045   -            228   4.2e-15   55.9   6.5   1   1   1.2e-18   5.5e-15   55.6   4.5     1   176    23   228    23   228 0.76 Outer membrane protein beta-barrel domain
APH                  PF01636.18   239 seq1419_BIOID39045   -            337   1.2e-06   28.3   0.2   1   1   1.2e-10   1.7e-06   27.8   0.2    93   212   142   262    89   283 0.66 Phosphotransferase enzyme family
UDPG_MGDP_dh_N       PF03721.9    185 seq1422_BIOID39045   -            420   1.9e-60  203.2   0.1   1   1     2e-62   6.7e-59  198.2   0.0     2   183     5   189     4   191 0.96 UDP-glucose/GDP-mannose dehydrogenase family, NAD binding domain
UDPG_MGDP_dh         PF00984.14    96 seq1422_BIOID39045   -            420   3.9e-30  103.7   0.0   1   1   2.3e-33     8e-30  102.7   0.0     2    93   206   292   205   296 0.88 UDP-glucose/GDP-mannose dehydrogenase family, central domain
UDPG_MGDP_dh_C       PF03720.10   106 seq1422_BIOID39045   -            420   8.5e-19   67.5   0.0   1   1   6.3e-22   2.2e-18   66.2   0.0     1   104   324   419   324   420 0.91 UDP-glucose/GDP-mannose dehydrogenase family, UDP binding domain
NAD_binding_2        PF03446.10   162 seq1422_BIOID39045   -            420   6.5e-07   29.2   0.1   1   1   2.4e-09   8.2e-06   25.6   0.0     2   110     4   136     3   141 0.76 NAD binding domain of 6-phosphogluconate dehydrogenase
GGDEF                PF00990.16   161 seq1423_BIOID39045   -            455   7.2e-50  168.5   0.0   1   1   7.3e-54     1e-49  168.1   0.0     1   161   282   439   282   439 0.98 GGDEF domain
SmpB                 PF01668.13    68 seq1424_BIOID39045   -            160   8.5e-29   99.0   0.0   1   1   9.8e-33   1.3e-28   98.4   0.0     2    67    13    78    12    80 0.95 SmpB protein
Acyl_transf_3        PF01757.17   340 seq1426_BIOID39045   -            331   1.7e-33  115.7  34.5   1   1   1.4e-37   1.9e-33  115.6  23.9     2   338     6   321     5   323 0.87 Acyltransferase family
Methyltransf_20      PF12147.3    311 seq1427_BIOID39045   -            585  8.5e-149  494.4   0.0   1   1  4.1e-152  1.1e-148  494.0   0.0     1   311   273   582   273   582 0.99 Putative methyltransferase
Hydrolase_4          PF12146.3     79 seq1427_BIOID39045   -            585   4.6e-27   93.5   0.2   1   1   6.3e-29   1.7e-25   88.5   0.1     1    78    17    95    17    96 0.98 Putative lysophospholipase
Abhydrolase_6        PF12697.2    228 seq1427_BIOID39045   -            585   1.9e-19   70.3   5.0   1   1   1.3e-22   3.5e-19   69.4   3.0     1   216    36   261    36   273 0.74 Alpha/beta hydrolase family
Abhydrolase_5        PF12695.2    142 seq1427_BIOID39045   -            585   5.3e-11   42.3   1.3   1   1   1.9e-13   5.1e-10   39.1   0.3     1   141    35   260    35   261 0.82 Alpha/beta hydrolase family
Methyltransf_18      PF12847.2    112 seq1427_BIOID39045   -            585   3.6e-08   33.8   0.0   1   1   2.9e-11   7.8e-08   32.7   0.0     4   110   410   519   408   520 0.85 Methyltransferase domain
Sigma70_r4           PF04545.11    50 seq1428_BIOID39045   -             87   8.6e-06   24.8   0.0   1   1   2.1e-09   1.4e-05   24.1   0.0     5    42     4    53     1    54 0.96 Sigma-70, region 4
HTH_3                PF01381.17    55 seq1428_BIOID39045   -             87   7.5e-05   22.3   0.1   1   1   1.7e-08   0.00012   21.7   0.1     3    54    25    75    23    76 0.90 Helix-turn-helix
Nitrate_red_del      PF02613.10   136 seq1430_BIOID39045   -            204     2e-31  108.5   1.2   1   1     2e-35   2.7e-31  108.0   0.8     7   134    41   164    19   166 0.93 Nitrate reductase delta subunit
PsiE                 PF06146.7     69 seq1432_BIOID39045   -            136   1.8e-16   59.9   5.7   1   1   1.3e-20   1.8e-16   59.9   3.9     5    69    62   123    58   123 0.95 Phosphate-starvation-inducible E
Response_reg         PF00072.19   112 seq1433_BIOID39045   -            216   1.7e-24   85.8   0.1   1   1   6.7e-28     3e-24   85.0   0.0     1   111     6   120     6   121 0.96 Response regulator receiver domain
GerE                 PF00196.14    58 seq1433_BIOID39045   -            216     7e-19   66.7   0.1   1   1   2.5e-22   1.2e-18   66.0   0.1     2    57   149   204   148   205 0.96 Bacterial regulatory proteins, luxR family
BPD_transp_1         PF00528.17   185 seq1436_BIOID39045   -            354   2.5e-26   92.2  16.2   1   1   1.8e-30   2.5e-26   92.2  11.2     1   176   163   324   163   332 0.91 Binding-protein-dependent transport system inner membrane component
Toxin_YhaV           PF11663.3    141 seq1437_BIOID39045   -            154   1.2e-59  199.9   0.1   1   1     1e-63   1.4e-59  199.7   0.0     2   140    12   152    11   153 0.98 Toxin with endonuclease activity YhaV
Peptidase_A24        PF01478.13   106 seq1442_BIOID39045   -            155   1.9e-22   79.2   8.3   1   1   1.4e-26   1.9e-22   79.2   5.8     2   104    10   117     8   120 0.87 Type IV leader peptidase family
YbjM                 PF11045.3    125 seq1443_BIOID39045   -            124   1.4e-62  208.8  10.4   1   1   1.2e-66   1.6e-62  208.7   7.2     1   123     1   123     1   124 0.99 Putative inner membrane protein of Enterobacteriaceae
DUF1367              PF07105.6    196 seq1445_BIOID39045   -            199   1.9e-88  294.9   0.1   1   1   1.5e-92   2.1e-88  294.7   0.0     1   196     1   199     1   199 0.98 Protein of unknown function (DUF1367)
Phage_lysis          PF03245.8    125 seq1448_BIOID39045   -            155     9e-49  164.5   8.8   1   1   7.5e-53     1e-48  164.3   6.1     1   124    29   153    29   154 0.99 Bacteriophage lysis protein
GFO_IDH_MocA         PF01408.17   120 seq1449_BIOID39045   -            351   1.9e-32  112.1   0.1   1   1   9.4e-36   4.3e-32  111.0   0.0     1   118    10   128    10   130 0.97 Oxidoreductase family, NAD-binding Rossmann fold
GFO_IDH_MocA_C       PF02894.12   115 seq1449_BIOID39045   -            351   1.2e-11   44.2   0.0   1   1   6.6e-15     3e-11   43.0   0.0     1   108   142   246   142   253 0.91 Oxidoreductase family, C-terminal alpha/beta domain
NAD_binding_3        PF03447.11   117 seq1449_BIOID39045   -            351   5.3e-06   26.7   0.0   1   1     7e-09   3.2e-05   24.1   0.0    16   114    31   126    16   129 0.80 Homoserine dehydrogenase, NAD binding domain
PrpF                 PF04303.8    371 seq1450_BIOID39045   -            350  1.9e-160  533.5   1.9   1   1  3.2e-164  2.2e-160  533.3   1.3     1   371     1   350     1   350 0.99 PrpF protein
S1                   PF00575.18    74 seq1451_BIOID39045   -            557  3.9e-117  382.3  33.3   1   6   7.7e-16     1e-11   44.5   0.6     3    73    19    86    17    87 0.95 S1 RNA binding domain
S1                   PF00575.18    74 seq1451_BIOID39045   -            557  3.9e-117  382.3  33.3   2   6   1.4e-17   1.9e-13   50.1   0.5     3    74   103   171   101   171 0.96 S1 RNA binding domain
S1                   PF00575.18    74 seq1451_BIOID39045   -            557  3.9e-117  382.3  33.3   3   6   3.3e-28   4.6e-24   84.1   0.2     2    74   189   260   188   260 0.97 S1 RNA binding domain
S1                   PF00575.18    74 seq1451_BIOID39045   -            557  3.9e-117  382.3  33.3   4   6   4.2e-26   5.8e-22   77.4   0.2     2    74   274   347   273   347 0.97 S1 RNA binding domain
S1                   PF00575.18    74 seq1451_BIOID39045   -            557  3.9e-117  382.3  33.3   5   6   1.2e-24   1.7e-20   72.7   0.5     2    74   361   434   360   434 0.98 S1 RNA binding domain
S1                   PF00575.18    74 seq1451_BIOID39045   -            557  3.9e-117  382.3  33.3   6   6   1.5e-25   2.1e-21   75.6   0.4     3    74   449   520   447   520 0.98 S1 RNA binding domain
Acyl_transf_3        PF01757.17   340 seq1456_BIOID39045   -            374   9.6e-20   70.5  58.2   1   1     9e-24   1.2e-19   70.2  40.3     2   337    34   340    33   345 0.76 Acyltransferase family
Voltage_CLC          PF00654.15   355 seq1459_BIOID39045   -            438   2.4e-69  233.9  33.2   1   1   1.8e-73   2.4e-69  233.9  23.0     5   354    83   422    79   423 0.91 Voltage gated chloride channel
DUF1656              PF07869.7     58 seq1460_BIOID39045   -             78   6.8e-18   64.0  11.1   1   1   7.4e-22     1e-17   63.5   7.7     3    57    16    70    14    78 0.96 Protein of unknown function (DUF1656)
DUF4104              PF13372.1    185 seq1461_BIOID39045   -            439   2.4e-09   37.0   0.7   1   1   2.9e-13     4e-09   36.3   0.5    10   180   247   409   196   414 0.81 Domain of unknown function (DUF4104)
Iron_traffic         PF04362.9     88 seq1462_BIOID39045   -             91   1.5e-41  139.5   1.1   1   1   1.2e-45   1.7e-41  139.4   0.8     1    88     1    88     1    88 0.99 Bacterial Fe(2+) trafficking
Lactamase_B          PF00753.22   194 seq1464_BIOID39045   -            251   1.5e-33  115.9   0.5   1   1   2.8e-37   1.9e-33  115.6   0.3     3   194     9   165     7   165 0.95 Metallo-beta-lactamase superfamily
Lactamase_B_2        PF12706.2    194 seq1464_BIOID39045   -            251   2.4e-08   33.6   0.1   1   1   5.5e-12   3.8e-08   32.9   0.0     3   187    25   198    23   204 0.59 Beta-lactamase superfamily domain
DUF1364              PF07102.7     94 seq1466_BIOID39045   -             96   5.2e-42  141.5   0.4   1   1   4.2e-46   5.7e-42  141.3   0.3     1    94     1    96     1    96 0.98 Protein of unknown function (DUF1364)
Rieske_2             PF13806.1    104 seq1467_BIOID39045   -            108   2.3e-40  136.3   0.0   1   1   1.9e-44   2.6e-40  136.2   0.0     1   103     3   106     3   107 0.98 Rieske-like [2Fe-2S] domain
HlyD                 PF00529.15   306 seq1468_BIOID39045   -            285   2.2e-46  158.4   6.4   1   2   1.4e-22   3.8e-19   69.0   1.7     1    78    43   120    43   128 0.92 HlyD family secretion protein
HlyD                 PF00529.15   306 seq1468_BIOID39045   -            285   2.2e-46  158.4   6.4   2   2     1e-29   2.8e-26   92.4   0.2   139   302   127   278   116   282 0.91 HlyD family secretion protein
HlyD_2               PF12700.2    328 seq1468_BIOID39045   -            285     1e-21   77.3   0.3   1   1   5.1e-25   1.4e-21   76.9   0.2    15   239    38   229    31   242 0.86 HlyD family secretion protein
HlyD_3               PF13437.1    105 seq1468_BIOID39045   -            285   9.2e-19   67.6   0.1   1   1   2.1e-15   5.7e-12   45.7   0.0     1    82   153   232   153   248 0.90 HlyD family secretion protein
Biotin_lipoyl_2      PF13533.1     50 seq1468_BIOID39045   -            285     4e-18   64.7   2.2   1   1   1.9e-18   5.1e-15   54.7   0.7     1    50    43    92    43   103 0.89 Biotin-lipoyl like
Epimerase            PF01370.16   236 seq1473_BIOID39045   -            355   1.7e-79  266.4   0.0   1   1   9.1e-83   2.1e-79  266.1   0.0     1   236     4   252     4   252 0.97 NAD dependent epimerase/dehydratase family
RmlD_sub_bind        PF04321.12   287 seq1473_BIOID39045   -            355   2.6e-17   62.5   0.0   1   1   1.6e-20   3.6e-17   62.0   0.0     2   254     3   296     1   333 0.78 RmlD substrate binding domain
Polysacc_synt_2      PF02719.10   294 seq1473_BIOID39045   -            355   2.7e-16   59.1   0.0   1   1   1.9e-19   4.3e-16   58.5   0.0     1   117     4   114     4   135 0.93 Polysaccharide biosynthesis protein
NAD_binding_4        PF07993.7    249 seq1473_BIOID39045   -            355   2.3e-15   56.1   0.1   1   1   1.8e-14     4e-11   42.1   0.0    87   198    74   190    62   263 0.84 Male sterility protein
3Beta_HSD            PF01073.14   280 seq1473_BIOID39045   -            355     3e-15   55.5   0.0   1   1   2.1e-18   4.9e-15   54.8   0.0     1   227     5   238     5   247 0.82 3-beta hydroxysteroid dehydrogenase/isomerase family
adh_short            PF00106.20   167 seq1473_BIOID39045   -            355   1.1e-07   31.7   0.3   1   1   5.5e-10   1.2e-06   28.3   0.1     3    96     4    91     2   126 0.79 short chain dehydrogenase
DUF1418              PF07214.7     96 seq1474_BIOID39045   -             95   6.9e-42  140.8   2.2   1   1   5.6e-46   7.6e-42  140.7   1.5     1    96     1    95     1    95 0.99 Protein of unknown function (DUF1418)
DUF1116              PF06545.6    216 seq1475_BIOID39045   -            419   8.4e-99  328.8   1.5   1   1  8.5e-103   1.2e-98  328.4   1.0     1   216    87   303    87   303 0.99 Protein of unknown function (DUF1116)
DUF3393              PF11873.3    204 seq1476_BIOID39045   -            360   7.3e-75  250.8   0.0   1   1   1.4e-78   9.7e-75  250.4   0.0     1   204     3   192     3   192 0.99 Domain of unknown function (DUF3393)
SLT                  PF01464.15   121 seq1476_BIOID39045   -            360   9.6e-30  102.4   0.1   1   1   2.2e-33   1.5e-29  101.8   0.0     3   118   197   320   195   323 0.95 Transglycosylase SLT domain
OpuAC                PF04069.7    257 seq1477_BIOID39045   -            344   6.7e-57  192.6   3.5   1   1     6e-61   8.1e-57  192.3   2.4     2   256    44   326    43   327 0.94 Substrate binding domain of ABC-type glycine betaine transport system
DUF1133              PF06576.6    176 seq1478_BIOID39045   -            180  2.6e-101  336.0   0.5   1   1  2.1e-105  2.9e-101  335.8   0.4     1   174     1   174     1   176 0.99 Protein of unknown function (DUF1133)
Nitroreductase       PF00881.19   165 seq1482_BIOID39045   -            240   1.8e-22   79.7   0.2   1   1   2.8e-26   3.9e-22   78.7   0.1     3   165    10   159     8   159 0.78 Nitroreductase family
Form_Nir_trans       PF01226.12   250 seq1484_BIOID39045   -            268   5.6e-62  208.7  28.4   1   1   4.9e-66   6.6e-62  208.5  19.7    16   249    20   248     4   249 0.92 Formate/nitrite transporter
Glyco_hydro_65m      PF03632.10   370 seq1485_BIOID39045   -            755  5.2e-127  423.4   0.1   1   1  1.5e-130    7e-127  423.0   0.0     2   370   299   677   298   677 0.97 Glycosyl hydrolase family 65 central catalytic domain
Glyco_hydro_65N      PF03636.10   255 seq1485_BIOID39045   -            755   3.5e-57  193.5   0.0   1   1   1.1e-60   5.2e-57  192.9   0.0     1   255     6   241     6   241 0.96 Glycosyl hydrolase family 65, N-terminal domain
Glyco_hydro_65C      PF03633.10    54 seq1485_BIOID39045   -            755     1e-13   51.0   0.0   1   1   5.1e-17   2.3e-13   49.8   0.0     1    52   681   729   681   731 0.95 Glycosyl hydrolase family 65, C-terminal domain
Na_sulph_symp        PF00939.14   471 seq1488_BIOID39045   -            477  6.4e-177  589.0  46.5   1   1  5.4e-181  7.3e-177  588.8  32.3     2   471     4   474     3   474 0.99 Sodium:sulfate symporter transmembrane region
HAD_2                PF13419.1    176 seq1491_BIOID39045   -            221   1.1e-22   81.0   0.1   1   1   1.9e-26   1.3e-22   80.7   0.0     1   176     7   185     7   185 0.91 Haloacid dehalogenase-like hydrolase
LysM                 PF01476.15    44 seq1492_BIOID39045   -            452   1.7e-28   98.0   0.0   1   2   3.2e-18   2.2e-14   52.9   0.0     1    43   343   384   343   385 0.98 LysM domain
LysM                 PF01476.15    44 seq1492_BIOID39045   -            452   1.7e-28   98.0   0.0   2   2   1.6e-13   1.1e-09   37.9   0.0     1    42   402   441   402   443 0.90 LysM domain
SLT                  PF01464.15   121 seq1492_BIOID39045   -            452   5.8e-26   90.2   0.1   1   1   1.4e-29   9.4e-26   89.5   0.1     2   118   103   215   102   218 0.97 Transglycosylase SLT domain
DSPc                 PF00782.15   133 seq1493_BIOID39045   -            451   3.7e-25   87.9   0.0   1   1   1.7e-28   5.8e-25   87.3   0.0     1   132   327   450   327   451 0.96 Dual specificity phosphatase, catalytic domain
PAP2                 PF01569.16   129 seq1493_BIOID39045   -            451     4e-09   36.1   4.6   1   1   1.2e-12     4e-09   36.1   3.2     4   126   106   220   101   223 0.86 PAP2 superfamily
PAP2_3               PF14378.1    191 seq1493_BIOID39045   -            451   4.2e-08   32.8   1.8   1   1   1.2e-11   4.2e-08   32.8   1.3    72   189   102   211    92   213 0.84 PAP2 superfamily
Y_phosphatase        PF00102.22   236 seq1493_BIOID39045   -            451   6.8e-06   25.4   0.0   1   1     3e-09     1e-05   24.8   0.0   152   225   376   440   348   446 0.85 Protein-tyrosine phosphatase
DUF1271              PF06902.6     64 seq1494_BIOID39045   -             76   5.8e-29   99.5   0.0   1   1   4.8e-33   6.6e-29   99.4   0.0     1    64    13    76    13    76 0.98 Protein of unknown function (DUF1271)
Tagatose_6_P_K       PF08013.6    424 seq1495_BIOID39045   -            448  1.6e-208  692.2   0.0   1   1  1.4e-212  1.9e-208  691.9   0.0     2   423    24   446    23   447 0.99 Tagatose 6 phosphate kinase
adh_short            PF00106.20   167 seq1499_BIOID39045   -            240   2.6e-30  105.4   0.6   1   1   7.5e-34   2.6e-30  105.4   0.4     1   165     3   168     3   170 0.95 short chain dehydrogenase
KR                   PF08659.5    181 seq1499_BIOID39045   -            240   7.2e-12   45.2   0.9   1   1   1.5e-14   5.1e-11   42.4   0.2     3   174     5   178     4   185 0.82 KR domain
adh_short_C2         PF13561.1    243 seq1499_BIOID39045   -            240   3.6e-11   43.2   0.1   1   1   1.4e-14   4.6e-11   42.8   0.1     5   200    11   199     9   228 0.87 Enoyl-(Acyl carrier protein) reductase
NAD_binding_10       PF13460.1    183 seq1499_BIOID39045   -            240   4.9e-07   29.8   0.2   1   1   2.3e-10   7.8e-07   29.1   0.1     1   182     5   221     5   222 0.75 NADH(P)-binding
2-Hacid_dh_C         PF02826.14   178 seq1500_BIOID39045   -            312   1.5e-44  151.1   0.0   1   1   2.8e-48   1.9e-44  150.8   0.0     2   178   105   277   104   277 0.95 D-isomer specific 2-hydroxyacid dehydrogenase, NAD binding domain
NAD_binding_2        PF03446.10   162 seq1500_BIOID39045   -            312   1.8e-06   27.8   0.0   1   1   5.4e-10   3.7e-06   26.8   0.0     3    90   138   223   136   240 0.93 NAD binding domain of 6-phosphogluconate dehydrogenase
FUSC                 PF04632.7    650 seq1501_BIOID39045   -            670    4e-163  544.1  47.2   1   1  6.7e-167  4.6e-163  543.9  32.7     1   649    20   662    20   663 0.97 Fusaric acid resistance protein family
FUSC_2               PF13515.1    128 seq1501_BIOID39045   -            670   1.9e-16   60.0  13.4   1   1   2.7e-20   1.9e-16   60.0   9.3     1   125    33   163    31   166 0.86 Fusaric acid resistance protein-like
Acetyltransf_1       PF00583.19    83 seq1504_BIOID39045   -             90   1.8e-06   27.7   0.0   1   1   1.6e-10   2.2e-06   27.5   0.0     3    62    15    69     6    79 0.77 Acetyltransferase (GNAT) family
Peripla_BP_1         PF00532.16   279 seq1506_BIOID39045   -            342   1.9e-94  315.8   0.0   1   1   3.3e-98   2.2e-94  315.6   0.0     1   279    44   337    44   337 0.98 Periplasmic binding proteins and sugar binding domain of LacI family
Peripla_BP_4         PF13407.1    258 seq1506_BIOID39045   -            342   2.1e-19   69.8   0.0   1   1   3.8e-23   2.6e-19   69.4   0.0     5   257    51   296    49   297 0.87 Periplasmic binding protein domain
UDPG_MGDP_dh_N       PF03721.9    185 seq1507_BIOID39045   -            390     1e-38  132.4   0.1   1   1     5e-42   2.3e-38  131.3   0.0     1   179     1   168     1   177 0.93 UDP-glucose/GDP-mannose dehydrogenase family, NAD binding domain
UDPG_MGDP_dh         PF00984.14    96 seq1507_BIOID39045   -            390   1.4e-27   95.6   0.0   1   1   5.9e-31   2.7e-27   94.6   0.0     3    95   192   284   190   285 0.97 UDP-glucose/GDP-mannose dehydrogenase family, central domain
UDPG_MGDP_dh_C       PF03720.10   106 seq1507_BIOID39045   -            390   9.8e-09   35.2   0.6   1   1   3.9e-11   1.8e-07   31.1   0.1     3    82   304   377   302   387 0.88 UDP-glucose/GDP-mannose dehydrogenase family, UDP binding domain
Pertussis_S1         PF02917.9    233 seq1508_BIOID39045   -            241   1.8e-17   63.5   2.4   1   1     6e-21   4.1e-17   62.4   1.7     3   175    19   181    17   199 0.82 Pertussis toxin, subunit 1
Enterotoxin_a        PF01375.12   260 seq1508_BIOID39045   -            241   4.1e-07   29.4   0.6   1   1   9.5e-11   6.5e-07   28.7   0.4     8   103     5    97     1   171 0.79 Heat-labile enterotoxin alpha chain
RimK                 PF08443.6    190 seq1509_BIOID39045   -            300   1.9e-82  275.2   0.0   1   1   8.6e-86   2.4e-82  274.9   0.0     1   190    97   286    97   286 1.00 RimK-like ATP-grasp domain
GSH-S_ATP            PF02955.11   174 seq1509_BIOID39045   -            300   9.1e-19   67.1   0.2   1   1   4.9e-22   1.3e-18   66.5   0.2    13   163   115   265   103   276 0.84 Prokaryotic glutathione synthetase, ATP-grasp domain
ATP-grasp_4          PF13535.1    184 seq1509_BIOID39045   -            300   6.4e-15   55.2   0.0   1   1   3.3e-18     9e-15   54.7   0.0     1   177    96   263    96   268 0.82 ATP-grasp domain
ATP-grasp_3          PF02655.9    161 seq1509_BIOID39045   -            300     2e-09   37.3   0.0   1   1   1.1e-12   3.1e-09   36.7   0.0     1   156    97   263    97   266 0.79 ATP-grasp domain
Dala_Dala_lig_C      PF07478.8    203 seq1509_BIOID39045   -            300   1.3e-05   24.5   0.2   1   1   1.7e-08   4.6e-05   22.7   0.1    33   177   135   267   107   273 0.76 D-ala D-ala ligase C-terminus
NTP_transferase      PF00483.18   248 seq1510_BIOID39045   -            293     1e-72  244.2   0.0   1   1   1.8e-76   1.2e-72  244.0   0.0     1   246     2   238     2   240 0.98 Nucleotidyl transferase
NTP_transf_3         PF12804.2    179 seq1510_BIOID39045   -            293   9.8e-09   35.5   0.0   1   1   1.8e-12   1.2e-08   35.1   0.0     1   120     3   133     3   188 0.83 MobA-like NTP transferase domain
AA_permease          PF00324.16   479 seq1511_BIOID39045   -            472    4e-114  381.4  43.0   1   1  7.1e-118  4.9e-114  381.1  29.8     1   465    39   463    39   471 0.93 Amino acid permease
AA_permease_2        PF13520.1    426 seq1511_BIOID39045   -            472   8.3e-43  146.3  47.2   1   1   1.6e-46   1.1e-42  145.9  32.7     9   410    43   444    39   464 0.82 Amino acid permease
TP_methylase         PF00590.15   210 seq1513_BIOID39045   -            457   4.5e-49  166.8   0.1   1   1   1.5e-52     7e-49  166.2   0.0     2   209   218   426   217   427 0.92 Tetrapyrrole (Corrin/Porphyrin) Methylases
NAD_binding_7        PF13241.1    103 seq1513_BIOID39045   -            457   7.5e-28   96.7   0.1   1   1   1.6e-29   7.5e-26   90.2   0.0     1   103     6   115     6   115 0.89 Putative NAD(P)-binding
CysG_dimeriser       PF10414.4     60 seq1513_BIOID39045   -            457   3.1e-19   68.0   1.1   1   1   2.2e-22     1e-18   66.4   0.8     2    60   150   209   149   209 0.97 Sirohaem synthase dimerisation region
OsmC                 PF02566.14   100 seq1514_BIOID39045   -            143   1.5e-19   69.9   0.1   1   1   1.4e-23   1.9e-19   69.5   0.0     2    99    42   139    41   140 0.89 OsmC-like protein
Bac_DNA_binding      PF00216.16    90 seq1516_BIOID39045   -             94   2.1e-30  104.4   0.0   1   1   1.7e-34   2.3e-30  104.3   0.0     1    90     1    91     1    91 0.97 Bacterial DNA-binding protein
Nuc_H_symport        PF03825.11   400 seq1519_BIOID39045   -            434  3.6e-189  628.4  40.9   1   1    6e-193  4.1e-189  628.2  28.3     1   399    17   422    17   423 1.00 Nucleoside H+ symporter
MFS_1                PF07690.11   354 seq1519_BIOID39045   -            434     3e-11   42.5  55.9   1   1   2.5e-12   1.7e-08   33.5  12.3    33   173   268   418   257   432 0.83 Major Facilitator Superfamily
DUF2877              PF11392.3    111 seq1521_BIOID39045   -            271     2e-28   98.6   0.0   1   1   2.9e-32     4e-28   97.7   0.0     1   110   158   265   158   266 0.89 Protein of unknown function (DUF2877)
DUF2622              PF11080.3     96 seq1522_BIOID39045   -             98   2.5e-05   23.9   0.0   1   1   2.3e-09   3.2e-05   23.5   0.0     7    93     8    94     3    96 0.89 Protein of unknown function (DUF2622)
MFS_1                PF07690.11   354 seq1523_BIOID39045   -            394   1.1e-36  126.1  55.2   1   2   1.5e-29     1e-25   90.1  17.3     2   188    17   198    16   220 0.86 Major Facilitator Superfamily
MFS_1                PF07690.11   354 seq1523_BIOID39045   -            394   1.1e-36  126.1  55.2   2   2     1e-14   7.2e-11   41.3  16.1     3   175   218   387   216   394 0.89 Major Facilitator Superfamily
Sugar_tr             PF00083.19   451 seq1523_BIOID39045   -            394   3.2e-12   45.6  16.5   1   1   4.7e-16   3.2e-12   45.6  11.4    43   188    39   181    11   184 0.83 Sugar (and other) transporter
Phage_Nu1            PF07471.7    164 seq1527_BIOID39045   -            169   4.2e-18   65.2   0.0   1   1   4.3e-22   5.8e-18   64.7   0.0    72   163    59   150    45   151 0.88 Phage DNA packaging protein Nu1
DUF2566              PF10753.4     55 seq1529_BIOID39045   -             57   1.8e-28   98.0   9.3   1   1   1.4e-32     2e-28   97.9   6.5     1    55     3    57     3    57 0.98 Protein of unknown function (DUF2566)
Competence           PF03772.11   271 seq1530_BIOID39045   -            754   2.6e-54  184.0  37.2   1   1   5.6e-58   2.6e-54  184.0  25.8     3   268   202   469   200   475 0.93 Competence protein
Lactamase_B          PF00753.22   194 seq1530_BIOID39045   -            754   8.3e-13   48.3   0.0   1   1   3.2e-16   1.5e-12   47.5   0.0     4   176   507   671   504   688 0.89 Metallo-beta-lactamase superfamily
DUF4131              PF13567.1    176 seq1530_BIOID39045   -            754   5.5e-08   32.3   3.0   1   1   1.2e-11   5.5e-08   32.3   2.1     1   163    11   157    11   169 0.85 Domain of unknown function (DUF4131)
PHP                  PF02811.14   175 seq1531_BIOID39045   -            245   1.5e-17   63.8   1.3   1   1   1.9e-21   2.6e-17   63.0   0.9     1   169     4   164     4   174 0.91 PHP domain
PTSIIB_sorb          PF03830.10   151 seq1536_BIOID39045   -            169   4.7e-55  185.4   0.2   1   1   3.9e-59   5.4e-55  185.3   0.1     1   149    15   162    15   164 0.99 PTS system sorbose subfamily IIB component
Acetyltransf_1       PF00583.19    83 seq1538_BIOID39045   -            224   2.1e-05   24.3   0.5   1   1   3.8e-09   5.3e-05   23.0   0.3    39    78   170   209   144   214 0.93 Acetyltransferase (GNAT) family
YbjN                 PF10722.4    127 seq1539_BIOID39045   -            158   6.8e-14   51.8   0.2   1   1   5.8e-18   7.9e-14   51.6   0.2     2   123     9   132     8   136 0.97 Putative bacterial sensory transduction regulator
HTH_AraC             PF00165.18    42 seq1540_BIOID39045   -            307   2.8e-21   74.5   0.1   1   2   6.4e-14   2.9e-10   39.5   0.0     1    41   203   243   203   244 0.96 Bacterial regulatory helix-turn-helix proteins, AraC family
HTH_AraC             PF00165.18    42 seq1540_BIOID39045   -            307   2.8e-21   74.5   0.1   2   2   7.6e-12   3.5e-08   32.9   0.0     1    41   255   293   255   294 0.93 Bacterial regulatory helix-turn-helix proteins, AraC family
HTH_18               PF12833.2     81 seq1540_BIOID39045   -            307   8.5e-17   60.9   0.1   1   1   2.8e-20   1.3e-16   60.3   0.0     2    80   217   294   216   295 0.94 Helix-turn-helix domain
AraC_binding         PF02311.14   136 seq1540_BIOID39045   -            307   4.8e-07   29.4   0.3   1   1   3.2e-10   1.5e-06   27.8   0.1    27    92    75   140    68   204 0.86 AraC-like ligand binding domain
Terminase_GpA        PF05876.7    557 seq1541_BIOID39045   -            642    7e-180  598.9   0.1   1   1  6.5e-184  8.8e-180  598.6   0.1     1   547    39   601    39   609 0.98 Phage terminase large subunit (GpA)
Aconitase            PF00330.15   465 seq1542_BIOID39045   -            753   4.2e-47  160.5   0.1   1   1   8.9e-51   6.1e-47  160.0   0.0    91   450   113   456    38   471 0.87 Aconitase family (aconitate hydratase)
Aconitase_C          PF00694.14   131 seq1542_BIOID39045   -            753   5.1e-06   26.5   0.0   1   1   1.7e-09   1.2e-05   25.3   0.0    84   130   637   684   624   685 0.89 Aconitase C-terminal domain
AA_kinase            PF00696.23   241 seq1543_BIOID39045   -            298   1.4e-24   86.8   0.0   1   1   1.8e-28   2.5e-24   86.0   0.0     1   239     2   277     2   279 0.82 Amino acid kinase family
BolA                 PF01722.13    75 seq1544_BIOID39045   -            105   2.2e-29  101.0   0.1   1   1   1.9e-33   2.5e-29  100.8   0.1     1    75    10    85     9    85 0.97 BolA-like protein
EII-Sor              PF03609.9    237 seq1550_BIOID39045   -            259   1.2e-79  266.8  26.2   1   1   9.9e-84   1.3e-79  266.6  18.2     1   236     1   236     1   237 1.00 PTS system sorbose-specific iic component
Nitrate_red_del      PF02613.10   136 seq1552_BIOID39045   -            184   9.1e-20   70.7   0.2   1   1   9.7e-24   1.3e-19   70.2   0.2     3   135    31   150    29   151 0.90 Nitrate reductase delta subunit
DegT_DnrJ_EryC1      PF01041.12   363 seq1553_BIOID39045   -            376   3.7e-87  292.6   0.0   1   1   9.7e-91   4.4e-87  292.3   0.0     7   361    13   370     9   372 0.93 DegT/DnrJ/EryC1/StrS aminotransferase family
Aminotran_1_2        PF00155.16   363 seq1553_BIOID39045   -            376   7.6e-11   41.4   0.1   1   1   3.7e-14   1.7e-10   40.3   0.0    67   189    46   154     9   187 0.88 Aminotransferase class I and II
Aminotran_5          PF00266.14   371 seq1553_BIOID39045   -            376   4.7e-08   32.0   0.1   1   1   1.6e-11   7.5e-08   31.3   0.0    62   182    47   159    33   204 0.90 Aminotransferase class-V
AzlC                 PF03591.9    143 seq1554_BIOID39045   -            245   7.3e-42  142.5  10.2   1   1   5.3e-46   7.3e-42  142.5   7.1     1   141    23   165    23   167 0.97 AzlC protein
HAD_2                PF13419.1    176 seq1555_BIOID39045   -            219   2.6e-24   86.3   0.0   1   1   6.7e-28   3.1e-24   86.0   0.0     1   176     6   190     6   190 0.87 Haloacid dehalogenase-like hydrolase
Hydrolase            PF00702.21   204 seq1555_BIOID39045   -            219   1.8e-11   44.8   0.0   1   1   6.2e-15   2.8e-11   44.2   0.0     3   203     5   183     3   184 0.83 haloacid dehalogenase-like hydrolase
Hydrolase_like       PF13242.1     75 seq1555_BIOID39045   -            219   3.1e-07   29.8   0.0   1   1   1.3e-10   6.1e-07   28.9   0.0     2    56   145   198   144   208 0.92 HAD-hyrolase-like
DDE_Tnp_IS66_C       PF13817.1     39 seq1556_BIOID39045   -            119   3.1e-20   71.7   0.3   1   1   7.5e-24   5.2e-20   71.0   0.2     2    39    76   113    75   113 0.99 IS66 C-terminal element
DDE_Tnp_IS66         PF03050.9    271 seq1556_BIOID39045   -            119   1.5e-18   66.9   0.0   1   1   2.5e-22   1.7e-18   66.7   0.0   205   271     3    69     1    69 0.95 Transposase IS66 family
DUF754               PF05449.6     83 seq1558_BIOID39045   -             92   5.1e-28   96.8   3.6   1   1   4.2e-32   5.7e-28   96.6   2.5     1    80     8    87     8    90 0.97 Protein of unknown function (DUF754)
SBP_bac_8            PF13416.1    281 seq1559_BIOID39045   -            420   2.6e-37  128.9   2.2   1   1     1e-40   3.5e-37  128.5   1.5     3   280    96   386    94   387 0.86 Bacterial extracellular solute-binding protein
SBP_bac_6            PF13343.1    242 seq1559_BIOID39045   -            420   1.4e-27   96.4   0.8   1   1   6.3e-31   2.2e-27   95.8   0.6     5   216   130   368   108   398 0.85 Bacterial extracellular solute-binding protein
SBP_bac_1            PF01547.20   314 seq1559_BIOID39045   -            420   8.7e-17   61.6   6.9   1   1   3.8e-20   1.3e-16   61.1   4.8    17   311    94   353    84   356 0.75 Bacterial extracellular solute-binding protein
SBP_bac_11           PF13531.1    231 seq1559_BIOID39045   -            420   1.7e-07   30.9   0.0   1   1   3.3e-10   1.1e-06   28.3   0.0    15   228    94   361    89   363 0.77 Bacterial extracellular solute-binding protein
DUF3418              PF11898.3    586 seq1561_BIOID39045   -           1300  4.9e-242  804.4   0.6   1   1  2.9e-245  6.5e-242  804.0   0.4     2   586   712  1298   711  1298 0.99 Domain of unknown function (DUF3418)
HA2                  PF04408.18   102 seq1561_BIOID39045   -           1300   2.7e-24   85.0   0.0   1   1   2.5e-27   5.8e-24   83.9   0.0     2   101   465   558   464   559 0.90 Helicase associated domain (HA2)
OB_NTP_bind          PF07717.11   111 seq1561_BIOID39045   -           1300   1.3e-23   82.7   0.0   1   1   1.1e-26   2.6e-23   81.7   0.0     2   111   600   699   599   699 0.97 Oligonucleotide/oligosaccharide-binding (OB)-fold
Helicase_C           PF00271.26    78 seq1561_BIOID39045   -           1300   1.1e-10   41.0   0.1   1   1   1.1e-13   2.5e-10   39.9   0.1     2    77   312   403   311   404 0.94 Helicase conserved C-terminal domain
DEAD                 PF00270.24   173 seq1561_BIOID39045   -           1300   1.2e-06   27.9   0.0   1   1   1.3e-09   3.1e-06   26.6   0.0     7   167    86   233    80   239 0.72 DEAD/DEAH box helicase
Sugar_tr             PF00083.19   451 seq1562_BIOID39045   -            438   8.8e-28   96.9  33.8   1   1   1.1e-29     5e-26   91.1  23.4     6   417    27   407    23   432 0.76 Sugar (and other) transporter
MFS_1                PF07690.11   354 seq1562_BIOID39045   -            438     2e-27   95.7  50.7   1   2   1.9e-19   8.9e-16   57.4  17.2    38   258    70   296    27   303 0.68 Major Facilitator Superfamily
MFS_1                PF07690.11   354 seq1562_BIOID39045   -            438     2e-27   95.7  50.7   2   2   6.3e-15   2.9e-11   42.6  14.5    44   172   298   431   291   438 0.84 Major Facilitator Superfamily
MFS_2                PF13347.1    427 seq1562_BIOID39045   -            438   1.8e-09   36.4  21.7   1   1   3.9e-13   1.8e-09   36.4  15.0    33   343    56   372    43   383 0.80 MFS/sugar transport protein
DUF4223              PF13978.1     56 seq1563_BIOID39045   -             55   1.2e-36  124.0   0.7   1   1   9.5e-41   1.3e-36  123.9   0.5     1    55     1    55     1    55 0.99 Protein of unknown function (DUF4223)
Cytochrom_NNT        PF03264.9    174 seq1567_BIOID39045   -            390   2.9e-65  218.8   7.6   1   1   4.6e-68   3.1e-64  215.4   4.3     2   174    11   184    10   184 0.98 NapC/NirT cytochrome c family, N-terminal region
Trigger_N            PF05697.8    145 seq1568_BIOID39045   -            432   6.8e-46  155.5   0.2   1   1   1.5e-49   6.8e-46  155.5   0.1     1   145     1   145     1   145 0.99 Bacterial trigger factor protein (TF)
Trigger_C            PF05698.9    162 seq1568_BIOID39045   -            432   5.7e-39  133.4  11.0   1   1   1.2e-42   5.7e-39  133.4   7.6     1   161   262   412   262   413 0.99 Bacterial trigger factor protein (TF) C-terminus
FKBP_C               PF00254.23    94 seq1568_BIOID39045   -            432     8e-17   60.9   0.4   1   1   4.7e-20   2.1e-16   59.5   0.3     5    93   158   237   154   238 0.93 FKBP-type peptidyl-prolyl cis-trans isomerase
HATPase_c            PF02518.21   111 seq1569_BIOID39045   -            608   2.3e-24   85.1   0.0   1   1   2.1e-27   4.1e-24   84.3   0.0     2   109   496   599   495   601 0.96 Histidine kinase-, DNA gyrase B-, and HSP90-like ATPase
PAS                  PF00989.19   113 seq1569_BIOID39045   -            608   7.9e-22   77.0   0.3   1   1   1.9e-24   3.8e-21   74.8   0.0     4   112   265   369   262   370 0.96 PAS fold
HisKA                PF00512.20    68 seq1569_BIOID39045   -            608   3.4e-17   62.0   0.3   1   1   1.2e-19   2.3e-16   59.4   0.0     2    65   389   450   388   453 0.95 His Kinase A (phospho-acceptor) domain
PAS_9                PF13426.1    104 seq1569_BIOID39045   -            608     3e-14   53.1   0.0   1   1   6.3e-17   1.2e-13   51.2   0.0     2   103   273   371   272   372 0.95 PAS domain
PAS_4                PF08448.5    110 seq1569_BIOID39045   -            608   1.4e-11   44.2   0.2   1   1   3.8e-14   7.5e-11   41.9   0.0     2   110   269   375   268   375 0.90 PAS fold
HAMP                 PF00672.20    70 seq1569_BIOID39045   -            608   1.5e-06   28.1   1.7   1   1   2.9e-09   5.6e-06   26.3   1.2     2    70   193   259   192   259 0.88 HAMP domain
PAS_8                PF13188.1     64 seq1569_BIOID39045   -            608   9.4e-06   25.1   0.0   1   1     2e-08   3.9e-05   23.2   0.0     6    47   267   312   261   328 0.79 PAS domain
ABC_tran             PF00005.22   118 seq1570_BIOID39045   -            540   8.7e-30  103.4   0.1   1   2   3.8e-21   2.6e-17   63.1   0.0     1   118    80   198    80   198 0.96 ABC transporter
ABC_tran             PF00005.22   118 seq1570_BIOID39045   -            540   8.7e-30  103.4   0.1   2   2   2.2e-13   1.5e-09   38.0   0.0     3   117   334   460   332   461 0.76 ABC transporter
Glyco_hydro_108      PF05838.7     83 seq1572_BIOID39045   -            181   1.6e-28   98.4   0.0   1   1   3.3e-32   2.3e-28   98.0   0.0     1    83     6    91     6    91 0.98 Glycosyl hydrolase 108
PG_binding_3         PF09374.5     72 seq1572_BIOID39045   -            181   2.6e-20   72.0   0.1   1   1   5.7e-24   3.9e-20   71.4   0.1     2    71    95   178    94   179 0.97 Predicted Peptidoglycan domain
DUF1097              PF06496.6    144 seq1576_BIOID39045   -            173   1.6e-46  157.6  25.0   1   1   1.4e-50   1.9e-46  157.3  17.4     1   143    18   156    18   157 0.99 Protein of unknown function (DUF1097)
DUF1602              PF07673.9     39 seq1578_BIOID39045   -             47   8.8e-10   37.7   3.5   1   1   8.9e-14   1.2e-09   37.3   2.4     1    30    17    46    17    47 0.96 Protein of unknown function (DUF1602)
EIID-AGA             PF03613.9    264 seq1580_BIOID39045   -            292   2.9e-96  321.3   9.1   1   1  2.4e-100   3.3e-96  321.1   6.3     2   263    35   291    34   292 0.99 PTS system mannose/fructose/sorbose family IID component
Ald_Xan_dh_C2        PF02738.13   543 seq1581_BIOID39045   -            765    4e-174  579.8   0.0   1   1  7.5e-178  5.1e-174  579.4   0.0    12   543   159   700   147   700 0.98 Molybdopterin-binding domain of aldehyde dehydrogenase
Ald_Xan_dh_C         PF01315.17   111 seq1581_BIOID39045   -            765   6.7e-35  119.4   0.1   1   1   2.2e-38   1.5e-34  118.2   0.0     1   111    23   139    23   139 0.92 Aldehyde oxidase and xanthine dehydrogenase, a/b hammerhead domain
ABC_tran             PF00005.22   118 seq1582_BIOID39045   -            360     1e-20   74.1   0.0   1   1   7.3e-24     2e-20   73.2   0.0     1   117    44   162    44   163 0.93 ABC transporter
TOBE                 PF03459.12    64 seq1582_BIOID39045   -            360   1.2e-09   38.0   0.0   1   1   2.5e-09   6.7e-06   26.0   0.0     4    64   295   350   292   350 0.92 TOBE domain
TOBE_2               PF08402.5     75 seq1582_BIOID39045   -            360   2.4e-09   36.9   0.0   1   1   1.8e-12   4.8e-09   35.9   0.0     2    75   282   351   281   351 0.88 TOBE domain
AzlD                 PF05437.7     99 seq1583_BIOID39045   -            111   2.4e-12   46.5   5.6   1   1   2.1e-16   2.9e-12   46.2   3.9     1    98     5   104     5   105 0.92 Branched-chain amino acid transport protein (AzlD)
ABC_tran             PF00005.22   118 seq1587_BIOID39045   -            371   4.9e-22   78.4   0.0   1   1   3.1e-25   1.1e-21   77.3   0.0     1   117    43   161    43   162 0.92 ABC transporter
TOBE_2               PF08402.5     75 seq1587_BIOID39045   -            371     8e-12   44.8   0.3   1   1   1.1e-14   3.7e-11   42.7   0.1     1    75   283   355   283   355 0.95 TOBE domain
Enterotoxin_a        PF01375.12   260 seq1588_BIOID39045   -            259  3.9e-129  429.3   0.0   1   1  3.2e-133  4.3e-129  429.2   0.0     2   260     3   259     2   259 0.99 Heat-labile enterotoxin alpha chain
Abhydrolase_6        PF12697.2    228 seq1589_BIOID39045   -            382     3e-12   46.8   0.2   1   1     2e-15   9.1e-12   45.2   0.1    18   220   110   362    97   366 0.76 Alpha/beta hydrolase family
Abhydrolase_5        PF12695.2    142 seq1589_BIOID39045   -            382   1.5e-11   44.0   0.4   1   1   3.4e-14   1.5e-10   40.8   0.2    14   141   105   357    90   358 0.78 Alpha/beta hydrolase family
Peptidase_S15        PF02129.13   272 seq1589_BIOID39045   -            382   8.2e-05   22.0   0.1   1   1   3.6e-08   0.00016   21.0   0.0     2   140    71   201    71   359 0.67 X-Pro dipeptidyl-peptidase (S15 family)
Bac_Ubq_Cox          PF01654.12   436 seq1591_BIOID39045   -            523  1.2e-183  610.3  21.3   1   1    1e-187  1.4e-183  610.1  14.7     1   435     8   503     8   504 0.98 Bacterial Cytochrome Ubiquinol Oxidase
Polysacc_synt        PF01943.12   273 seq1592_BIOID39045   -            416   1.4e-13   50.6  19.1   1   1     1e-17   1.4e-13   50.6  13.3     1   272     3   283     3   284 0.83 Polysaccharide biosynthesis protein
DUF3029              PF11230.3    487 seq1593_BIOID39045   -            559  4.3e-235  780.3   0.0   1   1  3.7e-239  5.1e-235  780.1   0.0     2   487    65   547    64   547 1.00 Protein of unknown function (DUF3029)
MarR                 PF01047.17    59 seq1594_BIOID39045   -            176   1.6e-17   62.8   2.8   1   1   1.3e-20     6e-17   60.9   0.1     1    58    53   112    53   113 0.98 MarR family
MarR_2               PF12802.2     62 seq1594_BIOID39045   -            176     1e-08   34.5   0.1   1   1   4.8e-12   2.2e-08   33.5   0.0     5    61    55   111    51   112 0.90 MarR family
HTH_27               PF13463.1     68 seq1594_BIOID39045   -            176   3.6e-07   30.3   0.1   1   1   1.8e-10   8.1e-07   29.1   0.0    17    68    70   121    54   121 0.86 Winged helix DNA-binding domain
LysR_substrate       PF03466.15   209 seq1595_BIOID39045   -            304   9.1e-45  152.2   0.0   1   1   1.8e-48   1.3e-44  151.7   0.0     2   208    89   293    88   294 0.93 LysR substrate binding domain
HTH_1                PF00126.22    60 seq1595_BIOID39045   -            304   1.4e-21   75.8   0.6   1   1   1.1e-24   7.2e-21   73.5   0.6     3    60     7    64     5    64 0.97 Bacterial regulatory helix-turn-helix protein, lysR family
Molybdopterin        PF00384.17   432 seq1597_BIOID39045   -            848  1.1e-106  357.1   0.0   1   1  1.9e-110  1.3e-106  356.8   0.0     1   431    99   572    99   573 0.94 Molybdopterin oxidoreductase
Molydop_binding      PF01568.16   109 seq1597_BIOID39045   -            848   8.1e-22   76.9   0.0   1   1   2.3e-25   1.5e-21   76.0   0.0     1   108   690   811   690   812 0.95 Molydopterin dinucleotide binding domain
ABC_membrane         PF00664.18   275 seq1598_BIOID39045   -            582   2.7e-55  187.6  14.5   1   1   1.1e-58   3.9e-55  187.0  10.0     6   275    29   298    24   298 0.94 ABC transporter transmembrane region
ABC_tran             PF00005.22   118 seq1598_BIOID39045   -            582   2.2e-22   79.5   0.3   1   1   1.8e-25   6.1e-22   78.0   0.0     1   118   383   509   383   509 0.98 ABC transporter
gpW                  PF02831.10    68 seq1600_BIOID39045   -             68   2.2e-33  113.4   2.3   1   1   1.8e-37   2.4e-33  113.3   1.6     1    68     1    68     1    68 0.99 gpW
ABC_tran             PF00005.22   118 seq1601_BIOID39045   -            404   1.4e-27   96.2   0.0   1   1   5.6e-31   2.5e-27   95.4   0.0     1   117    86   204    86   205 0.93 ABC transporter
TOBE_2               PF08402.5     75 seq1601_BIOID39045   -            404   7.8e-20   70.5   0.0   1   1   4.3e-23     2e-19   69.2   0.0     1    75   322   402   322   402 0.93 TOBE domain
DUF2819              PF10995.3    317 seq1604_BIOID39045   -            523  3.2e-129  430.1   0.0   1   1    3e-133  4.1e-129  429.7   0.0     2   317   163   474   162   474 0.99 Protein of unknown function (DUF2819)
EIIA-man             PF03610.11   116 seq1605_BIOID39045   -            144   1.3e-32  112.2   0.0   1   1   1.1e-36   1.5e-32  112.0   0.0     1   114     3   115     3   117 0.97 PTS system fructose IIA component
AMNp_N               PF10423.4    160 seq1607_BIOID39045   -            519   1.2e-50  171.1   0.1   1   1   2.7e-54   1.8e-50  170.5   0.1     2   158    47   205    46   207 0.96 Bacterial AMP nucleoside phosphorylase N-terminus
PNP_UDP_1            PF01048.15   234 seq1607_BIOID39045   -            519   5.4e-20   71.2   0.0   1   1   1.2e-23   8.5e-20   70.6   0.0    33   200   297   464   264   487 0.83 Phosphorylase superfamily
MFS_1                PF07690.11   354 seq1608_BIOID39045   -            417   5.7e-39  133.7  62.6   1   2   3.2e-31   2.2e-27   95.6  18.9     1   224    41   261    40   270 0.82 Major Facilitator Superfamily
MFS_1                PF07690.11   354 seq1608_BIOID39045   -            417   5.7e-39  133.7  62.6   2   2   9.1e-15   6.2e-11   41.5  23.0     7   168   249   407   247   415 0.82 Major Facilitator Superfamily
Sugar_tr             PF00083.19   451 seq1608_BIOID39045   -            417   8.2e-14   50.9  35.8   1   1   2.6e-17   1.8e-13   49.7   8.0    46   197    71   217    14   223 0.91 Sugar (and other) transporter
Phage_portal_2       PF05136.8    355 seq1610_BIOID39045   -            530  1.9e-107  358.7   0.2   1   1  1.7e-111  2.3e-107  358.5   0.1     1   355    26   398    26   398 0.98 Phage portal protein, lambda family
CLP_protease         PF00574.18   182 seq1612_BIOID39045   -            207   9.3e-87  289.2   0.0   1   1     8e-91   1.1e-86  289.0   0.0     1   181    25   205    25   206 0.99 Clp protease
LT-IIB               PF06453.6    122 seq1613_BIOID39045   -            127   4.5e-76  252.1   0.2   1   1   3.7e-80   5.1e-76  252.0   0.1     1   122     5   126     5   126 1.00 Type II heat-labile enterotoxin , B subunit (LT-IIB)
Porin_OmpG           PF09381.5    301 seq1614_BIOID39045   -            301  3.4e-218  722.3  13.0   1   1  8.5e-222  3.9e-218  722.1   9.0     1   301     1   301     1   301 1.00 Outer membrane protein G (OmpG)
DUF481               PF04338.7    210 seq1614_BIOID39045   -            301   9.9e-06   25.2   2.3   1   1   2.2e-09   9.9e-06   25.2   1.6    93   197    95   206    91   212 0.84 Protein of unknown function, DUF481
HlyD                 PF00529.15   306 seq1615_BIOID39045   -            390   3.6e-79  266.1  15.0   1   1   1.3e-82   4.5e-79  265.8  10.4     1   306    60   343    60   343 0.99 HlyD family secretion protein
HlyD_2               PF12700.2    328 seq1615_BIOID39045   -            390   2.2e-17   63.1   1.3   1   1   9.2e-21   3.1e-17   62.6   0.9    20   234    60   290    51   316 0.77 HlyD family secretion protein
HlyD_3               PF13437.1    105 seq1615_BIOID39045   -            390   5.2e-16   58.7   3.5   1   1   1.4e-16   4.9e-13   49.2   0.2     2   105   218   338   217   338 0.79 HlyD family secretion protein
Biotin_lipoyl_2      PF13533.1     50 seq1615_BIOID39045   -            390   1.1e-08   34.4   1.6   1   1   5.4e-11   1.9e-07   30.5   0.1     2    49    61   108    60   109 0.91 Biotin-lipoyl like
BPD_transp_2         PF02653.11   267 seq1616_BIOID39045   -            342   8.3e-46  155.9  43.3   1   1   8.5e-50   1.2e-45  155.5  30.0     5   267    40   301    36   301 0.97 Branched-chain amino acid transport system / permease component
Amidohydro_5         PF13594.1     68 seq1617_BIOID39045   -             91   1.5e-05   24.5   0.8   1   1   1.4e-09   1.9e-05   24.2   0.6     3    54    24    65    22    86 0.71 Amidohydrolase
DUF2222              PF09984.4    146 seq1618_BIOID39045   -            918   9.4e-58  193.6   0.2   1   1   7.9e-61   1.8e-57  192.7   0.1     1   146    31   178    31   178 0.98 Uncharacterized signal transduction histidine kinase domain (DUF2222)
HATPase_c            PF02518.21   111 seq1618_BIOID39045   -            918     8e-33  112.3   0.2   1   1   6.4e-36   1.5e-32  111.5   0.2     1   110   404   518   404   519 0.97 Histidine kinase-, DNA gyrase B-, and HSP90-like ATPase
Response_reg         PF00072.19   112 seq1618_BIOID39045   -            918   1.6e-28   98.8   0.6   1   1   7.1e-32   1.6e-28   98.8   0.4     1   110   670   780   670   782 0.97 Response regulator receiver domain
HisKA                PF00512.20    68 seq1618_BIOID39045   -            918   5.4e-22   77.4   2.7   1   1   3.9e-25     9e-22   76.7   0.1     2    68   293   357   292   357 0.98 His Kinase A (phospho-acceptor) domain
Hpt                  PF01627.18    90 seq1618_BIOID39045   -            918   6.1e-14   51.6   0.1   1   1   2.7e-17   6.1e-14   51.6   0.1     1    88   828   910   828   912 0.93 Hpt domain
HAMP                 PF00672.20    70 seq1618_BIOID39045   -            918   7.7e-13   48.3   0.5   1   1   3.4e-16   7.7e-13   48.3   0.3     2    68   181   247   180   249 0.96 HAMP domain
Sigma54_activat      PF00158.21   168 seq1622_BIOID39045   -            461   7.6e-74  246.6   0.2   1   1   4.6e-77   1.3e-73  245.9   0.1     2   167   146   311   145   312 0.99 Sigma-54 interaction domain
Response_reg         PF00072.19   112 seq1622_BIOID39045   -            461   3.4e-31  107.4   0.3   1   1   2.6e-34   7.2e-31  106.3   0.2     1   108     7   113     7   117 0.98 Response regulator receiver domain
HTH_8                PF02954.14    42 seq1622_BIOID39045   -            461   5.9e-14   51.2   2.7   1   1   4.9e-17   1.4e-13   50.0   1.9     3    42   415   454   413   454 0.96 Bacterial regulatory protein, Fis family
AAA_5                PF07728.9    139 seq1622_BIOID39045   -            461   5.8e-07   29.2   0.3   1   1   9.3e-10   2.5e-06   27.1   0.0     2   123   169   287   168   297 0.80 AAA domain (dynein-related subfamily)
AAA                  PF00004.24   132 seq1622_BIOID39045   -            461   2.8e-06   27.4   0.2   1   1   1.3e-08   3.5e-05   23.9   0.0     1   112   169   290   169   309 0.77 ATPase family associated with various cellular activities (AAA)
TetR_N               PF00440.18    47 seq1623_BIOID39045   -            199   2.5e-11   42.9   0.0   1   1   2.9e-15   3.9e-11   42.2   0.0     1    46    13    58    13    59 0.93 Bacterial regulatory proteins, tetR family
LamB                 PF02264.10   398 seq1625_BIOID39045   -            446  2.2e-168  560.3  24.8   1   1  1.8e-172  2.5e-168  560.1  17.2     1   398    28   446    28   446 0.97 LamB porin
Peptidase_M15_4      PF13539.1     67 seq1627_BIOID39045   -            161   5.1e-09   36.3   0.3   1   1   5.9e-13   8.1e-09   35.6   0.2     5    62    57   120    53   123 0.73 D-alanyl-D-alanine carboxypeptidase
MFS_1                PF07690.11   354 seq1628_BIOID39045   -            397     1e-32  113.1  67.2   1   1   1.3e-31   8.6e-28   96.9  38.8     2   333    24   336    23   343 0.82 Major Facilitator Superfamily
Sugar_tr             PF00083.19   451 seq1628_BIOID39045   -            397   1.7e-05   23.5  52.4   1   1   1.5e-08   9.9e-05   20.9  13.2    59   189    66   190    54   196 0.90 Sugar (and other) transporter
Glyco_transf_56      PF07429.6    361 seq1630_BIOID39045   -            359  3.7e-193  641.2   0.0   1   1    3e-197  4.1e-193  641.0   0.0     1   360     1   358     1   359 0.99 4-alpha-L-fucosyltransferase glycosyl transferase group 56
AAA_2                PF07724.9    171 seq1631_BIOID39045   -            424   5.9e-49  166.1   0.0   1   1   5.3e-52   9.1e-49  165.5   0.0     3   170   112   310   110   311 0.97 AAA domain (Cdc48 subfamily)
zf-C4_ClpX           PF06689.8     41 seq1631_BIOID39045   -            424   2.3e-22   78.0   3.5   1   1   3.7e-25   6.3e-22   76.7   2.4     2    41    13    51    12    51 0.97 ClpX C4-type zinc finger
ClpB_D2-small        PF10431.4     81 seq1631_BIOID39045   -            424   4.3e-18   64.8   0.6   1   1   2.5e-21   4.3e-18   64.8   0.4     1    74   317   394   317   399 0.95 C-terminal, D2-small domain, of ClpB protein
AAA                  PF00004.24   132 seq1631_BIOID39045   -            424   4.3e-16   59.1   0.0   1   1   1.3e-18   2.2e-15   56.8   0.0     1    98   115   220   115   256 0.83 ATPase family associated with various cellular activities (AAA)
Mg_chelatase         PF01078.16   207 seq1631_BIOID39045   -            424   2.5e-07   29.9   0.2   1   1   6.2e-08   0.00011   21.3   0.3    20    55   110   146    75   171 0.81 Magnesium chelatase, subunit ChlI
AAA_5                PF07728.9    139 seq1631_BIOID39045   -            424   7.9e-07   28.7   0.0   1   1   3.8e-09   6.4e-06   25.8   0.1     1    79   114   191   114   195 0.74 AAA domain (dynein-related subfamily)
RuvB_N               PF05496.7    234 seq1631_BIOID39045   -            424   2.6e-06   26.5   0.0   1   1   3.4e-09   5.8e-06   25.4   0.0    16   116    68   192    53   196 0.72 Holliday junction DNA helicase ruvB N-terminus
DUF554               PF04474.7    226 seq1634_BIOID39045   -            235   3.9e-77  258.3  19.9   1   1   3.3e-81   4.5e-77  258.1  13.8     2   226     3   230     2   230 0.97 Protein of unknown function (DUF554)
DUF2517              PF10725.4     63 seq1636_BIOID39045   -             68   1.6e-36  123.7   1.7   1   1   1.3e-40   1.7e-36  123.5   1.2     1    62     3    64     3    65 0.98 Protein of unknown function (DUF2517)
BPD_transp_1         PF00528.17   185 seq1637_BIOID39045   -            317   6.8e-24   84.2  18.7   1   1     5e-28   6.8e-24   84.2  12.9     1   183   117   313   115   315 0.91 Binding-protein-dependent transport system inner membrane component
Cyto_ox_2            PF02322.10   328 seq1639_BIOID39045   -            379    7e-121  403.2  36.2   1   1    6e-125  8.2e-121  403.0  25.1     2   327     7   362     6   363 0.99 Cytochrome oxidase subunit II
Oxidored_FMN         PF00724.15   341 seq1640_BIOID39045   -            365   1.9e-90  303.1   0.0   1   1   1.6e-94   2.2e-90  302.9   0.0     1   340     5   343     5   344 0.93 NADH:flavin oxidoreductase / NADH oxidase family
Radical_SAM          PF04055.16   166 seq1645_BIOID39045   -            287     5e-23   81.9   0.2   1   1   1.2e-25   4.1e-22   78.9   0.2     3   165    27   231    26   232 0.95 Radical SAM superfamily
Fer4_12              PF13353.1    139 seq1645_BIOID39045   -            287   9.2e-10   38.6   5.8   1   1   3.8e-12   1.3e-08   34.9   4.1     1    82    17   140    17   194 0.75 4Fe-4S single cluster domain
Fer4                 PF00037.22    24 seq1645_BIOID39045   -            287   6.2e-07   28.6  15.9   1   1   1.1e-08   3.6e-05   23.0   0.8     5    23    44    62    41    63 0.89 4Fe-4S binding domain
Fer4_10              PF13237.1     52 seq1645_BIOID39045   -            287     2e-06   27.3  25.7   1   1   2.8e-09   9.6e-06   25.1   9.9     7    52    45    87    39    87 0.94 4Fe-4S dicluster domain
BPD_transp_2         PF02653.11   267 seq1646_BIOID39045   -            330   4.6e-47  160.0  43.1   1   1   4.2e-51   5.7e-47  159.7  29.9     3   267    36   305    34   305 0.94 Branched-chain amino acid transport system / permease component
FAD_binding_5        PF00941.16   171 seq1648_BIOID39045   -            292   9.6e-51  171.4   0.0   1   1     2e-54   1.3e-50  171.0   0.0     4   170     6   173     3   174 0.98 FAD binding domain in molybdopterin dehydrogenase
CO_deh_flav_C        PF03450.12   103 seq1648_BIOID39045   -            292   4.6e-25   87.4   0.1   1   1   2.5e-28   1.7e-24   85.6   0.0     2   103   183   283   182   283 0.97 CO dehydrogenase flavoprotein C-terminal domain
MFS_1                PF07690.11   354 seq1649_BIOID39045   -            512   5.7e-55  186.3  38.3   1   1   4.2e-59   5.7e-55  186.3  26.5     1   353    19   413    19   414 0.89 Major Facilitator Superfamily
DUF2636              PF11120.3     62 seq1650_BIOID39045   -             63   5.2e-33  112.2   0.6   1   1   4.2e-37   5.7e-33  112.1   0.4     1    62     2    63     2    63 0.99 Protein of unknown function (DUF2636)
LpxK                 PF02606.9    326 seq1654_BIOID39045   -            328    4e-110  367.6   0.0   1   1  3.6e-114  4.9e-110  367.4   0.0     2   323    13   319    12   324 0.95 Tetraacyldisaccharide-1-P 4'-kinase
Asr                  PF06392.6     19 seq1656_BIOID39045   -            111   6.7e-07   29.4  23.8   1   1   4.9e-11   6.7e-07   29.4  16.5     1    19    53    71    53    71 0.99 Acid shock protein repeat
Peptidase_S49        PF01343.13   154 seq1658_BIOID39045   -            501   2.4e-46  157.2   0.7   1   1   3.1e-50   4.2e-46  156.4   0.5     2   152   145   294   144   296 0.97 Peptidase family S49
DUF3260              PF11658.3    518 seq1659_BIOID39045   -            559  6.4e-234  776.7   0.0   1   1  5.3e-238  7.3e-234  776.5   0.0     2   518    24   554    23   554 0.99 Protein of unknown function (DUF3260)
Transcrip_reg        PF01709.15   234 seq1662_BIOID39045   -            238   9.7e-83  276.7   0.8   1   1     8e-87   1.1e-82  276.5   0.6     1   233     3   235     3   236 0.98 Transcriptional regulator
SIS                  PF01380.17   131 seq1663_BIOID39045   -            384   1.3e-52  176.7   0.0   1   2   2.3e-34   3.1e-30  104.3   0.0     2   130    49   188    48   189 0.98 SIS domain
SIS                  PF01380.17   131 seq1663_BIOID39045   -            384   1.3e-52  176.7   0.0   2   2   5.7e-24   7.8e-20   70.7   0.0     3   131   222   357   220   357 0.94 SIS domain
UTRA                 PF07702.8    141 seq1664_BIOID39045   -            291   2.1e-31  108.3   0.0   1   1   1.2e-34   4.2e-31  107.3   0.0     1   140   139   277   139   278 0.98 UTRA domain
GntR                 PF00392.16    64 seq1664_BIOID39045   -            291   1.5e-21   75.5   0.3   1   1   1.6e-24   5.4e-21   73.6   0.0     2    63    56   117    55   118 0.98 Bacterial regulatory proteins, gntR family
HTH_11               PF08279.7     55 seq1664_BIOID39045   -            291   3.3e-06   26.5   0.1   1   1   4.1e-09   1.4e-05   24.5   0.0    19    45    82   108    81   115 0.88 HTH domain
HTH_DeoR             PF08220.7     57 seq1664_BIOID39045   -            291   4.4e-06   26.0   0.3   1   1   7.5e-09   2.6e-05   23.5   0.0    18    50    82   114    82   121 0.92 DeoR-like helix-turn-helix domain
WzyE                 PF06899.6    449 seq1665_BIOID39045   -            450  1.2e-277  920.6  45.5   1   1  9.8e-282  1.3e-277  920.4  31.5     1   448     1   449     1   450 1.00 WzyE protein
BPD_transp_1         PF00528.17   185 seq1667_BIOID39045   -            281   1.8e-14   53.5  20.8   1   1   1.3e-18   1.8e-14   53.5  14.4     3   184    81   273    79   274 0.86 Binding-protein-dependent transport system inner membrane component
CoA_trans            PF01144.18   217 seq1670_BIOID39045   -            220   5.5e-72  241.3   0.1   1   1   4.6e-76   6.3e-72  241.1   0.1     2   216     6   215     5   216 0.99 Coenzyme A transferase
tRNA-synt_1e         PF01406.14   301 seq1672_BIOID39045   -            461  4.5e-144  479.0   0.1   1   1  2.1e-147  5.7e-144  478.6   0.1     2   300    15   313    14   314 0.99 tRNA synthetases class I (C) catalytic domain
DALR_2               PF09190.6     63 seq1672_BIOID39045   -            461     2e-26   91.9   1.7   1   1   7.1e-30     2e-26   91.9   1.2     1    63   341   402   341   402 0.99 DALR domain
tRNA-synt_1g         PF09334.6    391 seq1672_BIOID39045   -            461   2.2e-16   59.4   1.6   1   2   3.9e-10   1.1e-06   27.5   0.1    13   112    35   133    29   147 0.82 tRNA synthetases class I (M)
tRNA-synt_1g         PF09334.6    391 seq1672_BIOID39045   -            461   2.2e-16   59.4   1.6   2   2   3.1e-11   8.6e-08   31.1   0.1   312   373   251   311   231   317 0.85 tRNA synthetases class I (M)
tRNA-synt_1f         PF01921.13   360 seq1672_BIOID39045   -            461   1.7e-07   30.1   0.0   1   1     2e-08   5.6e-05   21.8   0.0   276   317   261   301   214   329 0.85 tRNA synthetases class I (K)
tRNA-synt_1          PF00133.17   601 seq1672_BIOID39045   -            461   1.1e-06   26.8   0.2   1   1   3.5e-09   9.5e-06   23.7   0.0   515   596   221   300   206   305 0.81 tRNA synthetases class I (I, L, M and V)
Trypsin              PF00089.21   220 seq1674_BIOID39045   -            273   1.2e-11   44.5   0.0   1   1   4.9e-15   3.4e-11   43.0   0.0     9   198    50   244    44   266 0.72 Trypsin
Trypsin_2            PF13365.1    120 seq1674_BIOID39045   -            273   1.6e-07   31.2   0.0   1   1   3.9e-11   2.7e-07   30.4   0.0     1   120    69   240    69   240 0.66 Trypsin-like peptidase domain
MalM                 PF07148.7    136 seq1675_BIOID39045   -            306   2.3e-50  169.4   0.1   1   1   2.4e-54   3.3e-50  168.9   0.0     2   136    75   210    74   210 0.98 Maltose operon periplasmic protein precursor (MalM)
Fer2_2               PF01799.15    75 seq1676_BIOID39045   -            159     4e-27   93.8   0.4   1   1   5.8e-31     4e-27   93.8   0.3     1    73    78   152    78   154 0.93 [2Fe-2S] binding domain
Fer2                 PF00111.22    78 seq1676_BIOID39045   -            159   3.7e-07   29.6   1.1   1   1   5.5e-11   3.7e-07   29.6   0.8     2    55    12    64    11    85 0.81 2Fe-2S iron-sulfur cluster binding domain
YbgT_YccB            PF08173.6     28 seq1677_BIOID39045   -             37   6.1e-16   57.8   4.2   1   1   4.9e-20   6.7e-16   57.6   2.9     1    28     1    28     1    28 0.97 Membrane bound YbgT-like protein
Glyoxalase           PF00903.20   128 seq1678_BIOID39045   -            135   3.7e-25   88.2   0.0   1   1   9.3e-29   4.2e-25   88.0   0.0     2   128     3   123     2   123 0.92 Glyoxalase/Bleomycin resistance protein/Dioxygenase superfamily
Glyoxalase_2         PF12681.2    108 seq1678_BIOID39045   -            135   3.6e-18   66.0   0.0   1   1   9.1e-22   4.2e-18   65.8   0.0     1   108     8   124     8   124 0.77 Glyoxalase-like domain
Glyoxalase_4         PF13669.1    110 seq1678_BIOID39045   -            135   5.7e-09   35.8   0.0   1   1   6.2e-12   2.8e-08   33.6   0.0     2   106     5   108     4   112 0.88 Glyoxalase/Bleomycin resistance protein/Dioxygenase superfamily
Peripla_BP_4         PF13407.1    258 seq1679_BIOID39045   -            340     1e-53  182.2   5.2   1   1   1.9e-57   1.3e-53  181.8   3.6     1   256    30   285    30   287 0.95 Periplasmic binding protein domain
Nitrate_red_del      PF02613.10   136 seq1681_BIOID39045   -            199   4.7e-22   78.1   2.5   1   1   6.1e-26   8.4e-22   77.3   1.7     2   136    40   172    14   172 0.88 Nitrate reductase delta subunit
DUF463               PF04317.7    443 seq1682_BIOID39045   -            494  1.7e-188  626.5   0.0   1   1  1.4e-192    2e-188  626.3   0.0     1   443    49   493    49   493 0.99 YcjX-like family, DUF463
Lon_C                PF05362.8    205 seq1683_BIOID39045   -            784     2e-99  330.8   0.1   1   1  1.6e-102   3.6e-99  330.0   0.0     2   204   570   772   569   773 0.99 Lon protease (S16) C-terminal proteolytic domain
LON                  PF02190.11   205 seq1683_BIOID39045   -            784   4.8e-43  147.1   0.3   1   1   2.1e-46   4.8e-43  147.1   0.2     1   204    10   201    10   202 0.91 ATP-dependent protease La (LON) domain
AAA                  PF00004.24   132 seq1683_BIOID39045   -            784   6.8e-18   65.0   0.0   1   1   6.9e-21   1.6e-17   63.8   0.0     1   128   352   489   352   493 0.93 ATPase family associated with various cellular activities (AAA)
AAA_5                PF07728.9    139 seq1683_BIOID39045   -            784   5.3e-10   39.0   0.0   1   1   8.5e-13   1.9e-09   37.2   0.0     2   138   352   484   351   485 0.79 AAA domain (dynein-related subfamily)
ChlI                 PF13541.1    121 seq1683_BIOID39045   -            784   4.9e-08   32.3   0.0   1   1   5.4e-11   1.2e-07   31.0   0.0     1   121   613   740   613   740 0.83 Subunit ChlI of Mg-chelatase
AAA_PrkA             PF08298.6    358 seq1683_BIOID39045   -            784   7.7e-06   24.7   0.0   1   1   6.3e-09   1.4e-05   23.8   0.0    51   111   312   372   288   385 0.88 PrkA AAA domain
Cyd_oper_YbgE        PF09600.5     82 seq1686_BIOID39045   -             97   1.5e-33  114.6   7.9   1   1   1.4e-37   1.9e-33  114.3   5.5     1    81    16    96    16    97 0.97 Cyd operon protein YbgE (Cyd_oper_YbgE)
DUF1006              PF06224.7    348 seq1693_BIOID39045   -            410   3.9e-87  292.6  14.0   1   1   3.4e-91   4.7e-87  292.3   9.7     4   348    16   381     6   381 0.91 Protein of unknown function (DUF1006)
LysR_substrate       PF03466.15   209 seq1695_BIOID39045   -            318     4e-34  117.4   0.0   1   1   7.4e-38   5.1e-34  117.1   0.0     2   206   111   317   110   318 0.97 LysR substrate binding domain
HTH_1                PF00126.22    60 seq1695_BIOID39045   -            318   2.5e-18   65.4   0.0   1   1   6.8e-22   4.7e-18   64.5   0.0     1    59    26    84    26    85 0.97 Bacterial regulatory helix-turn-helix protein, lysR family
Curlin_rpt           PF07012.7     34 seq1697_BIOID39045   -            160   4.2e-22   77.4  33.8   1   3   1.1e-15   1.4e-11   43.7   0.8     1    34    62    95    62    95 0.99 Curlin associated repeat
Curlin_rpt           PF07012.7     34 seq1697_BIOID39045   -            160   4.2e-22   77.4  33.8   2   3   3.8e-09   5.2e-05   22.7   2.3    10    32    93   115    93   116 0.98 Curlin associated repeat
Curlin_rpt           PF07012.7     34 seq1697_BIOID39045   -            160   4.2e-22   77.4  33.8   3   3   1.9e-12   2.6e-08   33.3   4.8     1    34   106   139   106   139 0.99 Curlin associated repeat
DUF2262              PF10020.4    150 seq1698_BIOID39045   -            285   2.1e-35  122.0   3.8   1   1   2.7e-39   3.7e-35  121.2   2.6     1   150   145   283   145   283 0.96 Uncharacterized protein conserved in bacteria (DUF2262)
CoA_trans            PF01144.18   217 seq1699_BIOID39045   -            216     1e-43  148.9   0.2   1   1   1.7e-47   1.1e-43  148.7   0.2     2   214     5   195     4   198 0.96 Coenzyme A transferase
AcetylCoA_hyd_C      PF13336.1    154 seq1699_BIOID39045   -            216   2.2e-05   24.0   0.0   1   1     5e-09   3.4e-05   23.4   0.0    42   121   101   171    94   182 0.88 Acetyl-CoA hydrolase/transferase C-terminal domain
RNase_T              PF00929.19   164 seq1703_BIOID39045   -            215   9.4e-37  126.7   0.1   1   1   7.9e-41   1.1e-36  126.5   0.0     1   164    20   194    20   194 0.96 Exonuclease
HOK_GEF              PF01848.11    43 seq1704_BIOID39045   -             83   2.3e-17   61.9   1.4   1   1   2.5e-21   3.4e-17   61.3   0.9     1    43    37    79    37    79 0.99 Hok/gef family
DUF2593              PF10767.4    144 seq1705_BIOID39045   -            162   1.7e-71  238.4   6.2   1   1   1.4e-75     2e-71  238.2   4.3     2   144    20   162    19   162 0.99 Protein of unknown function (DUF2593)
F_bP_aldolase        PF01116.15   287 seq1706_BIOID39045   -            286  5.4e-103  343.9   0.0   1   1  4.4e-107  6.1e-103  343.7   0.0     4   286     5   283     2   284 0.99 Fructose-bisphosphate aldolase class-II
Curlin_rpt           PF07012.7     34 seq1710_BIOID39045   -            151   9.8e-29   98.6  29.3   1   3   3.6e-16   4.9e-12   45.2   0.6     1    34    40    74    40    74 0.99 Curlin associated repeat
Curlin_rpt           PF07012.7     34 seq1710_BIOID39045   -            151   9.8e-29   98.6  29.3   2   3   7.7e-17   1.1e-12   47.3   0.3     2    34    86   119    85   119 0.98 Curlin associated repeat
Curlin_rpt           PF07012.7     34 seq1710_BIOID39045   -            151   9.8e-29   98.6  29.3   3   3   1.2e-09   1.7e-05   24.3   3.5     8    34   115   141   114   141 0.95 Curlin associated repeat
HDPD                 PF02924.9    118 seq1711_BIOID39045   -            115   2.7e-17   62.5   0.6   1   1   2.2e-21     3e-17   62.3   0.4     2   115     4   109     3   112 0.93 Bacteriophage lambda head decoration protein D
RNA_ligase           PF09414.5    184 seq1712_BIOID39045   -            235   1.2e-06   28.2   0.0   1   1   1.8e-10   2.5e-06   27.2   0.0     3   182    39   203    37   205 0.80 RNA ligase
Glyco_tran_WecB      PF03808.8    172 seq1713_BIOID39045   -            246   1.9e-56  190.0   0.2   1   1   1.9e-60   2.6e-56  189.6   0.1     2   172    61   231    60   231 0.96 Glycosyl transferase WecB/TagA/CpsF family
HOK_GEF              PF01848.11    43 seq1715_BIOID39045   -             83   1.1e-17   62.9   1.5   1   1   1.1e-21   1.5e-17   62.5   1.0     1    43    37    79    37    79 0.99 Hok/gef family
SopA                 PF13981.1    135 seq1716_BIOID39045   -            526   9.1e-27   93.6   6.6   1   1   6.2e-30   2.1e-26   92.4   4.6     3   134   293   425   291   426 0.96 SopA-like central domain
Pentapeptide_4       PF13599.1     78 seq1716_BIOID39045   -            526   7.2e-19   67.2  23.5   1   1   1.3e-17   4.5e-14   51.9   5.2     6    78   174   249   170   252 0.95 Pentapeptide repeats (9 copies)
Pentapeptide_3       PF13576.1     48 seq1716_BIOID39045   -            526   7.1e-13   48.1  18.4   1   1   2.5e-10   8.7e-07   28.6   0.4     1    41   186   224   186   226 0.96 Pentapeptide repeats (9 copies)
HypA                 PF01155.14   113 seq1718_BIOID39045   -            120   9.1e-33  112.2   6.4   1   1   7.4e-37     1e-32  112.0   4.4     1   112     5   117     5   118 0.98 Hydrogenase expression/synthesis hypA family
SCFA_trans           PF02667.9    453 seq1719_BIOID39045   -            440  3.2e-231  767.7  24.5   1   1  2.6e-235  3.5e-231  767.5  17.0     1   453     1   440     1   440 1.00 Short chain fatty acid transporter
DeoC                 PF01791.4    236 seq1720_BIOID39045   -            291     2e-16   59.8   0.1   1   1   1.9e-20   2.6e-16   59.5   0.1     1   235    51   258    51   259 0.90 DeoC/LacD family aldolase
tRNA_U5-meth_tr      PF05958.6    352 seq1722_BIOID39045   -            375   3.7e-20   71.8   0.0   1   1   2.6e-20     7e-17   61.0   0.0   172   351   208   374   185   375 0.90 tRNA (Uracil-5-)-methyltransferase
Methyltransf_31      PF13847.1    152 seq1722_BIOID39045   -            375   9.4e-10   38.1   0.0   1   1   5.9e-13   1.6e-09   37.3   0.0     5    67   235   295   233   346 0.87 Methyltransferase domain
Methyltransf_26      PF13659.1    117 seq1722_BIOID39045   -            375   4.3e-08   33.0   0.0   1   1     3e-11   8.3e-08   32.1   0.0     4    80   237   310   234   368 0.86 Methyltransferase domain
Methyltransf_18      PF12847.2    112 seq1722_BIOID39045   -            375   1.4e-06   28.6   0.0   1   1   1.4e-09     4e-06   27.2   0.0     3    77   235   307   233   329 0.88 Methyltransferase domain
MTS                  PF05175.9    170 seq1722_BIOID39045   -            375   9.3e-06   25.0   0.0   1   1   5.5e-09   1.5e-05   24.3   0.0    32   109   234   311   209   329 0.83 Methyltransferase small domain
Phage_cap_E          PF03864.10   329 seq1724_BIOID39045   -            342   7.8e-62  208.9   0.1   1   1   6.4e-66   8.8e-62  208.7   0.1     1   329     4   341     4   341 0.92 Phage major capsid protein E
DEAD_assoc           PF08494.6    187 seq1725_BIOID39045   -           1538   2.1e-59  200.2   0.0   1   1   2.1e-62   7.3e-59  198.5   0.0     2   186   679   867   678   868 0.96 DEAD/H associated
DEAD                 PF00270.24   173 seq1725_BIOID39045   -           1538   7.3e-28   97.0   0.0   1   1   5.6e-31   1.9e-27   95.6   0.0     1   167    31   218    31   224 0.88 DEAD/DEAH box helicase
Helicase_C           PF00271.26    78 seq1725_BIOID39045   -           1538     2e-13   49.8   0.1   1   1     2e-16   6.7e-13   48.2   0.0    12    75   354   417   348   419 0.96 Helicase conserved C-terminal domain
ResIII               PF04851.10   184 seq1725_BIOID39045   -           1538   4.5e-07   29.7   0.0   1   1   2.9e-10   9.9e-07   28.6   0.0    10   182    31   217    23   219 0.72 Type III restriction enzyme, res subunit
Glycos_transf_N      PF04413.11   186 seq1726_BIOID39045   -            425   1.3e-74  249.2   0.0   1   1   1.8e-77   1.2e-73  246.1   0.0     1   185    31   212    31   213 0.98 3-Deoxy-D-manno-octulosonic-acid transferase (kdotransferase)
Glycos_transf_1      PF00534.15   172 seq1726_BIOID39045   -            425   3.5e-10   39.4   0.0   1   1   9.8e-14   6.7e-10   38.5   0.0    65   169   291   398   231   401 0.75 Glycosyl transferases group 1
Tafi-CsgC            PF10610.4    106 seq1727_BIOID39045   -            110   9.4e-67  221.3   4.2   1   1   7.9e-71   1.1e-66  221.2   2.9     1   106     5   110     5   110 0.99 Thin aggregative fimbriae synthesis protein
LrgA                 PF03788.9     96 seq1729_BIOID39045   -            135   4.4e-29   99.9  10.2   1   1   4.3e-33   5.8e-29   99.5   7.1     1    94    24   117    24   119 0.98 LrgA family
BATS                 PF06968.8     92 seq1730_BIOID39045   -            346   1.7e-29  101.3   0.0   1   1   5.5e-33   3.7e-29  100.2   0.0     1    92   220   312   220   312 0.99 Biotin and Thiamin Synthesis associated domain
Radical_SAM          PF04055.16   166 seq1730_BIOID39045   -            346   3.9e-19   69.2   0.0   1   1   4.6e-22   3.2e-18   66.3   0.0     4   160    50   203    47   209 0.92 Radical SAM superfamily
cobW                 PF02492.14   178 seq1732_BIOID39045   -            290   2.3e-48  163.8   0.0   1   1   2.2e-52     3e-48  163.4   0.0     2   177   106   267   105   268 0.98 CobW/HypB/UreG, nucleotide-binding domain
HOK_GEF              PF01848.11    43 seq1734_BIOID39045   -             98   1.2e-17   62.8   1.6   1   1   1.3e-21   1.8e-17   62.2   1.1     1    43    52    94    52    94 0.99 Hok/gef family
DUF697               PF05128.7    162 seq1735_BIOID39045   -            353   4.1e-54  182.3   0.2   1   1     3e-58   4.1e-54  182.3   0.1     2   161   183   341   182   342 0.98 Domain of unknown function (DUF697)
Trm112p              PF03966.11    68 seq1736_BIOID39045   -             60   5.7e-09   36.1   0.4   1   1   9.5e-13   1.3e-08   34.9   0.3     1    68     2    41     2    41 0.97 Trm112p-like protein
AAA_33               PF13671.1    143 seq1737_BIOID39045   -            370     3e-26   91.9   0.2   1   1   1.2e-29   5.3e-26   91.0   0.1     1   143   226   355   226   355 0.93 AAA domain
KTI12                PF08433.5    270 seq1737_BIOID39045   -            370   2.5e-06   26.7   0.2   1   1   1.1e-09   5.2e-06   25.7   0.0     4   143   227   358   225   361 0.86 Chromatin associated protein KTI12
HD                   PF01966.17   122 seq1737_BIOID39045   -            370   3.1e-05   23.8   0.0   1   1   1.3e-08   5.9e-05   22.9   0.0     4   118    42   163    39   166 0.81 HD domain
DUF218               PF02698.12   155 seq1739_BIOID39045   -            119   8.3e-06   25.2   0.0   1   1   8.5e-10   1.2e-05   24.7   0.0     1    71    36   115    36   118 0.94 DUF218 domain
PfkB                 PF00294.19   301 seq1740_BIOID39045   -            300   2.4e-63  213.9   0.6   1   1     2e-67   2.7e-63  213.7   0.4     3   299     5   287     3   289 0.93 pfkB family carbohydrate kinase
PTSIIB_sorb          PF03830.10   151 seq1741_BIOID39045   -            158     9e-52  174.8   0.6   1   1   7.4e-56     1e-51  174.6   0.4     1   150     5   154     5   155 0.98 PTS system sorbose subfamily IIB component
Antitoxin-MazE       PF04014.13    47 seq1742_BIOID39045   -             76   1.4e-06   27.7   0.3   1   1   1.6e-10   2.2e-06   27.1   0.2     3    43     9    53     7    56 0.87 Antidote-toxin recognition MazE
CTP_transf_3         PF02348.14   217 seq1744_BIOID39045   -            248   5.4e-69  232.0   0.0   1   1   9.2e-73   6.3e-69  231.7   0.0     1   217     4   221     4   221 0.98 Cytidylyltransferase
NTP_transf_3         PF12804.2    179 seq1744_BIOID39045   -            248   1.1e-14   54.9   0.6   1   1   2.8e-18   1.9e-14   54.1   0.4    16   179    19   240    10   240 0.85 MobA-like NTP transferase domain
DUF3749              PF12568.3    128 seq1745_BIOID39045   -            127   2.3e-47  159.6   0.0   1   1   1.8e-51   2.5e-47  159.5   0.0     1   128     2   125     2   125 0.98 Acetyltransferase (GNAT) domain
LrgB                 PF04172.11   215 seq1746_BIOID39045   -            231   1.9e-82  275.4  15.3   1   1   1.6e-86   2.2e-82  275.3  10.6     1   215    12   226    12   226 0.99 LrgB-like family
Peptidase_M24        PF00557.19   205 seq1750_BIOID39045   -            264   1.8e-49  168.0   0.2   1   1   1.5e-53     2e-49  167.9   0.2     1   205    12   242    12   242 0.86 Metallopeptidase family M24
Collar               PF07484.7     57 seq1751_BIOID39045   -            168   2.4e-14   52.7   0.1   1   1     3e-18   4.1e-14   51.9   0.0     1    57    25    72    25    72 0.98 Phage Tail Collar Domain
UPF0118              PF01594.11   327 seq1752_BIOID39045   -            344   4.2e-74  249.3  42.5   1   1   3.5e-78   4.8e-74  249.1  29.4     2   326    14   328    13   329 0.99 Domain of unknown function DUF20
AA_permease          PF00324.16   479 seq1753_BIOID39045   -            461   4.9e-99  331.7  55.9   1   1  9.2e-103   6.3e-99  331.3  38.8     1   435    16   427    16   455 0.94 Amino acid permease
AA_permease_2        PF13520.1    426 seq1753_BIOID39045   -            461     6e-43  146.8  59.2   1   1   1.2e-46     8e-43  146.4  41.1     9   425    20   440    15   441 0.88 Amino acid permease
PIN                  PF01850.16   121 seq1755_BIOID39045   -            132   6.9e-16   58.5   0.0   1   1   5.6e-20   7.7e-16   58.4   0.0     2   120     5   125     4   126 0.93 PIN domain
ABM                  PF03992.11    78 seq1756_BIOID39045   -             96   4.4e-16   58.5   0.1   1   1   3.6e-20   4.9e-16   58.4   0.1     1    77     1    76     1    77 0.95 Antibiotic biosynthesis monooxygenase
DUF218               PF02698.12   155 seq1758_BIOID39045   -            148   2.6e-07   30.1   0.0   1   1     3e-11   4.1e-07   29.4   0.0    82   138     8    66     2    93 0.85 DUF218 domain
DUF3521              PF12035.3     35 seq1759_BIOID39045   -             40   2.8e-11   42.9   0.2   1   1   3.7e-15     5e-11   42.1   0.1     1    35     7    38     7    38 0.92 Protein of unknown function (DUF3521)
Macro                PF01661.16   118 seq1761_BIOID39045   -            177     3e-41  139.8   0.0   1   1   2.8e-45   3.8e-41  139.5   0.0     1   118    21   137    21   137 0.99 Macro domain
EII-Sor              PF03609.9    237 seq1762_BIOID39045   -            267   8.2e-72  241.1  24.6   1   1   6.8e-76   9.3e-72  241.0  17.1     1   236     1   238     1   239 0.99 PTS system sorbose-specific iic component
HupF_HypC            PF01455.13    68 seq1765_BIOID39045   -             90   1.9e-25   88.4   0.2   1   1   1.7e-29   2.3e-25   88.2   0.1     1    68     1    72     1    72 0.98 HupF/HypC family
Methyltransf_23      PF13489.1    162 seq1766_BIOID39045   -            252   1.1e-18   67.2   0.0   1   1   1.1e-21   1.7e-18   66.7   0.0     2   159    13   176     9   178 0.81 Methyltransferase domain
Methyltransf_31      PF13847.1    152 seq1766_BIOID39045   -            252   2.4e-16   59.5   0.0   1   1   2.1e-19   3.1e-16   59.1   0.0     5   117    33   145    29   201 0.83 Methyltransferase domain
Methyltransf_18      PF12847.2    112 seq1766_BIOID39045   -            252   8.6e-16   58.3   0.0   1   1   3.4e-18   5.2e-15   55.8   0.0     5   111    35   130    31   131 0.90 Methyltransferase domain
Methyltransf_11      PF08241.7     95 seq1766_BIOID39045   -            252   7.3e-16   58.3   0.0   1   1     4e-18   6.1e-15   55.3   0.0     2    94    37   127    36   128 0.97 Methyltransferase domain
Methyltransf_25      PF13649.1    101 seq1766_BIOID39045   -            252   2.3e-11   43.8   0.0   1   1     7e-14   1.1e-10   41.6   0.0     1   101    35   124    35   124 0.88 Methyltransferase domain
Methyltransf_12      PF08242.7     99 seq1766_BIOID39045   -            252   2.8e-11   43.6   0.0   1   1   3.2e-14   4.8e-11   42.8   0.0     2    99    37   126    36   126 0.92 Methyltransferase domain
Methyltransf_26      PF13659.1    117 seq1766_BIOID39045   -            252   8.9e-07   28.8   0.0   1   1   1.1e-09   1.7e-06   27.9   0.0     4   116    35   131    33   132 0.90 Methyltransferase domain
MTS                  PF05175.9    170 seq1766_BIOID39045   -            252   1.1e-05   24.8   0.0   1   1   1.1e-08   1.6e-05   24.2   0.0    19   106    20   101    11   132 0.83 Methyltransferase small domain
Methyltransf_2       PF00891.13   241 seq1766_BIOID39045   -            252     4e-05   22.7   0.0   1   1   4.1e-08   6.2e-05   22.1   0.0    91   163    22    98     9   110 0.87 O-methyltransferase
Packaging_FI         PF14000.1    125 seq1767_BIOID39045   -            127   2.7e-40  137.3   0.1   1   1   2.2e-44     3e-40  137.1   0.0     1   125     3   124     3   124 0.92 DNA packaging protein FI
Aminotran_1_2        PF00155.16   363 seq1768_BIOID39045   -            384   3.5e-68  230.0   0.0   1   1   1.4e-71   3.9e-68  229.9   0.0     2   363    40   380    39   380 0.96 Aminotransferase class I and II
Beta_elim_lyase      PF01212.16   290 seq1768_BIOID39045   -            384   3.3e-07   29.6   0.0   1   1   6.8e-10   1.9e-06   27.1   0.0    28    91    83   143    68   206 0.76 Beta-eliminating lyase
Cys_Met_Meta_PP      PF01053.15   386 seq1768_BIOID39045   -            384   4.7e-05   21.7   0.0   1   1   2.6e-08   7.1e-05   21.1   0.0    57   185    86   212    82   215 0.87 Cys/Met metabolism PLP-dependent enzyme
Thiolase_N           PF00108.18   264 seq1770_BIOID39045   -            394  3.8e-108  360.3   6.4   1   1    7e-112  4.8e-108  360.0   4.4     1   264     1   263     1   263 0.99 Thiolase, N-terminal domain
Thiolase_C           PF02803.13   123 seq1770_BIOID39045   -            394   1.2e-53  179.6   1.2   1   1   1.7e-57   1.2e-53  179.6   0.8     2   123   271   392   270   392 0.99 Thiolase, C-terminal domain
CTP_transf_2         PF01467.21   157 seq1773_BIOID39045   -            159   5.5e-25   88.1   0.1   1   1   9.7e-29   6.6e-25   87.8   0.1     1   156     6   134     6   135 0.98 Cytidylyltransferase
Citrate_ly_lig       PF08218.6    182 seq1773_BIOID39045   -            159   2.7e-06   26.8   0.1   1   1   6.6e-10   4.5e-06   26.1   0.0     9   106    12   113    10   117 0.81 Citrate lyase ligase C-terminal domain
HypD                 PF01924.11   356 seq1774_BIOID39045   -            373  1.3e-153  510.8   0.0   1   1  1.1e-157  1.5e-153  510.6   0.0     5   355    13   368     9   369 0.96 Hydrogenase formation hypA family
dCMP_cyt_deam_2      PF08211.6    124 seq1775_BIOID39045   -            294   2.3e-50  169.6   0.2   1   1   6.8e-52   4.7e-48  162.1   0.0     1   123   157   278   157   279 0.98 Cytidine and deoxycytidylate deaminase zinc-binding region
dCMP_cyt_deam_1      PF00383.17   102 seq1775_BIOID39045   -            294   1.3e-17   63.2   0.0   1   1   4.4e-18     3e-14   52.3   0.0    10    93    56   139    47   143 0.86 Cytidine and deoxycytidylate deaminase zinc-binding region
DeoRC                PF00455.17   162 seq1776_BIOID39045   -            268   2.4e-50  170.1   1.3   1   1   2.7e-53   3.1e-50  169.8   0.9     2   161    85   244    84   245 0.99 DeoR C terminal sensor domain
HTH_DeoR             PF08220.7     57 seq1776_BIOID39045   -            268   5.8e-23   80.0   0.9   1   1   5.1e-26   5.8e-23   80.0   0.6     1    56    18    73    18    74 0.97 DeoR-like helix-turn-helix domain
HTH_11               PF08279.7     55 seq1776_BIOID39045   -            268   6.4e-10   38.4   0.1   1   1     1e-12   1.2e-09   37.5   0.1     4    44    21    60    18    67 0.87 HTH domain
MarR_2               PF12802.2     62 seq1776_BIOID39045   -            268   3.5e-07   29.6   0.1   1   1   7.3e-10   8.3e-07   28.4   0.1     5    61    17    70    11    71 0.88 MarR family
MarR                 PF01047.17    59 seq1776_BIOID39045   -            268   4.7e-07   29.2   0.1   1   1   8.8e-10     1e-06   28.2   0.0     8    50    22    64    16    66 0.94 MarR family
HTH_27               PF13463.1     68 seq1776_BIOID39045   -            268   5.2e-06   26.5   0.1   1   1   1.1e-08   1.2e-05   25.4   0.0     2    53    16    66    16    77 0.89 Winged helix DNA-binding domain
GntR                 PF00392.16    64 seq1776_BIOID39045   -            268   8.6e-06   24.9   0.0   1   1   1.7e-08   1.9e-05   23.8   0.0    27    60    34    67    26    70 0.93 Bacterial regulatory proteins, gntR family
HTH_24               PF13412.1     48 seq1776_BIOID39045   -            268   2.2e-05   23.6   0.1   1   1   4.6e-08   5.2e-05   22.4   0.1     7    48    21    62    16    62 0.95 Winged helix-turn-helix DNA-binding
Bac_DNA_binding      PF00216.16    90 seq1779_BIOID39045   -             90   2.5e-34  117.0   0.1   1   1   2.1e-38   2.8e-34  116.8   0.1     1    90     1    90     1    90 1.00 Bacterial DNA-binding protein
PLDc_2               PF13091.1    126 seq1781_BIOID39045   -            493   6.6e-35  119.4   0.0   1   2   1.1e-13   7.8e-10   38.4   0.0     6   126    59   204    55   204 0.68 PLD-like domain
PLDc_2               PF13091.1    126 seq1781_BIOID39045   -            493   6.6e-35  119.4   0.0   2   2     3e-26   2.1e-22   79.1   0.0     5   123   295   437   291   440 0.92 PLD-like domain
Aldedh               PF00171.17   462 seq1782_BIOID39045   -            327  1.4e-106  356.4   0.5   1   1  1.3e-110  1.8e-106  356.1   0.4     8   305    22   321    15   324 0.98 Aldehyde dehydrogenase family
GlnD_UR_UTase        PF08335.6    142 seq1784_BIOID39045   -            890   7.7e-40  135.8   0.3   1   1   2.8e-43   7.7e-40  135.8   0.2     1   142   192   331   192   331 0.98 GlnD PII-uridylyltransferase
ACT                  PF01842.20    66 seq1784_BIOID39045   -            890   4.9e-20   70.5   0.2   1   2   8.4e-12   2.3e-08   33.2   0.0     1    55   708   763   708   766 0.91 ACT domain
ACT                  PF01842.20    66 seq1784_BIOID39045   -            890   4.9e-20   70.5   0.2   2   2   2.7e-12   7.4e-09   34.8   0.1     3    63   817   874   815   877 0.82 ACT domain
HD                   PF01966.17   122 seq1784_BIOID39045   -            890     4e-15   55.7   0.2   1   1   4.4e-18   1.2e-14   54.2   0.1     1   121   468   601   468   602 0.93 HD domain
NTP_transf_2         PF01909.18    93 seq1784_BIOID39045   -            890     3e-11   43.3   0.0   1   1   2.7e-14   7.3e-11   42.1   0.0    11    92    78   168    68   169 0.84 Nucleotidyltransferase domain
DUF294               PF03445.8    169 seq1784_BIOID39045   -            890   1.7e-05   24.1   0.1   1   1   6.5e-08   0.00018   20.8   0.0     3    88    43   124    41   139 0.84 Putative nucleotidyltransferase DUF294
Phage_attach         PF05354.6    117 seq1785_BIOID39045   -            117   1.8e-58  195.0   0.1   1   1   2.9e-62     2e-58  194.9   0.0     1   117     1   117     1   117 1.00 Phage Head-Tail Attachment
Gifsy-2              PF13856.1     95 seq1785_BIOID39045   -            117   3.5e-30  103.8   0.0   1   1   5.8e-34     4e-30  103.6   0.0     1    95     4   105     4   105 0.99 ATP-binding sugar transporter from pro-phage
Sigma54_activat      PF00158.21   168 seq1786_BIOID39045   -            513     6e-56  188.4   0.0   1   1     2e-59     9e-56  187.8   0.0     2   167   207   365   206   366 0.98 Sigma-54 interaction domain
PAS_8                PF13188.1     64 seq1786_BIOID39045   -            513   7.4e-06   25.5   0.0   1   1   5.4e-09   2.5e-05   23.8   0.0     3    52    82   135    81   148 0.79 PAS domain
AAA                  PF00004.24   132 seq1786_BIOID39045   -            513   3.5e-05   23.9   0.0   1   1     2e-08     9e-05   22.5   0.0     1   111   230   341   230   358 0.86 ATPase family associated with various cellular activities (AAA)
Chor_lyase           PF04345.8    168 seq1787_BIOID39045   -            202   1.2e-31  109.3   0.0   1   1   1.1e-35   1.4e-31  109.0   0.0    11   163    53   202    47   202 0.91 Chorismate lyase
OTCace               PF00185.19   158 seq1788_BIOID39045   -            396   9.6e-35  119.6   0.0   1   1   2.4e-38   1.7e-34  118.8   0.0     1   156   187   373   187   374 0.91 Aspartate/ornithine carbamoyltransferase, Asp/Orn binding domain
OTCace_N             PF02729.16   142 seq1788_BIOID39045   -            396   3.4e-28   97.9   0.0   1   1     2e-31   1.4e-27   95.9   0.0     1   142    22   179    22   179 0.88 Aspartate/ornithine carbamoyltransferase, carbamoyl-P binding domain
EIID-AGA             PF03613.9    264 seq1792_BIOID39045   -            263   2.2e-92  308.6   4.4   1   1   1.8e-96   2.4e-92  308.4   3.0     2   264     4   263     3   263 0.97 PTS system mannose/fructose/sorbose family IID component
Minor_tail_Z         PF06763.6    189 seq1794_BIOID39045   -            177     3e-76  255.1  12.3   1   1   2.9e-80     4e-76  254.7   8.6     1   189     3   177     3   177 0.97 Prophage minor tail protein Z (GPZ)
Sigma54_activat      PF00158.21   168 seq1795_BIOID39045   -            666   6.3e-36  123.2   0.0   1   1   4.3e-39   1.2e-35  122.3   0.0     5   168   358   518   354   518 0.96 Sigma-54 interaction domain
PAS                  PF00989.19   113 seq1795_BIOID39045   -            666   8.2e-14   51.2   0.0   1   1   8.9e-17   2.4e-13   49.7   0.0     2   113   231   333   230   333 0.97 PAS fold
HTH_8                PF02954.14    42 seq1795_BIOID39045   -            666   1.8e-13   49.7   0.1   1   1   6.4e-17   1.8e-13   49.7   0.1     2    42   615   655   614   655 0.96 Bacterial regulatory protein, Fis family
GAF                  PF01590.21   154 seq1795_BIOID39045   -            666   2.1e-05   24.6   0.2   1   1     2e-08   5.4e-05   23.2   0.1     4   151    82   213    80   216 0.91 GAF domain
Rotamase_2           PF13145.1    121 seq1796_BIOID39045   -            623   4.3e-34  117.6  24.6   1   1     9e-28   2.1e-24   86.3   0.2     1   121   247   369   247   369 0.92 PPIC-type PPIASE domain
SurA_N_3             PF13624.1    154 seq1796_BIOID39045   -            623   6.8e-32  110.4   1.1   1   1     3e-35   6.8e-32  110.4   0.8     1   153     1   165     1   166 0.86 SurA N-terminal domain
Rotamase_3           PF13616.1    117 seq1796_BIOID39045   -            623   1.8e-16   60.3   0.4   1   1   7.8e-20   1.8e-16   60.3   0.3    12   115   265   355   212   357 0.87 PPIC-type PPIASE domain
Rotamase             PF00639.16    95 seq1796_BIOID39045   -            623   7.2e-15   55.3   9.0   1   1   6.2e-18   1.4e-14   54.4   0.1    13    95   275   355   258   355 0.92 PPIC-type PPIASE domain
SurA_N_2             PF13623.1    145 seq1796_BIOID39045   -            623   1.5e-08   34.5   0.3   1   1   6.7e-12   1.5e-08   34.5   0.2     9   140    12   137     3   142 0.83 SurA N-terminal domain
UbiA                 PF01040.13   257 seq1799_BIOID39045   -            290   1.1e-40  139.3  25.1   1   1     1e-44   1.4e-40  139.0  17.4     2   256    26   277    25   283 0.86 UbiA prenyltransferase family
Fimbrial             PF00419.15   145 seq1801_BIOID39045   -            180     8e-20   71.4   7.7   1   1     7e-24   9.6e-20   71.1   5.3     1   145    30   180    30   180 0.87 Fimbrial protein
HAD_2                PF13419.1    176 seq1802_BIOID39045   -            199   7.6e-29  101.0   0.1   1   1   2.6e-32   8.8e-29  100.8   0.1     2   176     4   184     3   184 0.84 Haloacid dehalogenase-like hydrolase
Hydrolase_like       PF13242.1     75 seq1802_BIOID39045   -            199   2.2e-08   33.5   0.0   1   1   1.5e-11   5.1e-08   32.4   0.0     2    50   139   186   138   198 0.92 HAD-hyrolase-like
Hydrolase            PF00702.21   204 seq1802_BIOID39045   -            199     2e-06   28.3   0.0   1   1   6.6e-10   2.3e-06   28.2   0.0   111   203    75   177     8   178 0.77 haloacid dehalogenase-like hydrolase
DUF1375              PF07119.7     76 seq1803_BIOID39045   -            135   7.7e-22   76.7   0.7   1   1     9e-26   1.2e-21   76.1   0.5     5    75    40   102    31   103 0.93 Protein of unknown function (DUF1375)
Methyltransf_11      PF08241.7     95 seq1804_BIOID39045   -            251   2.3e-24   85.5   0.0   1   1   3.2e-27   4.4e-24   84.6   0.0     1    95    47   138    47   138 0.98 Methyltransferase domain
Methyltransf_23      PF13489.1    162 seq1804_BIOID39045   -            251   1.6e-15   57.0   0.1   1   1   1.7e-18   2.3e-15   56.5   0.1     4   152    25   175    17   181 0.78 Methyltransferase domain
Methyltransf_31      PF13847.1    152 seq1804_BIOID39045   -            251   8.3e-15   54.5   0.0   1   1   7.7e-18     1e-14   54.2   0.0     5   113    44   150    40   208 0.83 Methyltransferase domain
Methyltransf_12      PF08242.7     99 seq1804_BIOID39045   -            251   2.1e-11   44.0   0.0   1   1   3.3e-14   4.6e-11   42.9   0.0     1    98    47   135    47   136 0.86 Methyltransferase domain
Methyltransf_18      PF12847.2    112 seq1804_BIOID39045   -            251     1e-09   38.8   0.0   1   1   1.4e-12   1.9e-09   37.9   0.0     4   110    45   139    42   141 0.79 Methyltransferase domain
Methyltransf_25      PF13649.1    101 seq1804_BIOID39045   -            251   2.6e-09   37.2   0.0   1   1     8e-12   1.1e-08   35.2   0.0     1   101    46   134    46   134 0.87 Methyltransferase domain
Ubie_methyltran      PF01209.13   233 seq1804_BIOID39045   -            251   1.9e-09   36.8   0.0   1   1   1.8e-12   2.5e-09   36.5   0.0    42   168    37   155     2   173 0.83 ubiE/COQ5 methyltransferase family
Methyltransf_8       PF05148.10   219 seq1804_BIOID39045   -            251   3.7e-06   26.6   0.0   1   1   3.9e-09   5.3e-06   26.0   0.0    58   156    29   138    16   158 0.77 Hypothetical methyltransferase
MTS                  PF05175.9    170 seq1804_BIOID39045   -            251   6.3e-05   22.3   0.0   1   1   7.2e-08   9.9e-05   21.6   0.0    19    74    30    83    22   108 0.83 Methyltransferase small domain
Aldedh               PF00171.17   462 seq1806_BIOID39045   -            155   4.6e-52  176.7   0.1   1   1   3.8e-56   5.1e-52  176.6   0.1   308   462     1   151     1   151 0.98 Aldehyde dehydrogenase family
DUF218               PF02698.12   155 seq1807_BIOID39045   -            239   1.1e-21   76.8   0.0   1   1   1.1e-25   1.5e-21   76.3   0.0     4   132    47   172    45   186 0.93 DUF218 domain
AIRS_C               PF02769.17   153 seq1808_BIOID39045   -            336   5.8e-24   84.7   2.0   1   1   1.6e-27   1.1e-23   83.8   1.4     2   149   166   313   165   315 0.95 AIR synthase related protein, C-terminal domain
AIRS                 PF00586.19    96 seq1808_BIOID39045   -            336   7.8e-14   51.5   2.4   1   1   2.6e-17   1.8e-13   50.4   0.1     8    96    42   132    35   132 0.90 AIR synthase related protein, N-terminal domain
Glucosamine_iso      PF01182.15   199 seq1812_BIOID39045   -            255   2.1e-19   69.8   0.0   1   1   2.1e-23   2.9e-19   69.4   0.0     4   198    30   226    28   227 0.80 Glucosamine-6-phosphate isomerases/6-phosphogluconolactonase
His_Phos_2           PF00328.17   347 seq1813_BIOID39045   -            413   2.8e-39  135.3   0.0   1   1   2.5e-43   3.4e-39  135.0   0.0     1   344    30   359    30   364 0.85 Histidine phosphatase superfamily (branch 2)
Radical_SAM          PF04055.16   166 seq1815_BIOID39045   -            411   9.3e-14   51.8   0.0   1   1   3.3e-17   1.5e-13   51.1   0.0     6   162    20   184    16   188 0.86 Radical SAM superfamily
DUF4008              PF13186.1     64 seq1815_BIOID39045   -            411   7.4e-12   45.3   0.3   1   1   3.6e-15   1.6e-11   44.2   0.2     4    64   282   343   276   343 0.91 Domain of unknown function (DUF4008)
Fer4_12              PF13353.1    139 seq1815_BIOID39045   -            411     1e-06   28.8   0.0   1   1   4.1e-10   1.9e-06   27.9   0.0    13   115    19   126    17   149 0.64 4Fe-4S single cluster domain
Usp                  PF00582.21   140 seq1817_BIOID39045   -            142   1.8e-14   54.0   0.0   1   1   1.5e-18     2e-14   53.8   0.0     2   140     3   138     2   138 0.96 Universal stress protein family
PALP                 PF00291.20   307 seq1818_BIOID39045   -            398   1.1e-44  152.7   0.2   1   1     1e-48   1.4e-44  152.4   0.1     4   305    41   374    39   377 0.81 Pyridoxal-phosphate dependent enzyme
Virul_fac_BrkB       PF03631.10   260 seq1820_BIOID39045   -            290     1e-55  188.8  24.6   1   1   8.7e-60   1.2e-55  188.6  17.0     2   258    29   274    28   276 0.88 Virulence factor BrkB
Pili_assembly_N      PF00345.15   122 seq1822_BIOID39045   -            230   2.1e-37  127.4   0.2   1   1   8.5e-41   5.8e-37  126.0   0.0     1   121    26   145    26   146 0.91 Gram-negative pili assembly chaperone, N-terminal domain
Pili_assembly_C      PF02753.12    68 seq1822_BIOID39045   -            230   2.4e-16   59.2   0.2   1   1   6.2e-20   4.2e-16   58.4   0.1     1    65   165   223   165   226 0.96 Gram-negative pili assembly chaperone, C-terminal domain
AAA_26               PF13500.1    199 seq1824_BIOID39045   -            225   2.8e-41  141.2   0.0   1   1   7.2e-45   3.3e-41  140.9   0.0     1   193     3   208     3   213 0.94 AAA domain
CbiA                 PF01656.18   195 seq1824_BIOID39045   -            225   1.4e-20   73.4   0.0   1   1   3.7e-24   1.7e-20   73.1   0.0     2   180     6   199     5   217 0.77 CobQ/CobB/MinD/ParA nucleotide binding domain
DUF2542              PF10808.3     79 seq1826_BIOID39045   -             79   6.1e-45  151.2   5.4   1   1   4.9e-49   6.7e-45  151.1   3.8     1    79     1    79     1    79 1.00 Protein of unknown function (DUF2542)
Methyltransf_31      PF13847.1    152 seq1828_BIOID39045   -            230   1.5e-20   73.2   0.0   1   1   1.6e-23   1.8e-20   72.9   0.0     3   112    44   151    42   197 0.86 Methyltransferase domain
Methyltransf_23      PF13489.1    162 seq1828_BIOID39045   -            230   9.5e-19   67.5   0.0   1   1     1e-21   1.2e-18   67.2   0.0    13   120    34   153    22   191 0.79 Methyltransferase domain
Methyltransf_18      PF12847.2    112 seq1828_BIOID39045   -            230     2e-17   63.6   0.1   1   1   2.8e-20   3.2e-17   62.9   0.0     3   108    46   146    44   149 0.93 Methyltransferase domain
Methyltransf_11      PF08241.7     95 seq1828_BIOID39045   -            230   2.4e-17   63.0   0.0   1   1   4.2e-20   4.7e-17   62.1   0.0     1    94    49   146    49   147 0.95 Methyltransferase domain
Methyltransf_12      PF08242.7     99 seq1828_BIOID39045   -            230   1.8e-15   57.0   0.0   1   1   2.6e-18     3e-15   56.3   0.0     1    99    49   145    49   145 0.83 Methyltransferase domain
Methyltransf_26      PF13659.1    117 seq1828_BIOID39045   -            230   8.2e-11   41.8   0.2   1   1   3.7e-13   4.2e-10   39.5   0.1     2   114    46   148    45   151 0.92 Methyltransferase domain
Ubie_methyltran      PF01209.13   233 seq1828_BIOID39045   -            230   5.9e-11   41.8   0.0   1   1   6.3e-14   7.1e-11   41.5   0.0    31   152    27   148     6   175 0.83 ubiE/COQ5 methyltransferase family
Methyltransf_25      PF13649.1    101 seq1828_BIOID39045   -            230   7.8e-10   38.9   0.0   1   1   1.1e-12   1.3e-09   38.2   0.0     1   101    48   143    48   143 0.90 Methyltransferase domain
Methyltransf_15      PF09445.5    164 seq1828_BIOID39045   -            230   8.4e-08   31.8   0.0   1   1   1.1e-10   1.2e-07   31.3   0.0     3    74    47   116    45   121 0.90 RNA cap guanine-N2 methyltransferase
MTS                  PF05175.9    170 seq1828_BIOID39045   -            230   8.3e-07   28.4   0.2   1   1   1.1e-09   1.3e-06   27.8   0.1    31   137    44   146    29   178 0.76 Methyltransferase small domain
DREV                 PF05219.7    265 seq1828_BIOID39045   -            230   3.4e-05   22.7   0.0   1   1   6.1e-08     7e-05   21.7   0.0    92   185    42   144    32   159 0.77 DREV methyltransferase
CMAS                 PF02353.15   273 seq1828_BIOID39045   -            230   0.00011   21.2   0.1   1   1   1.1e-07   0.00013   21.0   0.0    53   164    36   147     4   170 0.79 Mycolic acid cyclopropane synthetase
Sigma54_activat      PF00158.21   168 seq1834_BIOID39045   -            692   4.2e-71  237.7   0.1   1   1   3.8e-74   7.4e-71  236.9   0.0     1   168   381   548   381   548 0.99 Sigma-54 interaction domain
GAF_3                PF13492.1    129 seq1834_BIOID39045   -            692   1.9e-17   63.4   0.0   1   1   1.1e-14   2.1e-11   43.8   0.0     1   129   202   346   202   346 0.84 GAF domain
GAF                  PF01590.21   154 seq1834_BIOID39045   -            692   2.6e-16   59.9   0.0   1   1   1.9e-14   3.7e-11   43.2   0.0     1   154   202   344   202   344 0.90 GAF domain
GAF_2                PF13185.1    148 seq1834_BIOID39045   -            692   6.7e-13   49.2   0.0   1   1   7.4e-12   1.4e-08   35.1   0.0     3   148   202   345   194   345 0.76 GAF domain
AAA_5                PF07728.9    139 seq1834_BIOID39045   -            692   5.4e-08   32.5   0.1   1   1   6.5e-11   1.3e-07   31.3   0.0     2   130   405   529   404   538 0.79 AAA domain (dynein-related subfamily)
AAA                  PF00004.24   132 seq1834_BIOID39045   -            692   3.4e-06   27.1   0.0   1   1   4.7e-09   9.2e-06   25.7   0.0     1   112   405   525   405   541 0.81 ATPase family associated with various cellular activities (AAA)
HTH_8                PF02954.14    42 seq1834_BIOID39045   -            692   7.6e-05   22.0   0.2   1   1   3.9e-08   7.6e-05   22.0   0.1     6    42   645   684   642   684 0.90 Bacterial regulatory protein, Fis family
Pyr_redox_2          PF07992.9    200 seq1836_BIOID39045   -            412     7e-15   55.3   0.2   1   1   8.4e-17   9.6e-14   51.6   0.2     1   198   126   384   126   386 0.79 Pyridine nucleotide-disulphide oxidoreductase
Pyr_redox            PF00070.22    80 seq1836_BIOID39045   -            412   2.5e-14   53.2   1.6   1   1     3e-10   3.5e-07   30.4   0.0     2    76   256   328   255   332 0.77 Pyridine nucleotide-disulphide oxidoreductase
NAD_binding_8        PF13450.1     68 seq1836_BIOID39045   -            412   2.9e-07   30.2   0.0   1   1   6.5e-10   7.4e-07   28.9   0.0     1    35   129   163   129   179 0.94 NAD(P)-binding Rossmann-like domain
AlaDh_PNT_C          PF01262.16   168 seq1836_BIOID39045   -            412   2.7e-06   26.9   0.6   1   1   1.8e-07    0.0002   20.8   0.1     5    52   109   156   105   158 0.92 Alanine dehydrogenase/PNT, C-terminal domain
Thi4                 PF01946.12   230 seq1836_BIOID39045   -            412   7.8e-05   21.7   0.1   1   1   1.6e-07   0.00019   20.5   0.0    20    62   127   169   121   211 0.87 Thi4 family
GIDA                 PF01134.17   392 seq1836_BIOID39045   -            412   7.7e-05   21.6   0.2   1   1     2e-07   0.00023   20.0   0.1     1    41   126   165   126   219 0.71 Glucose inhibited division protein A
Usher                PF00577.15   552 seq1837_BIOID39045   -            869  2.6e-208  693.1  23.0   1   1  6.7e-212    3e-208  692.8  15.9     5   552   202   777   198   777 0.99 Type VII secretion system (T7SS), usher protein
PapC_N               PF13954.1    146 seq1837_BIOID39045   -            869   8.7e-49  164.7   0.0   1   1   3.4e-52   1.6e-48  163.9   0.0     2   146    38   189    37   189 0.98 PapC N-terminal domain
PapC_C               PF13953.1     68 seq1837_BIOID39045   -            869   7.4e-23   79.8   0.1   1   1   4.5e-26   2.1e-22   78.4   0.0     1    67   787   852   787   853 0.96 PapC C-terminal domain
MR_MLE_N             PF02746.11   117 seq1838_BIOID39045   -            321   1.8e-32  111.6   0.0   1   1   9.6e-36   4.4e-32  110.4   0.0     1   117     1   112     1   112 0.99 Mandelate racemase / muconate lactonizing enzyme, N-terminal domain
MR_MLE               PF01188.16    67 seq1838_BIOID39045   -            321   1.9e-11   44.2   2.2   1   1   8.5e-15   3.9e-11   43.2   0.8     3    67   162   225   160   225 0.88 Mandelate racemase / muconate lactonizing enzyme, C-terminal domain
MR_MLE_C             PF13378.1    111 seq1838_BIOID39045   -            321   3.9e-10   39.5   0.0   1   1   2.2e-13   9.9e-10   38.2   0.0     1    82   225   304   225   321 0.79 Enolase C-terminal domain-like
Tyr_Deacylase        PF02580.11   145 seq1840_BIOID39045   -            145   6.3e-55  185.0   0.1   1   1   5.1e-59     7e-55  184.8   0.0     2   144     3   144     2   145 0.99 D-Tyr-tRNA(Tyr) deacylase
DUF1440              PF07274.7    136 seq1841_BIOID39045   -            204   3.9e-55  185.4   2.3   1   1   3.4e-59   4.7e-55  185.1   1.6     1   136    26   182    26   182 0.99 Protein of unknown function (DUF1440)
DinI                 PF06183.8     65 seq1842_BIOID39045   -             82   2.5e-29  100.9   0.3   1   1   2.2e-33     3e-29  100.7   0.2     1    65    15    81    15    81 0.98 DinI-like family
HHH_3                PF12836.2     65 seq1843_BIOID39045   -            123   4.7e-19   67.9   0.0   1   1   8.8e-23     6e-19   67.6   0.0     3    61    59   118    57   122 0.93 Helix-hairpin-helix motif
Esterase             PF00756.15   251 seq1846_BIOID39045   -            400   2.2e-47  161.4   0.0   1   1   3.2e-51   2.2e-47  161.4   0.0     1   251   172   391   172   391 0.98 Putative esterase
DUF3327              PF11806.3    122 seq1846_BIOID39045   -            400   1.5e-37  128.5   2.7   1   1   4.4e-41     3e-37  127.5   0.4     3   121    29   155    20   156 0.97 Domain of unknown function (DUF3327)
KicB                 PF03882.9    440 seq1847_BIOID39045   -            440  2.4e-269  893.0  10.9   1   1    2e-273  2.7e-269  892.8   7.6     1   440     1   440     1   440 1.00 KicB killing factor
FAD_binding_3        PF01494.14   356 seq1848_BIOID39045   -            372   5.4e-10   38.7   0.0   1   1     2e-09   1.3e-05   24.2   0.0   147   178   140   171   112   224 0.85 FAD binding domain
Peptidase_M20        PF01546.23   171 seq1851_BIOID39045   -            403   4.4e-20   71.8   0.0   1   1     1e-23   7.1e-20   71.1   0.0     1   168    77   395    77   398 0.94 Peptidase family M20/M25/M40
M20_dimer            PF07687.9    109 seq1851_BIOID39045   -            403   2.4e-17   62.5   0.0   1   1   6.5e-21   4.5e-17   61.6   0.0     2   100   183   282   182   290 0.96 Peptidase dimerisation domain
Cytochrom_B_N        PF00033.14   188 seq1852_BIOID39045   -            188   2.8e-23   82.1  12.1   1   1   4.7e-27   3.2e-23   81.9   8.4     3   187    16   184    14   185 0.96 Cytochrome b(N-terminal)/b6/petB
Ni_hydr_CYTB         PF01292.15   182 seq1852_BIOID39045   -            188   2.1e-20   72.7  12.3   1   1   3.7e-24   2.5e-20   72.5   8.6     2   181    17   184    16   185 0.92 Prokaryotic cytochrome b561
DFP                  PF04127.10   183 seq1855_BIOID39045   -            430   6.5e-72  240.8   3.1   1   1   9.7e-76   6.7e-72  240.8   0.2     2   182   211   395   210   396 0.97 DNA / pantothenate metabolism flavoprotein
Flavoprotein         PF02441.14   129 seq1855_BIOID39045   -            430   2.7e-31  107.8   0.3   1   1   8.1e-35   5.6e-31  106.7   0.2     1   128    30   157    30   158 0.90 Flavoprotein
Hexapep              PF00132.19    36 seq1856_BIOID39045   -            274   2.1e-14   52.1   9.5   1   2   2.5e-09   3.5e-05   23.0   1.3     1    36   131   166   131   166 0.96 Bacterial transferase hexapeptide (six repeats)
Hexapep              PF00132.19    36 seq1856_BIOID39045   -            274   2.1e-14   52.1   9.5   2   2   6.2e-12   8.5e-08   31.2   0.9     2    35   176   209   175   210 0.96 Bacterial transferase hexapeptide (six repeats)
YiiD_Cterm           PF09500.5    144 seq1857_BIOID39045   -            329   6.7e-49  165.0   0.0   1   1   2.9e-52   9.9e-49  164.4   0.0     1   143   174   313   174   314 0.99 Putative thioesterase (yiiD_Cterm)
Acetyltransf_7       PF13508.1     79 seq1857_BIOID39045   -            329   4.5e-13   49.0   0.0   1   1   2.4e-16   8.3e-13   48.1   0.0     3    78    60   139    58   140 0.87 Acetyltransferase (GNAT) domain
Acetyltransf_1       PF00583.19    83 seq1857_BIOID39045   -            329   2.5e-12   46.5   0.0   1   1   2.1e-15   7.1e-12   45.0   0.0     2    82    66   138    65   139 0.96 Acetyltransferase (GNAT) family
Acetyltransf_10      PF13673.1    117 seq1857_BIOID39045   -            329   1.6e-08   34.5   0.0   1   1   7.8e-12   2.7e-08   33.8   0.0    38   117    55   138    16   138 0.81 Acetyltransferase (GNAT) domain
UvrB                 PF12344.3     44 seq1861_BIOID39045   -            673   1.3e-22   78.8   1.0   1   1   2.4e-25   5.5e-22   76.9   0.1     1    43   552   594   552   595 0.97 Ultra-violet resistance protein B
Helicase_C           PF00271.26    78 seq1861_BIOID39045   -            673   1.2e-15   57.0   0.0   1   1   1.2e-18   2.8e-15   55.8   0.0     2    77   465   545   464   546 0.98 Helicase conserved C-terminal domain
ResIII               PF04851.10   184 seq1861_BIOID39045   -            673   1.2e-11   44.6   0.0   1   1     3e-14   6.9e-11   42.1   0.0     4    94    13   101    10   134 0.79 Type III restriction enzyme, res subunit
UVR                  PF02151.14    36 seq1861_BIOID39045   -            673   5.3e-07   28.8   1.1   1   1     7e-10   1.6e-06   27.3   0.8     2    35   634   667   633   668 0.93 UvrB/uvrC motif
LppC                 PF04348.8    536 seq1862_BIOID39045   -            678  3.5e-136  454.7  24.5   1   2   1.6e-52   2.2e-48  165.0  14.2     1   310    40   341    40   354 0.92 LppC putative lipoprotein
LppC                 PF04348.8    536 seq1862_BIOID39045   -            678  3.5e-136  454.7  24.5   2   2   3.4e-91   4.6e-87  292.6   0.1   245   536   346   672   343   672 0.97 LppC putative lipoprotein
4HBT_2               PF13279.1    121 seq1864_BIOID39045   -            132   2.7e-17   63.2   0.0   1   1   6.9e-21   3.2e-17   63.0   0.0     4   109    10   114     7   129 0.89 Thioesterase-like superfamily
Acyl-ACP_TE          PF01643.12   249 seq1864_BIOID39045   -            132   2.2e-14   52.9   0.2   1   2   8.9e-09   4.1e-05   22.5   0.1   155   182     2    29     1    36 0.91 Acyl-ACP thioesterase
Acyl-ACP_TE          PF01643.12   249 seq1864_BIOID39045   -            132   2.2e-14   52.9   0.2   2   2     1e-10   4.7e-07   28.9   0.0    47   133    40   128    32   132 0.90 Acyl-ACP thioesterase
4HBT                 PF03061.17    79 seq1864_BIOID39045   -            132   3.3e-13   49.4   0.0   1   1   9.8e-17   4.5e-13   49.0   0.0     2    77    16    97    15    99 0.96 Thioesterase superfamily
MdoG                 PF04349.7    484 seq1866_BIOID39045   -            517  8.5e-263  871.7   1.2   1   1  7.2e-267  9.8e-263  871.5   0.8     1   483    29   514    29   515 1.00 Periplasmic glucan biosynthesis protein, MdoG
Transposase_31       PF04754.7    205 seq1870_BIOID39045   -            318   6.1e-84  280.3   0.2   1   1   5.6e-88   7.6e-84  280.0   0.1     1   204     8   210     8   211 0.98 Putative transposase, YhgA-like
DHO_dh               PF01180.16   293 seq1872_BIOID39045   -            411   6.9e-35  120.3   0.0   1   1   1.9e-38   8.7e-35  120.0   0.0     2   293     6   304     5   304 0.84 Dihydroorotate dehydrogenase
Dus                  PF01207.12   310 seq1872_BIOID39045   -            411   5.9e-08   31.7   0.1   1   1   2.4e-11   1.1e-07   30.9   0.1    43   153    91   198    80   203 0.83 Dihydrouridine synthase (Dus)
Metallophos          PF00149.23   201 seq1875_BIOID39045   -            271   1.2e-09   37.7   0.1   1   1   3.6e-13   2.4e-09   36.7   0.0     1   199    50   212    50   214 0.92 Calcineurin-like phosphoesterase
Metallophos_2        PF12850.2    156 seq1875_BIOID39045   -            271   1.7e-08   34.3   0.0   1   1   3.3e-12   2.2e-08   33.9   0.0     2   123    51   216    50   247 0.66 Calcineurin-like phosphoesterase superfamily domain
DUF1471              PF07338.8     56 seq1878_BIOID39045   -            314   8.8e-62  204.4   5.9   1   3   2.8e-22   3.9e-18   64.7   0.0     2    56    34    90    33    90 0.98 Protein of unknown function (DUF1471)
DUF1471              PF07338.8     56 seq1878_BIOID39045   -            314   8.8e-62  204.4   5.9   2   3   4.8e-22   6.5e-18   64.0   0.2     3    56   119   174   117   174 0.98 Protein of unknown function (DUF1471)
DUF1471              PF07338.8     56 seq1878_BIOID39045   -            314   8.8e-62  204.4   5.9   3   3   3.1e-26   4.3e-22   77.3   0.1     2    56   259   314   258   314 0.99 Protein of unknown function (DUF1471)
MbtH                 PF03621.8     54 seq1879_BIOID39045   -             72   8.5e-22   76.1   0.7   1   1   7.9e-26   1.1e-21   75.8   0.5     1    53     1    54     1    55 0.95 MbtH-like protein
MukE                 PF04288.8    235 seq1880_BIOID39045   -            234  1.1e-133  443.1   0.2   1   1  9.3e-138  1.3e-133  442.9   0.2     1   235    10   234    10   234 0.99 MukE-like family
Amidohydro_4         PF13147.1    304 seq1882_BIOID39045   -            461   3.7e-28   99.2   0.6   1   1   1.3e-31   4.5e-28   98.9   0.4     1   304    45   392    45   392 0.89 Amidohydrolase
Amidohydro_1         PF01979.15   333 seq1882_BIOID39045   -            461   5.4e-13   49.1   0.1   1   1     2e-15   6.9e-12   45.5   0.0     1   333    50   395    50   395 0.72 Amidohydrolase family
Amidohydro_5         PF13594.1     68 seq1882_BIOID39045   -            461   1.9e-11   43.4   0.5   1   1   2.6e-14   8.8e-11   41.3   0.4     2    68    22    90     3    90 0.76 Amidohydrolase
MCPsignal            PF00015.16   213 seq1884_BIOID39045   -            546   3.5e-69  232.4  47.2   1   1   2.9e-71   1.3e-67  227.3  20.1     2   213   333   526   331   526 0.99 Methyl-accepting chemotaxis protein (MCP) signalling domain
TarH                 PF02203.10   171 seq1884_BIOID39045   -            546   2.4e-29  102.2   3.6   1   1   5.2e-33   2.4e-29  102.2   2.5     2   166    12   177    11   191 0.94 Tar ligand binding domain homologue
HAMP                 PF00672.20    70 seq1884_BIOID39045   -            546   5.9e-14   51.8   0.4   1   1   1.3e-17   5.9e-14   51.8   0.3     2    68   205   271   204   273 0.93 HAMP domain
AMP-binding          PF00501.23   418 seq1886_BIOID39045   -           1293  2.7e-116  388.2   0.0   1   1  1.3e-119  3.6e-116  387.8   0.0     1   417   482   886   482   887 0.96 AMP-binding enzyme
Condensation         PF00668.15   301 seq1886_BIOID39045   -           1293   1.1e-59  201.6   0.0   1   1   5.9e-63   1.6e-59  201.1   0.0     2   300     2   300     1   301 0.92 Condensation domain
Thioesterase         PF00975.15   229 seq1886_BIOID39045   -           1293   3.9e-45  154.7   2.3   1   1   1.8e-46   4.9e-43  147.8   0.1     2   220  1067  1282  1066  1291 0.95 Thioesterase domain
PP-binding           PF00550.20    67 seq1886_BIOID39045   -           1293   7.9e-11   41.9   0.1   1   1   8.6e-14   2.3e-10   40.4   0.1     3    65   980  1040   978  1042 0.90 Phosphopantetheine attachment site
[truncated: 1,420,799 more chars]
