# Supplementary material for: A domain sequence approach to pangenomics: applications to Escherichia coli
Source: F1000Res. 2013 May 29;1:19. Originally published 2012 Oct 1. [Version 2] doi: 10.12688/f1000research.1-19.v2 (PMC3901455; doi:10.12688/f1000research.1-19.v2)
Supplement: The 347 text files show the results from scanning each of the fasta-files against the Pfam-A database [file f1000research-1-1101-s0002.tgz › Escherichia_coli_M919_BIOID39047.txt]

#                                                                            --- full sequence --- -------------- this domain -------------   hmm coord   ali coord   env coord
# target name        accession   tlen query name           accession   qlen   E-value  score  bias   #  of  c-Evalue  i-Evalue  score  bias  from    to  from    to  from    to  acc description of target
#------------------- ---------- ----- -------------------- ---------- ----- --------- ------ ----- --- --- --------- --------- ------ ----- ----- ----- ----- ----- ----- ----- ---- ---------------------
Phage_fiber_C        PF06820.7     64 seq1_BIOID39047      -            102   1.1e-35  121.4   0.8   1   1   1.2e-39   1.6e-35  120.9   0.5     1    64    41   102    41   102 0.99 Putative prophage tail fibre C-terminus
Rep_3                PF01051.16   218 seq5_BIOID39047      -            242   2.9e-40  138.0   0.1   1   1   2.4e-44   3.2e-40  137.8   0.0     5   209    14   230    10   236 0.93 Initiator Replication protein
HTH_Tnp_1            PF01527.15    76 seq8_BIOID39047      -            108   1.5e-11   43.9   1.4   1   1   4.7e-15   6.4e-11   41.9   1.0     1    74     1    87     1    88 0.83 Transposase
Phage_integrase      PF00589.17   173 seq11_BIOID39047     -            374   4.4e-32  111.0   1.0   1   1   5.4e-36   7.4e-32  110.2   0.7     1   170   122   276   122   279 0.94 Phage integrase family
Resolvase            PF00239.16   141 seq14_BIOID39047     -            184     5e-51  172.1   0.0   1   1   8.8e-55     6e-51  171.8   0.0     2   140     3   135     2   136 0.98 Resolvase, N terminal domain
HTH_7                PF02796.10    45 seq14_BIOID39047     -            184   4.2e-12   45.6   0.0   1   1   1.3e-15     9e-12   44.5   0.0     1    43   138   180   138   181 0.98 Helix-turn-helix domain of resolvase
Citrate_synt         PF00285.16   356 seq15_BIOID39047     -            389  2.4e-116  388.2   0.0   1   1  2.1e-120  2.9e-116  387.9   0.0     2   356    22   370    22   370 0.98 Citrate synthase
Antirestrict         PF03230.8     94 seq16_BIOID39047     -            161   7.8e-38  128.2   0.1   1   1   7.7e-42   1.1e-37  127.8   0.1     1    94    64   161    64   161 0.98 Antirestriction protein
T2SE                 PF00437.15   272 seq19_BIOID39047     -            351   2.3e-63  213.5   0.0   1   1   2.1e-67   2.9e-63  213.2   0.0     5   266    29   327    26   333 0.95 Type II/IV secretion system protein
EAL                  PF00563.15   236 seq20_BIOID39047     -            537   6.6e-58  195.8   1.1   1   1   2.2e-61     1e-57  195.2   0.8     3   236   288   520   286   520 0.94 EAL domain
GGDEF                PF00990.16   161 seq20_BIOID39047     -            537   1.5e-45  154.5   0.0   1   1   5.9e-49   2.7e-45  153.7   0.0     1   160   113   266   113   267 0.97 GGDEF domain
PAS_9                PF13426.1    104 seq20_BIOID39047     -            537   5.6e-08   33.0   0.0   1   1   3.3e-11   1.5e-07   31.6   0.0     5   104     1   101     1   101 0.78 PAS domain
DDE_Tnp_1            PF01609.16   211 seq23_BIOID39047     -            353   1.2e-31  109.8   0.3   1   1   2.3e-35   1.6e-31  109.4   0.2     3   211    77   318    75   318 0.93 Transposase DDE domain
DDE_Tnp_1_assoc      PF13808.1     90 seq23_BIOID39047     -            353   4.5e-22   77.4   0.0   1   1   1.4e-25   9.5e-22   76.3   0.0    23    90     3    70     1    70 0.97 DDE_Tnp_1-associated
ArdA                 PF07275.6    169 seq25_BIOID39047     -            166   3.8e-38  131.2   2.2   1   1     3e-42   4.2e-38  131.1   1.5     1   167     7   164     7   166 0.94 Antirestriction protein (ArdA)
ToxN_toxin           PF13958.1    161 seq29_BIOID39047     -            171   5.2e-46  156.1   0.2   1   1   4.3e-50   5.9e-46  155.9   0.1     1   160     1   159     1   160 0.96 Toxin ToxN, type III toxin-antitoxin system
MASE1                PF05231.9    299 seq31_BIOID39047     -            768   1.8e-55  187.9  38.7   1   1   5.8e-59   2.6e-55  187.4  26.8     2   297    55   353    54   355 0.98 MASE1
EAL                  PF00563.15   236 seq31_BIOID39047     -            768     3e-55  187.1   0.3   1   1   1.1e-58   5.2e-55  186.3   0.2     3   236   533   763   531   763 0.91 EAL domain
Glycos_transf_1      PF00534.15   172 seq34_BIOID39047     -            119     8e-09   35.0   0.0   1   1   7.5e-13     1e-08   34.6   0.0   107   172    27    93    27    93 0.92 Glycosyl transferases group 1
rve                  PF00665.21   120 seq35_BIOID39047     -            137   1.3e-10   41.3   0.0   1   1   1.2e-14   1.7e-10   40.9   0.0     2    65    45   106    44   118 0.94 Integrase core domain
PS_pyruv_trans       PF04230.8    286 seq38_BIOID39047     -            156   4.3e-20   72.4   0.1   1   1   3.7e-24     5e-20   72.2   0.1     1   170     4   142     4   155 0.88 Polysaccharide pyruvyl transferase
CbiA                 PF01656.18   195 seq42_BIOID39047     -            221   4.7e-17   61.9   0.3   1   1     4e-20   1.1e-16   60.7   0.2     2   173     6   160     5   181 0.70 CobQ/CobB/MinD/ParA nucleotide binding domain
MipZ                 PF09140.6    261 seq42_BIOID39047     -            221   1.3e-10   40.7   0.4   1   1   9.6e-12   2.6e-08   33.1   0.3     3   131     5   112     3   133 0.81 ATPase MipZ
VirC1                PF07015.6    231 seq42_BIOID39047     -            221   3.2e-06   26.2   0.0   1   1   2.4e-09   6.5e-06   25.2   0.0     5    55     6    56     3    61 0.93 VirC1 protein
GTP_EFTU             PF00009.22   188 seq42_BIOID39047     -            221   1.1e-05   24.8   0.0   1   1     6e-09   1.7e-05   24.2   0.0    15   116    15   124    11   204 0.78 Elongation factor Tu GTP binding domain
Autotransporter      PF03797.14   265 seq43_BIOID39047     -            505     5e-56  189.8  17.7   1   1   1.3e-59   9.2e-56  188.9  12.3     2   265   205   489   204   489 0.98 Autotransporter beta-domain
Pertactin            PF03212.9    121 seq43_BIOID39047     -            505   1.8e-11   43.7   1.3   1   1   6.9e-15   4.7e-11   42.3   0.9    16   120    56   167    32   168 0.80 Pertactin
StbA                 PF06406.6    318 seq45_BIOID39047     -            334  1.6e-146  487.1   0.1   1   1  1.4e-150  1.8e-146  486.9   0.1     1   317    17   333    17   334 0.99 StbA protein
YagB_YeeU_YfjZ       PF06154.6    105 seq47_BIOID39047     -            122   2.5e-52  175.4   0.0   1   1   2.1e-56   2.9e-52  175.1   0.0     2   104    16   118    15   119 0.98 YagB/YeeU/YfjZ family
Prok-JAB             PF14464.1    105 seq50_BIOID39047     -            247   7.3e-20   70.3   0.2   1   1   1.8e-23   1.3e-19   69.6   0.2     3    96     3    98     1   109 0.92 Prokaryotic homologs of the JAB domain
NLPC_P60             PF00877.14   105 seq50_BIOID39047     -            247   5.8e-14   51.6   0.0   1   1   1.2e-17     8e-14   51.2   0.0     1   104   111   223   111   224 0.92 NlpC/P60 family
CbiA                 PF01656.18   195 seq52_BIOID39047     -            214   1.8e-07   30.6   0.1   1   1   3.8e-11   2.6e-07   30.1   0.1     1   145     4   124     4   174 0.78 CobQ/CobB/MinD/ParA nucleotide binding domain
MipZ                 PF09140.6    261 seq52_BIOID39047     -            214   3.2e-06   26.3   2.3   1   1   1.8e-08   0.00012   21.1   0.0    70   133    45   108    25   125 0.84 ATPase MipZ
Caudo_TAP            PF02413.12   130 seq56_BIOID39047     -            139   9.2e-29  100.1   0.2   1   1   7.3e-33     1e-28  100.0   0.2    17   130    15   135     2   135 0.94 Caudovirales tail fibre assembly protein
MFS_1                PF07690.11   354 seq57_BIOID39047     -            418   2.6e-39  134.8  70.6   1   1     4e-41   2.7e-37  128.2  30.6     2   296    36   316    35   319 0.90 Major Facilitator Superfamily
Sugar_tr             PF00083.19   451 seq57_BIOID39047     -            418   2.9e-16   58.9  13.0   1   1   4.3e-20   2.9e-16   58.9   9.0    43   201    59   214    11   218 0.85 Sugar (and other) transporter
Aldo_ket_red         PF00248.16   283 seq59_BIOID39047     -            267   5.2e-57  192.7   0.6   1   1   4.8e-61   6.6e-57  192.3   0.4     2   281     6   250     5   251 0.95 Aldo/keto reductase family
rve                  PF00665.21   120 seq60_BIOID39047     -            295     5e-25   87.8   0.0   1   1     4e-28   1.1e-24   86.7   0.0     2   119   125   239   124   240 0.97 Integrase core domain
HTH_21               PF13276.1     60 seq60_BIOID39047     -            295     2e-16   59.5   3.6   1   1   1.7e-19   4.7e-16   58.4   2.5     2    60    46   103    44   103 0.92 HTH-like domain
rve_3                PF13683.1     67 seq60_BIOID39047     -            295   3.9e-11   42.2   0.1   1   1   3.4e-14   9.4e-11   40.9   0.0     7    67   217   277   212   277 0.92 Integrase core domain
DDE_Tnp_IS240        PF13610.1    140 seq60_BIOID39047     -            295   1.7e-06   27.9   0.0   1   1   9.4e-10   2.6e-06   27.3   0.0     2   137   130   267   129   269 0.93 DDE domain
rve_2                PF13333.1     52 seq60_BIOID39047     -            295   5.1e-06   26.3   0.0   1   1   3.8e-09     1e-05   25.3   0.0     1    46   230   279   230   284 0.84 Integrase core domain
DDE_Tnp_1_assoc      PF13808.1     90 seq61_BIOID39047     -            378   6.2e-33  112.2   0.0   1   1   1.9e-36   1.3e-32  111.2   0.0     1    90     6    95     6    95 0.99 DDE_Tnp_1-associated
DDE_Tnp_1            PF01609.16   211 seq61_BIOID39047     -            378   8.2e-31  107.1   0.3   1   1   2.2e-34   1.5e-30  106.2   0.2     3   211   102   343   100   343 0.93 Transposase DDE domain
Phage_integrase      PF00589.17   173 seq62_BIOID39047     -            400   1.7e-20   73.2   0.1   1   1   4.6e-24   3.1e-20   72.4   0.1    23   168   233   375   215   379 0.91 Phage integrase family
DUF4102              PF13356.1     89 seq62_BIOID39047     -            400   8.9e-18   63.8   0.0   1   1   2.4e-21   1.6e-17   63.0   0.0     1    88     4    93     4    94 0.91 Domain of unknown function (DUF4102)
MurB_C               PF02873.11   105 seq69_BIOID39047     -            342   1.6e-42  143.3   0.0   1   1   4.2e-46   2.9e-42  142.5   0.0     1   105   203   330   203   330 0.99 UDP-N-acetylenolpyruvoylglucosamine reductase, C-terminal domain
FAD_binding_4        PF01565.18   139 seq69_BIOID39047     -            342   1.1e-27   96.0   0.0   1   1   1.3e-30   9.2e-27   93.0   0.0     2   137    18   148    17   150 0.87 FAD binding domain
tRNA-synt_1c         PF00749.16   314 seq70_BIOID39047     -            471  5.1e-126  419.4   0.0   1   1  5.9e-130  8.1e-126  418.8   0.0     1   314     2   305     2   305 0.99 tRNA synthetases class I (E and Q), catalytic domain
DUF1076              PF06416.7    113 seq74_BIOID39047     -            215   5.2e-38  129.1   0.4   1   1   5.5e-42   7.5e-38  128.6   0.3    15   109   110   204   101   206 0.96 Protein of unknown function (DUF1076)
Caudo_TAP            PF02413.12   130 seq75_BIOID39047     -             43   3.3e-11   43.3   0.1   1   1   2.6e-15   3.6e-11   43.2   0.0    91   123     8    40     6    41 0.94 Caudovirales tail fibre assembly protein
HEAT_2               PF13646.1     88 seq78_BIOID39047     -            280   2.6e-26   91.5   0.2   1   2   7.5e-10   2.6e-06   27.5   0.0     3    86    27   114    26   116 0.94 HEAT repeats
HEAT_2               PF13646.1     88 seq78_BIOID39047     -            280   2.6e-26   91.5   0.2   2   2   4.4e-11   1.5e-07   31.4   0.0    11    56   139   184   130   191 0.91 HEAT repeats
HEAT                 PF02985.17    31 seq78_BIOID39047     -            280   4.8e-16   57.2   1.4   1   1   2.5e-07   0.00084   19.1   0.0     2    24   161   183   160   184 0.95 HEAT repeat
HEAT_PBS             PF03130.11    27 seq78_BIOID39047     -            280   1.3e-05   25.0   0.9   1   1   4.3e-06     0.015   15.6   0.0     1    27   144   170   144   170 0.98 PBS lyase HEAT-like repeat
Phage_min_tail       PF05939.8    109 seq81_BIOID39047     -            109   8.2e-38  128.5   0.1   1   1   6.6e-42     9e-38  128.4   0.1     1   109     1   109     1   109 0.99 Phage minor tail protein
Aldo_ket_red         PF00248.16   283 seq82_BIOID39047     -            286   4.6e-54  183.0   0.0   1   1   3.9e-58   5.3e-54  182.8   0.0     1   281    15   283    15   285 0.96 Aldo/keto reductase family
RadC                 PF04002.10   123 seq84_BIOID39047     -            163   3.7e-47  158.9   0.1   1   1   3.5e-51   4.8e-47  158.5   0.0     2   123    42   163    41   163 0.98 RadC-like JAB domain
rve_3                PF13683.1     67 seq86_BIOID39047     -             80     2e-11   43.0   0.0   1   1   4.5e-15   3.1e-11   42.5   0.0     7    67     1    62     1    62 0.96 Integrase core domain
rve_2                PF13333.1     52 seq86_BIOID39047     -             80   2.7e-07   30.4   0.0   1   1   4.8e-11   3.3e-07   30.1   0.0     1    50    14    68    14    70 0.87 Integrase core domain
rve_3                PF13683.1     67 seq87_BIOID39047     -             73     1e-10   40.8   0.0   1   1   1.8e-14   1.2e-10   40.6   0.0     7    67     1    62     1    62 0.96 Integrase core domain
rve_2                PF13333.1     52 seq87_BIOID39047     -             73   2.5e-07   30.5   0.0   1   1   4.4e-11     3e-07   30.2   0.0     1    50    14    68    14    70 0.87 Integrase core domain
DUF3296              PF11726.3    180 seq88_BIOID39047     -            188   9.3e-33  113.1   1.2   1   1   7.7e-37     1e-32  113.0   0.8     3   179    15   172    13   173 0.89 Protein of unknown function (DUF3296)
DUF3296              PF11726.3    180 seq92_BIOID39047     -            189   9.7e-56  188.0   0.0   1   1     8e-60   1.1e-55  187.8   0.0     1   180    11   188    11   188 0.98 Protein of unknown function (DUF3296)
Phage_lambd_GpG      PF06894.6    127 seq94_BIOID39047     -            143   7.5e-56  187.0   0.9   1   1   6.4e-60   8.8e-56  186.8   0.6     1   127     1   127     1   127 0.98 Bacteriophage lambda minor tail protein (GpG)
Microcin             PF03526.8     55 seq96_BIOID39047     -            111   7.8e-08   31.6   0.0   1   1     1e-11   1.4e-07   30.8   0.0    18    55    44    79    34    79 0.93 Colicin E1 (microcin) immunity protein
DUF1219              PF06755.7    117 seq100_BIOID39047    -            124     4e-60  200.3   0.0   1   1   3.4e-64   4.6e-60  200.1   0.0     1   113     1   113     1   123 0.97 Protein of unknown function (DUF1219)
Phage_Nu1            PF07471.7    164 seq104_BIOID39047    -            181   1.2e-92  307.6   1.4   1   1   9.9e-97   1.3e-92  307.4   1.0     1   164     1   164     1   164 0.99 Phage DNA packaging protein Nu1
Sugar_tr             PF00083.19   451 seq106_BIOID39047    -            459   3.4e-39  134.5  36.5   1   2   1.5e-31   6.7e-28   97.3   6.3     3   194    51   248    49   250 0.90 Sugar (and other) transporter
Sugar_tr             PF00083.19   451 seq106_BIOID39047    -            459   3.4e-39  134.5  36.5   2   2   4.9e-16   2.3e-12   46.1  12.5   225   433   250   448   241   458 0.70 Sugar (and other) transporter
MFS_1                PF07690.11   354 seq106_BIOID39047    -            459   8.3e-31  106.8  61.3   1   1     2e-30   8.9e-27   93.6  23.8    31   347    89   409    55   416 0.77 Major Facilitator Superfamily
MFS_2                PF13347.1    427 seq106_BIOID39047    -            459   7.8e-07   27.7  23.8   1   1   1.7e-10   7.8e-07   27.7  16.5    53   335   102   384    66   396 0.72 MFS/sugar transport protein
DDE_Tnp_1            PF01609.16   211 seq107_BIOID39047    -            338   6.7e-33  113.9   0.0   1   1     6e-36   1.6e-32  112.6   0.1     5   210   150   324   148   325 0.90 Transposase DDE domain
DUF772               PF05598.6     77 seq107_BIOID39047    -            338   6.7e-21   73.8   0.3   1   1   2.5e-24   6.7e-21   73.8   0.2     1    77    63   138    63   138 0.99 Transposase domain (DUF772)
DDE_Tnp_1_3          PF13612.1    155 seq107_BIOID39047    -            338   2.7e-08   33.6   0.0   1   1   1.9e-11   5.2e-08   32.6   0.0     5   151   149   304   146   308 0.73 Transposase DDE domain
DDE_Tnp_1_6          PF13751.1    125 seq107_BIOID39047    -            338   6.7e-07   29.2   0.3   1   1   7.1e-10   1.9e-06   27.7   0.2    64   123   270   326   256   327 0.80 Transposase DDE domain
Phage_tail_L         PF05100.7    206 seq109_BIOID39047    -            232     5e-97  322.8   0.1   1   1  4.2e-101   5.8e-97  322.6   0.0     1   206    29   230    29   230 0.99 Phage minor tail protein L
MobC                 PF05713.6     48 seq113_BIOID39047    -            118   7.9e-18   64.0   0.9   1   1   8.3e-22   1.1e-17   63.5   0.6     1    47    60   106    60   107 0.98 Bacterial mobilisation protein (MobC)
Dynamin_N            PF00350.18   168 seq115_BIOID39047    -            742   9.6e-19   67.6   0.0   1   1     8e-22   3.7e-18   65.7   0.0     1   148    72   278    72   300 0.79 Dynamin family
MMR_HSR1             PF01926.18   114 seq115_BIOID39047    -            742   3.9e-08   33.1   0.0   1   1   1.1e-10   5.1e-07   29.5   0.0     2   114    72   298    71   298 0.78 50S ribosome-binding GTPase
Fer4_7               PF12838.2     52 seq116_BIOID39047    -            164   6.7e-15   55.1  26.9   1   2     8e-11   1.1e-07   32.0   7.4     1    50    36    81    36    83 0.94 4Fe-4S dicluster domain
Fer4_7               PF12838.2     52 seq116_BIOID39047    -            164   6.7e-15   55.1  26.9   2   2     6e-10   8.2e-07   29.1   5.7     3    52   108   155   101   155 0.91 4Fe-4S dicluster domain
Fer4_9               PF13187.1     55 seq116_BIOID39047    -            164   1.6e-14   53.7  24.7   1   2     2e-09   2.7e-06   27.4   7.6     2    52    37    81    36    83 0.92 4Fe-4S dicluster domain
Fer4_9               PF13187.1     55 seq116_BIOID39047    -            164   1.6e-14   53.7  24.7   2   2   5.8e-11     8e-08   32.3   4.0     4    55   109   156   108   156 0.86 4Fe-4S dicluster domain
Fer4                 PF00037.22    24 seq116_BIOID39047    -            164   3.4e-14   51.6  25.1   1   1     3e-10   4.1e-07   29.2   1.0     3    24   136   157   134   157 0.90 4Fe-4S binding domain
Fer4_10              PF13237.1     52 seq116_BIOID39047    -            164   9.7e-10   37.9  27.5   1   1   4.3e-09   5.9e-06   25.8   6.3     8    52    36    80    32    80 0.81 4Fe-4S dicluster domain
Fer4_4               PF12800.2     17 seq116_BIOID39047    -            164   7.4e-09   35.1  30.9   1   3   2.1e-05     0.028   14.6   0.9     4    15    37    48    31    54 0.91 4Fe-4S binding domain
Fer4_4               PF12800.2     17 seq116_BIOID39047    -            164   7.4e-09   35.1  30.9   2   3   0.00018      0.25   11.6   1.0     4    15   102   118   100   127 0.75 4Fe-4S binding domain
Fer4_4               PF12800.2     17 seq116_BIOID39047    -            164   7.4e-09   35.1  30.9   3   3   1.4e-06    0.0019   18.2   2.7     1    16   138   153   138   155 0.91 4Fe-4S binding domain
Fer4_6               PF12837.2     24 seq116_BIOID39047    -            164   7.6e-09   34.9  30.8   1   1   1.3e-08   1.8e-05   24.2   1.2     5    24   137   156   134   156 0.90 4Fe-4S binding domain
Lambda_tail_I        PF06805.7     82 seq122_BIOID39047    -            190   1.6e-14   53.3   0.0   1   1   2.1e-18   2.9e-14   52.5   0.0    25    82     2    64     1    64 0.98 Bacteriophage lambda tail assembly protein I
VWA                  PF00092.23   179 seq128_BIOID39047    -            124   9.2e-06   25.3   0.0   1   1   8.5e-10   1.2e-05   25.0   0.0    81   154     1    78     1    85 0.81 von Willebrand factor type A domain
Phage_tail_T         PF06223.7    103 seq130_BIOID39047    -            137   1.3e-41  141.0   1.0   1   1   3.2e-40   4.4e-36  123.2   0.2     6   100     1    99     1   102 0.88 Minor tail protein T
Pro_CA               PF00484.14   148 seq131_BIOID39047    -            219   2.7e-48  163.5   0.0   1   1   2.4e-52   3.3e-48  163.3   0.0     1   147    34   188    34   189 0.85 Carbonic anhydrase
6PGD                 PF00393.14   291 seq132_BIOID39047    -            468  2.1e-139  463.5   0.1   1   1  4.3e-143  2.9e-139  463.1   0.1     1   290   179   466   179   467 1.00 6-phosphogluconate dehydrogenase, C-terminal domain
NAD_binding_2        PF03446.10   162 seq132_BIOID39047    -            468   5.9e-52  175.6   0.1   1   1   1.8e-55   1.3e-51  174.6   0.0     1   161     3   174     3   175 0.97 NAD binding domain of 6-phosphogluconate dehydrogenase
DUF987               PF06174.6     66 seq133_BIOID39047    -             73   1.7e-41  139.4   0.1   1   1   1.4e-45   1.9e-41  139.2   0.1     1    66     1    66     1    66 0.99 Protein of unknown function (DUF987)
T4SS-DNA_transf      PF02534.9    469 seq136_BIOID39047    -            652   2.8e-86  289.8   0.0   1   1   9.1e-90   4.1e-86  289.2   0.0    20   456   127   591   102   601 0.88 Type IV secretory system Conjugative DNA transfer
TraG-D_C             PF12696.2    128 seq136_BIOID39047    -            652   3.9e-25   88.0   0.0   1   1   1.5e-28     7e-25   87.2   0.0     2   127   427   551   426   552 0.87 TraM recognition site of TraD and TraG
TrwB_AAD_bind        PF10412.4    386 seq136_BIOID39047    -            652   3.3e-16   58.7   0.0   1   1   3.4e-14   1.6e-10   40.1   0.0   164   369   341   554   292   562 0.85 Type IV secretion-system coupling protein DNA-binding domain
MobA_MobL            PF03389.10   216 seq141_BIOID39047    -            516   1.6e-41  141.9   0.8   1   1   1.2e-45   1.6e-41  141.9   0.6    19   210    25   220    13   226 0.88 MobA/MobL family
NinB                 PF05772.7    127 seq142_BIOID39047    -            148   1.3e-53  179.8   0.2   1   1   1.2e-57   1.6e-53  179.6   0.1     1   127     6   132     6   132 0.99 NinB protein
Plasmid_stab_B       PF10784.4     72 seq144_BIOID39047    -            131     3e-27   93.9   0.0   1   1   3.2e-31   4.3e-27   93.4   0.0     1    72    10    81    10    81 0.99 Plasmid stability protein
Relaxase             PF03432.9    242 seq145_BIOID39047    -            517   9.2e-20   70.9   0.0   1   1   2.1e-23   2.9e-19   69.2   0.0    61   233    57   237    49   246 0.90 Relaxase/Mobilisation nuclease domain
MmgE_PrpD            PF03972.9    445 seq146_BIOID39047    -            483  3.5e-178  592.2   0.0   1   1  2.9e-182    4e-178  592.0   0.0     2   445    14   475    13   475 0.98 MmgE/PrpD family
DDE_Tnp_1_assoc      PF13808.1     90 seq148_BIOID39047    -            253     8e-32  108.6   0.0   1   1     2e-35   1.3e-31  107.9   0.0     1    89     6    94     6    95 0.99 DDE_Tnp_1-associated
DDE_Tnp_1            PF01609.16   211 seq148_BIOID39047    -            253     9e-17   61.2   0.3   1   1     2e-20   1.4e-16   60.6   0.2     3   152   102   235   100   249 0.87 Transposase DDE domain
DUF3279              PF11682.3    128 seq153_BIOID39047    -            130   6.4e-57  190.5   1.2   1   1   5.3e-61   7.3e-57  190.3   0.9     1   127     1   126     1   127 0.98 Protein of unknown function (DUF3279)
DUF413               PF04219.7     94 seq154_BIOID39047    -            112   1.5e-38  130.2   0.1   1   1   1.4e-42   1.9e-38  129.9   0.1     1    90    10    99    10   102 0.97 Protein of unknown function, DUF
RHS                  PF03527.9     41 seq160_BIOID39047    -            312   7.8e-21   73.4   1.9   1   1   6.3e-25   8.6e-21   73.3   0.3     1    41    46    86    46    86 0.98 RHS protein
Y1_Tnp               PF01797.11   121 seq161_BIOID39047    -            134   7.4e-38  129.0   0.0   1   1   6.2e-42   8.5e-38  128.8   0.0     3   121    15   132    13   132 0.97 Transposase IS200 like
PP2C_2               PF13672.1    211 seq164_BIOID39047    -            253   7.5e-44  149.5   0.0   1   1   6.1e-48   8.4e-44  149.3   0.0     1   206    11   220    11   232 0.88 Protein phosphatase 2C
YagB_YeeU_YfjZ       PF06154.6    105 seq165_BIOID39047    -            122   6.8e-54  180.4   0.0   1   1   5.9e-58     8e-54  180.2   0.0     2   104    16   118    15   119 0.98 YagB/YeeU/YfjZ family
MobA_MobL            PF03389.10   216 seq166_BIOID39047    -            317   1.2e-40  139.0   2.5   1   1   9.1e-45   1.2e-40  139.0   1.8    22   211    25   218    15   222 0.91 MobA/MobL family
BPL_LplA_LipB        PF03099.14   125 seq169_BIOID39047    -            321   9.6e-21   73.9   0.0   1   1   3.2e-24   1.4e-20   73.4   0.0     4   125    86   208    83   208 0.89 Biotin/lipoate A/B protein ligase family
HTH_11               PF08279.7     55 seq169_BIOID39047    -            321   8.3e-13   47.6   0.0   1   1   4.4e-16     2e-12   46.4   0.0     4    54     9    58     8    59 0.92 HTH domain
BPL_C                PF02237.12    48 seq169_BIOID39047    -            321   1.6e-11   43.5   0.2   1   1   8.9e-15   4.1e-11   42.2   0.1     1    48   271   317   271   317 0.97 Biotin protein ligase C terminal domain
NapD                 PF03927.8     79 seq171_BIOID39047    -             87   7.2e-28   96.1   1.6   1   1   5.8e-32     8e-28   95.9   1.1     2    79     4    82     3    82 0.97 NapD protein
DUF2773              PF10971.3     81 seq172_BIOID39047    -            768   1.9e-43  146.2   2.7   1   1   3.9e-47   5.4e-43  144.7   1.4     1    81   688   768   688   768 0.99 Protein of unknown function (DUF2773)
TMP_2                PF06791.8    210 seq175_BIOID39047    -            870   4.2e-47  160.3  15.1   1   2   2.1e-27   1.4e-23   83.4   0.8     2    59    50   107    49   119 0.94 Prophage tail length tape measure protein
TMP_2                PF06791.8    210 seq175_BIOID39047    -            870   4.2e-47  160.3  15.1   2   2   1.1e-29   7.3e-26   90.9   4.7    65   209   145   293   131   294 0.94 Prophage tail length tape measure protein
Tape_meas_lam_C      PF09718.5     78 seq175_BIOID39047    -            870   1.6e-20   72.6   4.0   1   1   2.3e-24   1.6e-20   72.6   2.8     1    78   643   720   643   720 0.98 Lambda phage tail tape-measure protein (Tape_meas_lam_C)
DUF1040              PF06288.8     86 seq177_BIOID39047    -             89   1.6e-46  156.3   0.5   1   1   1.3e-50   1.8e-46  156.2   0.3     1    86     1    86     1    86 1.00 Protein of unknown function (DUF1040)
Semialdhyde_dh       PF01118.19   121 seq178_BIOID39047    -            334   6.7e-33  113.4   0.0   1   1   1.9e-36   1.3e-32  112.5   0.0     3   121     5   146     3   146 0.97 Semialdehyde dehydrogenase, NAD binding domain
Semialdhyde_dhC      PF02774.13   184 seq178_BIOID39047    -            334     3e-20   72.7   0.0   1   1   6.6e-24   4.5e-20   72.1   0.0     1   184   163   311   163   311 0.95 Semialdehyde dehydrogenase, dimerisation domain
Tautomerase          PF01361.16    60 seq179_BIOID39047    -             77   3.9e-14   51.8   0.0   1   1     4e-18   5.5e-14   51.3   0.0     1    51     2    53     2    55 0.98 Tautomerase enzyme
Prok-JAB             PF14464.1    105 seq182_BIOID39047    -            247   4.9e-20   70.9   0.3   1   1   1.3e-23   8.8e-20   70.1   0.2     3    99     3    99     1   108 0.91 Prokaryotic homologs of the JAB domain
NLPC_P60             PF00877.14   105 seq182_BIOID39047    -            247   2.5e-14   52.8   0.0   1   1   5.1e-18   3.5e-14   52.3   0.0     1   105   111   224   111   224 0.92 NlpC/P60 family
DUF2058              PF09831.4    177 seq183_BIOID39047    -            218   1.2e-63  214.0   9.4   1   1     1e-67   1.4e-63  213.8   6.5     1   177    44   218    44   218 0.99 Uncharacterized protein conserved in bacteria (DUF2058)
DUF957               PF06117.6     65 seq184_BIOID39047    -             65   5.6e-34  115.3   0.7   1   1   4.4e-38   6.1e-34  115.2   0.5     1    65     1    65     1    65 0.98 Enterobacterial protein of unknown function (DUF957)
Phage-tail_3         PF13550.1    164 seq186_BIOID39047    -           1159   7.6e-40  136.2   0.1   1   1   6.2e-43   2.1e-39  134.8   0.0     2   161   331   497   330   500 0.94 Putative phage tail protein
DUF3672              PF12421.3    136 seq186_BIOID39047    -           1159   7.6e-40  136.0   0.1   1   1   6.5e-43   2.2e-39  134.5   0.0     1   135   977  1117   977  1118 0.89 Fibronectin type III protein
DUF1983              PF09327.6     81 seq186_BIOID39047    -           1159   2.5e-27   94.5   1.5   1   1   1.9e-30   6.6e-27   93.1   1.1     1    81   873   953   873   953 0.99 Domain of unknown function (DUF1983)
Dam                  PF05869.6    181 seq188_BIOID39047    -            175   4.4e-62  208.6   0.2   1   1   3.5e-66   4.9e-62  208.4   0.2     2   175     3   172     2   175 0.98 DNA N-6-adenine-methyltransferase (Dam)
StbA                 PF06406.6    318 seq190_BIOID39047    -            344    2e-154  513.1   1.2   1   1  3.4e-158  2.3e-154  512.9   0.8     1   318    19   337    19   337 1.00 StbA protein
Molybdopterin        PF00384.17   432 seq191_BIOID39047    -            828   5.9e-92  308.5   0.1   1   1   1.6e-95   7.1e-92  308.2   0.1     1   431    96   567    96   568 0.95 Molybdopterin oxidoreductase
Molydop_binding      PF01568.16   109 seq191_BIOID39047    -            828   4.6e-24   84.2   0.0   1   1   2.1e-27   9.6e-24   83.1   0.0     1   109   714   822   714   822 0.94 Molydopterin dinucleotide binding domain
Molybdop_Fe4S4       PF04879.11    55 seq191_BIOID39047    -            828   1.8e-17   62.8   2.0   1   1   8.4e-21   3.8e-17   61.7   0.8     2    54    40    92    39    93 0.96 Molybdopterin oxidoreductase Fe4S4 domain
Cyanate_lyase        PF02560.9     73 seq197_BIOID39047    -            156   1.8e-33  113.7   0.0   1   1   1.9e-37   2.6e-33  113.2   0.0     3    72    85   155    83   156 0.95 Cyanate lyase C-terminal domain
Hexapep              PF00132.19    36 seq198_BIOID39047    -            256     4e-19   67.0   6.7   1   3   1.4e-09   1.8e-05   23.8   0.0     2    36    85   119    84   119 0.96 Bacterial transferase hexapeptide (six repeats)
Hexapep              PF00132.19    36 seq198_BIOID39047    -            256     4e-19   67.0   6.7   2   3   1.9e-10   2.6e-06   26.5   0.7     3    33   154   183   152   184 0.94 Bacterial transferase hexapeptide (six repeats)
Hexapep              PF00132.19    36 seq198_BIOID39047    -            256     4e-19   67.0   6.7   3   3   1.5e-11   2.1e-07   30.0   0.6     1    34   169   202   169   204 0.95 Bacterial transferase hexapeptide (six repeats)
APH                  PF01636.18   239 seq201_BIOID39047    -            328   2.2e-41  142.0   2.0   1   1   5.1e-45   3.5e-41  141.4   1.4     2   232    31   259    30   269 0.84 Phosphotransferase enzyme family
EcKinase             PF02958.15   293 seq201_BIOID39047    -            328   7.3e-05   21.9   0.0   1   1   1.9e-08   0.00013   21.1   0.0   197   280   176   252   149   257 0.79 Ecdysteroid kinase
DUF1219              PF06755.7    117 seq206_BIOID39047    -            125   9.7e-61  202.3   0.0   1   1   8.3e-65   1.1e-60  202.1   0.0     1   113     1   113     1   122 0.98 Protein of unknown function (DUF1219)
SNase                PF00565.12   108 seq207_BIOID39047    -            171   3.2e-24   85.1   0.0   1   1   3.1e-28   4.2e-24   84.7   0.0     1   108    62   158    62   158 0.96 Staphylococcal nuclease homologue
MbeB_N               PF04837.7     52 seq213_BIOID39047    -            172     7e-20   70.7   6.0   1   1   2.2e-23     3e-19   68.7   1.4     1    52     1    52     1    52 0.99 MbeB-like, N-term conserved region
Phage_AlpA           PF05930.7     51 seq214_BIOID39047    -            102   8.5e-18   63.7   0.2   1   1   8.2e-22   1.1e-17   63.3   0.1     3    51    43    90    41    90 0.97 Prophage CP4-57 regulatory protein (AlpA)
Wzz                  PF02706.10   152 seq217_BIOID39047    -            352   1.1e-16   60.9   9.0   1   1     8e-21   1.1e-16   60.9   6.2     1   151    43   181    43   232 0.73 Chain length determinant protein
DeoRC                PF00455.17   162 seq221_BIOID39047    -            249   1.5e-46  157.8   0.0   1   1   7.1e-50   2.4e-46  157.1   0.0     2   162    68   228    67   228 0.98 DeoR C terminal sensor domain
HTH_DeoR             PF08220.7     57 seq221_BIOID39047    -            249   5.5e-16   57.7   0.4   1   1   3.4e-19   1.2e-15   56.6   0.2     1    56     4    59     4    60 0.98 DeoR-like helix-turn-helix domain
HTH_11               PF08279.7     55 seq221_BIOID39047    -            249   1.9e-09   36.9   0.4   1   1     2e-12   6.7e-09   35.1   0.1     1    42     4    44     4    53 0.91 HTH domain
HTH_Mga              PF08280.6     59 seq221_BIOID39047    -            249   1.4e-06   27.8   0.0   1   1   1.1e-09   3.8e-06   26.4   0.0     5    44     3    42     2    46 0.94 M protein trans-acting positive regulator (MGA) HTH domain
Transposase_31       PF04754.7    205 seq223_BIOID39047    -            315   2.1e-80  268.8   0.4   1   1   2.4e-84   3.3e-80  268.1   0.3     1   200    30   227    30   231 0.97 Putative transposase, YhgA-like
DDE_Tnp_IS240        PF13610.1    140 seq225_BIOID39047    -            238     3e-51  172.9   0.1   1   1   9.4e-55   4.3e-51  172.4   0.0     4   139    79   216    77   217 0.99 DDE domain
rve                  PF00665.21   120 seq225_BIOID39047    -            238   4.5e-11   42.7   0.1   1   1   1.9e-13   8.5e-10   38.6   0.0     9   119    79   186    74   187 0.89 Integrase core domain
DDE_Tnp_IS66         PF03050.9    271 seq225_BIOID39047    -            238   3.7e-10   39.3   0.6   1   1   1.2e-13   5.3e-10   38.8   0.3     5   131    14   147    10   162 0.86 Transposase IS66 family
DUF1722              PF08349.6    117 seq226_BIOID39047    -            169   6.7e-38  129.0   0.1   1   1     6e-42   8.3e-38  128.7   0.0     1   116    41   157    41   158 0.98 Protein of unknown function (DUF1722)
MFS_1                PF07690.11   354 seq233_BIOID39047    -            393   2.4e-24   85.6  46.9   1   1   3.5e-28   2.4e-24   85.6  32.5    14   354    27   346    10   346 0.79 Major Facilitator Superfamily
MFS_2                PF13347.1    427 seq233_BIOID39047    -            393   8.8e-08   30.8  11.4   1   1   1.3e-11   8.8e-08   30.8   7.9   136   331   127   315   124   330 0.73 MFS/sugar transport protein
HTH_AraC             PF00165.18    42 seq234_BIOID39047    -            247     1e-19   69.5   1.4   1   2   5.5e-11   3.8e-07   29.6   0.0     1    41   144   183   144   184 0.96 Bacterial regulatory helix-turn-helix proteins, AraC family
HTH_AraC             PF00165.18    42 seq234_BIOID39047    -            247     1e-19   69.5   1.4   2   2   7.5e-14   5.1e-10   38.7   0.2     6    40   196   232   194   234 0.92 Bacterial regulatory helix-turn-helix proteins, AraC family
HTH_18               PF12833.2     81 seq234_BIOID39047    -            247   4.1e-14   52.3   0.1   1   1   1.2e-17     8e-14   51.3   0.1     2    81   158   235   157   235 0.95 Helix-turn-helix domain
Lambda_tail_I        PF06805.7     82 seq237_BIOID39047    -            193     8e-14   51.1   0.0   1   1     1e-17   1.4e-13   50.3   0.0    25    82     2    64     1    64 0.97 Bacteriophage lambda tail assembly protein I
NinF                 PF05810.7     58 seq240_BIOID39047    -             70   3.2e-29  100.3   8.3   1   1     3e-33   4.1e-29  100.0   5.7     3    58    17    70    15    70 0.95 NinF protein
Phytase-like         PF13449.1    326 seq243_BIOID39047    -            457   1.1e-33  116.7   0.0   1   1   1.4e-37   1.9e-33  115.9   0.0    60   311   146   396    50   410 0.85 Esterase-like activity of phytase
Rop                  PF01815.11    61 seq245_BIOID39047    -            123   5.6e-27   92.8   6.7   1   1   5.2e-31   7.2e-27   92.5   4.7     1    60    60   119    60   120 0.97 Rop protein
MbeD_MobD            PF04899.7     70 seq248_BIOID39047    -             77   3.2e-35  119.7  13.0   1   1   2.7e-39   3.6e-35  119.5   9.0     1    70     1    70     1    70 0.99 MbeD/MobD like
Acetyltransf_2       PF00797.12   240 seq249_BIOID39047    -            281   3.2e-84  282.1   0.2   1   1   2.7e-88   3.7e-84  281.9   0.1     1   237    21   256    21   259 0.97 N-acetyltransferase
AA_kinase            PF00696.23   241 seq250_BIOID39047    -            258     1e-39  136.4   2.0   1   1   8.4e-44   1.1e-39  136.2   1.4     3   240     5   235     3   236 0.93 Amino acid kinase family
DDE_Tnp_1            PF01609.16   211 seq252_BIOID39047    -            370   2.5e-29  102.2   0.0   1   1   2.3e-33   3.2e-29  101.9   0.0     2   211   107   348   106   348 0.96 Transposase DDE domain
FAD_binding_7        PF03441.9    277 seq256_BIOID39047    -            472    8e-107  356.4   1.1   1   1  1.5e-110    1e-106  356.0   0.8     3   276   205   468   203   469 0.96 FAD binding domain of DNA photolyase
DNA_photolyase       PF00875.13   165 seq256_BIOID39047    -            472   3.9e-46  156.7   0.3   1   1   1.8e-49   1.2e-45  155.0   0.1     2   159     5   168     4   174 0.93 DNA photolyase
Plasmid_stab_B       PF10784.4     72 seq259_BIOID39047    -            138   4.2e-28   96.6   0.1   1   1   4.3e-32   5.9e-28   96.1   0.1     1    72     8    79     8    79 0.99 Plasmid stability protein
Y1_Tnp               PF01797.11   121 seq261_BIOID39047    -            152   1.7e-38  131.0   0.5   1   1   1.4e-42   1.9e-38  130.8   0.3     2   121    12   129    11   129 0.98 Transposase IS200 like
AMP-binding          PF00501.23   418 seq264_BIOID39047    -            628   3.2e-91  305.6   0.0   1   1   8.3e-95   3.8e-91  305.4   0.0     1   418    85   525    85   525 0.96 AMP-binding enzyme
DUF3448              PF11930.3     82 seq264_BIOID39047    -            628   4.2e-26   90.3   0.3   1   1   1.6e-29   7.5e-26   89.5   0.2     7    79     3    75     1    78 0.95 Domain of unknown function (DUF3448)
DUF4009              PF13193.1     41 seq264_BIOID39047    -            628     9e-15   53.7   0.0   1   1   5.8e-18   2.7e-14   52.2   0.0     3    41   575   615   573   615 0.96 Domain of unknown function (DUF4009)
DUF1364              PF07102.7     94 seq265_BIOID39047    -             96   9.3e-43  143.9   0.6   1   1   7.5e-47     1e-42  143.7   0.4     1    94     1    94     1    94 0.98 Protein of unknown function (DUF1364)
DSBA                 PF01323.15   193 seq268_BIOID39047    -            208   6.8e-32  110.4   3.3   1   1   7.9e-35   5.4e-31  107.5   2.3     1   192    40   197    40   198 0.95 DSBA-like thioredoxin domain
Thioredoxin_4        PF13462.1    163 seq268_BIOID39047    -            208   4.4e-10   39.7   0.0   1   1   9.2e-14   6.3e-10   39.1   0.0    16   149    40   180    33   191 0.69 Thioredoxin
DUF3279              PF11682.3    128 seq270_BIOID39047    -            136     7e-57  190.4   4.2   1   1   5.9e-61     8e-57  190.2   2.9     1   125     2   125     2   128 0.98 Protein of unknown function (DUF3279)
DDE_Tnp_Tn3          PF01526.12   388 seq272_BIOID39047    -            785    1e-141  471.9   0.0   1   1    1e-145  1.4e-141  471.4   0.0     1   388   394   780   394   780 0.99 Tn3 transposase DDE domain
Ivy                  PF08816.6    118 seq279_BIOID39047    -            157   6.8e-35  119.4   0.1   1   1   6.1e-39   8.4e-35  119.2   0.1     1   118    37   152    37   152 0.98 Inhibitor of vertebrate lysozyme (Ivy)
Methyltransf_27      PF13708.1    194 seq281_BIOID39047    -            281   7.8e-76  253.8   0.1   1   1   7.5e-80     1e-75  253.4   0.1     2   194    86   278    85   278 0.99 Methyltransferase domain
RusA                 PF05866.6    116 seq287_BIOID39047    -            120   8.2e-21   74.4   0.0   1   1   6.8e-25   9.3e-21   74.3   0.0     1   116     8   117     8   117 0.91 Endodeoxyribonuclease RusA
Methyltransf_11      PF08241.7     95 seq288_BIOID39047    -            207   7.2e-21   74.3   0.0   1   1   6.8e-24   1.2e-20   73.7   0.0     4    95     3    96     2    96 0.94 Methyltransferase domain
Ubie_methyltran      PF01209.13   233 seq288_BIOID39047    -            207   2.4e-14   52.8   0.0   1   1     2e-17   3.4e-14   52.4   0.0    70   158    15   103     9   114 0.92 ubiE/COQ5 methyltransferase family
Methyltransf_31      PF13847.1    152 seq288_BIOID39047    -            207   2.2e-13   49.9   0.0   1   1   1.6e-16   2.7e-13   49.6   0.0    16   113     8   109     6   187 0.82 Methyltransferase domain
Methyltransf_23      PF13489.1    162 seq288_BIOID39047    -            207   4.6e-12   45.8   0.0   1   1   3.6e-15   6.1e-12   45.4   0.0    43   159    16   142     9   145 0.78 Methyltransferase domain
Methyltransf_18      PF12847.2    112 seq288_BIOID39047    -            207   6.9e-10   39.3   0.0   1   1   9.4e-13   1.6e-09   38.2   0.0    13   109     7    96     3    99 0.86 Methyltransferase domain
Methyltransf_12      PF08242.7     99 seq288_BIOID39047    -            207     3e-09   37.1   0.0   1   1   2.9e-12   4.9e-09   36.4   0.0    20    99    17    94     6    94 0.87 Methyltransferase domain
Methyltransf_25      PF13649.1    101 seq288_BIOID39047    -            207   4.8e-09   36.3   0.0   1   1   4.8e-12   8.3e-09   35.6   0.0    18   101    16    92     5    92 0.88 Methyltransferase domain
Methyltransf_8       PF05148.10   219 seq288_BIOID39047    -            207   6.8e-05   22.4   0.0   1   1   5.2e-08   8.9e-05   22.0   0.0   115   164    54   104    14   134 0.85 Hypothetical methyltransferase
Rick_17kDa_Anti      PF05433.10    42 seq289_BIOID39047    -             72     2e-08   33.6  20.8   1   1     2e-12   2.7e-08   33.1  14.4     2    42    33    71    32    71 0.96 Glycine zipper 2TM domain
HTH_18               PF12833.2     81 seq291_BIOID39047    -            278   5.5e-26   90.3   2.2   1   1     2e-29   6.7e-26   90.0   0.8     1    80   193   271   193   272 0.97 Helix-turn-helix domain
AraC_binding         PF02311.14   136 seq291_BIOID39047    -            278   2.1e-23   82.3   2.1   1   1   6.2e-27   2.1e-23   82.3   1.4     4   136    16   154    14   154 0.96 AraC-like ligand binding domain
HTH_AraC             PF00165.18    42 seq291_BIOID39047    -            278   8.5e-21   73.0   0.1   1   2   1.9e-11   6.5e-08   32.0   0.0     1    42   180   221   180   221 0.97 Bacterial regulatory helix-turn-helix proteins, AraC family
HTH_AraC             PF00165.18    42 seq291_BIOID39047    -            278   8.5e-21   73.0   0.1   2   2   1.3e-13   4.5e-10   38.9   0.0     1    42   232   271   232   271 0.93 Bacterial regulatory helix-turn-helix proteins, AraC family
Cupin_2              PF07883.6     71 seq291_BIOID39047    -            278   7.1e-06   25.3   2.6   1   1   3.5e-09   1.2e-05   24.5   1.8     7    61    24    77    22    84 0.94 Cupin domain
Secretin             PF00263.16   165 seq292_BIOID39047    -            547   1.8e-15   56.6   7.2   1   1   2.6e-19   1.8e-15   56.6   5.0     1   164   367   535   367   536 0.93 Bacterial type II and III secretion system protein
Secretin_N_2         PF07655.8     98 seq292_BIOID39047    -            547   4.7e-15   55.6   9.1   1   1   6.9e-19   4.7e-15   55.6   6.3     1    96   193   272   193   274 0.95 Secretin N-terminal domain
Trehalase            PF01204.13   512 seq293_BIOID39047    -            549  4.4e-161  536.8   0.1   1   1  3.9e-165  5.3e-161  536.5   0.0     1   511    70   546    70   547 0.96 Trehalase
YjcZ                 PF13990.1    270 seq296_BIOID39047    -            292  1.5e-117  391.4   5.5   1   1  1.2e-121  1.7e-117  391.2   3.8     1   270    21   287    21   287 0.99 YjcZ-like protein
Lambda_Bor           PF06291.6     97 seq301_BIOID39047    -            102   4.4e-62  205.8   2.6   1   1   3.6e-66     5e-62  205.7   1.8     1    97     6   102     6   102 1.00 Bor protein
Y1_Tnp               PF01797.11   121 seq302_BIOID39047    -            152   3.8e-38  129.9   0.4   1   1   3.2e-42   4.4e-38  129.7   0.3     2   121    12   129    11   129 0.98 Transposase IS200 like
MMR_HSR1             PF01926.18   114 seq305_BIOID39047    -            391     1e-09   38.2   0.1   1   1   1.2e-12   2.7e-09   36.9   0.0     2   114    38   159    37   159 0.74 50S ribosome-binding GTPase
DUF697               PF05128.7    162 seq305_BIOID39047    -            391   1.1e-07   31.4   2.9   1   1   6.9e-11   1.6e-07   30.8   2.0    16   140   243   364   225   385 0.79 Domain of unknown function (DUF697)
DUF258               PF03193.11   161 seq305_BIOID39047    -            391   2.6e-07   29.8   0.0   1   1   2.5e-10   5.6e-07   28.7   0.0    21   119    21   113     3   118 0.74 Protein of unknown function, DUF258
Miro                 PF08477.8    119 seq305_BIOID39047    -            391   1.2e-06   28.8   0.4   1   1     6e-09   1.4e-05   25.4   0.3     2    82    38   113    37   160 0.72 Miro-like protein
Dynamin_N            PF00350.18   168 seq305_BIOID39047    -            391   3.1e-06   26.9   0.0   1   1   3.1e-09   7.2e-06   25.8   0.0     1    80    38   115    38   159 0.84 Dynamin family
AIG1                 PF04548.11   212 seq305_BIOID39047    -            391   2.5e-06   26.6   0.1   1   1   1.9e-09   4.3e-06   25.8   0.0     2    85    37   119    36   198 0.71 AIG1 family
Lyase_1              PF00206.15   312 seq306_BIOID39047    -            457  3.7e-102  341.6   0.0   1   1  1.4e-105  1.9e-101  339.2   0.0     1   312     6   301     6   301 0.99 Lyase
RHH_1                PF01402.16    39 seq309_BIOID39047    -            115   3.8e-08   32.7   0.0   1   1   6.1e-12   8.3e-08   31.6   0.0     3    37    25    59    23    61 0.93 Ribbon-helix-helix protein, copG family
Phage_NinH           PF06322.6     64 seq312_BIOID39047    -             62   2.8e-28   97.1   0.5   1   1   2.2e-32     3e-28   97.1   0.3     1    60     1    60     1    62 0.96 Phage NinH protein
HOK_GEF              PF01848.11    43 seq313_BIOID39047    -             70   3.1e-19   67.8   4.6   1   1   2.8e-23   3.8e-19   67.6   3.2     1    43    24    66    24    66 0.99 Hok/gef family
UDPG_MGDP_dh_N       PF03721.9    185 seq314_BIOID39047    -            388   4.8e-39  133.5   0.1   1   1   1.7e-42   7.8e-39  132.8   0.0     1   182     1   170     1   175 0.93 UDP-glucose/GDP-mannose dehydrogenase family, NAD binding domain
UDPG_MGDP_dh         PF00984.14    96 seq314_BIOID39047    -            388   4.3e-27   94.0   0.0   1   1   2.8e-30   1.3e-26   92.5   0.0     2    94   191   281   190   283 0.92 UDP-glucose/GDP-mannose dehydrogenase family, central domain
UDPG_MGDP_dh_C       PF03720.10   106 seq314_BIOID39047    -            388   9.1e-11   41.7   0.3   1   1   4.7e-12   2.1e-08   34.1   0.0     2    82   301   375   300   384 0.89 UDP-glucose/GDP-mannose dehydrogenase family, UDP binding domain
DUF2971              PF11185.3     90 seq318_BIOID39047    -            246   1.4e-15   57.6   0.6   1   1   2.1e-19   2.9e-15   56.6   0.4     1    89   111   185   111   186 0.91 Protein of unknown function (DUF2971)
rve                  PF00665.21   120 seq319_BIOID39047    -            513   1.2e-16   60.7   0.0   1   1   1.9e-20   2.6e-16   59.7   0.0     2   119   137   268   136   269 0.96 Integrase core domain
DDE_Tnp_IS1          PF03400.8    131 seq320_BIOID39047    -            167   1.8e-74  247.9   1.6   1   1   1.5e-78   2.1e-74  247.6   1.1     1   131    37   167    37   167 0.99 IS1 transposase
DUF945               PF06097.6    459 seq322_BIOID39047    -            490  9.2e-107  357.5  11.8   1   1    8e-111  1.1e-106  357.2   8.2     3   459    18   481    16   481 0.98 Bacterial protein of unknown function (DUF945)
Antiterm             PF03589.8     95 seq323_BIOID39047    -            207   8.2e-57  189.1   2.3   1   2   7.4e-32     1e-27   95.9   0.3     1    95    14   111    14   111 0.99 Antitermination protein
Antiterm             PF03589.8     95 seq323_BIOID39047    -            207   8.2e-57  189.1   2.3   2   2   4.3e-31   5.9e-27   93.4   0.0     4    95   114   204   112   204 0.97 Antitermination protein
HlyD                 PF00529.15   306 seq328_BIOID39047    -            424   8.2e-57  192.7   5.5   1   1   2.7e-60   9.4e-57  192.5   3.8     1   305    64   390    64   391 0.98 HlyD family secretion protein
HlyD_3               PF13437.1    105 seq328_BIOID39047    -            424   8.7e-17   61.2   0.6   1   1   8.7e-18     3e-14   53.1   0.1     2    96   260   358   259   374 0.90 HlyD family secretion protein
DUF3672              PF12421.3    136 seq329_BIOID39047    -           1158   3.2e-39  134.0   0.2   1   1   2.2e-42   9.9e-39  132.4   0.2     1   136   975  1117   975  1117 0.94 Fibronectin type III protein
Phage-tail_3         PF13550.1    164 seq329_BIOID39047    -           1158   1.3e-36  125.7   0.0   1   1   6.5e-40     3e-36  124.5   0.0     1   163   330   499   330   500 0.95 Putative phage tail protein
DUF1983              PF09327.6     81 seq329_BIOID39047    -           1158   8.4e-25   86.4   0.0   1   1   5.8e-28   2.6e-24   84.8   0.0     1    81   871   951   871   951 0.99 Domain of unknown function (DUF1983)
TPP_enzyme_N         PF02776.13   172 seq331_BIOID39047    -            548   2.7e-58  196.1   0.3   1   1   5.8e-62   2.7e-58  196.1   0.2     1   169     1   167     1   170 0.98 Thiamine pyrophosphate enzyme, N-terminal TPP binding domain
TPP_enzyme_C         PF02775.16   153 seq331_BIOID39047    -            548   4.8e-52  175.4   0.5   1   1   3.5e-54   1.6e-50  170.5   0.0     1   153   374   522   374   522 0.98 Thiamine pyrophosphate enzyme, C-terminal TPP binding domain
TPP_enzyme_M         PF00205.17   137 seq331_BIOID39047    -            548   2.6e-41  140.4   0.2   1   1   1.4e-44   6.3e-41  139.2   0.1     1   137   186   321   186   321 0.98 Thiamine pyrophosphate enzyme, central domain
CDP-OH_P_transf      PF01066.16   101 seq338_BIOID39047    -            201     3e-13   49.8  12.6   1   1   1.2e-16   1.6e-12   47.4   8.8     3    77    26   122    24   199 0.79 CDP-alcohol phosphatidyltransferase
AraC_binding         PF02311.14   136 seq339_BIOID39047    -            312   7.8e-23   80.5   1.3   1   1   3.5e-26   1.2e-22   79.9   0.2     7   120    52   170    48   186 0.89 AraC-like ligand binding domain
HTH_18               PF12833.2     81 seq339_BIOID39047    -            312     9e-22   76.8   0.1   1   1   5.5e-25   1.9e-21   75.8   0.1     2    79   229   305   228   307 0.97 Helix-turn-helix domain
HTH_AraC             PF00165.18    42 seq339_BIOID39047    -            312   1.5e-20   72.2   0.2   1   2   3.2e-10   1.1e-06   28.1   0.0     2    42   216   256   215   256 0.93 Bacterial regulatory helix-turn-helix proteins, AraC family
HTH_AraC             PF00165.18    42 seq339_BIOID39047    -            312   1.5e-20   72.2   0.2   2   2   1.6e-14   5.3e-11   41.8   0.0     2    42   268   306   267   306 0.94 Bacterial regulatory helix-turn-helix proteins, AraC family
Cupin_2              PF07883.6     71 seq339_BIOID39047    -            312   1.4e-06   27.5   0.0   1   1   8.3e-10   2.8e-06   26.6   0.0     7    60    57   109    53   116 0.92 Cupin domain
TIR-like             PF10137.4    125 seq340_BIOID39047    -            299   6.2e-49  164.6   0.0   1   1   8.4e-53   1.2e-48  163.8   0.0     1   125   153   276   153   276 0.99 Predicted nucleotide-binding protein containing TIR-like domain
DDE_Tnp_IS1          PF03400.8    131 seq343_BIOID39047    -            145   2.7e-52  176.1   0.1   1   1   2.5e-56   3.4e-52  175.8   0.1     1   125     2   125     2   130 0.96 IS1 transposase
Phage_min_tail       PF05939.8    109 seq344_BIOID39047    -            109   9.5e-39  131.6   0.0   1   1   7.6e-43     1e-38  131.4   0.0     1   109     1   109     1   109 0.99 Phage minor tail protein
DDE_Tnp_ISL3         PF01610.12   248 seq346_BIOID39047    -            238   1.2e-11   44.5   0.0   1   1   2.2e-15   1.5e-11   44.2   0.0    20   139     4   120     1   167 0.76 Transposase
Fer4_7               PF12838.2     52 seq351_BIOID39047    -            231   3.9e-14   52.6  24.6   1   1   7.1e-11   9.8e-08   32.1   6.1     1    52    60   115    60   115 0.83 4Fe-4S dicluster domain
Fer4                 PF00037.22    24 seq351_BIOID39047    -            231   9.2e-11   40.7  35.1   1   1   1.9e-09   2.6e-06   26.6   1.2     6    23    59    76    57    77 0.89 4Fe-4S binding domain
Fer4_4               PF12800.2     17 seq351_BIOID39047    -            231   9.6e-08   31.6  34.5   1   3     4e-06    0.0055   16.8   3.4     3    17    60    74    58    74 0.90 4Fe-4S binding domain
Fer4_4               PF12800.2     17 seq351_BIOID39047    -            231   9.6e-08   31.6  34.5   2   3   4.2e-05     0.057   13.6   0.4     1    15   136   155   136   168 0.80 4Fe-4S binding domain
Fer4_4               PF12800.2     17 seq351_BIOID39047    -            231   9.6e-08   31.6  34.5   3   3   3.2e-05     0.044   14.0   3.0     1    14   183   196   183   198 0.94 4Fe-4S binding domain
HTS                  PF04204.11   298 seq354_BIOID39047    -            309  5.5e-131  435.5   0.0   1   1  4.5e-135  6.1e-131  435.4   0.0     1   298     2   299     2   299 1.00 Homoserine O-succinyltransferase
OsmC                 PF02566.14   100 seq359_BIOID39047    -            143   6.1e-19   67.9   0.1   1   1   5.9e-23   8.1e-19   67.5   0.1     2    99    42   139    41   140 0.91 OsmC-like protein
Sugar_tr             PF00083.19   451 seq360_BIOID39047    -            500   6.9e-71  239.0  26.0   1   1   2.1e-74   9.7e-71  238.5  18.1     3   446    28   448    25   453 0.95 Sugar (and other) transporter
MFS_1                PF07690.11   354 seq360_BIOID39047    -            500   2.5e-36  125.0  40.2   1   2   6.8e-30   3.1e-26   91.8  10.9     9   257    38   310    30   312 0.74 Major Facilitator Superfamily
MFS_1                PF07690.11   354 seq360_BIOID39047    -            500   2.5e-36  125.0  40.2   2   2     2e-14     9e-11   41.0  14.2    38   171   301   437   299   467 0.80 Major Facilitator Superfamily
Osmo_CC              PF08946.5     46 seq360_BIOID39047    -            500   2.6e-25   88.0   8.8   1   1   1.1e-28     5e-25   87.1   6.1     1    46   454   499   454   499 0.99 Osmosensory transporter coiled coil
GFO_IDH_MocA         PF01408.17   120 seq361_BIOID39047    -            359   7.9e-25   87.5   0.0   1   1   2.8e-28   1.3e-24   86.9   0.0     1   120    18   135    18   135 0.96 Oxidoreductase family, NAD-binding Rossmann fold
GFO_IDH_MocA_C       PF02894.12   115 seq361_BIOID39047    -            359   2.2e-18   65.9   0.0   1   1   8.3e-22   3.8e-18   65.2   0.0     1   115   147   254   147   254 0.97 Oxidoreductase family, C-terminal alpha/beta domain
Semialdhyde_dh       PF01118.19   121 seq361_BIOID39047    -            359   3.8e-06   27.1   0.0   1   1   1.4e-09   6.3e-06   26.3   0.0     1    95    19   107    19   113 0.88 Semialdehyde dehydrogenase, NAD binding domain
DUF968               PF06147.6    200 seq369_BIOID39047    -            349   7.1e-80  267.5   0.0   1   1   8.6e-84   1.2e-79  266.7   0.0     2   199   130   345   129   346 0.99 Protein of unknown function (DUF968)
CTP_transf_1         PF01148.15   259 seq371_BIOID39047    -            298   3.6e-59  200.4  21.0   1   1   3.9e-63   5.4e-59  199.8  14.6     3   258    38   295    36   296 0.92 Cytidylyltransferase family
Response_reg         PF00072.19   112 seq375_BIOID39047    -            260   1.3e-27   95.8   0.0   1   1     3e-31   2.1e-27   95.2   0.0     1   112    40   149    40   149 0.99 Response regulator receiver domain
Trans_reg_C          PF00486.23    77 seq375_BIOID39047    -            260   4.8e-25   87.1   0.0   1   1   1.6e-28   1.1e-24   85.9   0.0     3    77   182   255   178   255 0.95 Transcriptional regulatory protein, C terminal
Alpha-amylase        PF00128.19   316 seq376_BIOID39047    -            750   6.6e-13   48.6   0.6   1   1   4.4e-16     3e-12   46.4   0.4    23   303   247   588   242   592 0.68 Alpha amylase, catalytic domain
Alpha-amylase_C      PF02806.13    96 seq376_BIOID39047    -            750   1.5e-05   24.9   0.0   1   1   3.1e-08   0.00021   21.2   0.0     8    90   649   737   647   741 0.81 Alpha amylase, C-terminal all-beta domain
HTH_Tnp_1            PF01527.15    76 seq380_BIOID39047    -            115   2.5e-11   43.2   0.7   1   1   4.6e-15   3.2e-11   42.9   0.5     1    76     1    76     1    76 0.94 Transposase
PAP_PilO             PF06864.7    414 seq382_BIOID39047    -            440  1.3e-147  491.3   0.0   1   1  1.1e-151  1.5e-147  491.1   0.0     1   414    24   438    24   438 0.98 Pilin accessory protein (PilO)
NTP_transferase      PF00483.18   248 seq383_BIOID39047    -            500   1.8e-83  279.5   0.0   1   1   1.5e-86   5.3e-83  278.0   0.0     2   247    33   317    32   318 0.98 Nucleotidyl transferase
MannoseP_isomer      PF01050.13   151 seq383_BIOID39047    -            500   6.3e-69  230.2   0.2   1   1   4.3e-72   1.5e-68  229.0   0.1     1   151   345   495   345   495 0.99 Mannose-6-phosphate isomerase
Cupin_2              PF07883.6     71 seq383_BIOID39047    -            500   2.9e-11   42.5   0.1   1   1   1.7e-14   5.8e-11   41.6   0.1     3    70   412   479   410   480 0.93 Cupin domain
NTP_transf_3         PF12804.2    179 seq383_BIOID39047    -            500   7.1e-09   35.9   0.0   1   1   3.9e-12   1.3e-08   35.0   0.0     2   115    34   162    33   261 0.83 MobA-like NTP transferase domain
ProQ                 PF04352.8    115 seq384_BIOID39047    -            197   9.9e-28   95.9   0.0   1   1   1.2e-31   1.6e-27   95.2   0.0     2   113    80   194    79   196 0.96 ProQ/FINO family
Fer4_5               PF12801.2     48 seq387_BIOID39047    -            287   8.9e-16   57.3   8.8   1   2   1.1e-15   3.1e-12   45.9   0.2     1    47    81   127    81   128 0.89 4Fe-4S binding domain
Fer4_5               PF12801.2     48 seq387_BIOID39047    -            287   8.9e-16   57.3   8.8   2   2   3.2e-08   8.7e-05   22.1   2.1     6    38   178   211   172   218 0.80 4Fe-4S binding domain
Fer4_6               PF12837.2     24 seq387_BIOID39047    -            287   3.8e-09   35.8  23.3   1   1   4.5e-11   1.2e-07   31.1   2.1     1    21   218   238   218   243 0.92 4Fe-4S binding domain
Fer4_10              PF13237.1     52 seq387_BIOID39047    -            287     2e-07   30.5  10.5   1   1   7.3e-11     2e-07   30.5   7.3     5    51   222   270   218   271 0.95 4Fe-4S dicluster domain
Topoisom_bac         PF01131.15   403 seq388_BIOID39047    -            721  1.2e-103  346.9   0.8   1   1  3.4e-107  1.5e-103  346.6   0.6     4   403   153   600   150   600 0.91 DNA topoisomerase
Toprim_Crpt          PF13342.1     62 seq388_BIOID39047    -            721   2.9e-18   65.1   6.8   1   1   6.8e-22   3.1e-18   65.0   3.7     1    61   653   716   653   717 0.96 C-terminal repeat of topoisomerase
Toprim               PF01751.17    88 seq388_BIOID39047    -            721   8.6e-13   47.8   0.0   1   1   6.4e-16   2.9e-12   46.1   0.0     1    86     2   132     2   134 0.94 Toprim domain
LysR_substrate       PF03466.15   209 seq389_BIOID39047    -            315   9.6e-55  184.8   0.6   1   1   1.9e-58   1.3e-54  184.3   0.4     4   208    99   303    96   304 0.99 LysR substrate binding domain
HTH_1                PF00126.22    60 seq389_BIOID39047    -            315   8.8e-22   76.4   0.5   1   1   2.5e-25   1.7e-21   75.5   0.1     1    59    13    71    13    72 0.98 Bacterial regulatory helix-turn-helix protein, lysR family
Transp_cyt_pur       PF02133.10   439 seq390_BIOID39047    -            419   1.2e-83  281.0  48.4   1   1   9.7e-88   1.3e-83  280.8  33.5     1   438    11   397    11   398 0.98 Permease for cytosine/purines, uracil, thiamine, allantoin
ABC_membrane         PF00664.18   275 seq391_BIOID39047    -            704   4.7e-40  137.6  18.5   1   1   1.9e-43   6.3e-40  137.1  12.8     3   274   184   451   182   452 0.95 ABC transporter transmembrane region
Peptidase_C39        PF03412.10   131 seq391_BIOID39047    -            704   3.1e-40  136.8   0.0   1   1   1.7e-43   5.9e-40  136.0   0.0     2   130    27   155    26   156 0.98 Peptidase C39 family
ABC_tran             PF00005.22   118 seq391_BIOID39047    -            704   1.8e-19   70.1   0.0   1   1     1e-22   3.4e-19   69.2   0.0     1   118   539   664   539   664 0.88 ABC transporter
HTH_20               PF12840.2     61 seq392_BIOID39047    -            107   1.1e-16   60.2   0.0   1   1   3.6e-20   1.6e-16   59.7   0.0     3    61     6    69     4    69 0.93 Helix-turn-helix domain
HTH_5                PF01022.15    47 seq392_BIOID39047    -            107   2.5e-08   33.3   1.3   1   1     4e-11   1.8e-07   30.5   0.0     1    46    15    63    15    64 0.94 Bacterial regulatory protein, arsR family
HTH_IclR             PF09339.5     52 seq392_BIOID39047    -            107     4e-07   29.4   0.1   1   1   3.2e-10   1.5e-06   27.5   0.1    13    51    27    65    23    66 0.93 IclR helix-turn-helix domain
IstB_IS21            PF01695.12   178 seq398_BIOID39047    -            249     1e-59  200.8   0.0   1   1   2.8e-63   1.3e-59  200.5   0.0     2   176    54   228    53   230 0.98 IstB-like ATP binding protein
IstB_IS21_ATP        PF08483.6     30 seq398_BIOID39047    -            249   2.5e-13   49.3   0.1   1   1   1.3e-16   5.9e-13   48.1   0.1     1    30    22    52    22    52 0.97 IstB-like ATP binding N-terminal
Bac_DnaA             PF00308.13   219 seq398_BIOID39047    -            249   4.6e-05   23.0   0.0   1   1   1.6e-08   7.1e-05   22.4   0.0    37   136   102   199    84   205 0.88 Bacterial dnaA  protein
HTH_Tnp_1            PF01527.15    76 seq402_BIOID39047    -            108   1.6e-11   43.9   1.4   1   1   4.7e-15   6.4e-11   41.9   1.0     1    74     1    87     1    88 0.83 Transposase
GD_AH_C              PF04295.8    397 seq403_BIOID39047    -            523  5.4e-148  492.7   0.1   1   1  9.1e-152  6.2e-148  492.5   0.0     2   396   117   522   116   523 0.97 D-galactarate dehydratase / Altronate hydrolase, C terminus
SAF                  PF08666.7     63 seq403_BIOID39047    -            523   3.8e-14   52.7   0.6   1   1   2.1e-17   1.4e-13   50.8   0.1     1    62    22    91    22    92 0.98 SAF domain
G_glu_transpept      PF01019.16   510 seq405_BIOID39047    -             55   3.1e-08   32.4   0.0   1   1   2.3e-12   3.1e-08   32.4   0.0   423   463     2    39     1    49 0.93 Gamma-glutamyltranspeptidase
DUF3927              PF13064.1     46 seq406_BIOID39047    -             52   2.9e-22   77.7  11.8   1   1   2.3e-26   3.1e-22   77.6   8.2     1    46     3    48     3    48 0.98 Protein of unknown function (DUF3927)
Nramp                PF01566.13   357 seq407_BIOID39047    -            412    3e-127  424.1  30.6   1   1  3.3e-131  4.6e-127  423.5  21.2     1   357    38   384    38   384 0.98 Natural resistance-associated macrophage protein
HATPase_c            PF02518.21   111 seq408_BIOID39047    -            452   2.2e-13   49.7   0.0   1   1     1e-16   4.7e-13   48.7   0.0     2   109   345   449   344   451 0.86 Histidine kinase-, DNA gyrase B-, and HSP90-like ATPase
HisKA                PF00512.20    68 seq408_BIOID39047    -            452   1.9e-11   43.6   1.0   1   1     1e-14   4.5e-11   42.4   0.7     2    66   236   299   235   301 0.97 His Kinase A (phospho-acceptor) domain
HAMP                 PF00672.20    70 seq408_BIOID39047    -            452   3.3e-10   39.8   2.1   1   1   1.8e-13   8.3e-10   38.5   0.0     2    69   162   230   161   231 0.95 HAMP domain
Malate_synthase      PF01274.17   523 seq409_BIOID39047    -            539  1.4e-214  712.8   0.0   1   1  1.1e-218  1.6e-214  712.6   0.0     2   522    18   538    17   539 0.99 Malate synthase
Methyltransf_20      PF12147.3    311 seq412_BIOID39047    -            585  3.1e-149  495.9   0.0   1   1  1.5e-152    4e-149  495.5   0.0     1   311   273   582   273   582 0.99 Putative methyltransferase
Hydrolase_4          PF12146.3     79 seq412_BIOID39047    -            585   3.7e-28   97.0   0.1   1   1   4.9e-30   1.3e-26   92.0   0.0     1    78    17    95    17    96 0.98 Putative lysophospholipase
Abhydrolase_6        PF12697.2    228 seq412_BIOID39047    -            585   7.4e-20   71.7   5.1   1   1   5.8e-23   1.6e-19   70.6   3.1     1   218    36   263    36   271 0.72 Alpha/beta hydrolase family
Abhydrolase_5        PF12695.2    142 seq412_BIOID39047    -            585   7.6e-12   45.0   1.3   1   1   2.1e-14   5.6e-11   42.2   0.4     1   141    35   260    35   261 0.82 Alpha/beta hydrolase family
Methyltransf_18      PF12847.2    112 seq412_BIOID39047    -            585   2.1e-09   37.8   0.0   1   1   1.7e-12   4.8e-09   36.6   0.0     4   110   410   519   408   520 0.86 Methyltransferase domain
DUF1281              PF06924.6    134 seq413_BIOID39047    -            318   1.7e-60  202.1   0.0   1   1   1.7e-64   2.4e-60  201.6   0.0     1   134    19   152    19   152 0.99 Protein of unknown function (DUF1281)
ACT_5                PF13710.1     63 seq414_BIOID39047    -             87   2.1e-26   91.4   0.1   1   1   1.9e-30   2.6e-26   91.0   0.1     2    63    13    73    12    73 0.98 ACT domain
rve                  PF00665.21   120 seq417_BIOID39047    -            295     5e-25   87.8   0.0   1   1     4e-28   1.1e-24   86.7   0.0     2   119   125   239   124   240 0.97 Integrase core domain
HTH_21               PF13276.1     60 seq417_BIOID39047    -            295     2e-16   59.5   3.6   1   1   1.7e-19   4.7e-16   58.4   2.5     2    60    46   103    44   103 0.92 HTH-like domain
rve_3                PF13683.1     67 seq417_BIOID39047    -            295   3.9e-11   42.2   0.1   1   1   3.4e-14   9.4e-11   40.9   0.0     7    67   217   277   212   277 0.92 Integrase core domain
DDE_Tnp_IS240        PF13610.1    140 seq417_BIOID39047    -            295   1.7e-06   27.9   0.0   1   1   9.4e-10   2.6e-06   27.3   0.0     2   137   130   267   129   269 0.93 DDE domain
rve_2                PF13333.1     52 seq417_BIOID39047    -            295   5.1e-06   26.3   0.0   1   1   3.8e-09     1e-05   25.3   0.0     1    46   230   279   230   284 0.84 Integrase core domain
Aldedh               PF00171.17   462 seq420_BIOID39047    -            681   1.1e-58  198.5   0.2   1   1   1.9e-62   1.3e-58  198.3   0.1    30   461    40   498    12   499 0.82 Aldehyde dehydrogenase family
MaoC_dehydratas      PF01575.14   123 seq420_BIOID39047    -            681   1.9e-30  104.6   0.0   1   1   6.2e-34   4.2e-30  103.5   0.0     7   119   537   648   532   652 0.92 MaoC like domain
RusA                 PF05866.6    116 seq421_BIOID39047    -            119   1.4e-19   70.5   0.0   1   1   1.1e-23   1.6e-19   70.3   0.0     1   116     7   116     7   116 0.90 Endodeoxyribonuclease RusA
DUF3987              PF13148.1    375 seq423_BIOID39047    -            483  6.5e-100  334.1   0.0   1   1  5.5e-104  7.5e-100  333.9   0.0     2   372    35   399    34   402 0.97 Protein of unknown function (DUF3987)
LolB                 PF03550.9    157 seq425_BIOID39047    -            207   4.5e-56  188.6   1.6   1   1   4.4e-60   6.1e-56  188.2   1.1     2   157    49   204    48   204 0.99 Outer membrane lipoprotein LolB
Aminotran_4          PF01063.14   231 seq426_BIOID39047    -            309   1.1e-46  159.0   0.0   1   1   9.6e-51   1.3e-46  158.8   0.0     3   231    54   289    52   289 0.96 Aminotransferase class IV
NapB                 PF03892.9    134 seq427_BIOID39047    -            149   1.6e-45  153.9   0.0   1   1   1.3e-49   1.8e-45  153.8   0.0    31   133    41   143    14   144 0.90 Nitrate reductase cytochrome c-type subunit (NapB)
IpaB_EvcA            PF03278.8    153 seq433_BIOID39047    -            196   6.9e-63  210.3   6.2   1   1     6e-67   8.1e-63  210.0   4.3     1   152    39   184    39   185 0.99 IpaB/EvcA family
DUF1401              PF07180.6    146 seq435_BIOID39047    -            168   1.3e-10   41.0   0.3   1   1   1.3e-14   1.8e-10   40.6   0.2    10    92    27   110    19   162 0.83 Protein of unknown function (DUF1401)
Phage_antiter_Q      PF06323.6    230 seq436_BIOID39047    -            229  9.2e-110  365.3   4.5   1   1  7.5e-114    1e-109  365.2   3.1     1   230     1   229     1   229 1.00 Phage antitermination protein Q
LysR_substrate       PF03466.15   209 seq437_BIOID39047    -            323   9.4e-42  142.3   0.2   1   1   1.9e-45   1.3e-41  141.9   0.1     3   206   113   316   111   319 0.97 LysR substrate binding domain
HTH_1                PF00126.22    60 seq437_BIOID39047    -            323   7.3e-19   67.1   0.6   1   1     2e-22   1.3e-18   66.3   0.4     2    59    29    86    28    87 0.97 Bacterial regulatory helix-turn-helix protein, lysR family
MerR-DNA-bind        PF09278.6     65 seq439_BIOID39047    -            144   2.8e-19   69.1   0.6   1   1   1.5e-22   6.7e-19   67.9   0.4     1    65    51   113    51   113 0.95 MerR, DNA binding
MerR_1               PF13411.1     69 seq439_BIOID39047    -            144   1.3e-17   63.2   0.0   1   1   4.7e-21   2.1e-17   62.5   0.0     2    67     9    75     8    77 0.96 MerR HTH family regulatory protein
MerR                 PF00376.18    38 seq439_BIOID39047    -            144   1.3e-11   43.7   0.2   1   1   5.2e-15   2.4e-11   42.8   0.1     1    38     9    46     9    46 0.99 MerR family regulatory protein
Methyltransf_11      PF08241.7     95 seq440_BIOID39047    -            240   2.3e-12   47.1   0.0   1   1   2.6e-16   3.6e-12   46.4   0.0    45    95    67   125    50   125 0.83 Methyltransferase domain
BATS                 PF06968.8     92 seq442_BIOID39047    -            346   1.7e-29  101.3   0.0   1   1   5.5e-33   3.7e-29  100.2   0.0     1    92   220   312   220   312 0.99 Biotin and Thiamin Synthesis associated domain
Radical_SAM          PF04055.16   166 seq442_BIOID39047    -            346   3.9e-19   69.3   0.0   1   1   4.6e-22   3.2e-18   66.3   0.0     4   160    50   203    47   209 0.92 Radical SAM superfamily
NIF3                 PF01784.13   242 seq443_BIOID39047    -            247     1e-56  192.1   0.0   1   1   9.1e-61   1.2e-56  191.8   0.0     2   240     6   235     5   238 0.95 NIF3 (NGG1p interacting factor 3)
Lysis_S              PF04971.7     68 seq445_BIOID39047    -             71   1.6e-46  155.7   0.6   1   1   1.3e-50   1.7e-46  155.6   0.4     1    68     4    71     4    71 1.00 Lysis protein S
Pilus_PilP           PF11356.3     87 seq446_BIOID39047    -            171   6.4e-15   55.0   1.8   1   1   8.2e-19   1.1e-14   54.2   0.5    12    84    90   165    78   168 0.84 Type IV pilus biogenesis
Sod_Fe_C             PF02777.13   106 seq447_BIOID39047    -            208   5.1e-40  135.4   0.6   1   1   1.1e-43   7.5e-40  134.9   0.1     4   106    98   204    95   204 0.91 Iron/manganese superoxide dismutases, C-terminal domain
Sod_Fe_N             PF00081.17    82 seq447_BIOID39047    -            208   9.5e-34  115.4   2.3   1   1   2.3e-37   1.5e-33  114.7   1.6     1    81     4    91     4    92 0.97 Iron/manganese superoxide dismutases, alpha-hairpin domain
SIS_2                PF13580.1    138 seq448_BIOID39047    -            198     2e-31  108.4   0.3   1   1   5.1e-35   3.5e-31  107.6   0.2    15   138    30   152     8   152 0.92 SIS domain
SIS                  PF01380.17   131 seq448_BIOID39047    -            198   5.2e-08   32.4   0.0   1   1   1.5e-11     1e-07   31.5   0.0    51   104   115   168   104   183 0.91 SIS domain
Amidohydro_3         PF07969.6    404 seq449_BIOID39047    -            432   5.8e-56  190.3   1.4   1   1   4.9e-59   2.2e-55  188.3   1.0     1   404    58   384    58   384 0.98 Amidohydrolase family
Amidohydro_4         PF13147.1    304 seq449_BIOID39047    -            432   5.6e-16   59.3   1.1   1   1   1.6e-19   7.1e-16   58.9   0.7     1   303    53   382    53   383 0.95 Amidohydrolase
Amidohydro_5         PF13594.1     68 seq449_BIOID39047    -            432   1.2e-05   24.8   2.1   1   1   4.7e-09   2.1e-05   24.1   0.1     2    45    29    85    28   135 0.74 Amidohydrolase
Cytochrom_NNT        PF03264.9    174 seq450_BIOID39047    -            200   1.6e-74  248.9   3.4   1   1   5.4e-78   1.8e-74  248.7   2.4     4   174    22   193    19   193 0.98 NapC/NirT cytochrome c family, N-terminal region
GHMP_kinases_N       PF00288.21    67 seq451_BIOID39047    -            283   2.5e-10   40.1   0.1   1   1   7.4e-14   5.1e-10   39.1   0.1     1    66    91   148    91   149 0.87 GHMP kinases N terminal domain
GHMP_kinases_C       PF08544.8     85 seq451_BIOID39047    -            283   9.8e-07   28.7   0.0   1   1     3e-10     2e-06   27.7   0.0    28    81   214   263   191   266 0.83 GHMP kinases C terminal
Phage_lysozyme       PF00959.14   110 seq452_BIOID39047    -            165     2e-32  111.6   0.1   1   1   1.8e-36   2.5e-32  111.3   0.1     1   109    48   154    48   155 0.98 Phage lysozyme
AlkA_N               PF06029.6    116 seq453_BIOID39047    -            282   1.2e-28   99.3   0.0   1   1     3e-32     2e-28   98.6   0.0     3   116     3   112     1   112 0.98 AlkA N-terminal domain
HhH-GPD              PF00730.20   121 seq453_BIOID39047    -            282   2.5e-17   63.1   0.0   1   1   5.7e-21   3.9e-17   62.5   0.0     1   120   118   261   118   263 0.93 HhH-GPD superfamily base excision DNA repair protein
PGM_PMM_I            PF02878.11   138 seq454_BIOID39047    -            458   9.6e-36  122.1   0.0   1   1   6.2e-39   2.1e-35  121.0   0.0     3   136     6   135     4   137 0.97 Phosphoglucomutase/phosphomannomutase, alpha/beta/alpha domain I
PGM_PMM_III          PF02880.11   111 seq454_BIOID39047    -            458   1.1e-29  102.6   0.0   1   1   5.2e-33   1.8e-29  101.9   0.0     1   109   263   372   263   374 0.95 Phosphoglucomutase/phosphomannomutase, alpha/beta/alpha domain III
PGM_PMM_II           PF02879.11   104 seq454_BIOID39047    -            458   1.1e-22   80.1   0.1   1   1   6.9e-26   2.3e-22   79.1   0.1     1   102   153   257   153   259 0.94 Phosphoglucomutase/phosphomannomutase, alpha/beta/alpha domain II
PGM_PMM_IV           PF00408.15    73 seq454_BIOID39047    -            458   2.9e-11   43.0   0.1   1   1   1.9e-14   6.6e-11   41.9   0.1     1    69   379   452   379   456 0.90 Phosphoglucomutase/phosphomannomutase, C-terminal domain
DNA_pol_A            PF00476.15   383 seq455_BIOID39047    -            928  2.7e-160  533.0   0.0   1   1  1.1e-163  3.7e-160  532.6   0.0     2   383   548   927   547   927 0.99 DNA polymerase family A
5_3_exonuc_N         PF02739.11   169 seq455_BIOID39047    -            928   1.7e-59  199.8   0.0   1   1   1.1e-62   3.9e-59  198.7   0.0     2   169     8   169     7   169 0.99 5'-3' exonuclease, N-terminal resolvase-like domain
DNA_pol_A_exo1       PF01612.15   174 seq455_BIOID39047    -            928   6.4e-45  152.5   0.1   1   1   3.6e-48   1.2e-44  151.6   0.1     1   174   330   517   330   517 0.97 3'-5' exonuclease
5_3_exonuc           PF01367.15   101 seq455_BIOID39047    -            928     3e-31  107.5   0.0   1   1   2.2e-34   7.5e-31  106.2   0.0     1    99   171   275   171   277 0.97 5'-3' exonuclease, C-terminal SAM fold
DUF1187              PF06688.6     61 seq456_BIOID39047    -             71   2.3e-41  139.5   0.4   1   1   1.9e-45   2.6e-41  139.4   0.3     1    61     4    64     4    64 0.99 Protein of unknown function (DUF1187)
Pep_deformylase      PF01327.16   157 seq458_BIOID39047    -            169   6.4e-53  178.2   0.1   1   1   5.6e-57   7.6e-53  177.9   0.1     2   156     4   152     3   153 0.94 Polypeptide deformylase
PTS_EIIA_2           PF00359.17   142 seq459_BIOID39047    -            637   6.7e-33  113.2   0.0   1   1   2.5e-36   1.1e-32  112.5   0.0     5   140   498   634   495   636 0.95 Phosphoenolpyruvate-dependent sugar phosphotransferase system, EIIA 2
PTS_EIIC             PF02378.13   321 seq459_BIOID39047    -            637   2.5e-19   69.1  33.4   1   1   5.5e-23   2.5e-19   69.1  23.2     1   321    17   277    17   277 0.92 Phosphotransferase system, EIIC
PTS_IIB              PF02302.12    90 seq459_BIOID39047    -            637   1.9e-09   37.6   0.3   1   1   1.1e-12   4.9e-09   36.3   0.0     1    79   379   453   379   458 0.87 PTS system, Lactose/Cellobiose specific IIB subunit
DDE_Tnp_IS240        PF13610.1    140 seq461_BIOID39047    -            208   2.5e-47  160.2   0.0   1   1   7.7e-51   3.5e-47  159.7   0.0     4   130    79   207    77   208 0.98 DDE domain
rve                  PF00665.21   120 seq461_BIOID39047    -            208   2.9e-11   43.3   0.1   1   1   1.3e-13     6e-10   39.1   0.0     9   119    79   186    74   187 0.89 Integrase core domain
DDE_Tnp_IS66         PF03050.9    271 seq461_BIOID39047    -            208   2.4e-10   39.9   0.3   1   1   6.5e-14   2.9e-10   39.6   0.2     5   132    14   148    10   177 0.87 Transposase IS66 family
HTH_Tnp_1            PF01527.15    76 seq465_BIOID39047    -             99   8.5e-09   35.1   3.0   1   1     8e-13   1.1e-08   34.7   2.1     3    76    11    79     9    79 0.90 Transposase
T2SE                 PF00437.15   272 seq471_BIOID39047    -            512   7.2e-37  126.6   0.0   1   1   8.1e-41   1.1e-36  126.0   0.0    66   271   166   385   151   386 0.87 Type II/IV secretion system protein
ILVD_EDD             PF00920.16   521 seq473_BIOID39047    -            616  5.9e-195  648.4   1.9   1   1  4.9e-199  6.8e-195  648.3   1.4     1   521    34   607    34   607 0.95 Dehydratase family
AHS1                 PF02682.11   202 seq475_BIOID39047    -            218   2.9e-69  232.4   0.0   1   1   2.4e-73   3.3e-69  232.2   0.0     2   202     5   202     4   202 0.95 Allophanate hydrolase subunit 1
N6_N4_Mtase          PF01555.13   231 seq477_BIOID39047    -            227   6.9e-35  120.4   0.0   1   1   3.6e-36   2.5e-32  112.1   0.0     1   228    21   200    21   203 0.89 DNA methylase
Methyltransf_27      PF13708.1    194 seq479_BIOID39047    -            282   4.4e-64  215.4   0.0   1   1   4.2e-68   5.8e-64  215.0   0.0     2   194    85   278    84   278 0.96 Methyltransferase domain
Phage_lysis          PF03245.8    125 seq480_BIOID39047    -            145   1.7e-42  144.2   4.9   1   1   1.3e-46   1.8e-42  144.1   3.4     8   125    29   144    22   144 0.94 Bacteriophage lysis protein
ABC_tran             PF00005.22   118 seq481_BIOID39047    -            205   8.6e-22   77.6   0.0   1   1   2.3e-25   1.5e-21   76.7   0.0     1   117    41   154    41   155 0.91 ABC transporter
rve                  PF00665.21   120 seq483_BIOID39047    -            240     2e-21   76.1   0.0   1   1   6.9e-25   4.7e-21   75.0   0.0     3    94   126   215   124   220 0.95 Integrase core domain
HTH_21               PF13276.1     60 seq483_BIOID39047    -            240   7.6e-11   41.7   0.1   1   1   5.3e-14   3.6e-10   39.5   0.0     3    59    46   101    44   102 0.91 HTH-like domain
HTH_Tnp_1            PF01527.15    76 seq484_BIOID39047    -            141   6.5e-17   61.1   0.2   1   1   1.7e-20   1.2e-16   60.3   0.0     3    53    10    61     8    99 0.78 Transposase
HTH_23               PF13384.1     50 seq484_BIOID39047    -            141   3.7e-07   29.4   0.0   1   1     1e-10   6.8e-07   28.6   0.0     5    45    17    58    13    64 0.89 Homeodomain-like domain
Virul_fac_BrkB       PF03631.10   260 seq488_BIOID39047    -            337   3.5e-49  167.4  16.0   1   1     3e-53   4.1e-49  167.1  11.1     4   258    65   325    62   327 0.91 Virulence factor BrkB
Formyl_trans_N       PF00551.14   181 seq490_BIOID39047    -            315   3.7e-56  189.4   0.0   1   1   7.7e-60   5.2e-56  188.9   0.0     2   180     6   183     5   184 0.98 Formyl transferase
Formyl_trans_C       PF02911.13   100 seq490_BIOID39047    -            315   1.1e-33  115.1   0.1   1   1   2.5e-37   1.7e-33  114.5   0.0     1    99   207   304   207   305 0.98 Formyl transferase, C-terminal domain
GATase_4             PF13230.1    272 seq491_BIOID39047    -            255  3.2e-107  357.1   0.0   1   1  7.7e-111  3.5e-107  357.0   0.0     1   252     1   252     1   255 0.99 Glutamine amidotransferases class-II
GATase_2             PF00310.16   361 seq491_BIOID39047    -            255   3.3e-17   62.1   0.1   1   1   2.1e-15   9.7e-12   44.1   0.1   189   359    65   215    60   217 0.87 Glutamine amidotransferases class-II
Rz1                  PF06085.6     40 seq492_BIOID39047    -             61   3.2e-20   71.1   2.7   1   1   2.9e-24     4e-20   70.8   1.9     1    40    20    58    20    58 0.99 Lipoprotein Rz1 precursor
ICL                  PF00463.16   526 seq493_BIOID39047    -            439  3.2e-200  665.6   1.7   1   2  4.6e-118  3.2e-114  381.9   0.0     1   255    12   262    12   264 0.99 Isocitrate lyase family
ICL                  PF00463.16   526 seq493_BIOID39047    -            439  3.2e-200  665.6   1.7   2   2   1.5e-88     1e-84  284.5   1.0   353   526   262   439   260   439 0.98 Isocitrate lyase family
PEP_mutase           PF13714.1    238 seq493_BIOID39047    -            439   4.8e-19   68.4   0.0   1   1   2.3e-22   1.6e-18   66.7   0.0    26   198    86   320    74   352 0.86 Phosphoenolpyruvate phosphomutase
Aminotran_1_2        PF00155.16   363 seq494_BIOID39047    -            384   1.1e-69  235.0   0.0   1   1   1.8e-73   1.2e-69  234.8   0.0     2   363    40   380    39   380 0.97 Aminotransferase class I and II
Beta_elim_lyase      PF01212.16   290 seq494_BIOID39047    -            384   2.2e-06   26.9   0.0   1   1   1.5e-09     1e-05   24.7   0.0    28    87    83   142    70   206 0.77 Beta-eliminating lyase
KdgT                 PF03812.8    314 seq495_BIOID39047    -            329  9.4e-181  599.7  30.6   1   1  7.8e-185  1.1e-180  599.6  21.2     1   314     3   316     3   316 1.00 2-keto-3-deoxygluconate permease
HHA                  PF05321.6     57 seq499_BIOID39047    -             68   1.3e-31  108.3   0.0   1   1   1.1e-35   1.5e-31  108.1   0.0     1    57     9    65     9    65 0.98 Haemolysin expression modulating protein
DSPc                 PF00782.15   133 seq500_BIOID39047    -            438   3.4e-26   91.2   0.0   1   1   1.9e-29   6.6e-26   90.3   0.0     1   132   314   437   314   438 0.96 Dual specificity phosphatase, catalytic domain
PAP2                 PF01569.16   129 seq500_BIOID39047    -            438   7.4e-11   41.7   3.6   1   1   7.6e-14   2.6e-10   39.9   2.5     4   126    93   207    87   210 0.86 PAP2 superfamily
PAP2_3               PF14378.1    191 seq500_BIOID39047    -            438   1.9e-08   33.9   1.8   1   1   5.5e-12   1.9e-08   33.9   1.3    71   189    88   198    78   200 0.85 PAP2 superfamily
Y_phosphatase        PF00102.22   236 seq500_BIOID39047    -            438   4.7e-06   25.9   0.0   1   1   2.1e-09   7.1e-06   25.4   0.0   152   225   363   427   337   433 0.85 Protein-tyrosine phosphatase
CsiD                 PF08943.5    297 seq501_BIOID39047    -            325  4.4e-149  495.1   0.0   1   1  7.4e-153  5.1e-149  494.9   0.0     1   297    20   315    20   315 1.00 CsiD
TauD                 PF02668.11   258 seq501_BIOID39047    -            325     4e-11   42.9   0.1   1   1   8.2e-15   5.6e-11   42.4   0.1    34   256    90   309    63   311 0.80 Taurine catabolism dioxygenase TauD, TfdA family
Pribosyltran_N       PF13793.1    116 seq503_BIOID39047    -            337     4e-49  165.0   0.2   1   1   6.8e-51   4.6e-47  158.4   0.0     1   116    26   143    26   143 0.98 N-terminal domain of ribose phosphate pyrophosphokinase
Pribosyltran         PF00156.22   125 seq503_BIOID39047    -            337   3.9e-16   58.7   0.3   1   1   1.6e-19   1.1e-15   57.3   0.2    23   119   180   266   171   272 0.88 Phosphoribosyl transferase domain
RNase_T              PF00929.19   164 seq505_BIOID39047    -            246   5.9e-40  137.1   0.4   1   1   9.7e-44   1.3e-39  135.9   0.1     1   164    12   178    12   178 0.93 Exonuclease
Ail_Lom              PF06316.6    199 seq507_BIOID39047    -            219   5.8e-51  172.7   0.5   1   1     1e-54   6.8e-51  172.4   0.4     1   199    13   219    13   219 0.94 Enterobacterial Ail/Lom protein
OMP_b-brl            PF13505.1    176 seq507_BIOID39047    -            219   4.7e-20   72.1   2.8   1   1   8.6e-24   5.9e-20   71.8   1.9     4   176    25   219    19   219 0.74 Outer membrane protein beta-barrel domain
TnpB_IS66            PF05717.8    108 seq508_BIOID39047    -            116   2.2e-41  139.5   0.0   1   1   1.8e-45   2.4e-41  139.3   0.0     2   105     7   108     6   111 0.96 IS66 Orf2 like protein
Toxin_YhaV           PF11663.3    141 seq509_BIOID39047    -            154   2.2e-60  202.3   0.1   1   1   1.8e-64   2.5e-60  202.2   0.1     2   140    12   152    11   153 0.98 Toxin with endonuclease activity YhaV
GTP_cyclohydro2      PF00925.15   169 seq510_BIOID39047    -            196     1e-69  233.0   0.0   1   1   8.5e-74   1.2e-69  232.8   0.0     2   169     4   171     3   171 0.99 GTP cyclohydrolase II
DUF318               PF03773.8    307 seq511_BIOID39047    -            377   2.3e-54  184.3  17.0   1   1     3e-58   4.1e-54  183.5  11.8     2   306     7   374     6   375 0.89 Predicted permease
FxsA                 PF04186.8    120 seq513_BIOID39047    -            158   1.1e-36  124.9   8.3   1   1   9.6e-41   1.3e-36  124.7   5.7     1   113     6   118     6   127 0.93 FxsA cytoplasmic membrane protein
ORF11CD3             PF10549.4     57 seq518_BIOID39047    -            205   3.6e-23   80.9   0.1   1   1   9.7e-27   6.6e-23   80.0   0.0     2    56   143   198   142   199 0.97 ORF11CD3 domain
Phage_pRha           PF09669.5     92 seq518_BIOID39047    -            205   1.1e-22   80.0   0.4   1   1   4.4e-26     3e-22   78.6   0.1     1    92    47   138    47   138 0.88 Phage regulatory protein Rha (Phage_pRha)
CcmB                 PF03379.8    215 seq519_BIOID39047    -            220   2.4e-87  291.5  20.9   1   1     2e-91   2.7e-87  291.3  14.5     1   215     3   217     3   217 0.99 CcmB protein
TerB                 PF05099.8    140 seq522_BIOID39047    -             48   1.6e-08   34.2   0.6   1   1   1.2e-12   1.7e-08   34.2   0.4    92   131     4    43     1    47 0.92 Tellurite resistance protein TerB
TetR_N               PF00440.18    47 seq525_BIOID39047    -            234   1.3e-13   50.2   2.0   1   1   1.5e-17   2.1e-13   49.5   0.1     1    46    34    80    34    81 0.95 Bacterial regulatory proteins, tetR family
DUF3927              PF13064.1     46 seq527_BIOID39047    -             55   1.7e-24   84.8  10.6   1   1   1.4e-28   1.9e-24   84.7   7.3     1    46     3    48     3    48 0.98 Protein of unknown function (DUF3927)
DDE_Tnp_IS66         PF03050.9    271 seq528_BIOID39047    -            537   5.9e-97  323.9   0.0   1   1  1.7e-100   5.9e-97  323.9   0.0     1   271   196   487   196   487 0.98 Transposase IS66 family
DDE_Tnp_IS66_C       PF13817.1     39 seq528_BIOID39047    -            537   4.7e-20   71.2   0.2   1   1   4.2e-23   1.5e-19   69.6   0.1     2    39   494   531   493   531 0.99 IS66 C-terminal element
HTH_Tnp_IS66         PF13005.2     59 seq528_BIOID39047    -            537   1.4e-14   53.5   4.2   1   1   4.1e-18   1.4e-14   53.5   2.9     1    59   134   190   134   190 0.98 putative Helix-turn-helix domain of transposase IS66
LZ_Tnp_IS66          PF13007.2     78 seq528_BIOID39047    -            537   1.4e-12   47.9   9.6   1   1   4.2e-16   1.4e-12   47.9   6.7     1    77    59   131    59   132 0.75 Transposase C of IS166 homeodomain
DUF1380              PF07128.7    139 seq530_BIOID39047    -            144   1.4e-76  254.8   1.0   1   1   1.2e-80   1.6e-76  254.6   0.7     1   139     1   138     1   138 1.00 Protein of unknown function (DUF1380)
ABC2_membrane        PF01061.19   209 seq533_BIOID39047    -            263     3e-32  111.3  27.8   1   1   2.2e-36     3e-32  111.3  19.3     3   208    15   224    13   225 0.95 ABC-2 type transporter
Cu_amine_oxid        PF01179.15   414 seq536_BIOID39047    -            753  1.1e-139  465.6   0.3   1   1  4.1e-143  1.4e-139  465.3   0.2     1   409   331   748   331   753 0.96 Copper amine oxidase, enzyme domain
Cu_amine_oxidN3      PF02728.11   101 seq536_BIOID39047    -            753   6.3e-29   99.8   0.2   1   1   1.2e-31   4.1e-28   97.2   0.0     2   101   212   313   211   313 0.98 Copper amine oxidase, N3 domain
Cu_amine_oxidN2      PF02727.11    86 seq536_BIOID39047    -            753   2.6e-26   91.3   1.4   1   1   1.7e-29   5.9e-26   90.2   0.2     1    85   120   205   120   206 0.96 Copper amine oxidase, N2 domain
Cu_amine_oxidN1      PF07833.6     93 seq536_BIOID39047    -            753   2.6e-13   49.9   0.1   1   1     2e-16   6.8e-13   48.6   0.1     5    85    36   116    33   135 0.94 Copper amine oxidase N-terminal domain
DUF3296              PF11726.3    180 seq538_BIOID39047    -            187   1.9e-31  108.9   0.4   1   1   1.6e-35   2.2e-31  108.6   0.3     2   173    17   167    16   174 0.88 Protein of unknown function (DUF3296)
rve                  PF00665.21   120 seq541_BIOID39047    -            182   9.1e-18   64.3   0.0   1   1   1.9e-21   1.3e-17   63.8   0.0    34   119    34   124    17   125 0.92 Integrase core domain
rve_3                PF13683.1     67 seq541_BIOID39047    -            182   8.7e-18   63.4   0.0   1   1   3.5e-21   2.4e-17   62.0   0.0     2    67    97   162    96   162 0.98 Integrase core domain
Nol1_Nop2_Fmu        PF01189.12   283 seq544_BIOID39047    -            429  3.5e-104  348.0   0.0   1   1  2.3e-107  4.4e-104  347.7   0.0     1   282   164   426   164   427 0.99 NOL1/NOP2/sun family
NusB                 PF01029.13   134 seq544_BIOID39047    -            429   6.1e-26   90.8   0.0   1   1   5.1e-29   9.9e-26   90.1   0.0     1   134     5   127     5   127 0.97 NusB family
Methyltransf_18      PF12847.2    112 seq544_BIOID39047    -            429   2.1e-10   41.0   0.0   1   1   1.9e-13   3.8e-10   40.2   0.0     2   112   247   375   246   375 0.84 Methyltransferase domain
Methyltransf_26      PF13659.1    117 seq544_BIOID39047    -            429     2e-10   40.6   0.0   1   1     2e-13   3.8e-10   39.7   0.0     2   116   248   375   247   376 0.90 Methyltransferase domain
Methyltransf_31      PF13847.1    152 seq544_BIOID39047    -            429   3.7e-09   36.2   0.0   1   1   3.5e-12   6.8e-09   35.3   0.0     2   113   245   380   244   416 0.82 Methyltransferase domain
MTS                  PF05175.9    170 seq544_BIOID39047    -            429   3.7e-06   26.3   0.0   1   1   3.7e-09   7.2e-06   25.3   0.0    24   151   239   385   229   397 0.85 Methyltransferase small domain
FtsJ                 PF01728.14   181 seq544_BIOID39047    -            429     8e-05   22.5   0.0   1   1     8e-08   0.00016   21.6   0.0    19   136   242   371   233   401 0.61 FtsJ-like methyltransferase
phage_tail_N         PF08400.5    134 seq546_BIOID39047    -            437   2.3e-60  201.9   0.1   1   1   6.9e-64   2.3e-60  201.9   0.1     1   134     1   134     1   134 0.99 Prophage tail fibre N-terminal
Phage_fiber_C        PF06820.7     64 seq546_BIOID39047    -            437   1.8e-35  120.7   0.3   1   1   8.2e-39   2.8e-35  120.1   0.2     1    64   363   426   363   426 0.99 Putative prophage tail fibre C-terminus
Collagen             PF01391.13    60 seq546_BIOID39047    -            437   1.7e-18   65.7  69.9   1   2   4.8e-13   1.6e-09   37.0  23.8     1    59   251   309   249   310 0.73 Collagen triple helix repeat (20 copies)
Collagen             PF01391.13    60 seq546_BIOID39047    -            437   1.7e-18   65.7  69.9   2   2   1.1e-12   3.7e-09   35.8  22.4     1    59   302   360   302   363 0.91 Collagen triple helix repeat (20 copies)
CarboxypepD_reg      PF13620.1     82 seq546_BIOID39047    -            437     2e-07   30.8   0.2   1   1   1.4e-10   4.9e-07   29.6   0.1     1    74     4    82     4    89 0.81 Carboxypeptidase regulatory-like domain
SpoU_methylase       PF00588.14   142 seq548_BIOID39047    -            370   7.3e-29  100.3   0.0   1   1   1.6e-32   1.1e-28   99.7   0.0     3   141   224   361   222   362 0.95 SpoU rRNA Methylase family
SpoU_sub_bind        PF08032.7     76 seq548_BIOID39047    -            370   3.1e-12   46.3   0.0   1   1     1e-15     7e-12   45.2   0.0     2    73   135   206   134   209 0.96 RNA 2'-O ribose methyltransferase substrate binding
PhdYeFM_antitox      PF02604.14    75 seq551_BIOID39047    -             83   5.7e-25   86.5   0.1   1   1   9.6e-29   6.6e-25   86.3   0.1     1    74     1    73     1    74 0.97 Antitoxin Phd_YefM, type II toxin-antitoxin system
RelB_N               PF12910.2     46 seq551_BIOID39047    -             83   2.6e-21   74.5   0.1   1   1   5.4e-25   3.7e-21   74.1   0.0     1    46     1    46     1    46 0.99 Antitoxin of toxin-antitoxin stability system N-terminal
NfeD                 PF01957.13   144 seq552_BIOID39047    -            147   8.9e-28   97.1   0.2   1   1   7.4e-32     1e-27   96.9   0.2     1   142     2   138     2   140 0.92 NfeD-like C-terminal, partner-binding
DUF303               PF03629.13   255 seq553_BIOID39047    -            616     1e-29  103.4   0.0   1   1     2e-33   1.4e-29  103.0   0.0     1   200    64   295    64   355 0.80 Domain of unknown function (DUF303)
DUF1737              PF08410.5     54 seq553_BIOID39047    -            616   1.3e-16   59.9   0.0   1   1   4.7e-20   3.2e-16   58.7   0.0     1    53     1    50     1    51 0.96 Domain of unknown function (DUF1737)
DAO                  PF01266.19   358 seq554_BIOID39047    -            444   1.7e-62  211.3   0.0   1   1   1.5e-66     2e-62  211.0   0.0     1   356    25   412    25   414 0.86 FAD dependent oxidoreductase
Cytochrom_C_asm      PF01578.15   214 seq555_BIOID39047    -            245   1.1e-32  113.2  24.9   1   1     8e-37   1.1e-32  113.2  17.3     5   214     9   184     5   184 0.94 Cytochrome C assembly protein
Methyltransf_11      PF08241.7     95 seq557_BIOID39047    -            251   1.3e-23   83.1   0.0   1   1   1.4e-26   2.4e-23   82.3   0.0     1    95    47   138    47   138 0.98 Methyltransferase domain
Methyltransf_23      PF13489.1    162 seq557_BIOID39047    -            251   6.2e-15   55.1   0.1   1   1   5.3e-18   9.1e-15   54.5   0.1     4   151    25   174    18   181 0.78 Methyltransferase domain
Methyltransf_31      PF13847.1    152 seq557_BIOID39047    -            251   1.5e-14   53.7   0.0   1   1   1.1e-17   1.9e-14   53.3   0.0     5   118    44   147    40   196 0.84 Methyltransferase domain
Methyltransf_12      PF08242.7     99 seq557_BIOID39047    -            251   1.8e-10   41.0   0.0   1   1   2.2e-13   3.8e-10   40.0   0.0     1    98    47   135    47   136 0.86 Methyltransferase domain
Methyltransf_18      PF12847.2    112 seq557_BIOID39047    -            251   3.9e-09   36.9   0.0   1   1   4.4e-12   7.6e-09   36.0   0.0     4   110    45   139    42   141 0.78 Methyltransferase domain
Methyltransf_25      PF13649.1    101 seq557_BIOID39047    -            251   8.5e-09   35.5   0.0   1   1   1.9e-11   3.3e-08   33.6   0.0     1   101    46   134    46   134 0.87 Methyltransferase domain
Ubie_methyltran      PF01209.13   233 seq557_BIOID39047    -            251   5.1e-08   32.2   0.0   1   1   3.9e-11   6.7e-08   31.8   0.0    43   168    38   155     2   169 0.83 ubiE/COQ5 methyltransferase family
Methyltransf_8       PF05148.10   219 seq557_BIOID39047    -            251   9.7e-05   21.9   0.0   1   1   8.4e-08   0.00014   21.4   0.0    59   155    30   137    17   158 0.76 Hypothetical methyltransferase
T2SF                 PF00482.18   124 seq558_BIOID39047    -            369   2.8e-33  114.3   0.5   1   2   1.4e-18   1.9e-14   53.5   0.0     2   118    37   157    36   163 0.95 Type II secretion system (T2SS), protein F
T2SF                 PF00482.18   124 seq558_BIOID39047    -            369   2.8e-33  114.3   0.5   2   2   2.8e-20   3.8e-16   59.0   0.2     1   122   238   361   238   363 0.96 Type II secretion system (T2SS), protein F
MOSC                 PF03473.12   133 seq560_BIOID39047    -            224   3.1e-27   94.5   0.0   1   1   6.2e-31   4.2e-27   94.1   0.0     2   132    38   161    37   162 0.97 MOSC domain
3-alpha              PF03475.9     47 seq560_BIOID39047    -            224   1.7e-16   59.5   0.1   1   1   4.6e-20   3.1e-16   58.6   0.0     1    47   168   214   168   214 0.97 3-alpha domain
DUF1422              PF07226.6    118 seq561_BIOID39047    -            119   1.1e-54  183.0   1.2   1   1   9.1e-59   1.2e-54  182.9   0.9     3   116     2   115     1   117 0.97 Protein of unknown function (DUF1422)
RHH_1                PF01402.16    39 seq562_BIOID39047    -            110   6.5e-08   32.0   0.0   1   1   1.2e-11   1.6e-07   30.7   0.0     2    38    19    55    18    56 0.94 Ribbon-helix-helix protein, copG family
Plasmid_Txe          PF06769.8     80 seq564_BIOID39047    -             84   1.2e-43  146.7   0.6   1   1   1.9e-47   1.3e-43  146.6   0.4     1    80     5    84     5    84 0.99 Plasmid encoded toxin Txe
Plasmid_stabil       PF05016.9     90 seq564_BIOID39047    -             84   4.3e-05   23.6   0.0   1   1   6.9e-09   4.7e-05   23.5   0.0    16    78    12    77     4    83 0.82 Plasmid stabilisation system protein
Sugar_tr             PF00083.19   451 seq569_BIOID39047    -            440   1.2e-35  122.8  33.9   1   2   1.1e-31   7.4e-28   97.2   5.7     2   203    23   232    22   236 0.89 Sugar (and other) transporter
Sugar_tr             PF00083.19   451 seq569_BIOID39047    -            440   1.2e-35  122.8  33.9   2   2   2.4e-12   1.6e-08   33.4  11.7   242   443   240   439   226   440 0.69 Sugar (and other) transporter
MFS_1                PF07690.11   354 seq569_BIOID39047    -            440   1.8e-29  102.4  61.0   1   2   4.8e-21   3.3e-17   62.1  18.9     2   239    28   275    27   287 0.71 Major Facilitator Superfamily
MFS_1                PF07690.11   354 seq569_BIOID39047    -            440   1.8e-29  102.4  61.0   2   2   5.7e-16   3.9e-12   45.4  19.4    27   176   283   435   271   440 0.81 Major Facilitator Superfamily
LamB_YcsF            PF03746.11   242 seq570_BIOID39047    -            244  1.7e-102  341.5   1.1   1   1  1.4e-106  1.9e-102  341.3   0.8     1   241     2   237     2   238 0.99 LamB/YcsF family
Sulfate_transp       PF00916.15   280 seq571_BIOID39047    -            550   3.5e-71  239.3  10.3   1   1   7.6e-75   3.5e-71  239.3   7.1     1   279   110   400   110   401 0.96 Sulfate transporter family
Sulfate_tra_GLY      PF13792.1     84 seq571_BIOID39047    -            550   1.5e-24   85.3   5.5   1   1   3.3e-28   1.5e-24   85.3   3.8     6    82    11    86     3    88 0.96 Sulfate transporter N-terminal domain with GLY motif
STAS                 PF01740.16   117 seq571_BIOID39047    -            550   5.4e-12   45.0   0.0   1   1     2e-15   9.2e-12   44.3   0.0     4   116   444   545   442   546 0.95 STAS domain
Mannitol_dh_C        PF08125.8    245 seq573_BIOID39047    -            443   4.8e-72  241.9   0.0   1   1   2.2e-75   9.9e-72  240.9   0.0     1   244   209   434   209   435 0.98 Mannitol dehydrogenase C-terminal domain
Mannitol_dh          PF01232.18   151 seq573_BIOID39047    -            443   8.5e-28   97.0   0.1   1   1   3.7e-31   1.7e-27   96.1   0.1     1   151    62   184    62   184 0.97 Mannitol dehydrogenase Rossmann domain
DUF3521              PF12035.3     35 seq573_BIOID39047    -            443   6.5e-08   32.1   5.3   1   1   3.1e-11   1.4e-07   31.0   3.6     1    33     1    31     1    32 0.97 Protein of unknown function (DUF3521)
HTH_Tnp_1            PF01527.15    76 seq575_BIOID39047    -            307   2.3e-15   56.2   5.1   1   1   5.9e-12     2e-08   33.9   0.5     7    69   107   177   102   184 0.71 Transposase
HTH_28               PF13518.1     52 seq575_BIOID39047    -            307   2.6e-11   43.1   7.1   1   1   3.1e-09   1.1e-05   25.2   0.2     2    35   113   146   111   155 0.84 Helix-turn-helix domain
PALP                 PF00291.20   307 seq581_BIOID39047    -            514   3.7e-69  233.1   2.0   1   1     7e-73   4.8e-69  232.8   1.4     5   305    29   314    25   316 0.90 Pyridoxal-phosphate dependent enzyme
Thr_dehydrat_C       PF00585.13    91 seq581_BIOID39047    -            514   6.9e-64  211.3   0.0   1   2   3.6e-35   2.4e-31  107.0   0.0     1    91   329   419   329   419 0.98 C-terminal regulatory domain of Threonine dehydratase
Thr_dehydrat_C       PF00585.13    91 seq581_BIOID39047    -            514   6.9e-64  211.3   0.0   2   2   1.2e-33   7.9e-30  102.1   0.0     2    91   425   512   424   512 0.96 C-terminal regulatory domain of Threonine dehydratase
AceK                 PF06315.6    562 seq583_BIOID39047    -            578  6.2e-240  797.1   0.0   1   1  5.2e-244  7.1e-240  796.9   0.0     1   562     9   568     9   568 0.99 Isocitrate dehydrogenase kinase/phosphatase (AceK)
Relaxase             PF03432.9    242 seq584_BIOID39047    -            899   2.7e-71  239.6   0.0   1   1   5.5e-68   7.6e-64  215.2   0.0     2   241    62   314    47   315 0.96 Relaxase/Mobilisation nuclease domain
Polyketide_cyc       PF03364.15   130 seq585_BIOID39047    -            158   1.1e-31  109.3   0.0   1   1   1.9e-35   1.3e-31  109.1   0.0     1   130    23   148    23   148 0.99 Polyketide cyclase / dehydrase and lipid transport
Polyketide_cyc2      PF10604.4    139 seq585_BIOID39047    -            158   8.5e-11   42.0   0.0   1   1   1.5e-14     1e-10   41.7   0.0     1   128    14   145    14   154 0.74 Polyketide cyclase / dehydrase and lipid transport
Glucokinase          PF02685.11   316 seq586_BIOID39047    -            321  4.5e-124  413.2   0.0   1   1  3.7e-128  5.1e-124  413.0   0.0     1   315     6   315     6   316 0.99 Glucokinase
NAD_binding_10       PF13460.1    183 seq587_BIOID39047    -            274   3.2e-15   56.4   0.0   1   1   1.5e-18   5.3e-15   55.7   0.0     1   181     4   201     4   203 0.82 NADH(P)-binding
Epimerase            PF01370.16   236 seq587_BIOID39047    -            274   2.7e-11   43.2   0.0   1   1   5.3e-13   1.8e-09   37.2   0.0     8   236    10   213     4   213 0.75 NAD dependent epimerase/dehydratase family
UDPG_MGDP_dh_N       PF03721.9    185 seq587_BIOID39047    -            274   5.4e-07   29.0   0.0   1   1   6.7e-10   2.3e-06   27.0   0.0     1   133     2   125     2   136 0.76 UDP-glucose/GDP-mannose dehydrogenase family, NAD binding domain
NAD_binding_2        PF03446.10   162 seq587_BIOID39047    -            274   2.1e-05   24.3   0.0   1   1     9e-09   3.1e-05   23.8   0.0     1    77     1    90     1   130 0.68 NAD binding domain of 6-phosphogluconate dehydrogenase
OpuAC                PF04069.7    257 seq590_BIOID39047    -            320   1.9e-27   96.1   2.0   1   1   7.9e-31   2.7e-27   95.6   1.4     2   248    24   247    23   252 0.86 Substrate binding domain of ABC-type glycine betaine transport system
NMT1_2               PF13379.1    252 seq590_BIOID39047    -            320   8.7e-25   87.4   2.1   1   1   3.8e-28   1.3e-24   86.8   1.4     7   236    22   235    18   249 0.86 NMT1-like family
NMT1                 PF09084.6    216 seq590_BIOID39047    -            320   7.3e-20   71.3   0.1   1   1   2.9e-23     1e-19   70.9   0.0    14   214    44   240    30   241 0.87 NMT1/THI5 like
Phosphonate-bd       PF12974.2    243 seq590_BIOID39047    -            320   1.2e-09   37.8   0.2   1   1   5.1e-13   1.7e-09   37.2   0.2    23   214    45   225    27   251 0.78 ABC transporter, phosphonate, periplasmic substrate-binding protein
Tagatose_6_P_K       PF08013.6    424 seq591_BIOID39047    -            426  4.6e-209  694.0   0.0   1   1  3.8e-213  5.2e-209  693.8   0.0     1   423     1   424     1   425 1.00 Tagatose 6 phosphate kinase
CcmD                 PF04995.9     46 seq592_BIOID39047    -             69   5.2e-16   57.9   4.7   1   1   6.2e-20   8.5e-16   57.3   3.2     1    45    15    59    15    69 0.98 Heme exporter protein D (CcmD)
DDE_Tnp_Tn3          PF01526.12   388 seq593_BIOID39047    -           1054  9.5e-144  478.6   0.0   1   1  4.5e-147  3.1e-143  476.9   0.0     1   388   639  1028   639  1028 1.00 Tn3 transposase DDE domain
DUF4158              PF13700.1    166 seq593_BIOID39047    -           1054   2.5e-55  186.3   0.2   1   1   6.5e-59   4.4e-55  185.5   0.1     1   166    58   226    58   226 0.96 Domain of unknown function (DUF4158)
AAA_26               PF13500.1    199 seq594_BIOID39047    -            225   3.7e-42  144.0   0.0   1   1   9.5e-46   4.3e-42  143.8   0.0     1   193     3   208     3   213 0.95 AAA domain
CbiA                 PF01656.18   195 seq594_BIOID39047    -            225   1.7e-20   73.1   0.0   1   1   4.6e-24   2.1e-20   72.8   0.0     2   179     6   198     5   217 0.76 CobQ/CobB/MinD/ParA nucleotide binding domain
CcmE                 PF03100.10   131 seq597_BIOID39047    -            159   8.4e-51  170.8   0.0   1   1   7.7e-55     1e-50  170.5   0.0     3   131     4   138     2   138 0.97 CcmE
AAA_12               PF13087.1    199 seq599_BIOID39047    -           1640   1.2e-42  145.4   0.0   1   1   1.9e-45   2.9e-42  144.1   0.0     3   198  1404  1612  1402  1613 0.90 AAA domain
AAA_11               PF13086.1    241 seq599_BIOID39047    -           1640   8.7e-37  126.9   0.0   1   1   1.1e-39   1.7e-36  125.9   0.0     2   238  1068  1378  1067  1381 0.84 AAA domain
AAA_30               PF13604.1    196 seq599_BIOID39047    -           1640   1.7e-14   53.7   0.1   1   1     5e-11   7.6e-08   32.0   0.0     2    66  1068  1133  1067  1156 0.85 AAA domain
AAA_19               PF13245.1     76 seq599_BIOID39047    -           1640   8.8e-12   44.4   0.0   1   1   1.4e-14   2.1e-11   43.2   0.0     7    63  1080  1137  1074  1152 0.82 Part of AAA domain
Pkinase              PF00069.20   260 seq599_BIOID39047    -           1640   3.8e-11   42.5   0.1   1   1   6.4e-08   9.7e-05   21.5   0.0    62   143   577   657   555   673 0.82 Protein kinase domain
NERD                 PF08378.6    109 seq599_BIOID39047    -           1640   1.6e-05   25.0   0.1   1   1   5.4e-08   8.2e-05   22.7   0.0    27   106    59   147    36   150 0.63 Nuclease-related domain
UvrD-helicase        PF00580.16   315 seq599_BIOID39047    -           1640   2.3e-05   23.7   0.0   1   1   4.1e-08   6.2e-05   22.3   0.0     1    68  1068  1141  1068  1187 0.79 UvrD/REP helicase N-terminal domain
Ub-RnfH              PF03658.9     84 seq600_BIOID39047    -             96   1.8e-38  130.1   0.1   1   1   1.5e-42     2e-38  130.0   0.1     1    84     5    88     5    88 0.99 RnfH family Ubiquitin
H2TH                 PF06831.9     93 seq601_BIOID39047    -            263   3.4e-18   65.0   0.0   1   1   1.4e-21   6.4e-18   64.1   0.0     1    77   126   205   126   215 0.85 Formamidopyrimidine-DNA glycosylase H2TH domain
Fapy_DNA_glyco       PF01149.19   116 seq601_BIOID39047    -            263   7.2e-15   55.2   0.0   1   1   2.7e-18   1.3e-14   54.4   0.0     1   106     2   104     2   111 0.90 Formamidopyrimidine-DNA glycosylase N-terminal domain
zf-FPG_IleRS         PF06827.9     30 seq601_BIOID39047    -            263   1.4e-07   30.8   3.6   1   1   5.7e-11   2.6e-07   30.0   2.5     1    29   235   263   235   263 0.98 Zinc finger found in FPG and IleRS
Phage_fiber_C        PF06820.7     64 seq605_BIOID39047    -            102   1.6e-35  120.9   0.8   1   1   1.7e-39   2.3e-35  120.4   0.5     1    64    41   102    41   102 0.99 Putative prophage tail fibre C-terminus
DUF1472              PF07339.7    101 seq606_BIOID39047    -             48   1.1e-17   64.0   5.1   1   1   9.4e-22   1.3e-17   63.8   3.5    68   101     1    34     1    34 0.98 Protein of unknown function (DUF1472)
DUF1440              PF07274.7    136 seq607_BIOID39047    -            204   3.9e-55  185.4   2.3   1   1   3.4e-59   4.7e-55  185.1   1.6     1   136    26   182    26   182 0.99 Protein of unknown function (DUF1440)
TrkA_N               PF02254.13   116 seq609_BIOID39047    -            458   4.2e-58  194.2   3.5   1   2   5.4e-33   5.3e-30  103.6   0.0     1   108     3   111     3   125 0.92 TrkA-N domain
TrkA_N               PF02254.13   116 seq609_BIOID39047    -            458   4.2e-58  194.2   3.5   2   2   5.9e-29   5.7e-26   90.6   0.7     1   116   235   350   235   350 0.95 TrkA-N domain
TrkA_C               PF02080.16    71 seq609_BIOID39047    -            458   1.9e-21   75.3   0.7   1   2   4.7e-13   4.5e-10   38.8   0.0     3    70   157   225   155   226 0.91 TrkA-C domain
TrkA_C               PF02080.16    71 seq609_BIOID39047    -            458   1.9e-21   75.3   0.7   2   2     2e-11   1.9e-08   33.6   0.2     8    70   390   451   388   452 0.89 TrkA-C domain
F420_oxidored        PF03807.12    96 seq609_BIOID39047    -            458   1.9e-12   47.2   2.2   1   2   1.5e-07   0.00015   22.0   0.0     1    52     2    49     2    88 0.87 NADP oxidoreductase coenzyme F420-dependent
F420_oxidored        PF03807.12    96 seq609_BIOID39047    -            458   1.9e-12   47.2   2.2   2   2   1.5e-07   0.00015   22.0   0.3     2    48   235   279   234   355 0.80 NADP oxidoreductase coenzyme F420-dependent
NAD_binding_7        PF13241.1    103 seq609_BIOID39047    -            458   1.2e-11   44.6   3.0   1   1   7.5e-08   7.3e-05   22.8   0.0     8    82   233   319   228   323 0.75 Putative NAD(P)-binding
Shikimate_DH         PF01488.15   135 seq609_BIOID39047    -            458   1.4e-11   44.4   0.6   1   1   5.3e-09   5.2e-06   26.4   0.2    12   102   232   332   222   367 0.77 Shikimate / quinate 5-dehydrogenase
PilS                 PF08805.6    133 seq613_BIOID39047    -            185   9.1e-36  122.1   9.8   1   1   9.2e-40   1.3e-35  121.7   6.8     3   132    59   183    57   184 0.97 PilS N terminal
rve                  PF00665.21   120 seq614_BIOID39047    -            202   3.2e-19   69.0   0.0   1   1   9.5e-23   4.3e-19   68.6   0.0     2   119    37   152    36   153 0.96 Integrase core domain
rve_2                PF13333.1     52 seq614_BIOID39047    -            202   1.4e-13   50.5   0.1   1   1   5.6e-17   2.6e-13   49.7   0.0     1    50   143   198   143   199 0.92 Integrase core domain
rve_3                PF13683.1     67 seq614_BIOID39047    -            202   5.1e-08   32.2   0.0   1   1   2.9e-11   1.3e-07   30.9   0.0     6    58   129   183   124   192 0.88 Integrase core domain
DUF3418              PF11898.3    586 seq615_BIOID39047    -           1300    1e-241  803.3   0.6   1   1  6.1e-245  1.4e-241  802.9   0.5     2   586   712  1298   711  1298 0.99 Domain of unknown function (DUF3418)
OB_NTP_bind          PF07717.11   111 seq615_BIOID39047    -           1300   1.1e-24   86.1   0.0   1   1   9.4e-28   2.1e-24   85.2   0.0     2   111   600   699   599   699 0.97 Oligonucleotide/oligosaccharide-binding (OB)-fold
HA2                  PF04408.18   102 seq615_BIOID39047    -           1300   2.6e-24   85.0   0.0   1   1   2.5e-27   5.8e-24   83.9   0.0     2   101   465   558   464   559 0.90 Helicase associated domain (HA2)
Helicase_C           PF00271.26    78 seq615_BIOID39047    -           1300   1.1e-10   41.0   0.1   1   1   1.1e-13   2.5e-10   39.9   0.1     2    77   312   403   311   404 0.94 Helicase conserved C-terminal domain
DEAD                 PF00270.24   173 seq615_BIOID39047    -           1300   5.7e-07   29.0   0.0   1   1     6e-10   1.4e-06   27.7   0.0     7   167    86   233    80   239 0.72 DEAD/DEAH box helicase
Antirestrict         PF03230.8     94 seq616_BIOID39047    -            141   1.3e-30  105.0   0.0   1   1   1.2e-34   1.7e-30  104.7   0.0     1    94    42   141    42   141 0.93 Antirestriction protein
Cpn10                PF00166.16    93 seq617_BIOID39047    -             97   5.2e-29   99.9   1.8   1   1   4.2e-33   5.7e-29   99.7   1.3     1    93     2    95     2    95 0.97 Chaperonin 10 Kd subunit
HHA                  PF05321.6     57 seq620_BIOID39047    -             58   3.1e-22   78.3   0.0   1   1   2.5e-26   3.4e-22   78.2   0.0     2    57     2    55     1    55 0.94 Haemolysin expression modulating protein
Peripla_BP_1         PF00532.16   279 seq621_BIOID39047    -            342  9.7e-102  339.8   0.0   1   1  4.1e-105  1.4e-101  339.2   0.0     2   278    65   341    64   342 0.99 Periplasmic binding proteins and sugar binding domain of LacI family
LacI                 PF00356.16    46 seq621_BIOID39047    -            342   1.1e-18   66.4   0.1   1   1   6.5e-22   2.2e-18   65.4   0.1     1    46     8    53     8    53 0.99 Bacterial regulatory proteins, lacI family
Peripla_BP_3         PF13377.1    160 seq621_BIOID39047    -            342   4.7e-17   62.3   0.2   1   1   3.9e-20   1.3e-16   60.8   0.1     2   155   175   339   174   342 0.85 Periplasmic binding protein-like domain
Peripla_BP_4         PF13407.1    258 seq621_BIOID39047    -            342   3.1e-14   52.8   0.0   1   1   1.3e-17   4.3e-14   52.3   0.0     1   208    67   268    67   298 0.85 Periplasmic binding protein domain
Aldedh               PF00171.17   462 seq622_BIOID39047    -            482  1.1e-175  584.3   0.1   1   1  9.2e-180  1.3e-175  584.1   0.1     1   461    19   477    19   478 0.99 Aldehyde dehydrogenase family
LysR_substrate       PF03466.15   209 seq623_BIOID39047    -            276   3.7e-21   75.0   0.1   1   1   7.2e-25   4.9e-21   74.6   0.0     2   171    96   264    95   272 0.94 LysR substrate binding domain
HTH_1                PF00126.22    60 seq623_BIOID39047    -            276   2.7e-13   49.3   0.0   1   1   1.1e-16   7.5e-13   47.8   0.0     3    59    14    70    12    71 0.95 Bacterial regulatory helix-turn-helix protein, lysR family
Cytochrom_C_asm      PF01578.15   214 seq625_BIOID39047    -            647   5.9e-55  186.0  19.2   1   1   4.3e-59   5.9e-55  186.0  13.3     1   208    89   296    89   299 0.98 Cytochrome C assembly protein
Phage_AlpA           PF05930.7     51 seq631_BIOID39047    -             92   8.5e-20   70.1   0.1   1   1   1.7e-23   1.1e-19   69.7   0.0     1    51    34    83    34    83 0.98 Prophage CP4-57 regulatory protein (AlpA)
HTH_17               PF12728.2     51 seq631_BIOID39047    -             92   4.2e-07   29.9   0.1   1   1   8.4e-11   5.8e-07   29.5   0.0     9    50    44    86    39    87 0.90 Helix-turn-helix domain
Cpn60_TCP1           PF00118.19   488 seq632_BIOID39047    -            548  1.2e-126  423.1  10.9   1   1  9.8e-131  1.3e-126  422.9   7.5     1   486    23   523    23   525 0.94 TCP-1/cpn60 chaperonin family
MtlR                 PF05068.7    170 seq634_BIOID39047    -            195   2.2e-76  254.9   0.1   1   1   1.9e-80   2.6e-76  254.7   0.0     5   169    26   188     2   189 0.96 Mannitol repressor
ABC_tran             PF00005.22   118 seq635_BIOID39047    -            255   1.4e-21   76.9   0.0   1   1   4.7e-25   2.1e-21   76.3   0.0     1   117    41   156    41   157 0.89 ABC transporter
PTS_IIB              PF02302.12    90 seq636_BIOID39047    -            108   6.8e-17   61.5   1.0   1   1   5.8e-21   7.9e-17   61.3   0.7     2    90     7    98     6    98 0.95 PTS system, Lactose/Cellobiose specific IIB subunit
DUF1380              PF07128.7    139 seq637_BIOID39047    -            140   9.5e-08   31.8   0.3   1   1   7.7e-12     1e-07   31.7   0.2     1   103     1   100     1   131 0.84 Protein of unknown function (DUF1380)
SLT                  PF01464.15   121 seq641_BIOID39047    -            160   5.4e-29  100.0   0.1   1   1   4.7e-33   6.4e-29   99.8   0.1     2   114    33   150    32   157 0.93 Transglycosylase SLT domain
HTH_Tnp_1            PF01527.15    76 seq643_BIOID39047    -            108   1.6e-11   43.9   1.4   1   1   4.7e-15   6.4e-11   41.9   1.0     1    74     1    87     1    88 0.83 Transposase
HTH_Tnp_IS1          PF12759.2     50 seq645_BIOID39047    -             91   2.2e-32  110.1   0.1   1   1   4.8e-36   3.3e-32  109.6   0.1     1    50    39    88    39    88 0.99 InsA C-terminal domain
Zn_Tnp_IS1           PF03811.8     36 seq645_BIOID39047    -             91   1.1e-21   75.9   4.5   1   1   3.1e-25   2.1e-21   74.9   3.1     1    36     1    36     1    36 0.99 InsA N-terminal domain
TonB_dep_Rec         PF00593.19   276 seq647_BIOID39047    -            628   1.4e-30  107.0  21.3   1   1     2e-34   1.4e-30  107.0  14.8     1   276   404   627   404   627 0.90 TonB dependent receptor
Plug                 PF07715.10   108 seq647_BIOID39047    -            628   6.4e-30  103.5   1.5   1   1   9.4e-34   6.4e-30  103.5   1.0     4   108    55   160    52   160 0.97 TonB-dependent Receptor Plug Domain
PTSIIB_sorb          PF03830.10   151 seq648_BIOID39047    -            169   7.9e-55  184.7   0.3   1   1   6.6e-59     9e-55  184.5   0.2     1   149    15   162    15   164 0.99 PTS system sorbose subfamily IIB component
Gly_radical          PF01228.16   106 seq650_BIOID39047    -            127     1e-25   89.9   0.1   1   1   1.1e-29   1.6e-25   89.4   0.0    20   106    16   108     4   108 0.86 Glycine radical
PTS_EIIC             PF02378.13   321 seq651_BIOID39047    -            415   1.6e-13   50.0  35.5   1   1   1.2e-17   1.6e-13   50.0  24.6     2   320    41   347    40   348 0.76 Phosphotransferase system, EIIC
TrbL                 PF04610.9    225 seq652_BIOID39047    -            331   2.5e-39  135.1  28.5   1   1   1.8e-43   2.5e-39  135.1  19.8     1   225    38   262    38   262 0.97 TrbL/VirB6 plasmid conjugal transfer protein
UvrB                 PF12344.3     44 seq653_BIOID39047    -            673   6.7e-23   79.8   0.9   1   1   1.3e-25   2.9e-22   77.7   0.1     1    43   552   594   552   595 0.97 Ultra-violet resistance protein B
Helicase_C           PF00271.26    78 seq653_BIOID39047    -            673   1.2e-15   57.0   0.0   1   1   1.2e-18   2.8e-15   55.8   0.0     2    77   465   545   464   546 0.98 Helicase conserved C-terminal domain
ResIII               PF04851.10   184 seq653_BIOID39047    -            673   1.1e-11   44.8   0.0   1   1     3e-14   6.9e-11   42.1   0.0     4    94    13   101    10   134 0.79 Type III restriction enzyme, res subunit
UVR                  PF02151.14    36 seq653_BIOID39047    -            673   5.2e-07   28.8   1.1   1   1     7e-10   1.6e-06   27.3   0.8     2    35   634   667   633   668 0.93 UvrB/uvrC motif
CobU                 PF02283.11   167 seq655_BIOID39047    -            181   2.5e-62  209.0   0.2   1   1   2.1e-66   2.8e-62  208.9   0.1     1   167     3   180     3   180 0.97 Cobinamide kinase / cobinamide phosphate guanyltransferase
Acetyltransf_1       PF00583.19    83 seq659_BIOID39047    -             59   3.2e-05   23.7   0.0   1   1   2.5e-09   3.4e-05   23.6   0.0    27    62     3    38     1    48 0.83 Acetyltransferase (GNAT) family
rve                  PF00665.21   120 seq660_BIOID39047    -            295     5e-25   87.8   0.0   1   1     4e-28   1.1e-24   86.7   0.0     2   119   125   239   124   240 0.97 Integrase core domain
HTH_21               PF13276.1     60 seq660_BIOID39047    -            295     2e-16   59.5   3.6   1   1   1.7e-19   4.7e-16   58.4   2.5     2    60    46   103    44   103 0.92 HTH-like domain
rve_3                PF13683.1     67 seq660_BIOID39047    -            295   3.9e-11   42.2   0.1   1   1   3.4e-14   9.4e-11   40.9   0.0     7    67   217   277   212   277 0.92 Integrase core domain
DDE_Tnp_IS240        PF13610.1    140 seq660_BIOID39047    -            295   1.7e-06   27.9   0.0   1   1   9.4e-10   2.6e-06   27.3   0.0     2   137   130   267   129   269 0.93 DDE domain
rve_2                PF13333.1     52 seq660_BIOID39047    -            295   5.1e-06   26.3   0.0   1   1   3.8e-09     1e-05   25.3   0.0     1    46   230   279   230   284 0.84 Integrase core domain
DDE_Tnp_IS1          PF03400.8    131 seq661_BIOID39047    -            125   1.4e-73  245.0   1.7   1   1   1.1e-77   1.5e-73  244.9   1.1     7   131     1   125     1   125 1.00 IS1 transposase
HD                   PF01966.17   122 seq662_BIOID39047    -            231   2.1e-14   53.4   0.9   1   1   3.1e-18   4.3e-14   52.4   0.6     4   121    29   131    27   132 0.89 HD domain
HTH_Tnp_1            PF01527.15    76 seq666_BIOID39047    -            136   4.5e-19   68.0   0.6   1   1   1.2e-22     8e-19   67.2   0.4     2    74    23   102    22   104 0.89 Transposase
HTH_28               PF13518.1     52 seq666_BIOID39047    -            136   2.1e-06   27.4   0.5   1   1   6.5e-10   4.4e-06   26.4   0.0     1    43    32    75    32    78 0.93 Helix-turn-helix domain
BPD_transp_1         PF00528.17   185 seq668_BIOID39047    -            275   5.2e-23   81.3  16.5   1   1   3.8e-27   5.2e-23   81.3  11.4     1   181    98   269    98   271 0.97 Binding-protein-dependent transport system inner membrane component
adh_short_C2         PF13561.1    243 seq669_BIOID39047    -            255   2.1e-41  142.2   0.1   1   1   7.6e-45   2.6e-41  141.9   0.1     6   241    21   249    18   251 0.94 Enoyl-(Acyl carrier protein) reductase
adh_short            PF00106.20   167 seq669_BIOID39047    -            255   1.3e-33  116.1   0.6   1   1   6.7e-37   2.3e-33  115.3   0.4     1   165    12   176    12   178 0.94 short chain dehydrogenase
KR                   PF08659.5    181 seq669_BIOID39047    -            255   2.5e-08   33.6   0.2   1   1   1.1e-11   3.6e-08   33.1   0.2     4   161    15   171    13   178 0.89 KR domain
3HCDH_N              PF02737.13   180 seq669_BIOID39047    -            255   9.5e-05   22.0   0.3   1   1   5.3e-08   0.00018   21.0   0.2     4    46    16    58    13    95 0.77 3-hydroxyacyl-CoA dehydrogenase, NAD binding domain
EII-Sor              PF03609.9    237 seq670_BIOID39047    -            259   8.9e-80  267.2  26.7   1   1   7.3e-84     1e-79  267.0  18.5     1   236     1   236     1   237 1.00 PTS system sorbose-specific iic component
Pept_tRNA_hydro      PF01195.14   184 seq671_BIOID39047    -            194   5.3e-64  214.9   0.0   1   1   4.3e-68   5.9e-64  214.8   0.0     1   184     5   189     5   189 0.99 Peptidyl-tRNA hydrolase
DUF2776              PF10951.3    347 seq674_BIOID39047    -            383  1.1e-165  550.7  33.0   1   1  9.5e-170  1.3e-165  550.5  22.9     1   347    34   381    34   381 0.99 Protein of unknown function (DUF2776)
AA_permease          PF00324.16   479 seq675_BIOID39047    -            454   2.8e-38  131.3  38.7   1   1   5.2e-42   3.5e-38  131.0  26.8     2   427    25   418    24   440 0.83 Amino acid permease
AA_permease_2        PF13520.1    426 seq675_BIOID39047    -            454   2.3e-35  121.8  36.2   1   1   6.1e-39   4.2e-35  120.9  25.0    36   399    57   413    24   438 0.81 Amino acid permease
YihI                 PF04220.7    169 seq677_BIOID39047    -            169   3.4e-56  189.0  15.5   1   1   2.8e-60   3.9e-56  188.9  10.8     3   167     5   165     2   167 0.94 Der GTPase activator (YihI)
MscL                 PF01741.13   128 seq681_BIOID39047    -            136   2.3e-57  192.5   3.1   1   1   1.9e-61   2.6e-57  192.3   2.2     1   128     3   132     3   132 0.98 Large-conductance mechanosensitive channel, MscL
CobS                 PF02654.10   235 seq683_BIOID39047    -            247   1.4e-82  276.7  13.9   1   1   1.1e-86   1.5e-82  276.5   9.7     1   235     5   246     5   246 0.99 Cobalamin-5-phosphate synthase
DUF2810              PF10928.3     54 seq687_BIOID39047    -            120   3.1e-32  109.9   2.6   1   1   2.4e-36   3.3e-32  109.8   1.1     1    53    66   118    66   119 0.96 Protein of unknown function (DUF2810)
Autotransporter      PF03797.14   265 seq688_BIOID39047    -           1165   3.8e-41  141.0  22.0   1   1   8.3e-45   3.8e-41  141.0  15.2     4   261   881  1150   878  1156 0.93 Autotransporter beta-domain
Autotrns_rpt         PF12951.2     32 seq688_BIOID39047    -           1165   1.6e-11   43.5  34.3   1   2   5.5e-14   2.5e-10   39.7   4.2     1    31   479   509   479   510 0.96 Autotransporter-associated beta strand repeat
Autotrns_rpt         PF12951.2     32 seq688_BIOID39047    -           1165   1.6e-11   43.5  34.3   2   2   2.7e-06     0.012   15.1   0.2     2    32   641   671   640   671 0.89 Autotransporter-associated beta strand repeat
Pertactin            PF03212.9    121 seq688_BIOID39047    -           1165   4.4e-07   29.5   3.8   1   1   1.1e-10   5.1e-07   29.3   0.6    34   119   729   818   702   820 0.79 Pertactin
rve                  PF00665.21   120 seq690_BIOID39047    -            301   6.8e-23   80.9   0.1   1   1   3.4e-26   1.6e-22   79.7   0.0     3   119   123   243   121   244 0.96 Integrase core domain
rve_3                PF13683.1     67 seq690_BIOID39047    -            301   1.4e-17   62.8   0.1   1   1   9.9e-21   4.5e-17   61.2   0.0     2    67   216   281   215   281 0.98 Integrase core domain
HTH_21               PF13276.1     60 seq690_BIOID39047    -            301   8.8e-17   60.7   2.0   1   1   8.3e-19   3.8e-15   55.5   0.4     6    57    49   106    45   109 0.79 HTH-like domain
FAD_binding_3        PF01494.14   356 seq691_BIOID39047    -            554     2e-81  273.6   0.0   1   1   3.8e-85   2.6e-81  273.3   0.0     2   355    16   352    15   353 0.95 FAD binding domain
PRK                  PF00485.13   194 seq692_BIOID39047    -            213     7e-45  152.8   0.0   1   1   2.3e-48     8e-45  152.6   0.0     1   193    10   199    10   200 0.94 Phosphoribulokinase / Uridine kinase family
AAA_18               PF13238.1    129 seq692_BIOID39047    -            213   1.5e-08   34.8   0.0   1   1   6.7e-12   2.3e-08   34.2   0.0     1   118    11   158    11   169 0.81 AAA domain
AAA_17               PF13207.1    121 seq692_BIOID39047    -            213     5e-07   30.4   0.0   1   1   2.5e-10   8.4e-07   29.6   0.0     1   119    10   161    10   163 0.71 AAA domain
Aminotran_3          PF00202.16   339 seq693_BIOID39047    -            426  2.8e-121  404.4   0.2   1   1  2.4e-125  3.3e-121  404.1   0.1     2   338    27   360    26   361 0.98 Aminotransferase class-III
DNA_methylase        PF00145.12   335 seq695_BIOID39047    -            472   1.4e-76  257.7   0.0   1   1   1.6e-80   2.1e-76  257.0   0.0     1   331    87   448    87   451 0.87 C-5 cytosine-specific DNA methylase
ADH_zinc_N           PF00107.21   130 seq697_BIOID39047    -            324   1.8e-17   62.9   0.1   1   1   6.8e-21   3.1e-17   62.2   0.1     1   128   158   282   158   284 0.91 Zinc-binding dehydrogenase
ADH_N                PF08240.7    109 seq697_BIOID39047    -            324   3.9e-06   26.4   0.1   1   1   6.4e-09   2.9e-05   23.6   0.0     2    61    28    85    27    92 0.89 Alcohol dehydrogenase GroES-like domain
AlaDh_PNT_C          PF01262.16   168 seq697_BIOID39047    -            324   4.6e-05   22.9   0.2   1   1   2.1e-08   9.8e-05   21.8   0.1    17    69   142   197   126   211 0.82 Alanine dehydrogenase/PNT, C-terminal domain
T4SS                 PF07996.6    195 seq698_BIOID39047    -            214   8.3e-20   71.3  16.8   1   1   7.3e-24   9.9e-20   71.0  11.6     1   191    25   202    25   206 0.89 Type IV secretion system proteins
LTXXQ                PF07813.7    100 seq699_BIOID39047    -            167     4e-20   72.0  12.1   1   1   5.8e-24     4e-20   72.0   8.4     4   100    41   137    38   137 0.96 LTXXQ motif family protein
Metal_resist         PF13801.1    125 seq699_BIOID39047    -            167   1.5e-09   37.7   9.4   1   1   2.2e-13   1.5e-09   37.7   6.5    19   124    30   131     8   132 0.85 Heavy-metal resistance
IlvN                 PF07991.7    165 seq700_BIOID39047    -            491     5e-61  204.7   0.1   1   1   1.2e-64   8.3e-61  204.0   0.1     2   165    35   204    34   204 0.98 Acetohydroxy acid isomeroreductase, catalytic domain
IlvC                 PF01450.14   145 seq700_BIOID39047    -            491   1.1e-55  187.4   0.1   1   2   3.3e-21   2.3e-17   63.1   0.0     1   128   210   337   210   345 0.91 Acetohydroxy acid isomeroreductase, catalytic domain
IlvC                 PF01450.14   145 seq700_BIOID39047    -            491   1.1e-55  187.4   0.1   2   2     2e-39   1.3e-35  122.2   0.0    15   145   359   485   349   485 0.93 Acetohydroxy acid isomeroreductase, catalytic domain
SSB                  PF00436.20   104 seq701_BIOID39047    -            175   8.2e-39  131.5   0.3   1   1   7.8e-43   1.1e-38  131.1   0.2     1   101     6   109     6   112 0.96 Single-strand binding protein family
YchF-GTPase_C        PF06071.8     84 seq703_BIOID39047    -            363   4.7e-41  138.3   0.6   1   1   1.8e-44     8e-41  137.6   0.4     1    84   279   362   279   362 0.99 Protein of unknown function (DUF933)
MMR_HSR1             PF01926.18   114 seq703_BIOID39047    -            363   9.2e-19   67.4   0.0   1   1     5e-22   2.3e-18   66.1   0.0     1    89     4   109     4   208 0.81 50S ribosome-binding GTPase
FeoB_N               PF02421.13   189 seq703_BIOID39047    -            363   8.1e-09   34.8   0.0   1   1   8.5e-12   3.9e-08   32.6   0.0     2    43     4    45     3    53 0.91 Ferrous iron transport protein B
TauD                 PF02668.11   258 seq704_BIOID39047    -            283   1.1e-62  211.9   1.6   1   1   9.1e-67   1.2e-62  211.7   1.1     2   258     7   272     6   272 0.91 Taurine catabolism dioxygenase TauD, TfdA family
EIID-AGA             PF03613.9    264 seq705_BIOID39047    -            292   2.9e-96  321.3   9.1   1   1  2.4e-100   3.3e-96  321.1   6.3     2   263    35   291    34   292 0.99 PTS system mannose/fructose/sorbose family IID component
Peptidase_M24        PF00557.19   205 seq707_BIOID39047    -            361   4.2e-63  212.6   0.1   1   1     8e-67   5.5e-63  212.2   0.0     1   205   134   342   134   342 0.94 Metallopeptidase family M24
Creatinase_N         PF01321.13   131 seq707_BIOID39047    -            361   2.3e-14   53.9   0.1   1   1   6.5e-18   4.4e-14   53.0   0.1     2   130     4   126     4   127 0.91 Creatinase/Prolidase N-terminal domain
Radical_SAM          PF04055.16   166 seq708_BIOID39047    -            457   3.7e-15   56.3   0.0   1   1     8e-19   5.4e-15   55.8   0.0     2   164    57   227    56   229 0.79 Radical SAM superfamily
HemN_C               PF06969.11    66 seq708_BIOID39047    -            457     4e-12   45.8   0.3   1   1   2.7e-15   1.8e-11   43.7   0.0     1    66   363   431   363   431 0.94 HemN C-terminal domain
Redoxin              PF08534.5    146 seq710_BIOID39047    -            185   1.6e-25   89.2   0.0   1   1   5.9e-29     2e-25   88.9   0.0     3   137    42   165    40   173 0.93 Redoxin
AhpC-TSA             PF00578.16   124 seq710_BIOID39047    -            185   8.1e-16   57.7   0.0   1   1   2.9e-19     1e-15   57.4   0.0     1   124    41   158    41   158 0.89 AhpC/TSA family
Thioredoxin_2        PF13098.1    112 seq710_BIOID39047    -            185   2.9e-10   40.2   0.0   1   1   1.2e-13   4.1e-10   39.7   0.0     4   106    67   166    64   172 0.85 Thioredoxin-like domain
Thioredoxin_8        PF13905.1     96 seq710_BIOID39047    -            185   6.7e-07   29.2   0.0   1   1   3.3e-10   1.1e-06   28.5   0.0     1    95    68   154    68   155 0.86 Thioredoxin-like
DUF4156              PF13698.1     93 seq711_BIOID39047    -            121   4.1e-32  109.8   0.1   1   1   3.6e-36   4.9e-32  109.5   0.0     2    93    27   119    26   119 0.98 Domain of unknown function (DUF4156)
Lactate_perm         PF02652.9    522 seq715_BIOID39047    -            560  1.9e-234  778.9  41.6   1   1  1.6e-238  2.1e-234  778.7  28.9     1   522    25   551    25   551 0.99 L-lactate permease
DBI_PRT              PF02277.12   327 seq717_BIOID39047    -            359  1.2e-119  399.1  10.5   1   1  9.6e-124  1.3e-119  399.0   7.3     2   327     8   347     7   347 0.99 Phosphoribosyltransferase
TetR_N               PF00440.18    47 seq718_BIOID39047    -            196   2.1e-18   65.5   0.1   1   1   6.1e-22   8.4e-18   63.6   0.0     1    47    16    62    16    62 0.98 Bacterial regulatory proteins, tetR family
DCD                  PF06559.6    366 seq721_BIOID39047    -            193   1.1e-10   40.3   0.0   1   1   6.4e-12   4.4e-08   31.8   0.0    12   127     3   125     2   139 0.88 2'-deoxycytidine 5'-triphosphate deaminase (DCD)
dUTPase              PF00692.14   129 seq721_BIOID39047    -            193   3.9e-08   32.7   0.0   1   1     9e-12   6.2e-08   32.0   0.0    22   125    79   185    72   189 0.93 dUTPase
Lysis_S              PF04971.7     68 seq722_BIOID39047    -             68   9.4e-46  153.2   0.7   1   1   7.5e-50     1e-45  153.1   0.5     1    68     1    68     1    68 1.00 Lysis protein S
DUF905               PF06006.7     71 seq725_BIOID39047    -             77   5.7e-38  128.0   0.3   1   1   4.6e-42   6.3e-38  127.8   0.2     2    71     9    77     8    77 0.98 Bacterial protein of unknown function (DUF905)
Cation_efflux        PF01545.16   285 seq726_BIOID39047    -            300   2.3e-65  220.4   5.4   1   1   1.9e-69   2.5e-65  220.2   3.7     2   283    14   289    13   291 0.97 Cation efflux family
HTH_18               PF12833.2     81 seq727_BIOID39047    -            301   8.5e-21   73.7   0.1   1   1   2.3e-24   1.6e-20   72.8   0.0     1    81   219   299   219   299 0.94 Helix-turn-helix domain
HTH_AraC             PF00165.18    42 seq727_BIOID39047    -            301     4e-12   45.4   0.6   1   1   3.6e-15   2.5e-11   42.9   0.0     4    42   259   298   257   298 0.94 Bacterial regulatory helix-turn-helix proteins, AraC family
Asp_Glu_race         PF01177.17   217 seq731_BIOID39047    -            285   6.4e-30  104.5   0.1   1   1   6.1e-34   8.3e-30  104.2   0.1     2   215    25   234    24   236 0.85 Asp/Glu/Hydantoin racemase
CcmH                 PF03918.9    148 seq738_BIOID39047    -            350   7.4e-53  177.4   0.1   1   1   1.1e-55   3.9e-52  175.0   0.0     2   132     4   132     1   146 0.90 Cytochrome C biogenesis protein
ParBc                PF02195.13    90 seq739_BIOID39047    -            682   1.1e-21   76.5   0.0   1   1   1.8e-25   2.5e-21   75.4   0.0     1    89    66   161    66   162 0.97 ParB-like nuclease domain
Sulf_transp          PF04143.9     43 seq743_BIOID39047    -            352   9.8e-18   63.8  36.8   1   2   2.2e-15     3e-11   43.0   8.5     1    41    74   114    74   116 0.96 Sulphur transport
Sulf_transp          PF04143.9     43 seq743_BIOID39047    -            352   9.8e-18   63.8  36.8   2   2   1.1e-12   1.5e-08   34.3  11.4     2    43   283   325   282   325 0.97 Sulphur transport
AsmA                 PF05170.9    604 seq744_BIOID39047    -            617  1.2e-140  469.9  15.2   1   2   2.9e-68     2e-64  218.2   0.3     1   266     1   241     1   242 0.99 AsmA family
AsmA                 PF05170.9    604 seq744_BIOID39047    -            617  1.2e-140  469.9  15.2   2   2   2.8e-80   1.9e-76  257.9   6.1   323   604   240   512   238   512 0.99 AsmA family
AsmA_2               PF13502.1    220 seq744_BIOID39047    -            617   1.5e-28   99.5  14.3   1   1   3.6e-30   2.5e-26   92.3   2.6     1   218   357   571   357   573 0.89 AsmA-like C-terminal region
EIIA-man             PF03610.11   116 seq745_BIOID39047    -            144   3.5e-33  114.0   0.0   1   1   2.9e-37     4e-33  113.8   0.0     1   114     3   115     3   117 0.97 PTS system fructose IIA component
AA_permease          PF00324.16   479 seq749_BIOID39047    -            487  4.2e-122  407.8  48.2   1   1    7e-126  4.8e-122  407.6  33.4     1   476    39   476    39   479 0.98 Amino acid permease
AA_permease_2        PF13520.1    426 seq749_BIOID39047    -            487   1.9e-42  145.2  48.0   1   1   3.3e-46   2.3e-42  144.9  33.3     5   424    39   460    35   466 0.86 Amino acid permease
Peptidase_M42        PF05343.9    292 seq753_BIOID39047    -            345   2.6e-84  282.3   0.0   1   1   8.6e-88   3.9e-84  281.7   0.0     1   292    43   325    43   325 0.97 M42 glutamyl aminopeptidase
Peptidase_M20        PF01546.23   171 seq753_BIOID39047    -            345   1.2e-09   37.8   0.0   1   1   4.5e-13     2e-09   37.1   0.0    22   170   164   331   161   332 0.89 Peptidase family M20/M25/M40
Peptidase_M18        PF02127.10   432 seq753_BIOID39047    -            345   2.4e-05   22.9   0.0   1   1   2.9e-08   0.00013   20.4   0.0   331   431   233   329   211   330 0.86 Aminopeptidase I zinc metalloprotease (M18)
Vsr                  PF03852.10    75 seq754_BIOID39047    -            156   2.7e-34  116.4   0.1   1   1   3.3e-38   4.5e-34  115.7   0.1     2    73     3    74     2    76 0.98 DNA mismatch endonuclease Vsr
LigB                 PF02900.13   272 seq755_BIOID39047    -            314   2.6e-86  288.8   0.0   1   1   2.1e-90   2.9e-86  288.7   0.0     2   272     5   306     4   306 0.97 Catalytic LigB subunit of aromatic ring-opening dioxygenase
LysR_substrate       PF03466.15   209 seq758_BIOID39047    -            308   2.7e-42  144.1   0.1   1   1   5.1e-46   3.5e-42  143.7   0.1     3   205   102   302   100   305 0.98 LysR substrate binding domain
HTH_1                PF00126.22    60 seq758_BIOID39047    -            308   3.2e-16   58.6   0.1   1   1   9.5e-20   6.5e-16   57.7   0.1     1    60    18    77    18    77 0.96 Bacterial regulatory helix-turn-helix protein, lysR family
Glyco_hydro_2_C      PF02836.12   298 seq759_BIOID39047    -            603  7.6e-105  349.9   0.2   1   1  3.9e-108  1.8e-104  348.7   0.0     1   297   274   592   274   593 0.98 Glycosyl hydrolases family 2, TIM barrel domain
Glyco_hydro_2_N      PF02837.13   167 seq759_BIOID39047    -            603   2.3e-47  160.5   0.9   1   1   8.5e-51   3.9e-47  159.8   0.6     2   167    10   180     9   180 0.96 Glycosyl hydrolases family 2, sugar binding domain
Glyco_hydro_2        PF00703.16   110 seq759_BIOID39047    -            603   1.1e-08   35.3   0.1   1   1   6.9e-12   3.1e-08   33.9   0.1     3   110   184   272   182   272 0.86 Glycosyl hydrolases family 2
OmpA                 PF00691.15    97 seq760_BIOID39047    -            296   7.6e-15   54.9   0.1   1   1   2.1e-18   2.8e-14   53.1   0.0     1    94   155   249   155   252 0.83 OmpA family
Phage_lysozyme       PF00959.14   110 seq761_BIOID39047    -            177   4.8e-29  100.7   0.0   1   1   4.5e-33   6.2e-29  100.3   0.0     1   110    48   166    48   166 0.97 Phage lysozyme
YkuD                 PF03734.9    146 seq763_BIOID39047    -            311   5.6e-20   71.9   0.1   1   1   6.3e-24   8.5e-20   71.3   0.0     2   146    97   231    96   231 0.81 L,D-transpeptidase catalytic domain
GrpE                 PF01025.14   166 seq764_BIOID39047    -            197   1.4e-47  161.2   3.3   1   1   1.2e-51   1.7e-47  160.9   2.3     5   166    35   194     7   194 0.87 GrpE
Amidohydro_4         PF13147.1    304 seq765_BIOID39047    -            384   2.7e-14   53.7  10.4   1   1   1.1e-16   3.9e-13   49.9   7.2     6   304    53   364    50   364 0.85 Amidohydrolase
Amidohydro_1         PF01979.15   333 seq765_BIOID39047    -            384   8.9e-14   51.7   1.2   1   1   5.3e-16   1.8e-12   47.4   0.8     2   333    54   367    53   367 0.64 Amidohydrolase family
Amidohydro_5         PF13594.1     68 seq765_BIOID39047    -            384   1.6e-05   24.5   0.4   1   1   1.3e-08   4.5e-05   23.0   0.3     3    60    31    78    29   108 0.71 Amidohydrolase
PFK                  PF00365.15   282 seq770_BIOID39047    -            340  1.5e-129  430.8   2.2   1   1  1.3e-133  1.8e-129  430.5   1.6     1   281    23   297    23   298 0.98 Phosphofructokinase
PfkB                 PF00294.19   301 seq771_BIOID39047    -            337   1.7e-70  237.3   0.0   1   1   1.5e-74   2.1e-70  237.1   0.0     2   297    31   331    30   335 0.97 pfkB family carbohydrate kinase
Biotin_lipoyl        PF00364.17    74 seq778_BIOID39047    -            156   5.4e-27   93.1   0.5   1   1   7.9e-31   5.4e-27   93.1   0.4     2    74    82   155    81   155 0.98 Biotin-requiring enzyme
FCD                  PF07729.7    125 seq782_BIOID39047    -            258   3.1e-23   82.3   2.7   1   1   4.6e-27   3.1e-23   82.3   1.9     1   124   100   223   100   224 0.90 FCD domain
GntR                 PF00392.16    64 seq782_BIOID39047    -            258   2.1e-22   78.2   0.4   1   1   6.1e-26   4.2e-22   77.2   0.3     1    64     8    71     8    71 0.98 Bacterial regulatory proteins, gntR family
MMR_HSR1             PF01926.18   114 seq783_BIOID39047    -            303   1.2e-13   50.9   0.0   1   1   3.1e-16     6e-13   48.6   0.0     2   109    52   161    51   169 0.74 50S ribosome-binding GTPase
DUF258               PF03193.11   161 seq783_BIOID39047    -            303   1.8e-06   27.1   0.0   1   1   1.6e-09   3.2e-06   26.3   0.0    24   103    37   113    17   130 0.69 Protein of unknown function, DUF258
RHS_repeat           PF05593.9     38 seq785_BIOID39047    -           1359   5.7e-61  201.5 111.0   1   7   2.7e-12   1.8e-08   34.1   1.4     1    38   387   425   387   425 0.97 RHS Repeat
RHS_repeat           PF05593.9     38 seq785_BIOID39047    -           1359   5.7e-61  201.5 111.0   2   7   6.5e-11   4.5e-07   29.7   2.1     3    37   411   445   409   446 0.94 RHS Repeat
RHS_repeat           PF05593.9     38 seq785_BIOID39047    -           1359   5.7e-61  201.5 111.0   3   7   2.7e-08   0.00019   21.4   0.8     1    37   451   489   451   490 0.81 RHS Repeat
RHS_repeat           PF05593.9     38 seq785_BIOID39047    -           1359   5.7e-61  201.5 111.0   4   7   5.9e-12     4e-08   33.1   0.3     1    37   537   573   537   574 0.98 RHS Repeat
RHS_repeat           PF05593.9     38 seq785_BIOID39047    -           1359   5.7e-61  201.5 111.0   5   7   9.8e-10   6.7e-06   26.0   0.5     1    37   579   614   579   615 0.97 RHS Repeat
RHS_repeat           PF05593.9     38 seq785_BIOID39047    -           1359   5.7e-61  201.5 111.0   6   7   3.3e-08   0.00023   21.1   1.1     1    31   620   650   620   654 0.93 RHS Repeat
RHS_repeat           PF05593.9     38 seq785_BIOID39047    -           1359   5.7e-61  201.5 111.0   7   7   1.3e-08   8.6e-05   22.4   0.3     1    31   682   715   682   723 0.90 RHS Repeat
RHS                  PF03527.9     41 seq785_BIOID39047    -           1359   1.4e-18   66.2  10.8   1   1   2.5e-22   1.7e-18   65.9   1.1     1    41  1102  1142  1102  1142 0.97 RHS protein
SirA                 PF01206.12    70 seq786_BIOID39047    -             75   5.3e-19   67.4   0.0   1   1   4.2e-23   5.8e-19   67.3   0.0     1    70     4    74     4    74 0.97 SirA-like protein
DUF4111              PF13427.1    106 seq790_BIOID39047    -            272     1e-40  137.6   0.0   1   1   2.5e-44   1.7e-40  136.9   0.0     1   106   159   266   159   266 0.99 Domain of unknown function (DUF4111)
NTP_transf_2         PF01909.18    93 seq790_BIOID39047    -            272   1.2e-10   41.3   0.1   1   1   4.7e-13   3.2e-09   36.8   0.0     2    79    23   114    22   126 0.67 Nucleotidyltransferase domain
Phage_lysis          PF03245.8    125 seq792_BIOID39047    -            174   7.4e-49  164.7   8.9   1   1   6.2e-53   8.5e-49  164.5   6.2     2   124    49   172    48   173 0.99 Bacteriophage lysis protein
Pertactin            PF03212.9    121 seq793_BIOID39047    -            876   2.3e-39  133.7   3.4   1   1   3.4e-43   2.3e-39  133.7   2.4     1   120   415   536   415   537 0.98 Pertactin
Autotransporter      PF03797.14   265 seq793_BIOID39047    -            876   5.1e-35  120.9  22.9   1   1   7.4e-39   5.1e-35  120.9  15.9     2   262   610   860   609   863 0.95 Autotransporter beta-domain
Abhydrolase_6        PF12697.2    228 seq794_BIOID39047    -            293   7.7e-36  123.9   0.0   1   1     2e-39   9.1e-36  123.7   0.0     1   227    43   284    43   285 0.72 Alpha/beta hydrolase family
Abhydrolase_1        PF00561.15   230 seq794_BIOID39047    -            293     4e-25   88.5   0.0   1   1   1.2e-28   5.6e-25   88.1   0.0     1   228    71   286    71   288 0.90 alpha/beta hydrolase fold
Abhydrolase_5        PF12695.2    142 seq794_BIOID39047    -            293   6.8e-18   64.6   0.0   1   1   1.2e-20   5.5e-17   61.7   0.0     1   141    42   272    42   273 0.69 Alpha/beta hydrolase family
DUF218               PF02698.12   155 seq795_BIOID39047    -            266   5.2e-24   84.3   0.0   1   1   5.6e-28   7.6e-24   83.8   0.0     1   137    36   183    36   208 0.92 DUF218 domain
IMS                  PF00817.15   148 seq797_BIOID39047    -            351     9e-48  161.7   0.0   1   1   3.2e-51   1.4e-47  161.0   0.0     1   148     7   154     7   154 0.98 impB/mucB/samB family
IMS_C                PF11799.3    137 seq797_BIOID39047    -            351   2.1e-09   37.7   0.1   1   1   8.2e-13   3.7e-09   36.9   0.0     3    99   211   309   210   327 0.85 impB/mucB/samB family C-terminal
IMS_HHH              PF11798.3     32 seq797_BIOID39047    -            351   1.3e-08   34.2   0.0   1   1   7.1e-12   3.2e-08   33.0   0.0     1    32   166   197   166   197 0.96 IMS family HHH motif
PEP-utilizers_C      PF02896.13   294 seq799_BIOID39047    -            831  2.5e-104  348.1   0.0   1   1  1.4e-107  3.7e-104  347.6   0.0     2   293   360   650   359   651 0.99 PEP-utilising enzyme, TIM barrel domain
PTS_EIIA_2           PF00359.17   142 seq799_BIOID39047    -            831   2.7e-33  114.5   0.1   1   1   4.3e-36   1.2e-32  112.5   0.0     3   141   687   827   685   828 0.96 Phosphoenolpyruvate-dependent sugar phosphotransferase system, EIIA 2
PEP-utilisers_N      PF05524.8    123 seq799_BIOID39047    -            831   2.6e-18   65.8   0.3   1   1   9.5e-22   2.6e-18   65.8   0.2     2   123   118   235   117   235 0.92 PEP-utilising enzyme, N-terminal
PEP-utilizers        PF00391.18    81 seq799_BIOID39047    -            831     1e-17   63.3   0.0   1   1   7.7e-21   2.1e-17   62.3   0.0     8    81   260   334   254   334 0.94 PEP-utilising enzyme, mobile domain
PTS-HPr              PF00381.14    84 seq799_BIOID39047    -            831   1.3e-16   60.0   0.0   1   1   1.1e-19     3e-16   58.9   0.0     1    82     1    84     1    86 0.96 PTS HPr component phosphorylation site
CPSase_L_D2          PF02786.12   211 seq800_BIOID39047    -            449   1.5e-86  288.9   0.0   1   1   1.3e-89   2.2e-86  288.4   0.0     1   210   115   323   115   324 0.99 Carbamoyl-phosphate synthase L chain, ATP binding domain
CPSase_L_chain       PF00289.17   110 seq800_BIOID39047    -            449   4.7e-41  139.2   0.1   1   1   5.6e-44   9.7e-41  138.2   0.1     1   110     1   110     1   110 0.99 Carbamoyl-phosphate synthase L chain, N-terminal domain
Biotin_carb_C        PF02785.14   107 seq800_BIOID39047    -            449   5.6e-38  129.0   0.0   1   1   6.7e-41   1.2e-37  128.0   0.0     1   107   336   441   336   441 0.99 Biotin carboxylase C-terminal domain
ATP-grasp_4          PF13535.1    184 seq800_BIOID39047    -            449   7.3e-13   48.5   0.0   1   1   1.8e-15     3e-12   46.5   0.0     4   179   115   293   112   294 0.76 ATP-grasp domain
ATP-grasp_3          PF02655.9    161 seq800_BIOID39047    -            449   1.6e-07   31.2   0.0   1   1   1.6e-10   2.8e-07   30.4   0.0     2   159   114   294   113   296 0.87 ATP-grasp domain
Dala_Dala_lig_C      PF07478.8    203 seq800_BIOID39047    -            449   1.8e-07   30.6   0.0   1   1   3.1e-10   5.3e-07   29.1   0.0    25   173   145   291   123   292 0.80 D-ala D-ala ligase C-terminus
ATP-grasp            PF02222.17   172 seq800_BIOID39047    -            449   1.1e-06   28.0   0.0   1   1   1.2e-09   2.1e-06   27.0   0.0    18   160   143   292   138   294 0.81 ATP-grasp domain
PHO4                 PF01384.15   326 seq801_BIOID39047    -            499  4.3e-100  334.4  19.9   1   1  3.7e-104    5e-100  334.2  13.8     1   326    30   488    30   488 0.88 Phosphate transporter family
Mob_synth_C          PF06463.8    128 seq802_BIOID39047    -            352   7.1e-36  122.6   0.0   1   1   3.6e-39   1.2e-35  121.8   0.0     1   127   209   335   209   336 0.98 Molybdenum Cofactor Synthesis C
Radical_SAM          PF04055.16   166 seq802_BIOID39047    -            352   6.6e-27   94.5   0.0   1   1   2.6e-30     9e-27   94.1   0.0     2   166    42   204    41   204 0.97 Radical SAM superfamily
Fer4_12              PF13353.1    139 seq802_BIOID39047    -            352     2e-07   31.0   0.0   1   1   1.2e-10   3.9e-07   30.1   0.0    15   116    47   148    36   153 0.83 4Fe-4S single cluster domain
Fer4_14              PF13394.1    117 seq802_BIOID39047    -            352   6.4e-07   29.3   0.0   1   1   6.3e-10   2.1e-06   27.6   0.0     6    90    45   127    38   148 0.71 4Fe-4S single cluster domain
Rz1                  PF06085.6     40 seq803_BIOID39047    -             61     8e-23   79.4  10.5   1   1   7.2e-27   9.8e-23   79.1   7.3     1    39    20    60    20    61 0.97 Lipoprotein Rz1 precursor
Autotransporter      PF03797.14   265 seq805_BIOID39047    -            968     1e-42  146.1  30.1   1   1   7.6e-47     1e-42  146.1  20.9     3   259   706   948   704   959 0.95 Autotransporter beta-domain
TrbM                 PF07424.6    166 seq806_BIOID39047    -            130     1e-06   28.6   0.1   1   1   9.9e-11   1.4e-06   28.3   0.1    10    59    57   115    53   128 0.77 TrbM
S-methyl_trans       PF02574.11   305 seq807_BIOID39047    -           1232  1.4e-104  349.6   0.1   1   1  9.1e-108  2.5e-104  348.7   0.1     1   304    21   331    21   332 0.98 Homocysteine S-methyltransferase
Met_synt_B12         PF02965.12   136 seq807_BIOID39047    -           1232   9.2e-54  180.5   0.0   1   1     9e-57   2.4e-53  179.2   0.0     1   136  1060  1197  1060  1197 0.99 Vitamin B12 dependent methionine synthase, activation domain
Pterin_bind          PF00809.17   210 seq807_BIOID39047    -           1232   1.5e-48  164.8   0.4   1   1   1.7e-51   4.6e-48  163.2   0.3     1   210   361   573   361   573 0.98 Pterin binding enzyme
B12-binding_2        PF02607.12    79 seq807_BIOID39047    -           1232   4.4e-21   74.5   0.0   1   1   6.5e-24   1.8e-20   72.6   0.0     4    79   664   739   662   739 0.96 B12 binding domain
B12-binding          PF02310.14   121 seq807_BIOID39047    -           1232   6.7e-20   71.0   0.2   1   1   1.8e-22     5e-19   68.2   0.1     2    94   753   845   752   856 0.93 B12 binding domain
FCD                  PF07729.7    125 seq808_BIOID39047    -            226   1.4e-17   64.0  12.9   1   1   3.1e-21   2.1e-17   63.4   8.9     1   124    82   213    82   214 0.88 FCD domain
GntR                 PF00392.16    64 seq808_BIOID39047    -            226   9.8e-13   47.2   0.0   1   1   3.3e-16   2.2e-12   46.0   0.0     7    64    16    72    12    72 0.96 Bacterial regulatory proteins, gntR family
UvrD_C               PF13361.1    319 seq809_BIOID39047    -            690   7.5e-93  311.3   0.0   1   1   3.2e-95   7.3e-92  308.1   0.0     1   318   288   630   288   631 0.97 UvrD-like helicase C-terminal domain
UvrD-helicase        PF00580.16   315 seq809_BIOID39047    -            690   1.4e-73  247.8   0.3   1   1   8.9e-76     2e-72  244.0   0.2     1   314    20   282    20   283 0.94 UvrD/REP helicase N-terminal domain
AAA_19               PF13245.1     76 seq809_BIOID39047    -            690     2e-13   49.7   0.6   1   1   2.1e-16   4.9e-13   48.5   0.4     8    75    32   104    25   105 0.82 Part of AAA domain
UvrD_C_2             PF13538.1    104 seq809_BIOID39047    -            690   2.2e-10   40.4   0.0   1   1   5.8e-13   1.3e-09   37.9   0.0    54   103   563   626   513   627 0.80 Family description
DUF3521              PF12035.3     35 seq810_BIOID39047    -             65     1e-19   69.9   1.5   1   1   9.6e-24   1.3e-19   69.5   0.4     1    34     6    39     6    40 0.99 Protein of unknown function (DUF3521)
FMN_dh               PF01070.13   357 seq812_BIOID39047    -            396  3.2e-125  417.5   0.0   1   1  1.3e-128  4.4e-125  417.1   0.0     1   355    13   375    13   377 0.96 FMN-dependent dehydrogenase
NMO                  PF03060.10   330 seq812_BIOID39047    -            396   2.7e-05   23.3   2.7   1   1   1.1e-08   3.9e-05   22.8   1.9   138   225   248   335   244   373 0.87 Nitronate monooxygenase
DEAD                 PF00270.24   173 seq817_BIOID39047    -           2104     2e-21   76.1   0.0   1   1   1.4e-24   4.6e-21   74.9   0.0     2   168    95   296    94   300 0.78 DEAD/DEAH box helicase
DUF1998              PF09369.5     84 seq817_BIOID39047    -           2104   5.9e-15   55.5   0.4   1   1   8.2e-18   2.8e-14   53.3   0.1     1    84  1610  1691  1610  1691 0.97 Domain of unknown function (DUF1998)
Helicase_C           PF00271.26    78 seq817_BIOID39047    -           2104   5.6e-12   45.2   0.0   1   1   3.8e-15   1.3e-11   44.0   0.0     8    78  1070  1140  1063  1140 0.91 Helicase conserved C-terminal domain
ResIII               PF04851.10   184 seq817_BIOID39047    -           2104   2.8e-07   30.4   0.0   1   1   1.7e-10   5.8e-07   29.3   0.0     7   182    96   294    84   296 0.72 Type III restriction enzyme, res subunit
LysR_substrate       PF03466.15   209 seq818_BIOID39047    -            305   6.4e-33  113.4   0.3   1   1   1.3e-36   8.7e-33  113.0   0.2     2   206    87   289    86   292 0.95 LysR substrate binding domain
HTH_1                PF00126.22    60 seq818_BIOID39047    -            305   3.8e-22   77.6   0.1   1   1   1.1e-25   7.7e-22   76.6   0.1     1    60     3    62     3    62 0.98 Bacterial regulatory helix-turn-helix protein, lysR family
DUF808               PF05661.7    295 seq819_BIOID39047    -            305  2.1e-134  446.8  16.4   1   1  1.8e-138  2.5e-134  446.6  11.4     1   293     3   292     3   294 0.95 Protein of unknown function (DUF808)
PsiB                 PF06290.6    143 seq820_BIOID39047    -            144   1.6e-74  247.9   0.0   1   1   1.3e-78   1.8e-74  247.7   0.0     1   143     1   143     1   143 0.99 Plasmid SOS inhibition protein (PsiB)
SIS                  PF01380.17   131 seq822_BIOID39047    -            384   4.6e-53  178.2   0.0   1   2     2e-34   2.7e-30  104.5   0.0     2   130    49   188    48   189 0.98 SIS domain
SIS                  PF01380.17   131 seq822_BIOID39047    -            384   4.6e-53  178.2   0.0   2   2   2.4e-24   3.2e-20   71.9   0.0     3   131   222   357   220   357 0.94 SIS domain
SBP_bac_11           PF13531.1    231 seq823_BIOID39047    -            329   1.4e-44  152.3   0.2   1   1     5e-48   1.7e-44  152.0   0.1     4   231    28   280    25   280 0.87 Bacterial extracellular solute-binding protein
SBP_bac_1            PF01547.20   314 seq823_BIOID39047    -            329   1.5e-18   67.5   2.8   1   1   5.5e-22   1.9e-18   67.1   2.0     4   314    32   272    29   272 0.88 Bacterial extracellular solute-binding protein
SBP_bac_8            PF13416.1    281 seq823_BIOID39047    -            329   1.8e-13   50.7   1.2   1   1     9e-17   3.1e-13   49.9   0.8    85   262   108   281    34   300 0.75 Bacterial extracellular solute-binding protein
SBP_bac_6            PF13343.1    242 seq823_BIOID39047    -            329   3.7e-13   49.2   1.1   1   1     2e-16   6.8e-13   48.3   0.8    53   235   112   303    77   306 0.83 Bacterial extracellular solute-binding protein
TcpQ                 PF10671.4     85 seq824_BIOID39047    -            411   8.2e-23   79.9   0.0   1   1   1.9e-26   2.5e-22   78.4   0.0     3    83   325   410   323   411 0.97 Toxin co-regulated pilus biosynthesis protein Q
Pertactin            PF03212.9    121 seq825_BIOID39047    -            863   5.3e-46  155.1   3.2   1   1   7.8e-50   5.3e-46  155.1   2.2     1   120   430   555   430   556 0.97 Pertactin
Autotransporter      PF03797.14   265 seq825_BIOID39047    -            863   9.2e-44  149.6  22.1   1   1   1.3e-47   9.2e-44  149.6  15.3     3   262   598   846   596   849 0.97 Autotransporter beta-domain
Abhydrolase_6        PF12697.2    228 seq827_BIOID39047    -            280   8.8e-31  107.4   0.9   1   1   3.9e-34   1.1e-30  107.1   0.6     1   225    26   271    26   274 0.81 Alpha/beta hydrolase family
Abhydrolase_1        PF00561.15   230 seq827_BIOID39047    -            280   1.2e-20   73.9   0.1   1   1     2e-22   5.5e-19   68.5   0.0     3   219    54   266    53   276 0.80 alpha/beta hydrolase fold
Abhydrolase_5        PF12695.2    142 seq827_BIOID39047    -            280   2.2e-17   63.0   0.0   1   1   4.3e-20   1.2e-16   60.6   0.0     2   141    26   261    25   262 0.84 Alpha/beta hydrolase family
Abhydrolase_4        PF08386.5    103 seq827_BIOID39047    -            280   5.4e-07   29.3   0.0   1   1   3.7e-10     1e-06   28.4   0.0    34    75   222   263   208   269 0.91 TAP-like protein
Abhydrolase_2        PF02230.11   216 seq827_BIOID39047    -            280   1.9e-06   27.4   0.0   1   1   4.5e-09   1.2e-05   24.7   0.0   149   209   217   276   207   280 0.82 Phospholipase/Carboxylesterase
Elong-fact-P_C       PF09285.6     56 seq830_BIOID39047    -            188   5.3e-27   92.8   1.0   1   1   2.4e-30   1.1e-26   91.8   0.2     1    56   131   186   131   186 0.99 Elongation factor P, C-terminal
EFP                  PF01132.15    55 seq830_BIOID39047    -            188   3.2e-24   84.2   0.1   1   1   1.2e-27   5.5e-24   83.4   0.0     3    55    71   123    69   123 0.97 Elongation factor P (EF-P) OB domain
EFP_N                PF08207.7     58 seq830_BIOID39047    -            188   5.8e-24   83.6   0.0   1   1   4.5e-27     2e-23   81.8   0.0     3    57     7    61     5    62 0.97 Elongation factor P (EF-P) KOW-like domain
FAA_hydrolase        PF01557.13   217 seq831_BIOID39047    -            271     6e-24   84.5   0.0   1   1   5.9e-28   8.1e-24   84.1   0.0     2   216    58   261    57   262 0.88 Fumarylacetoacetate (FAA) hydrolase family
MFS_2                PF13347.1    427 seq832_BIOID39047    -            457  4.7e-110  367.7  37.7   1   1  7.8e-114  5.4e-110  367.6  26.1     3   427    10   431     8   431 0.96 MFS/sugar transport protein
MFS_1                PF07690.11   354 seq832_BIOID39047    -            457   2.2e-13   49.6  49.3   1   1   2.3e-16   1.6e-12   46.7  29.6    12   352    25   377    18   379 0.83 Major Facilitator Superfamily
PerC                 PF06069.6     90 seq834_BIOID39047    -            104     4e-44  148.4   2.0   1   1   3.4e-48   4.6e-44  148.2   1.4     1    89     1    89     1    90 0.99 PerC transcriptional activator
Autotransporter      PF03797.14   265 seq835_BIOID39047    -           1041   1.4e-55  188.4  16.8   1   1     2e-59   1.4e-55  188.4  11.6     2   265   741  1025   740  1025 0.98 Autotransporter beta-domain
ESPR                 PF13018.1     24 seq835_BIOID39047    -           1041   2.6e-09   36.1   0.1   1   1   9.5e-13   6.5e-09   34.9   0.1     2    24     8    30     8    30 0.98 Extended Signal Peptide of Type V secretion system
Aldedh               PF00171.17   462 seq837_BIOID39047    -            479  3.4e-164  546.4   1.1   1   1  5.5e-168  3.8e-164  546.2   0.7     8   462    22   475    15   475 0.98 Aldehyde dehydrogenase family
LuxC                 PF05893.9    400 seq837_BIOID39047    -            479   0.00012   20.7   0.0   1   1   3.5e-08   0.00024   19.8   0.0    88   285   142   335   134   356 0.81 Acyl-CoA reductase (LuxC)
PsiA                 PF06952.6    238 seq838_BIOID39047    -            239  2.2e-111  370.5   1.8   1   1  1.8e-115  2.5e-111  370.3   1.3     1   238     1   237     1   237 1.00 PsiA protein
PhdYeFM_antitox      PF02604.14    75 seq841_BIOID39047    -             97   1.9e-09   36.8   0.2   1   1   2.5e-13   3.4e-09   36.0   0.1     2    73     8    74     7    79 0.89 Antitoxin Phd_YefM, type II toxin-antitoxin system
DUF839               PF05787.8    524 seq842_BIOID39047    -             78    0.0001   21.2   0.1   1   1   7.8e-09   0.00011   21.2   0.0   208   237    23    61     8    66 0.77 Bacterial protein of unknown function (DUF839)
MoCF_biosynth        PF00994.19   144 seq845_BIOID39047    -            170   5.6e-31  106.7   0.0   1   1   5.1e-35     7e-31  106.4   0.0     1   143    14   156    12   157 0.92 Probable molybdopterin binding domain
YafO_toxin           PF13957.1    109 seq852_BIOID39047    -            132   7.8e-34  115.6   0.0   1   1   6.6e-38     9e-34  115.4   0.0     1   109    25   132    25   132 0.98 Toxin YafO, type II toxin-antitoxin system
Methyltransf_26      PF13659.1    117 seq853_BIOID39047    -            257   5.2e-17   61.8   0.0   1   1   7.2e-20     9e-17   61.0   0.0     3   116    59   182    57   183 0.87 Methyltransferase domain
MTS                  PF05175.9    170 seq853_BIOID39047    -            257   5.3e-14   51.8   0.0   1   1   6.5e-17   8.1e-14   51.2   0.0    33   145    58   186    42   204 0.83 Methyltransferase small domain
Methyltransf_18      PF12847.2    112 seq853_BIOID39047    -            257     1e-11   45.3   0.0   1   1   1.2e-14   1.5e-11   44.7   0.0     3    87    58   145    57   182 0.76 Methyltransferase domain
Methyltransf_31      PF13847.1    152 seq853_BIOID39047    -            257     1e-08   34.8   0.0   1   1   1.1e-11   1.3e-08   34.4   0.0     6   111    59   182    56   222 0.79 Methyltransferase domain
Cons_hypoth95        PF03602.10   183 seq853_BIOID39047    -            257     2e-07   30.4   0.0   1   1   2.3e-10   2.8e-07   29.9   0.0    43   129    57   142    47   167 0.84 Conserved hypothetical protein 95
Methyltransf_25      PF13649.1    101 seq853_BIOID39047    -            257   2.3e-06   27.7   0.0   1   1   2.8e-09   3.4e-06   27.2   0.0     2    74    61   138    60   175 0.77 Methyltransferase domain
Methyltransf_3       PF01596.12   205 seq853_BIOID39047    -            257   1.6e-06   27.2   0.0   1   1   1.8e-09   2.3e-06   26.7   0.0    26   112    38   123    25   134 0.87 O-methyltransferase
UPF0020              PF01170.13   180 seq853_BIOID39047    -            257     3e-06   26.8   0.0   1   1   3.5e-09   4.4e-06   26.2   0.0    53   117    77   138    52   170 0.79 Putative RNA methylase family UPF0020
PrmA                 PF06325.8    295 seq853_BIOID39047    -            257   4.7e-06   25.8   0.1   1   1   5.3e-09   6.6e-06   25.3   0.0   163   232    58   134    50   135 0.78 Ribosomal protein L11 methyltransferase (PrmA)
PCMT                 PF01135.14   210 seq853_BIOID39047    -            257   3.1e-05   23.5   0.0   1   1   3.7e-08   4.6e-05   22.9   0.0    73   136    56   120    46   134 0.86 Protein-L-isoaspartate(D-aspartate) O-methyltransferase (PCMT)
PRMT5                PF05185.11   448 seq853_BIOID39047    -            257   2.6e-05   23.1   0.1   1   1   2.9e-08   3.6e-05   22.7   0.1   193   264    63   133    57   134 0.90 PRMT5 arginine-N-methyltransferase
Entericidin          PF08085.6     21 seq856_BIOID39047    -             41   5.3e-09   35.3   0.0   1   1   4.6e-13   6.3e-09   35.1   0.0     1    21    20    40    20    40 0.99 Entericidin EcnA/B family
DUF997               PF06196.7     80 seq858_BIOID39047    -             80     2e-31  107.1   1.1   1   1   1.6e-35   2.2e-31  107.0   0.8     2    78     7    78     6    80 0.97 Protein of unknown function (DUF997)
DUF2158              PF09926.4     53 seq859_BIOID39047    -             60   8.5e-19   66.6   0.4   1   1   7.3e-23     1e-18   66.3   0.3     1    53     3    49     3    49 0.98 Uncharacterized small protein (DUF2158)
LysR_substrate       PF03466.15   209 seq861_BIOID39047    -            316   2.4e-42  144.2   0.2   1   1   5.7e-46   3.9e-42  143.6   0.1     3   206    90   293    88   296 0.96 LysR substrate binding domain
HTH_1                PF00126.22    60 seq861_BIOID39047    -            316   9.2e-14   50.8   0.0   1   1   2.5e-17   1.7e-13   49.9   0.0     1    59     3    63     3    64 0.95 Bacterial regulatory helix-turn-helix protein, lysR family
Histone_HNS          PF00816.16    93 seq862_BIOID39047    -            129   5.6e-20   71.5   0.5   1   1   5.3e-24   7.2e-20   71.1   0.3     2    92    21   110    20   112 0.83 H-NS histone family
CDH                  PF02611.10   222 seq864_BIOID39047    -            300   9.7e-96  319.1   0.0   1   1  8.4e-100   1.1e-95  318.9   0.0     2   221    80   299    79   300 0.99 CDP-diacylglycerol pyrophosphatase
AcetDehyd-dimer      PF09290.6    137 seq867_BIOID39047    -            316     1e-65  219.6   0.3   1   1   2.3e-69   1.6e-65  219.0   0.2     1   137   131   284   131   284 1.00 Prokaryotic acetaldehyde dehydrogenase, dimerisation
Semialdhyde_dh       PF01118.19   121 seq867_BIOID39047    -            316   1.7e-16   60.5   0.0   1   1   6.1e-20   4.2e-16   59.2   0.0     1   117     5   119     5   123 0.92 Semialdehyde dehydrogenase, NAD binding domain
MoaC                 PF01967.16   136 seq869_BIOID39047    -            161   1.5e-60  202.6   1.3   1   1   1.3e-64   1.7e-60  202.4   0.9     1   136    15   150    15   150 1.00 MoaC family
Peptidase_S11        PF00768.15   241 seq870_BIOID39047    -            390   1.8e-97  325.2   0.0   1   1  4.9e-101   2.2e-97  324.9   0.0     4   240    30   264    27   265 0.99 D-alanyl-D-alanine carboxypeptidase
PBP5_C               PF07943.8     91 seq870_BIOID39047    -            390   8.1e-23   80.1   0.0   1   1   2.7e-26   1.3e-22   79.5   0.0     1    90   284   374   284   375 0.99 Penicillin-binding protein 5, C-terminal domain
Beta-lactamase2      PF13354.1    197 seq870_BIOID39047    -            390   4.7e-11   42.3   0.0   1   1   1.4e-14   6.3e-11   41.9   0.0     2   175    47   241    46   266 0.74 Beta-lactamase enzyme family
Entericidin          PF08085.6     21 seq871_BIOID39047    -             48   1.2e-08   34.2   2.6   1   1   1.2e-12   1.7e-08   33.7   1.8     1    21    23    43    23    43 0.98 Entericidin EcnA/B family
SSF                  PF00474.12   406 seq872_BIOID39047    -            485  8.8e-143  475.6  29.8   1   1    8e-147  1.1e-142  475.3  20.6     1   406    38   434    38   434 1.00 Sodium:solute symporter family
F_bP_aldolase        PF01116.15   287 seq876_BIOID39047    -            286  9.8e-103  343.0   0.0   1   1    8e-107  1.1e-102  342.9   0.0     4   286     5   283     2   284 0.99 Fructose-bisphosphate aldolase class-II
SpoU_methylase       PF00588.14   142 seq877_BIOID39047    -            157   4.4e-34  117.2   0.0   1   1   3.6e-38   4.9e-34  117.1   0.0     1   142     1   142     1   142 0.95 SpoU rRNA Methylase family
HTH_5                PF01022.15    47 seq878_BIOID39047    -             99   1.2e-14   53.5   0.1   1   1   7.3e-18     2e-14   52.8   0.1     1    47    23    70    23    70 0.97 Bacterial regulatory protein, arsR family
HTH_20               PF12840.2     61 seq878_BIOID39047    -             99   2.4e-11   43.1   0.4   1   1   1.3e-14   3.5e-11   42.6   0.3     2    58    16    72    15    75 0.96 Helix-turn-helix domain
MarR_2               PF12802.2     62 seq878_BIOID39047    -             99     2e-09   36.8   0.1   1   1   1.2e-12   3.3e-09   36.1   0.1     5    60    24    75    19    77 0.89 MarR family
HTH_24               PF13412.1     48 seq878_BIOID39047    -             99     2e-08   33.3   0.0   1   1   1.9e-11   5.1e-08   32.0   0.0     5    47    26    68    24    69 0.96 Winged helix-turn-helix DNA-binding
MarR                 PF01047.17    59 seq878_BIOID39047    -             99   6.7e-06   25.6   0.0   1   1   4.6e-09   1.3e-05   24.7   0.0     5    53    26    74    23    75 0.95 MarR family
OrfB_IS605           PF01385.14   227 seq879_BIOID39047    -            391     2e-38  131.9   1.5   1   1   6.4e-42   2.9e-38  131.4   1.1     2   224    69   279    68   281 0.94 Probable transposase
OrfB_Zn_ribbon       PF07282.6     69 seq879_BIOID39047    -            391     1e-26   92.2   0.3   1   1   5.4e-30   2.4e-26   91.0   0.2     1    69   293   363   293   363 0.98 Putative transposase DNA-binding domain
HTH_OrfB_IS605       PF12323.3     46 seq879_BIOID39047    -            391   6.2e-19   66.9   0.2   1   1   3.2e-22   1.5e-18   65.7   0.1     1    45     1    45     1    46 0.98 Helix-turn-helix domain
GGDEF                PF00990.16   161 seq881_BIOID39047    -            564   6.1e-47  159.0   0.1   1   1   7.8e-51   1.1e-46  158.2   0.0     1   161   398   557   398   557 0.97 GGDEF domain
Acetyltransf_10      PF13673.1    117 seq882_BIOID39047    -            124   1.1e-17   64.1   0.0   1   1   2.8e-21   1.3e-17   63.8   0.0    17   117     4    98     1    98 0.92 Acetyltransferase (GNAT) domain
Acetyltransf_7       PF13508.1     79 seq882_BIOID39047    -            124   5.8e-09   35.8   0.0   1   1     2e-12     9e-09   35.2   0.0     2    78    29    99    28   100 0.90 Acetyltransferase (GNAT) domain
Acetyltransf_1       PF00583.19    83 seq882_BIOID39047    -            124   4.5e-07   29.6   0.0   1   1   2.2e-10     1e-06   28.5   0.0    24    83    48    99     9    99 0.78 Acetyltransferase (GNAT) family
Phage_Nu1            PF07471.7    164 seq883_BIOID39047    -            169   4.2e-18   65.2   0.0   1   1   4.3e-22   5.8e-18   64.7   0.0    72   163    59   150    45   151 0.88 Phage DNA packaging protein Nu1
PilM                 PF07419.7    136 seq884_BIOID39047    -            145   4.4e-47  158.8   0.1   1   1   3.6e-51   4.9e-47  158.7   0.0     1   136     9   145     9   145 0.99 PilM
Multi_Drug_Res       PF00893.14    93 seq889_BIOID39047    -            105   5.3e-33  113.2  10.3   1   1   4.9e-37   6.7e-33  112.9   7.2     1    93     1    93     1    93 0.99 Small Multidrug Resistance protein
SRP54                PF00448.17   196 seq891_BIOID39047    -            453   7.9e-76  253.7   0.3   1   1   5.5e-79   1.2e-75  253.1   0.2     1   196   100   296   100   296 0.99 SRP54-type protein, GTPase domain
SRP_SPB              PF02978.14   104 seq891_BIOID39047    -            453   1.1e-36  125.1   7.9   1   1   4.7e-40   1.1e-36  125.1   5.5     2   104   329   427   328   427 0.99 Signal peptide binding domain
SRP54_N              PF02881.14    75 seq891_BIOID39047    -            453   2.1e-21   75.6   0.5   1   1   9.2e-25   2.1e-21   75.6   0.3     1    75     5    82     5    82 0.99 SRP54-type protein, helical bundle domain
CbiA                 PF01656.18   195 seq891_BIOID39047    -            453   2.8e-08   33.2   2.5   1   1   3.8e-11   8.6e-08   31.7   1.3     9   164   110   256   102   288 0.68 CobQ/CobB/MinD/ParA nucleotide binding domain
cobW                 PF02492.14   178 seq891_BIOID39047    -            453   6.4e-05   22.3   0.4   1   1   7.5e-08   0.00017   20.9   0.3     2   152   102   251   100   260 0.79 CobW/HypB/UreG, nucleotide-binding domain
ThiS                 PF02597.15    78 seq892_BIOID39047    -             81     5e-22   77.9   0.0   1   1   4.1e-26   5.6e-22   77.8   0.0     1    78     4    81     4    81 0.99 ThiS family
Glyco_hydro_4C       PF11975.3    232 seq893_BIOID39047    -            451   1.7e-86  289.6   0.0   1   1   3.3e-90   2.3e-86  289.2   0.0     2   232   193   421   192   421 0.99 Family 4 glycosyl hydrolase C-terminal domain
Glyco_hydro_4        PF02056.11   183 seq893_BIOID39047    -            451   7.6e-80  266.4   0.1   1   1   1.5e-83     1e-79  266.0   0.1     1   182     6   188     6   189 0.99 Family 4 glycosyl hydrolase
Rhodanese            PF00581.15   113 seq894_BIOID39047    -            174   1.2e-11   44.8   0.0   1   1   2.7e-15   1.8e-11   44.2   0.0     2   112     8    98     7    99 0.81 Rhodanese-like domain
DUF2892              PF11127.3     66 seq894_BIOID39047    -            174   3.2e-11   42.7   3.4   1   1     7e-15   4.8e-11   42.2   2.4    10    60   115   170   112   174 0.88 Protein of unknown function (DUF2892)
DUF2498              PF10692.4     82 seq895_BIOID39047    -             83   2.6e-44  148.6   0.1   1   1   2.2e-48   2.9e-44  148.4   0.1     2    82     3    83     2    83 0.98 Protein of unknown function (DUF2498)
CesA                 PF11439.3     95 seq897_BIOID39047    -            104   8.1e-55  182.6   4.6   1   1   6.9e-59   9.5e-55  182.3   3.2     5    95     2    92     1    92 0.99 Type III secretion system filament chaperone CesA
Molybdop_Fe4S4       PF04879.11    55 seq900_BIOID39047    -            195   2.2e-21   75.3   0.2   1   1   2.6e-24   1.8e-20   72.4   0.1     2    55    44   104    43   104 0.96 Molybdopterin oxidoreductase Fe4S4 domain
Molybdopterin        PF00384.17   432 seq900_BIOID39047    -            195   2.4e-06   26.4   0.1   1   1   4.2e-10   2.9e-06   26.1   0.0     1    35   107   139   107   190 0.79 Molybdopterin oxidoreductase
Terminase_GpA        PF05876.7    557 seq902_BIOID39047    -            642  1.6e-179  597.7   0.1   1   1  1.5e-183    2e-179  597.4   0.1     1   547    39   601    39   609 0.98 Phage terminase large subunit (GpA)
MoaE                 PF02391.12   117 seq903_BIOID39047    -            150   3.4e-40  136.3   0.0   1   1   2.9e-44     4e-40  136.1   0.0     2   116     6   121     5   122 0.97 MoaE protein
Usp                  PF00582.21   140 seq906_BIOID39047    -            144   5.2e-21   75.1   0.0   1   1   4.3e-25   5.9e-21   75.0   0.0     2   140     3   138     2   138 0.98 Universal stress protein family
T3SS_LEE_assoc       PF13327.1    163 seq907_BIOID39047    -            199   5.1e-52  175.6   0.1   1   1   4.8e-56   6.6e-52  175.2   0.0     3   163    10   172     9   172 0.99 Type III secretion system subunit
UPF0027              PF01139.12   420 seq908_BIOID39047    -             88     3e-12   46.1   0.0   1   1   2.4e-16   3.3e-12   46.0   0.0     6    61    18    73    13    74 0.92 Uncharacterized protein family UPF0027
HMGL-like            PF00682.14   237 seq909_BIOID39047    -            337   1.3e-63  214.7   4.4   1   1   2.2e-67   1.5e-63  214.4   3.1     1   235    14   245    14   247 0.99 HMGL-like
DmpG_comm            PF07836.6     66 seq909_BIOID39047    -            337   1.9e-32  110.3   0.1   1   1   5.6e-36   3.8e-32  109.3   0.0     1    65   271   335   271   336 0.97 DmpG-like communication domain
MatE                 PF01554.13   162 seq910_BIOID39047    -            546   8.6e-66  220.4  36.0   1   2   4.2e-38   5.7e-34  116.9   6.7     1   160    99   259    99   261 0.97 MatE
MatE                 PF01554.13   162 seq910_BIOID39047    -            546   8.6e-66  220.4  36.0   2   2     3e-37   4.1e-33  114.1   8.9     1   162   329   490   329   490 1.00 MatE
HOK_GEF              PF01848.11    43 seq913_BIOID39047    -             51   1.1e-20   72.5   5.5   1   1     9e-25   1.2e-20   72.3   3.8     2    43     6    47     5    47 0.98 Hok/gef family
RF-1                 PF00472.15   114 seq914_BIOID39047    -            185   1.1e-23   83.0   2.0   1   1   1.2e-27   1.6e-23   82.5   1.4     9   104    84   178    78   181 0.86 RF-1 domain
2-Hacid_dh_C         PF02826.14   178 seq915_BIOID39047    -            329   3.6e-53  179.2   0.0   1   1   1.2e-56   5.5e-53  178.6   0.0     1   178   110   297   110   297 0.94 D-isomer specific 2-hydroxyacid dehydrogenase, NAD binding domain
2-Hacid_dh           PF00389.25   133 seq915_BIOID39047    -            329   2.3e-35  120.8   0.0   1   1   5.9e-39   2.7e-35  120.6   0.0     3   132     5   328     3   329 0.98 D-isomer specific 2-hydroxyacid dehydrogenase, catalytic domain
NAD_binding_2        PF03446.10   162 seq915_BIOID39047    -            329   4.7e-06   26.4   0.0   1   1   3.2e-09   1.5e-05   24.8   0.0     3   119   146   259   144   263 0.91 NAD binding domain of 6-phosphogluconate dehydrogenase
IncFII_repA          PF02387.10   281 seq916_BIOID39047    -            358   8.2e-12   44.7   0.1   1   1   8.7e-16   1.2e-11   44.2   0.1    48   270   114   344    68   351 0.76 IncFII RepA protein family
PTSIIB_sorb          PF03830.10   151 seq917_BIOID39047    -            158   5.1e-52  175.6   0.7   1   1   4.2e-56   5.7e-52  175.4   0.5     1   150     5   154     5   155 0.98 PTS system sorbose subfamily IIB component
SLT                  PF01464.15   121 seq921_BIOID39047    -            194   4.4e-17   61.5   0.3   1   1   4.6e-21   6.3e-17   61.0   0.2     5   111    12   142     8   151 0.88 Transglycosylase SLT domain
Molybdopterin        PF00384.17   432 seq923_BIOID39047    -            803   9.9e-25   87.0   0.0   1   1   3.2e-25   2.2e-21   75.9   0.0   103   379     2   377     1   381 0.85 Molybdopterin oxidoreductase
Molydop_binding      PF01568.16   109 seq923_BIOID39047    -            803   5.6e-17   61.4   0.1   1   1     3e-20     2e-16   59.6   0.1     4   108   681   796   678   797 0.93 Molydopterin dinucleotide binding domain
GyrI-like            PF06445.10   155 seq925_BIOID39047    -            157   8.6e-33  113.4   0.3   1   1     7e-37   9.5e-33  113.2   0.2     1   155     1   153     1   153 0.99 GyrI-like small molecule binding domain
Bax1-I               PF01027.15   205 seq927_BIOID39047    -            234   3.6e-59  199.6  36.8   1   1     3e-63   4.1e-59  199.5  25.5     2   205    19   230    18   230 0.92 Inhibitor of apoptosis-promoting Bax1
Poly_export          PF02563.11    83 seq928_BIOID39047    -            379   6.1e-30  102.7   0.6   1   1   2.1e-32   1.5e-28   98.2   0.0     4    82    77   166    74   167 0.87 Polysaccharide biosynthesis/export protein
SLBB                 PF10531.4     59 seq928_BIOID39047    -            379   3.6e-12   45.8   0.4   1   1     3e-09   2.1e-05   24.2   0.0     3    45   174   217   172   223 0.92 SLBB domain
PrmA                 PF06325.8    295 seq931_BIOID39047    -            293  1.2e-105  352.7   0.0   1   1  9.1e-109  1.4e-105  352.5   0.0     1   294     2   292     2   293 0.99 Ribosomal protein L11 methyltransferase (PrmA)
Methyltransf_18      PF12847.2    112 seq931_BIOID39047    -            293   2.2e-11   44.2   0.1   1   1   2.4e-14   3.6e-11   43.5   0.1     2    77   159   230   158   273 0.82 Methyltransferase domain
Methyltransf_26      PF13659.1    117 seq931_BIOID39047    -            293   1.5e-11   44.2   0.0   1   1   2.2e-14   3.4e-11   43.0   0.0     1    78   159   231   159   252 0.80 Methyltransferase domain
MTS                  PF05175.9    170 seq931_BIOID39047    -            293   4.3e-11   42.3   0.0   1   1   4.4e-14   6.7e-11   41.7   0.0    17   105   142   230   127   238 0.81 Methyltransferase small domain
Methyltransf_31      PF13847.1    152 seq931_BIOID39047    -            293   1.5e-10   40.7   0.0   1   1   1.5e-13   2.2e-10   40.1   0.0     4    80   159   230   156   277 0.79 Methyltransferase domain
Methyltransf_23      PF13489.1    162 seq931_BIOID39047    -            293   1.1e-07   31.5   0.0   1   1   1.3e-10     2e-07   30.7   0.0    21    86   157   230   141   268 0.73 Methyltransferase domain
UPF0020              PF01170.13   180 seq931_BIOID39047    -            293   8.9e-06   25.2   0.1   1   1     1e-08   1.5e-05   24.5   0.1    29   113   159   230   155   231 0.85 Putative RNA methylase family UPF0020
Methyltransf_11      PF08241.7     95 seq931_BIOID39047    -            293   2.2e-05   24.7   0.0   1   1   2.6e-08     4e-05   23.9   0.0     2    65   164   228   163   238 0.76 Methyltransferase domain
Cons_hypoth95        PF03602.10   183 seq931_BIOID39047    -            293   1.3e-05   24.5   0.0   1   1   1.5e-08   2.3e-05   23.7   0.0    34    98   150   214   138   234 0.86 Conserved hypothetical protein 95
PTR2                 PF00854.16   373 seq935_BIOID39047    -            489   2.3e-79  266.7  24.6   1   1   4.4e-83     3e-79  266.3  17.1     2   372    82   427    81   428 0.97 POT family
MFS_1                PF07690.11   354 seq935_BIOID39047    -            489   7.5e-15   54.4  59.6   1   1   3.1e-16   2.1e-12   46.3  21.2    12   298    30   288    16   339 0.65 Major Facilitator Superfamily
EII-Sor              PF03609.9    237 seq940_BIOID39047    -            267   3.4e-72  242.4  24.2   1   1   2.8e-76   3.9e-72  242.2  16.8     1   236     1   238     1   239 0.99 PTS system sorbose-specific iic component
TrbC                 PF04956.8     99 seq944_BIOID39047    -             96   2.4e-07   30.5   3.5   1   1   1.9e-11   2.6e-07   30.4   2.4     8    93     3    85     1    91 0.90 TrbC/VIRB2 family
Ribosomal_S16        PF00886.14    62 seq945_BIOID39047    -             82     6e-26   89.8   0.1   1   1   5.2e-30   7.1e-26   89.5   0.0     1    62     8    68     8    68 0.96 Ribosomal protein S16
LacAB_rpiB           PF02502.13   140 seq946_BIOID39047    -            149     2e-54  182.9   0.1   1   1   1.7e-58   2.3e-54  182.7   0.1     1   139     3   141     3   142 0.99 Ribose/Galactose Isomerase
Cytochrom_B_N        PF00033.14   188 seq950_BIOID39047    -            188   8.4e-25   87.1   9.4   1   1   1.4e-28   9.5e-25   86.9   6.5     3   187    16   184    14   185 0.96 Cytochrome b(N-terminal)/b6/petB
Ni_hydr_CYTB         PF01292.15   182 seq950_BIOID39047    -            188   1.2e-21   76.8  10.2   1   1     2e-25   1.4e-21   76.6   7.0     1   181    16   184    16   185 0.92 Prokaryotic cytochrome b561
MFS_2                PF13347.1    427 seq951_BIOID39047    -             98   5.9e-33  113.7   6.3   1   1   4.8e-37   6.6e-33  113.6   4.4     3    85     8    90     6    92 0.96 MFS/sugar transport protein
FUSC                 PF04632.7    650 seq952_BIOID39047    -            352     2e-16   59.4   2.1   1   1   3.5e-20   2.4e-16   59.2   1.5     3   282    21   307    19   347 0.80 Fusaric acid resistance protein family
FUSC_2               PF13515.1    128 seq952_BIOID39047    -            352   2.8e-13   49.7  12.8   1   1   6.3e-17   4.3e-13   49.1   8.8     2   128    33   158    28   158 0.83 Fusaric acid resistance protein-like
adh_short            PF00106.20   167 seq954_BIOID39047    -            252   2.1e-37  128.5   0.1   1   1   8.9e-41   2.4e-37  128.2   0.1     2   166    14   183    13   184 0.94 short chain dehydrogenase
KR                   PF08659.5    181 seq954_BIOID39047    -            252   1.7e-16   60.2   0.0   1   1   8.2e-20   2.2e-16   59.9   0.0     3   166    15   182    14   195 0.87 KR domain
adh_short_C2         PF13561.1    243 seq954_BIOID39047    -            252   1.5e-15   57.5   0.0   1   1     7e-19   1.9e-15   57.2   0.0     6   189    22   204    19   223 0.90 Enoyl-(Acyl carrier protein) reductase
Polysacc_synt_2      PF02719.10   294 seq954_BIOID39047    -            252    0.0001   21.1   0.0   1   1   4.7e-08   0.00013   20.8   0.0     1   156    15   183    15   198 0.68 Polysaccharide biosynthesis protein
FliP                 PF00813.15   194 seq955_BIOID39047    -            217   1.6e-68  230.1  11.1   1   1   1.5e-72     2e-68  229.8   7.7     2   193    18   213    17   214 0.95 FliP family
RimM                 PF01782.13    84 seq957_BIOID39047    -            183   8.8e-28   95.9   0.0   1   1     2e-31   1.3e-27   95.3   0.0     2    84    17    98    16    98 0.98 RimM N-terminal domain
PRC                  PF05239.11    79 seq957_BIOID39047    -            183   8.9e-10   38.1   0.7   1   1   2.1e-13   1.4e-09   37.5   0.5     2    73   105   178   104   182 0.89 PRC-barrel domain
DUF1144              PF06610.8    143 seq958_BIOID39047    -            149   4.1e-71  237.2   7.6   1   1   3.3e-75   4.5e-71  237.0   5.3     4   143     3   142     1   142 0.98 Protein of unknown function (DUF1144)
VirB3                PF05101.8     89 seq959_BIOID39047    -            106   7.1e-06   25.8   3.8   1   1   8.9e-10   1.2e-05   25.0   2.6    10    72    15    84     7    98 0.79 Type IV secretory pathway, VirB3-like protein
META                 PF03724.11   101 seq960_BIOID39047    -            140   3.5e-18   65.2   0.2   1   1   3.1e-22   4.3e-18   64.9   0.1     2   100    30   125    29   126 0.93 META domain
Bax1-I               PF01027.15   205 seq961_BIOID39047    -            237   1.2e-11   44.4  24.4   1   1   1.1e-15   1.5e-11   44.1  16.9     3   201    19   220    17   225 0.85 Inhibitor of apoptosis-promoting Bax1
EIID-AGA             PF03613.9    264 seq966_BIOID39047    -            270     1e-92  309.7   4.6   1   1   8.3e-97   1.1e-92  309.5   3.2     2   264    11   270    10   270 0.97 PTS system mannose/fructose/sorbose family IID component
DUF805               PF05656.9    117 seq968_BIOID39047    -            146   2.4e-20   72.4  11.7   1   1   3.8e-24   5.2e-20   71.3   8.1     2   116     7   134     6   135 0.82 Protein of unknown function (DUF805)
CagE_TrbE_VirB       PF03135.9    205 seq970_BIOID39047    -            785     7e-23   81.3   0.1   1   1     2e-26   1.4e-22   80.3   0.0    12   199   164   354   156   358 0.93 CagE, TrbE, VirB family, component of type IV transporter system
AAA_10               PF12846.2    328 seq970_BIOID39047    -            785   5.6e-18   65.1   0.0   1   1   2.3e-20   1.6e-16   60.4   0.0     2   324   424   706   423   710 0.83 AAA-like domain
Na_Pi_cotrans        PF02690.10   142 seq971_BIOID39047    -            543   1.6e-44  150.9  30.2   1   2   1.4e-39   9.5e-36  122.5   7.0     1   140    13   148    13   150 0.98 Na+/Pi-cotransporter
Na_Pi_cotrans        PF02690.10   142 seq971_BIOID39047    -            543   1.6e-44  150.9  30.2   2   2   1.6e-13   1.1e-09   38.0  10.2     1   123   139   265   139   284 0.90 Na+/Pi-cotransporter
Sigma70_r4_2         PF08281.7     54 seq972_BIOID39047    -            191   1.3e-19   69.2   0.2   1   1   1.1e-22   3.7e-19   67.8   0.2     2    53   129   180   122   181 0.95 Sigma-70, region 4
Sigma70_r2           PF04542.9     71 seq972_BIOID39047    -            191   6.3e-18   64.0   0.2   1   1   3.6e-21   1.2e-17   63.1   0.2     1    71    25    92    25    92 0.96 Sigma-70 region 2
Sigma70_r4           PF04545.11    50 seq972_BIOID39047    -            191     2e-10   39.6   0.0   1   1   1.4e-13   4.9e-10   38.4   0.0     2    47   135   180   134   182 0.95 Sigma-70, region 4
Sigma70_ECF          PF07638.6    185 seq972_BIOID39047    -            191   8.8e-09   35.1   0.1   1   1   8.3e-12   2.9e-08   33.5   0.1     7   181    10   183     3   186 0.71 ECF sigma factor
LMWPc                PF01451.16   138 seq973_BIOID39047    -            147   2.7e-44  150.7   0.0   1   1   2.2e-48   3.1e-44  150.5   0.0     1   138     5   139     5   139 0.97 Low molecular weight phosphotyrosine protein phosphatase
GTP_EFTU             PF00009.22   188 seq974_BIOID39047    -            607     1e-56  191.2   0.0   1   1   7.2e-60     2e-56  190.3   0.0     2   187     4   195     3   196 0.96 Elongation factor Tu GTP binding domain
EFG_C                PF00679.19    89 seq974_BIOID39047    -            607   1.9e-21   75.6   0.0   1   1   1.6e-24   4.3e-21   74.4   0.0     3    83   397   477   395   483 0.96 Elongation factor G C-terminus
GTP_EFTU_D2          PF03144.20    74 seq974_BIOID39047    -            607   7.4e-10   38.7   3.2   1   1   8.1e-13   2.2e-09   37.1   2.2     1    74   219   289   219   289 0.94 Elongation factor Tu domain 2
MMR_HSR1             PF01926.18   114 seq974_BIOID39047    -            607   1.3e-05   25.0   0.2   1   1   1.5e-08   4.1e-05   23.4   0.0     2   113     8   128     7   129 0.55 50S ribosome-binding GTPase
gpW                  PF02831.10    68 seq976_BIOID39047    -             68   2.2e-33  113.4   2.3   1   1   1.8e-37   2.4e-33  113.3   1.6     1    68     1    68     1    68 0.99 gpW
tRNA_m1G_MT          PF01746.16   186 seq980_BIOID39047    -            255   4.9e-60  202.2   0.0   1   1   4.3e-64   5.8e-60  201.9   0.0     2   186    23   221    22   221 0.98 tRNA (Guanine-1)-methyltransferase
Dus                  PF01207.12   310 seq981_BIOID39047    -            321  9.6e-116  385.8   0.0   1   1  1.6e-119  1.1e-115  385.6   0.0     2   307    14   318    12   321 0.98 Dihydrouridine synthase (Dus)
Bac_export_3         PF01313.14    76 seq983_BIOID39047    -             89   1.2e-26   92.0  11.6   1   1   1.1e-30   1.5e-26   91.7   8.1     3    74     6    77     4    78 0.97 Bacterial export proteins, family 3
Phage_portal_2       PF05136.8    355 seq985_BIOID39047    -            530    6e-107  357.1   0.1   1   1  5.4e-111  7.3e-107  356.8   0.1     1   355    26   398    26   398 0.98 Phage portal protein, lambda family
CobA_CobO_BtuR       PF02572.10   172 seq987_BIOID39047    -            196   1.7e-71  239.2   0.1   1   1     3e-75   2.1e-71  238.9   0.1     2   172    27   196    26   196 0.99 ATP:corrinoid adenosyltransferase BtuR/CobO/CobP
Co_AT_N              PF12557.3     24 seq987_BIOID39047    -            196   2.5e-07   30.2   6.4   1   1   3.7e-11   2.5e-07   30.2   4.5     6    24     3    21     1    21 0.94 Cob(I)alamin adenosyltransferase N terminal
TerD                 PF02342.13   128 seq989_BIOID39047    -            193     5e-37  126.4   0.0   1   1   9.1e-41   6.2e-37  126.1   0.0     2   127    66   183    65   184 0.97 Bacterial stress protein
Tellurium_res        PF10138.4     99 seq989_BIOID39047    -            193   4.7e-08   32.7   0.3   1   1   1.4e-11   9.7e-08   31.7   0.1    30    87     2    55     1    64 0.88 Tellurium resistance protein
DDE_Tnp_1_assoc      PF13808.1     90 seq993_BIOID39047    -            405   5.1e-33  112.5   0.0   1   1   1.7e-36   1.1e-32  111.3   0.0     1    90     6    95     6    95 0.99 DDE_Tnp_1-associated
DDE_Tnp_1            PF01609.16   211 seq993_BIOID39047    -            405   4.7e-29  101.3   0.4   1   1   1.2e-32   8.2e-29  100.5   0.3     3   211   102   343   100   343 0.93 Transposase DDE domain
Bac_export_1         PF01311.15   249 seq995_BIOID39047    -            258   2.9e-51  174.0  24.6   1   1   2.5e-55   3.4e-51  173.8  17.0     2   240     3   242     2   248 0.95 Bacterial export proteins, family 1
Dak1                 PF02733.12   326 seq996_BIOID39047    -            366  2.5e-139  463.2   0.0   1   1  2.1e-143  2.9e-139  463.0   0.0     1   325    26   365    26   366 0.99 Dak1 domain
Sdh_cyt              PF01127.17   121 seq998_BIOID39047    -            134   4.5e-30  103.8   5.0   1   1   3.8e-34   5.2e-30  103.6   3.4     2   120    11   128    10   129 0.90 Succinate dehydrogenase/Fumarate reductase transmembrane subunit
DUF883               PF05957.8     94 seq1000_BIOID39047   -            113   6.8e-27   93.5   1.2   1   1   5.9e-31   8.1e-27   93.3   0.9     1    94    19   111    19   111 0.97 Bacterial protein of unknown function (DUF883)
DUF406               PF04175.7     94 seq1001_BIOID39047   -             99   2.1e-28   98.5   3.1   1   1   1.6e-32   2.3e-28   98.4   2.2     4    94     3    96     1    96 0.96 Protein of unknown function (DUF406)
POR_N                PF01855.14   230 seq1002_BIOID39047   -           1174   2.4e-80  269.2   1.1   1   1   3.6e-83   3.8e-80  268.5   0.8     2   230    13   244    12   244 0.98 Pyruvate flavodoxin/ferredoxin oxidoreductase, thiamine diP-bdg
POR                  PF01558.13   173 seq1002_BIOID39047   -           1174   4.5e-30  104.7   0.0   1   1   8.2e-33   8.6e-30  103.7   0.0     1   173   426   610   426   610 0.90 Pyruvate ferredoxin/flavodoxin oxidoreductase
EKR                  PF10371.4     60 seq1002_BIOID39047   -           1174   1.7e-23   81.8   0.0   1   1   3.6e-26   3.8e-23   80.7   0.0     6    59   625   678   620   679 0.93 Domain of unknown function
Fer4_7               PF12838.2     52 seq1002_BIOID39047   -           1174   1.9e-10   40.8   8.8   1   1   1.8e-13   1.9e-10   40.8   6.1     2    50   689   757   688   758 0.72 4Fe-4S dicluster domain
TPP_enzyme_C         PF02775.16   153 seq1002_BIOID39047   -           1174   2.8e-09   36.6   0.1   1   1   8.3e-12   8.8e-09   35.0   0.0    46   152   954  1066   939  1067 0.89 Thiamine pyrophosphate enzyme, C-terminal TPP binding domain
Fer4_16              PF13484.1     67 seq1002_BIOID39047   -           1174   2.8e-08   34.2   7.1   1   1   8.8e-11   9.3e-08   32.5   4.9     2    66   689   757   688   758 0.59 4Fe-4S double cluster binding domain
Fer4                 PF00037.22    24 seq1002_BIOID39047   -           1174   1.5e-08   33.7  20.7   1   2   5.3e-08   5.6e-05   22.4   1.0     4    24   685   705   682   705 0.90 4Fe-4S binding domain
Fer4                 PF00037.22    24 seq1002_BIOID39047   -           1174   1.5e-08   33.7  20.7   2   2   5.8e-08   6.1e-05   22.3   2.7     3    20   740   757   738   758 0.89 4Fe-4S binding domain
Fer4_9               PF13187.1     55 seq1002_BIOID39047   -           1174   4.8e-08   33.0  32.1   1   1   1.9e-09     2e-06   27.8   7.9     2    52   689   757   688   760 0.90 4Fe-4S dicluster domain
Fer4_10              PF13237.1     52 seq1002_BIOID39047   -           1174   1.9e-07   30.6  23.2   1   1     7e-10   7.3e-07   28.7   7.3     4    52   684   756   681   756 0.82 4Fe-4S dicluster domain
Fer4_17              PF13534.1     61 seq1002_BIOID39047   -           1174   2.2e-06   27.7   5.6   1   1   2.1e-09   2.2e-06   27.7   3.9     2    58   689   757   673   760 0.73 4Fe-4S dicluster domain
RseA_N               PF03872.8     87 seq1004_BIOID39047   -            217   1.8e-32  111.3   0.6   1   1   2.6e-36   1.8e-32  111.3   0.4     1    87     1    89     1    89 0.98 Anti sigma-E protein RseA, N-terminal domain
RseA_C               PF03873.8     53 seq1004_BIOID39047   -            217   2.9e-27   94.1   6.8   1   1     5e-31   3.4e-27   93.9   2.4     1    53   132   187   132   187 0.98 Anti sigma-E protein RseA, C-terminal domain
DUF496               PF04363.7     95 seq1005_BIOID39047   -            109   1.8e-46  155.7   6.3   1   1   1.6e-50   2.1e-46  155.5   4.4     1    93     8   100     8   102 0.98 Protein of unknown function (DUF496)
Glucosamine_iso      PF01182.15   199 seq1007_BIOID39047   -            251   3.2e-19   69.3   0.0   1   1   3.2e-23   4.4e-19   68.8   0.0     4   198    30   226    28   227 0.81 Glucosamine-6-phosphate isomerases/6-phosphogluconolactonase
DSRB                 PF10781.4     62 seq1009_BIOID39047   -             62   3.6e-41  138.3   0.2   1   1   2.8e-45   3.9e-41  138.2   0.1     1    61     1    61     1    62 0.98 Dextransucrase DSRB
Pribosyltran         PF00156.22   125 seq1010_BIOID39047   -            152   2.2e-11   43.4   0.0   1   1   2.3e-15   3.2e-11   42.9   0.0     2   112     4   105     3   112 0.87 Phosphoribosyl transferase domain
Usp                  PF00582.21   140 seq1011_BIOID39047   -            142   3.2e-17   62.8   0.0   1   1   2.7e-21   3.7e-17   62.7   0.0     2   140     3   138     2   138 0.95 Universal stress protein family
TerD                 PF02342.13   128 seq1012_BIOID39047   -            385   2.7e-44  149.9   0.0   1   2   1.7e-27   1.2e-23   83.2   0.0     1   128    45   156    45   156 0.93 Bacterial stress protein
TerD                 PF02342.13   128 seq1012_BIOID39047   -            385   2.7e-44  149.9   0.0   2   2   8.9e-22   6.1e-18   64.7   0.0     4   124   259   367   256   371 0.96 Bacterial stress protein
Tellurium_res        PF10138.4     99 seq1012_BIOID39047   -            385   4.5e-31  106.5   0.0   1   1   1.3e-34   8.9e-31  105.6   0.0     4    99   165   255   162   255 0.90 Tellurium resistance protein
MFS_2                PF13347.1    427 seq1013_BIOID39047   -            400   2.4e-71  240.2  30.7   1   1   2.1e-75   2.9e-71  239.9  21.3    86   426    18   363    11   364 0.96 MFS/sugar transport protein
Sdh_cyt              PF01127.17   121 seq1014_BIOID39047   -            115   8.9e-12   44.7  15.1   1   1   7.9e-16   1.1e-11   44.5  10.5    18   120    11   104     2   113 0.83 Succinate dehydrogenase/Fumarate reductase transmembrane subunit
Ribosomal_L19        PF01245.15   113 seq1016_BIOID39047   -            115   8.8e-51  170.3   2.5   1   1   7.2e-55   9.8e-51  170.1   1.8     2   112     3   113     2   114 0.99 Ribosomal protein L19
MCPsignal            PF00015.16   213 seq1017_BIOID39047   -            546   1.7e-70  236.8  47.0   1   1   7.7e-73   3.5e-69  232.4  20.0     2   212   333   525   331   526 0.99 Methyl-accepting chemotaxis protein (MCP) signalling domain
TarH                 PF02203.10   171 seq1017_BIOID39047   -            546   1.3e-30  106.3   2.2   1   1   2.9e-34   1.3e-30  106.3   1.5     2   166    12   177    11   189 0.95 Tar ligand binding domain homologue
HAMP                 PF00672.20    70 seq1017_BIOID39047   -            546   2.2e-14   53.2   0.7   1   1   4.7e-18   2.2e-14   53.2   0.5     2    68   205   271   204   273 0.93 HAMP domain
Transposase_mut      PF00872.13   381 seq1018_BIOID39047   -            258   3.5e-84  282.4   0.3   1   1   5.8e-88   3.9e-84  282.2   0.2   147   379     2   233     1   235 0.99 Transposase, Mutator family
MULE                 PF10551.4     93 seq1018_BIOID39047   -            258   3.6e-13   49.3   0.0   1   1   1.3e-16   9.1e-13   48.0   0.0    16    91    41   116    27   118 0.84 MULE transposase domain
Fer4_11              PF13247.1     99 seq1022_BIOID39047   -            294     4e-29  100.3  13.3   1   1   5.6e-32     7e-29   99.5   5.7     2    98    92   188    91   189 0.94 4Fe-4S dicluster domain
Form-deh_trans       PF09163.6     44 seq1022_BIOID39047   -            294   7.8e-20   69.9   0.0   1   1   1.1e-22   1.4e-19   69.1   0.0     1    44   246   289   246   290 0.96 Formate dehydrogenase N, transmembrane
Fer4_7               PF12838.2     52 seq1022_BIOID39047   -            294   2.6e-15   56.4  25.3   1   1   4.4e-11   5.5e-08   32.9   5.7     1    50    38   114    38   117 0.90 4Fe-4S dicluster domain
Fer4_9               PF13187.1     55 seq1022_BIOID39047   -            294   2.4e-13   50.0  27.1   1   1   4.6e-11   5.7e-08   32.7   7.7     1    55   132   184   132   184 0.97 4Fe-4S dicluster domain
Fer4_10              PF13237.1     52 seq1022_BIOID39047   -            294   1.9e-12   46.6  27.7   1   1   2.5e-11   3.1e-08   33.1   6.9     2    52    93   144    92   144 0.86 4Fe-4S dicluster domain
Fer4_2               PF12797.2     22 seq1022_BIOID39047   -            294   6.6e-11   41.3  34.8   1   1   6.4e-09     8e-06   25.3   2.4     4    20    33    49    31    51 0.91 4Fe-4S binding domain
Fer4_4               PF12800.2     17 seq1022_BIOID39047   -            294   9.9e-08   31.6  31.5   1   2   4.7e-05     0.059   13.6   1.8     3    15    38    50    36    56 0.91 4Fe-4S binding domain
Fer4_4               PF12800.2     17 seq1022_BIOID39047   -            294   9.9e-08   31.6  31.5   2   2     1e-07   0.00013   21.9   1.8     1    17   130   146   130   146 0.92 4Fe-4S binding domain
Fer4_3               PF12798.2     15 seq1022_BIOID39047   -            294   1.6e-07   31.2  41.8   1   3   0.00059      0.73   10.4   4.3     1    15   100   117   100   117 0.89 4Fe-4S binding domain
Fer4_3               PF12798.2     15 seq1022_BIOID39047   -            294   1.6e-07   31.2  41.8   2   3   6.7e-05     0.083   13.3   2.9     1    14   133   146   133   147 0.94 4Fe-4S binding domain
Fer4_3               PF12798.2     15 seq1022_BIOID39047   -            294   1.6e-07   31.2  41.8   3   3   3.4e-06    0.0042   17.4   2.5     1    15   160   183   160   183 0.98 4Fe-4S binding domain
Fer4                 PF00037.22    24 seq1022_BIOID39047   -            294   2.9e-07   29.7  37.6   1   1   4.1e-08   5.1e-05   22.5   2.0     5    22   130   147   126   149 0.87 4Fe-4S binding domain
Glutaredoxin         PF00462.19    60 seq1023_BIOID39047   -             81   7.9e-14   51.2   0.0   1   1   6.6e-18     9e-14   51.0   0.0     1    57     3    58     3    61 0.95 Glutaredoxin
SbmA_BacA            PF05992.7    315 seq1024_BIOID39047   -            406    2e-164  546.2  12.2   1   1  4.1e-168  2.8e-164  545.7   8.5     1   314    80   393    80   394 1.00 SbmA/BacA-like family
ABC_membrane_2       PF06472.10   282 seq1024_BIOID39047   -            406   4.2e-13   48.9   8.2   1   1   3.8e-16   2.6e-12   46.3   5.7    20   214    79   284    70   343 0.87 ABC transporter transmembrane region 2
HTH_8                PF02954.14    42 seq1025_BIOID39047   -             98     1e-14   53.6   0.3   1   1   1.1e-18   1.5e-14   53.0   0.2     2    42    55    95    54    95 0.98 Bacterial regulatory protein, Fis family
Thioredoxin          PF00085.15   104 seq1027_BIOID39047   -            109   3.5e-34  116.5   0.0   1   1   8.4e-38   3.8e-34  116.3   0.0     2   103     5   106     4   107 0.98 Thioredoxin
Thioredoxin_2        PF13098.1    112 seq1027_BIOID39047   -            109   1.6e-10   41.0   0.1   1   1   3.2e-13   1.4e-09   37.9   0.0     7   112    23   104    17   104 0.90 Thioredoxin-like domain
MucB_RseB            PF03888.9    285 seq1028_BIOID39047   -            318  2.9e-123  410.3   0.0   1   1  2.5e-127  3.4e-123  410.1   0.0     1   284    31   314    31   315 0.99 MucB/RseB family
Bac_export_2         PF01312.14   343 seq1029_BIOID39047   -            345  1.2e-100  336.6   3.7   1   1  9.7e-105  1.3e-100  336.5   2.6     1   341     1   339     1   341 0.99 FlhB HrpN YscU SpaS Family
DUF1044              PF06296.7    120 seq1031_BIOID39047   -            171   2.7e-45  152.9   1.7   1   1   2.3e-49   3.2e-45  152.7   1.2     1   120    49   168    49   168 1.00 Protein of unknown function (DUF1044)
FAD_binding_2        PF00890.19   421 seq1032_BIOID39047   -            588  2.6e-117  392.1   6.1   1   1    7e-121  3.2e-117  391.8   4.2     1   421     9   405     9   405 0.98 FAD binding domain
Succ_DH_flav_C       PF02910.15   129 seq1032_BIOID39047   -            588   3.1e-38  130.4   0.1   1   1   1.1e-41   5.1e-38  129.7   0.1     1   129   460   588   460   588 0.96 Fumarate reductase flavoprotein C-term
Flavodoxin_NdrI      PF07972.6    122 seq1034_BIOID39047   -            136   1.3e-46  157.3   0.0   1   1   1.1e-50   1.5e-46  157.1   0.0     1   122     5   123     5   123 0.97 NrdI Flavodoxin like
DUF1100              PF06500.6    411 seq1035_BIOID39047   -            414  1.1e-222  738.7   0.0   1   1  2.8e-226  1.3e-222  738.5   0.0     1   411     1   414     1   414 0.99 Alpha/beta hydrolase of unknown function (DUF1100)
Abhydrolase_5        PF12695.2    142 seq1035_BIOID39047   -            414   2.3e-08   33.7   0.0   1   1   9.2e-12   4.2e-08   32.9   0.0     1   121   196   375   196   392 0.75 Alpha/beta hydrolase family
Abhydrolase_6        PF12697.2    228 seq1035_BIOID39047   -            414   2.2e-06   27.6   0.5   1   1   9.9e-10   4.5e-06   26.6   0.1    12   107   208   326   197   390 0.70 Alpha/beta hydrolase family
NA37                 PF04245.8    326 seq1037_BIOID39047   -            335  2.4e-103  345.7   0.0   1   1    2e-107  2.7e-103  345.6   0.0     2   326    10   329     9   329 0.97 37-kD nucleoid-associated bacterial protein
N6_N4_Mtase          PF01555.13   231 seq1039_BIOID39047   -            294   7.1e-54  182.6   0.0   1   1   1.9e-57   8.8e-54  182.2   0.0     1   227    34   250    34   254 0.92 DNA methylase
Dak2                 PF02734.12   175 seq1041_BIOID39047   -            210   8.4e-58  194.7   0.5   1   1   7.2e-62   9.8e-58  194.5   0.3     1   173    32   204    32   206 0.98 DAK2 domain
Metalloenzyme        PF01676.13   262 seq1042_BIOID39047   -            514  4.5e-101  337.4   0.5   1   1  1.1e-104  5.2e-101  337.2   0.3     1   261     6   507     6   508 0.99 Metalloenzyme superfamily
iPGM_N               PF06415.8    223 seq1042_BIOID39047   -            514   6.9e-89  296.9   0.6   1   1   2.2e-92     1e-88  296.3   0.4     2   223    85   308    84   308 0.99 BPG-independent PGAM N-terminus (iPGM_N)
Phosphodiest         PF01663.17   364 seq1042_BIOID39047   -            514   2.3e-05   23.7   0.0   1   1   7.7e-09   3.5e-05   23.1   0.0   104   246   303   449   259   491 0.73 Type I phosphodiesterase / nucleotide pyrophosphatase
Ribonuc_red_lgC      PF02867.10   537 seq1043_BIOID39047   -            714  1.1e-151  505.9   0.0   1   1  1.2e-153  5.5e-150  500.3   0.0     1   537   175   694   175   694 0.96 Ribonucleotide reductase, barrel domain
RNR_N                PF08343.5     82 seq1043_BIOID39047   -            714   2.7e-29  100.6   0.1   1   1   1.5e-32   6.9e-29   99.3   0.1     1    82    16    97    16    97 0.99 Ribonucleotide reductase N-terminal
Ribonuc_red_lgN      PF00317.16    83 seq1043_BIOID39047   -            714   1.3e-12   47.2   0.0   1   1     7e-16   3.2e-12   45.9   0.0     2    82    99   171    98   172 0.95 Ribonucleotide reductase, all-alpha domain
HTH_31               PF13560.1     64 seq1044_BIOID39047   -            105   2.7e-08   33.7   0.1   1   1     9e-12   4.1e-08   33.1   0.1     4    48    48    91    48    96 0.93 Helix-turn-helix domain
HTH_19               PF12844.2     64 seq1044_BIOID39047   -            105   1.1e-07   31.7   0.0   1   1   3.3e-11   1.5e-07   31.2   0.0     2    46    48    94    47   102 0.83 Helix-turn-helix domain
HTH_3                PF01381.17    55 seq1044_BIOID39047   -            105   1.1e-07   31.4   0.0   1   1   3.6e-11   1.6e-07   30.9   0.0     1    45    50    94    50    96 0.94 Helix-turn-helix
ATP-synt_ab          PF00006.20   215 seq1045_BIOID39047   -            443   5.9e-42  143.4   0.0   1   1   2.9e-45   7.9e-42  143.0   0.0     3   214   183   388   181   389 0.95 ATP synthase alpha/beta family, nucleotide-binding domain
Rho_RNA_bind         PF07497.7     78 seq1045_BIOID39047   -            443   6.5e-42  140.9   0.1   1   1   4.2e-45   1.1e-41  140.1   0.0     1    78    73   150    73   150 0.98 Rho termination factor, RNA-binding domain
Rho_N                PF07498.7     43 seq1045_BIOID39047   -            443   8.2e-18   63.7   0.8   1   1   1.7e-20   4.8e-17   61.3   0.2     1    43    29    71    29    71 0.98 Rho termination factor, N-terminal domain
NACHT                PF05729.7    167 seq1045_BIOID39047   -            443   8.9e-05   22.0   0.0   1   1   6.2e-08   0.00017   21.1   0.0    12    96   207   297   203   311 0.80 NACHT domain
Peptidase_S49        PF01343.13   154 seq1046_BIOID39047   -            451   3.5e-46  156.6   0.7   1   1   8.2e-50   5.6e-46  156.0   0.5     2   153   145   295   144   296 0.97 Peptidase family S49
Fimbrial             PF00419.15   145 seq1047_BIOID39047   -            194   4.3e-13   49.5   0.0   1   1   4.3e-17   5.8e-13   49.1   0.0     3   144    29   193    27   194 0.76 Fimbrial protein
Aminotran_1_2        PF00155.16   363 seq1050_BIOID39047   -            412   1.7e-60  204.8   0.0   1   1   1.4e-64   1.9e-60  204.6   0.0     2   348    37   376    36   390 0.92 Aminotransferase class I and II
Cytochrom_B_N        PF00033.14   188 seq1051_BIOID39047   -            217   1.4e-20   73.3  19.2   1   1   2.5e-24   1.7e-20   73.0  13.3     4   188    10   186     7   186 0.92 Cytochrome b(N-terminal)/b6/petB
Ni_hydr_CYTB         PF01292.15   182 seq1051_BIOID39047   -            217   1.4e-18   66.8  17.8   1   1   2.5e-22   1.7e-18   66.5  12.3     5   182    13   186     9   186 0.89 Prokaryotic cytochrome b561
UTRA                 PF07702.8    141 seq1052_BIOID39047   -            236   2.1e-20   72.6   0.0   1   1   5.6e-24   3.8e-20   71.8   0.0     1   140    91   230    91   231 0.97 UTRA domain
GntR                 PF00392.16    64 seq1052_BIOID39047   -            236   6.3e-20   70.2   0.0   1   1   1.4e-23   9.4e-20   69.7   0.0     2    64     8    70     7    70 0.97 Bacterial regulatory proteins, gntR family
TerB                 PF05099.8    140 seq1053_BIOID39047   -            151   1.6e-22   79.5   0.1   1   1   1.4e-26   1.9e-22   79.3   0.0    11   135    15   149     5   151 0.93 Tellurite resistance protein TerB
RseC_MucC            PF04246.7    135 seq1055_BIOID39047   -            159   7.7e-41  138.7   1.1   1   1   6.9e-45   9.5e-41  138.4   0.8     1   134     8   141     8   142 0.99 Positive regulator of sigma(E), RseC/MucC
EIIA-man             PF03610.11   116 seq1056_BIOID39047   -            472   2.2e-26   92.0   2.8   1   1   1.3e-29   4.5e-26   91.0   2.0     2   116     4   121     3   121 0.98 PTS system fructose IIA component
PEP-utilisers_N      PF05524.8    123 seq1056_BIOID39047   -            472   3.3e-23   81.7   0.5   1   1   9.5e-27   3.3e-23   81.7   0.4    12   122   257   368   256   369 0.96 PEP-utilising enzyme, N-terminal
PTS-HPr              PF00381.14    84 seq1056_BIOID39047   -            472     4e-20   71.3   0.6   1   1     4e-23   1.4e-19   69.6   0.0     5    83   159   237   155   238 0.96 PTS HPr component phosphorylation site
PEP-utilizers        PF00391.18    81 seq1056_BIOID39047   -            472   1.1e-16   60.0   0.0   1   1   7.5e-20   2.6e-16   58.8   0.0     3    79   388   464   386   466 0.92 PEP-utilising enzyme, mobile domain
DUF1615              PF07759.7    319 seq1058_BIOID39047   -            364  1.3e-147  490.5   0.0   1   1  1.1e-151  1.5e-147  490.3   0.0     2   318    49   363    48   364 0.99 Protein of unknown function (DUF1615)
VirB8                PF04335.8    212 seq1059_BIOID39047   -            244   1.5e-58  197.7   0.1   1   1   1.3e-62   1.8e-58  197.5   0.1     2   212    32   241    31   241 0.97 VirB8 protein
Fumerase             PF05681.9    271 seq1060_BIOID39047   -            548   2.2e-89  299.0   0.0   1   1   4.1e-93   2.8e-89  298.6   0.0     2   271    48   328    47   328 0.98 Fumarate hydratase (Fumerase)
Fumerase_C           PF05683.7    206 seq1060_BIOID39047   -            548   1.8e-84  281.9   0.0   1   1   5.4e-88   3.7e-84  280.8   0.0     1   204   332   539   332   541 0.98 Fumarase C-terminus
DUF2556              PF10831.3     53 seq1063_BIOID39047   -             59   9.6e-40  133.9   6.0   1   1   7.8e-44   1.1e-39  133.7   4.2     1    53     1    53     1    53 0.99 Protein of unknown function (DUF2556)
TerC                 PF03741.11   184 seq1065_BIOID39047   -            346   4.4e-55  185.8   7.1   1   1   3.2e-59   4.4e-55  185.8   4.9     1   183    73   300    73   301 0.97 Integral membrane protein TerC family
PseudoU_synth_2      PF00849.17   164 seq1066_BIOID39047   -            290   5.8e-16   58.6   0.1   1   1   3.6e-18   2.5e-14   53.3   0.1     2   164    69   195    68   195 0.85 RNA pseudouridylate synthase
S4                   PF01479.20    48 seq1066_BIOID39047   -            290   2.6e-14   52.2   1.5   1   1   1.1e-17   7.6e-14   50.7   0.0     1    48     7    52     7    52 0.98 S4 domain
Glycos_transf_2      PF00535.21   169 seq1068_BIOID39047   -            279   2.5e-29  101.9   0.0   1   1   9.5e-33   4.3e-29  101.2   0.0     1   125     8   132     8   172 0.84 Glycosyl transferase family 2
Glyco_tranf_2_3      PF13641.1    230 seq1068_BIOID39047   -            279   4.9e-10   39.5   0.0   1   1   1.3e-13   5.9e-10   39.2   0.0     3   111     7   109     4   187 0.85 Glycosyltransferase like family 2
Crl                  PF07417.7    127 seq1070_BIOID39047   -            133     1e-54  183.5   0.1   1   1   8.7e-59   1.2e-54  183.3   0.1     2   122     3   123     2   131 0.96 Transcriptional regulator Crl
AP_endonuc_2         PF01261.19   211 seq1074_BIOID39047   -            326   3.1e-14   52.6   0.1   1   1   3.4e-18   4.7e-14   52.0   0.1     1   204    41   222    41   229 0.91 Xylose isomerase-like TIM barrel
SNF2_N               PF00176.18   296 seq1075_BIOID39047   -            952   1.4e-20   73.3   0.1   1   1     7e-23   2.4e-19   69.2   0.0    19   196   123   300    51   376 0.78 SNF2 family N-terminal domain
Helicase_C           PF00271.26    78 seq1075_BIOID39047   -            952   1.9e-09   37.1   0.1   1   1   7.6e-12   2.6e-08   33.4   0.0     5    78   472   548   468   548 0.86 Helicase conserved C-terminal domain
ResIII               PF04851.10   184 seq1075_BIOID39047   -            952   2.7e-09   37.0   0.1   1   1   5.1e-12   1.7e-08   34.3   0.0    20   183   120   272    76   273 0.73 Type III restriction enzyme, res subunit
DEAD                 PF00270.24   173 seq1075_BIOID39047   -            952   9.1e-08   31.6   0.0   1   1   7.3e-11   2.5e-07   30.2   0.0    14   168   123   274   109   279 0.67 DEAD/DEAH box helicase
GTP_EFTU             PF00009.22   188 seq1077_BIOID39047   -            599   7.5e-52  175.3   0.0   1   1   6.2e-55   1.7e-51  174.2   0.0     1   187     2   181     2   182 0.94 Elongation factor Tu GTP binding domain
LepA_C               PF06421.7    108 seq1077_BIOID39047   -            599   6.9e-52  173.7   3.3   1   1   4.3e-55   1.2e-51  173.0   2.3     1   107   487   593   487   594 0.99 GTP-binding protein LepA C-terminus
EFG_C                PF00679.19    89 seq1077_BIOID39047   -            599   3.3e-19   68.4   0.0   1   1   2.5e-22   6.9e-19   67.3   0.0     2    86   399   483   398   486 0.95 Elongation factor G C-terminus
GTP_EFTU_D2          PF03144.20    74 seq1077_BIOID39047   -            599   8.8e-10   38.4   0.3   1   1   7.1e-13   1.9e-09   37.3   0.2     1    74   205   275   205   275 0.86 Elongation factor Tu domain 2
Ras                  PF00071.17   162 seq1077_BIOID39047   -            599   8.7e-05   21.8   0.0   1   1   5.7e-08   0.00016   21.0   0.0    30   160    52   180    42   182 0.79 Ras family
DUF905               PF06006.7     71 seq1082_BIOID39047   -             51   4.5e-20   70.6   0.1   1   1   3.6e-24   4.9e-20   70.5   0.0     2    46     7    51     6    51 0.96 Bacterial protein of unknown function (DUF905)
Fer2_3               PF13085.1    110 seq1083_BIOID39047   -            238   6.5e-31  106.2   0.0   1   1   2.8e-34   9.5e-31  105.7   0.0     2   109     5   111     4   112 0.93 2Fe-2S iron-sulfur cluster binding domain
Fer4_17              PF13534.1     61 seq1083_BIOID39047   -            238     2e-10   40.7   0.8   1   1   1.1e-13   3.9e-10   39.8   0.5     1    61   148   221   148   221 0.80 4Fe-4S dicluster domain
Fer4_8               PF13183.1     57 seq1083_BIOID39047   -            238   1.3e-09   37.8   1.5   1   1     8e-13   2.7e-09   36.7   1.0     2    56   146   219   145   220 0.71 4Fe-4S dicluster domain
Fer4_18              PF13746.1     69 seq1083_BIOID39047   -            238   3.3e-07   30.5   1.1   1   1     1e-09   3.5e-06   27.2   0.1     2    67   155   221   154   223 0.97 4Fe-4S dicluster domain
Usher                PF00577.15   552 seq1087_BIOID39047   -            863  1.4e-207  690.7  29.9   1   1    3e-211  1.4e-207  690.7  20.7     1   552   231   773   231   773 0.99 Type VII secretion system (T7SS), usher protein
PapC_N               PF13954.1    146 seq1087_BIOID39047   -            863   1.6e-47  160.6   0.1   1   1   7.7e-51   3.5e-47  159.5   0.1     1   146    68   217    68   217 0.98 PapC N-terminal domain
PapC_C               PF13953.1     68 seq1087_BIOID39047   -            863   5.2e-21   73.9   0.1   1   1   2.6e-24   1.2e-20   72.8   0.1     2    67   784   850   783   851 0.95 PapC C-terminal domain
CagX                 PF03524.10   215 seq1089_BIOID39047   -            256   9.3e-57  191.6   0.5   1   1   8.7e-61   1.2e-56  191.2   0.3     1   213    32   229    32   231 0.97 Conjugal transfer protein
Peptidase_M23        PF01551.17    96 seq1090_BIOID39047   -            427   2.2e-25   88.4   0.2   1   1   3.6e-29     5e-25   87.2   0.1     3    96   328   421   327   421 0.98 Peptidase family M23
HDPD                 PF02924.9    118 seq1091_BIOID39047   -            115   9.3e-18   64.0   0.4   1   1   7.5e-22     1e-17   63.8   0.3     2   115     4   109     3   112 0.93 Bacteriophage lambda head decoration protein D
DUF1401              PF07180.6    146 seq1093_BIOID39047   -            137   2.5e-70  234.7   2.0   1   1     2e-74   2.8e-70  234.6   1.4     1   146     1   137     1   137 0.96 Protein of unknown function (DUF1401)
Glycos_transf_4      PF00953.16   159 seq1094_BIOID39047   -            367   1.1e-28   99.9  21.3   1   1   7.8e-33   1.1e-28   99.9  14.8     3   157    75   233    73   235 0.94 Glycosyl transferase family 4
DUF932               PF06067.6    239 seq1096_BIOID39047   -            273     7e-63  212.0   0.0   1   1   5.8e-67     8e-63  211.8   0.0     1   239    37   262    37   262 0.99 Domain of unknown function (DUF932)
YbhQ                 PF11076.3    135 seq1099_BIOID39047   -            136   4.3e-79  262.5  13.2   1   1   3.7e-83   5.1e-79  262.3   9.1     1   134     1   132     1   134 0.98 Putative inner membrane protein YbhQ
tRNA-synt_2          PF00152.15   335 seq1100_BIOID39047   -            335   5.4e-70  235.6   0.0   1   1     5e-74   6.9e-70  235.3   0.0    21   333    25   333    14   335 0.88 tRNA synthetases class II (D, K and N)
DUF519               PF04378.8    245 seq1102_BIOID39047   -            280  3.8e-115  382.9   0.0   1   1  3.2e-119  4.4e-115  382.7   0.0     1   245    33   278    33   278 1.00 Protein of unknown function (DUF519)
Phage_cap_E          PF03864.10   329 seq1105_BIOID39047   -            342   5.5e-60  202.9   0.1   1   1   4.5e-64   6.2e-60  202.7   0.0     1   329     4   341     4   341 0.93 Phage major capsid protein E
TerD                 PF02342.13   128 seq1106_BIOID39047   -            192   8.5e-51  170.9   0.1   1   1   8.3e-55   1.1e-50  170.5   0.1     1   127    60   183    60   184 0.99 Bacterial stress protein
HlyD                 PF00529.15   306 seq1110_BIOID39047   -            385   1.5e-81  273.9  13.7   1   1     5e-85   1.7e-81  273.7   9.5     1   306    63   360    63   360 0.99 HlyD family secretion protein
HlyD_2               PF12700.2    328 seq1110_BIOID39047   -            385   4.2e-19   68.7   2.2   1   1   1.4e-22   4.9e-19   68.5   1.5     2   328    44   360    43   360 0.82 HlyD family secretion protein
HlyD_3               PF13437.1    105 seq1110_BIOID39047   -            385   1.2e-15   57.6   4.6   1   1   7.4e-15   2.5e-11   43.7   0.2     1   105   174   289   174   289 0.94 HlyD family secretion protein
Biotin_lipoyl_2      PF13533.1     50 seq1110_BIOID39047   -            385     3e-13   49.0   0.2   1   1   8.2e-12   2.8e-08   33.1   0.0     4    49    66   111    59   121 0.88 Biotin-lipoyl like
Hexapep              PF00132.19    36 seq1111_BIOID39047   -             84   1.2e-10   40.2  11.0   1   1   2.2e-12   3.1e-08   32.6   3.4     2    34    31    63    30    65 0.96 Bacterial transferase hexapeptide (six repeats)
DUF1338              PF07063.8    302 seq1114_BIOID39047   -            447   8.6e-96  320.4   0.1   1   1  7.3e-100     1e-95  320.2   0.1     1   302    11   401    11   401 0.98 Domain of unknown function (DUF1338)
MFS_1                PF07690.11   354 seq1115_BIOID39047   -            421   3.6e-23   81.7  32.6   1   1   2.6e-27   3.6e-23   81.7  22.6    21   351    32   365    13   367 0.79 Major Facilitator Superfamily
Ribonuc_red_sm       PF00268.16   281 seq1117_BIOID39047   -            319   2.8e-82  275.7   0.2   1   1   2.4e-86   3.3e-82  275.5   0.1     1   280     1   280     1   281 0.97 Ribonucleotide reductase, small chain
TrbI                 PF03743.9    187 seq1118_BIOID39047   -            379   4.3e-55  186.0   0.3   1   1   3.1e-59   4.3e-55  186.0   0.2     1   187   194   372   194   372 0.95 Bacterial conjugation TrbI-like protein
Trehalase            PF01204.13   512 seq1119_BIOID39047   -            565  1.8e-169  564.4   5.5   1   1  4.8e-173  2.2e-169  564.2   3.8     1   511    55   532    55   533 0.97 Trehalase
GDE_C                PF06202.9    370 seq1119_BIOID39047   -            565   2.8e-11   42.6   0.0   1   1   1.1e-14   5.1e-11   41.7   0.0    46   273   171   441   153   448 0.88 Amylo-alpha-1,6-glucosidase
Glycos_transf_1      PF00534.15   172 seq1120_BIOID39047   -            405   8.8e-08   31.6   0.0   1   1     3e-11     2e-07   30.4   0.0    74   135   287   349   284   372 0.85 Glycosyl transferases group 1
Transket_pyr         PF02779.19   178 seq1121_BIOID39047   -            933   5.3e-67  224.6   0.0   1   1   1.3e-70     9e-67  223.8   0.0     3   178   591   785   589   785 0.99 Transketolase, pyrimidine binding domain
E1_dh                PF00676.15   300 seq1121_BIOID39047   -            933   1.7e-46  158.1   0.0   1   1   5.4e-50   3.7e-46  157.1   0.0    15   282   219   511   207   516 0.84 Dehydrogenase E1 component
DUF2754              PF10953.3     70 seq1122_BIOID39047   -             79   2.1e-47  158.9   2.6   1   1   1.9e-51   2.6e-47  158.6   1.8     1    70    10    79    10    79 0.99 Protein of unknown function (DUF2754)
DUF3442              PF11924.3    280 seq1125_BIOID39047   -           1418  3.9e-105  351.3   0.4   1   1  1.4e-108  3.9e-105  351.3   0.3     2   280    71   350    70   350 0.99 Protein of unknown function (DUF3442)
Big_1                PF02369.11   100 seq1125_BIOID39047   -           1418     4e-53  177.3  96.9   1   3   3.4e-17   9.3e-14   51.0   7.8     4    97   993  1086   990  1088 0.87 Bacterial Ig-like domain (group 1)
Big_1                PF02369.11   100 seq1125_BIOID39047   -           1418     4e-53  177.3  96.9   2   3   1.5e-15   4.1e-12   45.7   1.7    10    96  1098  1185  1089  1191 0.82 Bacterial Ig-like domain (group 1)
Big_1                PF02369.11   100 seq1125_BIOID39047   -           1418     4e-53  177.3  96.9   3   3   1.4e-15   3.9e-12   45.8   9.8     2    95  1193  1287  1191  1292 0.87 Bacterial Ig-like domain (group 1)
Antirestrict         PF03230.8     94 seq1126_BIOID39047   -            161   4.7e-39  132.1   0.2   1   1   4.7e-43   6.4e-39  131.7   0.1     1    94    64   161    64   161 0.98 Antirestriction protein
DAHP_synth_1         PF00793.15   272 seq1127_BIOID39047   -            379  2.5e-102  341.0   0.0   1   1  2.3e-106  3.2e-102  340.7   0.0     8   271    64   363    43   364 0.96 DAHP synthetase I family
Lyase_1              PF00206.15   312 seq1128_BIOID39047   -            467  1.1e-125  418.9   0.1   1   1  2.2e-129  1.5e-125  418.4   0.1     1   312    12   342    12   342 0.98 Lyase
FumaraseC_C          PF10415.4     55 seq1128_BIOID39047   -            467   3.7e-26   90.8   0.7   1   1   1.6e-29   1.1e-25   89.3   0.1     1    54   408   461   408   462 0.98 Fumarase C C-terminus
TerD                 PF02342.13   128 seq1129_BIOID39047   -            191   6.2e-49  164.9   0.2   1   1   7.1e-53   9.7e-49  164.3   0.1     1   128    60   184    60   184 0.99 Bacterial stress protein
AA_kinase            PF00696.23   241 seq1131_BIOID39047   -            396   4.4e-43  147.4   2.1   1   1   8.2e-47   5.6e-43  147.1   1.5     2   240    35   263    34   264 0.93 Amino acid kinase family
PUA                  PF01472.15    74 seq1131_BIOID39047   -            396     1e-22   79.4   0.1   1   1   4.6e-26   3.1e-22   77.9   0.1     1    74   305   379   305   379 0.98 PUA domain
Porin_1              PF00267.16   337 seq1133_BIOID39047   -            377  4.4e-148  492.9  27.0   1   1  7.2e-152  4.9e-148  492.7  18.7     1   337    27   377    27   377 0.98 Gram-negative porin
Porin_4              PF13609.1    311 seq1133_BIOID39047   -            377   9.9e-25   87.5  37.3   1   1     2e-28   1.4e-24   87.1  25.9     5   304    13   347     6   354 0.79 Gram-negative porin
Polysacc_deac_2      PF04748.8    213 seq1134_BIOID39047   -            319   9.8e-81  269.7   0.4   1   1   8.6e-85   1.2e-80  269.4   0.3     1   212    28   238    28   239 0.99 Divergent polysaccharide deacetylase
Pyr_redox_2          PF07992.9    200 seq1135_BIOID39047   -            450   4.6e-43  147.3   1.5   1   1   2.2e-46   7.4e-43  146.6   0.7     2   196     7   305     6   308 0.95 Pyridine nucleotide-disulphide oxidoreductase
Pyr_redox_dim        PF02852.17   110 seq1135_BIOID39047   -            450   3.9e-37  126.5   0.7   1   1   1.8e-39   6.1e-36  122.6   0.2     1   110   339   450   339   450 0.99 Pyridine nucleotide-disulphide oxidoreductase, dimerisation domain
Pyr_redox            PF00070.22    80 seq1135_BIOID39047   -            450   5.3e-18   65.0   0.0   1   1   5.6e-21   1.9e-17   63.2   0.0     1    80   169   249   169   250 0.96 Pyridine nucleotide-disulphide oxidoreductase
Pyr_redox_3          PF13738.1    203 seq1135_BIOID39047   -            450   3.3e-09   36.9   0.1   1   1   7.3e-11   2.5e-07   30.8   0.0     3   200    10   200     8   203 0.77 Pyridine nucleotide-disulphide oxidoreductase
Wzz                  PF02706.10   152 seq1136_BIOID39047   -            348   5.4e-15   55.4   1.7   1   1   8.6e-19   1.2e-14   54.3   1.2     1   113    15   188    15   247 0.69 Chain length determinant protein
Peptidase_S24        PF00717.18    70 seq1139_BIOID39047   -            324   8.7e-21   73.2   0.1   1   1   2.5e-24   1.7e-20   72.2   0.1     1    63    86   159    86   170 0.92 Peptidase S24-like
Peptidase_S26        PF10502.4    138 seq1139_BIOID39047   -            324   6.3e-09   35.3   0.0   1   1   2.1e-11   1.4e-07   30.9   0.0    96   138   260   302   233   302 0.84 Signal peptidase, peptidase S26
AA_permease_2        PF13520.1    426 seq1140_BIOID39047   -            514   1.9e-32  112.2  60.8   1   1   3.8e-36   2.6e-32  111.8  42.2     2   419    23   482    22   497 0.77 Amino acid permease
AA_permease          PF00324.16   479 seq1140_BIOID39047   -            514   3.5e-14   51.8  53.2   1   1   3.1e-17   2.1e-13   49.3  36.9    12   446    33   479    22   501 0.72 Amino acid permease
Packaging_FI         PF14000.1    125 seq1142_BIOID39047   -            124     5e-40  136.4   2.5   1   1   4.1e-44   5.6e-40  136.3   1.8     1   125     3   121     3   121 0.98 DNA packaging protein FI
Glyco_transf_9       PF01075.12   247 seq1145_BIOID39047   -            350   1.2e-07   31.0   0.0   1   1     2e-11   2.8e-07   29.9   0.0   127   220   228   318   167   342 0.75 Glycosyltransferase family 9 (heptosyltransferase)
ACR_tran             PF00873.14  1021 seq1148_BIOID39047   -           1034         0 1450.4  22.8   1   1         0         0 1450.2  15.8     1  1021     1  1029     1  1029 1.00 AcrB/AcrD/AcrF family
SecD_SecF            PF02355.11   189 seq1148_BIOID39047   -           1034   1.1e-07   31.1  31.7   1   1   3.1e-08   0.00014   21.0   5.2    31   180   870  1018   856  1029 0.84 Protein export membrane protein
MMPL                 PF03176.10   333 seq1148_BIOID39047   -           1034   8.7e-06   24.5   9.7   1   1   1.9e-09   8.7e-06   24.5   6.7   135   306   330   500   289   525 0.78 MMPL family
PseudoU_synth_2      PF00849.17   164 seq1149_BIOID39047   -            231   5.4e-18   65.2   0.0   1   1   1.5e-21   9.9e-18   64.3   0.0     2   164    62   192    61   192 0.90 RNA pseudouridylate synthase
S4                   PF01479.20    48 seq1149_BIOID39047   -            231   6.5e-09   34.9   0.1   1   1   1.8e-12   1.2e-08   34.0   0.1     1    47     1    46     1    47 0.91 S4 domain
DUF2545              PF10810.3     80 seq1150_BIOID39047   -             80   1.4e-48  163.0  13.0   1   1   1.2e-52   1.6e-48  162.8   9.0     1    80     1    80     1    80 0.99 Protein of unknown function (DUF2545)
Phage_attach         PF05354.6    117 seq1152_BIOID39047   -            123   1.8e-58  195.0   0.1   1   1   2.9e-62     2e-58  194.9   0.1     1   117     7   123     7   123 1.00 Phage Head-Tail Attachment
Gifsy-2              PF13856.1     95 seq1152_BIOID39047   -            123   2.9e-29  100.9   0.0   1   1   4.8e-33   3.3e-29  100.7   0.0     1    95    10   111    10   111 0.99 ATP-binding sugar transporter from pro-phage
ABC_tran             PF00005.22   118 seq1156_BIOID39047   -            400   3.7e-26   91.6   0.0   1   1   2.3e-29     8e-26   90.6   0.0     1   117    68   192    68   193 0.97 ABC transporter
CBS                  PF00571.23    57 seq1156_BIOID39047   -            400   2.7e-06   26.8   0.0   1   1   3.5e-07    0.0012   18.3   0.0    32    55   369   392   346   394 0.86 CBS domain
TerD                 PF02342.13   128 seq1157_BIOID39047   -            413     7e-45  151.8   0.0   1   2   7.5e-24   3.4e-20   72.0   0.0     1   128    51   158    51   158 0.94 Bacterial stress protein
TerD                 PF02342.13   128 seq1157_BIOID39047   -            413     7e-45  151.8   0.0   2   2   1.2e-25   5.6e-22   77.7   0.0     3   128   233   366   231   366 0.97 Bacterial stress protein
VWA_2                PF13519.1    172 seq1157_BIOID39047   -            413   1.3e-10   41.5   0.0   1   1   7.7e-14   3.5e-10   40.1   0.0     2   147   214   365   213   398 0.77 von Willebrand factor type A domain
Copine               PF07002.11   146 seq1157_BIOID39047   -            413     1e-05   25.2   0.0   1   1   5.8e-09   2.6e-05   23.8   0.0    14   146   234   355   226   355 0.79 Copine
MdoG                 PF04349.7    484 seq1161_BIOID39047   -            551  5.7e-151  502.9   0.1   1   1    5e-155  6.8e-151  502.6   0.1     1   482    45   534    45   536 0.92 Periplasmic glucan biosynthesis protein, MdoG
PDH                  PF02153.12   258 seq1163_BIOID39047   -            373   1.5e-31  109.1   0.0   1   1   7.9e-35   3.6e-31  107.8   0.0    37   257   134   344   123   345 0.93 Prephenate dehydrogenase
CM_2                 PF01817.16    81 seq1163_BIOID39047   -            373   4.9e-24   84.1   0.2   1   1   2.4e-27   1.1e-23   82.9   0.1     1    80     9    88     9    89 0.98 Chorismate mutase type II
Minor_tail_Z         PF06763.6    189 seq1164_BIOID39047   -            177   3.6e-77  258.1  12.1   1   1   3.4e-81   4.7e-77  257.8   8.4     1   189     3   177     3   177 0.98 Prophage minor tail protein Z (GPZ)
Epimerase_2          PF02350.14   346 seq1167_BIOID39047   -            390  1.1e-126  422.2   0.0   1   1  9.4e-131  1.3e-126  421.9   0.0     2   346    36   384    35   384 0.97 UDP-N-acetylglucosamine 2-epimerase
Aldedh               PF00171.17   462 seq1168_BIOID39047   -            417   1.2e-20   73.2   3.4   1   1   2.2e-20     3e-16   58.6   1.0    37   298     8   282     2   304 0.81 Aldehyde dehydrogenase family
Methyltransf_26      PF13659.1    117 seq1169_BIOID39047   -           1635   3.7e-11   42.9   0.1   1   1   2.4e-14   3.3e-10   39.9   0.1     2   116   597  1073   596  1074 0.94 Methyltransferase domain
Chorismate_bind      PF00425.13   257 seq1170_BIOID39047   -            520   3.5e-81  272.2   0.0   1   1   7.5e-85   5.2e-81  271.6   0.0     2   257   242   502   241   502 0.96 chorismate binding enzyme
Anth_synt_I_N        PF04715.8    140 seq1170_BIOID39047   -            520   3.3e-19   69.1   0.0   1   1   4.5e-22     3e-18   66.0   0.0     3   139    19   192    17   193 0.91 Anthranilate synthase component I, N terminal region
MFS_1                PF07690.11   354 seq1171_BIOID39047   -            396   1.2e-45  155.6  55.2   1   1   2.7e-49   1.2e-45  155.6  38.3     2   353    16   358    15   359 0.86 Major Facilitator Superfamily
Sugar_tr             PF00083.19   451 seq1171_BIOID39047   -            396   9.5e-12   44.1  15.3   1   1   2.1e-15   9.5e-12   44.1  10.6    48   191    47   184    35   189 0.94 Sugar (and other) transporter
TRI12                PF06609.8    599 seq1171_BIOID39047   -            396   1.5e-06   26.5   6.8   1   1   3.3e-10   1.5e-06   26.5   4.7    64   215    30   183     2   202 0.71 Fungal trichothecene efflux pump (TRI12)
Usp                  PF00582.21   140 seq1172_BIOID39047   -            144   1.3e-28   99.8   0.7   1   1   1.1e-32   1.5e-28   99.6   0.5     1   140     1   144     1   144 0.99 Universal stress protein family
Fimbrial             PF00419.15   145 seq1173_BIOID39047   -            363     6e-21   75.0   0.5   1   1   4.4e-25     6e-21   75.0   0.4     2   143   211   361   210   363 0.85 Fimbrial protein
YfdX                 PF10938.3    155 seq1174_BIOID39047   -            211   1.7e-51  173.7   4.2   1   1   1.3e-55   1.7e-51  173.7   2.9     1   153    55   207    55   209 0.99 YfdX protein
Anti-adapt_IraP      PF10796.4     87 seq1175_BIOID39047   -             86   1.7e-37  127.5   2.4   1   1   1.3e-41   1.8e-37  127.4   1.7     1    87     1    86     1    86 0.99 Sigma-S stabilisation anti-adaptor protein
Ribonuclease_3       PF00636.21   114 seq1176_BIOID39047   -            226   5.6e-21   75.0   0.0   1   1   2.4e-24   1.6e-20   73.5   0.0     1   113    38   127    38   128 0.90 Ribonuclease III domain
dsrm                 PF00035.20    67 seq1176_BIOID39047   -            226   8.7e-15   54.9   0.0   1   1   2.1e-18   1.5e-14   54.2   0.0     1    67   156   223   156   223 0.95 Double-stranded RNA binding motif
Phage_tail_U         PF06141.6    133 seq1178_BIOID39047   -            131   9.6e-64  213.2   1.2   1   1   7.8e-68   1.1e-63  213.0   0.9     1   133     1   131     1   131 0.99 Phage minor tail protein U
PGI                  PF00342.14   486 seq1180_BIOID39047   -            549  8.9e-235  779.5   0.1   1   1  7.4e-239    1e-234  779.3   0.0     1   486    52   541    52   541 0.99 Phosphoglucose isomerase
DUF904               PF06005.7     72 seq1181_BIOID39047   -             79     3e-28   97.7  17.2   1   1   2.6e-32   3.6e-28   97.5  11.9     1    72     1    79     1    79 0.99 Protein of unknown function (DUF904)
Alk_phosphatase      PF00245.15   421 seq1183_BIOID39047   -            494  1.2e-145  485.3   3.1   1   1  2.6e-146  1.2e-142  475.4   2.2     1   421    87   493    87   493 0.99 Alkaline phosphatase
Metalloenzyme        PF01676.13   262 seq1183_BIOID39047   -            494   2.6e-07   30.0   3.7   1   1   5.6e-10   2.5e-06   26.8   0.6   136   228   345   470   324   491 0.84 Metalloenzyme superfamily
Phosphodiest         PF01663.17   364 seq1183_BIOID39047   -            494   5.1e-05   22.6   0.0   1   1   1.7e-08     8e-05   22.0   0.0   160   254   338   430   248   471 0.72 Type I phosphodiesterase / nucleotide pyrophosphatase
ATP_bind_3           PF01171.15   182 seq1189_BIOID39047   -            311   1.1e-14   54.2   0.0   1   1   1.3e-18   1.7e-14   53.5   0.0     2   161    42   205    41   209 0.84 PP-loop family
BPD_transp_1         PF00528.17   185 seq1191_BIOID39047   -            354   2.5e-26   92.2  16.2   1   1   1.8e-30   2.5e-26   92.2  11.2     1   176   163   324   163   332 0.91 Binding-protein-dependent transport system inner membrane component
Glycos_transf_2      PF00535.21   169 seq1192_BIOID39047   -            248   1.9e-16   60.0   0.0   1   1   1.7e-20   2.3e-16   59.8   0.0     1   105     4   108     4   179 0.84 Glycosyl transferase family 2
DUF2645              PF10840.3    103 seq1195_BIOID39047   -            104   4.6e-47  158.3   8.5   1   1   3.7e-51     5e-47  158.1   5.9     1   103     1   103     1   103 1.00 Protein of unknown function (DUF2645)
MMR_HSR1             PF01926.18   114 seq1196_BIOID39047   -            301   7.1e-22   77.4   0.1   1   1   7.3e-25   1.2e-21   76.6   0.1     2   114    11   125    10   125 0.81 50S ribosome-binding GTPase
KH_2                 PF07650.12    78 seq1196_BIOID39047   -            301   2.1e-18   65.5   0.7   1   1   3.5e-21     6e-18   64.0   0.5     1    77   209   285   209   286 0.94 KH domain
FeoB_N               PF02421.13   189 seq1196_BIOID39047   -            301   4.9e-14   51.8   0.1   1   1   4.2e-17   7.2e-14   51.3   0.0     3   164    11   177    10   203 0.82 Ferrous iron transport protein B
GTP_EFTU             PF00009.22   188 seq1196_BIOID39047   -            301   4.1e-10   39.3   0.9   1   1   1.1e-11   1.9e-08   33.8   0.6     6   187    11   174     9   175 0.67 Elongation factor Tu GTP binding domain
Dynamin_N            PF00350.18   168 seq1196_BIOID39047   -            301   9.1e-08   31.9   0.1   1   1   2.7e-08   4.7e-05   23.1   0.1     1    35    11    45    11    58 0.84 Dynamin family
PduV-EutP            PF10662.4    143 seq1196_BIOID39047   -            301   5.3e-07   29.1   0.3   1   1     4e-09   6.8e-06   25.5   0.2     4   141    11   169     9   171 0.72 Ethanolamine utilisation - propanediol utilisation
AIG1                 PF04548.11   212 seq1196_BIOID39047   -            301   4.7e-07   29.0   0.0   1   1   4.8e-10   8.2e-07   28.2   0.0     3   109    11   114    10   119 0.75 AIG1 family
Miro                 PF08477.8    119 seq1196_BIOID39047   -            301   1.5e-05   25.3   0.0   1   1   2.4e-08   4.1e-05   23.9   0.0     2   119    11   127    11   127 0.63 Miro-like protein
HTH_Tnp_1            PF01527.15    76 seq1197_BIOID39047   -            139   6.9e-17   61.0   0.2   1   1   1.9e-20   1.3e-16   60.1   0.0     2    50     9    58     7    93 0.81 Transposase
HTH_23               PF13384.1     50 seq1197_BIOID39047   -            139   4.2e-07   29.3   0.0   1   1   9.7e-11   6.6e-07   28.6   0.0     6    45    18    58    13    64 0.89 Homeodomain-like domain
HTH_5                PF01022.15    47 seq1198_BIOID39047   -            117   2.6e-18   65.2   1.9   1   1   6.1e-22   4.2e-18   64.6   1.3     1    45    15    60    15    62 0.98 Bacterial regulatory protein, arsR family
HTH_20               PF12840.2     61 seq1198_BIOID39047   -            117   4.7e-11   42.2   0.3   1   1   9.9e-15   6.8e-11   41.7   0.2     2    61     8    67     7    67 0.97 Helix-turn-helix domain
UDPG_MGDP_dh_N       PF03721.9    185 seq1199_BIOID39047   -            420   2.5e-61  206.1   0.2   1   1   7.1e-63   2.4e-59  199.7   0.0     2   183     5   189     4   191 0.96 UDP-glucose/GDP-mannose dehydrogenase family, NAD binding domain
UDPG_MGDP_dh         PF00984.14    96 seq1199_BIOID39047   -            420     4e-30  103.7   0.0   1   1   2.3e-33     8e-30  102.7   0.0     2    93   206   292   205   296 0.88 UDP-glucose/GDP-mannose dehydrogenase family, central domain
UDPG_MGDP_dh_C       PF03720.10   106 seq1199_BIOID39047   -            420   7.5e-19   67.7   0.0   1   1   5.7e-22   1.9e-18   66.4   0.0     1   104   324   419   324   420 0.91 UDP-glucose/GDP-mannose dehydrogenase family, UDP binding domain
NAD_binding_2        PF03446.10   162 seq1199_BIOID39047   -            420     7e-07   29.1   0.1   1   1   2.1e-09   7.1e-06   25.8   0.0     2   110     4   136     3   141 0.76 NAD binding domain of 6-phosphogluconate dehydrogenase
YcgR                 PF07317.7    108 seq1202_BIOID39047   -            244   1.7e-38  130.5   0.0   1   1   3.7e-42   2.5e-38  130.0   0.0     1   108     7   111     7   111 0.99 Flagellar regulator YcgR
PilZ                 PF07238.9    102 seq1202_BIOID39047   -            244   1.9e-17   63.0   0.0   1   1     1e-20   7.1e-17   61.1   0.0     1   102   112   230   112   230 0.94 PilZ domain
2-oxoacid_dh         PF00198.18   231 seq1206_BIOID39047   -            405   7.8e-82  273.8   0.0   1   1   2.2e-85     1e-81  273.5   0.0     3   231   175   403   173   403 0.98 2-oxoacid dehydrogenases acyltransferase (catalytic domain)
Biotin_lipoyl        PF00364.17    74 seq1206_BIOID39047   -            405   6.9e-18   63.9   0.3   1   1   3.6e-21   1.6e-17   62.7   0.2     2    73     5    76     4    77 0.96 Biotin-requiring enzyme
E3_binding           PF02817.12    39 seq1206_BIOID39047   -            405     4e-15   55.0   2.3   1   1     1e-18   4.6e-15   54.8   0.1     5    39   114   148   111   148 0.96 e3 binding domain
CoA_transf_3         PF02515.12   191 seq1209_BIOID39047   -            416     3e-43  147.1   0.0   1   1   3.2e-47   4.4e-43  146.6   0.0     1   147    70   215    70   244 0.96 CoA-transferase family III
ArsB                 PF02040.10   423 seq1212_BIOID39047   -            429  1.7e-230  765.0  39.1   1   1  2.9e-234    2e-230  764.9  27.1     1   423     3   425     3   425 1.00 Arsenical pump membrane protein
CitMHS               PF03600.11   349 seq1212_BIOID39047   -            429   2.2e-15   55.9  35.6   1   1   4.5e-19   3.1e-15   55.5  24.7     3   343     7   363     5   369 0.82 Citrate transporter
DUF465               PF04325.8     49 seq1214_BIOID39047   -             74   2.6e-14   52.5   2.0   1   1   3.5e-18   4.7e-14   51.6   0.9     1    49    19    68    19    68 0.97 Protein of unknown function (DUF465)
Hexapep              PF00132.19    36 seq1215_BIOID39047   -            182   8.5e-13   47.0   7.3   1   1   1.2e-11   1.6e-07   30.3   0.3     2    34   125   157   124   159 0.93 Bacterial transferase hexapeptide (six repeats)
YejG                 PF13989.1    107 seq1217_BIOID39047   -            114   1.9e-49  166.0   0.0   1   1   1.6e-53   2.1e-49  165.9   0.0     1   106     4   109     4   110 0.99 YejG-like protein
Glycos_transf_3      PF00591.16   254 seq1219_BIOID39047   -            531    2e-103  344.9   0.3   1   1  1.1e-106  3.7e-103  344.0   0.0     4   254   273   521   270   521 0.99 Glycosyl transferase family, a/b domain
GATase               PF00117.23   192 seq1219_BIOID39047   -            531   2.8e-46  157.2   0.0   1   1   1.3e-49   4.4e-46  156.6   0.0     1   189     5   187     5   190 0.96 Glutamine amidotransferase class-I
Glycos_trans_3N      PF02885.12    66 seq1219_BIOID39047   -            531   2.7e-18   65.2   1.0   1   1   1.9e-21   6.3e-18   64.0   0.2     1    65   199   263   199   264 0.98 Glycosyl transferase family, helical bundle domain
Peptidase_C26        PF07722.8    217 seq1219_BIOID39047   -            531   5.8e-07   29.0   0.0   1   1   3.9e-10   1.3e-06   27.8   0.0   104   217    75   172    70   172 0.87 Peptidase C26
Acetyltransf_3       PF13302.1    142 seq1224_BIOID39047   -            179   2.6e-21   76.3   0.0   1   1   6.7e-25     3e-21   76.0   0.0     2   141    11   150    10   151 0.86 Acetyltransferase (GNAT) domain
Acetyltransf_4       PF13420.1    155 seq1224_BIOID39047   -            179   6.3e-11   42.3   0.1   1   1   1.6e-14   7.2e-11   42.1   0.1    24   154    38   170    17   171 0.85 Acetyltransferase (GNAT) domain
Acetyltransf_1       PF00583.19    83 seq1224_BIOID39047   -            179   1.9e-10   40.5   0.0   1   1   6.9e-14   3.2e-10   39.8   0.0     3    82    74   150    72   151 0.96 Acetyltransferase (GNAT) family
RecO_N               PF11967.3     80 seq1225_BIOID39047   -            242   4.6e-24   83.9   0.0   1   1   1.1e-27   7.7e-24   83.2   0.0     5    78     4    76     1    78 0.95 Recombination protein O N terminal
RecO_C               PF02565.10   118 seq1225_BIOID39047   -            242   3.3e-20   71.9   0.0   1   1   6.3e-24   4.3e-20   71.6   0.0     3   118    82   226    80   226 0.91 Recombination protein O C terminal
OpuAC                PF04069.7    257 seq1227_BIOID39047   -            330   1.5e-55  188.2   3.9   1   1   1.4e-59   1.9e-55  187.9   2.7     2   256    30   312    29   313 0.94 Substrate binding domain of ABC-type glycine betaine transport system
Epimerase            PF01370.16   236 seq1232_BIOID39047   -            373   8.4e-72  241.2   0.0   1   1   1.5e-75     1e-71  240.9   0.0     1   236     5   252     5   252 0.98 NAD dependent epimerase/dehydratase family
RmlD_sub_bind        PF04321.12   287 seq1232_BIOID39047   -            373   1.2e-08   34.0   0.0   1   1     3e-12     2e-08   33.3   0.0     3   130     5   162     2   173 0.94 RmlD substrate binding domain
PsiF_repeat          PF07769.9     35 seq1233_BIOID39047   -            106     5e-37  125.0  21.0   1   2   7.1e-24   9.7e-20   69.7   4.0     2    35    26    59    25    59 0.97 psiF repeat
PsiF_repeat          PF07769.9     35 seq1233_BIOID39047   -            106     5e-37  125.0  21.0   2   2   2.4e-21   3.3e-17   61.5   5.0     2    35    70   103    69   103 0.97 psiF repeat
LppC                 PF04348.8    536 seq1234_BIOID39047   -            678    1e-135  453.2  24.2   1   2   1.8e-52   2.5e-48  164.8  14.0     1   316    40   347    40   353 0.91 LppC putative lipoprotein
LppC                 PF04348.8    536 seq1234_BIOID39047   -            678    1e-135  453.2  24.2   2   2   7.2e-91   9.9e-87  291.5   0.1   245   536   346   672   341   672 0.97 LppC putative lipoprotein
MMR_HSR1             PF01926.18   114 seq1236_BIOID39047   -            303   2.1e-13   50.1   0.0   1   1   1.7e-16     4e-13   49.2   0.0     2   111    52   163    51   171 0.75 50S ribosome-binding GTPase
DUF258               PF03193.11   161 seq1236_BIOID39047   -            303     2e-06   26.9   0.0   1   1   1.5e-09   3.5e-06   26.1   0.0    24   103    37   113    17   130 0.69 Protein of unknown function, DUF258
Miro                 PF08477.8    119 seq1236_BIOID39047   -            303   2.2e-05   24.8   0.0   1   1   1.6e-08   3.7e-05   24.0   0.0     2    86    52   140    51   168 0.77 Miro-like protein
Epimerase            PF01370.16   236 seq1239_BIOID39047   -            355   4.6e-79  265.0   0.0   1   1   2.5e-82   5.6e-79  264.7   0.0     1   236     4   252     4   252 0.97 NAD dependent epimerase/dehydratase family
RmlD_sub_bind        PF04321.12   287 seq1239_BIOID39047   -            355   2.1e-17   62.8   0.0   1   1   1.3e-20     3e-17   62.3   0.0     2   254     3   296     1   333 0.79 RmlD substrate binding domain
Polysacc_synt_2      PF02719.10   294 seq1239_BIOID39047   -            355     2e-16   59.6   0.0   1   1   1.3e-19   2.9e-16   59.0   0.0     1   117     4   114     4   135 0.93 Polysaccharide biosynthesis protein
3Beta_HSD            PF01073.14   280 seq1239_BIOID39047   -            355   9.7e-16   57.1   0.0   1   1   6.7e-19   1.5e-15   56.5   0.0     1   229     5   240     5   250 0.82 3-beta hydroxysteroid dehydrogenase/isomerase family
NAD_binding_4        PF07993.7    249 seq1239_BIOID39047   -            355   2.6e-15   55.9   0.1   1   1   2.5e-14   5.6e-11   41.7   0.0    87   199    74   191    56   250 0.83 Male sterility protein
adh_short            PF00106.20   167 seq1239_BIOID39047   -            355   4.4e-08   33.1   0.4   1   1   3.1e-10     7e-07   29.1   0.1     3    96     4    91     2   126 0.79 short chain dehydrogenase
YjbE                 PF11106.3     80 seq1243_BIOID39047   -             80   1.5e-43  146.4  27.9   1   1   1.2e-47   1.7e-43  146.3  19.3     1    80     1    80     1    80 0.99 Exopolysaccharide production protein YjbE
GGDEF                PF00990.16   161 seq1246_BIOID39047   -            371   1.7e-47  160.9   0.0   1   1   3.2e-51   2.2e-47  160.5   0.0     2   161   211   366   210   366 0.97 GGDEF domain
MASE2                PF05230.6     91 seq1246_BIOID39047   -            371   2.2e-32  110.7   9.8   1   1     7e-36   4.8e-32  109.6   3.5     1    91    39   129    39   129 0.99 MASE2 domain
PdxJ                 PF03740.8    239 seq1247_BIOID39047   -            247  2.2e-105  350.9   4.6   1   1  1.9e-109  2.5e-105  350.7   3.2     2   237     9   242     8   244 0.99 Pyridoxal phosphate biosynthesis protein PdxJ
Peptidase_S66        PF02016.10   285 seq1248_BIOID39047   -            304   3.6e-77  259.0   0.0   1   1     3e-81   4.1e-77  258.8   0.0     3   285     6   286     4   286 0.92 LD-carboxypeptidase
TPP_enzyme_N         PF02776.13   172 seq1251_BIOID39047   -            564   7.2e-47  158.9   2.7   1   1   3.5e-50   1.6e-46  157.8   0.2     3   171    10   178     8   179 0.96 Thiamine pyrophosphate enzyme, N-terminal TPP binding domain
TPP_enzyme_M         PF00205.17   137 seq1251_BIOID39047   -            564   4.5e-33  113.7   0.3   1   1   2.7e-36   1.2e-32  112.3   0.1     2   135   202   327   201   329 0.93 Thiamine pyrophosphate enzyme, central domain
TPP_enzyme_C         PF02775.16   153 seq1251_BIOID39047   -            564   1.9e-25   89.1   0.7   1   1   2.3e-28   1.1e-24   86.6   0.0     9   153   402   540   394   540 0.89 Thiamine pyrophosphate enzyme, C-terminal TPP binding domain
ArsC                 PF03960.10   110 seq1252_BIOID39047   -            141     9e-32  109.3   0.0   1   1   7.8e-36   1.1e-31  109.0   0.0     1   109     7   114     7   115 0.99 ArsC family
ATP-grasp_2          PF08442.5    202 seq1254_BIOID39047   -            388   1.4e-82  275.8   0.0   1   1   5.7e-86   1.9e-82  275.4   0.0     1   202     2   203     2   203 1.00 ATP-grasp domain
Ligase_CoA           PF00549.14   153 seq1254_BIOID39047   -            388     1e-24   86.7   3.4   1   1   5.1e-28   1.8e-24   86.0   2.4     1   153   262   382   262   382 0.98 CoA-ligase
ATP-grasp_5          PF13549.1    222 seq1254_BIOID39047   -            388   1.5e-13   50.3   0.1   1   1   1.2e-16     4e-13   48.9   0.1    10   219     3   215     1   217 0.83 ATP-grasp domain
ATP-grasp_4          PF13535.1    184 seq1254_BIOID39047   -            388   7.1e-08   32.2   0.1   1   1   5.1e-11   1.7e-07   31.0   0.0     7   110     7   126     4   200 0.77 ATP-grasp domain
DUF2886              PF11102.3    200 seq1256_BIOID39047   -            212   9.1e-57  191.7   1.0   1   1   7.5e-61     1e-56  191.5   0.7     1   199    13   206    13   207 0.98 Protein of unknown function (DUF2886)
FHIPEP               PF00771.15   658 seq1257_BIOID39047   -            675  1.1e-214  714.5  13.2   1   1  8.9e-219  1.2e-214  714.3   9.2     1   657    25   663    25   664 0.92 FHIPEP family
Nterm_IS4            PF13006.2     98 seq1262_BIOID39047   -            442   1.8e-31  107.9   0.1   1   1   7.6e-35   5.2e-31  106.4   0.1     3    97    17   109    15   110 0.97 Insertion element 4 transposase N-terminal
DDE_Tnp_1            PF01609.16   211 seq1262_BIOID39047   -            442   2.1e-26   92.7   0.0   1   1   4.1e-30   2.8e-26   92.2   0.0     4   211   127   352   124   352 0.86 Transposase DDE domain
MFS_1                PF07690.11   354 seq1263_BIOID39047   -            394   5.3e-37  127.2  54.7   1   2   6.7e-30   4.6e-26   91.3  16.8     2   188    17   198    16   218 0.87 Major Facilitator Superfamily
MFS_1                PF07690.11   354 seq1263_BIOID39047   -            394   5.3e-37  127.2  54.7   2   2   8.1e-15   5.6e-11   41.6  15.8     3   175   218   387   216   394 0.89 Major Facilitator Superfamily
Sugar_tr             PF00083.19   451 seq1263_BIOID39047   -            394   3.5e-13   48.8  16.6   1   1     5e-17   3.5e-13   48.8  11.5    43   188    39   181    11   184 0.88 Sugar (and other) transporter
GlpM                 PF06942.7    107 seq1266_BIOID39047   -            111   4.2e-48  161.9  11.9   1   1   3.4e-52   4.7e-48  161.7   8.3     1   107     5   111     5   111 0.99 GlpM protein
IGPS                 PF00218.16   254 seq1267_BIOID39047   -            453   8.7e-98  326.2   0.4   1   1  1.8e-101   1.2e-97  325.7   0.0     1   253     6   252     6   253 0.99 Indole-3-glycerol phosphate synthase
PRAI                 PF00697.17   197 seq1267_BIOID39047   -            453   9.9e-60  201.3   0.0   1   1   2.2e-63   1.5e-59  200.7   0.0     1   196   258   448   258   449 0.99 N-(5'phosphoribosyl)anthranilate (PRA) isomerase
Epimerase            PF01370.16   236 seq1270_BIOID39047   -            321   1.3e-70  237.4   0.0   1   1   2.2e-74   1.5e-70  237.1   0.0     1   236     6   246     6   246 0.95 NAD dependent epimerase/dehydratase family
RmlD_sub_bind        PF04321.12   287 seq1270_BIOID39047   -            321   4.3e-08   32.2   0.1   1   1   1.4e-11   9.3e-08   31.1   0.1     2    69     5    73     4   282 0.79 RmlD substrate binding domain
SBP_bac_3            PF00497.15   225 seq1271_BIOID39047   -            341   1.2e-33  116.2   0.0   1   1   1.2e-37   1.7e-33  115.6   0.0     2   211    38   251    37   256 0.91 Bacterial extracellular solute-binding proteins, family 3
C4dic_mal_tran       PF03595.12   330 seq1272_BIOID39047   -            366   2.5e-54  184.0  37.2   1   1   2.1e-58   2.9e-54  183.8  25.8     2   329    44   342    43   343 0.97 C4-dicarboxylate transporter/malic acid transport protein
ACPS                 PF01648.15   113 seq1273_BIOID39047   -            126   1.2e-21   76.6   0.0   1   1   9.5e-26   1.3e-21   76.4   0.0     1   113     5   122     5   122 0.96 4'-phosphopantetheinyl transferase superfamily
HTH_3                PF01381.17    55 seq1275_BIOID39047   -            136   8.1e-10   38.2   0.0   1   1   1.8e-13   1.3e-09   37.6   0.0     2    55    14    67    12    67 0.93 Helix-turn-helix
HTH_31               PF13560.1     64 seq1275_BIOID39047   -            136   5.1e-07   29.6   0.2   1   1     1e-10   7.1e-07   29.2   0.2     2    55     9    61     8    65 0.94 Helix-turn-helix domain
Caps_synth_GfcC      PF06251.6    229 seq1276_BIOID39047   -            277   2.5e-91  304.8   0.0   1   1   2.1e-95   2.9e-91  304.6   0.0     2   229    52   277    51   277 0.99 Capsule biosynthesis GfcC
NTP_transferase      PF00483.18   248 seq1277_BIOID39047   -            293   1.2e-72  244.0   0.0   1   1   2.1e-76   1.4e-72  243.8   0.0     1   246     2   238     2   240 0.98 Nucleotidyl transferase
NTP_transf_3         PF12804.2    179 seq1277_BIOID39047   -            293   1.1e-08   35.3   0.0   1   1     2e-12   1.4e-08   35.0   0.0     1   120     3   133     3   188 0.83 MobA-like NTP transferase domain
Epimerase            PF01370.16   236 seq1281_BIOID39047   -            326   7.2e-50  169.5   0.0   1   1   3.3e-53   9.1e-50  169.1   0.0     1   236     2   236     2   236 0.92 NAD dependent epimerase/dehydratase family
3Beta_HSD            PF01073.14   280 seq1281_BIOID39047   -            326   1.9e-12   46.3   0.0   1   1   9.9e-16   2.7e-12   45.8   0.0     1   223     3   219     3   224 0.79 3-beta hydroxysteroid dehydrogenase/isomerase family
RmlD_sub_bind        PF04321.12   287 seq1281_BIOID39047   -            326   8.4e-10   37.8   0.0   1   1   9.2e-13   2.5e-09   36.3   0.0     3   155     2   174     1   264 0.79 RmlD substrate binding domain
NAD_binding_4        PF07993.7    249 seq1281_BIOID39047   -            326   2.1e-07   30.0   0.0   1   1   4.1e-08   0.00011   21.0   0.0    86   210    67   184    47   220 0.84 Male sterility protein
PfkB                 PF00294.19   301 seq1284_BIOID39047   -            315   2.2e-61  207.5   0.3   1   1     4e-65   2.7e-61  207.1   0.2     3   300    11   303    10   304 0.97 pfkB family carbohydrate kinase
Phos_pyr_kin         PF08543.7    246 seq1284_BIOID39047   -            315   7.1e-09   35.1   0.0   1   1   3.4e-12   2.3e-08   33.4   0.0   117   229   184   289   167   300 0.89 Phosphomethylpyrimidine kinase
DUF1271              PF06902.6     64 seq1285_BIOID39047   -             76   5.8e-29   99.5   0.0   1   1   4.8e-33   6.6e-29   99.4   0.0     1    64    13    76    13    76 0.98 Protein of unknown function (DUF1271)
Na_H_Exchanger       PF00999.16   384 seq1288_BIOID39047   -            578   7.3e-57  192.4  45.0   1   1     2e-60   9.2e-57  192.1  31.2     3   383    15   388    10   389 0.95 Sodium/hydrogen exchanger family
TrkA_C               PF02080.16    71 seq1288_BIOID39047   -            578     1e-11   44.1   0.0   1   1     5e-15   2.3e-11   43.0   0.0     5    70   420   483   417   484 0.94 TrkA-C domain
CorC_HlyC            PF03471.12    81 seq1288_BIOID39047   -            578   1.3e-09   37.6   0.1   1   1     6e-13   2.7e-09   36.5   0.1     2    79   493   571   492   573 0.86 Transporter associated domain
Acetyltransf_1       PF00583.19    83 seq1290_BIOID39047   -             90   1.6e-06   27.9   0.0   1   1   1.3e-10   1.8e-06   27.7   0.0     3    62    15    69     6    79 0.82 Acetyltransferase (GNAT) family
CoA_binding          PF02629.14    96 seq1297_BIOID39047   -            289   1.7e-30  105.2   0.7   1   1   4.9e-34   1.7e-30  105.2   0.5     1    96     6    99     6    99 0.99 CoA binding domain
Ligase_CoA           PF00549.14   153 seq1297_BIOID39047   -            289   2.4e-20   72.5   0.6   1   1   1.2e-23     4e-20   71.8   0.4     1   152   151   271   151   272 0.96 CoA-ligase
Succ_CoA_lig         PF13607.1    138 seq1297_BIOID39047   -            289   8.7e-12   44.7   0.0   1   1   4.4e-15   1.5e-11   43.9   0.0     1   138   145   284   145   287 0.83 Succinyl-CoA ligase like flavodoxin domain
DEAD                 PF00270.24   173 seq1298_BIOID39047   -            454   2.3e-49  167.0   0.1   1   1   5.9e-52   2.7e-48  163.5   0.0     1   172    25   196    25   197 0.94 DEAD/DEAH box helicase
Helicase_C           PF00271.26    78 seq1298_BIOID39047   -            454   8.2e-26   89.5   0.0   1   1   4.8e-29   2.2e-25   88.2   0.0     2    77   264   339   263   340 0.98 Helicase conserved C-terminal domain
UPF0102              PF02021.12    93 seq1300_BIOID39047   -            131   4.5e-36  122.5   0.1   1   1     4e-40   5.4e-36  122.2   0.0     1    92    22   115    22   116 0.98 Uncharacterised protein family UPF0102
NUDIX                PF00293.23   135 seq1301_BIOID39047   -            160   1.5e-19   69.8   0.0   1   1   1.2e-23   1.7e-19   69.6   0.0     6   126    22   145    17   154 0.90 NUDIX domain
DUF940               PF06082.6    658 seq1302_BIOID39047   -            698  3.6e-258  858.3  13.6   1   1    3e-262  4.1e-258  858.2   9.5     1   658    29   693    29   693 0.97 Bacterial putative lipoprotein (DUF940)
Acetyltransf_1       PF00583.19    83 seq1303_BIOID39047   -            224   1.6e-05   24.6   0.5   1   1   7.7e-09   5.3e-05   23.0   0.4    39    78   170   209   144   214 0.93 Acetyltransferase (GNAT) family
Acetyltransf_10      PF13673.1    117 seq1303_BIOID39047   -            224   3.5e-05   23.8   0.5   1   1   8.5e-09   5.8e-05   23.0   0.3     1   114    92   207    92   212 0.80 Acetyltransferase (GNAT) domain
DUF2622              PF11080.3     96 seq1304_BIOID39047   -             98   2.5e-05   23.9   0.0   1   1   2.3e-09   3.2e-05   23.5   0.0     7    93     8    94     3    96 0.89 Protein of unknown function (DUF2622)
BPD_transp_1         PF00528.17   185 seq1306_BIOID39047   -            399   7.5e-16   58.0  32.3   1   1   9.3e-19   1.3e-14   54.0  18.2     2   183   109   394   108   396 0.88 Binding-protein-dependent transport system inner membrane component
AzlC                 PF03591.9    143 seq1307_BIOID39047   -            245   7.3e-42  142.5  10.2   1   1   5.3e-46   7.3e-42  142.5   7.1     1   141    23   165    23   167 0.97 AzlC protein
TehB                 PF03848.9    192 seq1309_BIOID39047   -            197  5.1e-103  342.0   0.1   1   1  3.7e-106  5.7e-103  341.9   0.0     1   192     1   193     1   193 0.99 Tellurite resistance protein TehB
Methyltransf_23      PF13489.1    162 seq1309_BIOID39047   -            197   1.2e-12   47.7   0.0   1   1   9.2e-16   1.4e-12   47.4   0.0    20   115    28   133    10   173 0.77 Methyltransferase domain
Methyltransf_11      PF08241.7     95 seq1309_BIOID39047   -            197     2e-12   47.3   0.0   1   1   2.7e-15   4.1e-12   46.3   0.0     1    93    35   130    35   132 0.96 Methyltransferase domain
Methyltransf_12      PF08242.7     99 seq1309_BIOID39047   -            197   2.1e-11   44.0   0.0   1   1   2.2e-14   3.4e-11   43.3   0.0     1    98    35   129    35   130 0.95 Methyltransferase domain
Methyltransf_31      PF13847.1    152 seq1309_BIOID39047   -            197   8.1e-11   41.6   0.0   1   1   6.3e-14   9.6e-11   41.3   0.0     5   110    32   134    29   183 0.89 Methyltransferase domain
MTS                  PF05175.9    170 seq1309_BIOID39047   -            197     5e-10   38.9   0.0   1   1   4.2e-13   6.4e-10   38.5   0.0    23   140    22   134     3   152 0.85 Methyltransferase small domain
Methyltransf_18      PF12847.2    112 seq1309_BIOID39047   -            197   1.5e-08   35.1   0.0   1   1   1.4e-11   2.2e-08   34.5   0.0     2   109    31   132    30   136 0.79 Methyltransferase domain
Mem_trans            PF03547.13   385 seq1310_BIOID39047   -            314   1.7e-58  197.6  21.9   1   2   2.8e-37   3.8e-33  114.2   2.3     4   155     7   161     4   168 0.96 Membrane transport protein
Mem_trans            PF03547.13   385 seq1310_BIOID39047   -            314   1.7e-58  197.6  21.9   2   2   9.4e-30   1.3e-25   89.4   8.0   236   385   165   307   160   307 0.96 Membrane transport protein
Glyco_transf_9       PF01075.12   247 seq1314_BIOID39047   -            348   2.7e-89  298.5   0.0   1   1   2.3e-93   3.1e-89  298.3   0.0     1   247    69   324    69   324 0.98 Glycosyltransferase family 9 (heptosyltransferase)
PALP                 PF00291.20   307 seq1315_BIOID39047   -            397   6.6e-45  153.5   0.3   1   1   5.9e-49     8e-45  153.2   0.2     4   307    53   378    50   378 0.77 Pyridoxal-phosphate dependent enzyme
SIS_2                PF13580.1    138 seq1316_BIOID39047   -            196   1.2e-31  109.1   1.0   1   1   2.2e-35   1.5e-31  108.8   0.7     3   138    10   144     8   144 0.95 SIS domain
SIS                  PF01380.17   131 seq1316_BIOID39047   -            196   6.2e-07   28.9   0.3   1   1   7.1e-10   4.8e-06   26.0   0.0    49   105   105   164    77   182 0.82 SIS domain
DUF2566              PF10753.4     55 seq1317_BIOID39047   -             57   1.8e-28   98.0   9.3   1   1   1.4e-32     2e-28   97.9   6.5     1    55     3    57     3    57 0.98 Protein of unknown function (DUF2566)
DUF188               PF02639.9    130 seq1318_BIOID39047   -            152     1e-50  170.3   0.0   1   1   8.8e-55   1.2e-50  170.1   0.0     1   127    17   143    17   146 0.98 Uncharacterized BCR, YaiI/YqxD family COG1671
Glyco_trans_4_4      PF13579.1    160 seq1321_BIOID39047   -            407   4.3e-26   91.8   0.0   1   1   1.7e-29   7.8e-26   90.9   0.0     1   160    15   204    15   204 0.84 Glycosyl transferase 4-like domain
Glycos_transf_1      PF00534.15   172 seq1321_BIOID39047   -            407   2.2e-19   69.3   0.0   1   1   7.2e-23   3.3e-19   68.8   0.0     3   170   219   389   217   391 0.92 Glycosyl transferases group 1
ATP-synt_ab          PF00006.20   215 seq1323_BIOID39047   -            446   9.1e-70  234.3   0.0   1   1   1.1e-73   1.4e-69  233.7   0.0     2   215   157   365   156   365 0.98 ATP synthase alpha/beta family, nucleotide-binding domain
Pilus_PilP           PF11356.3     87 seq1324_BIOID39047   -            271   1.2e-11   44.5   0.0   1   1   1.4e-15   1.9e-11   43.9   0.0     4    86    67   150    64   151 0.89 Type IV pilus biogenesis
DEAD                 PF00270.24   173 seq1325_BIOID39047   -           2113   4.1e-18   65.3   0.0   1   1   2.1e-21     7e-18   64.5   0.0     4   168    85   276    82   281 0.79 DEAD/DEAH box helicase
DUF1998              PF09369.5     84 seq1325_BIOID39047   -           2113   6.4e-15   55.3   0.0   1   1   6.5e-18   2.2e-14   53.6   0.0     1    84  1547  1638  1547  1638 0.96 Domain of unknown function (DUF1998)
Helicase_C           PF00271.26    78 seq1325_BIOID39047   -           2113   6.5e-12   45.0   0.0   1   1   4.4e-15   1.5e-11   43.8   0.0    12    77   997  1066   986  1067 0.94 Helicase conserved C-terminal domain
DegT_DnrJ_EryC1      PF01041.12   363 seq1326_BIOID39047   -            376   2.4e-87  293.2   0.0   1   1   6.2e-91   2.8e-87  292.9   0.0     7   361    13   370     9   372 0.93 DegT/DnrJ/EryC1/StrS aminotransferase family
Aminotran_1_2        PF00155.16   363 seq1326_BIOID39047   -            376   7.6e-11   41.4   0.1   1   1   3.7e-14   1.7e-10   40.3   0.0    67   189    46   154     9   187 0.88 Aminotransferase class I and II
Aminotran_5          PF00266.14   371 seq1326_BIOID39047   -            376   4.7e-08   32.0   0.1   1   1   1.6e-11   7.5e-08   31.3   0.0    62   182    47   159    33   204 0.90 Aminotransferase class-V
AzlD                 PF05437.7     99 seq1329_BIOID39047   -            111   2.4e-12   46.5   5.6   1   1   2.1e-16   2.9e-12   46.2   3.9     1    98     5   104     5   105 0.92 Branched-chain amino acid transport protein (AzlD)
BON                  PF04972.12    64 seq1332_BIOID39047   -            191   2.5e-32  110.3   8.7   1   2   2.7e-19   3.6e-15   55.3   0.8     3    62    53   113    51   115 0.96 BON domain
BON                  PF04972.12    64 seq1332_BIOID39047   -            191   2.5e-32  110.3   8.7   2   2   1.8e-20   2.4e-16   59.1   0.8     1    57   129   184   129   188 0.97 BON domain
HTH_Tnp_1            PF01527.15    76 seq1333_BIOID39047   -            108   1.6e-11   43.9   1.4   1   1   4.7e-15   6.4e-11   41.9   1.0     1    74     1    87     1    88 0.83 Transposase
Slp                  PF03843.8    160 seq1334_BIOID39047   -            199   5.9e-46  155.2   0.0   1   1   5.3e-50   7.2e-46  154.9   0.0     1   157    27   184    27   187 0.91 Outer membrane lipoprotein Slp family
SKI                  PF01202.17   158 seq1335_BIOID39047   -            174   4.8e-48  162.8   0.0   1   1   1.6e-51   5.5e-48  162.7   0.0     1   157    11   168    11   169 0.98 Shikimate kinase
AAA_17               PF13207.1    121 seq1335_BIOID39047   -            174   1.9e-06   28.5   0.0   1   1   1.3e-09   4.3e-06   27.4   0.0     3    66     6    67     5   172 0.67 AAA domain
AAA                  PF00004.24   132 seq1335_BIOID39047   -            174   2.2e-06   27.7   0.0   1   1   3.1e-08   0.00011   22.3   0.0     2    30     6    34     5    95 0.86 ATPase family associated with various cellular activities (AAA)
PseudoU_synth_2      PF00849.17   164 seq1336_BIOID39047   -            326   9.6e-32  109.9   0.1   1   1   2.2e-35   1.5e-31  109.3   0.1     2   164    93   242    92   242 0.96 RNA pseudouridylate synthase
S4                   PF01479.20    48 seq1336_BIOID39047   -            326   2.4e-12   45.9   0.0   1   1   6.1e-16   4.2e-12   45.1   0.0     1    48    18    65    18    65 0.97 S4 domain
DUF3313              PF11769.3    201 seq1339_BIOID39047   -            222   9.3e-66  220.9   0.1   1   1   7.7e-70   1.1e-65  220.7   0.1     1   199    16   214    16   216 0.99 Protein of unknown function (DUF3313)
CoA_transf_3         PF02515.12   191 seq1341_BIOID39047   -            394   1.7e-65  219.7   0.0   1   1   1.7e-69   2.3e-65  219.3   0.0     1   191    87   275    87   275 0.99 CoA-transferase family III
MarR                 PF01047.17    59 seq1346_BIOID39047   -            176   1.6e-17   62.8   2.8   1   1   1.3e-20     6e-17   60.9   0.1     1    58    53   112    53   113 0.98 MarR family
MarR_2               PF12802.2     62 seq1346_BIOID39047   -            176     1e-08   34.5   0.1   1   1   4.8e-12   2.2e-08   33.5   0.0     5    61    55   111    51   112 0.90 MarR family
HTH_27               PF13463.1     68 seq1346_BIOID39047   -            176   3.6e-07   30.3   0.1   1   1   1.8e-10   8.1e-07   29.1   0.0    17    68    70   121    54   121 0.86 Winged helix DNA-binding domain
rve                  PF00665.21   120 seq1347_BIOID39047   -            295     5e-25   87.8   0.0   1   1     4e-28   1.1e-24   86.7   0.0     2   119   125   239   124   240 0.97 Integrase core domain
HTH_21               PF13276.1     60 seq1347_BIOID39047   -            295     2e-16   59.5   3.6   1   1   1.7e-19   4.7e-16   58.4   2.5     2    60    46   103    44   103 0.92 HTH-like domain
rve_3                PF13683.1     67 seq1347_BIOID39047   -            295   3.9e-11   42.2   0.1   1   1   3.4e-14   9.4e-11   40.9   0.0     7    67   217   277   212   277 0.92 Integrase core domain
DDE_Tnp_IS240        PF13610.1    140 seq1347_BIOID39047   -            295   1.7e-06   27.9   0.0   1   1   9.4e-10   2.6e-06   27.3   0.0     2   137   130   267   129   269 0.93 DDE domain
rve_2                PF13333.1     52 seq1347_BIOID39047   -            295   5.1e-06   26.3   0.0   1   1   3.8e-09     1e-05   25.3   0.0     1    46   230   279   230   284 0.84 Integrase core domain
BPD_transp_1         PF00528.17   185 seq1348_BIOID39047   -            368   3.2e-26   91.8  11.3   1   1   2.4e-30   3.2e-26   91.8   7.8     2   183   175   361   174   363 0.94 Binding-protein-dependent transport system inner membrane component
Glyco_transf_9       PF01075.12   247 seq1349_BIOID39047   -            318   4.3e-84  281.4   0.1   1   1   3.9e-88   5.3e-84  281.1   0.1     1   245    75   315    75   317 0.98 Glycosyltransferase family 9 (heptosyltransferase)
Secretin             PF00263.16   165 seq1350_BIOID39047   -            654   2.9e-51  173.0   5.0   1   1   9.4e-55   6.4e-51  171.8   3.4     1   165   437   599   437   599 0.93 Bacterial type II and III secretion system protein
Secretin_N           PF03958.12    82 seq1350_BIOID39047   -            654   7.7e-47  157.2   9.9   1   3   1.1e-14   7.4e-11   41.9   0.1     1    78   131   190   131   193 0.97 Bacterial type II/III secretion system short domain
Secretin_N           PF03958.12    82 seq1350_BIOID39047   -            654   7.7e-47  157.2   9.9   2   3   6.5e-21   4.4e-17   61.9   0.1     2    80   197   266   196   268 0.94 Bacterial type II/III secretion system short domain
Secretin_N           PF03958.12    82 seq1350_BIOID39047   -            654   7.7e-47  157.2   9.9   3   3   1.4e-19   9.3e-16   57.6   0.8     1    82   272   351   272   351 0.95 Bacterial type II/III secretion system short domain
DicB                 PF05358.6     62 seq1351_BIOID39047   -             97   1.7e-36  123.3   1.2   1   1   1.3e-40   1.8e-36  123.3   0.1     1    62    36    97    36    97 0.99 DicB protein
Trp_syntA            PF00290.15   259 seq1354_BIOID39047   -            268  5.3e-101  336.3   0.0   1   1  4.3e-105  5.9e-101  336.1   0.0     1   258     8   266     8   267 0.99 Tryptophan synthase alpha chain
HAD                  PF12710.2    191 seq1355_BIOID39047   -            211   5.3e-09   36.4   0.0   1   1   5.5e-13   7.5e-09   35.9   0.0     1   186     9   188     9   193 0.60 haloacid dehalogenase-like hydrolase
PTS_EIIA_2           PF00359.17   142 seq1356_BIOID39047   -            658   2.4e-31  108.2   0.0   1   1   8.9e-35     4e-31  107.5   0.0     5   141    29   170    25   171 0.95 Phosphoenolpyruvate-dependent sugar phosphotransferase system, EIIA 2
PTS_IIB              PF02302.12    90 seq1356_BIOID39047   -            658   1.4e-15   57.3   0.1   1   1   5.6e-19   2.6e-15   56.5   0.1     2    90   188   279   187   279 0.95 PTS system, Lactose/Cellobiose specific IIB subunit
PTS_EIIC             PF02378.13   321 seq1356_BIOID39047   -            658   1.5e-11   43.5  32.9   1   1   2.6e-14   1.2e-10   40.6  22.8     2   268   312   562   311   638 0.77 Phosphotransferase system, EIIC
NTP_transferase      PF00483.18   248 seq1359_BIOID39047   -            478   4.6e-84  281.4   0.0   1   1     3e-87     1e-83  280.3   0.0     2   247     8   295     7   296 0.97 Nucleotidyl transferase
MannoseP_isomer      PF01050.13   151 seq1359_BIOID39047   -            478   4.8e-76  253.3   2.0   1   1   2.7e-79   9.1e-76  252.4   1.4     1   151   323   473   323   473 0.99 Mannose-6-phosphate isomerase
Cupin_2              PF07883.6     71 seq1359_BIOID39047   -            478   4.1e-11   42.1   0.9   1   1   6.1e-14   2.1e-10   39.8   0.1     3    70   390   457   388   458 0.89 Cupin domain
NTP_transf_3         PF12804.2    179 seq1359_BIOID39047   -            478   1.1e-09   38.6   0.2   1   1   1.3e-12   4.3e-09   36.6   0.1     2   111     9   135     8   252 0.71 MobA-like NTP transferase domain
DUF1482              PF07358.6     57 seq1361_BIOID39047   -             66   5.9e-26   89.7   0.1   1   1   4.9e-30   6.7e-26   89.5   0.1     1    57     7    65     7    65 0.98 Protein of unknown function (DUF1482)
GerE                 PF00196.14    58 seq1362_BIOID39047   -            176   9.6e-09   34.3   1.3   1   1   1.3e-12   1.8e-08   33.4   0.9     3    56   115   168   113   170 0.96 Bacterial regulatory proteins, luxR family
Polysacc_synt        PF01943.12   273 seq1363_BIOID39047   -            416     1e-13   51.0  19.1   1   1   7.7e-18     1e-13   51.0  13.3     1   272     3   283     3   284 0.84 Polysaccharide biosynthesis protein
Helicase_C_2         PF13307.1    167 seq1365_BIOID39047   -            761   4.9e-26   91.5   0.0   1   1   2.3e-29   7.7e-26   90.9   0.0     8   165   578   733   571   735 0.93 Helicase C-terminal domain
DEAD                 PF00270.24   173 seq1365_BIOID39047   -            761   3.4e-09   36.2   0.1   1   1   1.9e-09   6.4e-06   25.6   0.0    12    79    88   154    73   182 0.76 DEAD/DEAH box helicase
DEAD_2               PF06733.10   174 seq1365_BIOID39047   -            761   1.3e-08   34.3   0.0   1   1   6.7e-12   2.3e-08   33.5   0.0   103   167   245   308   195   314 0.87 DEAD_2
HlyD                 PF00529.15   306 seq1366_BIOID39047   -            390   3.6e-79  266.1  15.0   1   1   1.3e-82   4.5e-79  265.8  10.4     1   306    60   343    60   343 0.99 HlyD family secretion protein
HlyD_2               PF12700.2    328 seq1366_BIOID39047   -            390   2.2e-17   63.1   1.3   1   1   9.2e-21   3.1e-17   62.6   0.9    20   234    60   290    51   316 0.77 HlyD family secretion protein
HlyD_3               PF13437.1    105 seq1366_BIOID39047   -            390   5.2e-16   58.7   3.5   1   1   1.4e-16   4.9e-13   49.2   0.2     2   105   218   338   217   338 0.79 HlyD family secretion protein
Biotin_lipoyl_2      PF13533.1     50 seq1366_BIOID39047   -            390   1.1e-08   34.4   1.6   1   1   5.4e-11   1.9e-07   30.5   0.1     2    49    61   108    60   109 0.91 Biotin-lipoyl like
Cu-oxidase_4         PF02578.10   233 seq1368_BIOID39047   -            243   5.5e-79  264.4   0.0   1   1   4.5e-83   6.2e-79  264.2   0.0     2   233    20   242    19   242 0.97 Multi-copper polyphenol oxidoreductase laccase
AroM                 PF07302.6    221 seq1370_BIOID39047   -            225   1.2e-86  289.5   2.8   1   1   9.7e-91   1.3e-86  289.3   1.9     2   220     5   224     4   225 0.99 AroM protein
dCMP_cyt_deam_1      PF00383.17   102 seq1375_BIOID39047   -            178   2.3e-27   94.5   0.0   1   1   2.4e-31   3.2e-27   94.0   0.0     3   101    18   116    16   117 0.96 Cytidine and deoxycytidylate deaminase zinc-binding region
rve                  PF00665.21   120 seq1376_BIOID39047   -            343   5.9e-24   84.3   0.0   1   1   2.4e-27   1.1e-23   83.4   0.0     3   119   165   285   163   286 0.97 Integrase core domain
rve_3                PF13683.1     67 seq1376_BIOID39047   -            343   1.8e-17   62.4   0.1   1   1   1.2e-20   5.6e-17   60.8   0.0     2    67   258   323   257   323 0.98 Integrase core domain
HTH_21               PF13276.1     60 seq1376_BIOID39047   -            343   1.1e-16   60.4   2.0   1   1   8.6e-19   3.9e-15   55.4   0.4     6    57    91   148    86   151 0.80 HTH-like domain
OrfB_IS605           PF01385.14   227 seq1378_BIOID39047   -            402   5.4e-52  176.3   3.9   1   1   1.6e-55   7.3e-52  175.8   2.7     1   224    69   275    69   278 0.98 Probable transposase
OrfB_Zn_ribbon       PF07282.6     69 seq1378_BIOID39047   -            402   1.1e-24   85.6   0.3   1   1   8.1e-28   3.7e-24   84.0   0.2     1    67   304   371   304   373 0.98 Putative transposase DNA-binding domain
HTH_OrfB_IS605       PF12323.3     46 seq1378_BIOID39047   -            402   4.2e-13   48.2   0.8   1   1   9.3e-17   4.2e-13   48.2   0.5     1    46     1    48     1    48 0.95 Helix-turn-helix domain
DUF2819              PF10995.3    317 seq1379_BIOID39047   -            523  3.2e-129  430.1   0.0   1   1    3e-133  4.1e-129  429.7   0.0     2   317   163   474   162   474 0.99 Protein of unknown function (DUF2819)
GGDEF                PF00990.16   161 seq1380_BIOID39047   -            269   4.8e-46  156.1   0.0   1   1     1e-49     7e-46  155.6   0.0     1   161   112   265   112   265 0.96 GGDEF domain
PAS_4                PF08448.5    110 seq1380_BIOID39047   -            269   1.3e-08   34.6   0.0   1   1   5.7e-12   3.9e-08   33.1   0.0    12   110     7   103     2   103 0.93 PAS fold
O-antigen_lig        PF13425.1    137 seq1381_BIOID39047   -            405   1.2e-16   60.8   9.3   1   1   1.7e-20   1.2e-16   60.8   6.5     1   136   189   343   189   344 0.81 O-antigen ligase like membrane protein
Wzy_C                PF04932.10   163 seq1381_BIOID39047   -            405   1.5e-12   47.5   7.6   1   1   2.2e-16   1.5e-12   47.5   5.3     2   163   195   341   190   341 0.76 O-Antigen ligase
DUF1106              PF06523.6     91 seq1382_BIOID39047   -            138   7.8e-52  172.9   0.8   1   1     1e-55   1.4e-51  172.1   0.4     1    91    48   138    48   138 1.00 Protein of unknown function (DUF1106)
ABC_tran             PF00005.22   118 seq1384_BIOID39047   -            252   3.7e-26   91.7   0.0   1   1   7.8e-30   5.3e-26   91.1   0.0     1   118    52   176    52   176 0.91 ABC transporter
RNase_T              PF00929.19   164 seq1385_BIOID39047   -            204   4.9e-34  117.8   0.0   1   1   4.2e-38   5.7e-34  117.6   0.0     1   163    32   193    32   194 0.97 Exonuclease
Cupin_6              PF12852.2    186 seq1389_BIOID39047   -            284   1.9e-26   92.7   0.5   1   1   1.2e-29   5.6e-26   91.1   0.4     1   186     2   162     2   162 0.93 Cupin
HTH_18               PF12833.2     81 seq1389_BIOID39047   -            284     5e-21   74.4   0.3   1   1   7.6e-24   3.5e-20   71.7   0.1     1    81   199   278   199   278 0.97 Helix-turn-helix domain
HTH_AraC             PF00165.18    42 seq1389_BIOID39047   -            284   2.3e-15   55.7   0.0   1   2   1.1e-08   4.9e-05   22.9   0.0     7    41   192   226   188   227 0.94 Bacterial regulatory helix-turn-helix proteins, AraC family
HTH_AraC             PF00165.18    42 seq1389_BIOID39047   -            284   2.3e-15   55.7   0.0   2   2   4.1e-11   1.9e-07   30.5   0.0    11    41   245   276   238   277 0.91 Bacterial regulatory helix-turn-helix proteins, AraC family
PsiE                 PF06146.7     69 seq1390_BIOID39047   -            136   1.8e-16   59.9   5.7   1   1   1.3e-20   1.8e-16   59.9   3.9     5    69    62   123    58   123 0.95 Phosphate-starvation-inducible E
KGG                  PF10685.4     23 seq1392_BIOID39047   -             59     5e-20   70.8  18.4   1   2   2.5e-14   3.4e-10   39.4   4.3     1    23    10    31    10    31 0.98 Stress-induced bacterial acidophilic repeat motif
KGG                  PF10685.4     23 seq1392_BIOID39047   -             59     5e-20   70.8  18.4   2   2   1.1e-13   1.4e-09   37.4   3.0     1    23    32    53    32    53 0.98 Stress-induced bacterial acidophilic repeat motif
SepQ                 PF06622.6    305 seq1393_BIOID39047   -            305  9.2e-212  701.2   6.6   1   1  7.5e-216    1e-211  701.0   4.6     1   305     1   305     1   305 1.00 SepQ protein
FliE                 PF02049.13    97 seq1394_BIOID39047   -            104   1.4e-27   95.3   4.5   1   1   1.2e-31   1.7e-27   95.1   3.1     6    97    12   104     5   104 0.95 Flagellar hook-basal body complex protein FliE
DUF1255              PF06865.6     94 seq1395_BIOID39047   -             94   5.4e-35  119.4   0.0   1   1   4.3e-39   5.9e-35  119.3   0.0     1    94     1    94     1    94 0.98 Protein of unknown function (DUF1255)
AAA_2                PF07724.9    171 seq1396_BIOID39047   -            861   3.2e-58  196.3   0.0   1   1   7.1e-59   8.8e-56  188.3   0.0     1   171   600   764   600   764 0.98 AAA domain (Cdc48 subfamily)
ClpB_D2-small        PF10431.4     81 seq1396_BIOID39047   -            861   1.1e-28   98.8   2.2   1   1   1.4e-31   1.7e-28   98.2   0.2     1    80   770   849   770   850 0.98 C-terminal, D2-small domain, of ClpB protein
AAA                  PF00004.24   132 seq1396_BIOID39047   -            861   5.6e-28   97.6   0.0   1   2   5.7e-17   7.1e-14   52.0   0.0     2   128   207   341   206   345 0.82 ATPase family associated with various cellular activities (AAA)
AAA                  PF00004.24   132 seq1396_BIOID39047   -            861   5.6e-28   97.6   0.0   2   2   6.4e-14     8e-11   42.1   0.0     2   117   606   731   605   742 0.86 ATPase family associated with various cellular activities (AAA)
Clp_N                PF02861.15    53 seq1396_BIOID39047   -            861     2e-27   94.7   6.1   1   2   3.4e-16   4.2e-13   48.8   0.1     1    53    21    73    21    73 0.98 Clp amino terminal domain
Clp_N                PF02861.15    53 seq1396_BIOID39047   -            861     2e-27   94.7   6.1   2   2   4.7e-16   5.8e-13   48.4   0.1     1    53    98   149    98   149 0.96 Clp amino terminal domain
AAA_5                PF07728.9    139 seq1396_BIOID39047   -            861   2.5e-19   69.2   0.8   1   1   3.9e-16   4.9e-13   48.8   0.0     2   124   605   725   604   766 0.87 AAA domain (dynein-related subfamily)
AAA_16               PF13191.1    166 seq1396_BIOID39047   -            861   5.2e-11   43.0   7.3   1   1   9.9e-10   1.2e-06   28.8   0.2     2   141   184   285   183   310 0.81 AAA ATPase domain
Sigma54_activat      PF00158.21   168 seq1396_BIOID39047   -            861   7.3e-10   38.4   0.1   1   1   7.2e-10     9e-07   28.4   0.0    23   156   603   735   574   746 0.78 Sigma-54 interaction domain
DUF892               PF05974.7    159 seq1397_BIOID39047   -            173   2.9e-56  189.5  14.5   1   1   2.4e-60   3.3e-56  189.3  10.1     1   159    12   170    12   170 0.98 Domain of unknown function (DUF892)
AlaDh_PNT_C          PF01262.16   168 seq1399_BIOID39047   -            528   7.2e-57  191.4   1.4   1   1   2.4e-60   1.1e-56  190.9   1.0     2   168   165   329   164   329 0.98 Alanine dehydrogenase/PNT, C-terminal domain
AlaDh_PNT_N          PF05222.10   136 seq1399_BIOID39047   -            528   2.2e-52  176.5   0.0   1   1   9.7e-56   4.4e-52  175.5   0.0     1   136    22   155    22   155 0.99 Alanine dehydrogenase/PNT, N-terminal domain
DUF3814              PF12769.2     87 seq1399_BIOID39047   -            528   1.8e-37  127.2   7.5   1   1   9.8e-41   4.5e-37  125.9   4.8     3    87   445   527   443   527 0.96 Domain of unknown function (DUF3814)
Glyco_transf_56      PF07429.6    361 seq1401_BIOID39047   -            359  1.7e-193  642.3   0.0   1   1  2.8e-197  1.9e-193  642.1   0.0     1   360     1   358     1   359 0.99 4-alpha-L-fucosyltransferase glycosyl transferase group 56
MFS_1                PF07690.11   354 seq1402_BIOID39047   -            512   5.7e-55  186.3  38.3   1   1   4.2e-59   5.7e-55  186.3  26.5     1   353    19   413    19   414 0.89 Major Facilitator Superfamily
PGM_PMM_I            PF02878.11   138 seq1403_BIOID39047   -            477   9.2e-35  119.0   0.0   1   1   7.6e-38   2.6e-34  117.5   0.0     3   135    27   155    25   158 0.94 Phosphoglucomutase/phosphomannomutase, alpha/beta/alpha domain I
PGM_PMM_III          PF02880.11   111 seq1403_BIOID39047   -            477   3.1e-31  107.5   0.0   1   1   1.5e-34   5.3e-31  106.8   0.0     1   111   283   394   283   394 0.96 Phosphoglucomutase/phosphomannomutase, alpha/beta/alpha domain III
PGM_PMM_II           PF02879.11   104 seq1403_BIOID39047   -            477   4.6e-22   78.2   0.1   1   1   2.8e-25   9.6e-22   77.1   0.0     1   104   174   279   174   279 0.95 Phosphoglucomutase/phosphomannomutase, alpha/beta/alpha domain II
PGM_PMM_IV           PF00408.15    73 seq1403_BIOID39047   -            477   6.4e-10   38.7   0.1   1   1   3.9e-13   1.3e-09   37.7   0.0     1    64   399   467   399   476 0.84 Phosphoglucomutase/phosphomannomutase, C-terminal domain
DUF2773              PF10971.3     81 seq1404_BIOID39047   -             93     6e-47  157.4   2.4   1   1   5.1e-51   6.9e-47  157.2   1.7     1    81    13    93    13    93 0.99 Protein of unknown function (DUF2773)
T2SE                 PF00437.15   272 seq1405_BIOID39047   -            493   5.6e-88  294.2   4.0   1   1   8.2e-92   5.6e-88  294.2   2.8     3   271   115   380   113   381 0.98 Type II/IV secretion system protein
AAA_23               PF13476.1    202 seq1405_BIOID39047   -            493   1.6e-07   31.7   0.1   1   1   5.2e-11   3.6e-07   30.6   0.0     2    46   219   269   218   336 0.74 AAA domain
DJ-1_PfpI            PF01965.19   147 seq1406_BIOID39047   -            172   1.6e-42  144.3   0.0   1   1   2.7e-46   1.9e-42  144.1   0.0     1   147    31   171    31   171 0.97 DJ-1/PfpI family
DUF4066              PF13278.1    166 seq1406_BIOID39047   -            172   3.4e-13   49.1   0.0   1   1   5.9e-17     4e-13   48.8   0.0     1   151     8   153     8   155 0.89 Putative amidotransferase
DUF892               PF05974.7    159 seq1407_BIOID39047   -            168   2.7e-46  157.1   0.3   1   1   2.2e-50     3e-46  157.0   0.2     4   157     5   155     2   157 0.98 Domain of unknown function (DUF892)
Glyco_hydro_38       PF01074.17   277 seq1408_BIOID39047   -            877   8.9e-44  149.7   0.0   1   1   2.9e-47   1.3e-43  149.1   0.0     2   263     7   263     6   274 0.88 Glycosyl hydrolases family 38 N-terminal domain
Glyco_hydro_38C      PF07748.8    458 seq1408_BIOID39047   -            877   1.4e-28   99.7   0.0   1   1   4.6e-32   2.1e-28   99.2   0.0     2   417   386   843   385   862 0.75 Glycosyl hydrolases family 38 C-terminal domain
Alpha-mann_mid       PF09261.6     80 seq1408_BIOID39047   -            877   1.2e-06   28.4   0.0   1   1   6.3e-10   2.9e-06   27.2   0.0     2    79   280   356   279   357 0.88 Alpha mannosidase, middle domain
DUF2636              PF11120.3     62 seq1416_BIOID39047   -             63   5.2e-33  112.2   0.6   1   1   4.2e-37   5.7e-33  112.1   0.4     1    62     2    63     2    63 0.99 Protein of unknown function (DUF2636)
CCG                  PF02754.11    85 seq1418_BIOID39047   -            239     2e-30  104.5   0.2   1   2   2.2e-17   3.1e-13   49.4   0.0     1    84     3    84     3    85 0.95 Cysteine-rich domain
CCG                  PF02754.11    85 seq1418_BIOID39047   -            239     2e-30  104.5   0.2   2   2   1.3e-18   1.7e-14   53.4   0.0     2    84   133   216   132   217 0.92 Cysteine-rich domain
DUF308               PF03729.8     72 seq1419_BIOID39047   -            190   3.5e-19   68.4  37.0   1   2   1.1e-15   1.5e-11   43.9   9.4     2    71    27    97    26    98 0.93 Short repeat of unknown function (DUF308)
DUF308               PF03729.8     72 seq1419_BIOID39047   -            190   3.5e-19   68.4  37.0   2   2   6.2e-13   8.5e-09   35.1   9.2     1    71    84   153    84   154 0.94 Short repeat of unknown function (DUF308)
DUF3260              PF11658.3    518 seq1420_BIOID39047   -            559  1.7e-233  775.3   0.0   1   1  1.4e-237  1.9e-233  775.1   0.0     2   518    24   554    23   554 0.99 Protein of unknown function (DUF3260)
WzyE                 PF06899.6    449 seq1421_BIOID39047   -            450    3e-277  919.3  44.7   1   1  2.4e-281  3.3e-277  919.1  31.0     1   448     1   449     1   450 1.00 WzyE protein
Glycos_trans_3N      PF02885.12    66 seq1422_BIOID39047   -            320   2.8e-15   55.5   0.0   1   1   3.6e-19     5e-15   54.7   0.0     2    65     3    70     2    71 0.97 Glycosyl transferase family, helical bundle domain
SpoVR                PF04293.8    427 seq1423_BIOID39047   -            510  2.9e-200  665.0   7.2   1   1  2.5e-204  3.4e-200  664.7   5.0     2   427    18   453    17   453 0.98 SpoVR like protein
GIY-YIG              PF01541.19    80 seq1426_BIOID39047   -            100   6.9e-10   39.0   0.0   1   1     6e-14   8.3e-10   38.7   0.0     2    76     4    73     3    77 0.91 GIY-YIG catalytic domain
Exc                  PF07825.6     77 seq1427_BIOID39047   -             89   3.6e-05   23.3   0.0   1   1   3.3e-09   4.5e-05   23.0   0.0     3    54     7    58     5    68 0.91 Excisionase-like protein
GATase_5             PF13507.1    259 seq1428_BIOID39047   -           1295  6.4e-104  346.3   0.0   1   1  2.3e-107    1e-103  345.6   0.0     1   257  1039  1292  1039  1293 0.97 CobB/CobQ-like glutamine amidotransferase domain
AIRS_C               PF02769.17   153 seq1428_BIOID39047   -           1295   1.2e-47  161.5   2.4   1   2   4.9e-26   2.3e-22   79.5   0.0     2   151   432   589   431   591 0.93 AIR synthase related protein, C-terminal domain
AIRS_C               PF02769.17   153 seq1428_BIOID39047   -           1295   1.2e-47  161.5   2.4   2   2   1.6e-26   7.4e-23   81.1   0.8     2   150   822   966   821   969 0.92 AIR synthase related protein, C-terminal domain
AIRS                 PF00586.19    96 seq1428_BIOID39047   -           1295   8.1e-28   96.4   3.6   1   1   7.2e-31   3.3e-27   94.4   0.0     1    96   257   389   257   389 0.98 AIR synthase related protein, N-terminal domain
PNTB                 PF02233.11   464 seq1429_BIOID39047   -            462  7.5e-230  763.3  19.7   1   1  6.2e-234  8.5e-230  763.1  13.6     2   464     5   462     4   462 0.98 NAD(P) transhydrogenase beta subunit
ROK                  PF00480.15   179 seq1430_BIOID39047   -            331   1.1e-58  197.9   0.2   1   1     3e-62   1.4e-58  197.5   0.1     1   179    33   222    33   222 0.96 ROK family
Glucokinase          PF02685.11   316 seq1430_BIOID39047   -            331   5.3e-10   38.4   0.0   1   1   2.2e-13   9.9e-10   37.5   0.0     4   235    35   266    32   276 0.81 Glucokinase
Ribosomal_L31        PF01197.13    69 seq1431_BIOID39047   -             70   1.4e-30  104.9   0.2   1   1   1.1e-34   1.5e-30  104.8   0.1     1    67     1    65     1    67 0.98 Ribosomal protein L31
DUF162               PF02589.10   189 seq1432_BIOID39047   -            475   2.8e-51  173.6   0.1   1   1   2.5e-54   3.7e-51  173.2   0.1     3   189    72   294    70   294 0.99 Uncharacterised ACR, YkgG family COG1556
Fer4_8               PF13183.1     57 seq1432_BIOID39047   -            475     1e-11   44.5   2.2   1   1   1.6e-14   2.4e-11   43.3   1.5     2    57   309   376   308   376 0.79 4Fe-4S dicluster domain
DUF3390              PF11870.3     93 seq1432_BIOID39047   -            475   4.5e-10   39.2   0.6   1   1   7.1e-13   1.1e-09   37.9   0.4    13    92   387   470   379   471 0.83 Domain of unknown function (DUF3390)
Fer4_9               PF13187.1     55 seq1432_BIOID39047   -            475   9.3e-09   35.3   0.7   1   1   1.8e-11   2.7e-08   33.8   0.5     1    53   311   375   311   376 0.94 4Fe-4S dicluster domain
Fer4_7               PF12838.2     52 seq1432_BIOID39047   -            475   1.7e-07   31.3   4.0   1   1     3e-10   4.6e-07   30.0   2.7     1    51   311   375   311   376 0.77 4Fe-4S dicluster domain
Fer4_17              PF13534.1     61 seq1432_BIOID39047   -            475   2.1e-07   31.0   2.1   1   1   4.4e-10   6.7e-07   29.4   1.5     1    60   311   376   311   377 0.71 4Fe-4S dicluster domain
Fer4_10              PF13237.1     52 seq1432_BIOID39047   -            475   4.1e-07   29.5   5.9   1   1   1.3e-09     2e-06   27.3   4.5     7    52   310   373   305   373 0.69 4Fe-4S dicluster domain
Phage_integ_N        PF09003.5     81 seq1433_BIOID39047   -            372   5.4e-30  102.8   0.7   1   1   1.5e-33     1e-29  101.9   0.5     1    78     1    77     1    81 0.97 Bacteriophage lambda integrase, N-terminal domain
Phage_integrase      PF00589.17   173 seq1433_BIOID39047   -            372   4.6e-15   55.5   0.1   1   1   3.2e-18   2.2e-14   53.3   0.0     2   170   194   363   193   366 0.85 Phage integrase family
HTH_3                PF01381.17    55 seq1434_BIOID39047   -            178     6e-17   61.1   0.0   1   1   3.7e-20   8.5e-17   60.6   0.0     1    53    12    64    12    66 0.97 Helix-turn-helix
HTH_31               PF13560.1     64 seq1434_BIOID39047   -            178   1.2e-10   41.2   0.0   1   1   8.8e-14     2e-10   40.5   0.0     4    57    10    62     8    74 0.94 Helix-turn-helix domain
HTH_19               PF12844.2     64 seq1434_BIOID39047   -            178   9.9e-10   38.2   0.0   1   1   6.5e-13   1.5e-09   37.6   0.0     3    59    11    67     9    71 0.95 Helix-turn-helix domain
Cupin_2              PF07883.6     71 seq1434_BIOID39047   -            178   8.4e-10   37.8   0.3   1   1   6.6e-13   1.5e-09   37.0   0.2     4    69   105   171   102   173 0.92 Cupin domain
HTH_26               PF13443.1     63 seq1434_BIOID39047   -            178   5.3e-06   26.4   0.0   1   1   3.5e-09     8e-06   25.8   0.0     2    59    12    68    11    72 0.93 Cro/C1-type HTH DNA-binding domain
HTH_25               PF13413.1     62 seq1434_BIOID39047   -            178   4.6e-06   26.0   0.0   1   1   3.4e-09   7.9e-06   25.3   0.0     2    35    12    45    11    49 0.94 Helix-turn-helix domain
Bac_transf           PF02397.11   187 seq1435_BIOID39047   -            464     3e-75  251.3   0.2   1   1   1.2e-78   8.1e-75  249.9   0.0     1   185   274   462   274   464 0.95 Bacterial sugar transferase
CoA_binding_3        PF13727.1    175 seq1435_BIOID39047   -            464   5.3e-42  143.4   0.1   1   1   7.7e-46   5.3e-42  143.4   0.0     2   175    65   238    64   238 0.93 CoA-binding domain
T2SF                 PF00482.18   124 seq1436_BIOID39047   -            398     2e-56  189.1   6.7   1   2   9.2e-35   1.3e-30  105.7   0.1     1   124    64   187    64   187 0.99 Type II secretion system (T2SS), protein F
T2SF                 PF00482.18   124 seq1436_BIOID39047   -            398     2e-56  189.1   6.7   2   2   2.1e-28   2.9e-24   85.2   1.9     1   124   267   389   267   389 0.98 Type II secretion system (T2SS), protein F
IpaB_EvcA            PF03278.8    153 seq1439_BIOID39047   -            203   3.6e-66  220.9   6.0   1   1   3.2e-70   4.4e-66  220.6   4.2     2   151    42   192    41   194 0.98 IpaB/EvcA family
Carb_kinase          PF01256.12   242 seq1440_BIOID39047   -            515   6.2e-83  277.6   4.2   1   1   5.5e-86   3.7e-82  275.1   1.2     2   242   258   496   257   496 0.99 Carbohydrate kinase
YjeF_N               PF03853.10   173 seq1440_BIOID39047   -            515   6.1e-48  162.4   0.0   1   1   1.6e-51   1.1e-47  161.6   0.0     2   173    35   199    34   199 0.98 YjeF-related protein N-terminus
UPF0259              PF06790.6    248 seq1441_BIOID39047   -            247  1.9e-102  341.8  18.6   1   1  1.5e-106  2.1e-102  341.6  12.9     1   247     1   246     1   247 0.99 Uncharacterised protein family (UPF0259)
Peptidase_M20        PF01546.23   171 seq1442_BIOID39047   -            441     3e-25   88.6   3.1   1   1   9.7e-29   6.6e-25   87.5   2.2     1   170   117   433   117   434 0.91 Peptidase family M20/M25/M40
M20_dimer            PF07687.9    109 seq1442_BIOID39047   -            441   5.6e-10   38.8   0.3   1   1   2.4e-13   1.6e-09   37.3   0.2     9    98   236   325   231   331 0.83 Peptidase dimerisation domain
Ldh_2                PF02615.9    335 seq1445_BIOID39047   -            361  9.2e-139  461.7   0.0   1   1  7.6e-143    1e-138  461.5   0.0     1   334     5   340     5   341 0.99 Malate/L-lactate dehydrogenase
Peptidase_U32        PF01136.14   233 seq1446_BIOID39047   -            667   1.1e-70  237.0   0.1   1   1   3.2e-71   2.2e-67  226.2   0.0     2   231    93   319    92   321 0.90 Peptidase family U32
DUF3656              PF12392.3    122 seq1446_BIOID39047   -            667   2.4e-26   92.0   0.0   1   1   6.9e-30   4.7e-26   91.1   0.0     2   122   405   522   404   522 0.97 Collagenase
GerE                 PF00196.14    58 seq1448_BIOID39047   -            175   8.1e-06   24.9   0.9   1   1   1.2e-09   1.6e-05   23.9   0.6     8    55   120   167   115   169 0.89 Bacterial regulatory proteins, luxR family
PfkB                 PF00294.19   301 seq1449_BIOID39047   -            300   2.7e-63  213.7   0.5   1   1   2.3e-67   3.1e-63  213.5   0.4     3   299     5   287     3   289 0.93 pfkB family carbohydrate kinase
Glyco_tran_WecB      PF03808.8    172 seq1451_BIOID39047   -            246   1.4e-55  187.2   0.1   1   1   1.4e-59   1.9e-55  186.8   0.1     2   172    61   231    60   231 0.96 Glycosyl transferase WecB/TagA/CpsF family
DUF1019              PF06254.6     89 seq1452_BIOID39047   -            179   6.4e-34  115.8   0.1   1   1     7e-38   9.6e-34  115.2   0.1     1    89    65   157    65   157 0.98 Protein of unknown function (DUF1019)
DUF3521              PF12035.3     35 seq1453_BIOID39047   -             65   3.1e-24   84.4  10.4   1   2   2.5e-16   3.4e-12   45.8   0.4     1    35     1    28     1    28 0.99 Protein of unknown function (DUF3521)
DUF3521              PF12035.3     35 seq1453_BIOID39047   -             65   3.1e-24   84.4  10.4   2   2   1.7e-15   2.3e-11   43.2   2.4     1    34    35    65    35    65 0.99 Protein of unknown function (DUF3521)
IspA                 PF04279.10   176 seq1456_BIOID39047   -            179     6e-72  241.1  22.8   1   1   4.9e-76   6.7e-72  241.0  15.8     1   175     1   175     1   176 0.99 Intracellular septation protein A
YedD                 PF13987.1    111 seq1457_BIOID39047   -            138     1e-56  189.1   0.1   1   1   9.2e-61   1.3e-56  188.8   0.1     1   110    26   135    26   136 0.98 YedD-like protein
Peptidase_U32        PF01136.14   233 seq1460_BIOID39047   -            331   7.7e-62  208.1   0.0   1   1   7.3e-66     1e-61  207.7   0.0     3   232    76   330    74   331 0.94 Peptidase family U32
BPD_transp_1         PF00528.17   185 seq1461_BIOID39047   -            264   5.3e-20   71.5  16.3   1   1   3.9e-24   5.3e-20   71.5  11.3     2   181    75   253    74   257 0.90 Binding-protein-dependent transport system inner membrane component
Tir_receptor_N       PF07490.6    266 seq1462_BIOID39047   -            538  2.1e-152  506.0   5.2   1   1  4.6e-156  2.1e-152  506.0   3.6     1   266     1   259     1   259 0.99 Translocated intimin receptor (Tir) N-terminus
Tir_receptor_C       PF07489.6    221 seq1462_BIOID39047   -            538  2.1e-110  367.5  13.1   1   1  4.6e-114  2.1e-110  367.5   9.1     1   221   326   538   326   538 0.99 Translocated intimin receptor (Tir) C-terminus
Tir_receptor_M       PF03549.9     66 seq1462_BIOID39047   -            538   2.1e-38  130.1  12.8   1   1   9.5e-42   4.3e-38  129.1   8.9     1    66   260   325   260   325 0.99 Translocated intimin receptor (Tir) intimin-binding domain
T2SG                 PF08334.6    108 seq1463_BIOID39047   -            145   8.3e-35  118.6   0.3   1   1   2.1e-38   9.8e-35  118.4   0.2     1   108    32   138    32   138 0.97 Type II secretion system (T2SS), protein G
N_methyl_2           PF13544.1     31 seq1463_BIOID39047   -            145   7.8e-09   34.5   0.7   1   1   3.3e-12   1.5e-08   33.6   0.5     8    31     2    25     1    25 0.90 Type IV pilin N-term methylation site GFxxxE
N_methyl             PF07963.7     20 seq1463_BIOID39047   -            145   2.1e-07   30.1   4.1   1   1   7.8e-11   3.5e-07   29.4   2.8     1    20     8    27     8    27 0.96 Prokaryotic N-terminal methylation motif
Phage_rep_O          PF04492.8    100 seq1465_BIOID39047   -            339   1.5e-38  130.8   0.0   1   1     2e-42   2.7e-38  130.0   0.0     2   100    47   145    46   145 0.99 Bacteriophage replication protein O
DUF162               PF02589.10   189 seq1466_BIOID39047   -            231   6.5e-36  123.5   0.1   1   1   6.9e-40   9.5e-36  122.9   0.0    19   189    65   228    47   228 0.91 Uncharacterised ACR, YkgG family COG1556
Cys_Met_Meta_PP      PF01053.15   386 seq1467_BIOID39047   -            445  9.2e-140  465.1   0.0   1   1  2.3e-143  1.1e-139  464.9   0.0     1   385    65   439    65   440 0.99 Cys/Met metabolism PLP-dependent enzyme
Aminotran_1_2        PF00155.16   363 seq1467_BIOID39047   -            445   1.2e-07   30.9   0.0   1   1   3.8e-11   1.7e-07   30.3   0.0    49   192   116   237   102   270 0.84 Aminotransferase class I and II
Aminotran_5          PF00266.14   371 seq1467_BIOID39047   -            445   0.00011   20.9   0.0   1   1     4e-08   0.00018   20.2   0.0    68   201   132   257   103   273 0.84 Aminotransferase class-V
Polysacc_synt        PF01943.12   273 seq1468_BIOID39047   -            492   1.9e-60  204.3  15.6   1   1   2.7e-64   1.9e-60  204.3  10.8     5   273    11   276     8   276 0.96 Polysaccharide biosynthesis protein
Polysacc_synt_3      PF13440.1    251 seq1468_BIOID39047   -            492   6.2e-16   58.4  15.0   1   1   9.1e-20   6.2e-16   58.4  10.4     3   250    24   274    22   275 0.88 Polysaccharide biosynthesis protein
HlyD                 PF00529.15   306 seq1471_BIOID39047   -            385   2.4e-73  247.0  15.9   1   1   9.5e-77   3.2e-73  246.5  11.0     1   306    60   357    60   357 0.98 HlyD family secretion protein
HlyD_2               PF12700.2    328 seq1471_BIOID39047   -            385   2.6e-21   75.9   2.4   1   1   1.1e-24   3.7e-21   75.5   1.7    11   328    50   357    40   357 0.86 HlyD family secretion protein
HlyD_3               PF13437.1    105 seq1471_BIOID39047   -            385   3.8e-09   36.7   5.4   1   1   6.4e-11   2.2e-07   31.0   0.7     2   105   172   286   171   286 0.85 HlyD family secretion protein
Biotin_lipoyl_2      PF13533.1     50 seq1471_BIOID39047   -            385   3.5e-08   32.8   0.1   1   1     1e-11   3.5e-08   32.8   0.1     1    47    60   106    60   109 0.94 Biotin-lipoyl like
Trp_Tyr_perm         PF03222.8    394 seq1472_BIOID39047   -            444   7.4e-06   24.9  35.8   1   1   9.1e-10   1.2e-05   24.1  24.8     7   374    42   425    38   437 0.76 Tryptophan/tyrosine permease family
DeoRC                PF00455.17   162 seq1473_BIOID39047   -            268   2.4e-50  170.1   1.3   1   1   2.7e-53   3.1e-50  169.8   0.9     2   161    85   244    84   245 0.99 DeoR C terminal sensor domain
HTH_DeoR             PF08220.7     57 seq1473_BIOID39047   -            268   5.8e-23   80.0   0.9   1   1   5.1e-26   5.8e-23   80.0   0.6     1    56    18    73    18    74 0.97 DeoR-like helix-turn-helix domain
HTH_11               PF08279.7     55 seq1473_BIOID39047   -            268   6.4e-10   38.4   0.1   1   1     1e-12   1.2e-09   37.5   0.1     4    44    21    60    18    67 0.87 HTH domain
MarR_2               PF12802.2     62 seq1473_BIOID39047   -            268   3.5e-07   29.6   0.1   1   1   7.3e-10   8.3e-07   28.4   0.1     5    61    17    70    11    71 0.88 MarR family
MarR                 PF01047.17    59 seq1473_BIOID39047   -            268   4.7e-07   29.2   0.1   1   1   8.8e-10     1e-06   28.2   0.0     8    50    22    64    16    66 0.94 MarR family
HTH_27               PF13463.1     68 seq1473_BIOID39047   -            268   5.2e-06   26.5   0.1   1   1   1.1e-08   1.2e-05   25.4   0.0     2    53    16    66    16    77 0.89 Winged helix DNA-binding domain
GntR                 PF00392.16    64 seq1473_BIOID39047   -            268   8.6e-06   24.9   0.0   1   1   1.7e-08   1.9e-05   23.8   0.0    27    60    34    67    26    70 0.93 Bacterial regulatory proteins, gntR family
HTH_24               PF13412.1     48 seq1473_BIOID39047   -            268   2.2e-05   23.6   0.1   1   1   4.6e-08   5.2e-05   22.4   0.1     7    48    21    62    16    62 0.95 Winged helix-turn-helix DNA-binding
AA_permease          PF00324.16   479 seq1474_BIOID39047   -            461   4.9e-99  331.7  55.9   1   1  9.1e-103   6.2e-99  331.3  38.8     1   435    16   427    16   455 0.94 Amino acid permease
AA_permease_2        PF13520.1    426 seq1474_BIOID39047   -            461   1.6e-43  148.7  59.1   1   1   3.1e-47   2.1e-43  148.3  41.0     9   425    20   440    15   441 0.88 Amino acid permease
Peptidase_M20        PF01546.23   171 seq1475_BIOID39047   -            481   1.9e-05   24.2   0.1   1   1   4.8e-09   3.3e-05   23.4   0.0     2    92    78   284    77   368 0.71 Peptidase family M20/M25/M40
4HBT                 PF03061.17    79 seq1476_BIOID39047   -            132   4.9e-18   64.9   0.3   1   1   4.7e-22   6.5e-18   64.5   0.2     1    74    26    98    26   102 0.96 Thioesterase superfamily
GspH                 PF12019.3    114 seq1477_BIOID39047   -            169   7.1e-09   35.7   0.0   1   1     2e-12   9.3e-09   35.3   0.0     2   107    44   147    43   156 0.73 Type II transport protein GspH
N_methyl_2           PF13544.1     31 seq1477_BIOID39047   -            169   6.2e-07   28.5   1.1   1   1   2.6e-10   1.2e-06   27.6   0.7    11    30     2    21     1    22 0.93 Type IV pilin N-term methylation site GFxxxE
N_methyl             PF07963.7     20 seq1477_BIOID39047   -            169   1.5e-06   27.4   2.0   1   1     9e-10   4.1e-06   26.0   1.4     1    19     5    23     5    24 0.94 Prokaryotic N-terminal methylation motif
UPF0079              PF02367.12   123 seq1479_BIOID39047   -            153   3.3e-45  152.5   0.0   1   1   2.8e-49   3.9e-45  152.3   0.0     1   121    14   134    14   136 0.98 Uncharacterised P-loop hydrolase UPF0079
NhaB                 PF06450.7    515 seq1483_BIOID39047   -            513  1.4e-306 1016.9  26.1   1   1  2.3e-310  1.6e-306 1016.7  18.1     1   514     1   511     1   512 1.00 Bacterial Na+/H+ antiporter B (NhaB)
CitMHS               PF03600.11   349 seq1483_BIOID39047   -            513     8e-09   34.4   4.3   1   1   1.2e-12     8e-09   34.4   3.0   130   344   200   436   192   441 0.76 Citrate transporter
SBP_bac_8            PF13416.1    281 seq1486_BIOID39047   -            348   6.4e-43  147.3   7.8   1   1   3.2e-46   8.7e-43  146.9   5.4     2   278    42   313    41   317 0.91 Bacterial extracellular solute-binding protein
SBP_bac_6            PF13343.1    242 seq1486_BIOID39047   -            348   3.9e-41  140.8   3.7   1   1   1.8e-44     5e-41  140.5   2.5     4   241    77   323    74   324 0.92 Bacterial extracellular solute-binding protein
SBP_bac_11           PF13531.1    231 seq1486_BIOID39047   -            348   3.9e-16   59.2   0.0   1   1   2.2e-19   6.1e-16   58.6   0.0    16   223    42   285    37   293 0.82 Bacterial extracellular solute-binding protein
SBP_bac_1            PF01547.20   314 seq1486_BIOID39047   -            348   1.1e-13   51.5  11.0   1   1   7.2e-17     2e-13   50.6   7.6    12   313    40   284    31   285 0.74 Bacterial extracellular solute-binding protein
Lipoprotein_8        PF02030.10   493 seq1486_BIOID39047   -            348   1.5e-09   36.8   0.1   1   1   2.1e-12   5.7e-09   34.8   0.0    21    98    22   104     1   114 0.76 Hypothetical lipoprotein (MG045 family)
Peptidase_U32        PF01136.14   233 seq1489_BIOID39047   -            298   1.3e-34  118.9   0.0   1   1   1.3e-38   1.8e-34  118.5   0.0     5   195    88   269    82   293 0.89 Peptidase family U32
UvrD_C               PF13361.1    319 seq1490_BIOID39047   -            704   1.2e-23   84.0   0.0   1   2   1.9e-09   6.4e-06   25.7   0.0     2    99   509   610   508   620 0.87 UvrD-like helicase C-terminal domain
UvrD_C               PF13361.1    319 seq1490_BIOID39047   -            704   1.2e-23   84.0   0.0   2   2   1.5e-18   5.1e-15   55.6   0.0   241   316   617   693   609   695 0.84 UvrD-like helicase C-terminal domain
UvrD-helicase        PF00580.16   315 seq1490_BIOID39047   -            704   8.7e-19   67.8   0.0   1   2   1.8e-11     6e-08   32.2   0.0     2    78   241   319   240   356 0.80 UvrD/REP helicase N-terminal domain
UvrD-helicase        PF00580.16   315 seq1490_BIOID39047   -            704   8.7e-19   67.8   0.0   2   2   1.2e-11     4e-08   32.7   0.0   210   298   406   490   385   493 0.92 UvrD/REP helicase N-terminal domain
AAA_19               PF13245.1     76 seq1490_BIOID39047   -            704     4e-10   39.1   1.5   1   1   1.5e-11     5e-08   32.4   0.1     7    62   252   306   246   325 0.84 Part of AAA domain
Bac_Ubq_Cox          PF01654.12   436 seq1491_BIOID39047   -            523  1.2e-183  610.3  21.3   1   1    1e-187  1.4e-183  610.1  14.7     1   435     8   503     8   504 0.98 Bacterial Cytochrome Ubiquinol Oxidase
T2SI                 PF02501.12    81 seq1492_BIOID39047   -            125   1.3e-12   47.3   0.1   1   1   1.3e-16   1.8e-12   46.9   0.1     1    77    39   114    39   118 0.92 Type II secretion system (T2SS), protein I
HlyD                 PF00529.15   306 seq1493_BIOID39047   -            387   2.1e-79  266.9   9.7   1   1   8.9e-83   2.4e-79  266.6   6.7     4   305    56   335    53   336 0.98 HlyD family secretion protein
HlyD_3               PF13437.1    105 seq1493_BIOID39047   -            387   2.7e-17   62.9   2.5   1   1   2.3e-17   6.2e-14   52.1   0.1     2    98   211   324   210   331 0.77 HlyD family secretion protein
HlyD_2               PF12700.2    328 seq1493_BIOID39047   -            387     1e-15   57.6   5.3   1   1     5e-19   1.4e-15   57.2   3.7    19   239    52   288    38   322 0.82 HlyD family secretion protein
Biotin_lipoyl_2      PF13533.1     50 seq1493_BIOID39047   -            387   1.2e-13   50.3   1.0   1   1   3.7e-11     1e-07   31.3   0.2     4    50    56   102    54   102 0.97 Biotin-lipoyl like
Amidase_3            PF01520.13   175 seq1494_BIOID39047   -            445     4e-49  166.6   0.0   1   1   9.5e-53   6.5e-49  165.9   0.0     1   174   194   413   194   414 0.99 N-acetylmuramoyl-L-alanine amidase
Phage_lambda_P       PF06992.6    233 seq1496_BIOID39047   -            225  4.6e-160  529.9   6.2   1   1  3.8e-164  5.1e-160  529.8   4.3     1   225     1   225     1   225 1.00 Replication protein P
HTH_Tnp_1            PF01527.15    76 seq1497_BIOID39047   -            103   1.5e-21   76.0   0.0   1   1   1.3e-25   1.7e-21   75.8   0.0     3    69    11    81     9    93 0.90 Transposase
HAD_2                PF13419.1    176 seq1498_BIOID39047   -            199   4.9e-29  101.7   0.1   1   1   1.7e-32   5.7e-29  101.5   0.1     2   176     4   184     3   184 0.85 Haloacid dehalogenase-like hydrolase
Hydrolase_like       PF13242.1     75 seq1498_BIOID39047   -            199   2.5e-08   33.3   0.0   1   1   1.6e-11   5.5e-08   32.2   0.0     2    50   139   186   138   198 0.93 HAD-hyrolase-like
Hydrolase            PF00702.21   204 seq1498_BIOID39047   -            199   1.8e-06   28.4   0.0   1   1   6.1e-10   2.1e-06   28.3   0.0   109   203    73   177     6   178 0.76 haloacid dehalogenase-like hydrolase
T2SJ                 PF11612.3    169 seq1499_BIOID39047   -            195   1.1e-21   77.2   4.3   1   1   4.4e-25     2e-21   76.3   3.0     2   168    39   177    38   178 0.91 Type II secretion system (T2SS), protein J
N_methyl_2           PF13544.1     31 seq1499_BIOID39047   -            195   5.3e-08   31.8   0.6   1   1   2.4e-11   1.1e-07   30.8   0.4    10    31     2    23     1    23 0.93 Type IV pilin N-term methylation site GFxxxE
N_methyl             PF07963.7     20 seq1499_BIOID39047   -            195   2.3e-06   26.8   1.3   1   1   1.1e-09   4.9e-06   25.8   0.9     1    20     6    25     6    25 0.95 Prokaryotic N-terminal methylation motif
Multi_Drug_Res       PF00893.14    93 seq1502_BIOID39047   -            121   5.5e-26   90.7  12.2   1   1   5.6e-30   7.6e-26   90.2   8.5     2    92     4    94     3    95 0.98 Small Multidrug Resistance protein
ACR_tran             PF00873.14  1021 seq1503_BIOID39047   -           1037         0 1417.4  26.7   1   1         0         0 1417.2  18.5     1  1020     1  1027     1  1028 1.00 AcrB/AcrD/AcrF family
MMPL                 PF03176.10   333 seq1503_BIOID39047   -           1037   9.8e-07   27.6  11.1   1   1   2.1e-10   9.8e-07   27.6   7.7   138   305   333   499   284   523 0.83 MMPL family
Homoserine_dh        PF00742.14   179 seq1504_BIOID39047   -            810   6.9e-51  172.3   0.0   1   1   2.3e-54   1.1e-50  171.7   0.0     1   178   608   803   608   804 0.99 Homoserine dehydrogenase
AA_kinase            PF00696.23   241 seq1504_BIOID39047   -            810   1.8e-42  145.4   0.0   1   1   8.3e-46   3.8e-42  144.3   0.0     2   238    12   284    11   287 0.89 Amino acid kinase family
NAD_binding_3        PF03447.11   117 seq1504_BIOID39047   -            810   3.5e-24   85.3   0.0   1   1   1.8e-27   8.4e-24   84.1   0.0     1   116   465   599   465   600 0.98 Homoserine dehydrogenase, NAD binding domain
HTH_Tnp_1            PF01527.15    76 seq1505_BIOID39047   -            103   1.9e-09   37.2   0.8   1   1   5.3e-13   2.4e-09   36.8   0.6     2    76     4    79     3    84 0.91 Transposase
HTH_28               PF13518.1     52 seq1505_BIOID39047   -            103   2.8e-07   30.2   0.1   1   1   1.1e-10     5e-07   29.4   0.1     1    40    13    53    13    60 0.88 Helix-turn-helix domain
YCII                 PF03795.9     95 seq1512_BIOID39047   -            130   3.1e-29  100.8   0.0   1   1   5.4e-33   3.7e-29  100.6   0.0     2    95    34   127    33   127 0.99 YCII-related domain
CesT                 PF05932.8    119 seq1513_BIOID39047   -            156   3.3e-26   91.3   0.0   1   1     3e-30     4e-26   91.0   0.0     2   118     8   123     7   124 0.98 Tir chaperone protein (CesT) family
Multi_Drug_Res       PF00893.14    93 seq1514_BIOID39047   -            109   6.2e-29  100.2   6.5   1   1   5.4e-33   7.4e-29   99.9   4.5     3    93     6    99     4    99 0.96 Small Multidrug Resistance protein
HTH_Tnp_1            PF01527.15    76 seq1515_BIOID39047   -            108   1.6e-11   43.9   1.4   1   1   4.7e-15   6.4e-11   41.9   1.0     1    74     1    87     1    88 0.83 Transposase
Virul_fac_BrkB       PF03631.10   260 seq1517_BIOID39047   -            290     1e-55  188.8  24.6   1   1   8.7e-60   1.2e-55  188.6  17.0     2   258    29   274    28   276 0.88 Virulence factor BrkB
YcfA                 PF07927.7     58 seq1518_BIOID39047   -             58   4.5e-11   42.4   0.0   1   1   3.7e-15   5.1e-11   42.2   0.0     2    58     4    57     3    57 0.92 YcfA-like protein
ABG_transport        PF03806.8    502 seq1520_BIOID39047   -            510  2.3e-207  688.8  35.1   1   1  1.9e-211  2.5e-207  688.7  24.4     1   500    16   507    16   509 0.98 AbgT putative transporter family
PS_pyruv_trans       PF04230.8    286 seq1521_BIOID39047   -            426   2.1e-39  135.8   0.0   1   1   2.4e-43   3.3e-39  135.2   0.0     1   286    13   356    13   356 0.94 Polysaccharide pyruvyl transferase
DUF3592              PF12158.3    148 seq1522_BIOID39047   -            153   6.2e-19   68.1   0.4   1   1   5.7e-23   7.7e-19   67.8   0.3     6   145     7   137     5   140 0.87 Protein of unknown function (DUF3592)
T2SK                 PF03934.8    280 seq1523_BIOID39047   -            327   1.7e-66  224.1   4.1   1   1   1.4e-70   1.9e-66  223.9   2.8     3   277    32   315    30   319 0.93 Type II secretion system (T2SS), protein K
Bac_luciferase       PF00296.15   307 seq1524_BIOID39047   -            335   8.3e-32  110.4   0.4   1   1   1.7e-34   2.3e-30  105.6   0.2    18   300    23   299     8   306 0.77 Luciferase-like monooxygenase
rve                  PF00665.21   120 seq1526_BIOID39047   -            209   3.3e-16   59.3   0.5   1   1   3.7e-16   1.2e-12   47.8   0.0    70   120   103   153   101   153 0.97 Integrase core domain
rve_3                PF13683.1     67 seq1526_BIOID39047   -            209   2.3e-13   49.3   0.1   1   1   1.4e-16   4.7e-13   48.3   0.1     2    67   125   191   124   191 0.96 Integrase core domain
HTH_21               PF13276.1     60 seq1526_BIOID39047   -            209   5.3e-09   35.8   0.1   1   1   3.6e-12   1.2e-08   34.6   0.0     9    58     4    52     2    56 0.90 HTH-like domain
rve_2                PF13333.1     52 seq1526_BIOID39047   -            209   2.6e-07   30.4   0.1   1   1   1.5e-10   5.2e-07   29.5   0.0     1    50   143   197   143   199 0.90 Integrase core domain
UPF0150              PF03681.10    48 seq1527_BIOID39047   -            145   1.2e-12   47.0   0.1   1   1   2.8e-16   1.9e-12   46.4   0.1     1    45     9    53     9    56 0.95 Uncharacterised protein family (UPF0150)
HTH_3                PF01381.17    55 seq1527_BIOID39047   -            145   2.1e-07   30.5   0.1   1   1   4.7e-11   3.2e-07   29.9   0.1     7    53    95   141    89   143 0.93 Helix-turn-helix
rve                  PF00665.21   120 seq1528_BIOID39047   -            295     5e-25   87.8   0.0   1   1     4e-28   1.1e-24   86.7   0.0     2   119   125   239   124   240 0.97 Integrase core domain
HTH_21               PF13276.1     60 seq1528_BIOID39047   -            295     2e-16   59.5   3.6   1   1   1.7e-19   4.7e-16   58.4   2.5     2    60    46   103    44   103 0.92 HTH-like domain
rve_3                PF13683.1     67 seq1528_BIOID39047   -            295   3.9e-11   42.2   0.1   1   1   3.4e-14   9.4e-11   40.9   0.0     7    67   217   277   212   277 0.92 Integrase core domain
DDE_Tnp_IS240        PF13610.1    140 seq1528_BIOID39047   -            295   1.7e-06   27.9   0.0   1   1   9.4e-10   2.6e-06   27.3   0.0     2   137   130   267   129   269 0.93 DDE domain
rve_2                PF13333.1     52 seq1528_BIOID39047   -            295   5.1e-06   26.3   0.0   1   1   3.8e-09     1e-05   25.3   0.0     1    46   230   279   230   284 0.84 Integrase core domain
MFS_1                PF07690.11   354 seq1530_BIOID39047   -            512   7.3e-52  176.1  38.8   1   1   1.1e-55   7.3e-52  176.1  26.9     1   353    23   417    23   418 0.88 Major Facilitator Superfamily
TRI12                PF06609.8    599 seq1530_BIOID39047   -            512     1e-07   30.4  15.0   1   1   1.5e-11     1e-07   30.4  10.4    57   320    31   283    15   317 0.78 Fungal trichothecene efflux pump (TRI12)
DUF3442              PF11924.3    280 seq1531_BIOID39047   -            939   3.1e-98  328.6  10.5   1   1  3.9e-101   1.1e-97  326.9   7.3     1   280   164   442   164   442 0.99 Protein of unknown function (DUF3442)
Big_1                PF02369.11   100 seq1531_BIOID39047   -            939   1.3e-42  143.6  46.2   1   2   3.9e-21   1.1e-17   63.6   8.3     2    98   560   648   557   650 0.91 Bacterial Ig-like domain (group 1)
Big_1                PF02369.11   100 seq1531_BIOID39047   -            939   1.3e-42  143.6  46.2   2   2     4e-30   1.1e-26   92.5   8.3     1   100   652   748   652   748 0.98 Bacterial Ig-like domain (group 1)
Intimin_C            PF07979.6    101 seq1531_BIOID39047   -            939   5.6e-39  132.3   6.9   1   1   5.1e-42   1.4e-38  131.0   3.9     3   101   840   939   838   939 0.97 Intimin C-type lectin domain
Big_2                PF02368.13    79 seq1531_BIOID39047   -            939   3.7e-24   84.2   8.2   1   1   1.4e-27   3.7e-24   84.2   5.7     3    79   759   835   757   835 0.98 Bacterial Ig-like domain (group 2)
LysM                 PF01476.15    44 seq1531_BIOID39047   -            939   1.9e-08   33.9   0.0   1   1   2.8e-11   7.5e-08   32.0   0.0     1    44    65   113    65   113 0.97 LysM domain
DNA_mis_repair       PF01119.14   119 seq1533_BIOID39047   -            615   5.2e-37  125.8   0.0   1   1   2.5e-40   8.6e-37  125.1   0.0     2   118   213   330   212   331 0.95 DNA mismatch repair protein, C-terminal domain
MutL_C               PF08676.6    144 seq1533_BIOID39047   -            615   1.6e-23   82.7   0.2   1   1   4.7e-27   1.6e-23   82.7   0.1     2   134   435   563   434   572 0.92 MutL C terminal dimerisation domain
HATPase_c_3          PF13589.1    137 seq1533_BIOID39047   -            615   1.1e-13   50.9   0.0   1   1   5.6e-17   1.9e-13   50.1   0.0     4   103    24   123    21   142 0.81 Histidine kinase-, DNA gyrase B-, and HSP90-like ATPase
HATPase_c            PF02518.21   111 seq1533_BIOID39047   -            615   5.7e-11   42.0   0.0   1   1   3.8e-14   1.3e-10   40.8   0.0     2    72    19    87    18   147 0.79 Histidine kinase-, DNA gyrase B-, and HSP90-like ATPase
DsbB                 PF02600.11   156 seq1534_BIOID39047   -            178   2.3e-42  144.2  14.5   1   1     2e-46   2.8e-42  144.0  10.0     3   155    12   163     3   164 0.96 Disulfide bond formation protein DsbB
TrkA_N               PF02254.13   116 seq1535_BIOID39047   -            423   8.1e-21   74.0   0.2   1   1   1.8e-24   1.2e-20   73.4   0.2     1   116   252   371   252   371 0.93 TrkA-N domain
Ion_trans_2          PF07885.11    79 seq1535_BIOID39047   -            423   5.5e-15   54.7   7.5   1   1   8.1e-19   5.5e-15   54.7   5.2     2    74   155   227   154   232 0.89 Ion channel
DUF4008              PF13186.1     64 seq1537_BIOID39047   -            411   2.5e-13   50.0   0.5   1   1   1.6e-16   5.5e-13   48.9   0.4     4    64   282   343   276   343 0.90 Domain of unknown function (DUF4008)
Radical_SAM          PF04055.16   166 seq1537_BIOID39047   -            411   8.8e-13   48.6   0.0   1   1   4.4e-16   1.5e-12   47.8   0.0     6   160    20   182    16   208 0.82 Radical SAM superfamily
Fer4_12              PF13353.1    139 seq1537_BIOID39047   -            411   1.5e-07   31.4   0.0   1   1   8.5e-11   2.9e-07   30.5   0.0    13   116    19   127    17   150 0.65 4Fe-4S single cluster domain
Aminotran_1_2        PF00155.16   363 seq1540_BIOID39047   -            468   5.4e-32  111.0   0.0   1   1   1.3e-35   8.6e-32  110.3   0.0    44   348   145   445   120   458 0.88 Aminotransferase class I and II
GntR                 PF00392.16    64 seq1540_BIOID39047   -            468     6e-15   54.3   0.1   1   1   2.9e-18     2e-14   52.6   0.0     1    64     3    66     3    66 0.98 Bacterial regulatory proteins, gntR family
Cyto_ox_2            PF02322.10   328 seq1541_BIOID39047   -            379  7.9e-121  403.1  36.0   1   1  6.7e-125  9.2e-121  402.8  25.0     2   327     7   362     6   363 0.99 Cytochrome oxidase subunit II
Tyr_Deacylase        PF02580.11   145 seq1542_BIOID39047   -            145   6.3e-55  185.0   0.1   1   1   5.1e-59     7e-55  184.8   0.0     2   144     3   144     2   145 0.99 D-Tyr-tRNA(Tyr) deacylase
HATPase_c            PF02518.21   111 seq1544_BIOID39047   -            496     5e-20   71.1   0.0   1   1     2e-23   9.2e-20   70.3   0.0     3   109   383   490   381   492 0.97 Histidine kinase-, DNA gyrase B-, and HSP90-like ATPase
HisKA                PF00512.20    68 seq1544_BIOID39047   -            496     2e-15   56.4   0.4   1   1   4.3e-19     2e-15   56.4   0.3     2    67   271   337   270   338 0.97 His Kinase A (phospho-acceptor) domain
HAMP                 PF00672.20    70 seq1544_BIOID39047   -            496     2e-08   34.1   8.7   1   1     2e-11   9.3e-08   32.0   0.1     2    69   197   265   196   266 0.93 HAMP domain
T2SL                 PF05134.8    230 seq1545_BIOID39047   -            387   2.7e-57  193.4   2.5   1   1   7.1e-61   4.9e-57  192.6   1.7     1   230     6   233     6   233 0.98 Type II secretion system (T2SS), protein L
GspL_C               PF12693.2    158 seq1545_BIOID39047   -            387   2.4e-35  121.5   3.9   1   1     6e-39   4.1e-35  120.7   2.7     6   157   241   385   237   387 0.97 GspL periplasmic domain
HTH_Tnp_1            PF01527.15    76 seq1546_BIOID39047   -            108   1.6e-11   43.9   1.4   1   1   4.7e-15   6.4e-11   41.9   1.0     1    74     1    87     1    88 0.83 Transposase
ABC_tran             PF00005.22   118 seq1547_BIOID39047   -            401   5.6e-22   78.2   0.0   1   1   3.6e-25   1.2e-21   77.0   0.0     1   117    73   191    73   192 0.92 ABC transporter
TOBE_2               PF08402.5     75 seq1547_BIOID39047   -            401   9.6e-12   44.6   0.3   1   1   1.2e-14   4.2e-11   42.5   0.1     1    75   313   385   313   385 0.95 TOBE domain
HNH                  PF01844.18    47 seq1550_BIOID39047   -             58   2.5e-18   65.5   0.5   1   1   2.1e-22   2.9e-18   65.3   0.3     1    47     8    54     8    54 0.98 HNH endonuclease
YiiD_Cterm           PF09500.5    144 seq1551_BIOID39047   -            329   6.7e-49  165.0   0.0   1   1   2.9e-52   9.9e-49  164.4   0.0     1   143   174   313   174   314 0.99 Putative thioesterase (yiiD_Cterm)
Acetyltransf_7       PF13508.1     79 seq1551_BIOID39047   -            329   4.5e-13   49.0   0.0   1   1   2.4e-16   8.3e-13   48.1   0.0     3    78    60   139    58   140 0.87 Acetyltransferase (GNAT) domain
Acetyltransf_1       PF00583.19    83 seq1551_BIOID39047   -            329   2.5e-12   46.5   0.0   1   1   2.1e-15   7.1e-12   45.0   0.0     2    82    66   138    65   139 0.96 Acetyltransferase (GNAT) family
Acetyltransf_10      PF13673.1    117 seq1551_BIOID39047   -            329   1.6e-08   34.5   0.0   1   1   7.8e-12   2.7e-08   33.8   0.0    38   117    55   138    16   138 0.81 Acetyltransferase (GNAT) domain
Glycos_transf_1      PF00534.15   172 seq1553_BIOID39047   -            406   2.1e-38  131.3   0.0   1   1   1.1e-41   3.9e-38  130.4   0.0    11   169   218   382   209   385 0.92 Glycosyl transferases group 1
Glyco_trans_1_4      PF13692.1    135 seq1553_BIOID39047   -            406   4.6e-17   62.3   0.0   1   1   2.8e-20   9.5e-17   61.2   0.0     5   131   225   366   222   369 0.89 Glycosyl transferases group 1
rve                  PF00665.21   120 seq1556_BIOID39047   -            295     5e-25   87.8   0.0   1   1     4e-28   1.1e-24   86.7   0.0     2   119   125   239   124   240 0.97 Integrase core domain
HTH_21               PF13276.1     60 seq1556_BIOID39047   -            295     2e-16   59.5   3.6   1   1   1.7e-19   4.7e-16   58.4   2.5     2    60    46   103    44   103 0.92 HTH-like domain
rve_3                PF13683.1     67 seq1556_BIOID39047   -            295   3.9e-11   42.2   0.1   1   1   3.4e-14   9.4e-11   40.9   0.0     7    67   217   277   212   277 0.92 Integrase core domain
DDE_Tnp_IS240        PF13610.1    140 seq1556_BIOID39047   -            295   1.7e-06   27.9   0.0   1   1   9.4e-10   2.6e-06   27.3   0.0     2   137   130   267   129   269 0.93 DDE domain
rve_2                PF13333.1     52 seq1556_BIOID39047   -            295   5.1e-06   26.3   0.0   1   1   3.8e-09     1e-05   25.3   0.0     1    46   230   279   230   284 0.84 Integrase core domain
Terminase_4          PF05119.7    100 seq1557_BIOID39047   -            164   1.2e-24   86.1   0.1   1   1   1.2e-28   1.7e-24   85.7   0.0     2    98    57   153    56   155 0.96 Phage terminase, small subunit
DNA_binding_1        PF01035.15    85 seq1558_BIOID39047   -            171     6e-33  112.3   0.0   1   1   1.2e-36   8.2e-33  111.8   0.0     1    82    87   168    87   171 0.98 6-O-methylguanine DNA methyltransferase, DNA binding domain
Methyltransf_1N      PF02870.10    77 seq1558_BIOID39047   -            171   1.6e-20   73.3   0.0   1   1   3.2e-24   2.2e-20   72.9   0.0     2    76     4    83     3    84 0.97 6-O-methylguanine DNA methyltransferase, ribonuclease-like domain
YbgT_YccB            PF08173.6     28 seq1566_BIOID39047   -             37   6.1e-16   57.8   4.2   1   1   4.9e-20   6.7e-16   57.6   2.9     1    28     1    28     1    28 0.97 Membrane bound YbgT-like protein
Cyd_oper_YbgE        PF09600.5     82 seq1568_BIOID39047   -             97   1.5e-33  114.6   7.9   1   1   1.4e-37   1.9e-33  114.3   5.5     1    81    16    96    16    97 0.97 Cyd operon protein YbgE (Cyd_oper_YbgE)
Terminase_1          PF03354.10   477 seq1569_BIOID39047   -            577  8.4e-104  347.5   0.0   1   1  7.3e-108  9.9e-104  347.2   0.0     1   476    86   560    86   561 0.92 Phage Terminase
PLDc_2               PF13091.1    126 seq1572_BIOID39047   -            486   1.1e-32  112.3   0.0   1   2   5.6e-15   2.5e-11   43.2   0.0     1    94   134   242   134   255 0.90 PLD-like domain
PLDc_2               PF13091.1    126 seq1572_BIOID39047   -            486   1.1e-32  112.3   0.0   2   2   3.1e-22   1.4e-18   66.7   0.0     7   113   332   445   326   456 0.88 PLD-like domain
PLDc                 PF00614.17    28 seq1572_BIOID39047   -            486   2.2e-15   55.7   0.0   1   2   2.5e-10   1.1e-06   28.0   0.0     2    28   220   246   219   246 0.93 Phospholipase D Active site motif
PLDc                 PF00614.17    28 seq1572_BIOID39047   -            486   2.2e-15   55.7   0.0   2   2   1.5e-09   6.9e-06   25.5   0.0     2    28   400   426   399   426 0.95 Phospholipase D Active site motif
PLDc_N               PF13396.1     46 seq1572_BIOID39047   -            486   8.2e-06   25.2   6.4   1   1   4.3e-09   1.9e-05   24.0   4.4     2    44    17    59    16    60 0.89 Phospholipase_D-nuclease N-terminal
T2SM                 PF04612.7    160 seq1573_BIOID39047   -            161   7.6e-29  100.4   0.1   1   1   6.3e-33   8.6e-29  100.2   0.1     2   158     8   158     7   160 0.93 Type II secretion system (T2SS), protein M
cNMP_binding         PF00027.24    91 seq1574_BIOID39047   -            264   5.3e-16   58.1   0.0   1   1     2e-19     9e-16   57.3   0.0     4    90    66   151    63   152 0.95 Cyclic nucleotide-binding domain
Crp                  PF00325.15    32 seq1574_BIOID39047   -            264   3.7e-15   54.9   1.4   1   1   9.7e-19   4.4e-15   54.7   0.3     1    32   207   238   207   238 0.97 Bacterial regulatory proteins, crp family
HTH_Crp_2            PF13545.1     76 seq1574_BIOID39047   -            264   5.5e-13   48.4   0.0   1   1   2.2e-16     1e-12   47.5   0.0     1    76   182   256   182   256 0.96 Crp-like helix-turn-helix domain
IPPT                 PF01715.12   253 seq1578_BIOID39047   -            316  8.7e-108  359.0   0.0   1   1  1.5e-111    1e-107  358.7   0.0     2   252    45   297    44   298 0.99 IPP transferase
IPT                  PF01745.11   233 seq1578_BIOID39047   -            316   6.5e-07   28.6   0.0   1   1   1.7e-08   0.00012   21.2   0.0     5   100    14   109    10   120 0.80 Isopentenyl transferase
FliB                 PF03692.10    85 seq1580_BIOID39047   -             84   7.6e-07   29.4   5.2   1   1   1.6e-10   2.2e-06   27.9   3.6     1    72     2    60     2    76 0.86 Flagellin N-methylase
SBP_bac_8            PF13416.1    281 seq1581_BIOID39047   -            381   1.9e-26   93.3   4.0   1   1   5.3e-30   2.4e-26   92.9   2.8     2   265    56   326    55   333 0.83 Bacterial extracellular solute-binding protein
SBP_bac_1            PF01547.20   314 seq1581_BIOID39047   -            381   1.9e-20   73.7   6.0   1   1   5.7e-24   2.6e-20   73.2   4.2    14   313    56   312    45   313 0.83 Bacterial extracellular solute-binding protein
SBP_bac_6            PF13343.1    242 seq1581_BIOID39047   -            381   7.6e-17   61.3   1.9   1   1   1.7e-15   7.8e-12   44.9   0.1   107   216   215   325   179   350 0.85 Bacterial extracellular solute-binding protein
MTHFR                PF02219.12   287 seq1582_BIOID39047   -            296  3.9e-109  364.0   0.0   1   1  3.2e-113  4.4e-109  363.8   0.0     4   287    14   291    11   291 0.97 Methylenetetrahydrofolate reductase
LamB                 PF02264.10   398 seq1583_BIOID39047   -            446  1.3e-168  561.0  26.2   1   1  1.1e-172  1.5e-168  560.9  18.2     1   398    28   446    28   446 0.97 LamB porin
4HBT                 PF03061.17    79 seq1584_BIOID39047   -            134     8e-19   67.4   0.4   1   1   2.4e-22   1.1e-18   66.9   0.3     1    77    20   103    20   105 0.98 Thioesterase superfamily
4HBT_2               PF13279.1    121 seq1584_BIOID39047   -            134   2.7e-12   47.0   0.2   1   1   7.1e-16   3.2e-12   46.8   0.1     3   117    14   128    12   132 0.88 Thioesterase-like superfamily
Acyl-ACP_TE          PF01643.12   249 seq1584_BIOID39047   -            134   1.3e-05   24.2   0.1   1   1   3.1e-09   1.4e-05   24.0   0.0    31   132    33   132     4   134 0.79 Acyl-ACP thioesterase
Flagellin_N          PF00669.15   139 seq1586_BIOID39047   -            420   5.3e-42  142.8  19.1   1   1   1.2e-45   5.3e-42  142.8  13.3     1   137     5   141     5   143 0.99 Bacterial flagellin N-terminal helical region
Flagellin_C          PF00700.16    86 seq1586_BIOID39047   -            420   1.2e-29  102.1   7.6   1   1   2.7e-33   1.2e-29  102.1   5.3     2    86   334   418   333   418 0.98 Bacterial flagellin C-terminal helical region
Flagellin_D3         PF08884.6     90 seq1586_BIOID39047   -            420   2.8e-20   72.1  12.7   1   1   6.1e-24   2.8e-20   72.1   8.8     1    89   166   262   166   263 0.94 Flagellin D3 domain
Lipoprotein_20       PF13942.1    180 seq1592_BIOID39047   -            239   4.2e-81  270.6   5.0   1   1   3.8e-85   5.2e-81  270.3   3.5     2   178    46   222    45   224 0.98 YfhG lipoprotein
Peptidase_A24        PF01478.13   106 seq1593_BIOID39047   -            225   2.3e-29  101.5  12.0   1   1   1.7e-33   2.3e-29  101.5   8.3     1   105    81   189    81   190 0.95 Type IV leader peptidase family
MotA_ExbB            PF01618.11   139 seq1595_BIOID39047   -            230   6.2e-47  158.6   0.2   1   1     6e-51   8.1e-47  158.2   0.1     2   138    74   210    73   211 0.98 MotA/TolQ/ExbB proton channel family
HlyE                 PF06109.8    299 seq1598_BIOID39047   -            351  3.8e-193  639.9  12.9   1   1  2.8e-197  3.8e-193  639.9   9.0     1   299    52   350    52   350 1.00 Haemolysin E (HlyE)
RHH_1                PF01402.16    39 seq1599_BIOID39047   -             81   4.7e-11   41.9   0.5   1   1   5.7e-15   7.7e-11   41.2   0.4     2    39    15    52    14    52 0.96 Ribbon-helix-helix protein, copG family
Usp                  PF00582.21   140 seq1600_BIOID39047   -            316   1.9e-33  115.5   0.0   1   2   4.8e-21   6.6e-17   61.9   0.0     1   140     3   146     3   146 0.98 Universal stress protein family
Usp                  PF00582.21   140 seq1600_BIOID39047   -            316   1.9e-33  115.5   0.0   2   2   6.6e-18   9.1e-14   51.7   0.1    16   140   174   300   156   300 0.88 Universal stress protein family
Methyltransf_10      PF05971.7    299 seq1603_BIOID39047   -            335  6.4e-154  511.3   0.0   1   1  1.1e-157  7.6e-154  511.0   0.0     2   299    30   323    29   323 0.99 Protein of unknown function (DUF890)
LSM                  PF01423.17    68 seq1605_BIOID39047   -            102   7.6e-09   34.8   0.2   1   1   1.1e-12   1.4e-08   33.9   0.1     6    68    17    64    10    64 0.85 LSM domain
Sigma54_activat      PF00158.21   168 seq1606_BIOID39047   -            444   1.9e-72  242.1   0.0   1   1   1.7e-75   5.9e-72  240.5   0.0     1   167   136   302   136   303 0.98 Sigma-54 interaction domain
Response_reg         PF00072.19   112 seq1606_BIOID39047   -            444     3e-29  101.1   0.0   1   1   1.8e-32   6.2e-29  100.1   0.0     1   111     8   117     8   118 0.98 Response regulator receiver domain
AAA_5                PF07728.9    139 seq1606_BIOID39047   -            444   4.5e-06   26.3   0.0   1   1   2.5e-09   8.7e-06   25.3   0.0     2   104   160   267   159   293 0.74 AAA domain (dynein-related subfamily)
LysR_substrate       PF03466.15   209 seq1609_BIOID39047   -            297   1.2e-46  158.3   1.5   1   1   2.7e-50   1.8e-46  157.7   1.0     2   208    89   296    88   297 0.96 LysR substrate binding domain
HTH_1                PF00126.22    60 seq1609_BIOID39047   -            297   3.6e-23   80.9   2.2   1   1   1.1e-26   7.2e-23   79.9   1.5     1    60     5    64     5    64 0.98 Bacterial regulatory helix-turn-helix protein, lysR family
ExbD                 PF02472.11   130 seq1610_BIOID39047   -            142     5e-23   81.3   0.1   1   1   4.1e-27   5.6e-23   81.2   0.1     2   129    10   141     9   142 0.89 Biopolymer transport protein ExbD/TolR
ABC_tran             PF00005.22   118 seq1611_BIOID39047   -            337   2.2e-22   79.5   0.0   1   1   2.5e-25   1.1e-21   77.2   0.0     1   117    44   162    44   163 0.88 ABC transporter
TOBE_2               PF08402.5     75 seq1611_BIOID39047   -            337   1.2e-16   60.3   0.0   1   1     6e-20   2.7e-16   59.1   0.0     2    73   257   331   256   333 0.92 TOBE domain
peroxidase           PF00141.18   229 seq1613_BIOID39047   -            739   6.6e-87  290.6   0.0   1   2   4.1e-53   5.6e-49  166.5   0.0     3   229    89   409    87   409 0.87 Peroxidase
peroxidase           PF00141.18   229 seq1613_BIOID39047   -            739   6.6e-87  290.6   0.0   2   2   1.9e-39   2.6e-35  121.8   0.0     3   229   416   713   414   713 0.88 Peroxidase
DUF440               PF04269.7    103 seq1615_BIOID39047   -            109   2.9e-46  155.6   1.8   1   1   2.3e-50   3.2e-46  155.4   1.3     2   103     7   109     3   109 0.98 Protein of unknown function, DUF440
MMR_HSR1             PF01926.18   114 seq1619_BIOID39047   -            426   3.4e-21   75.2   0.1   1   1   3.3e-24   9.1e-21   73.8   0.1     2   114   200   318   199   318 0.83 50S ribosome-binding GTPase
GTP-bdg_N            PF13167.1     95 seq1619_BIOID39047   -            426   1.6e-15   56.9   0.0   1   1   1.4e-18   3.8e-15   55.6   0.0     8    95    25   112    18   112 0.96 GTP-binding GTPase N-terminal
FeoB_N               PF02421.13   189 seq1619_BIOID39047   -            426     1e-08   34.5   0.1   1   1   7.5e-12   2.1e-08   33.5   0.0     2   168   199   369   198   390 0.81 Ferrous iron transport protein B
Arf                  PF00025.16   175 seq1619_BIOID39047   -            426   1.2e-05   24.4   0.6   1   1   2.8e-08   7.6e-05   21.9   0.4    19   132   202   326   190   360 0.79 ADP-ribosylation factor family
Response_reg         PF00072.19   112 seq1626_BIOID39047   -            229   1.1e-29  102.5   0.0   1   1   2.4e-33   1.6e-29  102.0   0.0     1   112     5   117     5   117 0.97 Response regulator receiver domain
Trans_reg_C          PF00486.23    77 seq1626_BIOID39047   -            229   5.8e-28   96.5   0.0   1   1   1.4e-31   9.6e-28   95.8   0.0     2    77   151   225   149   225 0.95 Transcriptional regulatory protein, C terminal
Phage_portal         PF04860.7    347 seq1627_BIOID39047   -            413  2.9e-109  364.8   0.0   1   1  2.7e-113  3.7e-109  364.4   0.0     5   347    33   373    29   373 0.96 Phage portal protein
BCCT                 PF02028.12   485 seq1628_BIOID39047   -            677  1.6e-173  577.3  44.2   1   1  1.3e-177  1.8e-173  577.1  30.6     1   484    17   502    17   503 0.99 BCCT family transporter
MalM                 PF07148.7    136 seq1630_BIOID39047   -            306   2.3e-50  169.4   0.1   1   1   2.4e-54   3.3e-50  168.9   0.0     2   136    75   210    74   210 0.98 Maltose operon periplasmic protein precursor (MalM)
TolA                 PF06519.6     96 seq1631_BIOID39047   -            421   2.2e-38  129.9   0.0   1   1   3.3e-42   2.2e-38  129.9   0.0     1    96   325   419   325   419 0.98 TolA C-terminal
TonB_2               PF13103.1     85 seq1631_BIOID39047   -            421   3.2e-05   23.7   0.0   1   1   1.4e-08   9.4e-05   22.2   0.0     2    73   338   405   337   414 0.86 TonB C terminal
Sigma70_r3           PF04539.11    78 seq1632_BIOID39047   -            239   9.3e-20   70.1   1.5   1   1   5.4e-23   1.8e-19   69.2   0.4     2    72    96   166    95   171 0.95 Sigma-70 region 3
Sigma70_r4           PF04545.11    50 seq1632_BIOID39047   -            239     7e-18   63.5   4.4   1   1   1.1e-20   3.6e-17   61.2   1.0     1    49   185   233   185   234 0.98 Sigma-70, region 4
Sigma70_r2           PF04542.9     71 seq1632_BIOID39047   -            239   2.2e-17   62.2   0.5   1   1   1.4e-20   4.7e-17   61.2   0.3     1    70    16    88    16    89 0.98 Sigma-70 region 2
Sigma70_r4_2         PF08281.7     54 seq1632_BIOID39047   -            239   3.7e-10   38.9   2.9   1   1   6.9e-13   2.4e-09   36.4   0.9     1    54   179   232   179   232 0.98 Sigma-70, region 4
NTP_transferase      PF00483.18   248 seq1633_BIOID39047   -            297   1.1e-21   77.2   0.0   1   1   1.9e-25   1.3e-21   76.9   0.0     1   242     5   273     5   278 0.87 Nucleotidyl transferase
NTP_transf_3         PF12804.2    179 seq1633_BIOID39047   -            297   4.6e-07   30.0   0.0   1   1     1e-10   7.1e-07   29.4   0.0     2   111     7   147     6   258 0.73 MobA-like NTP transferase domain
PTS_EIIA_2           PF00359.17   142 seq1634_BIOID39047   -            376   6.7e-37  126.2   0.3   1   1   1.8e-34   1.2e-30  105.9   0.0     4   140     5   140     2   142 0.90 Phosphoenolpyruvate-dependent sugar phosphotransferase system, EIIA 2
PTS-HPr              PF00381.14    84 seq1634_BIOID39047   -            376   2.1e-26   91.5   0.2   1   1   1.7e-29   1.2e-25   89.1   0.1     2    83   286   370   285   371 0.95 PTS HPr component phosphorylation site
ROK                  PF00480.15   179 seq1635_BIOID39047   -            406   9.9e-36  123.1   0.0   1   1     1e-39   1.4e-35  122.5   0.0     4   178    92   273    89   274 0.86 ROK family
BPD_transp_1         PF00528.17   185 seq1636_BIOID39047   -            313   2.6e-16   59.5  19.4   1   1   1.9e-20   2.6e-16   59.5  13.5     2   179   106   307   105   310 0.86 Binding-protein-dependent transport system inner membrane component
DUF3329              PF11808.3     90 seq1637_BIOID39047   -            431   1.1e-31  108.5   6.1   1   1   8.1e-35   1.8e-31  107.9   4.2     2    90     4    92     3    92 0.98 Domain of unknown function (DUF3329)
HATPase_c            PF02518.21   111 seq1637_BIOID39047   -            431   1.4e-30  105.1   0.0   1   1   1.1e-33   2.6e-30  104.3   0.0     2   110   314   423   313   424 0.98 Histidine kinase-, DNA gyrase B-, and HSP90-like ATPase
HisKA                PF00512.20    68 seq1637_BIOID39047   -            431   2.6e-20   72.0   1.5   1   1   2.1e-23   4.9e-20   71.1   0.3     2    67   204   268   203   269 0.97 His Kinase A (phospho-acceptor) domain
PAS                  PF00989.19   113 seq1637_BIOID39047   -            431   3.9e-11   42.6   0.0   1   1   3.7e-14   8.4e-11   41.5   0.0     2   113    99   194    98   194 0.95 PAS fold
HATPase_c_2          PF13581.1    125 seq1637_BIOID39047   -            431   1.6e-08   34.2   0.0   1   1   1.3e-11   2.9e-08   33.4   0.0    30   114   316   408   281   420 0.83 Histidine kinase-like ATPase domain
HATPase_c_3          PF13589.1    137 seq1637_BIOID39047   -            431   1.1e-06   28.2   0.0   1   1   7.7e-10   1.8e-06   27.5   0.0     3    93   318   410   316   429 0.78 Histidine kinase-, DNA gyrase B-, and HSP90-like ATPase
MS_channel           PF00924.13   206 seq1639_BIOID39047   -            343   1.1e-63  214.2   0.4   1   1   7.9e-68   1.1e-63  214.2   0.3     2   205   120   323   119   324 0.99 Mechanosensitive ion channel
Phage_integr_N       PF02899.12    84 seq1640_BIOID39047   -            195   1.5e-13   50.5   0.1   1   1   3.9e-16   5.3e-12   45.6   0.0     2    81   102   176   101   178 0.94 Phage integrase, N-terminal SAM-like domain
P-II                 PF00543.17   102 seq1641_BIOID39047   -            112   1.3e-43  147.5   2.6   1   1     1e-47   1.4e-43  147.3   1.8     1   102     4   105     4   105 0.99 Nitrogen regulatory protein P-II
PadR                 PF03551.9     75 seq1642_BIOID39047   -            207   6.7e-16   57.7   0.1   1   1   8.1e-20   1.1e-15   57.0   0.1     1    74    67   136    67   137 0.93 Transcriptional regulator PadR-like family
HrpJ                 PF07201.6    166 seq1643_BIOID39047   -            351   5.3e-24   84.9   1.9   1   1     6e-28   8.3e-24   84.3   1.3     2   164    56   211    54   213 0.94 HrpJ-like domain
LysR_substrate       PF03466.15   209 seq1644_BIOID39047   -            311   1.1e-28   99.6   0.0   1   1   2.3e-32   1.6e-28   99.1   0.0     2   208    99   307    98   308 0.91 LysR substrate binding domain
HTH_1                PF00126.22    60 seq1644_BIOID39047   -            311     1e-20   73.0   0.8   1   1   2.4e-24   1.7e-20   72.4   0.6     2    60    18    76    17    76 0.97 Bacterial regulatory helix-turn-helix protein, lysR family
Band_7               PF01145.20   179 seq1647_BIOID39047   -            419   4.9e-33  114.4   1.1   1   1   1.2e-36   8.4e-33  113.6   0.7     1   178    98   271    98   272 0.96 SPFH domain / Band 7 family
HflK_N               PF12221.3     42 seq1647_BIOID39047   -            419   7.8e-17   60.6  18.5   1   1   4.1e-20   2.8e-16   58.8  12.8     1    42     1    60     1    60 0.96 Bacterial membrane protein N terminal
Peptidase_U35        PF04586.12   163 seq1649_BIOID39047   -            216   2.3e-42  144.6   0.0   1   1   2.2e-46   3.1e-42  144.2   0.0     3   160    11   163     9   166 0.95 Caudovirus prohead protease
PfkB                 PF00294.19   301 seq1650_BIOID39047   -            312   1.7e-62  211.1   0.0   1   1   1.5e-66     2e-62  210.9   0.0     7   296    14   293     8   299 0.92 pfkB family carbohydrate kinase
SBP_bac_3            PF00497.15   225 seq1651_BIOID39047   -            285   4.4e-72  241.8   0.7   1   1   3.8e-76   5.3e-72  241.6   0.5     2   224    63   280    62   281 0.97 Bacterial extracellular solute-binding proteins, family 3
SopA                 PF13981.1    135 seq1653_BIOID39047   -            442   2.7e-32  111.5   7.0   1   1   1.4e-35   4.7e-32  110.7   4.9     3   135   209   342   207   342 0.97 SopA-like central domain
Pentapeptide_4       PF13599.1     78 seq1653_BIOID39047   -            442   1.8e-17   62.7  19.5   1   1   3.8e-17   1.3e-13   50.4   4.5     6    78    90   165    85   169 0.91 Pentapeptide repeats (9 copies)
Pentapeptide_3       PF13576.1     48 seq1653_BIOID39047   -            442   1.7e-11   43.7  19.6   1   1   1.5e-10   5.3e-07   29.3   0.8     1    39   102   138   102   140 0.96 Pentapeptide repeats (9 copies)
PD40                 PF07676.7     39 seq1654_BIOID39047   -            431   1.2e-35  120.5   5.0   1   4   2.5e-08   8.6e-05   21.9   0.0    11    34   203   224   198   227 0.82 WD40-like Beta Propeller Repeat
PD40                 PF07676.7     39 seq1654_BIOID39047   -            431   1.2e-35  120.5   5.0   2   4   8.4e-13   2.9e-09   36.2   0.0     2    39   238   273   237   273 0.95 WD40-like Beta Propeller Repeat
PD40                 PF07676.7     39 seq1654_BIOID39047   -            431   1.2e-35  120.5   5.0   3   4   6.4e-13   2.2e-09   36.6   0.1     2    38   282   316   281   317 0.96 WD40-like Beta Propeller Repeat
PD40                 PF07676.7     39 seq1654_BIOID39047   -            431   1.2e-35  120.5   5.0   4   4   4.2e-07    0.0014   18.0   0.0     3    30   370   397   368   403 0.93 WD40-like Beta Propeller Repeat
TolB_N               PF04052.8    105 seq1654_BIOID39047   -            431   9.2e-32  109.1   0.0   1   1   7.2e-35   2.5e-31  107.7   0.0     1    99    24   122    24   127 0.97 TolB amino-terminal domain
DPPIV_N              PF00930.16   353 seq1654_BIOID39047   -            431   1.6e-13   49.8   0.0   1   1   2.3e-13     8e-10   37.7   0.0   239   348   249   353   220   358 0.87 Dipeptidyl peptidase IV (DPP IV) N-terminal region
BPD_transp_1         PF00528.17   185 seq1656_BIOID39047   -            264   2.7e-13   49.7  13.6   1   1     2e-17   2.7e-13   49.7   9.4     2   167    80   247    79   258 0.78 Binding-protein-dependent transport system inner membrane component
DDE_Tnp_1_assoc      PF13808.1     90 seq1657_BIOID39047   -             61   7.8e-15   54.2   0.0   1   1   6.3e-19   8.6e-15   54.0   0.0     1    47     6    52     6    58 0.93 DDE_Tnp_1-associated
Phage_capsid         PF05065.8    276 seq1661_BIOID39047   -            401   5.9e-67  225.6   1.4   1   1   5.5e-71   7.5e-67  225.2   1.0     1   276   115   398   115   398 0.92 Phage capsid family
AAA_26               PF13500.1    199 seq1664_BIOID39047   -            231   2.3e-30  105.5   0.0   1   1   3.9e-34   2.7e-30  105.3   0.0     2   196     4   207     3   210 0.92 AAA domain
CbiA                 PF01656.18   195 seq1664_BIOID39047   -            231   1.8e-17   63.2   0.0   1   1   3.3e-21   2.2e-17   62.9   0.0     2   181     6   196     5   212 0.79 CobQ/CobB/MinD/ParA nucleotide binding domain
EamA                 PF00892.15   126 seq1666_BIOID39047   -            301     9e-48  161.3  36.0   1   2   2.3e-25   1.5e-21   76.5  11.3     1   125    20   141    20   142 0.93 EamA-like transporter family
EamA                 PF00892.15   126 seq1666_BIOID39047   -            301     9e-48  161.3  36.0   2   2   7.4e-30   5.1e-26   91.0   8.2     1   125   162   289   162   290 0.98 EamA-like transporter family
EspA                 PF03433.8    188 seq1667_BIOID39047   -            192   1.8e-60  203.4  17.0   1   1   1.6e-64   2.2e-60  203.2  11.8     2   187     4   186     2   187 0.96 EspA-like secreted protein
PPC                  PF04151.10    70 seq1670_BIOID39047   -            133   1.9e-07   31.8   0.4   1   1   2.5e-11   3.4e-07   31.0   0.3     1    68    48   111    48   113 0.85 Bacterial pre-peptidase C-terminal domain
DDE_Tnp_1            PF01609.16   211 seq1671_BIOID39047   -            154   2.6e-09   36.8   0.5   1   1   2.6e-13   3.5e-09   36.4   0.4   138   211    42   119    30   119 0.97 Transposase DDE domain
Glycos_transf_N      PF04413.11   186 seq1673_BIOID39047   -            425   4.6e-75  250.7   0.0   1   1   6.1e-78   4.2e-74  247.6   0.0     1   185    31   212    31   213 0.98 3-Deoxy-D-manno-octulosonic-acid transferase (kdotransferase)
Glycos_transf_1      PF00534.15   172 seq1673_BIOID39047   -            425   7.2e-10   38.4   0.0   1   1     2e-13   1.4e-09   37.5   0.0    65   169   291   398   231   401 0.75 Glycosyl transferases group 1
PALP                 PF00291.20   307 seq1674_BIOID39047   -            360     3e-39  134.9   0.1   1   1   2.6e-43   3.5e-39  134.7   0.1     5   307    48   348    44   348 0.81 Pyridoxal-phosphate dependent enzyme
PTS_EIIC             PF02378.13   321 seq1675_BIOID39047   -            563   2.7e-21   75.6  31.5   1   1   3.9e-25   2.7e-21   75.6  21.8     3   321   233   496   231   496 0.88 Phosphotransferase system, EIIC
PTS_IIB              PF02302.12    90 seq1675_BIOID39047   -            563   1.4e-19   70.1   0.9   1   1   6.3e-22   4.3e-18   65.4   0.2     2    84   108   192   107   198 0.91 PTS system, Lactose/Cellobiose specific IIB subunit
Aldedh               PF00171.17   462 seq1676_BIOID39047   -            474    3e-166  553.2   0.1   1   1  2.5e-170  3.4e-166  553.0   0.1     3   462    13   470    11   470 0.97 Aldehyde dehydrogenase family
Branch_AA_trans      PF05525.8    428 seq1677_BIOID39047   -            439  5.8e-158  525.8  32.2   1   1  4.9e-162  6.6e-158  525.6  22.3     3   427     8   429     6   430 0.99 Branched-chain amino acid transport protein
Band_7               PF01145.20   179 seq1679_BIOID39047   -            334   1.4e-37  129.2   0.7   1   1   1.5e-41   2.1e-37  128.6   0.5     2   178    22   243    21   245 0.97 SPFH domain / Band 7 family
SseC                 PF04888.7    306 seq1681_BIOID39047   -            380   1.1e-35  123.2  35.9   1   1   7.2e-36   9.9e-32  110.3  17.5     1   183   117   307   117   310 0.96 Secretion system effector C (SseC) like family
Acyl_transf_3        PF01757.17   340 seq1683_BIOID39047   -            357   6.1e-32  110.6  41.8   1   1   5.3e-36   7.2e-32  110.4  28.9     3   337     7   326     5   329 0.92 Acyltransferase family
Glycos_transf_1      PF00534.15   172 seq1684_BIOID39047   -            407   3.1e-29  101.4   0.1   1   1   3.9e-32   1.1e-28   99.7   0.0     9   168   218   376   212   380 0.88 Glycosyl transferases group 1
Glyco_trans_4_4      PF13579.1    160 seq1684_BIOID39047   -            407   3.8e-19   69.2   0.0   1   1   3.1e-22   8.5e-19   68.1   0.0     1   160    38   198    38   198 0.90 Glycosyl transferase 4-like domain
Glyco_trans_4_2      PF13477.1    139 seq1684_BIOID39047   -            407   1.8e-17   63.3   0.1   1   1   1.7e-20   4.6e-17   62.0   0.1    17   137    48   172    39   174 0.78 Glycosyl transferase 4-like
Glyco_trans_1_4      PF13692.1    135 seq1684_BIOID39047   -            407   1.6e-15   57.3   0.0   1   1   1.3e-18   3.5e-15   56.2   0.0     4   133   226   365   223   367 0.88 Glycosyl transferases group 1
Glyco_transf_4       PF13439.1    177 seq1684_BIOID39047   -            407   2.2e-11   43.6   0.0   1   1   1.5e-14   4.1e-11   42.7   0.0    11   176    37   204    28   205 0.83 Glycosyltransferase Family 4
SHMT                 PF00464.14   399 seq1686_BIOID39047   -            419  2.2e-192  638.7   0.3   1   1  7.3e-196  2.5e-192  638.4   0.2     1   399    10   388    10   388 0.99 Serine hydroxymethyltransferase
Aminotran_1_2        PF00155.16   363 seq1686_BIOID39047   -            419   1.2e-10   40.7   0.0   1   1     5e-14   1.7e-10   40.2   0.0    55   350    86   370    35   380 0.69 Aminotransferase class I and II
Beta_elim_lyase      PF01212.16   290 seq1686_BIOID39047   -            419   1.5e-06   27.4   0.0   1   1   8.8e-10     3e-06   26.4   0.0    35   166    81   204    51   244 0.79 Beta-eliminating lyase
Aminotran_5          PF00266.14   371 seq1686_BIOID39047   -            419   8.5e-06   24.6   0.0   1   1   3.6e-09   1.2e-05   24.0   0.0    50   207    82   238    40   263 0.73 Aminotransferase class-V
OmpA                 PF00691.15    97 seq1687_BIOID39047   -            173   1.1e-19   70.5   0.0   1   1   1.4e-23     2e-19   69.6   0.0     1    97    72   167    72   167 0.95 OmpA family
EAL                  PF00563.15   236 seq1688_BIOID39047   -            362   6.7e-59  199.1   0.0   1   1   2.1e-62   9.7e-59  198.5   0.0     3   236   112   346   111   346 0.94 EAL domain
GerE                 PF00196.14    58 seq1688_BIOID39047   -            362   6.3e-11   41.3   0.2   1   1   2.8e-14   1.3e-10   40.3   0.1     4    52    25    73    23    77 0.95 Bacterial regulatory proteins, luxR family
Chor_lyase           PF04345.8    168 seq1689_BIOID39047   -            165   5.1e-31  107.2   0.0   1   1   4.5e-35   6.1e-31  106.9   0.0    12   163    17   165    10   165 0.90 Chorismate lyase
SLT                  PF01464.15   121 seq1690_BIOID39047   -            200   1.7e-31  108.1   0.0   1   1   1.5e-35   2.1e-31  107.8   0.0     2   117    53   167    52   171 0.95 Transglycosylase SLT domain
Phage_integrase      PF00589.17   173 seq1691_BIOID39047   -            200   7.4e-48  162.3   0.0   1   1   6.1e-52   8.4e-48  162.1   0.0     1   171    11   181    11   183 0.98 Phage integrase family
VacJ                 PF04333.8    200 seq1694_BIOID39047   -            251     2e-82  275.4   0.0   1   1   1.7e-86   2.3e-82  275.2   0.0     2   199    25   225    24   226 0.98 VacJ like lipoprotein
TPR_6                PF13174.1     33 seq1695_BIOID39047   -            263   1.8e-22   78.1   1.7   1   3   2.8e-07   0.00047   20.3   0.0     4    33   146   176   145   176 0.86 Tetratricopeptide repeat
TPR_6                PF13174.1     33 seq1695_BIOID39047   -            263   1.8e-22   78.1   1.7   2   3   2.2e-08   3.8e-05   23.7   0.1     3    33   183   213   181   213 0.95 Tetratricopeptide repeat
TPR_6                PF13174.1     33 seq1695_BIOID39047   -            263   1.8e-22   78.1   1.7   3   3   7.2e-11   1.2e-07   31.5   0.0     1    33   218   250   218   250 0.96 Tetratricopeptide repeat
TPR_16               PF13432.1     65 seq1695_BIOID39047   -            263   6.3e-12   45.7   0.0   1   1   1.6e-09   2.7e-06   27.7   0.0     2    65   147   214   146   214 0.92 Tetratricopeptide repeat
TPR_2                PF07719.12    34 seq1695_BIOID39047   -            263   1.2e-09   37.1   0.1   1   2   2.1e-06    0.0035   17.0   0.1     2    33   181   212   180   213 0.93 Tetratricopeptide repeat
TPR_2                PF07719.12    34 seq1695_BIOID39047   -            263   1.2e-09   37.1   0.1   2   2   5.3e-06    0.0091   15.7   0.0     1    33   217   249   217   250 0.95 Tetratricopeptide repeat
TPR_8                PF13181.1     34 seq1695_BIOID39047   -            263   2.8e-06   26.6   0.9   1   2   0.00027      0.46   10.2   0.2     2    29   181   208   180   213 0.89 Tetratricopeptide repeat
TPR_8                PF13181.1     34 seq1695_BIOID39047   -            263   2.8e-06   26.6   0.9   2   2   2.7e-05     0.046   13.3   0.0     5    29   221   245   217   250 0.85 Tetratricopeptide repeat
Phage_connect_1      PF05135.8    102 seq1696_BIOID39047   -            107   1.1e-13   50.9   0.0   1   1   9.2e-18   1.3e-13   50.8   0.0     1   101     1   104     1   105 0.96 Phage gp6-like head-tail connector protein
BPD_transp_1         PF00528.17   185 seq1697_BIOID39047   -            222   1.8e-25   89.4  10.8   1   1   1.7e-29   2.4e-25   89.0   7.5     1   183    33   214    33   216 0.97 Binding-protein-dependent transport system inner membrane component
Aminotran_3          PF00202.16   339 seq1699_BIOID39047   -            496  4.2e-103  344.6   0.0   1   1  4.6e-107  6.2e-103  344.0   0.0     8   338   111   433   105   434 0.95 Aminotransferase class-III
UbiA                 PF01040.13   257 seq1700_BIOID39047   -            290   1.1e-40  139.4  25.2   1   1   9.5e-45   1.3e-40  139.1  17.5     2   256    26   277    25   283 0.86 UbiA prenyltransferase family
MinC_C               PF03775.11   105 seq1701_BIOID39047   -            231   4.4e-40  135.4   0.0   1   1   9.7e-44   6.6e-40  134.8   0.0     1   105   125   230   125   230 0.98 Septum formation inhibitor MinC, C-terminal domain
MinC_N               PF05209.8     99 seq1701_BIOID39047   -            231     4e-35  119.4   0.0   1   1   8.6e-39   5.9e-35  118.8   0.0     1    99     1   104     1   104 0.98 Septum formation inhibitor MinC, N-terminal domain
CTP_transf_2         PF01467.21   157 seq1702_BIOID39047   -            159   5.6e-25   88.1   0.1   1   1   9.9e-29   6.8e-25   87.8   0.1     1   156     6   134     6   135 0.98 Cytidylyltransferase
Citrate_ly_lig       PF08218.6    182 seq1702_BIOID39047   -            159   9.7e-07   28.2   0.1   1   1   2.4e-10   1.6e-06   27.5   0.0     9   106    12   113    10   117 0.81 Citrate lyase ligase C-terminal domain
DUF2065              PF09838.4     57 seq1703_BIOID39047   -             65   9.4e-23   79.5   3.3   1   1   7.6e-27     1e-22   79.4   2.3     1    57     5    61     5    61 0.98 Uncharacterized protein conserved in bacteria (DUF2065)
Phage_H_T_join       PF05521.6     95 seq1704_BIOID39047   -            136   1.1e-15   57.5   0.4   1   1     1e-19   1.4e-15   57.2   0.3     1    95    21   115    21   115 0.94 Phage head-tail joining protein
AA_permease          PF00324.16   479 seq1705_BIOID39047   -            457  4.2e-103  345.1  48.2   1   1  7.3e-107    5e-103  344.8  33.4     1   474    15   451    15   455 0.96 Amino acid permease
AA_permease_2        PF13520.1    426 seq1705_BIOID39047   -            457   1.1e-47  162.4  56.6   1   1   1.8e-51   1.2e-47  162.2  39.2     2   425    12   442    11   445 0.88 Amino acid permease
EspB                 PF05802.6    317 seq1707_BIOID39047   -            314  4.9e-186  616.9  38.3   1   1    4e-190  5.5e-186  616.7  26.5     1   317     1   314     1   314 1.00 Enterobacterial EspB protein
TRCF                 PF03461.10   101 seq1708_BIOID39047   -           1164   2.6e-29  101.0   0.0   1   1   8.1e-32   2.2e-28   98.0   0.0     1    97  1021  1117  1021  1121 0.96 TRCF domain
CarD_CdnL_TRCF       PF02559.11    98 seq1708_BIOID39047   -           1164   2.6e-28   97.8   0.0   1   1   2.7e-31   7.3e-28   96.3   0.0     1    98   492   589   492   589 0.98 CarD-like/TRCF domain
DEAD                 PF00270.24   173 seq1708_BIOID39047   -           1164   3.3e-24   85.1   0.1   1   1   3.3e-27   9.1e-24   83.7   0.0     1   169   618   778   618   782 0.87 DEAD/DEAH box helicase
Helicase_C           PF00271.26    78 seq1708_BIOID39047   -           1164     1e-16   60.4   0.9   1   1   2.8e-18   7.7e-15   54.4   0.3     8    77   852   922   848   923 0.96 Helicase conserved C-terminal domain
ResIII               PF04851.10   184 seq1708_BIOID39047   -           1164   9.8e-12   44.9   0.0   1   1   7.3e-15     2e-11   43.9   0.0     3   182   616   774   614   776 0.81 Type III restriction enzyme, res subunit
ABC_tran             PF00005.22   118 seq1711_BIOID39047   -            250   6.4e-27   94.1   0.0   1   1   5.1e-30     1e-26   93.5   0.0     1   118    43   173    43   173 0.88 ABC transporter
AAA_21               PF13304.1    303 seq1711_BIOID39047   -            250   1.6e-15   57.7   0.0   1   1   1.6e-11   3.1e-08   33.8   0.0   234   299   142   204   135   207 0.94 AAA domain
AAA_22               PF13401.1    131 seq1711_BIOID39047   -            250   1.3e-08   34.8   0.1   1   1     8e-11   1.6e-07   31.4   0.1     5   121    30   200    26   207 0.83 AAA domain
AAA_16               PF13191.1    166 seq1711_BIOID39047   -            250     7e-08   32.8   0.3   1   1   7.7e-11   1.5e-07   31.8   0.2    19   104    26   130    19   215 0.60 AAA ATPase domain
AAA_10               PF12846.2    328 seq1711_BIOID39047   -            250   2.7e-07   30.0   0.0   1   1   1.9e-10   3.7e-07   29.6   0.0     4   191    32   236    30   243 0.65 AAA-like domain
DUF2566              PF10753.4     55 seq1712_BIOID39047   -             82   3.4e-29  100.3   5.3   1   1   3.3e-33   4.5e-29  100.0   3.7     1    55    28    82    28    82 0.99 Protein of unknown function (DUF2566)
DDE_Tnp_1_assoc      PF13808.1     90 seq1714_BIOID39047   -            174   1.8e-31  107.5   0.0   1   1   1.8e-35   2.5e-31  107.0   0.0     1    90     6    95     6    95 0.99 DDE_Tnp_1-associated
EII-GUT              PF03608.8    168 seq1715_BIOID39047   -            187     7e-77  256.8   0.7   1   1   5.9e-81     8e-77  256.6   0.5     2   168     5   171     4   171 0.99 PTS system enzyme II sorbitol-specific factor
Phage_integrase      PF00589.17   173 seq1716_BIOID39047   -            198   1.4e-46  158.1   0.6   1   1   1.2e-50   1.6e-46  158.0   0.4     1   172     5   177     5   178 0.98 Phage integrase family
CbiA                 PF01656.18   195 seq1718_BIOID39047   -            270   1.1e-28   99.8   0.4   1   1   5.3e-32   1.5e-28   99.4   0.3     1   193     5   217     5   219 0.81 CobQ/CobB/MinD/ParA nucleotide binding domain
AAA_31               PF13614.1    157 seq1718_BIOID39047   -            270   6.9e-18   64.9   0.0   1   1   3.4e-21   9.4e-18   64.5   0.0     1   156     3   151     3   152 0.92 AAA domain
ArsA_ATPase          PF02374.10   305 seq1718_BIOID39047   -            270   6.5e-10   38.4   2.9   1   1   2.9e-13     8e-10   38.1   1.5     3    38     5    40     2    46 0.91 Anion-transporting ATPase
MipZ                 PF09140.6    261 seq1718_BIOID39047   -            270   2.8e-08   33.0   0.6   1   1   2.1e-11   5.7e-08   32.0   0.4     1   127     3   142     3   166 0.69 ATPase MipZ
DUF2526              PF10735.4     77 seq1722_BIOID39047   -             77   3.1e-47  158.3   5.7   1   1   2.5e-51   3.4e-47  158.2   4.0     1    77     1    77     1    77 1.00 Protein of unknown function (DUF2526)
PfkB                 PF00294.19   301 seq1723_BIOID39047   -            313   1.2e-59  201.8   0.1   1   1   2.1e-63   1.4e-59  201.5   0.1     2   297     5   295     4   299 0.94 pfkB family carbohydrate kinase
Phos_pyr_kin         PF08543.7    246 seq1723_BIOID39047   -            313   5.1e-05   22.5   0.0   1   1   1.7e-08   0.00011   21.3   0.0   117   233   178   288   133   296 0.85 Phosphomethylpyrimidine kinase
EIIBC-GUT_N          PF03612.9    183 seq1728_BIOID39047   -            319   9.6e-72  240.3   1.8   1   1   2.7e-75   1.8e-71  239.3   1.3     2   183     3   171     2   171 0.95 Sorbitol phosphotransferase enzyme II N-terminus
EIIBC-GUT_C          PF07663.6     93 seq1728_BIOID39047   -            319   6.4e-48  160.7   5.0   1   1   9.3e-52   6.4e-48  160.7   3.5     1    93   226   318   226   318 0.99 Sorbitol phosphotransferase enzyme II C-terminus
LcrR                 PF09621.5    139 seq1729_BIOID39047   -            135   1.1e-07   31.1   0.0   1   1   9.5e-12   1.3e-07   30.8   0.0     3   125     8   133     6   135 0.73 Type III secretion system regulator (LcrR)
DDE_Tnp_1_assoc      PF13808.1     90 seq1732_BIOID39047   -            238   1.2e-21   76.0   0.0   1   1   2.9e-25     2e-21   75.3   0.0    26    90     2    66     1    66 0.98 DDE_Tnp_1-associated
DDE_Tnp_1            PF01609.16   211 seq1732_BIOID39047   -            238   4.5e-15   55.6   0.0   1   1   8.4e-19   5.8e-15   55.3   0.0     4   137    74   205    71   230 0.79 Transposase DDE domain
Abhydrolase_5        PF12695.2    142 seq1733_BIOID39047   -            310   1.8e-16   60.0   0.0   1   1   9.3e-20   3.2e-16   59.2   0.0     2   142    41   286    40   286 0.85 Alpha/beta hydrolase family
Abhydrolase_6        PF12697.2    228 seq1733_BIOID39047   -            310   6.8e-13   48.9   0.0   1   1   2.4e-16   8.2e-13   48.6   0.0     1   227    41   297    41   298 0.65 Alpha/beta hydrolase family
DLH                  PF01738.13   218 seq1733_BIOID39047   -            310   5.1e-07   29.0   0.1   1   1   3.2e-10   1.1e-06   27.9   0.1    10   124    34   139    23   144 0.83 Dienelactone hydrolase family
Peptidase_S9         PF00326.16   213 seq1733_BIOID39047   -            310   7.2e-06   25.2   0.2   1   1   4.8e-09   1.6e-05   24.0   0.1     8    85    60   135    53   150 0.88 Prolyl oligopeptidase family
Adenylate_cycl       PF01295.13   605 seq1734_BIOID39047   -            848    9e-275  912.5   0.0   1   1  1.6e-278  1.1e-274  912.3   0.0     1   601   228   826   228   830 0.98 Adenylate cyclase, class-I
Adenyl_cycl_N        PF12633.2    204 seq1734_BIOID39047   -            848   2.4e-87  291.6   0.0   1   1   1.6e-86   1.1e-82  276.3   0.0     1   203     1   200     1   201 0.96 Adenylate cyclase NT domain
Autoind_bind         PF03472.10   149 seq1736_BIOID39047   -            240   2.4e-31  107.9   0.1   1   1   4.8e-35   3.3e-31  107.4   0.1     2   141    23   157    22   165 0.92 Autoinducer binding domain
GerE                 PF00196.14    58 seq1736_BIOID39047   -            240   3.4e-23   80.6   0.5   1   1   9.4e-27   6.5e-23   79.7   0.4     2    58   178   234   177   234 0.97 Bacterial regulatory proteins, luxR family
MinE                 PF03776.9     70 seq1737_BIOID39047   -             88   3.3e-28   96.8   0.8   1   1   2.8e-32   3.8e-28   96.6   0.6     1    70    14    83    14    83 0.94 Septum formation topological specificity factor MinE
DUF2635              PF10948.3     47 seq1738_BIOID39047   -             56   2.3e-21   74.6   2.2   1   1   1.9e-25   2.6e-21   74.5   1.5     1    46     3    48     3    49 0.98 Protein of unknown function (DUF2635)
MxiH                 PF09392.5     90 seq1741_BIOID39047   -             73   3.3e-12   46.6   0.4   1   1   3.5e-16   4.8e-12   46.1   0.3    25    89     5    70     2    71 0.79 Type III secretion needle MxiH like
Phage_sheath_1       PF04984.9    464 seq1744_BIOID39047   -            498   1.3e-75  254.4   7.1   1   1   1.1e-79   1.5e-75  254.3   4.9     2   463     8   489     1   490 0.96 Phage tail sheath protein
Fimbrial             PF00419.15   145 seq1745_BIOID39047   -            184   1.3e-20   73.9   9.8   1   1   9.5e-25   1.3e-20   73.9   6.8     1   145    35   184    35   184 0.87 Fimbrial protein
Alpha-amylase        PF00128.19   316 seq1746_BIOID39047   -            605   3.3e-80  269.7   0.0   1   1   6.3e-84   4.3e-80  269.3   0.0     1   316   178   494   178   494 0.96 Alpha amylase, catalytic domain
Alpha-amylase_N      PF02903.9    120 seq1746_BIOID39047   -            605   5.9e-09   35.8   0.0   1   1   1.9e-12   1.3e-08   34.7   0.0     5   108     4   105     1   115 0.84 Alpha amylase, N-terminal ig-like domain
Rrf2                 PF02082.15    83 seq1747_BIOID39047   -            141   2.1e-25   88.5   0.1   1   1   2.4e-29   3.3e-25   87.9   0.1     1    82     1    82     1    83 0.99 Transcriptional regulator
Indigoidine_A        PF04227.7    293 seq1748_BIOID39047   -            312  3.9e-136  452.9   4.4   1   1  3.2e-140  4.4e-136  452.7   3.1     1   293    15   307    15   307 0.99 Indigoidine synthase A like protein
TPR_16               PF13432.1     65 seq1749_BIOID39047   -           1093   3.7e-19   68.7  35.4   1   2   3.4e-10   7.7e-07   29.5   5.2     1    56   499   561   499   562 0.96 Tetratricopeptide repeat
TPR_16               PF13432.1     65 seq1749_BIOID39047   -           1093   3.7e-19   68.7  35.4   2   2   1.6e-09   3.5e-06   27.3   1.3     3    65   750   813   748   813 0.97 Tetratricopeptide repeat
TPR_11               PF13414.1     69 seq1749_BIOID39047   -           1093   2.4e-14   52.5  28.6   1   1   2.9e-10   6.7e-07   28.7   2.1     8    69   749   810   745   810 0.95 TPR repeat
TPR_2                PF07719.12    34 seq1749_BIOID39047   -           1093   1.2e-10   40.3  35.1   1   2     8e-06     0.018   14.7   0.1     3    34   571   602   569   602 0.95 Tetratricopeptide repeat
TPR_2                PF07719.12    34 seq1749_BIOID39047   -           1093   1.2e-10   40.3  35.1   2   2   1.4e-05     0.031   14.0   0.1     3    33   746   776   744   777 0.92 Tetratricopeptide repeat
TPR_1                PF00515.23    34 seq1749_BIOID39047   -           1093   3.5e-10   38.9  22.5   1   1   2.9e-06    0.0066   15.8   0.0     7    28   541   562   537   563 0.93 Tetratricopeptide repeat
TPR_8                PF13181.1     34 seq1749_BIOID39047   -           1093   1.5e-06   27.4   9.4   1   1   0.00021      0.48   10.1   0.0     4    32   747   775   745   777 0.93 Tetratricopeptide repeat
DUF1039              PF06287.6     66 seq1750_BIOID39047   -             92   1.1e-29  101.9   0.2   1   1     1e-33   1.4e-29  101.6   0.2     1    66    16    82    16    82 0.99 Protein of unknown function (DUF1039)
Peripla_BP_3         PF13377.1    160 seq1756_BIOID39047   -            327   3.5e-32  111.4   0.0   1   1   1.8e-35   8.3e-32  110.2   0.0     2   160   167   326   166   326 0.94 Periplasmic binding protein-like domain
LacI                 PF00356.16    46 seq1756_BIOID39047   -            327   7.5e-18   63.7   0.1   1   1     3e-21   1.4e-17   62.9   0.1     1    45     3    49     3    50 0.95 Bacterial regulatory proteins, lacI family
Peripla_BP_1         PF00532.16   279 seq1756_BIOID39047   -            327     1e-07   31.3   0.0   1   1   1.9e-10   8.8e-07   28.2   0.0     2   261    63   306    62   321 0.81 Periplasmic binding proteins and sugar binding domain of LacI family
NadA                 PF02445.11   296 seq1757_BIOID39047   -            347  2.8e-105  351.2   0.0   1   1  2.3e-109  3.2e-105  351.0   0.0     2   295    31   340    30   341 0.98 Quinolinate synthetase A protein
PTSIIA_gutA          PF03829.8    117 seq1760_BIOID39047   -            123   2.8e-43  146.2   0.0   1   1   2.4e-47   3.3e-43  145.9   0.0     1   116     1   116     1   118 0.98 PTS system glucitol/sorbitol-specific IIA component
RNB                  PF00773.14   325 seq1762_BIOID39047   -            827  9.2e-106  353.6   0.0   1   1  3.9e-109  1.3e-105  353.1   0.0     1   325   274   602   274   602 0.97 RNB domain
OB_RNB               PF08206.6     58 seq1762_BIOID39047   -            827   1.9e-29  100.8   9.9   1   2   2.4e-25   8.1e-22   76.3   0.1     1    58   101   158   101   158 0.99 Ribonuclease B OB domain
OB_RNB               PF08206.6     58 seq1762_BIOID39047   -            827   1.9e-29  100.8   9.9   2   2     2e-09   6.7e-06   25.4   0.0     6    58   172   227   170   227 0.96 Ribonuclease B OB domain
S1                   PF00575.18    74 seq1762_BIOID39047   -            827   8.7e-20   70.4   0.4   1   1   6.9e-23   2.4e-19   69.0   0.3     2    73   655   738   654   739 0.98 S1 RNA binding domain
HTH_12               PF08461.5     66 seq1762_BIOID39047   -            827   1.7e-13   49.9   0.8   1   1   1.1e-16   3.8e-13   48.8   0.5     2    64    37    97    36    99 0.93 Ribonuclease R winged-helix domain
ADH_zinc_N           PF00107.21   130 seq1763_BIOID39047   -            353   1.1e-18   66.9   0.0   1   1   1.3e-22   1.8e-18   66.2   0.0     1   119   169   301   169   310 0.92 Zinc-binding dehydrogenase
Ank_2                PF12796.2     89 seq1767_BIOID39047   -            201   2.2e-29  101.4   1.7   1   2   2.2e-15   6.1e-12   45.5   0.2     3    86    12    99    10   102 0.96 Ankyrin repeats (3 copies)
Ank_2                PF12796.2     89 seq1767_BIOID39047   -            201   2.2e-29  101.4   1.7   2   2   2.3e-11   6.3e-08   32.7   0.0    39    83   157   201   153   201 0.94 Ankyrin repeats (3 copies)
Ank_4                PF13637.1     54 seq1767_BIOID39047   -            201   2.6e-27   94.5   0.8   1   2   8.3e-12   2.3e-08   34.2   0.0     8    54    13    59    10    59 0.97 Ankyrin repeats (many copies)
Ank_4                PF13637.1     54 seq1767_BIOID39047   -            201   2.6e-27   94.5   0.8   2   2   2.3e-09   6.4e-06   26.4   0.0    16    54   159   197   155   197 0.96 Ankyrin repeats (many copies)
Ank                  PF00023.25    33 seq1767_BIOID39047   -            201   1.2e-23   81.5   6.5   1   2   7.6e-10   2.1e-06   27.1   0.0     2    32    39    69    38    70 0.96 Ankyrin repeat
Ank                  PF00023.25    33 seq1767_BIOID39047   -            201   1.2e-23   81.5   6.5   2   2   1.9e-08   5.1e-05   22.7   0.0     2    33   139   175   138   175 0.97 Ankyrin repeat
FdhD-NarQ            PF02634.10   236 seq1768_BIOID39047   -            277   7.6e-73  244.7   0.0   1   1   6.6e-77     9e-73  244.4   0.0     1   235    38   275    38   276 0.92 FdhD/NarQ family
Fimbrial             PF00419.15   145 seq1769_BIOID39047   -            179   6.8e-16   58.6   0.0   1   1   5.9e-20     8e-16   58.4   0.0     2   145    33   179    32   179 0.86 Fimbrial protein
Glyco_transf_25      PF01755.12   200 seq1770_BIOID39047   -            250   1.5e-22   80.1   1.4   1   1   1.7e-26   2.4e-22   79.4   0.9     3   198     2   181     1   183 0.81 Glycosyltransferase family 25 (LPS biosynthesis protein)
adh_short            PF00106.20   167 seq1773_BIOID39047   -            259     4e-26   91.7   1.6   1   1   1.1e-29   4.9e-26   91.5   1.1     2   166     4   172     3   173 0.94 short chain dehydrogenase
adh_short_C2         PF13561.1    243 seq1773_BIOID39047   -            259   2.6e-16   60.0   0.0   1   1   8.4e-20   3.8e-16   59.4   0.0     7   241    13   255     9   256 0.87 Enoyl-(Acyl carrier protein) reductase
Peptidase_M14        PF00246.19   279 seq1774_BIOID39047   -            242   9.3e-17   61.3   0.0   1   1   3.4e-20   1.5e-16   60.6   0.0    45   177    38   158    16   195 0.82 Zinc carboxypeptidase
DUF2817              PF10994.3    341 seq1774_BIOID39047   -            242   5.1e-06   25.6   0.0   1   1   1.5e-09   6.6e-06   25.3   0.0    55   122    43   105    29   151 0.67 Protein of unknown function (DUF2817)
DFP                  PF04127.10   183 seq1778_BIOID39047   -            430   5.9e-72  241.0   0.2   1   1   8.7e-76   5.9e-72  241.0   0.2     2   182   211   395   210   396 0.97 DNA / pantothenate metabolism flavoprotein
Flavoprotein         PF02441.14   129 seq1778_BIOID39047   -            430   2.7e-31  107.8   0.3   1   1   8.1e-35   5.6e-31  106.7   0.2     1   128    30   157    30   158 0.90 Flavoprotein
Nucleos_tra2_C       PF07662.8    210 seq1779_BIOID39047   -            416   3.1e-76  255.3  13.0   1   1   6.8e-80   3.1e-76  255.3   9.0     1   210   201   413   201   413 0.97 Na+ dependent nucleoside transporter C-terminus
Nucleos_tra2_N       PF01773.15    75 seq1779_BIOID39047   -            416   5.9e-24   84.0   3.7   1   1   1.3e-27   5.9e-24   84.0   2.6     1    75     8    82     8    82 0.99 Na+ dependent nucleoside transporter N-terminus
Gate                 PF07670.9    109 seq1779_BIOID39047   -            416   8.4e-08   31.9  23.7   1   1   1.4e-10   6.5e-07   29.1   4.8     2   100    99   190    98   197 0.91 Nucleoside recognition
DUF2877              PF11392.3    111 seq1781_BIOID39047   -            287   3.2e-33  114.1   0.0   1   1   4.6e-37   6.3e-33  113.2   0.0     1   110   167   276   167   277 0.98 Protein of unknown function (DUF2877)
Pili_assembly_N      PF00345.15   122 seq1782_BIOID39047   -            241   1.1e-40  138.0   0.1   1   1   2.7e-44   1.9e-40  137.3   0.0     1   121    37   156    37   157 0.91 Gram-negative pili assembly chaperone, N-terminal domain
Pili_assembly_C      PF02753.12    68 seq1782_BIOID39047   -            241   9.5e-17   60.4   0.3   1   1   8.1e-20   5.6e-16   58.0   0.1     1    65   176   234   176   237 0.95 Gram-negative pili assembly chaperone, C-terminal domain
Response_reg         PF00072.19   112 seq1783_BIOID39047   -            218   4.3e-30  103.9   0.1   1   1   1.5e-33   6.9e-30  103.2   0.1     1   111     4   115     4   116 0.98 Response regulator receiver domain
GerE                 PF00196.14    58 seq1783_BIOID39047   -            218   3.5e-22   77.3   2.1   1   1   9.9e-26   4.5e-22   77.0   0.1     2    58   148   204   147   204 0.98 Bacterial regulatory proteins, luxR family
Sigma70_r4_2         PF08281.7     54 seq1783_BIOID39047   -            218   1.6e-06   27.3   0.3   1   1   7.2e-10   3.3e-06   26.3   0.1     9    50   148   188   147   192 0.92 Sigma-70, region 4
Glyco_hydro_2_C      PF02836.12   298 seq1785_BIOID39047   -           1081  1.7e-115  384.9   2.4   1   1  8.2e-119  2.8e-115  384.2   1.6     1   298   371   655   371   655 0.98 Glycosyl hydrolases family 2, TIM barrel domain
Bgal_small_N         PF02929.12   276 seq1785_BIOID39047   -           1081   9.3e-87  290.4   0.1   1   1   4.7e-90   1.6e-86  289.6   0.1     1   275   778  1048   778  1049 0.99 Beta galactosidase small chain
Glyco_hydro_2_N      PF02837.13   167 seq1785_BIOID39047   -           1081   7.8e-51  171.8   0.2   1   1   4.5e-54   1.5e-50  170.8   0.1     4   164    92   255    89   258 0.94 Glycosyl hydrolases family 2, sugar binding domain
Glyco_hydro_2        PF00703.16   110 seq1785_BIOID39047   -           1081   2.5e-20   72.8   0.0   1   1   3.8e-23   1.3e-19   70.5   0.0     1   110   260   369   260   369 0.96 Glycosyl hydrolases family 2
NMN_transporter      PF04973.7    182 seq1786_BIOID39047   -            239   1.6e-46  157.9  27.1   1   1   1.3e-48   1.8e-44  151.2  18.8     1   180    23   227    23   229 0.94 Nicotinamide mononucleotide transporter
Gly-zipper_Omp       PF13488.1     46 seq1787_BIOID39047   -             94   2.6e-12   46.0  38.7   1   2   1.4e-09   6.2e-06   25.6   8.8     2    33    10    41     8    52 0.89 Glycine zipper
Gly-zipper_Omp       PF13488.1     46 seq1787_BIOID39047   -             94   2.6e-12   46.0  38.7   2   2     6e-10   2.8e-06   26.7  12.6     2    41    54    93    53    94 0.95 Glycine zipper
Tail_tube            PF10618.4    119 seq1789_BIOID39047   -            118   4.7e-39  132.7   0.1   1   1   3.7e-43   5.1e-39  132.5   0.1     1   119     1   118     1   118 0.98 Phage tail tube protein
Adenine_glyco        PF03352.8    179 seq1791_BIOID39047   -            242   1.3e-83  278.7   0.0   1   1   1.2e-87   1.6e-83  278.5   0.0     1   177    61   237    61   239 0.99 Methyladenine glycosylase
DUF3829              PF12889.2    277 seq1793_BIOID39047   -            351   2.1e-79  266.5  12.1   1   1   1.8e-83   2.4e-79  266.2   8.4     2   277    71   351    70   351 0.98 Protein of unknown function (DUF3829)
GutM                 PF06923.6    109 seq1794_BIOID39047   -            119   5.7e-37  125.5   0.0   1   1   4.8e-41   6.5e-37  125.4   0.0     2   109     3   110     2   110 0.98 Glucitol operon activator protein (GutM)
FCD                  PF07729.7    125 seq1796_BIOID39047   -            221   1.7e-23   83.2   2.5   1   1   3.4e-27   2.3e-23   82.7   1.7     2   124    85   209    84   210 0.96 FCD domain
GntR                 PF00392.16    64 seq1796_BIOID39047   -            221   9.4e-12   44.0   0.1   1   1   3.9e-15   2.7e-11   42.6   0.1     2    64    13    74    12    74 0.95 Bacterial regulatory proteins, gntR family
FluMu_gp41           PF10109.4     82 seq1797_BIOID39047   -            107   2.6e-10   39.9   0.0   1   1   2.3e-14   3.1e-10   39.7   0.0     2    81     4    86     3    87 0.90 Mu-like prophage FluMu protein gp41
UvrC_HhH_N           PF08459.6    155 seq1800_BIOID39047   -            610   3.5e-52  175.9   0.0   1   1   2.1e-55   7.1e-52  174.9   0.0     1   155   383   542   383   542 0.96 UvrC Helix-hairpin-helix N-terminal
GIY-YIG              PF01541.19    80 seq1800_BIOID39047   -            610   2.9e-12   46.6   0.1   1   1   1.8e-15   6.2e-12   45.6   0.1     2    80    18    93    17    93 0.83 GIY-YIG catalytic domain
HHH                  PF00633.18    30 seq1800_BIOID39047   -            610   1.1e-10   40.4   0.0   1   1     1e-09   3.5e-06   26.2   0.0     2    29   579   606   578   607 0.94 Helix-hairpin-helix motif
UVR                  PF02151.14    36 seq1800_BIOID39047   -            610   1.9e-10   39.7   1.0   1   1   1.2e-13   4.3e-10   38.6   0.7     1    34   204   237   204   239 0.94 UvrB/uvrC motif
Usher                PF00577.15   552 seq1801_BIOID39047   -            878  9.2e-223  740.8  26.3   1   1  2.5e-226  1.1e-222  740.5  18.2     1   552   208   790   208   790 0.99 Type VII secretion system (T7SS), usher protein
PapC_N               PF13954.1    146 seq1801_BIOID39047   -            878   5.1e-48  162.2   0.0   1   1   2.8e-51   1.3e-47  160.9   0.0     2   146    48   194    47   194 0.98 PapC N-terminal domain
PapC_C               PF13953.1     68 seq1801_BIOID39047   -            878   1.3e-27   95.0   0.1   1   1   1.1e-30   4.8e-27   93.2   0.1     1    67   800   865   800   866 0.97 PapC C-terminal domain
Ligase_CoA           PF00549.14   153 seq1802_BIOID39047   -            515   8.4e-48  161.7   0.0   1   1   1.1e-50   7.2e-47  158.6   0.0     1   148   346   503   346   508 0.97 CoA-ligase
CoA_binding          PF02629.14    96 seq1802_BIOID39047   -            515   6.4e-19   68.1   0.1   1   1   3.8e-21   2.6e-17   62.9   0.0     2    94   188   282   187   283 0.97 CoA binding domain
DeoRC                PF00455.17   162 seq1803_BIOID39047   -            257   8.3e-53  178.2   0.7   1   1   2.8e-56   1.3e-52  177.6   0.3     3   161    74   232    72   233 0.97 DeoR C terminal sensor domain
HTH_DeoR             PF08220.7     57 seq1803_BIOID39047   -            257     9e-22   76.2   0.1   1   1   3.8e-25   1.7e-21   75.3   0.1     1    56     6    61     6    62 0.98 DeoR-like helix-turn-helix domain
HTH_11               PF08279.7     55 seq1803_BIOID39047   -            257   5.3e-09   35.4   0.1   1   1   3.9e-12   1.8e-08   33.8   0.0     1    46     6    50     6    56 0.92 HTH domain
DUF406               PF04175.7     94 seq1804_BIOID39047   -             94   1.2e-33  115.3   1.5   1   1   9.5e-38   1.3e-33  115.2   1.1     3    94     3    94     1    94 0.98 Protein of unknown function (DUF406)
YkuD                 PF03734.9    146 seq1806_BIOID39047   -            319   3.5e-20   72.6   0.0   1   1     9e-24   6.1e-20   71.8   0.0     3   146   102   239   100   239 0.78 L,D-transpeptidase catalytic domain
LysM                 PF01476.15    44 seq1806_BIOID39047   -            319   4.1e-07   29.6   0.0   1   1   1.1e-10   7.8e-07   28.7   0.0     2    44    46    90    45    90 0.94 LysM domain
Acetyltransf_10      PF13673.1    117 seq1807_BIOID39047   -            146   6.1e-14   52.0   0.0   1   1   2.3e-17   7.7e-14   51.6   0.0     7   117    12   120     8   120 0.80 Acetyltransferase (GNAT) domain
Acetyltransf_7       PF13508.1     79 seq1807_BIOID39047   -            146   7.5e-13   48.3   0.1   1   1   2.9e-16     1e-12   47.9   0.1     3    78    48   121    46   122 0.92 Acetyltransferase (GNAT) domain
Acetyltransf_1       PF00583.19    83 seq1807_BIOID39047   -            146   1.3e-12   47.4   0.1   1   1   6.6e-16   2.3e-12   46.6   0.1     1    83    53   121    53   121 0.97 Acetyltransferase (GNAT) family
FR47                 PF08445.5     86 seq1807_BIOID39047   -            146   1.5e-05   24.5   0.0   1   1   6.7e-09   2.3e-05   23.9   0.0    20    80    67   123    50   128 0.84 FR47-like protein
PhageMin_Tail        PF10145.4    202 seq1808_BIOID39047   -            635   1.5e-41  142.1  23.0   1   1   1.4e-45   1.9e-41  141.8  14.7     1   202    86   290    86   290 0.99 Phage-related minor tail protein
OMP_b-brl            PF13505.1    176 seq1809_BIOID39047   -            171   3.9e-27   95.2  13.5   1   1   6.8e-31   4.7e-27   94.9   9.3     2   176     9   171     6   171 0.87 Outer membrane protein beta-barrel domain
Ail_Lom              PF06316.6    199 seq1809_BIOID39047   -            171   1.5e-23   83.2   4.7   1   2   2.2e-18   1.5e-14   53.8   0.9     1   126     1   115     1   127 0.77 Enterobacterial Ail/Lom protein
Ail_Lom              PF06316.6    199 seq1809_BIOID39047   -            171   1.5e-23   83.2   4.7   2   2   2.2e-11   1.5e-07   31.0   0.1   154   199   126   171   120   171 0.93 Enterobacterial Ail/Lom protein
Fe-ADH               PF00465.14   366 seq1810_BIOID39047   -            891  4.1e-112  374.3   0.3   1   1  1.4e-115  6.4e-112  373.7   0.2     1   361   457   849   457   854 0.93 Iron-containing alcohol dehydrogenase
Aldedh               PF00171.17   462 seq1810_BIOID39047   -            891   1.6e-27   95.8   2.6   1   1   2.2e-30     1e-26   93.2   1.8    26   426     4   399     1   406 0.78 Aldehyde dehydrogenase family
Fe-ADH_2             PF13685.1    250 seq1810_BIOID39047   -            891   1.3e-18   67.0   1.2   1   2   2.8e-12   1.3e-08   34.3   0.0    12    94   473   555   464   562 0.92 Iron-containing alcohol dehydrogenase
Fe-ADH_2             PF13685.1    250 seq1810_BIOID39047   -            891   1.3e-18   67.0   1.2   2   2   8.6e-11   3.9e-07   29.5   0.9    98   247   588   739   580   741 0.93 Iron-containing alcohol dehydrogenase
LexA_DNA_bind        PF01726.11    65 seq1813_BIOID39047   -            202   6.6e-32  108.7   0.1   1   1   1.5e-35   1.1e-31  108.1   0.1     1    65     1    65     1    65 0.99 LexA DNA binding domain
Peptidase_S24        PF00717.18    70 seq1813_BIOID39047   -            202   8.9e-17   60.3   0.8   1   1   1.9e-20   1.3e-16   59.8   0.5     1    68   114   180   114   182 0.96 Peptidase S24-like
dUTPase              PF00692.14   129 seq1814_BIOID39047   -            152   1.2e-41  141.0   0.0   1   1   9.9e-46   1.4e-41  140.9   0.0     2   129    17   150    16   150 0.98 dUTPase
Queuosine_synth      PF02547.10   341 seq1815_BIOID39047   -            356  2.2e-144  480.2   0.0   1   1  1.8e-148  2.5e-144  480.1   0.0     2   341     3   344     2   344 0.96 Queuosine biosynthesis protein
Thiolase_N           PF00108.18   264 seq1817_BIOID39047   -            436   4.7e-66  222.3   0.5   1   1   1.4e-69   6.4e-66  221.9   0.3     3   264    14   288    12   288 0.97 Thiolase, N-terminal domain
Thiolase_C           PF02803.13   123 seq1817_BIOID39047   -            436   5.9e-37  125.7   0.8   1   1   3.4e-40   1.5e-36  124.3   0.1     3   122   297   434   295   435 0.98 Thiolase, C-terminal domain
Redoxin              PF08534.5    146 seq1818_BIOID39047   -            168   4.5e-29  100.7   0.1   1   1     8e-33   5.5e-29  100.4   0.1     1   146    20   163    20   163 0.96 Redoxin
AhpC-TSA             PF00578.16   124 seq1818_BIOID39047   -            168   4.3e-16   58.5   0.0   1   1   7.6e-20   5.2e-16   58.3   0.0     2   122    22   145    21   147 0.95 AhpC/TSA family
Glycos_transf_1      PF00534.15   172 seq1819_BIOID39047   -            372   3.5e-22   78.5   0.0   1   1   1.5e-25   6.6e-22   77.6   0.0     2   169   176   339   175   342 0.94 Glycosyl transferases group 1
Glyco_trans_1_4      PF13692.1    135 seq1819_BIOID39047   -            372   9.3e-19   67.8   0.0   1   1   4.3e-22     2e-18   66.7   0.0     5   135   192   328   189   328 0.83 Glycosyl transferases group 1
Glyco_trans_1_2      PF13524.1     92 seq1819_BIOID39047   -            372   9.6e-07   28.8   0.0   1   1   4.2e-10   1.9e-06   27.9   0.0     5    87   269   353   265   357 0.92 Glycosyl transferases group 1
SIS                  PF01380.17   131 seq1820_BIOID39047   -            321   4.5e-27   94.1   0.0   1   1   9.9e-31   6.8e-27   93.5   0.0     2   130    39   169    38   170 0.98 SIS domain
CBS                  PF00571.23    57 seq1820_BIOID39047   -            321   1.2e-15   56.7   0.0   1   2   8.2e-09   5.6e-05   22.6   0.0     1    56   199   256   199   257 0.93 CBS domain
CBS                  PF00571.23    57 seq1820_BIOID39047   -            321   1.2e-15   56.7   0.0   2   2   1.9e-10   1.3e-06   27.8   0.0     2    51   266   315   265   318 0.89 CBS domain
TetR_N               PF00440.18    47 seq1822_BIOID39047   -            198   2.9e-11   42.7   0.0   1   1   3.4e-15   4.6e-11   42.0   0.0     3    46    18    61    16    62 0.94 Bacterial regulatory proteins, tetR family
MatE                 PF01554.13   162 seq1823_BIOID39047   -            459   5.6e-39  133.2  30.1   1   2   7.2e-35   9.9e-31  106.4   5.7     1   161    35   195    35   196 0.99 MatE
MatE                 PF01554.13   162 seq1823_BIOID39047   -            459   5.6e-39  133.2  30.1   2   2   3.6e-13   4.9e-09   35.8   6.7     2   142   259   399   259   421 0.92 MatE
LPAM_2               PF13627.1     24 seq1824_BIOID39047   -             67   1.6e-08   33.8   3.3   1   1   1.6e-12   2.1e-08   33.4   2.3     1    24     6    29     6    29 0.94 Prokaryotic lipoprotein-attachment site
SpoU_methylase       PF00588.14   142 seq1827_BIOID39047   -            243     7e-42  142.5   0.0   1   1   1.9e-45   1.3e-41  141.6   0.0     2   142    96   236    95   236 0.96 SpoU rRNA Methylase family
SpoU_sub_bind        PF08032.7     76 seq1827_BIOID39047   -            243   3.1e-19   68.7   0.1   1   1   2.9e-22     2e-18   66.2   0.0     1    72     4    76     4    80 0.96 RNA 2'-O ribose methyltransferase substrate binding
DAP_epimerase        PF01678.14   121 seq1828_BIOID39047   -            275   1.3e-77  257.4   0.7   1   2   1.8e-43   1.2e-39  134.8   0.0     1   120     4   124     4   125 0.98 Diaminopimelate epimerase
DAP_epimerase        PF01678.14   121 seq1828_BIOID39047   -            275   1.3e-77  257.4   0.7   2   2   2.5e-39   1.7e-35  121.4   0.1     2   121   153   268   152   268 0.97 Diaminopimelate epimerase
PhzC-PhzF            PF02567.11   282 seq1828_BIOID39047   -            275   3.6e-05   23.0   0.0   1   1   7.7e-09   5.2e-05   22.5   0.0    45   224    51   224    46   229 0.86 Phenazine biosynthesis-like protein
IU_nuc_hydro         PF01156.14   314 seq1829_BIOID39047   -            313   2.7e-95  319.1   0.1   1   1   2.4e-99   3.3e-95  318.8   0.1     1   311     3   307     3   309 0.94 Inosine-uridine preferring nucleoside hydrolase
Peripla_BP_4         PF13407.1    258 seq1834_BIOID39047   -            327   1.5e-31  109.5  11.4   1   1   2.7e-35   1.9e-31  109.2   7.9    10   256    40   294    33   300 0.88 Periplasmic binding protein domain
Peripla_BP_1         PF00532.16   279 seq1834_BIOID39047   -            327   4.2e-17   62.1   1.6   1   1   8.2e-21   5.6e-17   61.7   1.1     3   279    32   312    30   312 0.82 Periplasmic binding proteins and sugar binding domain of LacI family
DUF1116              PF06545.6    216 seq1836_BIOID39047   -            472   9.6e-94  312.3   0.3   1   1   9.3e-98   1.3e-93  311.9   0.2     1   216   143   358   143   358 1.00 Protein of unknown function (DUF1116)
TGT                  PF01702.13   238 seq1837_BIOID39047   -            375  2.9e-105  350.7   0.0   1   1  2.5e-109  3.5e-105  350.4   0.0     1   237   125   362   125   363 0.99 Queuine tRNA-ribosyltransferase
TetR_N               PF00440.18    47 seq1838_BIOID39047   -            236   1.8e-14   52.9   0.2   1   1     3e-18   4.1e-14   51.8   0.2     2    47    51    96    50    96 0.97 Bacterial regulatory proteins, tetR family
CDP-OH_P_transf      PF01066.16   101 seq1840_BIOID39047   -            182   1.7e-16   60.2  10.8   1   1   1.2e-20   1.7e-16   60.2   7.5     2    77     3    91     2   141 0.81 CDP-alcohol phosphatidyltransferase
DAHP_synth_1         PF00793.15   272 seq1843_BIOID39047   -            350  1.3e-105  351.8   0.0   1   1  1.1e-109  1.6e-105  351.6   0.0     8   271    41   338    25   339 0.96 DAHP synthetase I family
ECH                  PF00378.15   245 seq1845_BIOID39047   -            714   1.7e-60  204.0   0.5   1   1   6.7e-64   3.1e-60  203.2   0.4     6   195    14   208    11   259 0.89 Enoyl-CoA hydratase/isomerase family
3HCDH_N              PF02737.13   180 seq1845_BIOID39047   -            714   1.9e-59  200.2   0.1   1   1   9.3e-63   4.2e-59  199.0   0.0     2   179   311   489   310   490 0.98 3-hydroxyacyl-CoA dehydrogenase, NAD binding domain
3HCDH                PF00725.17    97 seq1845_BIOID39047   -            714   3.3e-37  126.6   0.0   1   2   3.6e-32   1.6e-28   98.8   0.0     1    97   492   586   492   586 0.99 3-hydroxyacyl-CoA dehydrogenase, C-terminal domain
3HCDH                PF00725.17    97 seq1845_BIOID39047   -            714   3.3e-37  126.6   0.0   2   2   9.3e-09   4.2e-05   23.7   0.0     3    85   618   703   618   711 0.89 3-hydroxyacyl-CoA dehydrogenase, C-terminal domain
DUF2170              PF09938.4    140 seq1846_BIOID39047   -            133   1.6e-42  144.0   1.4   1   1   1.3e-46   1.7e-42  143.9   1.0     3   139     2   132     1   133 0.96 Uncharacterized protein conserved in bacteria (DUF2170)
DUF484               PF04340.7    225 seq1847_BIOID39047   -            235   1.1e-89  299.6   0.4   1   1   9.5e-94   1.3e-89  299.4   0.3     1   224    10   232    10   233 0.99 Protein of unknown function, DUF484
DNA_circ_N           PF07157.7     93 seq1849_BIOID39047   -            458   2.2e-41  139.7   0.0   1   1     4e-45   5.4e-41  138.4   0.0     1    93    19   111    19   111 0.99 DNA circulation protein N-terminus
PTS_IIB              PF02302.12    90 seq1850_BIOID39047   -            106   5.2e-21   74.7   1.5   1   1   4.5e-25   6.1e-21   74.5   1.0     2    88     6    95     5    97 0.94 PTS system, Lactose/Cellobiose specific IIB subunit
Nucleos_tra2_C       PF07662.8    210 seq1851_BIOID39047   -            416   4.3e-76  254.9  13.2   1   1   9.5e-80   4.3e-76  254.9   9.1     1   210   201   413   201   413 0.97 Na+ dependent nucleoside transporter C-terminus
Nucleos_tra2_N       PF01773.15    75 seq1851_BIOID39047   -            416   1.5e-22   79.6   4.3   1   1   3.2e-26   1.5e-22   79.6   3.0     1    75     8    82     8    82 0.99 Na+ dependent nucleoside transporter N-terminus
Gate                 PF07670.9    109 seq1851_BIOID39047   -            416   5.9e-08   32.4  20.7   1   1   8.8e-11     4e-07   29.7   4.4     3   102   100   192    99   197 0.94 Nucleoside recognition
PspA_IM30            PF04012.7    221 seq1852_BIOID39047   -            232   4.3e-57  192.8  28.8   1   1   3.5e-61   4.8e-57  192.7  20.0     1   221     2   232     2   232 0.97 PspA/IM30 family
CsbD                 PF05532.7     53 seq1853_BIOID39047   -             69   1.5e-21   75.6   8.3   1   1   1.3e-25   1.8e-21   75.4   5.8     1    53     4    56     4    56 0.97 CsbD-like
ABC_tran             PF00005.22   118 seq1854_BIOID39047   -            503   6.3e-36  123.1   0.0   1   2   1.1e-20   3.7e-17   62.6   0.0     1   118    50   178    50   178 0.89 ABC transporter
ABC_tran             PF00005.22   118 seq1854_BIOID39047   -            503   6.3e-36  123.1   0.0   2   2     2e-19   6.8e-16   58.5   0.0     1   117   302   432   302   433 0.90 ABC transporter
PFL                  PF02901.10   648 seq1855_BIOID39047   -            765  6.5e-204  678.9   0.0   1   1  1.2e-207    8e-204  678.6   0.0     1   648     1   626     1   626 0.98 Pyruvate formate lyase
Gly_radical          PF01228.16   106 seq1855_BIOID39047   -            765   2.5e-25   88.7   0.0   1   1   9.7e-29   6.6e-25   87.4   0.0     3   106   645   747   643   747 0.97 Glycine radical
DUF386               PF04074.7    153 seq1856_BIOID39047   -            149   1.3e-39  135.0   1.4   1   1     1e-43   1.4e-39  134.9   1.0     1   153     1   142     1   142 0.98 Domain of unknown function (DUF386)
Fimbrial             PF00419.15   145 seq1857_BIOID39047   -            177   2.6e-21   76.2   4.3   1   1   2.2e-25   3.1e-21   76.0   3.0     1   145    28   177    28   177 0.94 Fimbrial protein
Phage_integrase      PF00589.17   173 seq1858_BIOID39047   -            298   4.6e-50  169.5   0.0   1   1   1.1e-53   7.7e-50  168.8   0.0     3   172   114   281   112   282 0.97 Phage integrase family
Phage_integr_N       PF02899.12    84 seq1858_BIOID39047   -            298   7.9e-27   93.1   0.7   1   1   2.9e-30     2e-26   91.8   0.5     1    83     8    90     8    91 0.98 Phage integrase, N-terminal SAM-like domain
YajC                 PF02699.10    83 seq1859_BIOID39047   -            120   4.5e-28   96.6   0.4   1   1   4.4e-32     6e-28   96.2   0.3     2    83    30   112    29   112 0.96 Preprotein translocase subunit
PQQ_2                PF13360.1    238 seq1861_BIOID39047   -            353   7.6e-08   31.9   1.2   1   1   2.8e-10   7.7e-07   28.6   0.7     3   236    69   308    67   310 0.68 PQQ-like domain
UPF0149              PF03695.8    178 seq1862_BIOID39047   -            221   2.3e-36  125.2   6.7   1   1   3.9e-40   2.7e-36  125.0   4.7     1   177    11   185    11   186 0.95 Uncharacterised protein family (UPF0149)
SEC-C                PF02810.10    21 seq1862_BIOID39047   -            221   1.2e-10   40.5   9.7   1   1   2.6e-14   1.8e-10   40.0   6.7     1    18   203   220   203   221 0.96 SEC-C motif
Fe_dep_repr_C        PF02742.10    71 seq1864_BIOID39047   -            155   1.4e-13   50.2   0.9   1   1   1.5e-16   2.9e-13   49.1   0.6     1    57    95   150    95   154 0.95 Iron dependent repressor, metal binding and dimerisation domain
Fe_dep_repress       PF01325.14    60 seq1864_BIOID39047   -            155   6.9e-11   41.8   0.0   1   1   6.3e-14   1.2e-10   40.9   0.0     6    60    38    92    35    92 0.95 Iron dependent repressor, N-terminal DNA binding domain
HTH_24               PF13412.1     48 seq1864_BIOID39047   -            155   1.2e-07   30.9   0.0   1   1     9e-11   1.8e-07   30.3   0.0     3    48    40    85    38    85 0.90 Winged helix-turn-helix DNA-binding
MarR                 PF01047.17    59 seq1864_BIOID39047   -            155   1.7e-06   27.4   0.0   1   1   1.6e-09   3.1e-06   26.6   0.0    11    48    48    85    47    87 0.95 MarR family
AA_permease_2        PF13520.1    426 seq1868_BIOID39047   -            477   5.9e-37  127.0  63.2   1   1     1e-40   7.1e-37  126.8  43.8     2   418    10   434     9   449 0.85 Amino acid permease
AA_permease          PF00324.16   479 seq1868_BIOID39047   -            477   1.1e-19   70.1  50.4   1   1   2.2e-23   1.5e-19   69.6  34.9    25   466    34   448    21   470 0.84 Amino acid permease
Nterm_IS4            PF13006.2     98 seq1869_BIOID39047   -             61     5e-10   39.1   0.1   1   1     4e-14   5.5e-10   39.0   0.0     4    45    19    60    16    61 0.94 Insertion element 4 transposase N-terminal
YicC_N               PF03755.8    159 seq1870_BIOID39047   -            287   2.6e-49  167.0   0.1   1   1   3.8e-53   2.6e-49  167.0   0.1     1   158     2   154     2   155 0.96 YicC-like family, N-terminal region
DUF1732              PF08340.6     87 seq1870_BIOID39047   -            287     2e-34  117.1   7.3   1   1   2.9e-38     2e-34  117.1   5.0     1    87   202   287   202   287 0.97 Domain of unknown function (DUF1732)
OmpA                 PF00691.15    97 seq1871_BIOID39047   -            219   1.2e-23   83.2   0.1   1   1     4e-27   1.8e-23   82.6   0.1     1    97   115   210   115   210 0.97 OmpA family
Gly-zipper_Omp       PF13488.1     46 seq1871_BIOID39047   -            219   1.2e-12   47.1  16.5   1   1   2.7e-16   1.2e-12   47.1  11.4     1    46    37    85    37    85 0.95 Glycine zipper
Gly-zipper_YMGG      PF13441.1     45 seq1871_BIOID39047   -            219   6.8e-09   34.9  18.1   1   1   1.5e-12   6.8e-09   34.9  12.5     5    45    33    80    29    80 0.81 YMGG-like Gly-zipper
SecD-TM1             PF13721.1    101 seq1873_BIOID39047   -            615   3.3e-39  133.1   3.5   1   1   5.7e-41     2e-37  127.4   0.1     1   101     2   103     2   103 0.95 SecD export protein N-terminal TM region
SecD_SecF            PF02355.11   189 seq1873_BIOID39047   -            615   7.3e-16   57.7  10.3   1   1     4e-19   1.4e-15   56.9   7.1    14   184   434   602   427   606 0.90 Protein export membrane protein
MMPL                 PF03176.10   333 seq1873_BIOID39047   -            615   1.7e-08   33.4  12.2   1   1     5e-12   1.7e-08   33.4   8.5   180   299   481   601   458   612 0.81 MMPL family
[truncated: 1,410,185 more chars]
