# Supplementary material for: A domain sequence approach to pangenomics: applications to Escherichia coli
Source: F1000Res. 2013 May 29;1:19. Originally published 2012 Oct 1. [Version 2] doi: 10.12688/f1000research.1-19.v2 (PMC3901455; doi:10.12688/f1000research.1-19.v2)
Supplement: The 347 text files show the results from scanning each of the fasta-files against the Pfam-A database [file f1000research-1-1101-s0002.tgz › Escherichia_coli_MS_107_1_BIOID50575.txt]

#                                                                            --- full sequence --- -------------- this domain -------------   hmm coord   ali coord   env coord
# target name        accession   tlen query name           accession   qlen   E-value  score  bias   #  of  c-Evalue  i-Evalue  score  bias  from    to  from    to  from    to  acc description of target
#------------------- ---------- ----- -------------------- ---------- ----- --------- ------ ----- --- --- --------- --------- ------ ----- ----- ----- ----- ----- ----- ----- ---- ---------------------
RHH_1                PF01402.16    39 seq2_BIOID50575      -            139   3.7e-07   29.6   0.0   1   1   6.9e-11   9.4e-07   28.3   0.0     4    38    50    84    48    85 0.95 Ribbon-helix-helix protein, copG family
SMC_N                PF02463.14   220 seq4_BIOID50575      -            553   8.4e-19   67.5   0.0   1   1   2.4e-22   1.6e-18   66.5   0.0     1   217     1   511     1   514 0.94 RecF/RecN/SMC N terminal domain
AAA_23               PF13476.1    202 seq4_BIOID50575      -            553     2e-18   67.3   4.3   1   1   1.5e-19   9.9e-16   58.5   3.0     1   195     4   215     4   381 0.48 AAA domain
Chorismate_bind      PF00425.13   257 seq8_BIOID50575      -            520   3.5e-81  272.2   0.0   1   1   7.5e-85   5.2e-81  271.6   0.0     2   257   242   502   241   502 0.96 chorismate binding enzyme
Anth_synt_I_N        PF04715.8    140 seq8_BIOID50575      -            520   3.3e-19   69.1   0.0   1   1   4.5e-22   3.1e-18   66.0   0.0     3   139    19   192    17   193 0.91 Anthranilate synthase component I, N terminal region
DUF4329              PF14220.1    124 seq10_BIOID50575     -            297   2.5e-36  124.5   1.2   1   1   5.5e-40   3.8e-36  123.9   0.9     2   123   159   296   158   297 0.97 Domain of unknown function (DUF4329)
RHS                  PF03527.9     41 seq10_BIOID50575     -            297   7.2e-22   76.7   0.5   1   1   2.2e-25   1.5e-21   75.7   0.3     1    41    46    86    46    86 0.98 RHS protein
Na_Pi_cotrans        PF02690.10   142 seq11_BIOID50575     -            543   1.6e-44  150.9  30.2   1   2   1.4e-39   9.5e-36  122.5   7.0     1   140    13   148    13   150 0.98 Na+/Pi-cotransporter
Na_Pi_cotrans        PF02690.10   142 seq11_BIOID50575     -            543   1.6e-44  150.9  30.2   2   2   1.6e-13   1.1e-09   38.0  10.2     1   123   139   265   139   284 0.90 Na+/Pi-cotransporter
DDE_Tnp_IS66         PF03050.9    271 seq12_BIOID50575     -            367  1.8e-103  345.4   0.0   1   1  4.7e-107  2.1e-103  345.1   0.0     1   270    32   313    32   314 0.98 Transposase IS66 family
DDE_Tnp_IS66_C       PF13817.1     39 seq12_BIOID50575     -            367   3.2e-19   68.5   0.3   1   1   1.4e-22   6.3e-19   67.5   0.2     1    39   320   358   320   358 0.99 IS66 C-terminal element
HTH_Tnp_IS66         PF13005.2     59 seq12_BIOID50575     -            367   1.6e-06   27.6   0.1   1   1   7.1e-10   3.2e-06   26.7   0.1    33    59     2    26     1    26 0.94 putative Helix-turn-helix domain of transposase IS66
APH                  PF01636.18   239 seq13_BIOID50575     -            301   4.5e-27   95.2   8.1   1   1   4.4e-31     6e-27   94.7   5.6     8   237    33   263    27   265 0.89 Phosphotransferase enzyme family
Rhodanese            PF00581.15   113 seq14_BIOID50575     -            364   4.9e-06   26.7   0.0   1   1   1.4e-09     2e-05   24.8   0.0    12   111    16   129     6   131 0.71 Rhodanese-like domain
Phos_pyr_kin         PF08543.7    246 seq15_BIOID50575     -            287   1.3e-15   57.1   0.0   1   1   2.6e-19   1.7e-15   56.7   0.0    53   234    68   257    51   268 0.83 Phosphomethylpyrimidine kinase
PfkB                 PF00294.19   301 seq15_BIOID50575     -            287     4e-11   42.4   0.1   1   1   3.6e-14   2.4e-10   39.9   0.0   175   284   132   250    96   263 0.83 pfkB family carbohydrate kinase
Dus                  PF01207.12   310 seq17_BIOID50575     -            315   3.4e-96  321.6   0.0   1   1  2.9e-100     4e-96  321.3   0.0     2   296     5   295     4   308 0.92 Dihydrouridine synthase (Dus)
Nitrate_red_del      PF02613.10   136 seq21_BIOID50575     -            231   2.5e-25   88.7   2.2   1   1   3.3e-29   4.5e-25   87.9   1.5     7   133     9   154     3   157 0.85 Nitrate reductase delta subunit
DDE_Tnp_Tn3          PF01526.12   388 seq22_BIOID50575     -            988  3.2e-161  536.1   0.0   1   1  7.8e-165  5.3e-161  535.4   0.0     1   388   580   966   580   966 1.00 Tn3 transposase DDE domain
DUF4158              PF13700.1    166 seq22_BIOID50575     -            988   1.4e-59  200.1   0.1   1   1   4.7e-63   3.2e-59  199.0   0.0     1   166     6   170     6   170 0.99 Domain of unknown function (DUF4158)
DUF262               PF03235.9    221 seq23_BIOID50575     -            109   1.1e-07   31.9   0.0   1   1   9.1e-12   1.2e-07   31.7   0.0    59   128    10    86     3   103 0.74 Protein of unknown function DUF262
SDF                  PF00375.13   390 seq24_BIOID50575     -            414   1.5e-63  214.8  34.9   1   1   1.3e-67   1.8e-63  214.5  24.2     1   385    18   397    18   401 0.89 Sodium:dicarboxylate symporter family
DUF21                PF01595.15   183 seq28_BIOID50575     -            447   2.4e-44  150.7   3.6   1   1   8.2e-48   3.7e-44  150.0   2.5     3   183     5   197     3   197 0.98 Domain of unknown function DUF21
CorC_HlyC            PF03471.12    81 seq28_BIOID50575     -            447   2.8e-23   81.4   0.1   1   1   1.3e-26     6e-23   80.3   0.0     2    80   347   425   346   426 0.94 Transporter associated domain
CBS                  PF00571.23    57 seq28_BIOID50575     -            447   5.5e-11   41.8   0.7   1   2   4.9e-07    0.0022   17.4   0.0     9    56   222   270   215   271 0.80 CBS domain
CBS                  PF00571.23    57 seq28_BIOID50575     -            447   5.5e-11   41.8   0.7   2   2   2.7e-08   0.00012   21.5   0.0     9    55   286   332   280   334 0.91 CBS domain
Relaxase             PF03432.9    242 seq29_BIOID50575     -            899     1e-70  237.7   0.0   1   1   4.5e-68   6.2e-64  215.5   0.0     2   241    62   314    47   315 0.96 Relaxase/Mobilisation nuclease domain
HSP90                PF00183.13   531 seq32_BIOID50575     -            110   9.2e-10   37.4   0.0   1   1   7.5e-14     1e-09   37.2   0.0   374   491     1   108     1   110 0.89 Hsp90 protein
Glyco_hydro_2_C      PF02836.12   298 seq34_BIOID50575     -           1024  2.1e-125  417.4   0.0   1   1  8.2e-129  2.8e-125  417.0   0.0     1   297   336   629   336   630 0.98 Glycosyl hydrolases family 2, TIM barrel domain
Bgal_small_N         PF02929.12   276 seq34_BIOID50575     -           1024   8.7e-91  303.6   0.0   1   1   3.9e-94   1.3e-90  303.0   0.0     5   275   753  1021   749  1022 0.98 Beta galactosidase small chain
Glyco_hydro_2_N      PF02837.13   167 seq34_BIOID50575     -           1024   1.8e-51  173.9   0.0   1   1     1e-54   3.6e-51  172.9   0.0     2   167    50   219    49   219 0.95 Glycosyl hydrolases family 2, sugar binding domain
Glyco_hydro_2        PF00703.16   110 seq34_BIOID50575     -           1024   3.9e-16   59.3   0.0   1   1   1.9e-18   6.5e-15   55.4   0.0     2   110   222   334   221   334 0.83 Glycosyl hydrolases family 2
TniB                 PF05621.6    302 seq36_BIOID50575     -            289  1.7e-198  657.3   5.4   1   1  2.8e-202  1.9e-198  657.2   3.8     1   285     4   288     4   289 1.00 Bacterial TniB protein
AAA_22               PF13401.1    131 seq36_BIOID50575     -            289   7.9e-16   58.2   0.0   1   1   1.9e-19   1.3e-15   57.5   0.0     7   126    67   193    62   198 0.94 AAA domain
SecE                 PF00584.15    57 seq37_BIOID50575     -            127   2.4e-21   74.9   1.0   1   1   1.8e-25   2.4e-21   74.9   0.7     2    56    68   122    67   123 0.97 SecE/Sec61-gamma subunits of protein translocation complex
DUF1524              PF07510.6    142 seq38_BIOID50575     -            524   1.4e-31  109.1   3.4   1   1   1.7e-35   2.3e-31  108.4   2.4     1   142   241   375   241   375 0.95 Protein of unknown function (DUF1524)
POR_N                PF01855.14   230 seq39_BIOID50575     -           1174   1.3e-80  270.0   1.1   1   1     2e-83   2.1e-80  269.4   0.7     2   230    13   244    12   244 0.98 Pyruvate flavodoxin/ferredoxin oxidoreductase, thiamine diP-bdg
POR                  PF01558.13   173 seq39_BIOID50575     -           1174   4.5e-30  104.7   0.0   1   1   8.2e-33   8.6e-30  103.7   0.0     1   173   426   610   426   610 0.90 Pyruvate ferredoxin/flavodoxin oxidoreductase
EKR                  PF10371.4     60 seq39_BIOID50575     -           1174   1.7e-23   81.8   0.0   1   1   3.6e-26   3.8e-23   80.7   0.0     6    59   625   678   620   679 0.93 Domain of unknown function
Fer4_7               PF12838.2     52 seq39_BIOID50575     -           1174   1.9e-10   40.8   8.8   1   1   1.8e-13   1.9e-10   40.8   6.1     2    50   689   757   688   758 0.72 4Fe-4S dicluster domain
TPP_enzyme_C         PF02775.16   153 seq39_BIOID50575     -           1174   2.8e-09   36.5   0.1   1   1   8.3e-12   8.8e-09   35.0   0.0    46   152   954  1066   939  1067 0.89 Thiamine pyrophosphate enzyme, C-terminal TPP binding domain
Fer4                 PF00037.22    24 seq39_BIOID50575     -           1174   4.7e-09   35.3  20.6   1   2   1.7e-08   1.8e-05   24.0   0.9     2    24   683   705   682   705 0.93 4Fe-4S binding domain
Fer4                 PF00037.22    24 seq39_BIOID50575     -           1174   4.7e-09   35.3  20.6   2   2   5.8e-08   6.1e-05   22.3   2.7     3    20   740   757   738   758 0.89 4Fe-4S binding domain
Fer4_16              PF13484.1     67 seq39_BIOID50575     -           1174   2.8e-08   34.2   7.1   1   1   8.8e-11   9.3e-08   32.5   4.9     2    66   689   757   688   758 0.59 4Fe-4S double cluster binding domain
Fer4_6               PF12837.2     24 seq39_BIOID50575     -           1174   5.9e-08   32.1  18.8   1   1   1.1e-08   1.2e-05   24.8   1.7     1    24   681   704   681   704 0.94 4Fe-4S binding domain
Fer4_10              PF13237.1     52 seq39_BIOID50575     -           1174   1.7e-07   30.8  23.1   1   1   9.6e-10     1e-06   28.3   7.7     3    52   683   756   681   756 0.82 4Fe-4S dicluster domain
Fer4_17              PF13534.1     61 seq39_BIOID50575     -           1174   2.3e-06   27.7   5.6   1   1   2.2e-09   2.3e-06   27.7   3.9     2    58   689   757   673   760 0.73 4Fe-4S dicluster domain
Ureidogly_hydro      PF04115.7    165 seq46_BIOID50575     -            160     4e-52  175.7   0.0   1   1   3.3e-56   4.6e-52  175.5   0.0     3   159     2   153     1   158 0.95 Ureidoglycolate hydrolase
FCD                  PF07729.7    125 seq47_BIOID50575     -            230   1.6e-19   70.3   1.7   1   1   3.4e-23   1.6e-19   70.3   1.2     3   124   108   226   105   227 0.94 FCD domain
GntR                 PF00392.16    64 seq47_BIOID50575     -            230   2.2e-19   68.5   0.5   1   1   9.5e-23   4.3e-19   67.5   0.3     5    64    18    77    14    77 0.97 Bacterial regulatory proteins, gntR family
PRK                  PF00485.13   194 seq48_BIOID50575     -            368   3.8e-13   49.3   0.0   1   1   5.3e-17   7.2e-13   48.4   0.0     1   148   142   296   142   306 0.87 Phosphoribulokinase / Uridine kinase family
Fer4_7               PF12838.2     52 seq51_BIOID50575     -            231   3.9e-14   52.6  24.6   1   1   7.1e-11   9.8e-08   32.1   6.1     1    52    60   115    60   115 0.83 4Fe-4S dicluster domain
Fer4                 PF00037.22    24 seq51_BIOID50575     -            231   9.2e-11   40.7  35.1   1   1   1.9e-09   2.6e-06   26.6   1.2     6    23    59    76    57    77 0.89 4Fe-4S binding domain
Fer4_4               PF12800.2     17 seq51_BIOID50575     -            231   9.6e-08   31.6  34.5   1   3     4e-06    0.0055   16.8   3.4     3    17    60    74    58    74 0.90 4Fe-4S binding domain
Fer4_4               PF12800.2     17 seq51_BIOID50575     -            231   9.6e-08   31.6  34.5   2   3   4.2e-05     0.057   13.6   0.4     1    15   136   155   136   168 0.80 4Fe-4S binding domain
Fer4_4               PF12800.2     17 seq51_BIOID50575     -            231   9.6e-08   31.6  34.5   3   3   3.2e-05     0.044   14.0   3.0     1    14   183   196   183   198 0.94 4Fe-4S binding domain
GrpE                 PF01025.14   166 seq52_BIOID50575     -            197   1.4e-47  161.2   3.3   1   1   1.2e-51   1.7e-47  160.9   2.3     5   166    35   194     7   194 0.87 GrpE
NusG                 PF02357.14    92 seq53_BIOID50575     -            181   5.3e-25   87.3   0.0   1   1   1.1e-28   7.7e-25   86.8   0.0     1    92     7   106     7   106 0.93 Transcription termination factor nusG
KOW                  PF00467.24    32 seq53_BIOID50575     -            181   1.3e-08   33.9   0.1   1   1   9.1e-12   6.2e-08   31.7   0.0     1    28   130   161   130   165 0.86 KOW motif
ABC_tran             PF00005.22   118 seq54_BIOID50575     -            343   2.1e-27   95.6   0.0   1   1   1.3e-30   4.4e-27   94.6   0.0     1   118    45   169    45   169 0.95 ABC transporter
NIL                  PF09383.5     76 seq54_BIOID50575     -            343   7.6e-23   79.7   0.0   1   1   4.6e-26   1.6e-22   78.7   0.0     4    76   268   340   266   340 0.98 NIL domain
AAA_21               PF13304.1    303 seq54_BIOID50575     -            343   1.3e-12   48.1   0.1   1   1   1.8e-11     6e-08   32.8   0.0   220   298   124   200    87   205 0.84 AAA domain
Nitrate_red_gam      PF02665.9    223 seq56_BIOID50575     -            226   2.1e-87  292.0  12.4   1   1   1.8e-91   2.4e-87  291.8   8.6     2   223     5   226     4   226 0.99 Nitrate reductase gamma subunit
ADK                  PF00406.17   151 seq58_BIOID50575     -            214   4.1e-60  201.9   0.0   1   1   1.1e-63   4.9e-60  201.6   0.0     1   150     5   186     5   187 0.99 Adenylate kinase
ADK_lid              PF05191.9     36 seq58_BIOID50575     -            214   8.4e-17   60.4   0.0   1   1   3.2e-20   1.5e-16   59.6   0.0     1    36   123   158   123   158 1.00 Adenylate kinase, active site lid
AAA_17               PF13207.1    121 seq58_BIOID50575     -            214   2.4e-08   34.6   0.0   1   1   7.4e-12   3.4e-08   34.2   0.0     1   108     2   116     2   170 0.62 AAA domain
HTS                  PF04204.11   298 seq64_BIOID50575     -            309  2.3e-131  436.7   0.0   1   1  1.9e-135  2.6e-131  436.6   0.0     1   298     2   299     2   299 1.00 Homoserine O-succinyltransferase
adh_short            PF00106.20   167 seq69_BIOID50575     -            252   2.2e-37  128.4   0.1   1   1   9.6e-41   2.6e-37  128.1   0.0     2   166    14   183    13   184 0.94 short chain dehydrogenase
KR                   PF08659.5    181 seq69_BIOID50575     -            252   3.4e-16   59.3   0.0   1   1   1.6e-19   4.4e-16   58.9   0.0     3   166    15   182    14   195 0.87 KR domain
adh_short_C2         PF13561.1    243 seq69_BIOID50575     -            252   7.7e-16   58.5   0.0   1   1   3.5e-19   9.7e-16   58.1   0.0     6   189    22   204    19   223 0.90 Enoyl-(Acyl carrier protein) reductase
Polysacc_synt_2      PF02719.10   294 seq69_BIOID50575     -            252   8.4e-05   21.4   0.0   1   1   3.8e-08    0.0001   21.1   0.0     1   156    15   183    15   198 0.69 Polysaccharide biosynthesis protein
UPF0114              PF03350.11   124 seq70_BIOID50575     -            164     4e-39  133.2   6.1   1   1   4.5e-43   6.2e-39  132.6   4.2     2   124     9   126     8   126 0.99 Uncharacterized protein family, UPF0114
Lipocalin_2          PF08212.7    143 seq72_BIOID50575     -            174   1.8e-46  157.3   0.2   1   1   3.1e-50   2.1e-46  157.1   0.2     1   143    34   174    34   174 0.98 Lipocalin-like domain
Lipocalin            PF00061.18   144 seq72_BIOID50575     -            174   2.3e-06   27.5   0.1   1   1   4.1e-10   2.8e-06   27.2   0.1     2   135    41   167    40   174 0.77 Lipocalin / cytosolic fatty-acid binding protein family
IclR                 PF01614.13   129 seq73_BIOID50575     -            271   1.9e-40  137.3   0.0   1   1   4.5e-44   3.1e-40  136.7   0.0     2   128   140   263   139   264 0.98 Bacterial transcriptional regulator
HTH_IclR             PF09339.5     52 seq73_BIOID50575     -            271   1.2e-12   47.1   0.1   1   1   5.9e-16     4e-12   45.4   0.0     1    51    23    73    23    74 0.98 IclR helix-turn-helix domain
HTH_29               PF13551.1    113 seq75_BIOID50575     -            120   5.8e-20   71.3   0.0   1   1   1.5e-23   6.9e-20   71.1   0.0     2    90    12    99    11   109 0.93 Winged helix-turn helix
HTH_28               PF13518.1     52 seq75_BIOID50575     -            120   3.1e-07   30.1   0.0   1   1   1.1e-10   4.9e-07   29.4   0.0     8    51    18    61    11    62 0.86 Helix-turn-helix domain
HTH_23               PF13384.1     50 seq75_BIOID50575     -            120   4.9e-06   25.9   0.0   1   1   1.9e-09   8.5e-06   25.1   0.0     5    48    10    53     6    55 0.85 Homeodomain-like domain
DctA-YdbH            PF11739.3    207 seq76_BIOID50575     -            879   1.7e-55  187.5   1.7   1   1     3e-59   4.1e-55  186.3   0.1     1   207   656   859   656   859 0.99 Dicarboxylate transport
Peptidase_M20        PF01546.23   171 seq78_BIOID50575     -            418     2e-14   53.4   0.0   1   1     2e-18   2.7e-14   52.9   0.0    23   170   140   405    78   406 0.93 Peptidase family M20/M25/M40
Fer4_11              PF13247.1     99 seq79_BIOID50575     -            222   2.5e-26   91.3  14.9   1   1   2.2e-29   4.3e-26   90.5   7.0     2    98    84   180    83   181 0.95 4Fe-4S dicluster domain
Fer4_7               PF12838.2     52 seq79_BIOID50575     -            222   5.8e-15   55.3  27.7   1   2   4.2e-10   8.2e-07   29.1   7.7     1    52    45   108    45   108 0.71 4Fe-4S dicluster domain
Fer4_7               PF12838.2     52 seq79_BIOID50575     -            222   5.8e-15   55.3  27.7   2   2   1.3e-10   2.5e-07   30.8   6.1     1    52   123   175   123   175 0.88 4Fe-4S dicluster domain
Fer4_9               PF13187.1     55 seq79_BIOID50575     -            222   6.1e-12   45.5  28.1   1   1   1.9e-10   3.7e-07   30.1   6.4     2    54   124   175   123   176 0.96 4Fe-4S dicluster domain
Fer4                 PF00037.22    24 seq79_BIOID50575     -            222     3e-10   39.1  35.7   1   1   6.9e-08   0.00014   21.2   1.4     3    22   119   138   117   140 0.86 4Fe-4S binding domain
Fer4_10              PF13237.1     52 seq79_BIOID50575     -            222   1.1e-09   37.7  28.5   1   1   2.9e-09   5.7e-06   25.9   6.2     2    52   117   172   116   172 0.88 4Fe-4S dicluster domain
rve                  PF00665.21   120 seq82_BIOID50575     -            507   2.2e-13   50.2   0.2   1   1   9.4e-17   4.3e-13   49.3   0.1     4   119   130   256   128   257 0.95 Integrase core domain
Cys_Met_Meta_PP      PF01053.15   386 seq84_BIOID50575     -            440  5.6e-121  403.3   0.0   1   1  4.6e-125  6.4e-121  403.1   0.0     1   385    52   436    52   437 0.97 Cys/Met metabolism PLP-dependent enzyme
Glycos_transf_3      PF00591.16   254 seq85_BIOID50575     -            531    2e-103  344.9   0.3   1   1  1.1e-106  3.7e-103  344.0   0.0     4   254   273   521   270   521 0.99 Glycosyl transferase family, a/b domain
GATase               PF00117.23   192 seq85_BIOID50575     -            531   2.8e-46  157.2   0.0   1   1   1.3e-49   4.4e-46  156.6   0.0     1   189     5   187     5   190 0.96 Glutamine amidotransferase class-I
Glycos_trans_3N      PF02885.12    66 seq85_BIOID50575     -            531   2.7e-18   65.2   1.0   1   1   1.9e-21   6.3e-18   64.0   0.2     1    65   199   263   199   264 0.98 Glycosyl transferase family, helical bundle domain
Peptidase_C26        PF07722.8    217 seq85_BIOID50575     -            531   5.8e-07   29.0   0.0   1   1   3.9e-10   1.3e-06   27.8   0.0   104   217    75   172    70   172 0.87 Peptidase C26
FAD_binding_3        PF01494.14   356 seq86_BIOID50575     -            554   1.3e-82  277.5   0.0   1   1   2.5e-86   1.7e-82  277.2   0.0     2   355    16   352    15   353 0.95 FAD binding domain
MFS_1                PF07690.11   354 seq87_BIOID50575     -            475   7.5e-52  176.1  55.0   1   1   6.9e-51   4.7e-47  160.3  32.6     2   353    17   406    16   407 0.90 Major Facilitator Superfamily
MFS_3                PF05977.8    524 seq87_BIOID50575     -            475   8.1e-07   27.4  26.8   1   1   1.8e-08   0.00012   20.2   7.9    30   176    31   172    10   192 0.83 Transmembrane secretion effector
Fer4_5               PF12801.2     48 seq91_BIOID50575     -            287   8.3e-16   57.4   8.3   1   2   1.1e-15   3.1e-12   45.9   0.2     1    47    81   127    81   128 0.89 4Fe-4S binding domain
Fer4_5               PF12801.2     48 seq91_BIOID50575     -            287   8.3e-16   57.4   8.3   2   2   3.1e-08   8.4e-05   22.1   1.8     7    38   179   211   172   218 0.82 4Fe-4S binding domain
Fer4_6               PF12837.2     24 seq91_BIOID50575     -            287   3.8e-09   35.8  23.3   1   1   4.5e-11   1.2e-07   31.1   2.1     1    21   218   238   218   243 0.92 4Fe-4S binding domain
Fer4_10              PF13237.1     52 seq91_BIOID50575     -            287     2e-07   30.5  10.5   1   1   7.3e-11     2e-07   30.5   7.3     5    51   222   270   218   271 0.95 4Fe-4S dicluster domain
Ribosomal_L11_N      PF03946.9     60 seq92_BIOID50575     -            142   3.2e-32  109.6   0.3   1   1   8.7e-36   5.9e-32  108.7   0.2     1    60     8    67     8    67 0.99 Ribosomal protein L11, N-terminal domain
Ribosomal_L11        PF00298.14    69 seq92_BIOID50575     -            142   6.6e-29   99.7   2.9   1   1   1.8e-32   1.2e-28   98.8   2.0     1    69    72   140    72   140 0.99 Ribosomal protein L11, RNA binding domain
DUF1040              PF06288.8     86 seq93_BIOID50575     -             89   1.6e-46  156.3   0.5   1   1   1.3e-50   1.8e-46  156.2   0.3     1    86     1    86     1    86 1.00 Protein of unknown function (DUF1040)
PhzC-PhzF            PF02567.11   282 seq97_BIOID50575     -            297     3e-83  279.2   0.0   1   1   2.4e-87   3.3e-83  279.0   0.0     1   281     8   290     8   291 0.96 Phenazine biosynthesis-like protein
PTS_EIIC             PF02378.13   321 seq98_BIOID50575     -            440     1e-49  169.0  34.2   1   1   7.3e-54     1e-49  169.0  23.7     1   321    32   365    32   365 0.85 Phosphotransferase system, EIIC
SmpA_OmlA            PF04355.8     71 seq99_BIOID50575     -            113   5.7e-27   93.0   0.3   1   1   5.1e-31     7e-27   92.7   0.2     1    70    35   104    35   105 0.98 SmpA / OmlA family
OEP                  PF02321.13   188 seq100_BIOID50575    -            505     1e-31  109.8  24.3   1   2   5.9e-23   8.1e-19   67.8   6.2     3   188    96   293    94   293 0.96 Outer membrane efflux protein
OEP                  PF02321.13   188 seq100_BIOID50575    -            505     1e-31  109.8  24.3   2   2   5.7e-17   7.7e-13   48.3   5.1     7   188   320   500   314   500 0.92 Outer membrane efflux protein
HTH_AraC             PF00165.18    42 seq102_BIOID50575    -            253   1.3e-16   59.6   0.4   1   2   4.1e-10   2.8e-06   26.8   0.0     5    41   147   182   146   183 0.94 Bacterial regulatory helix-turn-helix proteins, AraC family
HTH_AraC             PF00165.18    42 seq102_BIOID50575    -            253   1.3e-16   59.6   0.4   2   2   4.4e-11     3e-07   29.9   0.1    10    39   199   229   199   230 0.94 Bacterial regulatory helix-turn-helix proteins, AraC family
HTH_18               PF12833.2     81 seq102_BIOID50575    -            253   1.7e-14   53.5   0.1   1   1   6.2e-18   4.2e-14   52.2   0.0     1    78   156   230   156   233 0.94 Helix-turn-helix domain
Ferrochelatase       PF00762.14   316 seq103_BIOID50575    -            320  1.6e-107  359.0   0.0   1   1  2.6e-111  1.8e-107  358.8   0.0     1   313     5   317     5   320 0.98 Ferrochelatase
BPD_transp_1         PF00528.17   185 seq106_BIOID50575    -            217   1.5e-20   73.4  20.1   1   1   1.1e-24   1.5e-20   73.4  14.0     2   181    32   216    27   217 0.85 Binding-protein-dependent transport system inner membrane component
APH                  PF01636.18   239 seq107_BIOID50575    -            328   2.2e-41  142.0   1.9   1   1     5e-45   3.4e-41  141.4   1.3     2   232    31   259    30   269 0.82 Phosphotransferase enzyme family
EcKinase             PF02958.15   293 seq107_BIOID50575    -            328   0.00012   21.2   0.0   1   1     3e-08   0.00021   20.4   0.0   197   280   176   252   149   257 0.79 Ecdysteroid kinase
Sugar_tr             PF00083.19   451 seq109_BIOID50575    -            432   2.5e-39  135.0  36.5   1   2   1.3e-31   5.8e-28   97.5   6.3     3   194    24   221    22   223 0.90 Sugar (and other) transporter
Sugar_tr             PF00083.19   451 seq109_BIOID50575    -            432   2.5e-39  135.0  36.5   2   2   4.2e-16   1.9e-12   46.4  12.4   225   433   223   421   214   431 0.70 Sugar (and other) transporter
MFS_1                PF07690.11   354 seq109_BIOID50575    -            432   4.3e-31  107.8  59.6   1   1   1.3e-30   5.7e-27   94.2  23.6    31   347    62   382    28   390 0.77 Major Facilitator Superfamily
MFS_2                PF13347.1    427 seq109_BIOID50575    -            432     4e-07   28.6  23.0   1   1   8.7e-11     4e-07   28.6  16.0    53   335    75   357    39   368 0.72 MFS/sugar transport protein
PTA_PTB              PF01515.14   319 seq110_BIOID50575    -            759     1e-99  333.5   0.0   1   1  4.2e-103   1.4e-99  333.0   0.0     2   319   430   751   429   751 0.98 Phosphate acetyl/butaryl transferase
Malic_M              PF03949.10   255 seq110_BIOID50575    -            759   3.3e-71  239.7   1.6   1   1   1.9e-74   6.4e-71  238.7   1.1     1   255   163   401   163   401 0.97 Malic enzyme, NAD binding domain
malic                PF00390.14   182 seq110_BIOID50575    -            759   6.5e-32  110.4   0.3   1   1   5.9e-33     2e-29  102.3   0.2     2   182    19   151    18   151 0.98 Malic enzyme, N-terminal domain
CobA_CobO_BtuR       PF02572.10   172 seq111_BIOID50575    -            196   1.4e-71  239.5   0.1   1   1   2.5e-75   1.7e-71  239.2   0.0     2   172    27   196    26   196 0.99 ATP:corrinoid adenosyltransferase BtuR/CobO/CobP
Co_AT_N              PF12557.3     24 seq111_BIOID50575    -            196   2.5e-07   30.2   6.4   1   1   3.7e-11   2.5e-07   30.2   4.5     6    24     3    21     1    21 0.94 Cob(I)alamin adenosyltransferase N terminal
Ribosomal_L1         PF00687.16   221 seq113_BIOID50575    -            234   9.2e-50  168.8   0.2   1   1   7.9e-54   1.1e-49  168.6   0.2    13   220    28   220     8   221 0.90 Ribosomal protein L1p/L10e family
Ni_hydr_CYTB         PF01292.15   182 seq117_BIOID50575    -            261   6.6e-29  100.4   9.7   1   1   9.7e-33   6.6e-29  100.4   6.7     2   182    69   257    68   257 0.91 Prokaryotic cytochrome b561
Cytochrom_B_N        PF00033.14   188 seq117_BIOID50575    -            261   4.3e-28   97.8  11.4   1   1   6.3e-32   4.3e-28   97.8   7.9     1   188    66   257    66   257 0.92 Cytochrome b(N-terminal)/b6/petB
TPP_enzyme_N         PF02776.13   172 seq121_BIOID50575    -            623   9.5e-55  184.6   2.3   1   1   4.8e-56   2.2e-52  176.9   0.9     1   170    34   203    34   205 0.98 Thiamine pyrophosphate enzyme, N-terminal TPP binding domain
TPP_enzyme_C         PF02775.16   153 seq121_BIOID50575    -            623   6.2e-36  123.1   0.2   1   1   1.5e-37   6.6e-34  116.5   0.0     2   153   423   583   422   583 0.96 Thiamine pyrophosphate enzyme, C-terminal TPP binding domain
TPP_enzyme_M         PF00205.17   137 seq121_BIOID50575    -            623     7e-35  119.6   0.4   1   1   4.8e-38   2.2e-34  118.0   0.0     1   136   223   358   223   359 0.94 Thiamine pyrophosphate enzyme, central domain
YtfJ_HI0045          PF09695.5    160 seq123_BIOID50575    -            185   5.1e-75  250.0   0.3   1   1   4.2e-79   5.8e-75  249.8   0.2     2   159    24   181    23   182 0.99 Bacterial protein of unknown function (YtfJ_HI0045)
ketoacyl-synt        PF00109.21   255 seq126_BIOID50575    -            406   4.2e-43  147.5   2.7   1   1   1.3e-46   5.9e-43  147.0   1.9     2   255     2   246     1   246 0.87 Beta-ketoacyl synthase, N-terminal domain
Ketoacyl-synt_C      PF02801.17   119 seq126_BIOID50575    -            406   9.7e-30  102.7   2.0   1   1   5.4e-33   2.4e-29  101.4   0.4     1   119   254   362   254   362 0.96 Beta-ketoacyl synthase, C-terminal domain
Thiolase_N           PF00108.18   264 seq126_BIOID50575    -            406   6.3e-05   21.9   0.2   1   1   2.8e-08   0.00013   20.9   0.1    68   146   143   223   132   232 0.78 Thiolase, N-terminal domain
TetR_N               PF00440.18    47 seq127_BIOID50575    -            194   4.4e-06   26.1   0.0   1   1   6.2e-10   8.5e-06   25.2   0.0     2    46    13    57    12    58 0.95 Bacterial regulatory proteins, tetR family
LTXXQ                PF07813.7    100 seq128_BIOID50575    -            167     4e-20   72.0  12.1   1   1   5.8e-24     4e-20   72.0   8.4     4   100    41   137    38   137 0.96 LTXXQ motif family protein
Metal_resist         PF13801.1    125 seq128_BIOID50575    -            167   1.5e-09   37.7   9.4   1   1   2.2e-13   1.5e-09   37.7   6.5    19   124    30   131     8   132 0.85 Heavy-metal resistance
Malate_synthase      PF01274.17   523 seq129_BIOID50575    -            539  1.2e-214  713.1   0.0   1   1  9.7e-219  1.3e-214  712.9   0.0     3   522    19   538    17   539 0.99 Malate synthase
GGDEF                PF00990.16   161 seq130_BIOID50575    -            430   1.3e-45  154.7   0.0   1   1   4.8e-49   2.2e-45  154.0   0.0     1   161   273   426   273   426 0.96 GGDEF domain
PAS_4                PF08448.5    110 seq130_BIOID50575    -            430   6.4e-09   35.7   0.0   1   1   6.9e-12   3.2e-08   33.4   0.0     6   110   162   264   156   264 0.89 PAS fold
PAS_8                PF13188.1     64 seq130_BIOID50575    -            430   6.1e-07   28.9   0.0   1   2   6.3e-05      0.29   10.9   0.0     5    34    27    58    24    98 0.75 PAS domain
PAS_8                PF13188.1     64 seq130_BIOID50575    -            430   6.1e-07   28.9   0.0   2   2   3.7e-06     0.017   14.8   0.0     9    37   157   191   150   217 0.74 PAS domain
NapB                 PF03892.9    134 seq131_BIOID50575    -            149   1.1e-45  154.4   0.0   1   1     9e-50   1.2e-45  154.3   0.0    31   133    41   143    14   144 0.90 Nitrate reductase cytochrome c-type subunit (NapB)
PseudoU_synth_2      PF00849.17   164 seq138_BIOID50575    -            290   9.9e-16   57.8   0.1   1   1   6.3e-18   4.3e-14   52.5   0.1     2   164    69   195    68   195 0.87 RNA pseudouridylate synthase
S4                   PF01479.20    48 seq138_BIOID50575    -            290   2.7e-14   52.1   1.5   1   1   1.1e-17   7.6e-14   50.7   0.0     1    48     7    52     7    52 0.98 S4 domain
Lipoprotein_9        PF03180.9    237 seq139_BIOID50575    -            271  4.3e-101  336.6   2.9   1   1  7.1e-105  4.9e-101  336.4   2.0     1   237    33   271    33   271 0.99 NLPA lipoprotein
OpuAC                PF04069.7    257 seq139_BIOID50575    -            271     9e-05   21.8   1.1   1   1   1.9e-08   0.00013   21.3   0.8     2   113    32   132    31   261 0.82 Substrate binding domain of ABC-type glycine betaine transport system
DcuC                 PF03606.10   463 seq140_BIOID50575    -            453   5.9e-82  275.2  40.3   1   1   4.9e-86   6.7e-82  275.0  27.9     4   458     5   449     2   453 0.93 C4-dicarboxylate anaerobic carrier
Cytochrom_NNT        PF03264.9    174 seq145_BIOID50575    -            200   1.6e-74  248.9   3.4   1   1   5.4e-78   1.8e-74  248.7   2.4     4   174    22   193    19   193 0.98 NapC/NirT cytochrome c family, N-terminal region
Cation_efflux        PF01545.16   285 seq146_BIOID50575    -            300   2.3e-65  220.4   5.4   1   1   1.9e-69   2.5e-65  220.2   3.7     2   283    14   289    13   291 0.97 Cation efflux family
DSBA                 PF01323.15   193 seq147_BIOID50575    -            208   6.8e-32  110.4   3.3   1   1   7.9e-35   5.4e-31  107.5   2.3     1   192    40   197    40   198 0.95 DSBA-like thioredoxin domain
Thioredoxin_4        PF13462.1    163 seq147_BIOID50575    -            208   4.4e-10   39.7   0.0   1   1   9.2e-14   6.3e-10   39.1   0.0    16   149    40   180    33   191 0.69 Thioredoxin
UPF0118              PF01594.11   327 seq149_BIOID50575    -            370   1.6e-65  221.1  41.1   1   1   1.4e-69   1.9e-65  220.9  28.5     2   327    15   345    14   345 0.99 Domain of unknown function DUF20
DLH                  PF01738.13   218 seq151_BIOID50575    -            308   5.9e-51  172.7   0.1   1   1   3.1e-54   7.1e-51  172.4   0.1     2   218    98   307    97   307 0.93 Dienelactone hydrolase family
Abhydrolase_5        PF12695.2    142 seq151_BIOID50575    -            308   8.3e-11   41.7   0.1   1   1   5.7e-14   1.3e-10   41.0   0.0     1   141   113   277   113   278 0.76 Alpha/beta hydrolase family
BAAT_C               PF08840.6    213 seq151_BIOID50575    -            308   5.5e-06   26.1   0.5   1   1   6.2e-08   0.00014   21.5   0.0     6    68   176   237   173   272 0.83 BAAT / Acyl-CoA thioester hydrolase C terminal
Peptidase_S15        PF02129.13   272 seq151_BIOID50575    -            308   2.4e-05   23.7   0.0   1   1   1.5e-08   3.4e-05   23.2   0.0    83   134   173   223   102   289 0.87 X-Pro dipeptidyl-peptidase (S15 family)
SNARE_assoc          PF09335.6    123 seq152_BIOID50575    -            219   3.7e-19   69.0   6.1   1   1   2.7e-23   3.7e-19   69.0   4.2     1   122    48   173    48   174 0.96 SNARE associated Golgi protein
IstB_IS21            PF01695.12   178 seq153_BIOID50575    -            261   4.2e-67  224.9   0.1   1   1   1.6e-70   5.5e-67  224.5   0.0     2   177    55   230    54   231 0.98 IstB-like ATP binding protein
Bac_DnaA             PF00308.13   219 seq153_BIOID50575    -            261   1.7e-08   34.2   0.0   1   1   8.1e-12   2.8e-08   33.5   0.0    36   136   101   199    80   221 0.87 Bacterial dnaA  protein
PhoH                 PF02562.11   205 seq153_BIOID50575    -            261   1.7e-06   27.2   0.1   1   1   1.2e-09     4e-06   26.0   0.0     3    61    83   142    81   179 0.77 PhoH-like protein
AAA                  PF00004.24   132 seq153_BIOID50575    -            261   1.4e-05   25.1   0.0   1   1   7.1e-09   2.4e-05   24.4   0.0     1   111   102   202   102   230 0.70 ATPase family associated with various cellular activities (AAA)
PK                   PF00224.16   348 seq154_BIOID50575    -            470  2.6e-150  499.7   9.5   1   1  4.6e-154  3.2e-150  499.4   6.6     1   345     1   342     1   345 0.98 Pyruvate kinase, barrel domain
PK_C                 PF02887.11   117 seq154_BIOID50575    -            470   4.1e-28   97.1   2.2   1   1     1e-31   6.9e-28   96.4   0.6     1   116   355   468   355   469 0.97 Pyruvate kinase, alpha/beta domain
Sulfatase            PF00884.18   379 seq155_BIOID50575    -            560  2.5e-114  382.1   8.3   1   1  4.6e-118  3.2e-114  381.7   5.8     1   371    58   497    58   505 0.96 Sulfatase
Phosphodiest         PF01663.17   364 seq155_BIOID50575    -            560   1.4e-12   47.5   0.4   1   1     5e-16   3.4e-12   46.2   0.3    18   244   106   348    98   350 0.68 Type I phosphodiesterase / nucleotide pyrophosphatase
PTS_IIA              PF02255.11    96 seq157_BIOID50575    -            103   4.4e-34  116.1   3.0   1   1   3.6e-38   4.9e-34  115.9   2.1     1    96     5   100     5   100 0.98 PTS system, Lactose/Cellobiose specific IIA subunit
IGPS                 PF00218.16   254 seq160_BIOID50575    -            453   9.4e-99  329.4   0.3   1   1    2e-102   1.4e-98  328.9   0.0     1   253     6   252     6   253 0.99 Indole-3-glycerol phosphate synthase
PRAI                 PF00697.17   197 seq160_BIOID50575    -            453     1e-59  201.2   0.0   1   1   2.2e-63   1.5e-59  200.7   0.0     1   196   258   448   258   449 0.99 N-(5'phosphoribosyl)anthranilate (PRA) isomerase
Ribosomal_L10        PF00466.15   100 seq161_BIOID50575    -            165   2.5e-26   91.3   0.0   1   1   2.6e-30   3.6e-26   90.8   0.0     3   100     5   101     3   101 0.98 Ribosomal protein L10
LigB                 PF02900.13   272 seq163_BIOID50575    -            314   6.4e-86  287.5   0.0   1   1   5.3e-90   7.3e-86  287.4   0.0     2   272     5   306     4   306 0.97 Catalytic LigB subunit of aromatic ring-opening dioxygenase
Acetyltransf_1       PF00583.19    83 seq164_BIOID50575    -            125   3.3e-10   39.7   0.0   1   1   5.9e-14   4.1e-10   39.4   0.0     4    81    24   101    21   103 0.93 Acetyltransferase (GNAT) family
SNase                PF00565.12   108 seq166_BIOID50575    -            111   1.2e-11   44.7   0.0   1   1     1e-15   1.4e-11   44.5   0.0     1    77    16    93    16   106 0.89 Staphylococcal nuclease homologue
adh_short            PF00106.20   167 seq167_BIOID50575    -            253   2.5e-30  105.4   0.6   1   1   8.8e-34     4e-30  104.8   0.4     2   166     4   171     3   172 0.94 short chain dehydrogenase
adh_short_C2         PF13561.1    243 seq167_BIOID50575    -            253   2.1e-27   96.3   0.0   1   1   5.4e-31   2.5e-27   96.1   0.0     3   242     9   243     8   244 0.90 Enoyl-(Acyl carrier protein) reductase
KR                   PF08659.5    181 seq167_BIOID50575    -            253     7e-09   35.4   0.4   1   1   2.8e-12   1.3e-08   34.6   0.3     4   160     6   164     4   183 0.84 KR domain
Cys_Met_Meta_PP      PF01053.15   386 seq169_BIOID50575    -            434    4e-140  466.3   0.0   1   1    1e-143  4.7e-140  466.1   0.0     1   385    54   428    54   429 0.99 Cys/Met metabolism PLP-dependent enzyme
Aminotran_1_2        PF00155.16   363 seq169_BIOID50575    -            434   1.1e-07   31.0   0.0   1   1   3.6e-11   1.7e-07   30.4   0.0    49   192   105   226    91   259 0.84 Aminotransferase class I and II
Aminotran_5          PF00266.14   371 seq169_BIOID50575    -            434   0.00011   20.9   0.0   1   1   3.8e-08   0.00018   20.2   0.0    68   201   121   246    92   262 0.84 Aminotransferase class-V
HTH_3                PF01381.17    55 seq170_BIOID50575    -            135   8.2e-16   57.4   0.0   1   1   3.6e-19   1.6e-15   56.5   0.0     1    55    12    66    12    66 0.98 Helix-turn-helix
HTH_19               PF12844.2     64 seq170_BIOID50575    -            135   2.3e-10   40.2   0.0   1   1   9.7e-14   4.4e-10   39.3   0.0     1    63     9    71     9    72 0.98 Helix-turn-helix domain
HTH_31               PF13560.1     64 seq170_BIOID50575    -            135   6.6e-08   32.5   0.0   1   1   3.2e-11   1.4e-07   31.4   0.0     2    58     8    63     7    71 0.95 Helix-turn-helix domain
Potass_KdpF          PF09604.5     25 seq171_BIOID50575    -             67     6e-06   25.8   5.9   1   1   4.4e-10     6e-06   25.8   4.1     2    25    44    67    43    67 0.95 F subunit of K+-transporting ATPase (Potass_KdpF)
LamB                 PF02264.10   398 seq172_BIOID50575    -            557  1.4e-108  363.4  21.7   1   1  2.8e-112  1.9e-108  362.9  15.0     1   398   147   557   147   557 0.94 LamB porin
Sugarporin_N         PF11471.3     60 seq172_BIOID50575    -            557   1.7e-22   78.7   3.3   1   1   4.8e-26   3.3e-22   77.7   2.3     1    59     1    60     1    61 0.98 Maltoporin periplasmic N-terminal extension
ABC_tran             PF00005.22   118 seq174_BIOID50575    -            205   8.6e-22   77.6   0.0   1   1   2.3e-25   1.5e-21   76.7   0.0     1   117    41   154    41   155 0.91 ABC transporter
LacY_symp            PF01306.14   413 seq179_BIOID50575    -            417  9.6e-206  683.0  41.9   1   1  2.4e-209  1.1e-205  682.8  29.0     2   412     2   412     1   413 0.99 LacY proton/sugar symporter
MFS_1                PF07690.11   354 seq179_BIOID50575    -            417   1.1e-22   80.1  55.8   1   1   3.7e-25   1.7e-21   76.2  29.5     3   313    14   333    12   340 0.77 Major Facilitator Superfamily
MFS_1_like           PF12832.2     77 seq179_BIOID50575    -            417   5.4e-07   29.2   8.9   1   1   1.2e-10   5.4e-07   29.2   6.2     2    73     9    81     8    85 0.93 MFS_1 like family
KdpA                 PF03814.10   552 seq181_BIOID50575    -            557  1.1e-245  815.8  29.8   1   1    9e-250  1.2e-245  815.6  20.7     1   552     9   557     9   557 0.99 Potassium-transporting ATPase A subunit
Flavin_Reduct        PF01613.13   154 seq185_BIOID50575    -            189   6.1e-16   58.5   0.0   1   1   5.8e-20     8e-16   58.1   0.0     6   136    19   153    15   165 0.88 Flavin reductase like domain
5_nucleotid_C        PF02872.13   156 seq186_BIOID50575    -            650   1.5e-27   96.3   0.2   1   1   6.8e-31   4.7e-27   94.7   0.1     1   149   358   553   358   558 0.81 5'-nucleotidase, C-terminal domain
Metallophos          PF00149.23   201 seq186_BIOID50575    -            650   2.7e-21   75.7   0.0   1   1   6.9e-25   4.7e-21   75.0   0.0     1   199    27   262    27   264 0.94 Calcineurin-like phosphoesterase
Ribosomal_L12        PF00542.14    68 seq187_BIOID50575    -            121   1.8e-31  107.8   8.6   1   1   2.8e-35   3.8e-31  106.7   6.0     1    68    54   121    54   121 0.99 Ribosomal protein L7/L12 C-terminal domain
DUF945               PF06097.6    459 seq188_BIOID50575    -            476  3.7e-106  355.5  12.4   1   1  3.2e-110  4.4e-106  355.2   8.6     3   459     4   467     2   467 0.98 Bacterial protein of unknown function (DUF945)
MFS_1                PF07690.11   354 seq190_BIOID50575    -            392   2.5e-33  115.1  65.5   1   2   6.1e-22   8.4e-18   64.1  21.1     1   235    20   243    20   250 0.79 Major Facilitator Superfamily
MFS_1                PF07690.11   354 seq190_BIOID50575    -            392   2.5e-33  115.1  65.5   2   2   1.4e-18   1.9e-14   53.0  24.4     3   173   223   389   222   392 0.89 Major Facilitator Superfamily
SRP54                PF00448.17   196 seq191_BIOID50575    -            453     3e-75  251.8   0.3   1   1   1.7e-78   4.7e-75  251.2   0.2     1   196   100   296   100   296 0.99 SRP54-type protein, GTPase domain
SRP_SPB              PF02978.14   104 seq191_BIOID50575    -            453   1.1e-36  125.1   7.9   1   1   3.9e-40   1.1e-36  125.1   5.5     2   104   329   427   328   427 0.99 Signal peptide binding domain
SRP54_N              PF02881.14    75 seq191_BIOID50575    -            453   2.1e-21   75.6   0.5   1   1   7.6e-25   2.1e-21   75.6   0.3     1    75     5    82     5    82 0.99 SRP54-type protein, helical bundle domain
CbiA                 PF01656.18   195 seq191_BIOID50575    -            453   1.8e-07   30.6   2.4   1   1     2e-10   5.5e-07   29.0   1.2     9   164   110   256   102   288 0.68 CobQ/CobB/MinD/ParA nucleotide binding domain
Zeta_toxin           PF06414.7    201 seq191_BIOID50575    -            453   2.4e-05   23.4   0.1   1   1   1.7e-08   4.6e-05   22.5   0.0     8    98    91   187    85   213 0.68 Zeta toxin
DDE_Tnp_Tn3          PF01526.12   388 seq192_BIOID50575    -           1054  9.5e-144  478.6   0.0   1   1  4.5e-147  3.1e-143  476.9   0.0     1   388   639  1028   639  1028 1.00 Tn3 transposase DDE domain
DUF4158              PF13700.1    166 seq192_BIOID50575    -           1054   2.5e-55  186.3   0.2   1   1   6.5e-59   4.4e-55  185.5   0.1     1   166    58   226    58   226 0.96 Domain of unknown function (DUF4158)
PfkB                 PF00294.19   301 seq196_BIOID50575    -            434   2.4e-56  190.9   0.0   1   1   2.5e-60   3.4e-56  190.4   0.0     4   294    55   414    52   422 0.91 pfkB family carbohydrate kinase
ICL                  PF00463.16   526 seq197_BIOID50575    -            439  4.6e-200  665.1   2.2   1   2  4.6e-118  3.2e-114  381.9   0.0     1   255    12   262    12   264 0.99 Isocitrate lyase family
ICL                  PF00463.16   526 seq197_BIOID50575    -            439  4.6e-200  665.1   2.2   2   2   2.1e-88   1.4e-84  284.0   1.3   353   526   262   439   260   439 0.98 Isocitrate lyase family
PEP_mutase           PF13714.1    238 seq197_BIOID50575    -            439   5.9e-19   68.1   0.0   1   1   2.9e-22     2e-18   66.3   0.0    26   198    86   320    76   352 0.85 Phosphoenolpyruvate phosphomutase
PFK                  PF00365.15   282 seq198_BIOID50575    -            340  1.5e-129  430.8   2.2   1   1  1.3e-133  1.8e-129  430.5   1.6     1   281    23   297    23   298 0.98 Phosphofructokinase
DUF1391              PF07151.7     49 seq199_BIOID50575    -             51   5.1e-35  118.5   0.9   1   1     4e-39   5.5e-35  118.4   0.6     1    48     2    49     2    50 0.97 Protein of unknown function (DUF1391)
Aldo_ket_red         PF00248.16   283 seq200_BIOID50575    -            267   4.9e-57  192.7   0.6   1   1   4.6e-61   6.3e-57  192.4   0.4     2   281     6   250     5   251 0.95 Aldo/keto reductase family
Lipoprotein_19       PF13617.1     59 seq203_BIOID50575    -             61   3.6e-27   93.6   0.7   1   1   2.9e-31   3.9e-27   93.5   0.5     1    59     2    60     2    60 0.97 YnbE-like lipoprotein
DUF2623              PF11115.3     95 seq204_BIOID50575    -             95     2e-54  181.4   1.9   1   1   1.6e-58   2.1e-54  181.3   1.3     1    95     1    95     1    95 0.99 Protein of unknown function (DUF2623)
AP_endonuc_2         PF01261.19   211 seq209_BIOID50575    -            258   3.6e-33  114.5   0.1   1   1   3.2e-37   4.4e-33  114.2   0.1     1   211    21   219    21   219 0.95 Xylose isomerase-like TIM barrel
DUF1318              PF07027.7     95 seq213_BIOID50575    -            133   7.9e-34  115.6   1.0   1   1   7.2e-38   9.9e-34  115.3   0.7     2    95    40   132    39   132 0.98 Protein of unknown function (DUF1318)
Abhydrolase_6        PF12697.2    228 seq214_BIOID50575    -            293   9.7e-36  123.6   0.0   1   1   2.5e-39   1.1e-35  123.4   0.0     1   227    43   284    43   285 0.72 Alpha/beta hydrolase family
Abhydrolase_1        PF00561.15   230 seq214_BIOID50575    -            293   2.7e-24   85.9   0.0   1   1   8.2e-28   3.7e-24   85.4   0.0     1   228    71   286    71   288 0.90 alpha/beta hydrolase fold
Abhydrolase_5        PF12695.2    142 seq214_BIOID50575    -            293   9.2e-18   64.2   0.0   1   1   1.7e-20   7.6e-17   61.2   0.0     1   141    42   272    42   273 0.69 Alpha/beta hydrolase family
CcmB                 PF03379.8    215 seq215_BIOID50575    -            220   2.4e-87  291.5  20.9   1   1     2e-91   2.7e-87  291.3  14.5     1   215     3   217     3   217 0.99 CcmB protein
tRNA-synt_2          PF00152.15   335 seq216_BIOID50575    -            590    8e-132  438.9   0.0   1   1  2.8e-135  9.5e-132  438.6   0.0     2   334   118   558   117   559 0.99 tRNA synthetases class II (D, K and N)
GAD                  PF02938.9     95 seq216_BIOID50575    -            590   9.1e-32  108.9   0.1   1   1   4.8e-35   1.7e-31  108.1   0.1     1    95   307   406   307   406 0.97 GAD domain
tRNA_anti            PF01336.20    76 seq216_BIOID50575    -            590   1.3e-16   60.0   0.1   1   1   8.5e-20   2.9e-16   58.9   0.0     1    76    18   102    18   102 0.95 OB-fold nucleic acid binding domain
ECH                  PF00378.15   245 seq217_BIOID50575    -            771   2.1e-78  262.7   0.0   1   1   1.1e-81   4.9e-78  261.5   0.0     3   244    54   308    52   309 0.99 Enoyl-CoA hydratase/isomerase family
3HCDH_N              PF02737.13   180 seq217_BIOID50575    -            771   1.5e-60  203.8   0.2   1   1   8.6e-64   3.9e-60  202.4   0.1     2   180   358   536   357   536 0.99 3-hydroxyacyl-CoA dehydrogenase, NAD binding domain
3HCDH                PF00725.17    97 seq217_BIOID50575    -            771   9.6e-35  118.7   1.8   1   2   7.2e-30   3.3e-26   91.4   0.1     1    97   538   634   538   634 0.97 3-hydroxyacyl-CoA dehydrogenase, C-terminal domain
3HCDH                PF00725.17    97 seq217_BIOID50575    -            771   9.6e-35  118.7   1.8   2   2   1.2e-08   5.3e-05   23.4   0.0     4    62   670   732   669   753 0.85 3-hydroxyacyl-CoA dehydrogenase, C-terminal domain
Band_7               PF01145.20   179 seq222_BIOID50575    -            375   9.4e-25   87.4   0.2   1   1   2.8e-27   3.8e-23   82.1   0.2     2   178   147   318   146   320 0.95 SPFH domain / Band 7 family
RNA_pol_Rpb2_6       PF00562.23   386 seq225_BIOID50575    -           1342  4.7e-162  539.0   0.0   1   1  3.5e-162  7.9e-159  528.4   0.1     2   386   716  1264   715  1264 0.98 RNA polymerase Rpb2, domain 6
RNA_pol_Rpb2_7       PF04560.15    83 seq225_BIOID50575    -           1342   5.7e-32  109.6   0.1   1   1   8.2e-35   1.9e-31  108.0   0.0     1    82  1266  1341  1266  1342 0.98 RNA polymerase Rpb2, domain 7
RNA_pol_Rpb2_3       PF04565.11    68 seq225_BIOID50575    -           1342   7.1e-30  102.4   0.0   1   1   7.4e-33   1.7e-29  101.2   0.0     1    68   513   582   513   582 0.98 RNA polymerase Rpb2, domain 3
RNA_pol_Rpb2_45      PF10385.4     66 seq225_BIOID50575    -           1342   4.6e-29   99.9   0.3   1   1   1.5e-31   3.5e-28   97.0   0.2     1    66   591   656   591   656 1.00 RNA polymerase beta subunit external 1 domain
RNA_pol_Rpb2_1       PF04563.10   203 seq225_BIOID50575    -           1342   1.5e-26   92.4   0.0   1   1   1.4e-29   3.1e-26   91.4   0.0     2   203    27   509    26   509 0.98 RNA polymerase beta subunit
RNA_pol_Rpb2_2       PF04561.9    190 seq225_BIOID50575    -           1342   1.6e-25   89.5   0.9   1   2   8.4e-11   1.9e-07   30.5   0.0     1    74   151   225   151   276 0.82 RNA polymerase Rpb2, domain 2
RNA_pol_Rpb2_2       PF04561.9    190 seq225_BIOID50575    -           1342   1.6e-25   89.5   0.9   2   2   1.9e-18   4.4e-15   55.4   0.0    80   190   340   454   329   454 0.88 RNA polymerase Rpb2, domain 2
Polysacc_deac_1      PF01522.16   124 seq227_BIOID50575    -            672   1.2e-31  108.7   0.0   1   1   2.6e-35   3.5e-31  107.2   0.0     2   123   102   270   101   271 0.92 Polysaccharide deacetylase
PALP                 PF00291.20   307 seq229_BIOID50575    -            397   6.6e-45  153.5   0.3   1   1   5.9e-49     8e-45  153.2   0.2     4   307    53   378    50   378 0.77 Pyridoxal-phosphate dependent enzyme
Oxidored_q6          PF01058.17   131 seq231_BIOID50575    -            372   1.6e-32  111.7   1.4   1   1   1.7e-36   2.3e-32  111.2   0.5     1   130    59   204    59   205 0.96 NADH ubiquinone oxidoreductase, 20 Kd subunit
DUF1870              PF08965.5    118 seq232_BIOID50575    -            118   1.3e-59  198.9   0.2   1   1     1e-63   1.4e-59  198.7   0.2     1   118     1   118     1   118 1.00 Domain of unknown function (DUF1870)
Porin_1              PF00267.16   337 seq233_BIOID50575    -            377  2.5e-148  493.7  27.3   1   1  4.1e-152  2.8e-148  493.5  19.0     1   337    27   377    27   377 0.98 Gram-negative porin
Porin_4              PF13609.1    311 seq233_BIOID50575    -            377   1.4e-24   87.1  37.8   1   1   2.7e-28   1.9e-24   86.6  26.2     5   304    13   347     6   354 0.79 Gram-negative porin
BMC                  PF00936.14    75 seq234_BIOID50575    -            111   8.9e-17   60.4   0.2   1   1   8.4e-21   1.2e-16   60.0   0.1     2    72    40   106    39   109 0.96 BMC domain
Homoserine_dh        PF00742.14   179 seq241_BIOID50575    -            810   6.9e-51  172.3   0.0   1   1   2.3e-54   1.1e-50  171.7   0.0     1   178   608   803   608   804 0.99 Homoserine dehydrogenase
AA_kinase            PF00696.23   241 seq241_BIOID50575    -            810   1.8e-42  145.4   0.0   1   1   8.3e-46   3.8e-42  144.3   0.0     2   238    12   284    11   287 0.89 Amino acid kinase family
NAD_binding_3        PF03447.11   117 seq241_BIOID50575    -            810   3.5e-24   85.3   0.0   1   1   1.8e-27   8.4e-24   84.1   0.0     1   116   465   599   465   600 0.98 Homoserine dehydrogenase, NAD binding domain
LPP                  PF04728.8     11 seq242_BIOID50575    -             78   5.8e-11   41.3  16.8   1   2   4.2e-10   5.8e-06   25.7   1.0     1    11    24    34    24    34 0.99 Repeated sequence found in lipoprotein LPP
LPP                  PF04728.8     11 seq242_BIOID50575    -             78   5.8e-11   41.3  16.8   2   2   6.3e-10   8.6e-06   25.1   2.1     1    11    38    48    38    48 0.99 Repeated sequence found in lipoprotein LPP
Radical_SAM          PF04055.16   166 seq244_BIOID50575    -            385   3.2e-16   59.8   0.0   1   1     2e-19   5.6e-16   59.0   0.0     6   165    11   174     7   175 0.89 Radical SAM superfamily
Fer4_12              PF13353.1    139 seq244_BIOID50575    -            385   1.5e-08   34.7   0.7   1   1   1.2e-11   3.2e-08   33.6   0.1    15   129    12   129     9   141 0.70 4Fe-4S single cluster domain
DUF4008              PF13186.1     64 seq244_BIOID50575    -            385   8.9e-08   32.2   2.5   1   1   1.1e-10   3.1e-07   30.5   1.8     4    63   263   318   257   329 0.85 Domain of unknown function (DUF4008)
Fer4_14              PF13394.1    117 seq244_BIOID50575    -            385   6.1e-07   29.3   0.1   1   1   8.4e-10   2.3e-06   27.5   0.1     7    90    11    97     9   119 0.75 4Fe-4S single cluster domain
Fe-ADH               PF00465.14   366 seq245_BIOID50575    -            387   4.3e-88  295.3   0.1   1   1   7.4e-92     5e-88  295.0   0.1     1   351     9   363     9   377 0.91 Iron-containing alcohol dehydrogenase
Fe-ADH_2             PF13685.1    250 seq245_BIOID50575    -            387   1.8e-13   50.2   0.1   1   1   3.3e-11   2.3e-07   30.3   0.0     4   101    16   111    13   114 0.81 Iron-containing alcohol dehydrogenase
tRNA-synt_2b         PF00587.20   173 seq247_BIOID50575    -            572   7.4e-43  145.9   0.0   1   1   2.4e-46   1.1e-42  145.4   0.0     3   169    51   215    49   219 0.97 tRNA synthetase class II core domain (G, H, P, S and T)
YbaK                 PF04073.10   123 seq247_BIOID50575    -            572   5.8e-27   93.8   0.1   1   1   2.4e-30   1.1e-26   92.9   0.1     1   119   257   376   257   379 0.96 YbaK / prolyl-tRNA synthetases associated domain
HGTP_anticodon       PF03129.15    94 seq247_BIOID50575    -            572   7.6e-22   76.9   0.1   1   1   3.8e-25   1.7e-21   75.7   0.1     1    93   475   568   475   569 0.97 Anticodon binding domain
Cytochrom_C_asm      PF01578.15   214 seq248_BIOID50575    -            245   1.1e-32  113.2  24.9   1   1     8e-37   1.1e-32  113.2  17.3     5   214     9   184     5   184 0.94 Cytochrome C assembly protein
Hexapep              PF00132.19    36 seq249_BIOID50575    -            220   1.4e-17   62.1  16.6   1   1   2.3e-15   1.6e-11   43.0   6.5     2    35   149   182   148   183 0.95 Bacterial transferase hexapeptide (six repeats)
Mac                  PF12464.3     55 seq249_BIOID50575    -            220   3.7e-14   52.3   0.1   1   1   1.1e-17   7.3e-14   51.4   0.0     2    55    24    77    23    77 0.98 Maltose acetyltransferase
PduV-EutP            PF10662.4    143 seq251_BIOID50575    -            159   2.3e-31  108.0   0.0   1   1   7.7e-35   2.6e-31  107.8   0.0     1   142     1   143     1   144 0.96 Ethanolamine utilisation - propanediol utilisation
MMR_HSR1             PF01926.18   114 seq251_BIOID50575    -            159   7.1e-06   25.8   0.0   1   1   3.8e-09   1.3e-05   25.0   0.0     1    91     3    78     3   116 0.72 50S ribosome-binding GTPase
FeoB_N               PF02421.13   189 seq251_BIOID50575    -            159   5.3e-06   25.6   0.1   1   1   6.8e-09   2.3e-05   23.5   0.1     2   168     3   154     2   159 0.86 Ferrous iron transport protein B
DUF1282              PF06930.7    170 seq253_BIOID50575    -            203     2e-35  121.8  10.0   1   1   3.6e-39   2.5e-35  121.5   6.9     1   165    15   182    15   193 0.95 Protein of unknown function (DUF1282)
Yip1                 PF04893.12   172 seq253_BIOID50575    -            203   4.1e-28   97.9  12.4   1   1     6e-32   4.1e-28   97.9   8.6     1   168    15   179    15   185 0.96 Yip1 domain
NAD_binding_2        PF03446.10   162 seq254_BIOID50575    -            292   1.9e-49  167.5   0.8   1   1   6.2e-53   4.3e-49  166.4   0.4     2   161     1   160     1   162 0.97 NAD binding domain of 6-phosphogluconate dehydrogenase
F420_oxidored        PF03807.12    96 seq254_BIOID50575    -            292   6.4e-08   32.7   0.2   1   1   4.4e-11     3e-07   30.6   0.1     1    93     2    92     2    94 0.84 NADP oxidoreductase coenzyme F420-dependent
MFS_1                PF07690.11   354 seq255_BIOID50575    -            404   5.5e-30  104.1  50.3   1   2   2.3e-25   3.2e-21   75.3  25.3     2   293    13   290    12   291 0.81 Major Facilitator Superfamily
MFS_1                PF07690.11   354 seq255_BIOID50575    -            404   5.5e-30  104.1  50.3   2   2   5.7e-15   7.8e-11   41.2  10.8    37   183   249   394   244   402 0.79 Major Facilitator Superfamily
FAA_hydrolase        PF01557.13   217 seq256_BIOID50575    -            271   2.9e-24   85.5   0.0   1   1   2.9e-28   3.9e-24   85.1   0.0     2   216    58   261    57   262 0.88 Fumarylacetoacetate (FAA) hydrolase family
DicB                 PF05358.6     62 seq258_BIOID50575    -             62   5.3e-41  137.8   0.2   1   1   4.3e-45   5.8e-41  137.6   0.1     1    62     1    62     1    62 1.00 DicB protein
priB_priC            PF07445.7    173 seq260_BIOID50575    -            175     4e-57  192.3  16.5   1   1   3.3e-61   4.5e-57  192.1  11.4     1   173     7   175     7   175 0.99 Primosomal replication protein priB and priC
Glyco_hydro_1        PF00232.13   455 seq261_BIOID50575    -            479  4.9e-130  433.6   2.4   1   1    4e-134  5.5e-130  433.4   1.7     5   454     4   476     1   477 0.92 Glycosyl hydrolase family 1
DUF1482              PF07358.6     57 seq265_BIOID50575    -             63   1.8e-28   97.7   0.1   1   1   1.4e-32     2e-28   97.6   0.1     1    57     4    62     4    62 0.98 Protein of unknown function (DUF1482)
SBP_bac_11           PF13531.1    231 seq268_BIOID50575    -            329   1.4e-44  152.3   0.2   1   1     5e-48   1.7e-44  152.0   0.1     4   231    28   280    25   280 0.87 Bacterial extracellular solute-binding protein
SBP_bac_1            PF01547.20   314 seq268_BIOID50575    -            329   1.5e-18   67.5   2.8   1   1   5.5e-22   1.9e-18   67.1   2.0     4   314    32   272    29   272 0.88 Bacterial extracellular solute-binding protein
SBP_bac_8            PF13416.1    281 seq268_BIOID50575    -            329   1.8e-13   50.7   1.2   1   1     9e-17   3.1e-13   49.9   0.8    85   262   108   281    34   300 0.75 Bacterial extracellular solute-binding protein
SBP_bac_6            PF13343.1    242 seq268_BIOID50575    -            329   3.7e-13   49.2   1.1   1   1     2e-16   6.8e-13   48.3   0.8    53   235   112   303    77   306 0.83 Bacterial extracellular solute-binding protein
Hydrolase            PF00702.21   204 seq269_BIOID50575    -            682   4.4e-36  125.2   4.6   1   1   1.3e-39   4.4e-36  125.2   3.2     1   204   301   530   301   530 0.80 haloacid dehalogenase-like hydrolase
E1-E2_ATPase         PF00122.15   230 seq269_BIOID50575    -            682   1.4e-34  119.0   0.2   1   1   4.1e-38   1.4e-34  119.0   0.1     3   230    73   297    71   297 0.93 E1-E2 ATPase
HAD                  PF12710.2    191 seq269_BIOID50575    -            682   3.3e-14   53.4   0.0   1   1   2.3e-17   7.7e-14   52.1   0.0     2   190   305   526   304   527 0.66 haloacid dehalogenase-like hydrolase
Hydrolase_3          PF08282.7    254 seq269_BIOID50575    -            682   2.3e-05   23.9   1.3   1   1   4.3e-08   0.00015   21.3   0.3   193   241   501   549   497   556 0.89 haloacid dehalogenase-like hydrolase
EutQ                 PF06249.7    152 seq272_BIOID50575    -            233   9.1e-70  232.9   0.0   1   1   2.6e-73   1.2e-69  232.5   0.0     1   152    85   232    85   232 0.99 Ethanolamine utilisation protein EutQ
Cupin_3              PF05899.7     74 seq272_BIOID50575    -            233   7.3e-08   31.5   0.3   1   1   3.3e-11   1.5e-07   30.5   0.0    10    63   160   212   151   223 0.84 Protein of unknown function (DUF861)
Cupin_2              PF07883.6     71 seq272_BIOID50575    -            233   1.4e-06   27.5   0.0   1   1   7.6e-10   3.4e-06   26.3   0.0    20    68   176   222   173   225 0.86 Cupin domain
Ribosomal_S16        PF00886.14    62 seq273_BIOID50575    -             82     6e-26   89.8   0.1   1   1   5.2e-30   7.1e-26   89.5   0.0     1    62     8    68     8    68 0.96 Ribosomal protein S16
MFS_1                PF07690.11   354 seq274_BIOID50575    -            466   1.4e-56  191.6  44.9   1   2   5.2e-52   7.2e-48  163.0  16.1     2   269    50   321    49   334 0.89 Major Facilitator Superfamily
MFS_1                PF07690.11   354 seq274_BIOID50575    -            466   1.4e-56  191.6  44.9   2   2   1.3e-12   1.8e-08   33.4  10.6    59   178   334   450   322   464 0.85 Major Facilitator Superfamily
Nuc-transf           PF10127.4    247 seq275_BIOID50575    -            263   2.5e-98  328.2   0.0   1   1  2.1e-102   2.8e-98  328.0   0.0     1   246    10   256    10   257 0.99 Predicted nucleotidyltransferase
AceK                 PF06315.6    562 seq280_BIOID50575    -            578    7e-240  796.9   0.0   1   1  5.8e-244  7.9e-240  796.7   0.0     1   562     9   568     9   568 0.99 Isocitrate dehydrogenase kinase/phosphatase (AceK)
CcmD                 PF04995.9     46 seq281_BIOID50575    -             69   5.2e-16   57.9   4.7   1   1   6.2e-20   8.5e-16   57.3   3.2     1    45    15    59    15    69 0.98 Heme exporter protein D (CcmD)
HTH_Tnp_1            PF01527.15    76 seq282_BIOID50575    -            141   6.5e-17   61.1   0.2   1   1   1.7e-20   1.2e-16   60.3   0.0     3    53    10    61     8    99 0.78 Transposase
HTH_23               PF13384.1     50 seq282_BIOID50575    -            141   3.7e-07   29.4   0.0   1   1     1e-10   6.8e-07   28.6   0.0     5    45    17    58    13    64 0.89 Homeodomain-like domain
Fer4_11              PF13247.1     99 seq283_BIOID50575    -            328   6.6e-29   99.6  14.6   1   1   4.2e-32   7.2e-29   99.4   7.0     3    99   105   207   103   207 0.91 4Fe-4S dicluster domain
Fer4_7               PF12838.2     52 seq283_BIOID50575    -            328   2.9e-15   56.2  19.8   1   2   1.2e-10     2e-07   31.1   2.6     2    52    47   128    46   128 0.63 4Fe-4S dicluster domain
Fer4_7               PF12838.2     52 seq283_BIOID50575    -            328   2.9e-15   56.2  19.8   2   2   3.2e-10   5.4e-07   29.7   5.9     2    52   145   201   144   201 0.86 4Fe-4S dicluster domain
Fer4_9               PF13187.1     55 seq283_BIOID50575    -            328   4.9e-14   52.2  26.4   1   1   1.3e-11   2.3e-08   34.0   6.3     2    54   145   201   144   202 0.94 4Fe-4S dicluster domain
Fer4                 PF00037.22    24 seq283_BIOID50575    -            328   1.3e-09   37.1  37.7   1   1   3.6e-09   6.1e-06   25.5   2.4     2    23   139   160   138   161 0.91 4Fe-4S binding domain
Fer4_3               PF12798.2     15 seq283_BIOID50575    -            328   9.9e-07   28.7  43.7   1   3    0.0004      0.68   10.5   4.5     1    15   112   128   112   128 0.95 4Fe-4S binding domain
Fer4_3               PF12798.2     15 seq283_BIOID50575    -            328   9.9e-07   28.7  43.7   2   3     9e-05      0.15   12.5   3.6     1    14   145   158   145   159 0.95 4Fe-4S binding domain
Fer4_3               PF12798.2     15 seq283_BIOID50575    -            328   9.9e-07   28.7  43.7   3   3     3e-06    0.0052   17.1   1.7     1    15   174   201   174   201 0.96 4Fe-4S binding domain
tRNA-synt_1d         PF00750.14   354 seq285_BIOID50575    -            577  7.1e-149  495.3   0.3   1   1    2e-152  8.9e-149  494.9   0.2     1   354    95   446    95   446 0.99 tRNA synthetases class I (R)
DALR_1               PF05746.10   119 seq285_BIOID50575    -            577   3.2e-36  123.7   0.4   1   1   4.5e-39     2e-35  121.1   0.3     1   119   460   577   460   577 0.98 DALR anticodon binding domain
Arg_tRNA_synt_N      PF03485.11    85 seq285_BIOID50575    -            577   2.9e-22   78.8   0.2   1   1   2.8e-25   1.3e-21   76.8   0.1     3    85     7    87     1    87 0.91 Arginyl tRNA synthetase N terminal domain
DUF2496              PF10689.4     44 seq287_BIOID50575    -             53   3.5e-24   84.0   2.3   1   1   2.9e-28   3.9e-24   83.8   1.6     1    44     2    45     2    45 0.98 Protein of unknown function (DUF2496)
Peptidase_M20        PF01546.23   171 seq288_BIOID50575    -            441   1.6e-24   86.2   5.5   1   1   5.4e-28   3.7e-24   85.1   3.8     1   170   117   433   117   434 0.91 Peptidase family M20/M25/M40
M20_dimer            PF07687.9    109 seq288_BIOID50575    -            441   6.5e-10   38.6   0.4   1   1   2.7e-13   1.9e-09   37.1   0.3     9    98   236   325   231   331 0.83 Peptidase dimerisation domain
Trp_syntA            PF00290.15   259 seq289_BIOID50575    -            268  5.4e-101  336.2   0.0   1   1  4.4e-105    6e-101  336.1   0.0     1   258     8   266     8   267 0.99 Tryptophan synthase alpha chain
RimM                 PF01782.13    84 seq290_BIOID50575    -            183   8.8e-28   95.9   0.0   1   1     2e-31   1.3e-27   95.3   0.0     2    84    17    98    16    98 0.98 RimM N-terminal domain
PRC                  PF05239.11    79 seq290_BIOID50575    -            183   8.9e-10   38.1   0.7   1   1   2.1e-13   1.4e-09   37.5   0.5     2    73   105   178   104   182 0.89 PRC-barrel domain
Peptidase_S11        PF00768.15   241 seq291_BIOID50575    -            313   4.4e-89  297.7   1.0   1   1   1.6e-92   5.5e-89  297.4   0.7     2   240    33   264    32   265 0.98 D-alanyl-D-alanine carboxypeptidase
Beta-lactamase2      PF13354.1    197 seq291_BIOID50575    -            313   1.6e-12   47.1   0.2   1   1   6.3e-16   2.2e-12   46.7   0.1     1   142    51   194    51   260 0.86 Beta-lactamase enzyme family
CcmE                 PF03100.10   131 seq293_BIOID50575    -            159   8.4e-51  170.8   0.0   1   1   7.7e-55     1e-50  170.5   0.0     3   131     4   138     2   138 0.97 CcmE
Usp                  PF00582.21   140 seq294_BIOID50575    -            144   4.6e-28   98.0   0.7   1   1   3.8e-32   5.2e-28   97.8   0.5     1   140     1   144     1   144 0.99 Universal stress protein family
AcetDehyd-dimer      PF09290.6    137 seq295_BIOID50575    -            316     1e-65  219.6   0.3   1   1   2.3e-69   1.6e-65  219.0   0.2     1   137   131   284   131   284 1.00 Prokaryotic acetaldehyde dehydrogenase, dimerisation
Semialdhyde_dh       PF01118.19   121 seq295_BIOID50575    -            316   1.7e-16   60.5   0.0   1   1   6.1e-20   4.2e-16   59.2   0.0     1   117     5   119     5   123 0.92 Semialdehyde dehydrogenase, NAD binding domain
Aldedh               PF00171.17   462 seq296_BIOID50575    -            499  4.7e-162  539.4   0.0   1   1  4.1e-166  5.6e-162  539.1   0.0     5   462    33   495    30   495 0.97 Aldehyde dehydrogenase family
Methyltransf_23      PF13489.1    162 seq297_BIOID50575    -            217   5.5e-13   48.7   0.0   1   1     2e-16     7e-13   48.4   0.0    20   161    33   199    18   200 0.78 Methyltransferase domain
Methyltransf_12      PF08242.7     99 seq297_BIOID50575    -            217   1.6e-09   38.0   0.0   1   1   9.7e-13   3.3e-09   36.9   0.0     1    97    40   141    40   143 0.76 Methyltransferase domain
Methyltransf_11      PF08241.7     95 seq297_BIOID50575    -            217   1.3e-05   25.4   0.0   1   1   7.1e-09   2.4e-05   24.5   0.0     1    94    40   144    40   145 0.81 Methyltransferase domain
TehB                 PF03848.9    192 seq297_BIOID50575    -            217   2.7e-05   23.3   1.1   1   1   1.4e-08   4.8e-05   22.4   0.2    28   135    33   149    19   159 0.71 Tellurite resistance protein TehB
Exo_endo_phos        PF03372.18   251 seq300_BIOID50575    -            259   5.8e-12   45.9   0.4   1   1   7.6e-16     1e-11   45.1   0.3     2   251    41   245    40   245 0.65 Endonuclease/Exonuclease/phosphatase family
Transp_cyt_pur       PF02133.10   439 seq302_BIOID50575    -            484    3e-140  467.5  42.8   1   1  2.5e-144  3.5e-140  467.3  29.7     1   439    19   457    19   457 0.99 Permease for cytosine/purines, uracil, thiamine, allantoin
TnpB_IS66            PF05717.8    108 seq304_BIOID50575    -            116   2.2e-41  139.5   0.0   1   1   1.8e-45   2.4e-41  139.3   0.0     2   105     7   108     6   111 0.96 IS66 Orf2 like protein
NUDIX                PF00293.23   135 seq305_BIOID50575    -            169     1e-21   76.8   0.3   1   1   8.8e-26   1.2e-21   76.6   0.2     3   134    29   166    27   167 0.89 NUDIX domain
Aldo_ket_red         PF00248.16   283 seq306_BIOID50575    -            275   7.7e-57  192.1   0.0   1   1   6.7e-61   9.2e-57  191.8   0.0     2   282    18   261    17   262 0.96 Aldo/keto reductase family
Cob_adeno_trans      PF01923.13   162 seq308_BIOID50575    -            267   1.1e-17   64.2   0.0   1   1   1.2e-21   1.7e-17   63.6   0.0    10   160    94   247    89   249 0.86 Cobalamin adenosyltransferase
2-Hacid_dh_C         PF02826.14   178 seq309_BIOID50575    -            378   7.4e-33  113.0   0.0   1   1   2.6e-36   1.2e-32  112.4   0.0    29   178   109   256   103   256 0.88 D-isomer specific 2-hydroxyacid dehydrogenase, NAD binding domain
DUF3410              PF11890.3     82 seq309_BIOID50575    -            378   5.3e-24   83.5   0.0   1   1   1.9e-27   8.5e-24   82.8   0.0     2    82   289   369   288   369 0.98 Domain of unknown function (DUF3410)
2-Hacid_dh           PF00389.25   133 seq309_BIOID50575    -            378   1.5e-18   66.4   0.0   1   1   4.5e-22   2.1e-18   65.9   0.0     2   126     4   281     3   285 0.94 D-isomer specific 2-hydroxyacid dehydrogenase, catalytic domain
Sigma70_r4_2         PF08281.7     54 seq310_BIOID50575    -             95   6.6e-06   25.3   0.2   1   1   1.4e-09   1.9e-05   23.9   0.0    10    54    21    64    12    64 0.83 Sigma-70, region 4
ABC_membrane_2       PF06472.10   282 seq312_BIOID50575    -            561     4e-48  163.8  10.2   1   1   1.2e-51   5.3e-48  163.4   7.1    11   281    15   301    10   302 0.95 ABC transporter transmembrane region 2
SbmA_BacA            PF05992.7    315 seq312_BIOID50575    -            561   1.4e-33  116.3  16.6   1   1   2.5e-36   1.1e-32  113.3  11.5     8   312    31   350    25   353 0.81 SbmA/BacA-like family
ABC_tran             PF00005.22   118 seq312_BIOID50575    -            561   1.3e-09   38.3   0.0   1   1   7.3e-13   3.3e-09   37.0   0.0    64   118   371   515   219   515 0.72 ABC transporter
CDH                  PF02611.10   222 seq313_BIOID50575    -            300   1.6e-95  318.4   0.0   1   1   1.4e-99   1.9e-95  318.2   0.0     2   221    80   299    79   300 0.99 CDP-diacylglycerol pyrophosphatase
Cytochrom_C_asm      PF01578.15   214 seq314_BIOID50575    -            647   5.9e-55  186.0  19.2   1   1   4.3e-59   5.9e-55  186.0  13.3     1   208    89   296    89   299 0.98 Cytochrome C assembly protein
NmrA                 PF05368.8    233 seq315_BIOID50575    -            286   1.5e-24   86.4   0.4   1   1   9.9e-28   1.9e-24   86.0   0.3     1   232     2   220     2   221 0.89 NmrA-like family
NAD_binding_10       PF13460.1    183 seq315_BIOID50575    -            286   5.3e-19   68.8   3.9   1   1   4.4e-22   8.7e-19   68.1   2.7     1   181     2   182     2   184 0.90 NADH(P)-binding
NAD_binding_4        PF07993.7    249 seq315_BIOID50575    -            286   3.6e-06   25.9   0.0   1   1   3.5e-09   6.8e-06   25.0   0.0     1    41     4    44     4    98 0.85 Male sterility protein
TrkA_N               PF02254.13   116 seq315_BIOID50575    -            286   6.8e-06   25.9   0.1   1   1   8.1e-09   1.6e-05   24.7   0.1     1    58     2    62     2    78 0.88 TrkA-N domain
3Beta_HSD            PF01073.14   280 seq315_BIOID50575    -            286   3.9e-06   25.6   0.1   1   1   4.9e-09   9.5e-06   24.3   0.0     2   117     4   105     3   128 0.83 3-beta hydroxysteroid dehydrogenase/isomerase family
adh_short            PF00106.20   167 seq315_BIOID50575    -            286   5.3e-05   23.0   0.6   1   1   2.7e-08   5.3e-05   23.0   0.4     4    75     3    67     1    72 0.83 short chain dehydrogenase
tRNA_m1G_MT          PF01746.16   186 seq316_BIOID50575    -            255   4.9e-60  202.2   0.0   1   1   4.3e-64   5.8e-60  201.9   0.0     2   186    23   221    22   221 0.98 tRNA (Guanine-1)-methyltransferase
DUF3458              PF11940.3    367 seq317_BIOID50575    -            870  1.1e-141  471.8   5.1   1   1    4e-145  1.8e-141  471.1   3.6     2   367   458   827   457   827 0.99 Domain of unknown function (DUF3458)
Peptidase_M1         PF01433.15   390 seq317_BIOID50575    -            870     3e-66  224.0   0.0   1   1   1.5e-69   6.9e-66  222.8   0.0   122   390   112   384    19   384 0.88 Peptidase family M1
Peptidase_MA_2       PF13485.1    128 seq317_BIOID50575    -            870   4.9e-18   65.3   0.1   1   1   3.2e-21   1.5e-17   63.7   0.0    16   128   282   407   262   407 0.80 Peptidase MA superfamily
Pertactin            PF03212.9    121 seq318_BIOID50575    -            418   3.6e-06   26.5   1.0   1   1   1.9e-09   2.6e-05   23.7   0.0     1    78   329   403   329   414 0.86 Pertactin
Transcrip_reg        PF01709.15   234 seq321_BIOID50575    -            302   1.9e-98  328.1   0.2   1   1  1.6e-102   2.2e-98  327.9   0.1     1   233    61   292    61   293 0.98 Transcriptional regulator
DDE_Tnp_IS66         PF03050.9    271 seq322_BIOID50575    -            537   5.9e-97  323.9   0.0   1   1  1.7e-100   5.9e-97  323.9   0.0     1   271   196   487   196   487 0.98 Transposase IS66 family
DDE_Tnp_IS66_C       PF13817.1     39 seq322_BIOID50575    -            537   4.7e-20   71.2   0.2   1   1   4.2e-23   1.5e-19   69.6   0.1     2    39   494   531   493   531 0.99 IS66 C-terminal element
HTH_Tnp_IS66         PF13005.2     59 seq322_BIOID50575    -            537   1.4e-14   53.5   4.2   1   1   4.1e-18   1.4e-14   53.5   2.9     1    59   134   190   134   190 0.98 putative Helix-turn-helix domain of transposase IS66
LZ_Tnp_IS66          PF13007.2     78 seq322_BIOID50575    -            537   1.4e-12   47.9   9.6   1   1   4.2e-16   1.4e-12   47.9   6.7     1    77    59   131    59   132 0.75 Transposase C of IS166 homeodomain
MFS_1                PF07690.11   354 seq323_BIOID50575    -            421   5.9e-31  107.3  54.0   1   1   8.3e-32   1.1e-27   96.5  28.0     1   333    18   336    18   337 0.81 Major Facilitator Superfamily
Glyco_tranf_2_3      PF13641.1    230 seq324_BIOID50575    -            441   5.5e-41  140.7   0.0   1   1   2.4e-44   5.5e-41  140.7   0.0     1   230    75   299    75   299 0.96 Glycosyltransferase like family 2
Glycos_transf_2      PF00535.21   169 seq324_BIOID50575    -            441   2.5e-36  124.7   0.0   1   1   1.7e-39   3.9e-36  124.1   0.0     1   168    78   245    78   246 0.95 Glycosyl transferase family 2
Glyco_trans_2_3      PF13632.1    192 seq324_BIOID50575    -            441   3.8e-26   91.8  13.0   1   1   1.7e-29   3.8e-26   91.8   9.0     1   177   158   359   158   423 0.72 Glycosyl transferase family group 2
Glyco_transf_21      PF13506.1    174 seq324_BIOID50575    -            441   7.5e-15   54.5   0.1   1   1   5.1e-18   1.2e-14   53.9   0.1    17   174   141   298   104   298 0.89 Glycosyl transferase family 21
Chitin_synth_2       PF03142.10   527 seq324_BIOID50575    -            441   2.3e-08   32.7   5.8   1   1   5.1e-10   1.2e-06   27.1   0.0   177   305   131   257    85   261 0.85 Chitin synthase
Glyco_tranf_2_2      PF10111.4    281 seq324_BIOID50575    -            441   5.1e-08   32.2   0.1   1   1   3.8e-11   8.8e-08   31.4   0.0     1   111    78   178    78   185 0.94 Glycosyltransferase like family 2
DNA_pol_A            PF00476.15   383 seq326_BIOID50575    -            928  2.7e-160  533.0   0.0   1   1  1.1e-163  3.7e-160  532.6   0.0     2   383   548   927   547   927 0.99 DNA polymerase family A
5_3_exonuc_N         PF02739.11   169 seq326_BIOID50575    -            928   1.7e-59  199.8   0.0   1   1   1.1e-62   3.9e-59  198.7   0.0     2   169     8   169     7   169 0.99 5'-3' exonuclease, N-terminal resolvase-like domain
DNA_pol_A_exo1       PF01612.15   174 seq326_BIOID50575    -            928   6.4e-45  152.5   0.1   1   1   3.6e-48   1.2e-44  151.6   0.1     1   174   330   517   330   517 0.97 3'-5' exonuclease
5_3_exonuc           PF01367.15   101 seq326_BIOID50575    -            928     3e-31  107.5   0.0   1   1   2.2e-34   7.5e-31  106.2   0.0     1    99   171   275   171   277 0.97 5'-3' exonuclease, C-terminal SAM fold
Thiolase_N           PF00108.18   264 seq327_BIOID50575    -            387   4.6e-93  310.9   1.6   1   1   1.4e-96   6.4e-93  310.4   1.1     1   264     1   254     1   254 0.97 Thiolase, N-terminal domain
Thiolase_C           PF02803.13   123 seq327_BIOID50575    -            387   1.6e-50  169.5   0.2   1   1   9.2e-54   4.2e-50  168.1   0.1     1   123   261   386   261   386 0.98 Thiolase, C-terminal domain
ketoacyl-synt        PF00109.21   255 seq327_BIOID50575    -            387   3.5e-05   23.3   1.0   1   1   7.6e-09   3.5e-05   23.3   0.7   169   217    83   131    76   145 0.85 Beta-ketoacyl synthase, N-terminal domain
DUF830               PF05708.7    158 seq329_BIOID50575    -            193     3e-12   46.7   0.0   1   1   6.4e-16   4.4e-12   46.1   0.0     2   105    65   167    64   174 0.90 Orthopoxvirus protein of unknown function (DUF830)
NrfD                 PF03916.9    313 seq330_BIOID50575    -            392   7.8e-19   68.1  21.9   1   1   1.1e-22   1.5e-18   67.1  15.2     5   302    45   330    41   337 0.80 Polysulphide reductase, NrfD
HMGL-like            PF00682.14   237 seq335_BIOID50575    -            337   1.3e-63  214.7   4.4   1   1   2.2e-67   1.5e-63  214.4   3.1     1   235    14   245    14   247 0.99 HMGL-like
DmpG_comm            PF07836.6     66 seq335_BIOID50575    -            337   1.9e-32  110.3   0.1   1   1   5.6e-36   3.8e-32  109.3   0.0     1    65   271   335   271   336 0.97 DmpG-like communication domain
Methyltransf_11      PF08241.7     95 seq337_BIOID50575    -            256   8.1e-25   87.0   0.0   1   1   1.4e-27   1.4e-24   86.2   0.0     1    95    49   145    49   145 0.97 Methyltransferase domain
Methyltransf_31      PF13847.1    152 seq337_BIOID50575    -            256     6e-21   74.5   0.0   1   1     8e-24   7.9e-21   74.1   0.0     4   112    45   149    43   234 0.86 Methyltransferase domain
Methyltransf_23      PF13489.1    162 seq337_BIOID50575    -            256   8.2e-20   70.9   0.0   1   1   1.2e-22   1.1e-19   70.5   0.0     7   159    31   191    26   194 0.82 Methyltransferase domain
Ubie_methyltran      PF01209.13   233 seq337_BIOID50575    -            256     9e-19   67.3   0.0   1   1   1.2e-21   1.2e-18   66.9   0.0    31   158    26   152     2   162 0.83 ubiE/COQ5 methyltransferase family
Methyltransf_18      PF12847.2    112 seq337_BIOID50575    -            256   5.5e-17   62.2   0.1   1   1   1.2e-19   1.2e-16   61.2   0.0     1   109    44   145    44   148 0.91 Methyltransferase domain
Methyltransf_12      PF08242.7     99 seq337_BIOID50575    -            256   3.3e-14   53.0   0.0   1   1   5.6e-17   5.5e-14   52.3   0.0     1    98    49   142    49   143 0.93 Methyltransferase domain
Methyltransf_25      PF13649.1    101 seq337_BIOID50575    -            256   2.6e-13   50.0   0.3   1   1   5.2e-16   5.1e-13   49.1   0.0     1   101    48   141    48   141 0.92 Methyltransferase domain
Methyltransf_26      PF13659.1    117 seq337_BIOID50575    -            256   1.9e-11   43.8   0.8   1   1   4.1e-14     4e-11   42.8   0.2     2   113    46   145    45   147 0.92 Methyltransferase domain
MTS                  PF05175.9    170 seq337_BIOID50575    -            256   1.7e-09   37.2   0.1   1   1   3.4e-12   3.3e-09   36.2   0.0    25   144    38   150    32   175 0.79 Methyltransferase small domain
Methyltransf_8       PF05148.10   219 seq337_BIOID50575    -            256   9.1e-08   31.8   0.0   1   1     7e-10   6.9e-07   29.0   0.0    73   164    45   153     6   177 0.69 Hypothetical methyltransferase
Methyltransf_29      PF03141.11   506 seq337_BIOID50575    -            256   6.5e-08   31.2   0.1   1   1   8.4e-11   8.2e-08   30.9   0.0   115   218    42   146     8   170 0.78 Putative S-adenosyl-L-methionine-dependent methyltransferase
TehB                 PF03848.9    192 seq337_BIOID50575    -            256   9.9e-06   24.7   0.0   1   1   2.1e-08     2e-05   23.7   0.0    32   135    46   149    18   156 0.79 Tellurite resistance protein TehB
PrmA                 PF06325.8    295 seq337_BIOID50575    -            256     5e-05   22.4   0.0   1   1   7.1e-08   6.9e-05   21.9   0.0   161   262    44   150    29   188 0.74 Ribosomal protein L11 methyltransferase (PrmA)
CMAS                 PF02353.15   273 seq337_BIOID50575    -            256   7.5e-05   21.8   0.0   1   1   1.1e-07   0.00011   21.2   0.0    55   168    37   149    18   162 0.78 Mycolic acid cyclopropane synthetase
PTA_PTB              PF01515.14   319 seq340_BIOID50575    -            338  8.5e-122  406.0   0.0   1   1    7e-126  9.6e-122  405.8   0.0     2   319     2   320     1   320 0.99 Phosphate acetyl/butaryl transferase
KGG                  PF10685.4     23 seq341_BIOID50575    -             59     5e-20   70.8  18.4   1   2   2.5e-14   3.4e-10   39.4   4.3     1    23    10    31    10    31 0.98 Stress-induced bacterial acidophilic repeat motif
KGG                  PF10685.4     23 seq341_BIOID50575    -             59     5e-20   70.8  18.4   2   2   1.1e-13   1.4e-09   37.4   3.0     1    23    32    53    32    53 0.98 Stress-induced bacterial acidophilic repeat motif
NusG                 PF02357.14    92 seq342_BIOID50575    -            177   3.1e-10   40.0   0.0   1   1   3.5e-14   4.8e-10   39.4   0.0     2    91    10   102     9   103 0.88 Transcription termination factor nusG
Peptidase_M20        PF01546.23   171 seq346_BIOID50575    -            481   2.2e-05   23.9   0.1   1   1   2.8e-09   3.8e-05   23.2   0.0     2    92    78   265    77   370 0.70 Peptidase family M20/M25/M40
DUF3828              PF12883.2    120 seq349_BIOID50575    -            308   8.4e-12   44.9   2.7   1   1   4.2e-11   2.8e-07   30.3   0.1     2   118    26   142    25   144 0.88 Protein of unknown function (DUF3828)
Lumazine_bd          PF12870.2    111 seq349_BIOID50575    -            308   3.1e-07   30.3   3.1   1   1   1.8e-08   0.00012   21.9   0.1    66   110   240   283   196   284 0.92 Lumazine-binding domain
Ribosomal_L19        PF01245.15   113 seq350_BIOID50575    -            115   8.8e-51  170.3   2.5   1   1   7.2e-55   9.8e-51  170.1   1.8     2   112     3   113     2   114 0.99 Ribosomal protein L19
DUF892               PF05974.7    159 seq351_BIOID50575    -            182     3e-56  189.5  14.6   1   1   2.5e-60   3.5e-56  189.3  10.1     1   159    21   179    21   179 0.98 Domain of unknown function (DUF892)
MerR-DNA-bind        PF09278.6     65 seq355_BIOID50575    -            144   2.8e-19   69.1   0.6   1   1   1.5e-22   6.7e-19   67.9   0.4     1    65    51   113    51   113 0.95 MerR, DNA binding
MerR_1               PF13411.1     69 seq355_BIOID50575    -            144   1.3e-17   63.2   0.0   1   1   4.7e-21   2.1e-17   62.5   0.0     2    67     9    75     8    77 0.96 MerR HTH family regulatory protein
MerR                 PF00376.18    38 seq355_BIOID50575    -            144   1.3e-11   43.7   0.2   1   1   5.2e-15   2.4e-11   42.8   0.1     1    38     9    46     9    46 0.99 MerR family regulatory protein
SieB                 PF14163.1    151 seq356_BIOID50575    -            203   2.3e-29  101.8   1.2   1   1   2.1e-33   2.8e-29  101.5   0.8     1   150    61   199    61   200 0.91 Superinfection exclusion protein B
EamA                 PF00892.15   126 seq357_BIOID50575    -            324   3.2e-13   49.7  26.8   1   1   4.1e-14   2.8e-10   40.2   3.9     1   121    16   137    16   144 0.86 EamA-like transporter family
EmrE                 PF13536.1    113 seq357_BIOID50575    -            324   7.8e-07   29.1   3.7   1   1   1.1e-10   7.8e-07   29.1   2.6     4   107    40   143    37   150 0.75 Multidrug resistance efflux transporter
Semialdhyde_dhC      PF02774.13   184 seq359_BIOID50575    -            337   2.3e-42  144.8   0.0   1   1   6.9e-46   3.2e-42  144.3   0.0     1   183   141   317   141   318 0.94 Semialdehyde dehydrogenase, dimerisation domain
Semialdhyde_dh       PF01118.19   121 seq359_BIOID50575    -            337   6.2e-25   87.7   0.0   1   1   3.4e-28   1.5e-24   86.4   0.0     1   118     6   118     6   121 0.96 Semialdehyde dehydrogenase, NAD binding domain
DXP_reductoisom      PF02670.11   129 seq359_BIOID50575    -            337   7.9e-05   23.0   0.0   1   1   3.2e-08   0.00015   22.2   0.0     1   106     7   104     7   109 0.86 1-deoxy-D-xylulose 5-phosphate reductoisomerase
RuvC                 PF02075.12   149 seq361_BIOID50575    -            173   1.2e-66  223.0   0.5   1   1     1e-70   1.4e-66  222.7   0.3     1   149     4   150     4   150 1.00 Crossover junction endodeoxyribonuclease RuvC
KdpC                 PF02669.10   188 seq362_BIOID50575    -            190  1.8e-100  334.1   0.2   1   1  1.5e-104    2e-100  334.0   0.2     1   188     1   188     1   188 0.99 K+-transporting ATPase, c chain
MTHFR                PF02219.12   287 seq363_BIOID50575    -            296  3.9e-109  364.0   0.0   1   1  3.2e-113  4.4e-109  363.8   0.0     4   287    14   291    11   291 0.97 Methylenetetrahydrofolate reductase
Amidohydro_4         PF13147.1    304 seq364_BIOID50575    -            453   4.4e-30  105.5   0.2   1   1   3.5e-33   1.2e-29  104.1   0.2     1   304    45   389    45   389 0.86 Amidohydrolase
Amidohydro_1         PF01979.15   333 seq364_BIOID50575    -            453   3.1e-19   69.6   0.0   1   1   2.1e-21   7.1e-18   65.2   0.0     1   332    50   391    50   392 0.67 Amidohydrolase family
Amidohydro_5         PF13594.1     68 seq364_BIOID50575    -            453   4.2e-17   61.6   0.9   1   1   2.9e-20   9.8e-17   60.4   0.6     1    68    23    88    23    88 0.84 Amidohydrolase
DUF1311              PF07007.7     95 seq365_BIOID50575    -            162   6.3e-20   70.9   1.9   1   1   5.9e-24   8.1e-20   70.6   1.3     1    95    34   145    34   145 0.85 Protein of unknown function (DUF1311)
DUF892               PF05974.7    159 seq367_BIOID50575    -            168   6.7e-47  159.1   0.3   1   1   5.5e-51   7.5e-47  158.9   0.2     4   157     5   155     2   157 0.98 Domain of unknown function (DUF892)
DUF2913              PF11140.3    207 seq368_BIOID50575    -            227   6.5e-46  156.1   0.0   1   1   5.5e-50   7.5e-46  155.9   0.0     2   206     4   203     3   204 0.98 Protein of unknown function (DUF2913)
Shikimate_dh_N       PF08501.6     83 seq369_BIOID50575    -            288   1.3e-26   92.2   0.0   1   1     4e-30   2.7e-26   91.3   0.0     1    83    12    94    12    94 0.99 Shikimate dehydrogenase substrate binding domain
Shikimate_DH         PF01488.15   135 seq369_BIOID50575    -            288   5.6e-07   29.6   0.0   1   1   1.4e-10   9.3e-07   28.8   0.0     9    95   121   216   114   230 0.86 Shikimate / quinate 5-dehydrogenase
Resolvase            PF00239.16   141 seq370_BIOID50575    -            196   7.3e-40  135.9   0.7   1   1     2e-43     9e-40  135.6   0.0     1   140     4   144     4   145 0.92 Resolvase, N terminal domain
HTH_7                PF02796.10    45 seq370_BIOID50575    -            196     2e-11   43.4   0.0   1   1   1.1e-14     5e-11   42.1   0.0     1    44   147   190   147   191 0.96 Helix-turn-helix domain of resolvase
HTH_28               PF13518.1     52 seq370_BIOID50575    -            196   2.4e-05   24.0   0.0   1   1   1.4e-08   6.4e-05   22.7   0.0     2    37   157   192   156   195 0.87 Helix-turn-helix domain
NiFeSe_Hases         PF00374.14   507 seq371_BIOID50575    -            567  2.6e-222  738.9   0.0   1   1  2.2e-226  2.9e-222  738.8   0.0     1   507    39   552    39   552 0.98 Nickel-dependent hydrogenase
PgaD                 PF13994.1    138 seq374_BIOID50575    -            137   6.1e-31  106.6   5.3   1   1   7.7e-35   1.1e-30  105.8   3.7     1   137     4   126     4   127 0.94 PgaD-like protein
MarC                 PF01914.12   203 seq376_BIOID50575    -            221   2.6e-69  232.2  11.2   1   1   2.2e-73     3e-69  232.1   7.8     1   203     5   217     5   217 0.98 MarC family integral membrane protein
BMC                  PF00936.14    75 seq377_BIOID50575    -            111   9.1e-26   89.2   5.0   1   1   8.3e-30   1.1e-25   88.9   3.5     1    75    16    92    16    92 0.98 BMC domain
Plug                 PF07715.10   108 seq378_BIOID50575    -            790   3.9e-09   36.7   2.4   1   1   6.5e-13   8.9e-09   35.5   0.9    12   106    49   165    39   167 0.89 TonB-dependent Receptor Plug Domain
HOK_GEF              PF01848.11    43 seq380_BIOID50575    -             51   2.2e-20   71.6   6.1   1   1   1.7e-24   2.4e-20   71.4   4.2     2    43     6    47     5    47 0.98 Hok/gef family
KdpD                 PF02702.12   211 seq381_BIOID50575    -            894   3.7e-99  330.0   0.0   1   1  2.4e-102   5.5e-99  329.4   0.0     2   211    21   230    20   230 0.99 Osmosensitive K+ channel His kinase sensor domain
HATPase_c            PF02518.21   111 seq381_BIOID50575    -            894   1.5e-24   85.7   0.0   1   1   1.5e-27   3.3e-24   84.6   0.0     6   110   778   881   774   882 0.97 Histidine kinase-, DNA gyrase B-, and HSP90-like ATPase
DUF4118              PF13493.1    105 seq381_BIOID50575    -            894   6.4e-15   55.1  14.3   1   1   4.8e-18   1.1e-14   54.3   9.9     5   103   407   499   402   501 0.84 Domain of unknown function (DUF4118)
HisKA                PF00512.20    68 seq381_BIOID50575    -            894   2.6e-11   43.2   1.8   1   1   1.1e-14   2.6e-11   43.2   1.2     2    68   664   730   663   730 0.88 His Kinase A (phospho-acceptor) domain
GAF_3                PF13492.1    129 seq381_BIOID50575    -            894   1.2e-09   38.2   0.0   1   1   1.5e-12   3.4e-09   36.7   0.0     2   129   528   644   527   644 0.85 GAF domain
Usp                  PF00582.21   140 seq381_BIOID50575    -            894   6.6e-05   23.0   1.6   1   1   6.9e-08   0.00016   21.7   0.4     3   133   251   365   249   373 0.85 Universal stress protein family
MFS_1                PF07690.11   354 seq383_BIOID50575    -            418   6.8e-39  133.4  71.4   1   1   8.8e-41     6e-37  127.0  31.0     2   296    36   316    35   319 0.89 Major Facilitator Superfamily
Sugar_tr             PF00083.19   451 seq383_BIOID50575    -            418   6.9e-14   51.1  37.3   1   1   6.1e-14   4.1e-10   38.6  25.9    43   413    59   382    10   407 0.73 Sugar (and other) transporter
DUF1233              PF06806.7     72 seq386_BIOID50575    -             83   2.3e-32  110.2   0.1   1   1     2e-36   2.7e-32  110.0   0.1     1    70     4    74     4    77 0.97 Putative excisionase (DUF1233)
LysR_substrate       PF03466.15   209 seq387_BIOID50575    -            299   4.3e-54  182.6   5.0   1   1     1e-57     7e-54  181.9   3.4     3   209    88   291    86   291 0.98 LysR substrate binding domain
HTH_1                PF00126.22    60 seq387_BIOID50575    -            299   1.8e-28   97.9   0.3   1   1   1.1e-31   7.7e-28   95.8   0.2     2    60     4    62     3    62 0.98 Bacterial regulatory helix-turn-helix protein, lysR family
Asparaginase_2       PF01112.13   319 seq388_BIOID50575    -            343   1.6e-96  322.6   6.1   1   1  1.4e-100   1.9e-96  322.4   4.2     5   308    30   336    26   343 0.94 Asparaginase
Redoxin              PF08534.5    146 seq389_BIOID50575    -            185   1.6e-25   89.2   0.0   1   1   5.9e-29     2e-25   88.9   0.0     3   137    42   165    40   173 0.93 Redoxin
AhpC-TSA             PF00578.16   124 seq389_BIOID50575    -            185   8.1e-16   57.7   0.0   1   1   2.9e-19     1e-15   57.4   0.0     1   124    41   158    41   158 0.89 AhpC/TSA family
Thioredoxin_2        PF13098.1    112 seq389_BIOID50575    -            185   2.9e-10   40.2   0.0   1   1   1.2e-13   4.1e-10   39.7   0.0     4   106    67   166    64   172 0.85 Thioredoxin-like domain
Thioredoxin_8        PF13905.1     96 seq389_BIOID50575    -            185   6.7e-07   29.2   0.0   1   1   3.3e-10   1.1e-06   28.5   0.0     1    95    68   154    68   155 0.86 Thioredoxin-like
PseudoU_synth_1      PF01416.15   105 seq393_BIOID50575    -            270   9.1e-34  115.9   0.0   1   2   1.7e-17   2.4e-13   50.3   0.0     3   105    16   112    14   112 0.94 tRNA pseudouridine synthase
PseudoU_synth_1      PF01416.15   105 seq393_BIOID50575    -            270   9.1e-34  115.9   0.0   2   2   1.1e-21   1.5e-17   63.8   0.0     2   105   152   253   151   253 0.95 tRNA pseudouridine synthase
Hemerythrin          PF01814.18   132 seq394_BIOID50575    -            220     1e-28   99.9   0.2   1   1   2.6e-32   1.8e-28   99.2   0.1     2   132    76   216    75   216 0.98 Hemerythrin HHE cation binding domain
ScdA_N               PF04405.9     56 seq394_BIOID50575    -            220   1.6e-20   72.1   0.0   1   1   3.8e-24   2.6e-20   71.4   0.0     2    55     5    58     4    59 0.97 Domain of Unknown function (DUF542)
EutN_CcmL            PF03319.8     83 seq395_BIOID50575    -             95   1.9e-31  108.1   0.3   1   1   1.6e-35   2.2e-31  107.9   0.2     1    83     1    83     1    83 1.00 Ethanolamine utilisation protein EutN/carboxysome
DUF3596              PF12167.3     88 seq399_BIOID50575    -            431   9.5e-30  101.9   0.0   1   1   2.7e-33   1.9e-29  100.9   0.0     1    87     9    94     9    95 0.98 Domain of unknown function (DUF3596)
Phage_integrase      PF00589.17   173 seq399_BIOID50575    -            431   7.4e-20   71.2   0.1   1   1   2.5e-23   1.7e-19   70.0   0.0     3   167   205   398   204   403 0.88 Phage integrase family
Aminotran_1_2        PF00155.16   363 seq402_BIOID50575    -            385   1.1e-37  129.8   0.0   1   1   1.8e-41   1.2e-37  129.5   0.0    20   363    36   376    20   376 0.84 Aminotransferase class I and II
Aminotran_MocR       PF12897.2    425 seq402_BIOID50575    -            385   1.2e-05   23.9   0.0   1   1   7.1e-09   4.9e-05   21.9   0.0   127   217   110   199    72   211 0.85 Alanine-glyoxylate amino-transferase
ABG_transport        PF03806.8    502 seq404_BIOID50575    -            510  1.9e-207  689.1  34.9   1   1  1.5e-211  2.1e-207  688.9  24.2     1   500    16   507    16   509 0.98 AbgT putative transporter family
Glyco_hydro_3        PF00933.16   299 seq405_BIOID50575    -            789   3.4e-87  292.0   0.0   1   1   1.3e-90   5.8e-87  291.3   0.0     1   298    70   375    70   376 0.98 Glycosyl hydrolase family 3 N terminal domain
Glyco_hydro_3_C      PF01915.17   227 seq405_BIOID50575    -            789   5.8e-69  231.9   0.7   1   1   2.7e-72   1.2e-68  230.8   0.5     1   227   419   674   419   674 0.94 Glycosyl hydrolase family 3 C-terminal domain
Fn3-like             PF14310.1     71 seq405_BIOID50575    -            789   2.5e-23   81.6   0.0   1   1   1.1e-26     5e-23   80.6   0.0     2    71   710   778   709   778 0.98 Fibronectin type III-like domain
RNA_pol_Rpb1_1       PF04997.7    338 seq406_BIOID50575    -           1407  1.8e-100  336.3   0.1   1   1  1.8e-103  4.8e-100  335.0   0.1     2   338    15   342    14   342 0.95 RNA polymerase Rpb1, domain 1
RNA_pol_Rpb1_5       PF04998.12   277 seq406_BIOID50575    -           1407   1.1e-80  270.7   0.0   1   1     8e-84   2.2e-80  269.7   0.0     1   276   766  1321   766  1322 1.00 RNA polymerase Rpb1, domain 5
RNA_pol_Rpb1_2       PF00623.15   166 seq406_BIOID50575    -           1407   6.1e-51  172.5   0.0   1   1   5.3e-53   1.5e-49  168.0   0.0     1   166   344   486   344   486 0.95 RNA polymerase Rpb1, domain 2
RNA_pol_Rpb1_3       PF04983.13   157 seq406_BIOID50575    -           1407   1.4e-27   96.2   0.0   1   1   1.2e-30   3.3e-27   95.0   0.0     1   157   489   644   489   644 0.93 RNA polymerase Rpb1, domain 3
RNA_pol_Rpb1_4       PF05000.12   108 seq406_BIOID50575    -           1407   2.5e-18   65.7   0.3   1   1   9.1e-22   2.5e-18   65.7   0.2     2   107   674   763   673   764 0.82 RNA polymerase Rpb1, domain 4
DHquinase_I          PF01487.10   224 seq410_BIOID50575    -            252     9e-72  241.2   0.9   1   1   7.4e-76     1e-71  241.0   0.7     2   223    20   246    19   247 0.99 Type I 3-dehydroquinase
Aldedh               PF00171.17   462 seq412_BIOID50575    -            467   5.8e-31  107.1  14.4   1   1   1.3e-34   1.7e-30  105.6  10.0    29   428    34   423    18   434 0.84 Aldehyde dehydrogenase family
peroxidase           PF00141.18   229 seq414_BIOID50575    -            739   4.5e-87  291.2   0.0   1   2   4.1e-53   5.6e-49  166.5   0.0     3   229    89   409    87   409 0.87 Peroxidase
peroxidase           PF00141.18   229 seq414_BIOID50575    -            739   4.5e-87  291.2   0.0   2   2   1.3e-39   1.8e-35  122.4   0.0     3   229   416   713   414   713 0.88 Peroxidase
HTH_Tnp_1            PF01527.15    76 seq416_BIOID50575    -            136   4.5e-19   68.0   0.6   1   1   1.2e-22     8e-19   67.2   0.4     2    74    23   102    22   104 0.89 Transposase
HTH_28               PF13518.1     52 seq416_BIOID50575    -            136   2.1e-06   27.4   0.5   1   1   6.5e-10   4.4e-06   26.4   0.0     1    43    32    75    32    78 0.93 Helix-turn-helix domain
5_nucleotid_C        PF02872.13   156 seq417_BIOID50575    -            550   7.7e-33  113.5   0.5   1   1   2.6e-36   1.8e-32  112.3   0.3     1   155   363   510   363   511 0.95 5'-nucleotidase, C-terminal domain
Metallophos          PF00149.23   201 seq417_BIOID50575    -            550     5e-18   65.1   0.1   1   1     1e-21   7.1e-18   64.6   0.1     1   198    34   253    34   256 0.94 Calcineurin-like phosphoesterase
CcmH                 PF03918.9    148 seq418_BIOID50575    -            350   6.2e-53  177.6   0.1   1   1   5.8e-56     2e-52  176.0   0.0     2   136     4   138     1   150 0.89 Cytochrome C biogenesis protein
DUF805               PF05656.9    117 seq419_BIOID50575    -            146   5.2e-20   71.3  11.4   1   1   8.3e-24   1.1e-19   70.2   7.9     2   116     7   134     6   135 0.82 Protein of unknown function (DUF805)
Phage_AlpA           PF05930.7     51 seq423_BIOID50575    -             84   0.00016   21.2   0.0   1   1   1.7e-08   0.00023   20.6   0.0     3    31    12    40    10    45 0.94 Prophage CP4-57 regulatory protein (AlpA)
Xan_ur_permease      PF00860.15   389 seq424_BIOID50575    -            433   6.3e-98  327.6  32.7   1   1  5.5e-102   7.5e-98  327.4  22.7     2   387     9   394     8   396 0.97 Permease family
rve                  PF00665.21   120 seq427_BIOID50575    -            301   4.6e-24   84.7   0.1   1   1   2.3e-27     1e-23   83.5   0.0     3   119   123   243   121   244 0.97 Integrase core domain
rve_3                PF13683.1     67 seq427_BIOID50575    -            301   1.4e-17   62.8   0.1   1   1   9.9e-21   4.5e-17   61.2   0.0     2    67   216   281   215   281 0.98 Integrase core domain
HTH_21               PF13276.1     60 seq427_BIOID50575    -            301   4.1e-17   61.8   1.4   1   1   8.3e-19   3.8e-15   55.5   0.4     6    57    49   106    45   109 0.79 HTH-like domain
SpoU_methylase       PF00588.14   142 seq430_BIOID50575    -            370   7.3e-29  100.3   0.0   1   1   1.6e-32   1.1e-28   99.7   0.0     3   141   224   361   222   362 0.95 SpoU rRNA Methylase family
SpoU_sub_bind        PF08032.7     76 seq430_BIOID50575    -            370   3.1e-12   46.3   0.0   1   1     1e-15     7e-12   45.2   0.0     2    73   135   206   134   209 0.96 RNA 2'-O ribose methyltransferase substrate binding
DUF1019              PF06254.6     89 seq431_BIOID50575    -            141   9.9e-23   80.0   0.2   1   1     1e-26   1.4e-22   79.5   0.2     1    88    46   120    46   121 0.95 Protein of unknown function (DUF1019)
SNARE_assoc          PF09335.6    123 seq432_BIOID50575    -            219   7.1e-27   93.9   5.5   1   1   5.3e-31   7.2e-27   93.9   2.1     1   123    49   177    49   177 0.96 SNARE associated Golgi protein
Lum_binding          PF00677.12    85 seq433_BIOID50575    -            213   7.3e-62  205.1   0.9   1   2   3.9e-34   5.3e-30  103.0   0.1     1    85     3    87     3    87 0.99 Lumazine binding domain
Lum_binding          PF00677.12    85 seq433_BIOID50575    -            213   7.3e-62  205.1   0.9   2   2   1.5e-33     2e-29  101.1   0.1     1    85   100   185   100   185 0.99 Lumazine binding domain
PGI                  PF00342.14   486 seq434_BIOID50575    -            549  8.9e-235  779.5   0.1   1   1  7.4e-239    1e-234  779.3   0.0     1   486    52   541    52   541 0.99 Phosphoglucose isomerase
DinI                 PF06183.8     65 seq435_BIOID50575    -             59   5.4e-07   29.4   0.0   1   1     6e-11   8.2e-07   28.8   0.0     1    27    16    42    16    51 0.92 DinI-like family
UPF0259              PF06790.6    248 seq436_BIOID50575    -            247  1.6e-102  342.0  19.0   1   1  1.3e-106  1.8e-102  341.9  13.2     1   247     1   246     1   247 0.99 Uncharacterised protein family (UPF0259)
RuvB_N               PF05496.7    234 seq442_BIOID50575    -            336  9.5e-116  384.7   0.1   1   1  4.3e-119  1.2e-115  384.3   0.0     3   233     8   238     6   239 0.98 Holliday junction DNA helicase ruvB N-terminus
RuvB_C               PF05491.8     76 seq442_BIOID50575    -            336     3e-33  113.1   0.0   1   1   2.2e-36   6.1e-33  112.1   0.0     1    75   256   330   256   331 0.98 Holliday junction DNA helicase ruvB C-terminus
AAA                  PF00004.24   132 seq442_BIOID50575    -            336   8.3e-20   71.2   0.0   1   1   6.5e-23   1.8e-19   70.1   0.0     1   130    58   181    58   183 0.94 ATPase family associated with various cellular activities (AAA)
DUF2058              PF09831.4    177 seq443_BIOID50575    -            179     6e-64  215.0   9.4   1   1     5e-68   6.8e-64  214.8   6.5     1   177     5   179     5   179 0.99 Uncharacterized protein conserved in bacteria (DUF2058)
DUF406               PF04175.7     94 seq445_BIOID50575    -             99     2e-28   98.5   3.2   1   1   1.6e-32   2.2e-28   98.4   2.2     4    94     3    96     1    96 0.96 Protein of unknown function (DUF406)
HycI                 PF01750.13   130 seq447_BIOID50575    -            164   1.8e-35  121.2   0.1   1   1   1.5e-39   2.1e-35  120.9   0.0     1   129    20   147    20   148 0.97 Hydrogenase maturation protease
CoA_trans            PF01144.18   217 seq448_BIOID50575    -            531   1.9e-57  193.7   0.1   1   1   3.4e-61   4.7e-57  192.5   0.1     2   216    16   252    15   253 0.98 Coenzyme A transferase
Molybdop_Fe4S4       PF04879.11    55 seq450_BIOID50575    -            195   2.2e-21   75.3   0.2   1   1   2.6e-24   1.8e-20   72.4   0.1     2    55    44   104    43   104 0.96 Molybdopterin oxidoreductase Fe4S4 domain
Molybdopterin        PF00384.17   432 seq450_BIOID50575    -            195   2.4e-06   26.4   0.1   1   1   4.2e-10   2.9e-06   26.1   0.0     1    35   107   139   107   190 0.79 Molybdopterin oxidoreductase
HEAT_2               PF13646.1     88 seq451_BIOID50575    -             69   4.3e-08   33.2   0.0   1   1   7.8e-12   5.3e-08   32.9   0.0     3    58    11    67     8    69 0.93 HEAT repeats
HEAT_EZ              PF13513.1     55 seq451_BIOID50575    -             69   1.8e-05   25.0   0.1   1   1     3e-08    0.0002   21.6   0.0     6    55    26    67    25    67 0.84 HEAT-like repeat
Usp                  PF00582.21   140 seq456_BIOID50575    -            142   3.2e-17   62.8   0.0   1   1   2.7e-21   3.7e-17   62.7   0.0     2   140     3   138     2   138 0.95 Universal stress protein family
Methyltransf_11      PF08241.7     95 seq461_BIOID50575    -            240   2.3e-12   47.1   0.0   1   1   2.6e-16   3.6e-12   46.4   0.0    45    95    67   125    50   125 0.83 Methyltransferase domain
Carboxyl_trans       PF01039.17   493 seq462_BIOID50575    -            332   1.3e-19   69.8   0.0   1   1     2e-23   2.7e-19   68.7   0.0     7   181    82   269    79   330 0.77 Carboxyl transferase domain
DUF3457              PF11939.3    156 seq463_BIOID50575    -            162   1.3e-43  148.0   0.0   1   1   1.1e-47   1.5e-43  147.8   0.0     3   155    10   157     8   158 0.98 Protein of unknown function (DUF3457)
IspA                 PF04279.10   176 seq464_BIOID50575    -            179     6e-72  241.1  22.8   1   1   4.9e-76   6.7e-72  241.0  15.8     1   175     1   175     1   176 0.99 Intracellular septation protein A
PaaX_C               PF08223.6    172 seq465_BIOID50575    -            151   5.4e-34  117.2   1.8   1   1   4.6e-38   6.2e-34  117.0   1.3    66   172     2   109     1   109 0.95 PaaX-like protein C-terminal domain
DNA_binding_1        PF01035.15    85 seq466_BIOID50575    -            171   5.9e-33  112.3   0.0   1   1   1.2e-36   8.2e-33  111.8   0.0     1    82    87   168    87   171 0.98 6-O-methylguanine DNA methyltransferase, DNA binding domain
Methyltransf_1N      PF02870.10    77 seq466_BIOID50575    -            171   5.6e-19   68.3   0.0   1   1   1.1e-22   7.5e-19   67.9   0.0     2    76     4    83     3    84 0.97 6-O-methylguanine DNA methyltransferase, ribonuclease-like domain
TetR_C_2             PF08361.6    121 seq469_BIOID50575    -            220   1.4e-46  157.2   0.6   1   1   5.2e-50   2.4e-46  156.4   0.1     1   120    84   202    84   203 0.99 MAATS-type transcriptional repressor, C-terminal region
TetR_N               PF00440.18    47 seq469_BIOID50575    -            220     2e-18   65.6   0.0   1   1   1.3e-21   5.9e-18   64.1   0.0     1    47    16    62    16    62 0.98 Bacterial regulatory proteins, tetR family
TetR_C_4             PF08359.6    133 seq469_BIOID50575    -            220   2.3e-06   27.4   0.2   1   1   1.9e-09   8.6e-06   25.5   0.0    72   126   139   193   120   201 0.91 YsiA-like protein, C-terminal region
S-methyl_trans       PF02574.11   305 seq473_BIOID50575    -           1232  5.9e-105  350.7   0.1   1   1    4e-108  1.1e-104  349.9   0.1     1   304    21   331    21   332 0.98 Homocysteine S-methyltransferase
Met_synt_B12         PF02965.12   136 seq473_BIOID50575    -           1232   9.2e-54  180.5   0.0   1   1     9e-57   2.4e-53  179.2   0.0     1   136  1060  1197  1060  1197 0.99 Vitamin B12 dependent methionine synthase, activation domain
Pterin_bind          PF00809.17   210 seq473_BIOID50575    -           1232   1.5e-48  164.8   0.4   1   1   1.7e-51   4.6e-48  163.2   0.3     1   210   361   573   361   573 0.98 Pterin binding enzyme
B12-binding_2        PF02607.12    79 seq473_BIOID50575    -           1232   4.3e-21   74.6   0.0   1   1   6.5e-24   1.8e-20   72.6   0.0     4    79   664   739   662   739 0.96 B12 binding domain
B12-binding          PF02310.14   121 seq473_BIOID50575    -           1232   6.2e-20   71.1   0.2   1   1   1.8e-22     5e-19   68.2   0.1     2    94   753   845   752   856 0.93 B12 binding domain
Gly_kinase           PF02595.10   378 seq476_BIOID50575    -            381  1.7e-183  609.4  20.0   1   1  1.4e-187  1.9e-183  609.2  13.9     1   377     1   377     1   378 1.00 Glycerate kinase family
Molybdopterin        PF00384.17   432 seq478_BIOID50575    -            803   9.9e-25   87.0   0.0   1   1   3.2e-25   2.2e-21   75.9   0.0   103   379     2   377     1   381 0.85 Molybdopterin oxidoreductase
Molydop_binding      PF01568.16   109 seq478_BIOID50575    -            803   5.6e-17   61.4   0.1   1   1     3e-20     2e-16   59.6   0.1     4   108   681   796   678   797 0.93 Molydopterin dinucleotide binding domain
DUF3987              PF13148.1    375 seq479_BIOID50575    -            394   5.9e-94  314.5   0.0   1   1   5.2e-98   7.1e-94  314.3   0.0     2   323    52   372    51   392 0.97 Protein of unknown function (DUF3987)
NusG                 PF02357.14    92 seq480_BIOID50575    -            162   3.6e-22   78.2   0.0   1   1   3.7e-26     5e-22   77.8   0.0     2    91     3    90     2    91 0.92 Transcription termination factor nusG
HlyD                 PF00529.15   306 seq481_BIOID50575    -            397   1.4e-80  270.8  14.4   1   1     4e-84   1.4e-80  270.8  10.0     1   306    64   361    64   361 0.99 HlyD family secretion protein
HlyD_2               PF12700.2    328 seq481_BIOID50575    -            397   4.6e-19   68.6   1.0   1   1   1.7e-22   5.9e-19   68.2   0.7     2   328    45   361    44   361 0.79 HlyD family secretion protein
HlyD_3               PF13437.1    105 seq481_BIOID50575    -            397     2e-12   47.2   4.5   1   1   1.5e-13   5.1e-10   39.5   0.2     2   105   176   290   175   290 0.89 HlyD family secretion protein
Biotin_lipoyl_2      PF13533.1     50 seq481_BIOID50575    -            397   7.2e-11   41.4   9.5   1   1   9.9e-11   3.4e-07   29.7   0.1     4    49    67   121    48   122 0.89 Biotin-lipoyl like
Peptidase_M16        PF00675.15   149 seq482_BIOID50575    -            931   5.1e-43  146.2   5.3   1   1   1.1e-45   7.3e-42  142.5   0.0     1   148    46   203    46   204 0.96 Insulinase (Peptidase family M16)
Peptidase_M16_C      PF05193.16   184 seq482_BIOID50575    -            931   8.2e-43  146.1   1.2   1   2   2.1e-26   1.4e-22   80.1   0.1     2   182   207   386   206   388 0.86 Peptidase M16 inactive domain
Peptidase_M16_C      PF05193.16   184 seq482_BIOID50575    -            931   8.2e-43  146.1   1.2   2   2   2.7e-20   1.8e-16   60.2   0.0    15   183   698   862   686   863 0.92 Peptidase M16 inactive domain
DAHP_synth_1         PF00793.15   272 seq484_BIOID50575    -            379  2.6e-102  341.0   0.0   1   1  2.3e-106  3.2e-102  340.7   0.0     8   271    64   363    43   364 0.96 DAHP synthetase I family
HypA                 PF01155.14   113 seq486_BIOID50575    -            113   2.5e-35  120.4   6.4   1   1     2e-39   2.8e-35  120.3   4.5     1   113     1   113     1   113 0.99 Hydrogenase expression/synthesis hypA family
Hexapep              PF00132.19    36 seq488_BIOID50575    -            196   1.7e-16   58.7  14.7   1   3   9.6e-10   1.3e-05   24.3   0.0     3    36    12    45    10    45 0.90 Bacterial transferase hexapeptide (six repeats)
Hexapep              PF00132.19    36 seq488_BIOID50575    -            196   1.7e-16   58.7  14.7   2   3   5.5e-08   0.00075   18.7   1.4     1    34    71   103    71   103 0.97 Bacterial transferase hexapeptide (six repeats)
Hexapep              PF00132.19    36 seq488_BIOID50575    -            196   1.7e-16   58.7  14.7   3   3   1.5e-12     2e-08   33.2   1.9     1    35    88   122    88   123 0.95 Bacterial transferase hexapeptide (six repeats)
Transposase_mut      PF00872.13   381 seq490_BIOID50575    -            511   2.8e-84  282.7   0.0   1   1   7.3e-88     5e-84  281.9   0.0    76   335     1   258     1   262 0.99 Transposase, Mutator family
MULE                 PF10551.4     93 seq490_BIOID50575    -            511   1.8e-11   43.9   0.0   1   1     1e-14   7.1e-11   42.0   0.0    16    91   110   185    96   187 0.84 MULE transposase domain
Response_reg         PF00072.19   112 seq496_BIOID50575    -            225   1.6e-29  102.0   0.0   1   1   3.4e-33   2.3e-29  101.5   0.0     1   111     4   112     4   113 0.98 Response regulator receiver domain
Trans_reg_C          PF00486.23    77 seq496_BIOID50575    -            225   2.1e-22   78.7   0.0   1   1   6.4e-26   4.4e-22   77.6   0.0     2    77   148   223   146   223 0.97 Transcriptional regulatory protein, C terminal
4HBT                 PF03061.17    79 seq498_BIOID50575    -            132   4.9e-18   64.9   0.3   1   1   4.7e-22   6.5e-18   64.5   0.2     1    74    26    98    26   102 0.96 Thioesterase superfamily
cNMP_binding         PF00027.24    91 seq499_BIOID50575    -            264   5.3e-16   58.1   0.0   1   1     2e-19     9e-16   57.3   0.0     4    90    66   151    63   152 0.95 Cyclic nucleotide-binding domain
Crp                  PF00325.15    32 seq499_BIOID50575    -            264   3.7e-15   54.9   1.4   1   1   9.7e-19   4.4e-15   54.7   0.3     1    32   207   238   207   238 0.97 Bacterial regulatory proteins, crp family
HTH_Crp_2            PF13545.1     76 seq499_BIOID50575    -            264   5.5e-13   48.4   0.0   1   1   2.2e-16     1e-12   47.5   0.0     1    76   182   256   182   256 0.96 Crp-like helix-turn-helix domain
DUF977               PF06163.6    127 seq500_BIOID50575    -            140   1.7e-63  211.9   0.3   1   1   1.4e-67   1.9e-63  211.7   0.2     1   126     1   135     1   136 0.99 Bacterial protein of unknown function (DUF977)
DUF4102              PF13356.1     89 seq501_BIOID50575    -            438   5.3e-21   74.2   0.3   1   1   3.1e-24   2.1e-20   72.2   0.1     1    88     5    99     5   100 0.90 Domain of unknown function (DUF4102)
Phage_integrase      PF00589.17   173 seq501_BIOID50575    -            438   1.6e-12   47.2   0.2   1   1   6.3e-16   4.3e-12   45.9   0.0     2   166   232   400   231   406 0.76 Phage integrase family
HupF_HypC            PF01455.13    68 seq502_BIOID50575    -             82   2.6e-26   91.2   0.8   1   1   2.2e-30     3e-26   91.0   0.5     1    68     1    73     1    73 0.98 HupF/HypC family
Fe-ADH               PF00465.14   366 seq505_BIOID50575    -            404  1.4e-111  372.5   7.7   1   1  2.3e-115  1.6e-111  372.4   5.4     1   366    36   396    36   396 0.94 Iron-containing alcohol dehydrogenase
Fe-ADH_2             PF13685.1    250 seq505_BIOID50575    -            404   1.7e-16   60.1   3.4   1   1   6.8e-13   4.7e-09   35.8   0.0     3    97    42   137    40   143 0.93 Iron-containing alcohol dehydrogenase
Pertactin            PF03212.9    121 seq507_BIOID50575    -            771   5.2e-46  155.1   3.2   1   1   3.1e-49   2.1e-45  153.2   2.2     1   120   413   538   413   539 0.97 Pertactin
Autotransporter      PF03797.14   265 seq507_BIOID50575    -            771   7.3e-35  120.4  13.3   1   1   1.1e-38   7.3e-35  120.4   9.2     3   191   581   764   579   771 0.95 Autotransporter beta-domain
YihI                 PF04220.7    169 seq508_BIOID50575    -            169   3.4e-56  189.0  15.5   1   1   2.8e-60   3.9e-56  188.9  10.8     3   167     5   165     2   167 0.94 Der GTPase activator (YihI)
EamA                 PF00892.15   126 seq509_BIOID50575    -            312   1.3e-47  160.8  35.9   1   2   2.4e-25   1.7e-21   76.4  11.3     1   125    31   152    31   153 0.93 EamA-like transporter family
EamA                 PF00892.15   126 seq509_BIOID50575    -            312   1.3e-47  160.8  35.9   2   2     1e-29   7.1e-26   90.6   8.1     1   125   173   300   173   301 0.97 EamA-like transporter family
Mur_ligase_M         PF08245.7    189 seq510_BIOID50575    -            422   3.5e-14   53.1   0.0   1   1   1.2e-17     8e-14   51.9   0.0     1   114    54   201    54   268 0.81 Mur ligase middle domain
Mur_ligase_C         PF02875.16    91 seq510_BIOID50575    -            422     3e-07   30.2   0.0   1   1   1.1e-10   7.2e-07   29.0   0.0     2    68   287   346   286   366 0.83 Mur ligase family, glutamate ligase domain
AAA_5                PF07728.9    139 seq511_BIOID50575    -            498   5.8e-25   87.5   0.0   1   1     4e-28   1.1e-24   86.6   0.0     1   139    41   171    41   171 0.92 AAA domain (dynein-related subfamily)
DUF3763              PF12592.3     57 seq511_BIOID50575    -            498   4.1e-22   77.4   1.3   1   1   4.1e-25   1.1e-21   76.0   0.9     3    57   444   498   442   498 0.97 Protein of unknown function (DUF3763)
Acyl-CoA_dh_1        PF00441.19   150 seq512_BIOID50575    -            384     4e-46  156.6   4.6   1   1   1.8e-49   6.2e-46  156.0   3.2     1   150   229   378   229   378 0.98 Acyl-CoA dehydrogenase, C-terminal domain
Acyl-CoA_dh_2        PF08028.6    134 seq512_BIOID50575    -            384   1.4e-18   67.3   2.4   1   1   6.2e-22   2.1e-18   66.7   1.7     3   125   246   358   244   361 0.96 Acyl-CoA dehydrogenase, C-terminal domain
Acyl-CoA_dh_N        PF02771.11   113 seq512_BIOID50575    -            384   3.6e-17   62.8   0.0   1   1   2.3e-20   7.7e-17   61.7   0.0     1   105     7   109     7   115 0.92 Acyl-CoA dehydrogenase, N-terminal domain
Acyl-CoA_dh_M        PF02770.14    52 seq512_BIOID50575    -            384   5.7e-15   54.4   0.0   1   1   3.5e-18   1.2e-14   53.4   0.0     1    50   122   171   122   173 0.98 Acyl-CoA dehydrogenase, middle domain
OpuAC                PF04069.7    257 seq513_BIOID50575    -            305   1.4e-60  204.7   4.2   1   1   1.2e-64   1.6e-60  204.5   2.9     2   257    26   300    25   300 0.96 Substrate binding domain of ABC-type glycine betaine transport system
RNase_T              PF00929.19   164 seq514_BIOID50575    -            246     5e-40  137.3   0.4   1   1   9.7e-44   1.3e-39  135.9   0.1     1   164    12   178    12   178 0.93 Exonuclease
Aldo_ket_red         PF00248.16   283 seq520_BIOID50575    -            286   2.1e-54  184.1   0.0   1   1   1.8e-58   2.4e-54  183.9   0.0     1   281    15   283    15   285 0.96 Aldo/keto reductase family
MFS_1                PF07690.11   354 seq521_BIOID50575    -            410   1.1e-32  113.0  45.1   1   1   1.6e-36   1.1e-32  113.0  31.3     6   348    23   355    18   364 0.78 Major Facilitator Superfamily
Sugar_tr             PF00083.19   451 seq521_BIOID50575    -            410     1e-07   30.8  15.1   1   1   1.5e-11     1e-07   30.8  10.4    49   215    51   209    21   213 0.90 Sugar (and other) transporter
Gly_radical          PF01228.16   106 seq522_BIOID50575    -            127     1e-25   89.9   0.1   1   1   1.1e-29   1.6e-25   89.4   0.0    20   106    16   108     4   108 0.86 Glycine radical
BCCT                 PF02028.12   485 seq527_BIOID50575    -            667  2.4e-195  649.3  43.4   1   1    2e-199  2.7e-195  649.1  30.1     1   485    21   506    21   506 0.98 BCCT family transporter
GFO_IDH_MocA         PF01408.17   120 seq528_BIOID50575    -            359   1.6e-25   89.8   0.0   1   1   5.6e-29   2.6e-25   89.1   0.0     1   120    18   135    18   135 0.96 Oxidoreductase family, NAD-binding Rossmann fold
GFO_IDH_MocA_C       PF02894.12   115 seq528_BIOID50575    -            359   4.3e-18   65.0   0.0   1   1   1.6e-21   7.3e-18   64.3   0.0     1   115   147   254   147   254 0.97 Oxidoreductase family, C-terminal alpha/beta domain
Semialdhyde_dh       PF01118.19   121 seq528_BIOID50575    -            359   4.3e-06   26.9   0.0   1   1   1.6e-09   7.2e-06   26.2   0.0     1    95    19   107    19   113 0.88 Semialdehyde dehydrogenase, NAD binding domain
OapA                 PF04225.7     85 seq529_BIOID50575    -            224   5.8e-35  118.9   0.0   1   1   1.2e-38   8.1e-35  118.4   0.0     1    84   139   223   139   224 0.98 Opacity-associated protein A LysM-like domain
OapA_N               PF08525.6     30 seq529_BIOID50575    -            224     9e-10   37.8   0.4   1   1   1.9e-13   1.3e-09   37.3   0.3     1    30    34    63    34    63 0.96 Opacity-associated protein A N-terminal motif
ACR_tran             PF00873.14  1021 seq530_BIOID50575    -           1049         0 1473.8  17.9   1   1         0         0 1473.6  12.4     1  1021     1  1030     1  1030 1.00 AcrB/AcrD/AcrF family
PDH                  PF02153.12   258 seq531_BIOID50575    -            373   4.6e-32  110.7   0.0   1   1   2.5e-35   1.1e-31  109.5   0.0    38   257   135   344   124   345 0.93 Prephenate dehydrogenase
CM_2                 PF01817.16    81 seq531_BIOID50575    -            373   4.6e-24   84.2   0.2   1   1   2.2e-27     1e-23   83.1   0.1     1    80     9    88     9    89 0.98 Chorismate mutase type II
DUF2886              PF11102.3    200 seq533_BIOID50575    -            212   6.1e-56  189.0   0.9   1   1     5e-60   6.9e-56  188.8   0.6     1   199    13   206    13   207 0.98 Protein of unknown function (DUF2886)
DUF2618              PF10940.3     40 seq534_BIOID50575    -             34     1e-09   37.8   4.0   1   1   7.6e-14     1e-09   37.8   2.8     3    31     5    33     3    34 0.93 Protein of unknown function (DUF2618)
Radical_SAM          PF04055.16   166 seq535_BIOID50575    -            457   3.7e-15   56.3   0.0   1   1     8e-19   5.4e-15   55.8   0.0     2   164    57   227    56   229 0.79 Radical SAM superfamily
HemN_C               PF06969.11    66 seq535_BIOID50575    -            457     4e-12   45.8   0.3   1   1   2.7e-15   1.8e-11   43.7   0.0     1    66   363   431   363   431 0.94 HemN C-terminal domain
Usp                  PF00582.21   140 seq537_BIOID50575    -            316   1.9e-33  115.5   0.0   1   2   4.8e-21   6.6e-17   61.9   0.0     1   140     3   146     3   146 0.98 Universal stress protein family
Usp                  PF00582.21   140 seq537_BIOID50575    -            316   1.9e-33  115.5   0.0   2   2   6.6e-18   9.1e-14   51.7   0.1    16   140   174   300   156   300 0.88 Universal stress protein family
YCII                 PF03795.9     95 seq543_BIOID50575    -            130   3.1e-29  100.8   0.0   1   1   5.4e-33   3.7e-29  100.6   0.0     2    95    34   127    33   127 0.99 YCII-related domain
HTH_3                PF01381.17    55 seq544_BIOID50575    -            131   2.5e-10   39.9   0.0   1   1   1.6e-13   1.1e-09   37.8   0.0     1    53    34    86    34    87 0.96 Helix-turn-helix
HTH_19               PF12844.2     64 seq544_BIOID50575    -            131   2.2e-07   30.6   0.1   1   1   1.6e-10   1.1e-06   28.4   0.0     8    56    38    86    32    93 0.90 Helix-turn-helix domain
OKR_DC_1             PF01276.15   417 seq545_BIOID50575    -            735  6.5e-199  660.5   0.0   1   1  1.7e-202  7.9e-199  660.3   0.0     1   417   112   554   112   554 0.99 Orn/Lys/Arg decarboxylase, major domain
OKR_DC_1_C           PF03711.10   137 seq545_BIOID50575    -            735     2e-53  180.0   0.2   1   1   1.2e-56   5.6e-53  178.5   0.1     1   135   579   710   579   712 0.98 Orn/Lys/Arg decarboxylase, C-terminal domain
OKR_DC_1_N           PF03709.10   115 seq545_BIOID50575    -            735     1e-24   86.6   0.0   1   1   4.1e-28   1.9e-24   85.8   0.0     1   115     7   106     7   106 0.99 Orn/Lys/Arg decarboxylase, N-terminal domain
SBP_bac_9            PF01297.12   256 seq548_BIOID50575    -            352   2.5e-61  207.0   0.0   1   1   2.1e-65   2.8e-61  206.8   0.0     1   256    70   349    70   349 0.90 Periplasmic solute binding protein family
BPD_transp_1         PF00528.17   185 seq550_BIOID50575    -            385   9.9e-22   77.2  23.1   1   1   7.3e-26   9.9e-22   77.2  16.0     1   178   195   378   191   383 0.89 Binding-protein-dependent transport system inner membrane component
Aldedh               PF00171.17   462 seq551_BIOID50575    -            470  3.4e-141  470.6   2.1   1   1    3e-145    4e-141  470.3   1.5    10   462    18   465    11   465 0.97 Aldehyde dehydrogenase family
Dimer_Tnp_Tn5        PF02281.11   109 seq553_BIOID50575    -            199   6.2e-14   51.9   0.1   1   1   7.3e-18     1e-13   51.2   0.0    10   101   107   194    97   198 0.84 Transposase Tn5 dimerisation domain
EutH                 PF04346.7    354 seq554_BIOID50575    -            408    2e-147  490.6  45.9   1   1  1.7e-151  2.3e-147  490.4  31.8     1   353     1   391     1   392 0.98 Ethanolamine utilisation protein, EutH
DUF2773              PF10971.3     81 seq555_BIOID50575    -            768   1.8e-43  146.2   2.6   1   1   3.9e-47   5.4e-43  144.7   1.4     1    81   688   768   688   768 0.99 Protein of unknown function (DUF2773)
Caps_synth_GfcC      PF06251.6    229 seq556_BIOID50575    -            245     1e-90  302.7   0.0   1   1   8.6e-95   1.2e-90  302.6   0.0     2   229    20   245    19   245 0.99 Capsule biosynthesis GfcC
SPOR                 PF05036.8     76 seq558_BIOID50575    -            220   2.1e-11   43.6   0.0   1   1   2.3e-15   3.1e-11   43.1   0.0     2    74   141   214   140   216 0.94 Sporulation related domain
GSP_synth            PF03738.9     97 seq560_BIOID50575    -            619   1.5e-27   95.5   0.1   1   1     6e-31   4.1e-27   94.1   0.1     2    96   382   495   381   496 0.94 Glutathionylspermidine synthase preATP-grasp
CHAP                 PF05257.11   125 seq560_BIOID50575    -            619   1.8e-23   82.4   0.0   1   1   5.5e-27   3.8e-23   81.3   0.0     7   124    45   175    39   176 0.94 CHAP domain
GntR                 PF00392.16    64 seq561_BIOID50575    -            258   6.7e-23   79.7   0.2   1   1   1.9e-26   1.3e-22   78.8   0.1     1    64     9    72     9    72 0.99 Bacterial regulatory proteins, gntR family
FCD                  PF07729.7    125 seq561_BIOID50575    -            258   9.3e-19   67.8   5.0   1   1   2.1e-22   1.4e-18   67.2   3.5     1   125    96   220    96   220 0.90 FCD domain
LysR_substrate       PF03466.15   209 seq562_BIOID50575    -            308   3.8e-42  143.6   0.1   1   1   7.3e-46     5e-42  143.2   0.0     3   206   102   303   100   305 0.97 LysR substrate binding domain
HTH_1                PF00126.22    60 seq562_BIOID50575    -            308   3.1e-16   58.7   0.1   1   1   9.5e-20   6.5e-16   57.7   0.1     1    60    18    77    18    77 0.96 Bacterial regulatory helix-turn-helix protein, lysR family
VWA_CoxE             PF05762.9    222 seq567_BIOID50575    -            483   3.5e-12   45.8   0.2   1   1   8.4e-16   1.1e-11   44.1   0.0    56   196   319   459   284   465 0.82 VWA domain containing CoxE-like protein
DUF445               PF04286.7    367 seq568_BIOID50575    -            426    3e-105  352.6   2.5   1   1  2.5e-109  3.4e-105  352.4   1.7     1   366    44   417    44   418 0.99 Protein of unknown function (DUF445)
TrkA_N               PF02254.13   116 seq569_BIOID50575    -            423   8.1e-21   74.0   0.2   1   1   1.8e-24   1.2e-20   73.4   0.2     1   116   252   371   252   371 0.93 TrkA-N domain
Ion_trans_2          PF07885.11    79 seq569_BIOID50575    -            423   5.5e-15   54.7   7.5   1   1   8.1e-19   5.5e-15   54.7   5.2     2    74   155   227   154   232 0.89 Ion channel
LysR_substrate       PF03466.15   209 seq570_BIOID50575    -            310   1.9e-25   89.1   0.0   1   1   5.1e-29   3.5e-25   88.2   0.0     2   206    88   290    87   292 0.95 LysR substrate binding domain
HTH_1                PF00126.22    60 seq570_BIOID50575    -            310   8.8e-21   73.2   0.2   1   1   2.1e-24   1.5e-20   72.5   0.1     4    59     7    62     5    63 0.95 Bacterial regulatory helix-turn-helix protein, lysR family
Fer4_11              PF13247.1     99 seq571_BIOID50575    -            294   1.2e-29  101.9  13.1   1   1   1.8e-32   2.2e-29  101.1   5.5     2    98    92   188    91   189 0.94 4Fe-4S dicluster domain
Form-deh_trans       PF09163.6     44 seq571_BIOID50575    -            294   7.8e-20   69.9   0.0   1   1   1.1e-22   1.4e-19   69.1   0.0     1    44   246   289   246   290 0.96 Formate dehydrogenase N, transmembrane
Fer4_7               PF12838.2     52 seq571_BIOID50575    -            294   4.9e-15   55.5  25.2   1   1   8.3e-11     1e-07   32.0   5.6     1    50    38   114    38   117 0.90 4Fe-4S dicluster domain
Fer4_9               PF13187.1     55 seq571_BIOID50575    -            294   3.3e-13   49.5  27.2   1   1   4.6e-11   5.7e-08   32.7   7.7     1    55   132   184   132   184 0.97 4Fe-4S dicluster domain
Fer4_10              PF13237.1     52 seq571_BIOID50575    -            294   2.6e-12   46.2  27.8   1   1   3.4e-11   4.2e-08   32.7   7.1     2    52    93   144    92   144 0.86 4Fe-4S dicluster domain
Fer4_2               PF12797.2     22 seq571_BIOID50575    -            294   3.3e-10   39.1  34.5   1   1   6.4e-09     8e-06   25.3   2.4     4    20    33    49    31    51 0.91 4Fe-4S binding domain
Fer4_3               PF12798.2     15 seq571_BIOID50575    -            294   9.7e-08   31.9  41.1   1   3   0.00035      0.43   11.1   3.8     1    15   100   117   100   117 0.89 4Fe-4S binding domain
Fer4_3               PF12798.2     15 seq571_BIOID50575    -            294   9.7e-08   31.9  41.1   2   3   6.7e-05     0.083   13.3   2.9     1    14   133   146   133   147 0.94 4Fe-4S binding domain
Fer4_3               PF12798.2     15 seq571_BIOID50575    -            294   9.7e-08   31.9  41.1   3   3   3.4e-06    0.0042   17.4   2.5     1    15   160   183   160   183 0.98 4Fe-4S binding domain
Fer4_4               PF12800.2     17 seq571_BIOID50575    -            294   3.1e-07   30.0  31.6   1   2   4.7e-05     0.059   13.6   1.8     3    15    38    50    36    56 0.91 4Fe-4S binding domain
Fer4_4               PF12800.2     17 seq571_BIOID50575    -            294   3.1e-07   30.0  31.6   2   2     1e-07   0.00013   21.9   1.8     1    17   130   146   130   146 0.92 4Fe-4S binding domain
Fer4                 PF00037.22    24 seq571_BIOID50575    -            294   3.1e-07   29.6  37.3   1   1   4.1e-08   5.1e-05   22.5   2.0     5    22   130   147   126   149 0.87 4Fe-4S binding domain
DUF1283              PF06932.6     85 seq574_BIOID50575    -            113     1e-46  156.7   6.7   1   1   8.7e-51   1.2e-46  156.5   4.7     1    85    29   113    29   113 0.99 Protein of unknown function (DUF1283)
DUF940               PF06082.6    658 seq577_BIOID50575    -            698  4.3e-258  858.1  13.4   1   1  3.5e-262  4.8e-258  857.9   9.3     1   658    29   693    29   693 0.97 Bacterial putative lipoprotein (DUF940)
adh_short            PF00106.20   167 seq580_BIOID50575    -            263   1.2e-25   90.2   0.0   1   1   3.2e-29   1.5e-25   89.9   0.0     2   165     7   184     6   186 0.92 short chain dehydrogenase
adh_short_C2         PF13561.1    243 seq580_BIOID50575    -            263   9.5e-16   58.2   0.0   1   1   2.5e-19   1.1e-15   57.9   0.0     1   243    12   259    12   259 0.91 Enoyl-(Acyl carrier protein) reductase
KR                   PF08659.5    181 seq580_BIOID50575    -            263   4.2e-10   39.4   0.0   1   1   1.4e-13   6.6e-10   38.8   0.0     3   166     8   184     7   191 0.86 KR domain
Peptidase_M23        PF01551.17    96 seq582_BIOID50575    -            440   2.3e-34  117.2   0.2   1   1   1.4e-37   4.8e-34  116.1   0.2     2    96   313   407   312   407 0.98 Peptidase family M23
OapA                 PF04225.7     85 seq582_BIOID50575    -            440   8.3e-11   41.5   0.5   1   1   3.5e-11   1.2e-07   31.3   0.0     3    81    96   172    94   176 0.88 Opacity-associated protein A LysM-like domain
LysM                 PF01476.15    44 seq582_BIOID50575    -            440   9.3e-08   31.7   0.9   1   1     6e-11     2e-07   30.6   0.1     1    43    98   141    98   142 0.94 LysM domain
OapA_N               PF08525.6     30 seq582_BIOID50575    -            440   3.5e-07   29.6   0.2   1   1   1.8e-10     6e-07   28.9   0.2     2    29    11    39    10    40 0.92 Opacity-associated protein A N-terminal motif
Acetyltransf_3       PF13302.1    142 seq583_BIOID50575    -            186   5.7e-23   81.6   0.0   1   1     4e-26   7.7e-23   81.2   0.0     3   141     8   140     7   141 0.80 Acetyltransferase (GNAT) domain
Acetyltransf_4       PF13420.1    155 seq583_BIOID50575    -            186   7.2e-15   55.1   0.6   1   1   4.7e-18   9.1e-15   54.8   0.4     1   152     9   158     9   160 0.93 Acetyltransferase (GNAT) domain
Acetyltransf_1       PF00583.19    83 seq583_BIOID50575    -            186     6e-15   54.9   0.1   1   1   4.5e-18   8.9e-15   54.3   0.1     2    82    63   140    62   141 0.97 Acetyltransferase (GNAT) family
Acetyltransf_8       PF13523.1    152 seq583_BIOID50575    -            186   1.2e-13   51.1   0.2   1   1   8.2e-17   1.6e-13   50.6   0.2     1   141     9   145     9   157 0.89 Acetyltransferase (GNAT) domain
Acetyltransf_7       PF13508.1     79 seq583_BIOID50575    -            186   3.7e-07   30.1   0.2   1   1   3.4e-10   6.7e-07   29.2   0.1     2    78    56   141    55   142 0.80 Acetyltransferase (GNAT) domain
Acetyltransf_10      PF13673.1    117 seq583_BIOID50575    -            186   1.3e-05   25.1   0.0   1   1   9.3e-09   1.8e-05   24.7   0.0     1   117    16   140    16   140 0.75 Acetyltransferase (GNAT) domain
FR47                 PF08445.5     86 seq583_BIOID50575    -            186   2.1e-05   24.0   0.0   1   1   1.9e-08   3.8e-05   23.2   0.0    26    79    87   142    69   150 0.92 FR47-like protein
MS_channel           PF00924.13   206 seq584_BIOID50575    -            343   1.1e-63  214.2   0.4   1   1   7.9e-68   1.1e-63  214.2   0.3     2   205   120   323   119   324 0.99 Mechanosensitive ion channel
Colicin_V            PF02674.11   146 seq585_BIOID50575    -            162   9.8e-35  119.4  14.4   1   1   8.6e-39   1.2e-34  119.1  10.0     1   141     4   141     4   146 0.95 Colicin V production protein
ABC_tran             PF00005.22   118 seq586_BIOID50575    -            308   8.5e-23   80.8   0.0   1   1   2.1e-26   1.5e-22   80.0   0.0     1   117    41   162    41   163 0.93 ABC transporter
EutA                 PF06277.6    473 seq593_BIOID50575    -            467  1.6e-174  580.8   0.0   1   1  1.4e-178    2e-174  580.5   0.0     2   473     5   466     4   466 0.98 Ethanolamine utilisation protein EutA
Phage_integrase      PF00589.17   173 seq594_BIOID50575    -            337   7.2e-66  220.9   0.0   1   1     4e-69   1.8e-65  219.6   0.0     2   171   116   317   115   319 0.99 Phage integrase family
Phage_integr_N2      PF13495.1     85 seq594_BIOID50575    -            337   9.9e-30  102.6   0.1   1   1   4.5e-33     2e-29  101.6   0.0     2    85    17   100    16   100 0.98 Phage integrase, N-terminal SAM-like domain
SNARE_assoc          PF09335.6    123 seq595_BIOID50575    -            220   1.6e-22   79.8   5.4   1   1   1.2e-26   1.6e-22   79.8   3.7     1   123    48   174    48   174 0.96 SNARE associated Golgi protein
Glutaminase          PF04960.10   286 seq597_BIOID50575    -            308  6.9e-127  422.1   0.1   1   1  5.8e-131    8e-127  422.0   0.0     1   286    24   308    24   308 1.00 Glutaminase
ETF                  PF01012.16   164 seq598_BIOID50575    -            254   3.8e-32  111.1   0.7   1   1     4e-36   5.4e-32  110.6   0.5     8   164    28   183    22   183 0.92 Electron transfer flavoprotein domain
Cytochrom_B_N        PF00033.14   188 seq599_BIOID50575    -            217   1.4e-20   73.3  19.2   1   1   2.5e-24   1.7e-20   73.0  13.3     4   188    10   186     7   186 0.92 Cytochrome b(N-terminal)/b6/petB
Ni_hydr_CYTB         PF01292.15   182 seq599_BIOID50575    -            217   1.4e-18   66.8  17.8   1   1   2.5e-22   1.7e-18   66.5  12.3     5   182    13   186     9   186 0.89 Prokaryotic cytochrome b561
DUF2254              PF10011.4    371 seq600_BIOID50575    -            430  1.7e-110  368.8   3.3   1   1  1.6e-114  2.2e-110  368.5   2.3     3   370    19   376    18   377 0.96 Predicted membrane protein (DUF2254)
GATase_2             PF00310.16   361 seq602_BIOID50575    -            505   3.1e-31  108.2   0.7   1   2   1.5e-07   0.00041   19.0   0.0     1    57     2    47     2    54 0.89 Glutamine amidotransferases class-II
GATase_2             PF00310.16   361 seq602_BIOID50575    -            505   3.1e-31  108.2   0.7   2   2   1.8e-28   4.9e-25   87.8   0.0   183   360    54   210    48   211 0.91 Glutamine amidotransferases class-II
GATase_6             PF13522.1    133 seq602_BIOID50575    -            505   8.9e-18   64.4   0.0   1   1     8e-21   2.2e-17   63.1   0.0     9   132    63   209    52   210 0.80 Glutamine amidotransferase domain
GATase_7             PF13537.1    124 seq602_BIOID50575    -            505   7.6e-16   57.9   0.0   1   1   5.8e-19   1.6e-15   56.8   0.0     4   123    75   215    72   216 0.85 Glutamine amidotransferase domain
Pribosyltran         PF00156.22   125 seq602_BIOID50575    -            505   3.4e-13   49.2   0.1   1   1   2.3e-16   6.2e-13   48.4   0.1    10   123   276   395   269   397 0.91 Phosphoribosyl transferase domain
GATase_4             PF13230.1    272 seq602_BIOID50575    -            505   2.1e-07   29.7   0.0   1   1   1.3e-10   3.6e-07   29.0   0.0    62   167    57   165     1   213 0.71 Glutamine amidotransferases class-II
HHA                  PF05321.6     57 seq604_BIOID50575    -             46   2.5e-19   69.0   0.1   1   1     2e-23   2.7e-19   68.9   0.1    15    57     1    43     1    43 0.98 Haemolysin expression modulating protein
AP_endonuc_2         PF01261.19   211 seq605_BIOID50575    -            280     2e-25   89.2   0.0   1   1   2.1e-29   2.9e-25   88.7   0.0     2   211    29   233    28   233 0.90 Xylose isomerase-like TIM barrel
HGD-D                PF06050.8    349 seq606_BIOID50575    -            383  1.3e-100  336.5   0.3   1   1  1.1e-104  1.5e-100  336.3   0.2     1   349    39   383    39   383 0.98 2-hydroxyglutaryl-CoA dehydratase, D-component
BPD_transp_1         PF00528.17   185 seq610_BIOID50575    -            243   2.4e-22   79.2  16.0   1   1   1.8e-26   2.4e-22   79.2  11.1     1   183    68   238    64   240 0.94 Binding-protein-dependent transport system inner membrane component
SecD-TM1             PF13721.1    101 seq611_BIOID50575    -            127   2.7e-16   59.5   0.0   1   1   2.6e-20   3.6e-16   59.1   0.0    11   101    17   105     8   105 0.91 SecD export protein N-terminal TM region
AA_permease_2        PF13520.1    426 seq614_BIOID50575    -            439   2.2e-50  171.3  53.8   1   1   3.7e-54   2.6e-50  171.1  37.3     2   415    10   415     9   428 0.91 Amino acid permease
AA_permease          PF00324.16   479 seq614_BIOID50575    -            439   2.4e-20   72.2  46.2   1   1   4.7e-24   3.2e-20   71.8  32.0     5   419    17   403    12   425 0.88 Amino acid permease
PLDc_2               PF13091.1    126 seq617_BIOID50575    -            486   1.1e-32  112.3   0.0   1   2   5.6e-15   2.5e-11   43.2   0.0     1    94   134   242   134   255 0.90 PLD-like domain
PLDc_2               PF13091.1    126 seq617_BIOID50575    -            486   1.1e-32  112.3   0.0   2   2   3.1e-22   1.4e-18   66.7   0.0     7   113   332   445   326   456 0.88 PLD-like domain
PLDc                 PF00614.17    28 seq617_BIOID50575    -            486   2.2e-15   55.7   0.0   1   2   2.5e-10   1.1e-06   28.0   0.0     2    28   220   246   219   246 0.93 Phospholipase D Active site motif
PLDc                 PF00614.17    28 seq617_BIOID50575    -            486   2.2e-15   55.7   0.0   2   2   1.5e-09   6.9e-06   25.5   0.0     2    28   400   426   399   426 0.95 Phospholipase D Active site motif
PLDc_N               PF13396.1     46 seq617_BIOID50575    -            486   8.2e-06   25.2   6.4   1   1   4.3e-09   1.9e-05   24.0   4.4     2    44    17    59    16    60 0.89 Phospholipase_D-nuclease N-terminal
ETF_alpha            PF00766.14    86 seq619_BIOID50575    -            312   1.8e-30  104.2   0.2   1   1   4.8e-34   3.2e-30  103.4   0.1     2    85   189   273   188   274 0.97 Electron transfer flavoprotein FAD-binding domain
ETF                  PF01012.16   164 seq619_BIOID50575    -            312   7.2e-25   87.4   0.3   1   1   1.7e-28   1.2e-24   86.8   0.2     2   164     7   153     6   153 0.92 Electron transfer flavoprotein domain
Pili_assembly_N      PF00345.15   122 seq620_BIOID50575    -            233   1.1e-36  125.1   0.0   1   1   2.4e-40   1.6e-36  124.6   0.0     1   122    31   149    31   149 0.93 Gram-negative pili assembly chaperone, N-terminal domain
Pili_assembly_C      PF02753.12    68 seq620_BIOID50575    -            233   2.9e-21   74.9   1.2   1   1   7.4e-25   5.1e-21   74.1   0.9     2    66   169   228   168   230 0.96 Gram-negative pili assembly chaperone, C-terminal domain
PHO4                 PF01384.15   326 seq621_BIOID50575    -            499  4.6e-102  340.8  17.1   1   1    4e-106  5.5e-102  340.6  11.9     1   326    30   488    30   488 0.89 Phosphate transporter family
DUF4186              PF13811.1    112 seq624_BIOID50575    -            119   2.1e-55  185.1   0.0   1   1   1.7e-59   2.4e-55  184.9   0.0     3   110     5   112     3   114 0.98 Domain of unknown function (DUF4186)
Antitoxin-MazE       PF04014.13    47 seq625_BIOID50575    -             77   5.2e-09   35.5   0.1   1   1   5.3e-13   7.3e-09   35.0   0.1     1    33     8    45     8    55 0.89 Antidote-toxin recognition MazE
DUF1161              PF06649.7     52 seq626_BIOID50575    -            102   1.3e-25   88.9   0.0   1   1   1.2e-29   1.6e-25   88.6   0.0     1    52    27    80    27    80 0.99 Protein of unknown function (DUF1161)
Lip_A_acyltrans      PF03279.8    295 seq627_BIOID50575    -            323  4.5e-113  376.8   0.0   1   1  3.7e-117  5.1e-113  376.7   0.0     2   295    12   305    11   305 1.00 Bacterial lipid A biosynthesis acyltransferase
DUF1090              PF06476.7    115 seq629_BIOID50575    -            122   6.8e-38  128.7  16.9   1   1   6.2e-42   8.4e-38  128.4  11.7     2   114     7   116     5   117 0.92 Protein of unknown function (DUF1090)
DUF3330              PF11809.3     70 seq630_BIOID50575    -            116   3.5e-37  125.9   7.3   1   1   7.1e-41   4.8e-37  125.5   5.1     2    70    49   116    48   116 0.97 Domain of unknown function (DUF3330)
EAL                  PF00563.15   236 seq630_BIOID50575    -            116   1.2e-08   34.5   0.0   1   1   2.4e-12   1.6e-08   34.1   0.0   204   236     1    33     1    33 0.97 EAL domain
CDP-OH_P_transf      PF01066.16   101 seq632_BIOID50575    -            203   5.3e-13   49.0  12.2   1   1     2e-16   2.7e-12   46.7   8.5     3    77    28   123    26   199 0.80 CDP-alcohol phosphatidyltransferase
PIN                  PF01850.16   121 seq635_BIOID50575    -            138     1e-12   48.3   0.0   1   1   8.3e-17   1.1e-12   48.1   0.0     1   119     5   129     5   131 0.91 PIN domain
ECH                  PF00378.15   245 seq636_BIOID50575    -            260   9.8e-48  162.2   0.1   1   1   8.9e-52   1.2e-47  161.9   0.0     9   245    17   252    12   252 0.93 Enoyl-CoA hydratase/isomerase family
Methyltransf_26      PF13659.1    117 seq637_BIOID50575    -            257   1.8e-16   60.0   0.0   1   1   2.8e-19   3.2e-16   59.3   0.0     3   116    59   182    57   183 0.86 Methyltransferase domain
MTS                  PF05175.9    170 seq637_BIOID50575    -            257   6.6e-14   51.5   0.0   1   1   8.6e-17   9.8e-14   50.9   0.0    33   145    58   186    42   204 0.82 Methyltransferase small domain
Methyltransf_18      PF12847.2    112 seq637_BIOID50575    -            257   1.3e-11   44.9   0.0   1   1   1.7e-14     2e-11   44.3   0.0     3    82    58   140    57   181 0.79 Methyltransferase domain
Methyltransf_31      PF13847.1    152 seq637_BIOID50575    -            257     2e-08   33.8   0.0   1   1   2.4e-11   2.7e-08   33.4   0.0     6   108    59   179    56   217 0.77 Methyltransferase domain
Cons_hypoth95        PF03602.10   183 seq637_BIOID50575    -            257   1.4e-07   31.0   0.0   1   1   1.6e-10   1.8e-07   30.5   0.0    43   131    57   143    47   169 0.83 Conserved hypothetical protein 95
UPF0020              PF01170.13   180 seq637_BIOID50575    -            257   3.8e-06   26.4   0.0   1   1   4.7e-09   5.3e-06   26.0   0.0    61   117    81   138    52   172 0.79 Putative RNA methylase family UPF0020
Methyltransf_3       PF01596.12   205 seq637_BIOID50575    -            257   2.8e-06   26.4   0.0   1   1   3.5e-09     4e-06   25.9   0.0    26   112    38   123    25   134 0.86 O-methyltransferase
Methyltransf_25      PF13649.1    101 seq637_BIOID50575    -            257   7.7e-06   26.0   0.0   1   1     1e-08   1.1e-05   25.5   0.0     2    74    61   137    60   175 0.79 Methyltransferase domain
PrmA                 PF06325.8    295 seq637_BIOID50575    -            257   5.7e-06   25.5   0.1   1   1   6.9e-09   7.9e-06   25.0   0.0   163   232    58   134    50   135 0.79 Ribosomal protein L11 methyltransferase (PrmA)
PCMT                 PF01135.14   210 seq637_BIOID50575    -            257   4.6e-05   22.9   0.0   1   1   5.7e-08   6.5e-05   22.4   0.0    73   136    56   120    46   134 0.85 Protein-L-isoaspartate(D-aspartate) O-methyltransferase (PCMT)
PRMT5                PF05185.11   448 seq637_BIOID50575    -            257   5.2e-05   22.2   0.1   1   1   6.2e-08   7.1e-05   21.7   0.1   193   264    63   133    57   134 0.90 PRMT5 arginine-N-methyltransferase
DUF3296              PF11726.3    180 seq638_BIOID50575    -            189   3.8e-55  186.1   0.0   1   1   3.1e-59   4.3e-55  185.9   0.0     1   180    11   188    11   188 0.98 Protein of unknown function (DUF3296)
EutB                 PF06751.6    444 seq639_BIOID50575    -            453  2.5e-230  764.2   0.6   1   1  2.1e-234  2.9e-230  764.0   0.4     1   444    11   452    11   452 1.00 Ethanolamine ammonia lyase large subunit (EutB)
GGDEF                PF00990.16   161 seq645_BIOID50575    -            472   3.3e-40  137.1   0.0   1   1   3.3e-44   4.5e-40  136.7   0.0     1   161   303   461   303   461 0.91 GGDEF domain
Ligase_CoA           PF00549.14   153 seq647_BIOID50575    -            555     2e-51  173.5   0.5   1   1   6.1e-55   4.2e-51  172.4   0.0     1   152   336   491   336   492 0.98 CoA-ligase
CoA_binding          PF02629.14    96 seq647_BIOID50575    -            555   5.4e-17   61.9   0.0   1   1   1.4e-19   9.6e-16   57.9   0.1     3    96   193   288   191   288 0.96 CoA binding domain
DUF904               PF06005.7     72 seq649_BIOID50575    -             79     3e-28   97.7  17.2   1   1   2.6e-32   3.6e-28   97.5  11.9     1    72     1    79     1    79 0.99 Protein of unknown function (DUF904)
Molybdopterin        PF00384.17   432 seq651_BIOID50575    -            492   6.3e-76  255.7   0.0   1   1   1.2e-79   8.2e-76  255.3   0.0     1   335   111   475   111   481 0.91 Molybdopterin oxidoreductase
Molybdop_Fe4S4       PF04879.11    55 seq651_BIOID50575    -            492   1.2e-14   53.7   0.8   1   1   2.9e-18     2e-14   53.0   0.5     1    55    49   108    49   108 0.97 Molybdopterin oxidoreductase Fe4S4 domain
DUF883               PF05957.8     94 seq653_BIOID50575    -            101   1.1e-31  108.9   1.7   1   1   9.3e-36   1.3e-31  108.7   1.2     2    94     9   101     8   101 0.99 Bacterial protein of unknown function (DUF883)
Usher                PF00577.15   552 seq654_BIOID50575    -            866  1.5e-211  703.8  28.0   1   1  3.8e-215  1.7e-211  703.5  19.4     1   552   200   777   200   777 0.99 Type VII secretion system (T7SS), usher protein
PapC_N               PF13954.1    146 seq654_BIOID50575    -            866   7.3e-47  158.4   0.0   1   1   3.2e-50   1.5e-46  157.4   0.0     2   145    38   183    37   184 0.98 PapC N-terminal domain
PapC_C               PF13953.1     68 seq654_BIOID50575    -            866   1.7e-19   69.0   0.2   1   1   1.4e-22   6.5e-19   67.2   0.0     5    67   790   853   787   854 0.92 PapC C-terminal domain
BcrAD_BadFG          PF01869.15   271 seq655_BIOID50575    -            257   1.3e-68  231.0   0.1   1   1   2.2e-72   1.5e-68  230.9   0.1     1   270     7   249     7   250 0.97 BadF/BadG/BcrA/BcrD ATPase family
FGGY_C               PF02782.11   197 seq655_BIOID50575    -            257   8.6e-05   22.1   1.9   1   1   3.1e-08   0.00021   20.8   0.4   125   193   182   250   174   252 0.82 FGGY family of carbohydrate kinases, C-terminal domain
Resolvase            PF00239.16   141 seq656_BIOID50575    -            197   2.3e-41  140.8   0.3   1   1   2.3e-45   3.2e-41  140.4   0.2     2   141     6   139     5   139 0.94 Resolvase, N terminal domain
MFS_1                PF07690.11   354 seq657_BIOID50575    -            389   5.6e-32  110.7  61.0   1   1   2.1e-35   1.4e-31  109.3  31.5     1   335    10   323    10   331 0.87 Major Facilitator Superfamily
Sugar_tr             PF00083.19   451 seq657_BIOID50575    -            389   1.5e-06   27.0  15.7   1   1   2.1e-10   1.5e-06   27.0  10.9    48   190    42   178    34   183 0.93 Sugar (and other) transporter
AsnC_trans_reg       PF01037.16    74 seq658_BIOID50575    -            152   1.6e-18   66.0   0.1   1   1   8.4e-22   2.9e-18   65.2   0.1     4    73    75   143    72   144 0.92 AsnC family
HTH_AsnC-type        PF13404.1     42 seq658_BIOID50575    -            152   1.5e-13   49.9   0.0   1   1   8.8e-17     3e-13   48.9   0.0     1    42     6    47     6    47 0.97 AsnC-type helix-turn-helix domain
HTH_24               PF13412.1     48 seq658_BIOID50575    -            152   2.6e-13   49.0   0.0   1   1   1.2e-16   4.2e-13   48.3   0.0     1    48     6    53     6    53 0.97 Winged helix-turn-helix DNA-binding
HTH_11               PF08279.7     55 seq658_BIOID50575    -            152   1.6e-05   24.3   0.0   1   1   9.9e-09   3.4e-05   23.2   0.0    17    54    24    66    11    67 0.87 HTH domain
AAA_23               PF13476.1    202 seq660_BIOID50575    -             78   5.1e-10   39.9   0.0   1   1   1.2e-13   5.3e-10   39.8   0.0     1    51     6    56     6    73 0.90 AAA domain
AAA_15               PF13175.1    415 seq660_BIOID50575    -             78   8.9e-08   31.4   0.0   1   1     2e-11     9e-08   31.4   0.0     2    46     5    48     4    65 0.89 AAA ATPase domain
AAA_29               PF13555.1     62 seq660_BIOID50575    -             78   9.1e-07   28.1   0.0   1   1   2.5e-10   1.1e-06   27.8   0.0     2    50     5    51     4    57 0.83 P-loop containing region of AAA domain
YbaJ                 PF10757.4    122 seq662_BIOID50575    -            124   4.7e-71  236.4   1.2   1   1   3.8e-75   5.2e-71  236.3   0.9     1   121     1   121     1   122 0.99 Biofilm formation regulator YbaJ
Phage_AlpA           PF05930.7     51 seq663_BIOID50575    -             75   6.2e-14   51.3   0.2   1   1   5.5e-18   7.5e-14   51.0   0.1     1    51    22    72    22    72 0.98 Prophage CP4-57 regulatory protein (AlpA)
Glutaminase          PF04960.10   286 seq664_BIOID50575    -            310    6e-114  379.7   0.1   1   1    5e-118  6.9e-114  379.5   0.1     1   286    24   308    24   308 0.99 Glutaminase
CTP_transf_1         PF01148.15   259 seq666_BIOID50575    -            298   4.6e-60  203.3  21.2   1   1   5.2e-64   7.1e-60  202.7  14.7     3   258    38   295    36   296 0.88 Cytidylyltransferase family
Flavoprotein         PF02441.14   129 seq667_BIOID50575    -            189   1.8e-27   95.4   0.0   1   1   1.8e-31   2.5e-27   94.9   0.0     1   122     2   127     2   132 0.91 Flavoprotein
DAO                  PF01266.19   358 seq668_BIOID50575    -            429     6e-22   77.9   6.5   1   2   2.2e-10   2.8e-07   29.6   0.2     1    35     7    41     7    93 0.84 FAD dependent oxidoreductase
DAO                  PF01266.19   358 seq668_BIOID50575    -            429     6e-22   77.9   6.5   2   2   8.6e-17   1.1e-13   50.7   0.9   144   356   105   328    99   330 0.59 FAD dependent oxidoreductase
FAD_binding_3        PF01494.14   356 seq668_BIOID50575    -            429   3.1e-14   52.6   0.5   1   1   3.8e-16   4.7e-13   48.7   0.1     2   192     6   184     5   221 0.82 FAD binding domain
FAD_oxidored         PF12831.2    428 seq668_BIOID50575    -            429   6.8e-09   35.1   1.0   1   1   5.5e-12   6.8e-09   35.1   0.7     1   143     7   157     7   161 0.77 FAD dependent oxidoreductase
HI0933_like          PF03486.9    409 seq668_BIOID50575    -            429   1.9e-07   29.7   3.2   1   1   1.1e-09   1.4e-06   26.9   2.3     2   167     7   165     6   174 0.83 HI0933-like protein
NAD_binding_8        PF13450.1     68 seq668_BIOID50575    -            429   5.5e-07   29.4   1.3   1   1   1.1e-09   1.4e-06   28.0   0.9     1    32    10    41    10    64 0.90 NAD(P)-binding Rossmann-like domain
FAD_binding_2        PF00890.19   421 seq668_BIOID50575    -            429   3.4e-07   29.3  17.5   1   1     3e-08   3.7e-05   22.6   4.5     1    35     7    41     7    48 0.93 FAD binding domain
Thi4                 PF01946.12   230 seq668_BIOID50575    -            429   6.5e-07   28.5   1.7   1   1     5e-09   6.2e-06   25.3   0.4    18    64     6    52     2    58 0.94 Thi4 family
Pyr_redox_2          PF07992.9    200 seq668_BIOID50575    -            429   6.9e-06   25.9   3.7   1   1   1.8e-08   2.3e-05   24.2   2.6     1    90     7    95     7   307 0.80 Pyridine nucleotide-disulphide oxidoreductase
GIDA                 PF01134.17   392 seq668_BIOID50575    -            429   0.00014   20.7   1.9   1   1   1.1e-07   0.00014   20.7   1.3     1    31     7    36     7    60 0.78 Glucose inhibited division protein A
DUF1469              PF07332.6    121 seq669_BIOID50575    -            134     1e-25   89.6   7.5   1   1   8.4e-30   1.1e-25   89.5   5.2     6   120    19   129    14   130 0.97 Protein of unknown function (DUF1469)
HHA                  PF05321.6     57 seq671_BIOID50575    -            154   7.4e-30  102.7   0.3   1   1     8e-34   1.1e-29  102.2   0.2     1    57    95   151    95   151 0.99 Haemolysin expression modulating protein
Pro_dh               PF01619.13   345 seq673_BIOID50575    -           1320  2.5e-133  444.1   0.0   1   1  5.1e-137  3.5e-133  443.6   0.0     2   344   229   573   228   574 0.99 Proline dehydrogenase
Aldedh               PF00171.17   462 seq673_BIOID50575    -           1320  3.3e-111  371.7   0.3   1   1  8.7e-115    6e-111  370.9   0.2     7   450   659  1103   654  1111 0.94 Aldehyde dehydrogenase family
CoA_trans            PF01144.18   217 seq675_BIOID50575    -            513     6e-26   90.8   0.4   1   1   1.7e-29   2.3e-25   88.9   0.1     3   216     5   241     3   242 0.92 Coenzyme A transferase
DUF3279              PF11682.3    128 seq676_BIOID50575    -            130   6.4e-57  190.5   1.2   1   1   5.3e-61   7.3e-57  190.3   0.9     1   127     1   126     1   127 0.98 Protein of unknown function (DUF3279)
DUF3987              PF13148.1    375 seq679_BIOID50575    -             75   4.8e-09   35.1   0.1   1   1     4e-13   5.5e-09   34.9   0.0     4    48    31    75    28    75 0.95 Protein of unknown function (DUF3987)
PseudoU_synth_2      PF00849.17   164 seq680_BIOID50575    -            326   8.2e-32  110.1   0.1   1   1   1.8e-35   1.2e-31  109.6   0.1     1   164    92   242    92   242 0.96 RNA pseudouridylate synthase
S4                   PF01479.20    48 seq680_BIOID50575    -            326   2.4e-12   45.9   0.0   1   1   6.1e-16   4.2e-12   45.1   0.0     1    48    18    65    18    65 0.97 S4 domain
PsiE                 PF06146.7     69 seq681_BIOID50575    -            136   1.8e-16   59.9   5.7   1   1   1.3e-20   1.8e-16   59.9   3.9     5    69    62   123    58   123 0.95 Phosphate-starvation-inducible E
Flavodoxin_1         PF00258.20   143 seq683_BIOID50575    -            147   1.7e-21   76.5   0.0   1   1   1.4e-25   1.9e-21   76.4   0.0     2   143     7   138     6   138 0.93 Flavodoxin
YqjK                 PF13997.1     73 seq684_BIOID50575    -             99   3.6e-30  103.8   9.8   1   1   3.3e-34   4.5e-30  103.5   6.8     1    73    14    86    14    86 0.99 YqjK-like protein
DUF440               PF04269.7    103 seq685_BIOID50575    -            109   2.9e-46  155.6   1.8   1   1   2.3e-50   3.2e-46  155.4   1.3     2   103     7   109     3   109 0.98 Protein of unknown function, DUF440
NA37                 PF04245.8    326 seq689_BIOID50575    -            335  1.9e-103  346.0   0.0   1   1  1.6e-107  2.2e-103  345.9   0.0     2   326    10   329     9   329 0.97 37-kD nucleoid-associated bacterial protein
DUF3343              PF11823.3     73 seq690_BIOID50575    -             85   3.4e-14   51.7   0.0   1   1   2.8e-18   3.8e-14   51.5   0.0     1    61     1    61     1    70 0.92 Protein of unknown function (DUF3343)
5TM-5TMR_LYT         PF07694.7    169 seq694_BIOID50575    -            561   1.1e-54  184.1  14.5   1   1   3.6e-58   1.6e-54  183.6  10.0     2   168    28   196    27   197 0.97 5TMR of 5TMR-LYT
His_kinase           PF06580.8     82 seq694_BIOID50575    -            561   5.6e-28   96.5   2.1   1   1   2.5e-31   1.1e-27   95.6   1.5     1    82   371   452   371   452 0.98 Histidine kinase
HATPase_c            PF02518.21   111 seq694_BIOID50575    -            561   2.8e-07   30.1   0.0   1   1   2.1e-10   9.7e-07   28.3   0.0    11   109   469   556   464   558 0.91 Histidine kinase-, DNA gyrase B-, and HSP90-like ATPase
Mac                  PF12464.3     55 seq695_BIOID50575    -            183   1.1e-18   66.8   0.4   1   1   2.7e-22   1.8e-18   66.1   0.3     1    54     5    58     5    59 0.97 Maltose acetyltransferase
Hexapep              PF00132.19    36 seq695_BIOID50575    -            183   2.2e-14   52.1  16.3   1   1   2.3e-15   1.6e-11   43.0   5.3     2    36   130   164   129   164 0.96 Bacterial transferase hexapeptide (six repeats)
DUF3987              PF13148.1    375 seq696_BIOID50575    -            483  2.2e-101  339.0   0.0   1   1  1.8e-105  2.5e-101  338.8   0.0     2   372    35   399    34   402 0.97 Protein of unknown function (DUF3987)
SdiA-regulated       PF06977.6    249 seq697_BIOID50575    -            323   4.3e-89  297.6   0.2   1   1   7.4e-93   5.1e-89  297.3   0.1     2   249    74   318    73   318 0.98 SdiA-regulated
Phytase-like         PF13449.1    326 seq697_BIOID50575    -            323   5.6e-07   29.0   0.0   1   1     5e-09   3.4e-05   23.1   0.0    82   178   134   220    69   253 0.74 Esterase-like activity of phytase
SBP_bac_3            PF00497.15   225 seq698_BIOID50575    -            260     4e-65  219.0   1.2   1   1   6.7e-69   4.6e-65  218.9   0.8     1   224    28   254    28   255 0.97 Bacterial extracellular solute-binding proteins, family 3
NMT1                 PF09084.6    216 seq698_BIOID50575    -            260     3e-06   26.8   0.1   1   1   1.8e-08   0.00013   21.5   0.0    76   145   115   181   109   236 0.88 NMT1/THI5 like
DoxX                 PF07681.7     85 seq699_BIOID50575    -            160   6.2e-18   64.8  12.8   1   1   1.5e-21   1.1e-17   64.1   8.9     2    84    39   117    38   118 0.98 DoxX
EutC                 PF05985.6    238 seq700_BIOID50575    -            295   1.1e-81  273.2   0.0   1   1     1e-85   1.4e-81  272.9   0.0     2   237    61   293    60   294 0.98 Ethanolamine ammonia-lyase light chain (EutC)
AA_permease_2        PF13520.1    426 seq701_BIOID50575    -            430     1e-31  109.8  54.4   1   1   3.1e-35   2.1e-31  108.7  37.6     1   406    13   398    13   423 0.84 Amino acid permease
AA_permease          PF00324.16   479 seq701_BIOID50575    -            430   1.3e-25   89.5  49.3   1   1   3.2e-29   2.2e-25   88.8  34.2     2   416    18   396    17   428 0.84 Amino acid permease
Methyltransf_20      PF12147.3    311 seq702_BIOID50575    -            585  8.3e-150  497.7   0.0   1   1    4e-153  1.1e-149  497.3   0.0     1   311   273   582   273   582 0.99 Putative methyltransferase
Hydrolase_4          PF12146.3     79 seq702_BIOID50575    -            585   1.1e-26   92.2   0.2   1   1   1.5e-28   4.2e-25   87.2   0.1     1    78    17    95    17    96 0.98 Putative lysophospholipase
Abhydrolase_6        PF12697.2    228 seq702_BIOID50575    -            585   7.4e-19   68.4   5.4   1   1   4.8e-22   1.3e-18   67.6   3.1     1   216    36   261    36   273 0.73 Alpha/beta hydrolase family
Abhydrolase_5        PF12695.2    142 seq702_BIOID50575    -            585   5.2e-11   42.3   1.6   1   1   1.6e-13   4.3e-10   39.4   0.5     1   141    35   260    35   261 0.82 Alpha/beta hydrolase family
Methyltransf_18      PF12847.2    112 seq702_BIOID50575    -            585   2.7e-09   37.5   0.0   1   1   2.2e-12   6.1e-09   36.3   0.0     4   110   410   519   408   520 0.86 Methyltransferase domain
GIDA                 PF01134.17   392 seq709_BIOID50575    -            629  5.1e-171  568.7   0.0   1   1  2.9e-174  6.7e-171  568.3   0.0     1   391     8   398     8   399 0.99 Glucose inhibited division protein A
GIDA_assoc_3         PF13932.1     72 seq709_BIOID50575    -            629     4e-31  106.7   0.1   1   1   6.2e-34   1.4e-30  105.0   0.1     1    72   546   617   546   617 0.99 GidA associated domain 3
FAD_oxidored         PF12831.2    428 seq709_BIOID50575    -            629   3.1e-08   33.0   4.1   1   1   2.9e-11   6.6e-08   31.9   2.9     1   142     8   151     8   152 0.72 FAD dependent oxidoreductase
Pyr_redox_2          PF07992.9    200 seq709_BIOID50575    -            629   2.4e-06   27.4   0.6   1   1   2.2e-09     5e-06   26.4   0.4     1   118     8   156     8   162 0.62 Pyridine nucleotide-disulphide oxidoreductase
Mannitol_dh_C        PF08125.8    245 seq711_BIOID50575    -            483   4.3e-79  265.0   0.0   1   1   8.4e-83   5.8e-79  264.6   0.0     2   244   204   458   203   459 0.98 Mannitol dehydrogenase C-terminal domain
Mannitol_dh          PF01232.18   151 seq711_BIOID50575    -            483   9.1e-42  142.4   0.0   1   1   2.6e-45   1.8e-41  141.4   0.0     2   150    17   172    16   173 0.98 Mannitol dehydrogenase Rossmann domain
Cu-oxidase_4         PF02578.10   233 seq713_BIOID50575    -            243   4.4e-78  261.4   0.0   1   1   3.7e-82     5e-78  261.2   0.0     2   233    20   242    19   242 0.97 Multi-copper polyphenol oxidoreductase laccase
DUF1116              PF06545.6    216 seq715_BIOID50575    -            419   6.8e-99  329.2   1.5   1   1  6.8e-103   9.3e-99  328.7   1.0     1   216    87   303    87   303 0.99 Protein of unknown function (DUF1116)
YlaC                 PF10777.4    156 seq717_BIOID50575    -            156     6e-76  253.1   0.3   1   1   4.9e-80   6.7e-76  253.0   0.2     1   155     1   154     1   155 0.99 sigma70 family sigma factor YlaC
Peripla_BP_1         PF00532.16   279 seq718_BIOID50575    -            342  2.8e-101  338.2   0.0   1   1  1.2e-104  4.1e-101  337.7   0.0     2   278    65   341    64   342 0.99 Periplasmic binding proteins and sugar binding domain of LacI family
LacI                 PF00356.16    46 seq718_BIOID50575    -            342   1.1e-18   66.4   0.1   1   1   6.5e-22   2.2e-18   65.4   0.1     1    46     8    53     8    53 0.99 Bacterial regulatory proteins, lacI family
Peripla_BP_3         PF13377.1    160 seq718_BIOID50575    -            342   1.3e-17   64.1   0.2   1   1     1e-20   3.6e-17   62.7   0.1     2   155   175   339   174   342 0.85 Periplasmic binding protein-like domain
Peripla_BP_4         PF13407.1    258 seq718_BIOID50575    -            342   2.9e-14   52.9   0.0   1   1   1.1e-17   3.7e-14   52.5   0.0     1   208    67   268    67   322 0.86 Periplasmic binding protein domain
GST_N_2              PF13409.1     70 seq720_BIOID50575    -            328   1.5e-23   82.4   0.0   1   1   9.4e-27   3.2e-23   81.3   0.0     1    70    62   159    62   159 0.85 Glutathione S-transferase, N-terminal domain
GST_C_2              PF13410.1     69 seq720_BIOID50575    -            328   3.9e-14   52.1   0.0   1   1   2.3e-17     8e-14   51.1   0.0     1    54   203   256   203   280 0.89 Glutathione S-transferase, C-terminal domain
GST_C                PF00043.20    95 seq720_BIOID50575    -            328   8.7e-07   28.7   0.0   1   1   4.2e-10   1.4e-06   28.0   0.0    20    67   200   247   167   281 0.76 Glutathione S-transferase, C-terminal domain
AMP-binding          PF00501.23   418 seq725_BIOID50575    -            566  7.8e-101  337.3   0.0   1   1  1.4e-104  9.4e-101  337.0   0.0     1   418    70   482    70   482 0.94 AMP-binding enzyme
DUF4009              PF13193.1     41 seq725_BIOID50575    -            566   9.1e-11   40.8   0.3   1   1   3.7e-14   2.5e-10   39.4   0.1     1    28   524   551   524   562 0.90 Domain of unknown function (DUF4009)
Trans_reg_C          PF00486.23    77 seq727_BIOID50575    -            219   1.8e-22   78.8   0.5   1   1     5e-26   3.4e-22   78.0   0.1     1    77   145   216   145   216 0.98 Transcriptional regulatory protein, C terminal
Response_reg         PF00072.19   112 seq727_BIOID50575    -            219   3.7e-21   75.0   0.0   1   1   7.5e-25   5.1e-21   74.6   0.0     1   111     3   112     3   113 0.98 Response regulator receiver domain
FAD_binding_2        PF00890.19   421 seq728_BIOID50575    -            693     4e-29  101.6   1.4   1   1   1.3e-32   9.2e-29  100.4   0.9     1   421    43   475    43   475 0.79 FAD binding domain
Pyr_redox_2          PF07992.9    200 seq728_BIOID50575    -            693   8.1e-09   35.5   0.0   1   1   6.3e-11   4.3e-07   29.8   0.0     2   197    44   463    43   466 0.77 Pyridine nucleotide-disulphide oxidoreductase
DUF3279              PF11682.3    128 seq729_BIOID50575    -            134   1.8e-56  189.1   4.0   1   1   1.4e-60     2e-56  188.9   2.8     1   126     2   126     2   128 0.98 Protein of unknown function (DUF3279)
BMC                  PF00936.14    75 seq731_BIOID50575    -            219   2.6e-24   84.5   1.0   1   2   4.6e-17   6.3e-13   48.0   0.3     1    64    35   109    35   130 0.93 BMC domain
BMC                  PF00936.14    75 seq731_BIOID50575    -            219   2.6e-24   84.5   1.0   2   2   6.1e-13   8.3e-09   34.8   0.0    13    64   157   210   147   218 0.84 BMC domain
SBP_bac_3            PF00497.15   225 seq733_BIOID50575    -            260   5.1e-66  222.0   0.2   1   1   8.6e-70   5.9e-66  221.8   0.1     1   224    28   254    28   255 0.96 Bacterial extracellular solute-binding proteins, family 3
DUF1228              PF06779.9     85 seq734_BIOID50575    -            392   1.4e-31  108.1   5.9   1   1   2.1e-35   1.4e-31  108.1   4.1     1    85    24   110    24   110 0.97 Protein of unknown function (DUF1228)
MFS_1                PF07690.11   354 seq734_BIOID50575    -            392   2.1e-15   56.2  62.4   1   1   3.1e-19   2.1e-15   56.2  43.3     2   354    21   349    20   349 0.79 Major Facilitator Superfamily
Abhydrolase_5        PF12695.2    142 seq735_BIOID50575    -            306   2.4e-16   59.6   0.0   1   1   1.4e-19   4.7e-16   58.7   0.0     2   142    37   282    36   282 0.85 Alpha/beta hydrolase family
Abhydrolase_6        PF12697.2    228 seq735_BIOID50575    -            306   1.3e-12   47.9   0.0   1   1   4.7e-16   1.6e-12   47.7   0.0     1   227    37   293    37   294 0.65 Alpha/beta hydrolase family
DLH                  PF01738.13   218 seq735_BIOID50575    -            306   8.6e-08   31.6   0.2   1   1   5.5e-11   1.9e-07   30.4   0.1    10   124    30   135    19   140 0.83 Dienelactone hydrolase family
Peptidase_S9         PF00326.16   213 seq735_BIOID50575    -            306   5.8e-06   25.5   0.4   1   1   3.2e-09   1.1e-05   24.6   0.1     8    86    56   132    49   175 0.87 Prolyl oligopeptidase family
EAL                  PF00563.15   236 seq738_BIOID50575    -            518   1.4e-64  217.7   0.0   1   1   2.9e-68     2e-64  217.2   0.0     2   235   275   503   274   504 0.96 EAL domain
CSS-motif            PF12792.2    208 seq738_BIOID50575    -            518   2.1e-41  141.4   0.0   1   1   5.5e-45   3.8e-41  140.6   0.0     2   208    38   249    37   249 0.94 CSS motif domain associated with EAL
AAA_2                PF07724.9    171 seq742_BIOID50575    -            861   3.2e-58  196.3   0.0   1   1   7.1e-59   8.8e-56  188.3   0.0     1   171   600   764   600   764 0.98 AAA domain (Cdc48 subfamily)
ClpB_D2-small        PF10431.4     81 seq742_BIOID50575    -            861   1.1e-28   98.8   2.2   1   1   1.4e-31   1.7e-28   98.2   0.2     1    80   770   849   770   850 0.98 C-terminal, D2-small domain, of ClpB protein
AAA                  PF00004.24   132 seq742_BIOID50575    -            861   5.6e-28   97.6   0.0   1   2   5.7e-17   7.1e-14   52.0   0.0     2   128   207   341   206   345 0.82 ATPase family associated with various cellular activities (AAA)
AAA                  PF00004.24   132 seq742_BIOID50575    -            861   5.6e-28   97.6   0.0   2   2   6.4e-14     8e-11   42.1   0.0     2   117   606   731   605   742 0.86 ATPase family associated with various cellular activities (AAA)
Clp_N                PF02861.15    53 seq742_BIOID50575    -            861     2e-27   94.7   6.1   1   2   3.4e-16   4.2e-13   48.8   0.1     1    53    21    73    21    73 0.98 Clp amino terminal domain
Clp_N                PF02861.15    53 seq742_BIOID50575    -            861     2e-27   94.7   6.1   2   2   4.7e-16   5.8e-13   48.4   0.1     1    53    98   149    98   149 0.96 Clp amino terminal domain
AAA_5                PF07728.9    139 seq742_BIOID50575    -            861   2.5e-19   69.2   0.8   1   1   3.9e-16   4.9e-13   48.8   0.0     2   124   605   725   604   766 0.87 AAA domain (dynein-related subfamily)
AAA_16               PF13191.1    166 seq742_BIOID50575    -            861   5.2e-11   43.0   7.3   1   1   9.9e-10   1.2e-06   28.8   0.2     2   141   184   285   183   310 0.81 AAA ATPase domain
Sigma54_activat      PF00158.21   168 seq742_BIOID50575    -            861   7.3e-10   38.4   0.1   1   1   7.2e-10     9e-07   28.4   0.0    23   156   603   735   574   746 0.78 Sigma-54 interaction domain
Sigma70_r4_2         PF08281.7     54 seq746_BIOID50575    -            191   1.3e-19   69.2   0.2   1   1   1.1e-22   3.7e-19   67.8   0.2     2    53   129   180   122   181 0.95 Sigma-70, region 4
Sigma70_r2           PF04542.9     71 seq746_BIOID50575    -            191   6.3e-18   64.0   0.2   1   1   3.6e-21   1.2e-17   63.1   0.2     1    71    25    92    25    92 0.96 Sigma-70 region 2
Sigma70_r4           PF04545.11    50 seq746_BIOID50575    -            191     2e-10   39.6   0.0   1   1   1.4e-13   4.9e-10   38.4   0.0     2    47   135   180   134   182 0.95 Sigma-70, region 4
Sigma70_ECF          PF07638.6    185 seq746_BIOID50575    -            191   8.8e-09   35.1   0.1   1   1   8.3e-12   2.9e-08   33.5   0.1     7   181    10   183     3   186 0.71 ECF sigma factor
Sigma54_activat      PF00158.21   168 seq749_BIOID50575    -            528   4.5e-65  218.0   0.1   1   1   1.8e-68   6.2e-65  217.6   0.0     1   167   218   393   218   394 0.96 Sigma-54 interaction domain
PrpR_N               PF06506.6    175 seq749_BIOID50575    -            528   3.8e-58  195.6   0.1   1   1   1.7e-61   5.7e-58  195.0   0.1     2   171    29   197    28   202 0.98 Propionate catabolism activator
HTH_8                PF02954.14    42 seq749_BIOID50575    -            528   1.1e-10   40.8   0.1   1   1   2.4e-13   8.2e-10   37.9   0.0    11    40   498   527   498   528 0.98 Bacterial regulatory protein, Fis family
Mg_chelatase         PF01078.16   207 seq749_BIOID50575    -            528   3.2e-05   23.0   0.3   1   1   2.9e-08    0.0001   21.4   0.2     9   155   226   366   215   371 0.78 Magnesium chelatase, subunit ChlI
Response_reg         PF00072.19   112 seq751_BIOID50575    -            244   1.7e-25   89.1   0.0   1   1   4.4e-29     3e-25   88.2   0.0     1   111     9   117     9   118 0.97 Response regulator receiver domain
LytTR                PF04397.10    98 seq751_BIOID50575    -            244   3.6e-24   84.6   0.0   1   1   1.1e-27   7.7e-24   83.5   0.0     2    97   149   242   148   243 0.96 LytTr DNA-binding domain
MerR_1               PF13411.1     69 seq752_BIOID50575    -            135   8.7e-20   70.1   0.4   1   1     4e-23   1.8e-19   69.1   0.0     1    66     1    67     1    69 0.94 MerR HTH family regulatory protein
MerR-DNA-bind        PF09278.6     65 seq752_BIOID50575    -            135   1.9e-16   60.1   2.6   1   1   6.1e-20   2.8e-16   59.5   1.8     2    65    45   108    44   108 0.96 MerR, DNA binding
MerR                 PF00376.18    38 seq752_BIOID50575    -            135   2.7e-16   58.6   0.1   1   1   1.1e-19   5.2e-16   57.8   0.0     1    38     2    39     2    39 0.98 MerR family regulatory protein
Fimbrial             PF00419.15   145 seq753_BIOID50575    -            356   1.5e-19   70.5   4.0   1   1   6.9e-23   9.4e-19   67.9   0.7     3   144   211   355   209   356 0.90 Fimbrial protein
HATPase_c            PF02518.21   111 seq758_BIOID50575    -            449   6.9e-19   67.4   0.0   1   1   2.3e-22   1.6e-18   66.3   0.0     4   106   351   447   348   449 0.93 Histidine kinase-, DNA gyrase B-, and HSP90-like ATPase
HisKA                PF00512.20    68 seq758_BIOID50575    -            449   8.1e-13   48.0   1.6   1   1   2.9e-16     2e-12   46.7   1.1     3    67   238   301   236   302 0.96 His Kinase A (phospho-acceptor) domain
BMC                  PF00936.14    75 seq761_BIOID50575    -            166   2.9e-21   74.8   1.9   1   1   3.4e-25   4.6e-21   74.1   0.5     1    75     3    79     3    79 0.95 BMC domain
adh_short_C2         PF13561.1    243 seq762_BIOID50575    -            255   2.2e-41  142.1   0.1   1   1     8e-45   2.7e-41  141.8   0.1     6   241    21   249    18   251 0.94 Enoyl-(Acyl carrier protein) reductase
adh_short            PF00106.20   167 seq762_BIOID50575    -            255   7.4e-34  116.9   0.7   1   1   3.9e-37   1.3e-33  116.1   0.5     1   165    12   176    12   178 0.94 short chain dehydrogenase
KR                   PF08659.5    181 seq762_BIOID50575    -            255   1.6e-08   34.3   0.3   1   1   6.8e-12   2.3e-08   33.7   0.2     4   161    15   171    13   178 0.89 KR domain
3HCDH_N              PF02737.13   180 seq762_BIOID50575    -            255   9.5e-05   22.0   0.3   1   1   5.3e-08   0.00018   21.0   0.2     4    46    16    58    13    95 0.77 3-hydroxyacyl-CoA dehydrogenase, NAD binding domain
DUF2877              PF11392.3    111 seq764_BIOID50575    -            271   9.8e-29   99.7   0.0   1   1   1.5e-32   2.1e-28   98.6   0.0     1   110   158   265   158   266 0.91 Protein of unknown function (DUF2877)
DSPc                 PF00782.15   133 seq768_BIOID50575    -            438     5e-26   90.7   0.0   1   1   2.7e-29   9.2e-26   89.8   0.0     1   132   314   437   314   438 0.96 Dual specificity phosphatase, catalytic domain
PAP2                 PF01569.16   129 seq768_BIOID50575    -            438   2.6e-10   39.9   3.6   1   1   7.6e-14   2.6e-10   39.9   2.5     4   126    93   207    87   210 0.86 PAP2 superfamily
PAP2_3               PF14378.1    191 seq768_BIOID50575    -            438   1.9e-08   33.9   1.8   1   1   5.5e-12   1.9e-08   33.9   1.3    71   189    88   198    78   200 0.85 PAP2 superfamily
Y_phosphatase        PF00102.22   236 seq768_BIOID50575    -            438   4.7e-06   25.9   0.0   1   1     2e-09     7e-06   25.4   0.0   152   225   363   427   337   433 0.85 Protein-tyrosine phosphatase
GTP_EFTU             PF00009.22   188 seq769_BIOID50575    -            607     1e-56  191.2   0.0   1   1   7.2e-60     2e-56  190.3   0.0     2   187     4   195     3   196 0.96 Elongation factor Tu GTP binding domain
EFG_C                PF00679.19    89 seq769_BIOID50575    -            607   1.9e-21   75.6   0.0   1   1   1.6e-24   4.3e-21   74.4   0.0     3    83   397   477   395   483 0.96 Elongation factor G C-terminus
GTP_EFTU_D2          PF03144.20    74 seq769_BIOID50575    -            607   7.4e-10   38.6   3.2   1   1   8.1e-13   2.2e-09   37.1   2.2     1    74   219   289   219   289 0.94 Elongation factor Tu domain 2
MMR_HSR1             PF01926.18   114 seq769_BIOID50575    -            607   1.3e-05   25.0   0.2   1   1   1.5e-08   4.1e-05   23.4   0.0     2   113     8   128     7   129 0.55 50S ribosome-binding GTPase
Abhydrolase_6        PF12697.2    228 seq770_BIOID50575    -            254   7.5e-35  120.7   5.2   1   1   3.2e-38   8.7e-35  120.5   3.6     1   227    19   246    19   247 0.79 Alpha/beta hydrolase family
Abhydrolase_1        PF00561.15   230 seq770_BIOID50575    -            254     9e-20   71.1   0.6   1   2   2.8e-15   7.5e-12   45.1   0.2     3    80    45   124    43   184 0.79 alpha/beta hydrolase fold
Abhydrolase_1        PF00561.15   230 seq770_BIOID50575    -            254     9e-20   71.1   0.6   2   2   5.8e-09   1.6e-05   24.4   0.0   173   228   193   248   187   250 0.93 alpha/beta hydrolase fold
Abhydrolase_5        PF12695.2    142 seq770_BIOID50575    -            254     4e-16   58.9   0.2   1   1   3.4e-19   9.3e-16   57.7   0.1     1   141    18   234    18   235 0.85 Alpha/beta hydrolase family
PGAP1                PF07819.8    225 seq770_BIOID50575    -            254   2.2e-09   37.1   0.1   1   1   1.9e-11   5.2e-08   32.6   0.1     3   144    15   138    13   159 0.78 PGAP1-like protein
DUF676               PF05057.9    218 seq770_BIOID50575    -            254   0.00011   21.4   0.0   1   1   6.1e-08   0.00017   20.8   0.0     8   103    19   105    12   121 0.84 Putative serine esterase (DUF676)
DUF805               PF05656.9    117 seq771_BIOID50575    -            121   1.4e-37  127.9   4.7   1   1   1.2e-41   1.6e-37  127.8   3.3     1   116    10   118    10   119 0.98 Protein of unknown function (DUF805)
BPD_transp_1         PF00528.17   185 seq773_BIOID50575    -            228   2.8e-23   82.3  11.7   1   1   2.6e-27   3.5e-23   81.9   8.1     2   183    28   219    24   221 0.95 Binding-protein-dependent transport system inner membrane component
Abhydrolase_6        PF12697.2    228 seq780_BIOID50575    -            310   2.7e-13   50.2   0.0   1   1   1.4e-16   3.3e-13   49.9   0.0     4   227    37   296    34   297 0.70 Alpha/beta hydrolase family
Abhydrolase_5        PF12695.2    142 seq780_BIOID50575    -            310   2.4e-11   43.4   0.0   1   1   1.9e-14   4.4e-11   42.5   0.0     3   141    35   284    33   285 0.73 Alpha/beta hydrolase family
Peptidase_S15        PF02129.13   272 seq780_BIOID50575    -            310     1e-09   38.1   0.0   1   1   6.5e-13   1.5e-09   37.6   0.0     5   135    15   149    13   250 0.70 X-Pro dipeptidyl-peptidase (S15 family)
DLH                  PF01738.13   218 seq780_BIOID50575    -            310   3.4e-08   32.9   0.0   1   1     5e-11   1.1e-07   31.1   0.0    12   129    29   138    19   163 0.84 Dienelactone hydrolase family
BAAT_C               PF08840.6    213 seq780_BIOID50575    -            310   3.4e-06   26.8   0.0   1   1   2.8e-09   6.4e-06   25.9   0.0     9    57    94   142    88   195 0.87 BAAT / Acyl-CoA thioester hydrolase C terminal
AXE1                 PF05448.7    320 seq780_BIOID50575    -            310   8.1e-06   24.4   0.2   1   1   2.2e-08     5e-05   21.8   0.1   158   205    90   137    85   139 0.95 Acetyl xylan esterase (AXE1)
RseA_N               PF03872.8     87 seq781_BIOID50575    -            216   1.8e-32  111.3   0.6   1   1   2.6e-36   1.8e-32  111.3   0.4     1    87     1    89     1    89 0.98 Anti sigma-E protein RseA, N-terminal domain
RseA_C               PF03873.8     53 seq781_BIOID50575    -            216   3.9e-27   93.7   3.7   1   1   5.7e-31   3.9e-27   93.7   2.6     1    53   131   186   131   186 0.98 Anti sigma-E protein RseA, C-terminal domain
Bestrophin           PF01062.16   296 seq783_BIOID50575    -            321   3.1e-88  295.4   4.8   1   1   2.7e-92   3.7e-88  295.1   3.3     1   296    18   301    14   301 0.99 Bestrophin, RFP-TM, chloride channel
HTH_18               PF12833.2     81 seq785_BIOID50575    -            350   1.2e-24   86.0   0.4   1   1   1.7e-27   1.2e-23   82.8   0.0     1    79   262   342   262   344 0.96 Helix-turn-helix domain
HTH_AraC             PF00165.18    42 seq785_BIOID50575    -            350   4.2e-15   54.9   0.0   1   2     1e-10   6.9e-07   28.7   0.0     2    42   250   290   249   290 0.95 Bacterial regulatory helix-turn-helix proteins, AraC family
HTH_AraC             PF00165.18    42 seq785_BIOID50575    -            350   4.2e-15   54.9   0.0   2   2   1.3e-08   8.6e-05   22.1   0.0     1    42   301   343   301   343 0.95 Bacterial regulatory helix-turn-helix proteins, AraC family
Glutaredoxin         PF00462.19    60 seq788_BIOID50575    -            115     3e-18   65.4   0.0   1   1   3.6e-22   4.9e-18   64.7   0.0     1    60    17    81    17    81 0.98 Glutaredoxin
Polysacc_synt_3      PF13440.1    251 seq789_BIOID50575    -            449   4.5e-20   72.0  11.9   1   1   6.6e-24   4.5e-20   72.0   8.2    49   250    86   302    68   303 0.86 Polysaccharide biosynthesis protein
Polysacc_synt        PF01943.12   273 seq789_BIOID50575    -            449   8.4e-15   54.6  28.1   1   1   1.4e-17   9.3e-14   51.2   6.6     1   267    18   298    18   303 0.93 Polysaccharide biosynthesis protein
DUF1456              PF07308.8     68 seq790_BIOID50575    -            156   3.5e-52  174.1   0.4   1   2   3.8e-30   5.2e-26   90.3   0.0     2    68     4    70     3    70 0.99 Protein of unknown function (DUF1456)
DUF1456              PF07308.8     68 seq790_BIOID50575    -            156   3.5e-52  174.1   0.4   2   2     1e-27   1.4e-23   82.5   0.1     1    66    86   151    86   153 0.97 Protein of unknown function (DUF1456)
G6PD_C               PF02781.11   294 seq791_BIOID50575    -            491    1e-130  434.7   0.1   1   1  1.9e-134  1.3e-130  434.3   0.1     1   293   188   489   188   490 0.99 Glucose-6-phosphate dehydrogenase, C-terminal domain
G6PD_N               PF00479.17   183 seq791_BIOID50575    -            491   2.1e-59  200.7   0.0   1   1     7e-63   4.8e-59  199.5   0.0     1   183    13   186    13   186 0.99 Glucose-6-phosphate dehydrogenase, NAD binding domain
DUF3296              PF11726.3    180 seq794_BIOID50575    -            187   2.9e-31  108.3   0.4   1   1   2.7e-35   3.6e-31  107.9   0.3     2   173    17   167    16   174 0.87 Protein of unknown function (DUF3296)
PTS_IIB              PF02302.12    90 seq795_BIOID50575    -            106   5.2e-21   74.7   1.5   1   1   4.5e-25   6.1e-21   74.5   1.0     2    88     6    95     5    97 0.94 PTS system, Lactose/Cellobiose specific IIB subunit
GidB                 PF02527.10   184 seq796_BIOID50575    -            207   7.4e-67  223.9   0.0   1   1   1.3e-70     9e-67  223.6   0.0     1   184    20   200    20   200 0.98 rRNA small subunit methyltransferase G
Methyltransf_31      PF13847.1    152 seq796_BIOID50575    -            207   9.4e-10   38.1   0.0   1   1   5.5e-13   3.8e-09   36.2   0.0     4    94    66   149    64   195 0.82 Methyltransferase domain
HTH_Tnp_1            PF01527.15    76 seq797_BIOID50575    -            116     1e-15   57.3   0.2   1   1   9.6e-20   1.3e-15   56.9   0.1     2    75     3    75     2    76 0.95 Transposase
OsmC                 PF02566.14   100 seq798_BIOID50575    -            143   2.8e-19   69.0   0.1   1   1   2.7e-23   3.7e-19   68.6   0.0     2    99    42   139    41   140 0.92 OsmC-like protein
DUF805               PF05656.9    117 seq799_BIOID50575    -            118   1.5e-35  121.4   2.5   1   1   1.3e-39   1.8e-35  121.2   1.7     1   116    10   114    10   115 0.98 Protein of unknown function (DUF805)
BPD_transp_1         PF00528.17   185 seq801_BIOID50575    -            238   1.9e-15   56.7  13.1   1   1   1.4e-19   1.9e-15   56.7   9.1     1   179    37   224    37   230 0.81 Binding-protein-dependent transport system inner membrane component
AA_kinase            PF00696.23   241 seq802_BIOID50575    -            297   7.1e-25   87.8   0.0   1   1   1.2e-28   1.7e-24   86.5   0.0     1   239     2   277     2   279 0.79 Amino acid kinase family
Fimbrial             PF00419.15   145 seq804_BIOID50575    -            180   4.2e-14   52.8   2.5   1   1   3.6e-18     5e-14   52.6   1.8     2   145    32   180    31   180 0.85 Fimbrial protein
RHH_1                PF01402.16    39 seq806_BIOID50575    -            120   3.8e-09   35.9   2.0   1   1     5e-13   6.8e-09   35.1   1.4     1    37    75   111    75   113 0.95 Ribbon-helix-helix protein, copG family
MucB_RseB            PF03888.9    285 seq807_BIOID50575    -            318  1.4e-122  408.0   0.0   1   1  1.2e-126  1.6e-122  407.8   0.0     1   284    31   314    31   315 0.99 MucB/RseB family
TetR_N               PF00440.18    47 seq809_BIOID50575    -            196   2.1e-18   65.5   0.1   1   1   6.1e-22   8.4e-18   63.6   0.0     1    47    16    62    16    62 0.98 Bacterial regulatory proteins, tetR family
PFL                  PF02901.10   648 seq811_BIOID50575    -            765  1.2e-204  681.3   0.0   1   1  2.1e-208  1.5e-204  681.0   0.0     1   648     1   626     1   626 0.98 Pyruvate formate lyase
Gly_radical          PF01228.16   106 seq811_BIOID50575    -            765   2.5e-25   88.7   0.0   1   1   9.7e-29   6.6e-25   87.4   0.0     3   106   645   747   643   747 0.97 Glycine radical
DUF796               PF05638.7    134 seq812_BIOID50575    -            172   9.9e-35  119.3   0.0   1   1   8.3e-39   1.1e-34  119.1   0.0     1   133     6   155     6   156 0.94 Protein of unknown function (DUF796)
DLH                  PF01738.13   218 seq813_BIOID50575    -            289     6e-76  254.4   0.0   1   1   2.7e-79   7.4e-76  254.1   0.0     1   217    60   283    60   284 0.99 Dienelactone hydrolase family
Abhydrolase_5        PF12695.2    142 seq813_BIOID50575    -            289   1.5e-15   57.0   0.1   1   1   8.2e-19   2.2e-15   56.5   0.0     2   142    77   255    76   255 0.76 Alpha/beta hydrolase family
Abhydrolase_6        PF12697.2    228 seq813_BIOID50575    -            289     3e-12   46.8   2.3   1   1   1.5e-09     4e-06   26.7   0.0   162   221   192   260   180   266 0.74 Alpha/beta hydrolase family
BAAT_C               PF08840.6    213 seq813_BIOID50575    -            289   1.5e-08   34.5   0.1   1   1   4.8e-09   1.3e-05   24.9   0.2   109   178   204   271   190   287 0.78 BAAT / Acyl-CoA thioester hydrolase C terminal
Peptidase_S9         PF00326.16   213 seq813_BIOID50575    -            289   9.3e-07   28.1   0.0   1   1   1.6e-08   4.4e-05   22.6   0.0   136   210   202   284   194   287 0.78 Prolyl oligopeptidase family
NAD_binding_10       PF13460.1    183 seq817_BIOID50575    -            216   6.4e-35  120.6   0.0   1   1   2.1e-38   7.3e-35  120.5   0.0     1   182     8   191     8   192 0.96 NADH(P)-binding
NmrA                 PF05368.8    233 seq817_BIOID50575    -            216   1.6e-09   37.2   0.8   1   1   1.7e-12   5.9e-09   35.3   0.1     1   100     8   104     8   120 0.87 NmrA-like family
Epimerase            PF01370.16   236 seq817_BIOID50575    -            216   7.9e-07   28.6   0.0   1   1   1.7e-08   5.9e-05   22.4   0.0     1   148     8   141     8   155 0.74 NAD dependent epimerase/dehydratase family
3Beta_HSD            PF01073.14   280 seq817_BIOID50575    -            216   1.1e-05   24.2   0.1   1   1   1.3e-08   4.6e-05   22.1   0.1     1    71     9    75     9   116 0.81 3-beta hydroxysteroid dehydrogenase/isomerase family
DctQ                 PF04290.7    133 seq818_BIOID50575    -            166   5.8e-28   97.1   4.5   1   1   6.6e-32     9e-28   96.5   3.1     1   131    31   162    31   164 0.92 Tripartite ATP-independent periplasmic transporters, DctQ component
Gate                 PF07670.9    109 seq819_BIOID50575    -            231   9.6e-12   44.6   2.8   1   1     7e-16   9.6e-12   44.6   2.0     2    93    88   185    87   211 0.74 Nucleoside recognition
Fimbrial             PF00419.15   145 seq820_BIOID50575    -            187   3.8e-17   62.7   0.2   1   1   3.5e-21   4.7e-17   62.4   0.1     1   144    43   186    43   187 0.88 Fimbrial protein
Flavodoxin_1         PF00258.20   143 seq825_BIOID50575    -            176   3.1e-33  114.6   0.1   1   1     1e-36   3.6e-33  114.4   0.0     1   143     6   160     6   160 0.95 Flavodoxin
Flavodoxin_3         PF12641.2    160 seq825_BIOID50575    -            176   1.1e-11   44.3   0.0   1   1   3.6e-15   1.2e-11   44.1   0.0     2   110     6   124     5   164 0.85 Flavodoxin domain
Flavodoxin_5         PF12724.2    143 seq825_BIOID50575    -            176   4.1e-08   33.2   0.0   1   1   1.7e-11   5.7e-08   32.7   0.0     2    84     6    89     5   108 0.83 Flavodoxin domain
PseudoU_synth_2      PF00849.17   164 seq827_BIOID50575    -            231   5.4e-18   65.2   0.0   1   1   1.5e-21   9.9e-18   64.3   0.0     2   164    62   192    61   192 0.90 RNA pseudouridylate synthase
S4                   PF01479.20    48 seq827_BIOID50575    -            231   6.5e-09   34.9   0.1   1   1   1.8e-12   1.2e-08   34.0   0.1     1    47     1    46     1    47 0.91 S4 domain
ABC_tran             PF00005.22   118 seq831_BIOID50575    -            257   1.7e-25   89.5   0.0   1   1   4.1e-29   2.8e-25   88.8   0.0     1   118    45   181    45   181 0.87 ABC transporter
AAA_21               PF13304.1    303 seq831_BIOID50575    -            257     3e-15   56.8   0.0   1   1   1.1e-12   7.5e-09   35.8   0.0   191   298   117   211    72   214 0.79 AAA domain
ABC_tran             PF00005.22   118 seq833_BIOID50575    -            225   2.6e-18   66.3   0.0   1   1   2.1e-21   4.7e-18   65.5   0.0     1   117    47   165    47   166 0.87 ABC transporter
AAA                  PF00004.24   132 seq833_BIOID50575    -            225   2.6e-06   27.5   0.7   1   1   2.5e-08   5.7e-05   23.2   0.5     2   118    37   204    36   207 0.65 ATPase family associated with various cellular activities (AAA)
Adeno_IVa2           PF02456.10   370 seq833_BIOID50575    -            225   0.00011   20.8   0.0   1   1   7.7e-08   0.00018   20.2   0.0    71   132    15    76     3    86 0.79 Adenovirus IVa2 protein
DNA_binding_1        PF01035.15    85 seq836_BIOID50575    -            129     3e-29  100.4   0.0   1   1   2.9e-33     4e-29  100.0   0.0     2    84    32   114    31   115 0.97 6-O-methylguanine DNA methyltransferase, DNA binding domain
Phage_GPD            PF05954.6    292 seq837_BIOID50575    -            713   2.7e-63  213.7   0.1   1   1   5.5e-67   3.8e-63  213.2   0.0     2   291    28   328    27   329 0.92 Phage late control gene D protein (GPD)
Phage_base_V         PF04717.7     79 seq837_BIOID50575    -            713   4.1e-27   93.8   0.1   1   1   1.2e-30     8e-27   92.8   0.1     1    77   366   458   366   460 0.93 Phage-related baseplate assembly protein
DUF1367              PF07105.6    196 seq840_BIOID50575    -            199     3e-87  290.9   0.1   1   1   2.5e-91   3.4e-87  290.8   0.1     1   196     1   199     1   199 0.98 Protein of unknown function (DUF1367)
DctM                 PF06808.7    416 seq841_BIOID50575    -            433  3.7e-114  381.4  49.4   1   1  3.1e-118  4.2e-114  381.2  34.2     1   416    11   423    11   423 0.98 DctM-like transporters
LysE                 PF01810.13   191 seq842_BIOID50575    -            223   2.9e-53  179.9  11.2   1   1   2.5e-57   3.5e-53  179.6   7.8     2   191    29   219    28   219 0.99 LysE type translocator
ATP_synt_I           PF03899.10   100 seq843_BIOID50575    -            130   4.8e-14   52.2  13.1   1   1   4.9e-18   6.7e-14   51.7   9.1     1    99    17   112    17   113 0.95 ATP synthase I chain
Flavodoxin_2         PF02525.12   199 seq845_BIOID50575    -            193   6.5e-38  130.1   0.0   1   1   7.2e-42   9.8e-38  129.5   0.0     2   199     3   188     2   190 0.87 Flavodoxin-like fold
Pili_assembly_N      PF00345.15   122 seq846_BIOID50575    -            245   7.1e-27   93.5   0.0   1   1   3.8e-30   2.6e-26   91.6   0.0     1   121    36   158    36   159 0.89 Gram-negative pili assembly chaperone, N-terminal domain
Pili_assembly_C      PF02753.12    68 seq846_BIOID50575    -            245   5.8e-17   61.1   0.0   1   1   1.7e-20   1.2e-16   60.2   0.0     2    65   179   238   178   241 0.95 Gram-negative pili assembly chaperone, C-terminal domain
RseC_MucC            PF04246.7    135 seq847_BIOID50575    -            159   7.2e-41  138.8   1.0   1   1   6.4e-45   8.8e-41  138.5   0.7     1   134     8   141     8   142 0.99 Positive regulator of sigma(E), RseC/MucC
HTH_Tnp_1            PF01527.15    76 seq848_BIOID50575    -            136   4.5e-19   68.0   0.6   1   1   1.2e-22     8e-19   67.2   0.4     2    74    23   102    22   104 0.89 Transposase
HTH_28               PF13518.1     52 seq848_BIOID50575    -            136   2.1e-06   27.4   0.5   1   1   6.5e-10   4.4e-06   26.4   0.0     1    43    32    75    32    78 0.93 Helix-turn-helix domain
Gate                 PF07670.9    109 seq849_BIOID50575    -            153   9.1e-11   41.5   4.9   1   1   6.7e-15   9.1e-11   41.5   3.4     3    92    27   110    25   144 0.86 Nucleoside recognition
Glyco_hydro_2_C      PF02836.12   298 seq850_BIOID50575    -            603  7.5e-105  349.9   0.2   1   1  3.9e-108  1.8e-104  348.7   0.0     1   297   274   592   274   593 0.98 Glycosyl hydrolases family 2, TIM barrel domain
Glyco_hydro_2_N      PF02837.13   167 seq850_BIOID50575    -            603   2.1e-46  157.4   1.4   1   1   7.8e-50   3.6e-46  156.6   1.0     2   167    10   180     9   180 0.96 Glycosyl hydrolases family 2, sugar binding domain
Glyco_hydro_2        PF00703.16   110 seq850_BIOID50575    -            603   1.1e-08   35.3   0.1   1   1   6.9e-12   3.1e-08   33.9   0.1     3   110   184   272   182   272 0.86 Glycosyl hydrolases family 2
Pirin                PF02678.11   107 seq855_BIOID50575    -            233   2.1e-21   75.6   0.0   1   1   2.8e-25   3.8e-21   74.8   0.0     2   107     4   119     3   119 0.95 Pirin
UTRA                 PF07702.8    141 seq856_BIOID50575    -            236   2.1e-20   72.6   0.0   1   1   5.6e-24   3.8e-20   71.8   0.0     1   140    91   230    91   231 0.97 UTRA domain
GntR                 PF00392.16    64 seq856_BIOID50575    -            236   6.3e-20   70.2   0.0   1   1   1.4e-23   9.4e-20   69.7   0.0     2    64     8    70     7    70 0.97 Bacterial regulatory proteins, gntR family
Peptidase_M14        PF00246.19   279 seq857_BIOID50575    -            242   1.1e-16   61.1   0.0   1   1   4.7e-20   2.2e-16   60.1   0.0    45   176    38   157    16   163 0.81 Zinc carboxypeptidase
DUF2817              PF10994.3    341 seq857_BIOID50575    -            242   5.1e-06   25.6   0.0   1   1   1.5e-09   6.6e-06   25.3   0.0    55   122    43   105    29   151 0.67 Protein of unknown function (DUF2817)
MFS_1                PF07690.11   354 seq859_BIOID50575    -            396   1.2e-45  155.7  55.2   1   1   2.6e-49   1.2e-45  155.7  38.2     2   353    16   358    15   359 0.86 Major Facilitator Superfamily
Sugar_tr             PF00083.19   451 seq859_BIOID50575    -            396   9.5e-12   44.1  15.3   1   1   2.1e-15   9.5e-12   44.1  10.6    48   191    47   184    35   189 0.94 Sugar (and other) transporter
TRI12                PF06609.8    599 seq859_BIOID50575    -            396   1.5e-06   26.5   6.8   1   1   3.3e-10   1.5e-06   26.5   4.7    64   215    30   183     2   202 0.71 Fungal trichothecene efflux pump (TRI12)
NUDIX                PF00293.23   135 seq860_BIOID50575    -            257   1.9e-21   75.9   0.1   1   1   1.3e-24     6e-21   74.3   0.0     6   125   132   240   127   249 0.90 NUDIX domain
zf-NADH-PPase        PF09297.6     32 seq860_BIOID50575    -            257   2.8e-10   39.4   5.4   1   1     1e-13   4.8e-10   38.6   3.8     1    32    93   124    93   124 0.98 NADH pyrophosphatase zinc ribbon domain
NUDIX-like           PF09296.6     98 seq860_BIOID50575    -            257   3.7e-06   27.0   0.1   1   1   1.6e-09   7.3e-06   26.1   0.1     2    97    11    90    10    91 0.96 NADH pyrophosphatase-like rudimentary NUDIX domain
ATP-synt_A           PF00119.15   215 seq861_BIOID50575    -            271   1.6e-64  217.1  20.5   1   1   1.4e-68   1.9e-64  216.9  14.2     1   214    39   265    39   266 0.97 ATP synthase A chain
ILVD_EDD             PF00920.16   521 seq862_BIOID50575    -            603  1.5e-169  564.6   0.1   1   1  1.3e-173  1.8e-169  564.4   0.1     2   521    66   598    65   598 0.96 Dehydratase family
DUF3418              PF11898.3    586 seq863_BIOID50575    -           1300  1.2e-241  803.1   0.6   1   1  7.1e-245  1.6e-241  802.7   0.4     2   586   712  1298   711  1298 0.99 Domain of unknown function (DUF3418)
OB_NTP_bind          PF07717.11   111 seq863_BIOID50575    -           1300   1.1e-24   86.1   0.0   1   1   9.4e-28   2.1e-24   85.2   0.0     2   111   600   699   599   699 0.97 Oligonucleotide/oligosaccharide-binding (OB)-fold
HA2                  PF04408.18   102 seq863_BIOID50575    -           1300   5.9e-24   83.9   0.0   1   1   5.5e-27   1.3e-23   82.8   0.0     2   101   465   558   464   559 0.90 Helicase associated domain (HA2)
Helicase_C           PF00271.26    78 seq863_BIOID50575    -           1300   1.1e-10   41.0   0.1   1   1   1.1e-13   2.5e-10   39.9   0.1     2    77   312   403   311   404 0.94 Helicase conserved C-terminal domain
DEAD                 PF00270.24   173 seq863_BIOID50575    -           1300   5.9e-07   28.9   0.0   1   1     6e-10   1.4e-06   27.7   0.0     7   167    86   233    80   239 0.72 DEAD/DEAH box helicase
FUR                  PF01475.14   120 seq864_BIOID50575    -            148   4.9e-49  165.1   0.2   1   1   4.3e-53   5.8e-49  164.8   0.1     1   120    10   130    10   130 0.99 Ferric uptake regulator family
UPF0014              PF03649.8    250 seq866_BIOID50575    -            259  2.9e-119  396.6  17.8   1   1  2.5e-123  3.4e-119  396.4  12.3     2   250     3   247     2   247 0.99 Uncharacterised protein family (UPF0014)
EAL                  PF00563.15   236 seq867_BIOID50575    -            646   8.8e-33  113.6   0.1   1   1   2.9e-36     2e-32  112.4   0.1     8   234   407   628   400   630 0.92 EAL domain
GGDEF                PF00990.16   161 seq867_BIOID50575    -            646   5.2e-32  110.5   0.1   1   1   1.4e-35   9.9e-32  109.6   0.1     1   160   224   380   224   381 0.96 GGDEF domain
DUF1364              PF07102.7     94 seq868_BIOID50575    -             96   1.1e-41  140.4   1.0   1   1     9e-46   1.2e-41  140.3   0.7     1    93     1    95     1    96 0.98 Protein of unknown function (DUF1364)
Amidohydro_5         PF13594.1     68 seq869_BIOID50575    -            390   1.3e-13   50.4   0.3   1   1   8.8e-17     3e-13   49.2   0.2     1    68    28   100    28   100 0.68 Amidohydrolase
Amidohydro_4         PF13147.1    304 seq869_BIOID50575    -            390   7.2e-12   45.8   1.1   1   1   8.1e-12   2.8e-08   34.0   0.8     1   304    54   357    54   357 0.77 Amidohydrolase
Bac_luciferase       PF00296.15   307 seq871_BIOID50575    -            382   6.9e-69  232.1   0.4   1   1   6.1e-73   8.4e-69  231.9   0.3     1   302    20   339    20   344 0.93 Luciferase-like monooxygenase
ABM                  PF03992.11    78 seq872_BIOID50575    -            104   5.2e-22   77.5   0.1   1   1   4.5e-26   6.2e-22   77.3   0.0     1    78     1    87     1    87 0.92 Antibiotic biosynthesis monooxygenase
Transposase_31       PF04754.7    205 seq874_BIOID50575    -            300     1e-83  279.6   0.1   1   1   9.9e-88   1.4e-83  279.2   0.1     1   204     8   209     8   210 0.99 Putative transposase, YhgA-like
GTP_EFTU             PF00009.22   188 seq876_BIOID50575    -            599   7.5e-52  175.3   0.0   1   1   6.2e-55   1.7e-51  174.2   0.0     1   187     2   181     2   182 0.94 Elongation factor Tu GTP binding domain
LepA_C               PF06421.7    108 seq876_BIOID50575    -            599   6.9e-52  173.7   3.3   1   1   4.3e-55   1.2e-51  173.0   2.3     1   107   487   593   487   594 0.99 GTP-binding protein LepA C-terminus
EFG_C                PF00679.19    89 seq876_BIOID50575    -            599   3.3e-19   68.4   0.0   1   1   2.5e-22   6.9e-19   67.3   0.0     2    86   399   483   398   486 0.95 Elongation factor G C-terminus
GTP_EFTU_D2          PF03144.20    74 seq876_BIOID50575    -            599   8.8e-10   38.4   0.3   1   1   7.1e-13   1.9e-09   37.3   0.2     1    74   205   275   205   275 0.86 Elongation factor Tu domain 2
Ras                  PF00071.17   162 seq876_BIOID50575    -            599   8.7e-05   21.8   0.0   1   1   5.7e-08   0.00016   21.0   0.0    30   160    52   180    42   182 0.79 Ras family
TnpB_IS66            PF05717.8    108 seq877_BIOID50575    -            110   4.4e-19   67.7   0.0   1   1   3.4e-23   4.7e-19   67.7   0.0     2    72     7    75     6   106 0.91 IS66 Orf2 like protein
YtfJ_HI0045          PF09695.5    160 seq878_BIOID50575    -            187   7.4e-65  217.0   0.1   1   1   6.2e-69   8.5e-65  216.8   0.1     2   159    25   183    24   184 0.98 Bacterial protein of unknown function (YtfJ_HI0045)
DUF1133              PF06576.6    176 seq879_BIOID50575    -            180  9.1e-104  344.0   1.0   1   1  7.5e-108    1e-103  343.8   0.7     1   175     1   175     1   176 0.99 Protein of unknown function (DUF1133)
DHO_dh               PF01180.16   293 seq881_BIOID50575    -            336   6.6e-92  307.5   0.2   1   1   5.9e-96     8e-92  307.2   0.1     4   288    47   335    45   336 0.97 Dihydroorotate dehydrogenase
AP_endonuc_2         PF01261.19   211 seq884_BIOID50575    -            326   3.1e-14   52.6   0.1   1   1   3.4e-18   4.7e-14   52.0   0.1     1   204    41   222    41   229 0.91 Xylose isomerase-like TIM barrel
Acyl_CoA_thio        PF02551.10   132 seq885_BIOID50575    -            286   9.1e-69  229.0   0.0   1   2     3e-17   2.1e-13   49.9   0.0     5   126    21   103    17   115 0.89 Acyl-CoA thioesterase
Acyl_CoA_thio        PF02551.10   132 seq885_BIOID50575    -            286   9.1e-69  229.0   0.0   2   2   3.2e-55   2.2e-51  172.8   0.0     2   132   148   281   147   281 0.99 Acyl-CoA thioesterase
4HBT_3               PF13622.1    256 seq885_BIOID50575    -            286   7.4e-40  137.2   0.1   1   1   1.3e-43     9e-40  136.9   0.1    10   255    32   281    25   282 0.84 Thioesterase-like superfamily
URO-D                PF01208.12   343 seq888_BIOID50575    -            354  1.7e-140  467.7   0.0   1   1  1.4e-144  1.9e-140  467.5   0.0     2   342     5   347     4   348 0.98 Uroporphyrinogen decarboxylase (URO-D)
ATP-synt_C           PF00137.16    66 seq890_BIOID50575    -             79   1.1e-16   60.3  13.8   1   1   9.3e-21   1.3e-16   60.1   9.6     2    66     9    77     8    77 0.98 ATP synthase subunit C
SBP_bac_7            PF03480.8    286 seq891_BIOID50575    -            323   6.1e-81  271.5   0.3   1   1   5.4e-85   7.4e-81  271.2   0.2     2   285    29   307    28   308 0.99 Bacterial extracellular solute-binding protein, family 7
Radical_SAM          PF04055.16   166 seq894_BIOID50575    -            292   1.9e-22   80.1   0.0   1   1   5.8e-26   2.6e-22   79.6   0.0     1   157    41   222    41   231 0.94 Radical SAM superfamily
Fer4_12              PF13353.1    139 seq894_BIOID50575    -            292   1.1e-10   41.6   0.1   1   1   9.2e-14   4.2e-10   39.7   0.1     2    82    34   145    33   186 0.81 4Fe-4S single cluster domain
Fer4_14              PF13394.1    117 seq894_BIOID50575    -            292     1e-06   28.6   0.6   1   1     6e-09   2.7e-05   24.0   0.4     3   103    42   171    40   183 0.83 4Fe-4S single cluster domain
YjgP_YjgQ            PF03739.9    354 seq895_BIOID50575    -            356   2.3e-61  207.4   2.2   1   1   2.1e-65   2.8e-61  207.1   1.5     2   352     7   344     6   346 0.93 Predicted permease YjgP/YjgQ family
FCD                  PF07729.7    125 seq896_BIOID50575    -            229   7.4e-24   84.3   9.5   1   1   1.7e-27   1.1e-23   83.7   6.6     3   123    99   218    97   220 0.94 FCD domain
GntR                 PF00392.16    64 seq896_BIOID50575    -            229   1.6e-14   52.9   0.1   1   1   5.7e-18   3.9e-14   51.7   0.0     3    64     7    68     5    68 0.95 Bacterial regulatory proteins, gntR family
ATP-synt_B           PF00430.13   132 seq898_BIOID50575    -            156   3.3e-35  120.6  18.3   1   1   2.8e-39   3.9e-35  120.4  12.7     1   132     6   137     6   137 0.98 ATP synthase B/B' CF(0)
Acetyltransf_1       PF00583.19    83 seq899_BIOID50575    -            141   5.4e-18   64.6   0.2   1   1   5.1e-21   8.7e-18   64.0   0.1     1    83    48   124    48   124 0.97 Acetyltransferase (GNAT) family
Acetyltransf_10      PF13673.1    117 seq899_BIOID50575    -            141   2.3e-14   53.3   0.0   1   1   1.6e-17   2.7e-14   53.1   0.0    31   117    30   123    10   123 0.86 Acetyltransferase (GNAT) domain
Acetyltransf_7       PF13508.1     79 seq899_BIOID50575    -            141   6.5e-12   45.3   0.0   1   1   5.2e-15   8.9e-12   44.8   0.0     4    78    44   124    41   125 0.84 Acetyltransferase (GNAT) domain
Acetyltransf_9       PF13527.1    128 seq899_BIOID50575    -            141   1.5e-08   34.4   0.1   1   1   1.9e-10   3.3e-07   30.0   0.0     1   128     2   126     2   126 0.81 Acetyltransferase (GNAT) domain
FR47                 PF08445.5     86 seq899_BIOID50575    -            141   6.2e-08   32.1   0.0   1   1     5e-11   8.5e-08   31.7   0.0    22    80    67   126    46   130 0.88 FR47-like protein
Acetyltransf_8       PF13523.1    152 seq899_BIOID50575    -            141   4.5e-07   29.7   0.0   1   1   3.5e-10   5.9e-07   29.3   0.0     2   143     4   130     3   136 0.80 Acetyltransferase (GNAT) domain
Acetyltransf_6       PF13480.1    142 seq899_BIOID50575    -            141     9e-07   28.8   0.1   1   1   7.8e-10   1.3e-06   28.2   0.1    72   131    44   103     2   111 0.90 Acetyltransferase (GNAT) domain
Acetyltransf_4       PF13420.1    155 seq899_BIOID50575    -            141   6.8e-05   22.7   0.0   1   1   6.4e-08   0.00011   22.0   0.0     1   137     3   126     3   131 0.82 Acetyltransferase (GNAT) domain
Kinase-PPPase        PF03618.9    255 seq900_BIOID50575    -            277   3.4e-82  275.6   0.0   1   1   2.8e-86   3.9e-82  275.4   0.0     1   255     9   267     9   267 0.97 Kinase/pyrophosphorylase
Isochorismatase      PF00857.15   174 seq902_BIOID50575    -            244   3.5e-42  144.1   0.0   1   1   3.6e-46   4.9e-42  143.7   0.0     1   173    32   229    32   230 0.96 Isochorismatase family
LysR_substrate       PF03466.15   209 seq903_BIOID50575    -            303     4e-25   88.0   0.1   1   1   8.5e-29   5.8e-25   87.5   0.1     4   206    99   297    96   299 0.95 LysR substrate binding domain
HTH_1                PF00126.22    60 seq903_BIOID50575    -            303   1.5e-15   56.5   0.6   1   1   8.4e-19   5.7e-15   54.6   0.0     3    60    15    72    13    72 0.94 Bacterial regulatory helix-turn-helix protein, lysR family
YejG                 PF13989.1    107 seq904_BIOID50575    -            114   1.9e-49  166.0   0.0   1   1   1.6e-53   2.1e-49  165.9   0.0     1   106     4   109     4   110 0.99 YejG-like protein
MFS_2                PF13347.1    427 seq906_BIOID50575    -            457  1.5e-110  369.4  37.8   1   1  2.5e-114  1.7e-110  369.2  26.2     3   427    10   431     8   431 0.97 MFS/sugar transport protein
MFS_1                PF07690.11   354 seq906_BIOID50575    -            457   2.2e-14   52.8  49.1   1   1   3.3e-17   2.3e-13   49.5  29.5    13   352    26   377    21   379 0.83 Major Facilitator Superfamily
OSCP                 PF00213.13   172 seq910_BIOID50575    -            177   8.5e-51  172.1   1.0   1   1   6.9e-55   9.4e-51  171.9   0.7     1   171     7   174     7   175 0.97 ATP synthase delta (OSCP) subunit
DUF2919              PF11143.3    149 seq911_BIOID50575    -            149   4.6e-51  172.4   7.0   1   1   3.8e-55   5.1e-51  172.2   4.9     1   148     6   148     6   149 0.99 Protein of unknown function (DUF2919)
DUF1379              PF07126.7    154 seq913_BIOID50575    -            180   1.9e-56  189.6   0.0   1   1   1.8e-60   2.5e-56  189.2   0.0     1   149    21   170    21   175 0.98 Protein of unknown function (DUF1379)
Redoxin              PF08534.5    146 seq914_BIOID50575    -            168   4.5e-29  100.7   0.1   1   1     8e-33   5.5e-29  100.4   0.1     1   146    20   163    20   163 0.96 Redoxin
AhpC-TSA             PF00578.16   124 seq914_BIOID50575    -            168   4.3e-16   58.5   0.0   1   1   7.6e-20   5.2e-16   58.3   0.0     2   122    22   145    21   147 0.95 AhpC/TSA family
MFS_1                PF07690.11   354 seq915_BIOID50575    -            421   5.4e-23   81.1  40.2   1   1   5.8e-27   7.9e-23   80.6  23.2    22   351    33   365    25   366 0.79 Major Facilitator Superfamily
RHS_repeat           PF05593.9     38 seq916_BIOID50575    -            834   5.3e-59  195.2  90.7   1   8   5.1e-13     7e-09   35.5   1.7     1    38   438   476   438   476 0.97 RHS Repeat
RHS_repeat           PF05593.9     38 seq916_BIOID50575    -            834   5.3e-59  195.2  90.7   2   8     2e-11   2.7e-07   30.4   2.1     3    37   462   496   461   497 0.94 RHS Repeat
RHS_repeat           PF05593.9     38 seq916_BIOID50575    -            834   5.3e-59  195.2  90.7   3   8   8.8e-11   1.2e-06   28.3   3.1     1    38   502   541   502   541 0.89 RHS Repeat
RHS_repeat           PF05593.9     38 seq916_BIOID50575    -            834   5.3e-59  195.2  90.7   4   8   2.9e-09     4e-05   23.5   0.9     1    36   546   581   546   582 0.92 RHS Repeat
RHS_repeat           PF05593.9     38 seq916_BIOID50575    -            834   5.3e-59  195.2  90.7   5   8   5.2e-13   7.1e-09   35.4   1.1     1    37   588   624   588   625 0.98 RHS Repeat
RHS_repeat           PF05593.9     38 seq916_BIOID50575    -            834   5.3e-59  195.2  90.7   6   8   8.7e-12   1.2e-07   31.5   0.3     1    37   630   665   630   666 0.97 RHS Repeat
RHS_repeat           PF05593.9     38 seq916_BIOID50575    -            834   5.3e-59  195.2  90.7   7   8   1.1e-08   0.00014   21.7   1.1     1    31   671   701   671   705 0.93 RHS Repeat
RHS_repeat           PF05593.9     38 seq916_BIOID50575    -            834   5.3e-59  195.2  90.7   8   8   9.7e-10   1.3e-05   25.0   1.7     1    37   733   772   733   773 0.92 RHS Repeat
DGOK                 PF05035.7    287 seq917_BIOID50575    -            292   1.6e-98  328.9   0.2   1   1  1.3e-102   1.8e-98  328.7   0.1     1   286     9   287     9   288 0.98 2-keto-3-deoxy-galactonokinase
Aldolase             PF01081.14   196 seq919_BIOID50575    -            213   3.4e-95  316.7   0.8   1   1   2.8e-99   3.8e-95  316.5   0.5     2   196     9   203     8   203 0.99 KDPG and KHG aldolase
Endonuclease_5       PF04493.9    206 seq920_BIOID50575    -            223   1.8e-70  236.3   0.0   1   1   1.5e-74   2.1e-70  236.1   0.0     1   205     9   208     9   209 0.99 Endonuclease V
PTS_IIB              PF02302.12    90 seq922_BIOID50575    -            113   9.3e-12   45.1   0.0   1   1   8.2e-16   1.1e-11   44.8   0.0     2    87     6    94     5    97 0.92 PTS system, Lactose/Cellobiose specific IIB subunit
ABC_tran             PF00005.22   118 seq923_BIOID50575    -            401   5.6e-22   78.2   0.0   1   1   3.6e-25   1.2e-21   77.0   0.0     1   117    73   191    73   192 0.92 ABC transporter
TOBE_2               PF08402.5     75 seq923_BIOID50575    -            401   9.6e-12   44.6   0.3   1   1   1.2e-14   4.2e-11   42.5   0.1     1    75   313   385   313   385 0.95 TOBE domain
TolA                 PF06519.6     96 seq924_BIOID50575    -            142   2.2e-23   81.9   0.0   1   1   4.3e-27   2.9e-23   81.5   0.0     4    96    49   140    46   140 0.95 TolA C-terminal
TonB_2               PF13103.1     85 seq924_BIOID50575    -            142   5.2e-06   26.2   0.0   1   1     1e-09   7.1e-06   25.8   0.0     4    73    61   126    58   140 0.81 TonB C terminal
LysR_substrate       PF03466.15   209 seq927_BIOID50575    -            317   2.2e-43  147.6   1.4   1   1   4.6e-47   3.1e-43  147.1   1.0     3   207    86   288    84   290 0.97 LysR substrate binding domain
HTH_1                PF00126.22    60 seq927_BIOID50575    -            317   3.7e-17   61.6   1.4   1   1   1.4e-20   9.5e-17   60.3   1.0     2    60     5    63     4    63 0.97 Bacterial regulatory helix-turn-helix protein, lysR family
Ribonuc_L-PSP        PF01042.16   121 seq928_BIOID50575    -            128   7.3e-33  112.7   0.0   1   1   6.5e-37   8.9e-33  112.5   0.0     4   120    13   125    10   126 0.97 Endoribonuclease L-PSP
YjgP_YjgQ            PF03739.9    354 seq929_BIOID50575    -            359   3.5e-64  216.6   3.8   1   1   3.2e-68   4.4e-64  216.3   2.6     1   352     6   352     6   354 0.97 Predicted permease YjgP/YjgQ family
Peptidase_S24        PF00717.18    70 seq931_BIOID50575    -            324   8.7e-21   73.2   0.1   1   1   2.5e-24   1.7e-20   72.2   0.1     1    63    86   159    86   170 0.92 Peptidase S24-like
Peptidase_S26        PF10502.4    138 seq931_BIOID50575    -            324   6.3e-09   35.3   0.0   1   1   2.1e-11   1.4e-07   30.9   0.0    96   138   260   302   233   302 0.84 Signal peptidase, peptidase S26
DUF1131              PF06572.7    171 seq933_BIOID50575    -            191     1e-90  301.6   0.8   1   1   8.5e-95   1.2e-90  301.4   0.6     1   171    22   191    22   191 0.99 Protein of unknown function (DUF1131)
ATP-synt_ab          PF00006.20   215 seq935_BIOID50575    -            513   1.5e-72  243.4   0.1   1   1   9.7e-76   2.7e-72  242.6   0.0     1   215   148   375   148   375 0.99 ATP synthase alpha/beta family, nucleotide-binding domain
ATP-synt_ab_C        PF00306.22   113 seq935_BIOID50575    -            513   1.3e-18   67.3   1.3   1   1   9.8e-22   2.7e-18   66.3   0.9     1    95   387   468   387   488 0.87 ATP synthase alpha/beta chain, C terminal domain
ATP-synt_ab_N        PF02874.18    69 seq935_BIOID50575    -            513   2.9e-14   52.9   0.1   1   1   2.3e-17   6.2e-14   51.8   0.1     5    69    28    92    25    92 0.98 ATP synthase alpha/beta family, beta-barrel domain
HAS-barrel           PF09378.5     91 seq935_BIOID50575    -            513   1.3e-06   28.1   0.1   1   1   3.5e-09   9.5e-06   25.3   0.0     6    84    29    89    25   109 0.85 HAS barrel domain
KaiC                 PF06745.8    226 seq935_BIOID50575    -            513   4.6e-05   22.5   0.0   1   1     3e-08   8.2e-05   21.6   0.0     1    71   146   213   146   249 0.85 KaiC
DAHP_synth_1         PF00793.15   272 seq936_BIOID50575    -            348    1e-102  342.3   0.0   1   1  8.9e-107  1.2e-102  342.1   0.0     8   270    39   336    24   338 0.97 DAHP synthetase I family
MreB_Mbl             PF06723.8    327 seq937_BIOID50575    -            367  1.1e-150  500.5   3.4   1   1  4.2e-154  1.4e-150  500.2   2.4     2   324    31   358    30   360 0.99 MreB/Mbl protein
HSP70                PF00012.15   602 seq937_BIOID50575    -            367   3.5e-13   48.2   0.2   1   1   2.2e-16   7.4e-13   47.1   0.0   136   241   128   227   104   241 0.86 Hsp70 protein
Actin                PF00022.14   393 seq937_BIOID50575    -            367   9.3e-11   40.6   0.0   1   1   1.8e-10   6.1e-07   28.0   0.0    45   211    72   246    31   258 0.79 Actin
FtsA                 PF14450.1    120 seq937_BIOID50575    -            367   1.3e-08   34.6   0.2   1   1   1.4e-11   4.7e-08   32.7   0.0     2    98   182   339   181   348 0.92 Cell division protein FtsA
Abhydrolase_6        PF12697.2    228 seq941_BIOID50575    -            266   1.7e-34  119.5   3.9   1   1   4.5e-38     2e-34  119.3   2.7     1   227    16   249    16   250 0.77 Alpha/beta hydrolase family
Abhydrolase_1        PF00561.15   230 seq941_BIOID50575    -            266   2.6e-17   63.0   0.2   1   1   4.4e-19     2e-15   56.8   0.1     1   228    40   251    40   253 0.80 alpha/beta hydrolase fold
Abhydrolase_5        PF12695.2    142 seq941_BIOID50575    -            266   3.6e-16   59.0   1.1   1   1   4.1e-19   1.9e-15   56.7   0.7     1   141    15   237    15   238 0.73 Alpha/beta hydrolase family
CobU                 PF02283.11   167 seq943_BIOID50575    -            181   3.3e-62  208.6   0.2   1   1   2.7e-66   3.7e-62  208.5   0.1     1   167     3   180     3   180 0.97 Cobinamide kinase / cobinamide phosphate guanyltransferase
DUF416               PF04222.7    191 seq944_BIOID50575    -            196   2.2e-87  291.0   0.1   1   1   1.8e-91   2.5e-87  290.8   0.0     1   189     4   192     4   194 0.99 Protein of unknown function (DUF416)
Aldolase             PF01081.14   196 seq945_BIOID50575    -            205   4.6e-29  100.8   0.4   1   1   8.4e-33   5.7e-29  100.5   0.3     6   183     5   183     2   194 0.92 KDPG and KHG aldolase
TolA                 PF06519.6     96 seq947_BIOID50575    -            131   8.9e-15   54.3   0.0   1   1   7.9e-19   1.1e-14   54.0   0.0    11    92    45   125    37   129 0.91 TolA C-terminal
Molydop_binding      PF01568.16   109 seq952_BIOID50575    -            369     3e-28   97.6   0.1   1   1     1e-31     7e-28   96.4   0.0     1   107   248   361   248   363 0.96 Molydopterin dinucleotide binding domain
Molybdopterin        PF00384.17   432 seq952_BIOID50575    -            369   9.1e-18   64.0   0.1   1   1   1.9e-21   1.3e-17   63.6   0.1   341   432    29   127     6   127 0.92 Molybdopterin oxidoreductase
tRNA-synt_1e         PF01406.14   301 seq953_BIOID50575    -            461  4.5e-144  479.0   0.1   1   1  2.1e-147  5.7e-144  478.6   0.1     2   300    15   313    14   314 0.99 tRNA synthetases class I (C) catalytic domain
DALR_2               PF09190.6     63 seq953_BIOID50575    -            461     2e-26   91.9   1.7   1   1   7.1e-30     2e-26   91.9   1.2     1    63   341   402   341   402 0.99 DALR domain
tRNA-synt_1g         PF09334.6    391 seq953_BIOID50575    -            461   2.2e-16   59.4   1.6   1   2   3.9e-10   1.1e-06   27.5   0.1    13   112    35   133    29   147 0.82 tRNA synthetases class I (M)
tRNA-synt_1g         PF09334.6    391 seq953_BIOID50575    -            461   2.2e-16   59.4   1.6   2   2   3.1e-11   8.6e-08   31.1   0.1   312   373   251   311   231   317 0.85 tRNA synthetases class I (M)
tRNA-synt_1f         PF01921.13   360 seq953_BIOID50575    -            461   1.7e-07   30.1   0.0   1   1     2e-08   5.6e-05   21.8   0.0   276   317   261   301   214   329 0.85 tRNA synthetases class I (K)
tRNA-synt_1          PF00133.17   601 seq953_BIOID50575    -            461   1.1e-06   26.8   0.2   1   1   3.5e-09   9.5e-06   23.7   0.0   515   596   221   300   206   305 0.81 tRNA synthetases class I (I, L, M and V)
Dyp_perox            PF04261.7    313 seq955_BIOID50575    -            299  6.5e-105  350.2   0.0   1   1  5.8e-109  7.9e-105  349.9   0.0     1   312     5   295     5   296 0.98 Dyp-type peroxidase family
OprD                 PF03573.8    391 seq957_BIOID50575    -            421   6.1e-07   28.4   1.0   1   1   1.4e-10   1.8e-06   26.8   0.7    18   371    42   395    26   418 0.68 outer membrane porin, OprD family
CobS                 PF02654.10   235 seq960_BIOID50575    -            247   4.3e-84  281.6  14.5   1   1   3.6e-88   4.9e-84  281.4  10.1     1   235     5   246     5   246 0.99 Cobalamin-5-phosphate synthase
LamB                 PF02264.10   398 seq963_BIOID50575    -            446  8.4e-169  561.7  25.0   1   1  6.9e-173  9.5e-169  561.5  17.3     1   398    28   446    28   446 0.97 LamB porin
MR_MLE_N             PF02746.11   117 seq965_BIOID50575    -            382   6.1e-31  106.7   0.0   1   1   2.5e-34   1.1e-30  105.8   0.0    28   117    15   107     4   107 0.97 Mandelate racemase / muconate lactonizing enzyme, N-terminal domain
MR_MLE_C             PF13378.1    111 seq965_BIOID50575    -            382   1.8e-29  101.8   0.0   1   1   7.8e-33   3.6e-29  100.8   0.0     1   111   234   351   234   351 0.88 Enolase C-terminal domain-like
MR_MLE               PF01188.16    67 seq965_BIOID50575    -            382   4.1e-11   43.1   0.0   1   1   1.7e-14   7.7e-11   42.2   0.0     2    67   167   234   166   234 0.96 Mandelate racemase / muconate lactonizing enzyme, C-terminal domain
ABC_tran             PF00005.22   118 seq966_BIOID50575    -            228   1.5e-21   76.8   0.0   1   1   3.3e-25   2.2e-21   76.2   0.0     1   117    50   174    50   175 0.92 ABC transporter
Lysis_S              PF04971.7     68 seq967_BIOID50575    -             71   1.7e-46  155.6   0.3   1   1   1.4e-50   1.9e-46  155.4   0.2     1    68     4    71     4    71 1.00 Lysis protein S
Nitroreductase       PF00881.19   165 seq969_BIOID50575    -            196   1.1e-16   61.0   0.0   1   1   9.3e-21   1.3e-16   60.7   0.0     5   165    18   174    14   174 0.89 Nitroreductase family
GST_N_3              PF13417.1     75 seq971_BIOID50575    -            214   7.5e-14   51.6   0.0   1   1   3.2e-17   1.4e-13   50.7   0.0     6    74    15    86    13    87 0.87 Glutathione S-transferase, N-terminal domain
GST_N                PF02798.15    76 seq971_BIOID50575    -            214   1.4e-12   47.4   0.0   1   1   5.4e-16   2.5e-12   46.6   0.0    12    75    19    80     6    81 0.93 Glutathione S-transferase, N-terminal domain
GST_N_2              PF13409.1     70 seq971_BIOID50575    -            214     3e-09   36.6   0.0   1   1     1e-12   4.6e-09   36.0   0.0     1    69    15    81    15    82 0.87 Glutathione S-transferase, N-terminal domain
Bac_DNA_binding      PF00216.16    90 seq972_BIOID50575    -             90   3.2e-33  113.4   1.4   1   1   2.6e-37   3.6e-33  113.3   1.0     1    90     1    90     1    90 0.99 Bacterial DNA-binding protein
DUF2686              PF10887.3    276 seq973_BIOID50575    -            276  5.8e-165  546.6   0.1   1   1  4.8e-169  6.5e-165  546.4   0.1     1   276     1   276     1   276 1.00 Protein of unknown function (DUF2686)
Ribosomal_L31        PF01197.13    69 seq974_BIOID50575    -             70   1.4e-30  104.9   0.2   1   1   1.1e-34   1.5e-30  104.8   0.1     1    67     1    65     1    67 0.98 Ribosomal protein L31
Ribonuclease_3       PF00636.21   114 seq976_BIOID50575    -            226   5.6e-21   75.0   0.0   1   1   2.4e-24   1.6e-20   73.5   0.0     1   113    38   127    38   128 0.90 Ribonuclease III domain
dsrm                 PF00035.20    67 seq976_BIOID50575    -            226   8.7e-15   54.9   0.0   1   1   2.1e-18   1.5e-14   54.2   0.0     1    67   156   223   156   223 0.95 Double-stranded RNA binding motif
hemP                 PF10636.4     38 seq978_BIOID50575    -             63   2.7e-16   58.7   1.9   1   1     9e-20   1.2e-15   56.6   0.9     1    38    26    63    26    63 0.98 Hemin uptake protein hemP
Phage_lysozyme       PF00959.14   110 seq979_BIOID50575    -            165   8.8e-32  109.5   0.3   1   1   7.9e-36   1.1e-31  109.2   0.2     1   109    48   154    48   155 0.98 Phage lysozyme
MreC                 PF04085.9    152 seq980_BIOID50575    -            367     1e-47  161.2   0.3   1   1   1.1e-51   1.4e-47  160.7   0.2     1   150   122   270   122   272 0.99 rod shape-determining protein MreC
Fe-ADH               PF00465.14   366 seq981_BIOID50575    -            891  4.1e-112  374.3   0.3   1   1  1.4e-115  6.4e-112  373.7   0.2     1   361   457   849   457   854 0.93 Iron-containing alcohol dehydrogenase
Aldedh               PF00171.17   462 seq981_BIOID50575    -            891   1.6e-27   95.8   2.6   1   1   2.2e-30     1e-26   93.2   1.8    26   426     4   399     1   406 0.78 Aldehyde dehydrogenase family
Fe-ADH_2             PF13685.1    250 seq981_BIOID50575    -            891   1.3e-18   67.0   1.2   1   2   2.8e-12   1.3e-08   34.3   0.0    12    94   473   555   464   562 0.92 Iron-containing alcohol dehydrogenase
Fe-ADH_2             PF13685.1    250 seq981_BIOID50575    -            891   1.3e-18   67.0   1.2   2   2   8.6e-11   3.9e-07   29.5   0.9    98   247   588   739   580   741 0.93 Iron-containing alcohol dehydrogenase
UPF0020              PF01170.13   180 seq983_BIOID50575    -            702   2.4e-62  209.5   0.0   1   1     6e-60   9.2e-57  191.4   0.0     1   179   162   375   162   376 0.96 Putative RNA methylase family UPF0020
Methyltransf_26      PF13659.1    117 seq983_BIOID50575    -            702   1.1e-26   93.0   0.0   1   2   2.9e-19   4.4e-16   58.8   0.0     4    94   193   326   190   353 0.92 Methyltransferase domain
Methyltransf_26      PF13659.1    117 seq983_BIOID50575    -            702   1.1e-26   93.0   0.0   2   2   6.9e-11   1.1e-07   31.8   0.0    11   114   549   655   521   658 0.80 Methyltransferase domain
Methyltrans_SAM      PF10672.4    286 seq983_BIOID50575    -            702   7.4e-21   74.1   0.1   1   1   8.1e-24   1.2e-20   73.4   0.1    24   240   437   658   427   669 0.82 S-adenosylmethionine-dependent methyltransferase
THUMP                PF02926.12    93 seq983_BIOID50575    -            702   2.2e-14   53.1   0.0   1   1   2.7e-17   4.1e-14   52.3   0.0     2    92    57   153    56   154 0.95 THUMP domain
Cons_hypoth95        PF03602.10   183 seq983_BIOID50575    -            702   3.8e-14   52.3   0.0   1   1   2.8e-12   4.3e-09   35.9   0.0    39   140   536   635   530   676 0.85 Conserved hypothetical protein 95
DUF1481              PF07356.7    195 seq986_BIOID50575    -            211   1.1e-70  236.9   0.6   1   1   9.3e-75   1.3e-70  236.7   0.4     1   195    22   207    22   207 0.99 Protein of unknown function (DUF1481)
DUF1471              PF07338.8     56 seq988_BIOID50575    -             91   1.2e-21   75.9   0.2   1   1   1.2e-25   1.7e-21   75.5   0.1     2    56    35    91    34    91 0.98 Protein of unknown function (DUF1471)
ATP-synt             PF00231.14   290 seq990_BIOID50575    -            287  2.3e-109  365.1   0.0   1   1  1.9e-113  2.6e-109  364.9   0.0     2   290     3   287     2   287 0.98 ATP synthase
DBI_PRT              PF02277.12   327 seq991_BIOID50575    -            359  4.2e-119  397.3  10.5   1   1  3.5e-123  4.8e-119  397.1   7.3     2   327     8   347     7   347 0.99 Phosphoribosyltransferase
YebG                 PF07130.7     75 seq992_BIOID50575    -             96   2.2e-34  116.8   1.4   1   1     2e-38   2.8e-34  116.5   1.0     1    74     1    74     1    75 0.99 YebG protein
Flavin_Reduct        PF01613.13   154 seq993_BIOID50575    -            164   1.1e-30  106.4   0.2   1   1   8.9e-35   1.2e-30  106.2   0.1     1   153    13   159    13   160 0.93 Flavin reductase like domain
Molybdopterin        PF00384.17   432 seq994_BIOID50575    -            808   1.8e-88  297.0   0.0   1   1   4.8e-92   2.2e-88  296.7   0.0     1   432   115   566   115   566 0.93 Molybdopterin oxidoreductase
Molydop_binding      PF01568.16   109 seq994_BIOID50575    -            808   5.3e-27   93.6   0.0   1   1   2.2e-30     1e-26   92.7   0.0     1   107   687   800   687   802 0.97 Molydopterin dinucleotide binding domain
Molybdop_Fe4S4       PF04879.11    55 seq994_BIOID50575    -            808   2.7e-13   49.4   0.9   1   1     1e-16   4.7e-13   48.6   0.6     1    55    53   112    53   112 0.96 Molybdopterin oxidoreductase Fe4S4 domain
FtsX                 PF02687.16   121 seq995_BIOID50575    -            804     3e-21   75.3  18.3   1   2   7.4e-15   5.1e-11   42.2   6.3     3   121   247   364   245   364 0.83 FtsX-like permease family
FtsX                 PF02687.16   121 seq995_BIOID50575    -            804     3e-21   75.3  18.3   2   2     2e-16   1.4e-12   47.3   1.2     2   116   683   793   682   797 0.86 FtsX-like permease family
Phage_lysis          PF03245.8    125 seq996_BIOID50575    -            153     4e-49  165.6  13.4   1   1   3.4e-53   4.6e-49  165.4   9.3     1   125    29   153    29   153 0.99 Bacteriophage lysis protein
Metallophos_2        PF12850.2    156 seq999_BIOID50575    -            183   1.6e-26   92.8   0.0   1   1     3e-30   2.1e-26   92.5   0.0     1   152     1   161     1   164 0.88 Calcineurin-like phosphoesterase superfamily domain
Metallophos          PF00149.23   201 seq999_BIOID50575    -            183   1.1e-12   47.7   0.3   1   1   2.1e-14   1.4e-10   40.8   0.2     1   201     1   130     1   130 0.84 Calcineurin-like phosphoesterase
MMR_HSR1             PF01926.18   114 seq1000_BIOID50575   -            301   8.7e-22   77.1   0.1   1   1   8.9e-25   1.5e-21   76.3   0.1     2   114    11   125    10   125 0.81 50S ribosome-binding GTPase
KH_2                 PF07650.12    78 seq1000_BIOID50575   -            301   2.1e-18   65.5   0.7   1   1   3.5e-21     6e-18   64.0   0.5     1    77   209   285   209   286 0.94 KH domain
FeoB_N               PF02421.13   189 seq1000_BIOID50575   -            301   6.7e-14   51.4   0.1   1   1   5.9e-17     1e-13   50.8   0.0     3   164    11   177    10   203 0.82 Ferrous iron transport protein B
GTP_EFTU             PF00009.22   188 seq1000_BIOID50575   -            301   2.9e-10   39.7   0.7   1   1   8.2e-12   1.4e-08   34.2   0.5     6   187    11   174     9   175 0.68 Elongation factor Tu GTP binding domain
Dynamin_N            PF00350.18   168 seq1000_BIOID50575   -            301   4.4e-08   33.0   0.2   1   1   2.8e-08   4.8e-05   23.0   0.1     1    35    11    45    11    57 0.84 Dynamin family
AIG1                 PF04548.11   212 seq1000_BIOID50575   -            301   5.1e-07   28.9   0.0   1   1   5.3e-10     9e-07   28.0   0.0     3   108    11   113    10   117 0.74 AIG1 family
PduV-EutP            PF10662.4    143 seq1000_BIOID50575   -            301     1e-06   28.1   0.3   1   1   7.9e-09   1.3e-05   24.5   0.2     4   141    11   169     9   171 0.72 Ethanolamine utilisation - propanediol utilisation
Miro                 PF08477.8    119 seq1000_BIOID50575   -            301   1.8e-05   25.0   0.0   1   1   2.9e-08   4.9e-05   23.6   0.0     2   119    11   127    11   127 0.64 Miro-like protein
RHS                  PF03527.9     41 seq1001_BIOID50575   -            396   2.6e-21   74.9   0.6   1   1   3.7e-25   5.1e-21   74.0   0.4     1    41   143   183   143   183 0.98 RHS protein
Rz1                  PF06085.6     40 seq1003_BIOID50575   -             60   4.4e-24   83.4  10.6   1   1   4.2e-28   5.7e-24   83.1   7.3     1    40    20    60    20    60 0.98 Lipoprotein Rz1 precursor
DUF218               PF02698.12   155 seq1004_BIOID50575   -            266   3.1e-24   85.1   0.0   1   1   3.3e-28   4.6e-24   84.5   0.0     1   137    36   183    36   208 0.92 DUF218 domain
YebF                 PF13995.1     89 seq1005_BIOID50575   -            122   4.1e-37  125.9   0.3   1   1   3.7e-41   5.1e-37  125.6   0.2     2    89    33   120    32   120 0.98 YebF-like protein
Xan_ur_permease      PF00860.15   389 seq1007_BIOID50575   -            442  2.6e-105  351.9  53.0   1   1    3e-109  4.1e-105  351.3  36.7     2   386    31   401    30   404 0.97 Permease family
Usp                  PF00582.21   140 seq1008_BIOID50575   -            142   3.5e-14   53.0   0.0   1   1   2.9e-18   3.9e-14   52.9   0.0     2   140     3   138     2   138 0.96 Universal stress protein family
MFS_1                PF07690.11   354 seq1009_BIOID50575   -            183   1.3e-28   99.6   8.2   1   1   1.2e-32   1.6e-28   99.3   5.7     1   130    21   148    21   150 0.95 Major Facilitator Superfamily
MreD                 PF04093.7    160 seq1013_BIOID50575   -            162   1.2e-46  158.3  22.1   1   1     1e-50   1.4e-46  158.1  15.3     2   160     5   155     4   155 0.99 rod shape-determining protein MreD
NUDIX                PF00293.23   135 seq1014_BIOID50575   -            180   5.4e-17   61.5   0.3   1   1   7.2e-21   9.8e-17   60.7   0.2     1   125    36   155    36   165 0.83 NUDIX domain
ATP-synt_ab          PF00006.20   215 seq1015_BIOID50575   -            460   2.5e-64  216.6   0.0   1   1   7.8e-68   3.6e-64  216.1   0.0     1   215   129   342   129   342 0.97 ATP synthase alpha/beta family, nucleotide-binding domain
ATP-synt_ab_C        PF00306.22   113 seq1015_BIOID50575   -            460   9.9e-28   96.7   0.1   1   1     4e-31   1.8e-27   95.9   0.1     2   109   356   458   355   460 0.94 ATP synthase alpha/beta chain, C terminal domain
ATP-synt_ab_N        PF02874.18    69 seq1015_BIOID50575   -            460   3.3e-22   78.3   2.5   1   1   1.5e-25     7e-22   77.3   1.7     1    68     6    72     6    73 0.97 ATP synthase alpha/beta family, beta-barrel domain
MalM                 PF07148.7    136 seq1019_BIOID50575   -            306   2.3e-50  169.4   0.1   1   1   2.4e-54   3.3e-50  168.9   0.0     2   136    75   210    74   210 0.98 Maltose operon periplasmic protein precursor (MalM)
DUF533               PF04391.7    189 seq1022_BIOID50575   -            219     2e-54  183.7   1.3   1   1   1.9e-58   2.6e-54  183.3   0.9     7   188    31   210    18   211 0.95 Protein of unknown function (DUF533)
YkuD                 PF03734.9    146 seq1023_BIOID50575   -            311   5.6e-20   71.9   0.1   1   1   6.3e-24   8.5e-20   71.3   0.0     2   146    97   231    96   231 0.81 L,D-transpeptidase catalytic domain
NAD_binding_2        PF03446.10   162 seq1024_BIOID50575   -            292     2e-47  160.9   1.9   1   1     6e-51   2.7e-47  160.5   1.3     1   160     1   162     1   164 0.98 NAD binding domain of 6-phosphogluconate dehydrogenase
F420_oxidored        PF03807.12    96 seq1024_BIOID50575   -            292   5.4e-07   29.8   0.2   1   1   2.4e-10   1.1e-06   28.8   0.2     1    75     3    71     3    96 0.79 NADP oxidoreductase coenzyme F420-dependent
RecO_N               PF11967.3     80 seq1025_BIOID50575   -            242   4.6e-24   83.9   0.0   1   1   1.1e-27   7.7e-24   83.2   0.0     5    78     4    76     1    78 0.95 Recombination protein O N terminal
RecO_C               PF02565.10   118 seq1025_BIOID50575   -            242   8.8e-21   73.8   0.0   1   1   1.7e-24   1.2e-20   73.4   0.0     3   118    82   226    80   226 0.91 Recombination protein O C terminal
HATPase_c            PF02518.21   111 seq1026_BIOID50575   -            458   1.5e-28   98.5   0.8   1   1   6.1e-32   4.2e-28   97.1   0.1     2   110   346   449   345   450 0.98 Histidine kinase-, DNA gyrase B-, and HSP90-like ATPase
HisKA                PF00512.20    68 seq1026_BIOID50575   -            458   1.5e-14   53.5   0.4   1   1     8e-18   5.5e-14   51.7   0.0     2    65   238   300   237   302 0.91 His Kinase A (phospho-acceptor) domain
Maf                  PF02545.9    195 seq1029_BIOID50575   -            197   1.2e-71  239.7   0.0   1   1     1e-75   1.4e-71  239.5   0.0     2   194     3   191     2   192 0.98 Maf-like protein
Aldedh               PF00171.17   462 seq1032_BIOID50575   -            479  6.7e-165  548.7   1.2   1   1  1.1e-168  7.5e-165  548.6   0.8     8   462    22   475    15   475 0.98 Aldehyde dehydrogenase family
LuxC                 PF05893.9    400 seq1032_BIOID50575   -            479   0.00013   20.7   0.0   1   1   3.7e-08   0.00025   19.7   0.0    88   285   142   335   138   356 0.81 Acyl-CoA reductase (LuxC)
OEP                  PF02321.13   188 seq1033_BIOID50575   -            495   6.9e-60  201.7  39.4   1   2   1.2e-30   1.7e-26   92.9  13.5     2   188    28   211    27   211 0.98 Outer membrane efflux protein
OEP                  PF02321.13   188 seq1033_BIOID50575   -            495   6.9e-60  201.7  39.4   2   2   1.8e-37   2.5e-33  115.1   8.2     2   188   234   429   233   429 0.98 Outer membrane efflux protein
MarR                 PF01047.17    59 seq1034_BIOID50575   -            165     5e-15   54.8   0.1   1   1   1.1e-18   7.5e-15   54.2   0.1     1    58    46   103    46   104 0.98 MarR family
MarR_2               PF12802.2     62 seq1034_BIOID50575   -            165   2.5e-07   30.1   0.0   1   1   7.1e-11   4.9e-07   29.2   0.0     1    61    44   102    44   103 0.94 MarR family
DUF1441              PF07278.6    152 seq1038_BIOID50575   -            179   6.6e-68  227.0   0.4   1   1   5.6e-72   7.7e-68  226.8   0.3     2   151    17   167    16   168 0.99 Protein of unknown function (DUF1441)
RNase_E_G            PF10150.4    271 seq1041_BIOID50575   -            489  3.6e-113  377.1   2.0   1   1  6.1e-117  4.2e-113  376.9   0.8     1   271   124   394   124   394 0.99 Ribonuclease E/G family
S1                   PF00575.18    74 seq1041_BIOID50575   -            489   4.1e-17   61.9   0.3   1   1   3.8e-20   2.6e-16   59.3   0.0     3    73    37   121    35   122 0.97 S1 RNA binding domain
ABC_tran             PF00005.22   118 seq1042_BIOID50575   -            635   1.4e-36  125.2   0.1   1   2   1.7e-17   9.5e-15   54.8   0.0     1   118    43   185    43   185 0.88 ABC transporter
ABC_tran             PF00005.22   118 seq1042_BIOID50575   -            635   1.4e-36  125.2   0.1   2   2   1.9e-21   1.1e-18   67.6   0.0     1   118   359   469   359   469 0.95 ABC transporter
AAA_21               PF13304.1    303 seq1042_BIOID50575   -            635   7.6e-23   81.7   7.3   1   1   7.3e-13   4.1e-10   39.9   0.5     3   302    33   216    32   217 0.77 AAA domain
ABC_tran_2           PF12848.2     85 seq1042_BIOID50575   -            635   1.1e-13   50.6  15.2   1   1   3.4e-16   1.9e-13   49.9   1.9     1    74   224   295   224   308 0.91 ABC transporter
PdxJ                 PF03740.8    239 seq1043_BIOID50575   -            243    7e-106  352.6   4.5   1   1  5.9e-110  8.1e-106  352.3   3.1     2   237     5   238     4   240 0.99 Pyridoxal phosphate biosynthesis protein PdxJ
Peptidase_S9_N       PF02897.10   414 seq1044_BIOID50575   -            686  2.5e-116  388.5   3.0   1   1  4.4e-120    3e-116  388.2   2.1     1   413     3   403     3   404 0.96 Prolyl oligopeptidase, N-terminal beta-propeller domain
Peptidase_S9         PF00326.16   213 seq1044_BIOID50575   -            686   7.7e-70  234.2   0.1   1   1   1.7e-73   1.2e-69  233.6   0.0     2   210   462   676   461   679 0.97 Prolyl oligopeptidase family
MCPsignal            PF00015.16   213 seq1045_BIOID50575   -            554   3.8e-74  248.7  37.0   1   1   2.2e-75   9.8e-72  240.8  18.4     1   213   324   518   324   518 0.99 Methyl-accepting chemotaxis protein (MCP) signalling domain
TarH                 PF02203.10   171 seq1045_BIOID50575   -            554   2.5e-53  180.3   3.7   1   1   5.5e-57   2.5e-53  180.3   2.6     1   170     1   176     1   177 0.97 Tar ligand binding domain homologue
HAMP                 PF00672.20    70 seq1045_BIOID50575   -            554   3.1e-14   52.7   0.4   1   1   6.8e-18   3.1e-14   52.7   0.3     1    68   196   263   196   265 0.95 HAMP domain
LysE                 PF01810.13   191 seq1046_BIOID50575   -            206   7.4e-46  155.7  14.2   1   1   6.3e-50   8.6e-46  155.5   9.9     1   189    14   202    14   204 0.98 LysE type translocator
DeoC                 PF01791.4    236 seq1048_BIOID50575   -            295   8.6e-35  120.0   0.0   1   1   7.3e-39     1e-34  119.8   0.0     2   235    21   261    20   262 0.94 DeoC/LacD family aldolase
Sugar-bind           PF04198.8    255 seq1049_BIOID50575   -            317   2.2e-72  242.9   1.5   1   1   2.2e-76     3e-72  242.4   1.1     2   255    67   316    66   316 0.97 Putative sugar-binding domain
Terminase_GpA        PF05876.7    557 seq1052_BIOID50575   -            436  2.3e-124  415.6   0.0   1   1    2e-128  2.8e-124  415.4   0.0     1   356    33   426    33   427 0.96 Phage terminase large subunit (GpA)
DDE_Tnp_1_assoc      PF13808.1     90 seq1053_BIOID50575   -            248   1.2e-32  111.2   0.0   1   1   2.8e-36   1.9e-32  110.6   0.0     1    90     6    95     6    95 0.99 DDE_Tnp_1-associated
DDE_Tnp_1            PF01609.16   211 seq1053_BIOID50575   -            248   3.6e-14   52.7   0.0   1   1   7.3e-18     5e-14   52.2   0.0     4   125   103   222   100   243 0.80 Transposase DDE domain
MatE                 PF01554.13   162 seq1054_BIOID50575   -            546   6.1e-66  220.8  35.9   1   2     3e-38     4e-34  117.4   6.5     1   160    99   259    99   261 0.97 MatE
MatE                 PF01554.13   162 seq1054_BIOID50575   -            546   6.1e-66  220.8  35.9   2   2   3.1e-37   4.2e-33  114.1   9.0     1   162   329   490   329   490 1.00 MatE
ATP-synt_DE_N        PF02823.11    80 seq1055_BIOID50575   -            139   1.9e-30  104.2   0.1   1   1   4.2e-34   2.9e-30  103.7   0.1     2    80     6    84     5    84 0.99 ATP synthase, Delta/Epsilon chain, beta-sandwich domain
ATP-synt_DE          PF00401.15    48 seq1055_BIOID50575   -            139   1.4e-16   59.9   5.1   1   1   3.3e-20   2.3e-16   59.2   3.5     1    47    88   134    88   135 0.97 ATP synthase, Delta/Epsilon chain, long alpha-helix domain
SopA                 PF13981.1    135 seq1056_BIOID50575   -            442   9.4e-31  106.5   5.8   1   1   5.9e-34     2e-30  105.4   4.0     3   135   209   342   207   342 0.97 SopA-like central domain
Pentapeptide_4       PF13599.1     78 seq1056_BIOID50575   -            442   5.5e-17   61.2  18.0   1   1   1.6e-16   5.6e-13   48.3   4.0     6    78    90   165    85   169 0.92 Pentapeptide repeats (9 copies)
Nterm_IS4            PF13006.2     98 seq1057_BIOID50575   -             61     5e-10   39.1   0.1   1   1     4e-14   5.5e-10   39.0   0.0     4    45    19    60    16    61 0.94 Insertion element 4 transposase N-terminal
Fer4_11              PF13247.1     99 seq1058_BIOID50575   -            205   1.2e-31  108.4  10.9   1   1   8.5e-35   1.2e-31  108.4   7.5     3    97    60   153    58   155 0.97 4Fe-4S dicluster domain
Fer4_2               PF12797.2     22 seq1058_BIOID50575   -            205   1.1e-13   50.0  30.8   1   1   6.7e-10   9.1e-07   28.3   0.6     2    20     6    24     5    33 0.89 4Fe-4S binding domain
Fer4                 PF00037.22    24 seq1058_BIOID50575   -            205   9.1e-13   47.1  35.1   1   1   8.5e-11   1.2e-07   30.9   3.3     1    23    92   114    92   115 0.94 4Fe-4S binding domain
Fer4_7               PF12838.2     52 seq1058_BIOID50575   -            205   2.4e-12   46.9  28.1   1   1   9.2e-10   1.3e-06   28.6   7.3     2    50    99   147    98   149 0.87 4Fe-4S dicluster domain
Fer4_9               PF13187.1     55 seq1058_BIOID50575   -            205   8.2e-12   45.0  26.6   1   1   5.5e-10   7.5e-07   29.2   7.4     2    53    99   148    98   150 0.95 4Fe-4S dicluster domain
Fer4_10              PF13237.1     52 seq1058_BIOID50575   -            205   4.5e-11   42.2  30.2   1   1   8.2e-09   1.1e-05   24.9   8.0     2    52    92   146    91   146 0.76 4Fe-4S dicluster domain
Fer4_4               PF12800.2     17 seq1058_BIOID50575   -            205   1.7e-10   40.2  32.5   1   3     3e-05      0.04   14.1   2.3     1    15    11    25    11    29 0.90 4Fe-4S binding domain
Fer4_4               PF12800.2     17 seq1058_BIOID50575   -            205   1.7e-10   40.2  32.5   2   3   3.3e-05     0.045   13.9   2.0     2    16    65    81    64    85 0.86 4Fe-4S binding domain
Fer4_4               PF12800.2     17 seq1058_BIOID50575   -            205   1.7e-10   40.2  32.5   3   3   2.9e-07    0.0004   20.3   2.0     2    17    97   112    96   112 0.91 4Fe-4S binding domain
Fer4_6               PF12837.2     24 seq1058_BIOID50575   -            205   2.4e-10   39.7  39.6   1   1   3.1e-09   4.2e-06   26.2   3.2     1    23    91   113    91   114 0.95 4Fe-4S binding domain
Fer4_3               PF12798.2     15 seq1058_BIOID50575   -            205   7.3e-07   29.1  40.1   1   2   9.4e-06     0.013   15.9   4.2     1    15    67    83    67    83 0.98 4Fe-4S binding domain
Fer4_3               PF12798.2     15 seq1058_BIOID50575   -            205   7.3e-07   29.1  40.1   2   2   4.8e-05     0.065   13.7   1.6     1    13   126   147   126   149 0.94 4Fe-4S binding domain
FMN_red              PF03358.10   152 seq1060_BIOID50575   -            198   8.1e-15   54.5   0.0   1   1   3.1e-18   1.1e-14   54.1   0.0    14   144    13   143     2   149 0.85 NADPH-dependent FMN reductase
Flavodoxin_1         PF00258.20   143 seq1060_BIOID50575   -            198   2.8e-11   43.4   0.1   1   1   1.4e-14   4.8e-11   42.7   0.0     1   138     6   130     6   135 0.81 Flavodoxin
Flavodoxin_2         PF02525.12   199 seq1060_BIOID50575   -            198     1e-05   25.0   0.0   1   1   3.9e-09   1.3e-05   24.6   0.0     2   138     3   117     2   147 0.74 Flavodoxin-like fold
Sigma54_activat      PF00158.21   168 seq1061_BIOID50575   -            441   1.5e-72  242.4   0.1   1   1   8.9e-76   2.4e-72  241.7   0.1     1   168   141   308   141   308 0.99 Sigma-54 interaction domain
Response_reg         PF00072.19   112 seq1061_BIOID50575   -            441   7.2e-30  103.1   0.2   1   1   5.4e-33   1.5e-29  102.1   0.1     1   111     8   117     8   118 0.98 Response regulator receiver domain
HTH_8                PF02954.14    42 seq1061_BIOID50575   -            441     2e-14   52.7   0.6   1   1   7.2e-18     2e-14   52.7   0.4     3    39   403   439   401   441 0.93 Bacterial regulatory protein, Fis family
AAA_5                PF07728.9    139 seq1061_BIOID50575   -            441   1.3e-07   31.2   0.0   1   1   9.7e-11   2.7e-07   30.3   0.0     2   123   165   283   164   301 0.84 AAA domain (dynein-related subfamily)
AAA                  PF00004.24   132 seq1061_BIOID50575   -            441   1.5e-05   25.0   0.0   1   1   1.2e-08   3.4e-05   23.9   0.0     1   126   165   296   165   302 0.72 ATPase family associated with various cellular activities (AAA)
Fimbrial             PF00419.15   145 seq1062_BIOID50575   -            180     8e-20   71.4   7.7   1   1     7e-24   9.6e-20   71.1   5.3     1   145    30   180    30   180 0.87 Fimbrial protein
DUF1289              PF06945.8     51 seq1064_BIOID50575   -             79   5.1e-19   67.3   5.6   1   1   4.6e-23   6.3e-19   67.0   3.9     1    49    11    58    11    60 0.96 Protein of unknown function (DUF1289)
Nterm_IS4            PF13006.2     98 seq1066_BIOID50575   -             76   4.6e-12   45.6   0.0   1   1   3.7e-16   5.1e-12   45.5   0.0    49    98    17    66     3    66 0.88 Insertion element 4 transposase N-terminal
ACPS                 PF01648.15   113 seq1068_BIOID50575   -            126   9.5e-22   76.9   0.1   1   1   7.7e-26   1.1e-21   76.7   0.0     1   113     5   122     5   122 0.96 4'-phosphopantetheinyl transferase superfamily
LacI                 PF00356.16    46 seq1069_BIOID50575   -            153   2.2e-22   78.2   0.5   1   1   7.7e-26   3.5e-22   77.6   0.3     1    46     4    49     4    49 0.99 Bacterial regulatory proteins, lacI family
Peripla_BP_1         PF00532.16   279 seq1069_BIOID50575   -            153     2e-06   27.1   0.1   1   1   1.4e-09   6.5e-06   25.4   0.0    13    87    77   152    72   153 0.82 Periplasmic binding proteins and sugar binding domain of LacI family
HTH_3                PF01381.17    55 seq1069_BIOID50575   -            153   4.6e-05   23.0   0.1   1   1   2.2e-08    0.0001   21.9   0.1    12    40     5    33     4    44 0.86 Helix-turn-helix
Aldo_ket_red         PF00248.16   283 seq1073_BIOID50575   -            298   4.3e-54  183.1   0.0   1   1   3.5e-58   4.8e-54  182.9   0.0     2   281    17   291    16   293 0.95 Aldo/keto reductase family
DmsC                 PF04976.7    276 seq1075_BIOID50575   -            364  6.9e-116  386.2  20.0   1   1  6.1e-120  8.3e-116  385.9  13.9     1   276    81   354    81   354 0.99 DMSO reductase anchor subunit (DmsC)
RHS_repeat           PF05593.9     38 seq1077_BIOID50575   -           1429   4.1e-63  208.3 121.8   1   6   2.6e-09   1.2e-05   25.2   0.9     6    37   416   447   414   449 0.91 RHS Repeat
RHS_repeat           PF05593.9     38 seq1077_BIOID50575   -           1429   4.1e-63  208.3 121.8   2   6   2.8e-10   1.3e-06   28.3   3.0     1    38   496   535   496   535 0.92 RHS Repeat
RHS_repeat           PF05593.9     38 seq1077_BIOID50575   -           1429   4.1e-63  208.3 121.8   3   6   6.9e-10   3.2e-06   27.0   0.0     1    36   540   575   540   576 0.92 RHS Repeat
RHS_repeat           PF05593.9     38 seq1077_BIOID50575   -           1429   4.1e-63  208.3 121.8   4   6   1.3e-13   5.7e-10   38.9   2.2     1    37   582   618   582   619 0.97 RHS Repeat
RHS_repeat           PF05593.9     38 seq1077_BIOID50575   -           1429   4.1e-63  208.3 121.8   5   6   1.9e-09   8.5e-06   25.6   0.2     1    37   624   659   624   660 0.97 RHS Repeat
RHS_repeat           PF05593.9     38 seq1077_BIOID50575   -           1429   4.1e-63  208.3 121.8   6   6   8.6e-10   3.9e-06   26.7   1.2     1    30   953   991   953   999 0.89 RHS Repeat
DUF4329              PF14220.1    124 seq1077_BIOID50575   -           1429   1.4e-35  122.1   0.3   1   1     9e-39   4.1e-35  120.5   0.2     2   116  1294  1412  1293  1420 0.95 Domain of unknown function (DUF4329)
RHS                  PF03527.9     41 seq1077_BIOID50575   -           1429   2.4e-21   75.1   5.6   1   1   1.9e-23   8.5e-20   70.1   0.6     2    41  1158  1197  1157  1197 0.97 RHS protein
ADH_N                PF08240.7    109 seq1079_BIOID50575   -            336   9.6e-32  108.8   0.4   1   1   4.2e-35   1.9e-31  107.9   0.3     1   107    29   134    29   136 0.98 Alcohol dehydrogenase GroES-like domain
ADH_zinc_N           PF00107.21   130 seq1079_BIOID50575   -            336   5.7e-13   48.4   0.1   1   1   2.8e-16   1.3e-12   47.2   0.1     2   130   177   296   176   296 0.91 Zinc-binding dehydrogenase
ThiF                 PF00899.16   136 seq1079_BIOID50575   -            336   4.7e-05   23.1   0.8   1   1     2e-08   9.2e-05   22.1   0.1     4    36   168   200   165   204 0.93 ThiF family
DUF1190              PF06693.6    165 seq1081_BIOID50575   -            234     7e-56  188.7  12.3   1   1   6.7e-60   9.1e-56  188.3   8.5     2   164    51   221    50   222 0.96 Protein of unknown function (DUF1190)
Hexapep              PF00132.19    36 seq1082_BIOID50575   -            456   3.8e-30  101.9  14.0   1   3   1.3e-09   4.3e-06   25.8   2.5     4    36   268   300   266   300 0.94 Bacterial transferase hexapeptide (six repeats)
Hexapep              PF00132.19    36 seq1082_BIOID50575   -            456   3.8e-30  101.9  14.0   2   3   4.3e-08   0.00015   21.0   0.1     2    32   353   382   352   384 0.94 Bacterial transferase hexapeptide (six repeats)
Hexapep              PF00132.19    36 seq1082_BIOID50575   -            456   3.8e-30  101.9  14.0   3   3   2.8e-12   9.7e-09   34.2   0.2     2    36   395   429   394   429 0.96 Bacterial transferase hexapeptide (six repeats)
NTP_transf_3         PF12804.2    179 seq1082_BIOID50575   -            456   3.4e-20   72.8   0.6   1   1   2.2e-23   7.6e-20   71.7   0.4     1   112     8   122     8   252 0.91 MobA-like NTP transferase domain
NTP_transferase      PF00483.18   248 seq1082_BIOID50575   -            456   1.2e-13   50.8   0.0   1   1   5.2e-17   1.8e-13   50.2   0.0     3   220     9   214     7   220 0.85 Nucleotidyl transferase
IspD                 PF01128.14   221 seq1082_BIOID50575   -            456   1.4e-06   27.8   0.1   1   1   8.5e-10   2.9e-06   26.8   0.0     1    45     6    50     6    78 0.83 Uncharacterized protein family UPF0007
Glucosamine_iso      PF01182.15   199 seq1084_BIOID50575   -            266   9.1e-25   87.4   0.0   1   1   8.8e-29   1.2e-24   87.0   0.0     4   198    15   216    12   217 0.85 Glucosamine-6-phosphate isomerases/6-phosphogluconolactonase
FGGY_N               PF00370.16   245 seq1086_BIOID50575   -            530   1.1e-51  175.4   0.0   1   1   3.8e-55   2.6e-51  174.1   0.0     1   245    13   260    13   260 0.94 FGGY family of carbohydrate kinases, N-terminal domain
FGGY_C               PF02782.11   197 seq1086_BIOID50575   -            530     6e-20   71.6   0.0   1   1   1.7e-23   1.1e-19   70.6   0.0    31   196   298   467   268   468 0.84 FGGY family of carbohydrate kinases, C-terminal domain
YccJ                 PF13993.1     69 seq1087_BIOID50575   -             75   3.5e-42  142.2   2.1   1   1   2.9e-46   3.9e-42  142.0   1.5     1    69     7    75     7    75 0.99 YccJ-like protein
Peripla_BP_3         PF13377.1    160 seq1089_BIOID50575   -            159   5.2e-26   91.4   0.0   1   1   1.3e-29   5.9e-26   91.2   0.0     2   146     3   149     2   158 0.90 Periplasmic binding protein-like domain
Peripla_BP_1         PF00532.16   279 seq1089_BIOID50575   -            159   4.2e-13   49.0   0.0   1   1   1.1e-16   4.8e-13   48.8   0.0   110   268     2   149     1   158 0.90 Periplasmic binding proteins and sugar binding domain of LacI family
Peripla_BP_4         PF13407.1    258 seq1089_BIOID50575   -            159   4.7e-07   29.3   0.0   1   1   1.1e-10   5.1e-07   29.2   0.0   122   257    10   144     1   145 0.90 Periplasmic binding protein domain
DUF3971              PF13116.1    289 seq1094_BIOID50575   -           1266   1.1e-94  317.0   2.1   1   1   1.9e-97   1.3e-93  313.4   1.1     2   289   505   789   504   789 0.98 Protein of unknown function
AsmA_2               PF13502.1    220 seq1094_BIOID50575   -           1266   3.6e-61  206.2  11.3   1   1   8.7e-62     6e-58  195.6   0.3     1   220  1009  1252  1009  1252 0.95 AsmA-like C-terminal region
Fumerase             PF05681.9    271 seq1095_BIOID50575   -            548   4.8e-89  297.9   0.0   1   1   8.8e-93     6e-89  297.5   0.0     2   271    48   328    47   328 0.98 Fumarate hydratase (Fumerase)
Fumerase_C           PF05683.7    206 seq1095_BIOID50575   -            548   1.8e-84  281.8   0.0   1   1   5.4e-88   3.7e-84  280.8   0.0     1   204   332   539   332   541 0.98 Fumarase C-terminus
Collar               PF07484.7     57 seq1096_BIOID50575   -            268   2.2e-12   46.4   0.2   1   1   8.6e-16   5.9e-12   45.0   0.1     1    56    42    88    42    89 0.97 Phage Tail Collar Domain
Phage_fiber          PF03335.8     14 seq1096_BIOID50575   -            268   4.9e-11   40.5  59.9   1   7   5.9e-05       0.4   10.3   1.5     1    14   105   118   105   118 0.88 Phage tail fibre repeat
Phage_fiber          PF03335.8     14 seq1096_BIOID50575   -            268   4.9e-11   40.5  59.9   2   7   2.8e-06     0.019   14.4   2.7     1    14   137   150   137   150 0.92 Phage tail fibre repeat
Phage_fiber          PF03335.8     14 seq1096_BIOID50575   -            268   4.9e-11   40.5  59.9   3   7   2.4e-05      0.16   11.5   0.8     1    12   151   162   151   164 0.90 Phage tail fibre repeat
Phage_fiber          PF03335.8     14 seq1096_BIOID50575   -            268   4.9e-11   40.5  59.9   4   7   1.6e-05      0.11   12.1   2.0     1    14   203   216   203   216 0.90 Phage tail fibre repeat
Phage_fiber          PF03335.8     14 seq1096_BIOID50575   -            268   4.9e-11   40.5  59.9   5   7   5.9e-05       0.4   10.3   1.7     2    12   218   228   217   229 0.89 Phage tail fibre repeat
Phage_fiber          PF03335.8     14 seq1096_BIOID50575   -            268   4.9e-11   40.5  59.9   6   7   4.2e-05      0.29   10.8   1.7     2    13   227   238   226   239 0.86 Phage tail fibre repeat
Phage_fiber          PF03335.8     14 seq1096_BIOID50575   -            268   4.9e-11   40.5  59.9   7   7   5.9e-05       0.4   10.3   0.9     2    13   236   247   235   248 0.87 Phage tail fibre repeat
DDE_Tnp_1            PF01609.16   211 seq1097_BIOID50575   -            353   1.6e-31  109.4   0.3   1   1   3.3e-35   2.2e-31  108.9   0.2     3   211    77   318    75   318 0.93 Transposase DDE domain
DDE_Tnp_1_assoc      PF13808.1     90 seq1097_BIOID50575   -            353   4.5e-22   77.4   0.0   1   1   1.4e-25   9.5e-22   76.3   0.0    23    90     3    70     1    70 0.97 DDE_Tnp_1-associated
Asp_Glu_race         PF01177.17   217 seq1100_BIOID50575   -            239   6.5e-40  137.2   0.1   1   1   5.4e-44   7.4e-40  137.0   0.0     1   215     8   222     8   224 0.91 Asp/Glu/Hydantoin racemase
HTH_6                PF01418.12    77 seq1102_BIOID50575   -            352   5.6e-28   96.3   1.4   1   1     3e-31   1.4e-27   95.1   1.0     1    76    68   143    68   144 0.97 Helix-turn-helix domain, rpiR family
SIS                  PF01380.17   131 seq1102_BIOID50575   -            352   3.7e-22   78.2   0.1   1   1   1.3e-25   5.7e-22   77.5   0.1     2   130   199   327   198   328 0.97 SIS domain
SIS_2                PF13580.1    138 seq1102_BIOID50575   -            352   9.6e-11   41.4   0.7   1   1   1.4e-11   6.3e-08   32.3   0.2    92   138   240   284   230   284 0.85 SIS domain
GSP_synth            PF03738.9     97 seq1105_BIOID50575   -            386   2.8e-29  101.0   0.1   1   1   5.1e-33     7e-29   99.8   0.1     2    97   174   265   173   265 0.97 Glutathionylspermidine synthase preATP-grasp
Sod_Cu               PF00080.15   142 seq1108_BIOID50575   -            173   8.1e-32  110.2   1.4   1   1   6.9e-36   9.5e-32  109.9   1.0    10   142    35   172    17   172 0.88 Copper/zinc superoxide dismutase (SODC)
Chor_lyase           PF04345.8    168 seq1111_BIOID50575   -            165   5.8e-31  107.0   0.0   1   1     5e-35   6.8e-31  106.8   0.0    13   163    18   165    11   165 0.90 Chorismate lyase
PqiA                 PF04403.8    160 seq1112_BIOID50575   -            417   5.6e-94  311.9  26.1   1   2   5.3e-42   7.2e-38  129.5   4.0     3   158    49   202    47   204 0.96 Paraquat-inducible protein A
PqiA                 PF04403.8    160 seq1112_BIOID50575   -            417   5.6e-94  311.9  26.1   2   2   3.5e-60   4.8e-56  188.6   8.5     1   157   252   410   252   413 0.95 Paraquat-inducible protein A
Amidohydro_1         PF01979.15   333 seq1113_BIOID50575   -            382   1.6e-39  136.4   0.3   1   1   5.3e-43   1.8e-39  136.2   0.2     1   332    50   363    50   364 0.94 Amidohydrolase family
Amidohydro_4         PF13147.1    304 seq1113_BIOID50575   -            382   1.2e-12   48.3   0.1   1   1   4.6e-15   1.6e-11   44.7   0.1     2   304    46   361    45   361 0.64 Amidohydrolase
Amidohydro_3         PF07969.6    404 seq1113_BIOID50575   -            382   1.5e-05   24.2   0.1   1   1   9.1e-09   3.1e-05   23.2   0.0   368   403   326   361   305   362 0.90 Amidohydrolase family
Cytochrom_B_N        PF00033.14   188 seq1114_BIOID50575   -            188   6.7e-25   87.4   9.4   1   1   1.1e-28   7.6e-25   87.2   6.5     3   187    16   184    14   185 0.96 Cytochrome b(N-terminal)/b6/petB
Ni_hydr_CYTB         PF01292.15   182 seq1114_BIOID50575   -            188     1e-21   77.0  10.2   1   1   1.7e-25   1.2e-21   76.8   7.0     1   181    16   184    16   185 0.92 Prokaryotic cytochrome b561
Nitrate_red_del      PF02613.10   136 seq1115_BIOID50575   -            204     4e-31  107.5   1.1   1   1   4.1e-35   5.6e-31  107.0   0.7     7   134    41   164    19   166 0.93 Nitrate reductase delta subunit
Usher                PF00577.15   552 seq1116_BIOID50575   -            869  3.3e-208  692.7  23.3   1   1  8.5e-212  3.9e-208  692.5  16.2     5   552   202   777   198   777 0.99 Type VII secretion system (T7SS), usher protein
PapC_N               PF13954.1    146 seq1116_BIOID50575   -            869   4.3e-46  155.9   0.0   1   1   1.7e-49   7.7e-46  155.1   0.0     2   146    38   189    37   189 0.98 PapC N-terminal domain
PapC_C               PF13953.1     68 seq1116_BIOID50575   -            869   7.4e-23   79.8   0.1   1   1   4.5e-26   2.1e-22   78.4   0.0     1    67   787   852   787   853 0.96 PapC C-terminal domain
Sugar_tr             PF00083.19   451 seq1117_BIOID50575   -            477   2.6e-30  105.2  35.0   1   1   7.4e-34   3.4e-30  104.9  24.2    50   432    72   452    33   463 0.82 Sugar (and other) transporter
MFS_1                PF07690.11   354 seq1117_BIOID50575   -            477   1.5e-25   89.6  45.8   1   1   3.2e-29   1.5e-25   89.6  31.7     4   352    41   421    37   422 0.80 Major Facilitator Superfamily
MFS_2                PF13347.1    427 seq1117_BIOID50575   -            477   2.3e-14   52.5  24.2   1   1   8.1e-13   3.7e-09   35.3   4.9   222   351    24   158    11   162 0.79 MFS/sugar transport protein
Caudo_TAP            PF02413.12   130 seq1120_BIOID50575   -            193   3.2e-37  127.4   0.3   1   1     3e-41   4.1e-37  127.1   0.2     1   129    72   191    72   192 0.98 Caudovirales tail fibre assembly protein
DcuA_DcuB            PF03605.9    364 seq1122_BIOID50575   -            432  1.3e-122  409.0  27.6   1   1  1.2e-126  1.6e-122  408.7  19.1     1   363     5   363     5   364 0.99 Anaerobic c4-dicarboxylate membrane transporter
UbiA                 PF01040.13   257 seq1124_BIOID50575   -            290   8.5e-41  139.7  25.0   1   1   7.6e-45     1e-40  139.4  17.3     2   256    26   277    25   283 0.85 UbiA prenyltransferase family
SIS                  PF01380.17   131 seq1126_BIOID50575   -            609   1.8e-64  215.0   0.1   1   2   4.2e-36   1.1e-32  112.2   0.0     2   130   290   418   289   419 0.97 SIS domain
SIS                  PF01380.17   131 seq1126_BIOID50575   -            609   1.8e-64  215.0   0.1   2   2   1.2e-32   3.4e-29  100.9   0.0     2   130   462   591   461   592 0.97 SIS domain
GATase_2             PF00310.16   361 seq1126_BIOID50575   -            609   5.2e-26   91.0   0.7   1   2   2.4e-08   6.5e-05   21.6   0.1     1    54     2    44     2    62 0.85 Glutamine amidotransferases class-II
GATase_2             PF00310.16   361 seq1126_BIOID50575   -            609   5.2e-26   91.0   0.7   2   2   1.9e-22   5.2e-19   68.0   0.1   190   293    61   152    50   160 0.95 Glutamine amidotransferases class-II
GATase_6             PF13522.1    133 seq1126_BIOID50575   -            609   2.1e-24   85.8   0.1   1   1   1.3e-27   3.6e-24   85.0   0.1    11   123    65   183    46   193 0.85 Glutamine amidotransferase domain
GATase_7             PF13537.1    124 seq1126_BIOID50575   -            609   2.6e-17   62.6   0.0   1   1   1.7e-20   4.6e-17   61.8   0.0     1   118    72   194    72   199 0.85 Glutamine amidotransferase domain
GATase_4             PF13230.1    272 seq1126_BIOID50575   -            609     2e-07   29.8   0.1   1   1   3.1e-10   8.6e-07   27.7   0.1    59   133    54   128    45   148 0.86 Glutamine amidotransferases class-II
GntP_permease        PF02447.11   441 seq1127_BIOID50575   -            447  1.5e-165  550.8  52.0   1   1  1.3e-169  1.7e-165  550.6  36.0     2   441     5   446     4   446 0.98 GntP family permease
adh_short            PF00106.20   167 seq1128_BIOID50575   -            285   2.7e-37  128.1   0.3   1   1   7.5e-41   3.4e-37  127.8   0.2     1   166    29   195    29   196 0.95 short chain dehydrogenase
adh_short_C2         PF13561.1    243 seq1128_BIOID50575   -            285   8.1e-34  117.3   0.0   1   1   2.1e-37   9.5e-34  117.1   0.0     1   242    35   275    35   276 0.90 Enoyl-(Acyl carrier protein) reductase
KR                   PF08659.5    181 seq1128_BIOID50575   -            285   3.7e-19   68.9   0.1   1   1   1.1e-22     5e-19   68.5   0.1     2   157    30   185    29   208 0.91 KR domain
SgrR_N               PF12793.2    115 seq1129_BIOID50575   -            566   4.7e-38  129.6   2.0   1   1   1.2e-41     8e-38  128.8   1.4     2   115     6   119     5   119 0.98 Sugar transport-related sRNA regulator N-term
SBP_bac_5            PF00496.17   374 seq1129_BIOID50575   -            566   1.2e-18   67.0   0.0   1   1   3.6e-22   2.4e-18   65.9   0.0     2   158   165   303   164   306 0.91 Bacterial extracellular solute-binding proteins, family 5 Middle
Voltage_CLC          PF00654.15   355 seq1130_BIOID50575   -            438   1.1e-72  244.9  33.6   1   1   7.9e-77   1.1e-72  244.9  23.3     5   354    83   422    79   423 0.91 Voltage gated chloride channel
Histone_HNS          PF00816.16    93 seq1134_BIOID50575   -            137   1.1e-19   70.5   6.3   1   1     1e-23   1.4e-19   70.2   3.8     2    91    25   127    24   130 0.91 H-NS histone family
HAD                  PF12710.2    191 seq1137_BIOID50575   -            211     4e-09   36.8   0.0   1   1   4.1e-13   5.6e-09   36.3   0.0     1   186     9   188     9   193 0.61 haloacid dehalogenase-like hydrolase
Lactamase_B_2        PF12706.2    194 seq1138_BIOID50575   -            356   2.2e-24   85.9   0.3   1   1     4e-28   2.8e-24   85.6   0.2     2   194    59   284    58   284 0.80 Beta-lactamase superfamily domain
Lactamase_B_3        PF13483.1    163 seq1138_BIOID50575   -            356   4.9e-17   62.0   0.1   1   1     1e-20   6.9e-17   61.5   0.0     4   163    44   283    42   283 0.86 Beta-lactamase superfamily domain
ROK                  PF00480.15   179 seq1139_BIOID50575   -            406   1.5e-59  200.7   0.2   1   1   5.1e-63   3.5e-59  199.5   0.0     1   179    90   274    90   274 0.99 ROK family
MarR                 PF01047.17    59 seq1139_BIOID50575   -            406   8.4e-08   31.7   0.0   1   1     4e-11   2.8e-07   30.0   0.0    10    48    25    63    18    67 0.94 MarR family
MCE                  PF02470.15    81 seq1140_BIOID50575   -            552     6e-32  109.3   0.3   1   2   5.6e-14   7.7e-10   38.5   0.1     2    81    48   139    47   139 0.96 mce related protein
MCE                  PF02470.15    81 seq1140_BIOID50575   -            552     6e-32  109.3   0.3   2   2   1.1e-15   1.6e-11   43.9   0.0     5    80   294   394   290   395 0.88 mce related protein
Lyase_1              PF00206.15   312 seq1141_BIOID50575   -            467  1.6e-125  418.3   0.1   1   1  3.4e-129  2.3e-125  417.8   0.1     1   312    12   342    12   342 0.98 Lyase
FumaraseC_C          PF10415.4     55 seq1141_BIOID50575   -            467   3.7e-26   90.8   0.7   1   1   1.6e-29   1.1e-25   89.3   0.1     1    54   408   461   408   462 0.98 Fumarase C C-terminus
Autotransporter      PF03797.14   265 seq1142_BIOID50575   -           1806     3e-49  167.6  28.5   1   1   4.4e-53     3e-49  167.6  19.7     3   261  1521  1793  1519  1797 0.94 Autotransporter beta-domain
ESPR                 PF13018.1     24 seq1142_BIOID50575   -           1806   9.9e-11   40.7   0.4   1   1   3.6e-14   2.5e-10   39.4   0.3     1    24     1    24     1    24 0.99 Extended Signal Peptide of Type V secretion system
Ivy                  PF08816.6    118 seq1145_BIOID50575   -            149   5.8e-35  119.7   0.1   1   1   5.1e-39     7e-35  119.4   0.1     1   118    29   144    29   144 0.98 Inhibitor of vertebrate lysozyme (Ivy)
Sugar_tr             PF00083.19   451 seq1146_BIOID50575   -            449   1.3e-37  129.3  27.3   1   1   5.7e-39   2.6e-35  121.7  18.9     4   443    22   430    20   438 0.78 Sugar (and other) transporter
MFS_1                PF07690.11   354 seq1146_BIOID50575   -            449   9.9e-31  106.6  45.4   1   1   7.5e-31   3.4e-27   95.0  23.4    30   314    54   353    25   360 0.75 Major Facilitator Superfamily
MFS_2                PF13347.1    427 seq1146_BIOID50575   -            449   7.3e-11   40.9  21.0   1   1   2.2e-13     1e-09   37.2   7.8   126   385   144   404   139   428 0.75 MFS/sugar transport protein
MCPsignal            PF00015.16   213 seq1147_BIOID50575   -            546   1.7e-70  236.8  47.0   1   1   7.7e-73   3.5e-69  232.4  20.0     2   212   333   525   331   526 0.99 Methyl-accepting chemotaxis protein (MCP) signalling domain
TarH                 PF02203.10   171 seq1147_BIOID50575   -            546   1.3e-30  106.3   2.2   1   1   2.9e-34   1.3e-30  106.3   1.5     2   166    12   177    11   189 0.95 Tar ligand binding domain homologue
HAMP                 PF00672.20    70 seq1147_BIOID50575   -            546   2.2e-14   53.2   0.7   1   1   4.7e-18   2.2e-14   53.2   0.5     2    68   205   271   204   273 0.93 HAMP domain
Semialdhyde_dh       PF01118.19   121 seq1148_BIOID50575   -            334   6.7e-33  113.4   0.0   1   1   1.9e-36   1.3e-32  112.5   0.0     3   121     5   146     3   146 0.97 Semialdehyde dehydrogenase, NAD binding domain
Semialdhyde_dhC      PF02774.13   184 seq1148_BIOID50575   -            334     3e-20   72.7   0.0   1   1   6.6e-24   4.5e-20   72.1   0.0     1   184   163   311   163   311 0.95 Semialdehyde dehydrogenase, dimerisation domain
SBP_bac_11           PF13531.1    231 seq1149_BIOID50575   -            338   3.8e-41  141.1   0.5   1   1   1.4e-44   4.8e-41  140.7   0.4     8   231    38   286    34   286 0.87 Bacterial extracellular solute-binding protein
SBP_bac_1            PF01547.20   314 seq1149_BIOID50575   -            338   1.2e-19   71.0   8.0   1   1   4.4e-23   1.5e-19   70.7   5.6     5   313    37   277    33   278 0.86 Bacterial extracellular solute-binding protein
SBP_bac_8            PF13416.1    281 seq1149_BIOID50575   -            338   1.4e-11   44.5   7.4   1   1   1.6e-14   5.6e-11   42.5   5.4    79   268   104   293    49   306 0.75 Bacterial extracellular solute-binding protein
SBP_bac_6            PF13343.1    242 seq1149_BIOID50575   -            338   7.3e-10   38.4   0.9   1   1     3e-13     1e-09   37.9   0.6    54   232   119   307    68   312 0.85 Bacterial extracellular solute-binding protein
dCMP_cyt_deam_1      PF00383.17   102 seq1151_BIOID50575   -            178   1.7e-27   94.9   0.0   1   1   1.8e-31   2.4e-27   94.4   0.0     3   101    18   116    16   117 0.96 Cytidine and deoxycytidylate deaminase zinc-binding region
Zip                  PF02535.17   319 seq1154_BIOID50575   -            265   2.2e-32  112.2  21.1   1   1   4.2e-31   5.7e-27   94.4   3.7   150   317    94   254    89   256 0.96 ZIP Zinc transporter
CopC                 PF04234.7     97 seq1155_BIOID50575   -            124     1e-30  106.0   0.3   1   1   8.7e-35   1.2e-30  105.8   0.2     1    97    27   124    27   124 0.98 CopC domain
Lyase_1              PF00206.15   312 seq1157_BIOID50575   -            466   7.2e-92  307.7   0.0   1   1   1.5e-95     1e-91  307.3   0.0     1   312    10   341    10   341 0.98 Lyase
FumaraseC_C          PF10415.4     55 seq1157_BIOID50575   -            466   2.9e-16   59.1   0.0   1   1   8.7e-20     6e-16   58.1   0.0     1    55   407   462   407   462 0.97 Fumarase C C-terminus
FAD-oxidase_C        PF02913.14   249 seq1158_BIOID50575   -            499   2.4e-65  220.2   0.0   1   1   4.7e-69   3.2e-65  219.7   0.0     1   248   230   470   230   471 0.99 FAD linked oxidases, C-terminal domain
FAD_binding_4        PF01565.18   139 seq1158_BIOID50575   -            499   1.2e-35  121.9   1.1   1   1   3.3e-39   2.3e-35  120.9   0.2     1   139    56   195    56   195 0.98 FAD binding domain
CopD                 PF05425.8    105 seq1159_BIOID50575   -            290   3.6e-22   78.4   8.8   1   1   2.6e-26   3.6e-22   78.4   6.1     2   105   185   284   184   284 0.93 Copper resistance protein D
DeoRC                PF00455.17   162 seq1161_BIOID50575   -            251   3.8e-38  130.5   0.0   1   1   1.1e-41   4.8e-38  130.2   0.0     2   161    75   231    74   232 0.97 DeoR C terminal sensor domain
HTH_DeoR             PF08220.7     57 seq1161_BIOID50575   -            251   6.6e-21   73.4   0.8   1   1   4.2e-24   1.9e-20   72.0   0.2     1    57     6    62     6    62 0.98 DeoR-like helix-turn-helix domain
HTH_11               PF08279.7     55 seq1161_BIOID50575   -            251   1.5e-05   24.4   0.4   1   1   8.1e-09   3.7e-05   23.1   0.0     5    47    10    50     6    55 0.81 HTH domain
ADH_N                PF08240.7    109 seq1163_BIOID50575   -            345   3.9e-34  116.5   1.6   1   1     2e-37     7e-34  115.7   1.1     2   108    33   138    32   139 0.97 Alcohol dehydrogenase GroES-like domain
ADH_zinc_N           PF00107.21   130 seq1163_BIOID50575   -            345     4e-24   84.5   0.1   1   1     2e-27   6.8e-24   83.7   0.0     1   129   178   305   178   306 0.98 Zinc-binding dehydrogenase
AlaDh_PNT_C          PF01262.16   168 seq1163_BIOID50575   -            345   1.1e-06   28.2   0.3   1   1   6.9e-10   2.3e-06   27.1   0.2    21    60   169   208   159   222 0.91 Alanine dehydrogenase/PNT, C-terminal domain
4HBT                 PF03061.17    79 seq1164_BIOID50575   -            155   8.5e-19   67.3   0.1   1   1   1.7e-22   1.1e-18   66.9   0.1     2    78    57   145    56   146 0.97 Thioesterase superfamily
4HBT_3               PF13622.1    256 seq1164_BIOID50575   -            155   7.1e-07   29.1   0.3   1   1   1.4e-10   9.4e-07   28.7   0.2     3    85    52   153    47   154 0.85 Thioesterase-like superfamily
Hydrolase_6          PF13344.1    101 seq1165_BIOID50575   -            250   5.2e-23   80.7   0.0   1   1     3e-26     1e-22   79.7   0.0     1   101     6   105     6   105 0.98 Haloacid dehalogenase-like hydrolase
Hydrolase_like       PF13242.1     75 seq1165_BIOID50575   -            250   2.4e-19   68.6   0.0   1   1   2.4e-22   8.1e-19   67.0   0.0     2    74   174   246   173   247 0.97 HAD-hyrolase-like
HAD_2                PF13419.1    176 seq1165_BIOID50575   -            250   2.8e-10   40.6   0.0   1   1   3.2e-08   0.00011   22.4   0.0   131   176   174   220   136   220 0.90 Haloacid dehalogenase-like hydrolase
Hydrolase            PF00702.21   204 seq1165_BIOID50575   -            250   1.7e-09   38.4   0.0   1   1   4.2e-11   1.4e-07   32.1   0.0     1   204     3   214     3   214 0.62 haloacid dehalogenase-like hydrolase
DnaJ_C               PF01556.13    81 seq1166_BIOID50575   -            306   8.5e-28   95.9   0.6   1   1     4e-22   2.7e-18   65.5   0.0     1    75   210   280   210   286 0.89 DnaJ C terminal domain
DnaJ                 PF00226.26    64 seq1166_BIOID50575   -            306     6e-25   86.6   0.9   1   1   1.9e-28   1.3e-24   85.5   0.6     1    64     5    66     5    66 0.99 DnaJ domain
ExsB                 PF06508.8    137 seq1167_BIOID50575   -            231     5e-57  191.4   0.0   1   1   1.4e-60   6.4e-57  191.0   0.0     1   137     3   140     3   140 0.99 ExsB
Asn_synthase         PF00733.16   255 seq1167_BIOID50575   -            231   2.2e-05   23.9   0.0   1   1   8.3e-09   3.8e-05   23.1   0.0    21    80     5    64     2    77 0.90 Asparagine synthase
Arginosuc_synth      PF00764.14   388 seq1167_BIOID50575   -            231   2.3e-05   23.5   0.1   1   1   8.8e-09     4e-05   22.7   0.0     1    59     5    63     5    75 0.91 Arginosuccinate synthase
MFS_1                PF07690.11   354 seq1169_BIOID50575   -            427   1.1e-32  113.1  40.8   1   2   1.4e-25   6.6e-22   77.6  17.7    33   258    27   262     6   265 0.81 Major Facilitator Superfamily
MFS_1                PF07690.11   354 seq1169_BIOID50575   -            427   1.1e-32  113.1  40.8   2   2   8.8e-15     4e-11   42.1   6.6    38   180   255   401   247   420 0.82 Major Facilitator Superfamily
Sugar_tr             PF00083.19   451 seq1169_BIOID50575   -            427   3.6e-25   88.3  32.8   1   1   6.7e-26   3.1e-22   78.6  22.8    51   448    34   408    10   411 0.82 Sugar (and other) transporter
Fimbrial             PF00419.15   145 seq1171_BIOID50575   -            335   5.7e-19   68.6   0.1   1   1   6.6e-23     9e-19   68.0   0.1     2   145   188   335   187   335 0.92 Fimbrial protein
AA_kinase            PF00696.23   241 seq1173_BIOID50575   -            258     1e-39  136.4   2.0   1   1   8.4e-44   1.1e-39  136.2   1.4     3   240     5   235     3   236 0.93 Amino acid kinase family
BPD_transp_1         PF00528.17   185 seq1174_BIOID50575   -            277   2.5e-34  118.3  12.4   1   1   1.8e-38   2.5e-34  118.3   8.6     3   183    76   274    74   276 0.97 Binding-protein-dependent transport system inner membrane component
DUF330               PF03886.8    161 seq1176_BIOID50575   -            187   2.9e-41  140.4   4.0   1   1   2.4e-45   3.3e-41  140.2   2.8     1   161    26   180    26   180 0.95 Protein of unknown function (DUF330)
DUF412               PF04217.8    143 seq1177_BIOID50575   -            151   9.2e-60  200.4   0.2   1   1   7.6e-64     1e-59  200.3   0.1     1   142    10   149    10   150 0.98 Protein of unknown function, DUF412
EamA                 PF00892.15   126 seq1179_BIOID50575   -            295   2.7e-17   62.8  33.8   1   2   3.4e-16   2.3e-12   46.9   8.4     1   123    18   142    18   145 0.90 EamA-like transporter family
EamA                 PF00892.15   126 seq1179_BIOID50575   -            295   2.7e-17   62.8  33.8   2   2     9e-09   6.2e-05   22.9   8.8     1   125   159   284   159   285 0.84 EamA-like transporter family
EmrE                 PF13536.1    113 seq1179_BIOID50575   -            295   2.9e-08   33.7  35.1   1   1   9.3e-12   6.4e-08   32.6   9.2     4   108    42   147    39   151 0.90 Multidrug resistance efflux transporter
Aldose_epim          PF01263.15   301 seq1180_BIOID50575   -            295   8.9e-21   74.1   0.0   1   1   8.7e-25   1.2e-20   73.7   0.0     2   197    28   213    27   228 0.86 Aldose 1-epimerase
DUF2511              PF10709.4     87 seq1183_BIOID50575   -            113   6.8e-36  122.3   0.0   1   1   5.9e-40   8.1e-36  122.1   0.0     1    87    26   113    26   113 0.99 Protein of unknown function (DUF2511)
PmbA_TldD            PF01523.11   293 seq1188_BIOID50575   -            481   4.8e-75  252.4   1.1   1   1   5.3e-79   7.2e-75  251.8   0.8     1   293    34   332    34   332 0.92 Putative modulator of DNA gyrase
MerR_2               PF13591.1     84 seq1189_BIOID50575   -            101   6.9e-30  102.3   0.3   1   1   5.7e-34   7.9e-30  102.1   0.2     1    84     8    92     8    92 0.95 MerR HTH family regulatory protein
Asn_synthase         PF00733.16   255 seq1190_BIOID50575   -            554   1.2e-76  257.5   0.1   1   1   9.3e-80   2.5e-76  256.4   0.0     1   255   211   450   211   450 0.99 Asparagine synthase
GATase_7             PF13537.1    124 seq1190_BIOID50575   -            554   8.9e-42  141.6   0.0   1   1   6.8e-45   1.9e-41  140.6   0.0     1   123    48   166    48   167 0.96 Glutamine amidotransferase domain
GATase_6             PF13522.1    133 seq1190_BIOID50575   -            554   4.8e-37  126.7   0.0   1   1     5e-40   1.4e-36  125.3   0.0     1   133    33   161    33   161 0.98 Glutamine amidotransferase domain
DUF3700              PF12481.3    228 seq1190_BIOID50575   -            554   7.9e-11   41.4   0.0   1   1   5.3e-14   1.5e-10   40.6   0.0    83   204    76   193    59   204 0.80 Aluminium induced protein
YfbU                 PF03887.9    166 seq1193_BIOID50575   -            164   4.2e-85  283.2   3.1   1   1   3.4e-89   4.7e-85  283.1   2.1     1   166     1   164     1   164 1.00 YfbU domain
DcuA_DcuB            PF03605.9    364 seq1194_BIOID50575   -            444  4.9e-135  449.9  24.7   1   1  8.7e-139    6e-135  449.6  17.1     1   363     8   370     8   371 0.98 Anaerobic c4-dicarboxylate membrane transporter
MatC_N               PF07158.6    149 seq1194_BIOID50575   -            444   5.4e-06   26.1   6.4   1   1   7.9e-10   5.4e-06   26.1   4.4     5   136     3   132     1   145 0.88 Dicarboxylate carrier protein MatC N-terminus
DDE_Tnp_1            PF01609.16   211 seq1197_BIOID50575   -            338   6.7e-33  113.9   0.0   1   1     6e-36   1.6e-32  112.6   0.1     5   210   150   324   148   325 0.90 Transposase DDE domain
DUF772               PF05598.6     77 seq1197_BIOID50575   -            338   2.7e-21   75.1   0.3   1   1     1e-24   2.7e-21   75.1   0.2     1    77    63   138    63   138 0.99 Transposase domain (DUF772)
DDE_Tnp_1_3          PF13612.1    155 seq1197_BIOID50575   -            338   2.7e-08   33.6   0.0   1   1   1.9e-11   5.2e-08   32.6   0.0     5   151   149   304   146   308 0.73 Transposase DDE domain
DDE_Tnp_1_6          PF13751.1    125 seq1197_BIOID50575   -            338   6.7e-07   29.2   0.3   1   1   7.1e-10   1.9e-06   27.7   0.2    64   123   270   326   256   327 0.80 Transposase DDE domain
FAD_binding_4        PF01565.18   139 seq1199_BIOID50575   -            350   3.1e-17   62.2   0.0   1   1   4.3e-21   5.9e-17   61.3   0.0    16   138    14   136     4   137 0.91 FAD binding domain
Lyase_1              PF00206.15   312 seq1201_BIOID50575   -            457  3.8e-102  341.5   0.0   1   1  1.4e-105  1.9e-101  339.2   0.0     1   312     6   301     6   301 0.99 Lyase
BPD_transp_1         PF00528.17   185 seq1202_BIOID50575   -            291   1.6e-16   60.2  11.7   1   1   1.2e-20   1.6e-16   60.2   8.1     2   182    81   275    80   278 0.80 Binding-protein-dependent transport system inner membrane component
RMF                  PF04957.7     55 seq1205_BIOID50575   -             55   7.5e-31  105.4   5.3   1   1   5.8e-35   7.9e-31  105.4   3.7     1    53     1    53     1    55 0.97 Ribosome modulation factor
RHS                  PF03527.9     41 seq1206_BIOID50575   -            237   1.8e-09   37.1   0.3   1   1   1.3e-13   1.8e-09   37.1   0.2    13    41     2    30     2    30 0.96 RHS protein
MarR                 PF01047.17    59 seq1207_BIOID50575   -            146   1.3e-18   66.3   1.5   1   1   2.9e-22   1.3e-18   66.2   0.1     1    58    31    89    31    90 0.98 MarR family
HTH_27               PF13463.1     68 seq1207_BIOID50575   -            146   2.5e-14   53.2   1.1   1   1   7.6e-18   3.5e-14   52.7   0.3     1    67    31    97    31    98 0.93 Winged helix DNA-binding domain
MarR_2               PF12802.2     62 seq1207_BIOID50575   -            146     1e-11   44.1   0.1   1   1   5.9e-15   2.7e-11   42.8   0.0     2    62    30    89    29    89 0.96 MarR family
Fimbrial             PF00419.15   145 seq1208_BIOID50575   -            171   5.2e-15   55.8   0.1   1   1   4.6e-19   6.2e-15   55.5   0.1     1   145    29   171    27   171 0.88 Fimbrial protein
Metallophos          PF00149.23   201 seq1209_BIOID50575   -            218   3.1e-15   56.0   1.5   1   1   5.4e-19   3.7e-15   55.7   1.0     2   170    18   155    17   205 0.87 Calcineurin-like phosphoesterase
Metallophos_2        PF12850.2    156 seq1209_BIOID50575   -            218   1.3e-06   28.1   0.1   1   1     3e-10     2e-06   27.5   0.1     6   138    22   208    18   213 0.67 Calcineurin-like phosphoesterase superfamily domain
HAD_2                PF13419.1    176 seq1212_BIOID50575   -            216   1.1e-22   80.9   0.0   1   1   3.9e-26   1.3e-22   80.7   0.0     2   176     7   181     6   181 0.83 Haloacid dehalogenase-like hydrolase
Hydrolase            PF00702.21   204 seq1212_BIOID50575   -            216   8.8e-19   68.7   0.0   1   1   3.1e-21   1.1e-17   65.2   0.0     2   204     4   175     3   175 0.85 haloacid dehalogenase-like hydrolase
Hydrolase_like       PF13242.1     75 seq1212_BIOID50575   -            216   2.2e-07   30.3   0.0   1   1   2.5e-10   8.6e-07   28.4   0.0     2    49   136   182   135   202 0.93 HAD-hyrolase-like
HAD                  PF12710.2    191 seq1212_BIOID50575   -            216   4.7e-07   30.0   0.0   1   1   1.7e-10   5.7e-07   29.7   0.0     1   138     6   134     6   190 0.62 haloacid dehalogenase-like hydrolase
HAD_2                PF13419.1    176 seq1213_BIOID50575   -            199   4.9e-29  101.7   0.1   1   1   1.7e-32   5.7e-29  101.5   0.1     2   176     4   184     3   184 0.85 Haloacid dehalogenase-like hydrolase
Hydrolase_like       PF13242.1     75 seq1213_BIOID50575   -            199   2.5e-08   33.3   0.0   1   1   1.6e-11   5.5e-08   32.2   0.0     2    50   139   186   138   198 0.93 HAD-hyrolase-like
Hydrolase            PF00702.21   204 seq1213_BIOID50575   -            199   1.8e-06   28.4   0.0   1   1   6.1e-10   2.1e-06   28.3   0.0   109   203    73   177     6   178 0.76 haloacid dehalogenase-like hydrolase
Mannitol_dh_C        PF08125.8    245 seq1214_BIOID50575   -            486   1.1e-97  325.9   0.0   1   1    4e-101   2.7e-97  324.6   0.0     1   244   213   459   213   460 0.98 Mannitol dehydrogenase C-terminal domain
Mannitol_dh          PF01232.18   151 seq1214_BIOID50575   -            486   4.7e-52  175.8   0.0   1   1   1.1e-55   7.4e-52  175.1   0.0     2   151    23   185    22   185 0.99 Mannitol dehydrogenase Rossmann domain
DUF1471              PF07338.8     56 seq1215_BIOID50575   -            109   9.8e-16   57.0   0.2   1   1   9.5e-20   1.3e-15   56.6   0.2     1    56    52   108    52   108 0.98 Protein of unknown function (DUF1471)
DAGK_prokar          PF01219.14   104 seq1216_BIOID50575   -            122   5.5e-39  131.8   8.1   1   1   4.6e-43   6.3e-39  131.6   5.6     2   104    16   118    15   118 0.99 Prokaryotic diacylglycerol kinase
BMFP                 PF04380.8     79 seq1217_BIOID50575   -            108   3.1e-27   94.3   6.0   1   1   2.7e-31   3.7e-27   94.1   4.2     1    78    13    90    13    91 0.98 Membrane fusogenic activity
GATase_5             PF13507.1    259 seq1218_BIOID50575   -           1295  5.1e-104  346.6   0.0   1   1  1.8e-107  8.3e-104  345.9   0.0     1   257  1039  1292  1039  1293 0.97 CobB/CobQ-like glutamine amidotransferase domain
AIRS_C               PF02769.17   153 seq1218_BIOID50575   -           1295   3.1e-47  160.2   2.4   1   2   6.6e-26     3e-22   79.1   0.0     2   151   432   589   431   591 0.93 AIR synthase related protein, C-terminal domain
AIRS_C               PF02769.17   153 seq1218_BIOID50575   -           1295   3.1e-47  160.2   2.4   2   2     3e-26   1.4e-22   80.2   0.8     2   150   822   966   821   969 0.92 AIR synthase related protein, C-terminal domain
AIRS                 PF00586.19    96 seq1218_BIOID50575   -           1295   7.9e-28   96.4   3.3   1   1   7.2e-31   3.3e-27   94.4   0.0     1    96   257   389   257   389 0.98 AIR synthase related protein, N-terminal domain
DUF1471              PF07338.8     56 seq1228_BIOID50575   -             95   1.7e-19   69.1   0.0   1   1   1.8e-23   2.4e-19   68.5   0.0     1    55    38    94    38    95 0.98 Protein of unknown function (DUF1471)
ABC_tran             PF00005.22   118 seq1229_BIOID50575   -            365   4.3e-28   97.9   0.0   1   1   1.7e-31   7.9e-28   97.0   0.0     1   117    42   164    42   165 0.91 ABC transporter
TOBE_3               PF12857.2     58 seq1229_BIOID50575   -            365   5.2e-11   42.1   0.1   1   1   1.2e-13   5.6e-10   38.8   0.0     3    56   288   339   286   341 0.93 TOBE-like domain
LexA_DNA_bind        PF01726.11    65 seq1231_BIOID50575   -            202   6.6e-32  108.7   0.1   1   1   1.5e-35   1.1e-31  108.1   0.1     1    65     1    65     1    65 0.99 LexA DNA binding domain
Peptidase_S24        PF00717.18    70 seq1231_BIOID50575   -            202   8.9e-17   60.3   0.8   1   1   1.9e-20   1.3e-16   59.8   0.5     1    68   114   180   114   182 0.96 Peptidase S24-like
Virul_fac_BrkB       PF03631.10   260 seq1233_BIOID50575   -            290     1e-55  188.8  24.6   1   1   8.7e-60   1.2e-55  188.6  17.0     2   258    29   274    28   276 0.88 Virulence factor BrkB
CCG                  PF02754.11    85 seq1234_BIOID50575   -            407   1.2e-28   98.7  11.0   1   2   2.8e-16   4.2e-13   48.9   0.0     1    84   170   255   170   256 0.94 Cysteine-rich domain
CCG                  PF02754.11    85 seq1234_BIOID50575   -            407   1.2e-28   98.7  11.0   2   2   1.7e-16   2.5e-13   49.6   0.1     2    84   303   385   302   386 0.85 Cysteine-rich domain
Fer4_8               PF13183.1     57 seq1234_BIOID50575   -            407   2.1e-12   46.7   4.7   1   1   3.2e-15   4.9e-12   45.5   3.3     2    57    22    89    21    89 0.84 4Fe-4S dicluster domain
Fer4_17              PF13534.1     61 seq1234_BIOID50575   -            407   6.3e-12   45.5   5.7   1   1   5.5e-15   8.3e-12   45.1   3.2     1    60    24    89    24    90 0.88 4Fe-4S dicluster domain
Fer4_7               PF12838.2     52 seq1234_BIOID50575   -            407   2.5e-11   43.6   5.1   1   1   4.2e-14   6.4e-11   42.3   3.5     1    52    24    89    24    89 0.79 4Fe-4S dicluster domain
Fer4_10              PF13237.1     52 seq1234_BIOID50575   -            407   5.7e-08   32.3   4.8   1   1   1.8e-10   2.7e-07   30.1   3.7     7    52    23    86    18    86 0.93 4Fe-4S dicluster domain
Fer4_4               PF12800.2     17 seq1234_BIOID50575   -            407   2.2e-05   24.2  13.8   1   2   1.2e-05     0.018   15.2   2.1     3    16    24    37    22    39 0.91 4Fe-4S binding domain
Fer4_4               PF12800.2     17 seq1234_BIOID50575   -            407   2.2e-05   24.2  13.8   2   2   4.3e-05     0.066   13.4   2.1     2    16    73    87    72    90 0.92 4Fe-4S binding domain
CitMHS               PF03600.11   349 seq1235_BIOID50575   -            610     1e-81  274.1   7.0   1   1   2.3e-78     8e-75  251.4   0.0     3   349    11   558     9   558 0.98 Citrate transporter
TrkA_C               PF02080.16    71 seq1235_BIOID50575   -            610   4.6e-26   90.1   0.7   1   2   1.5e-15   5.1e-12   45.1   0.1     2    64   231   297   230   305 0.90 TrkA-C domain
TrkA_C               PF02080.16    71 seq1235_BIOID50575   -            610   4.6e-26   90.1   0.7   2   2   5.3e-15   1.8e-11   43.3   0.0     1    66   326   392   326   395 0.87 TrkA-C domain
Na_sulph_symp        PF00939.14   471 seq1235_BIOID50575   -            610   3.6e-24   85.3  47.0   1   3   1.8e-08   6.1e-05   21.9   3.2    34   118     9    90     4    92 0.92 Sodium:sulfate symporter transmembrane region
Na_sulph_symp        PF00939.14   471 seq1235_BIOID50575   -            610   3.6e-24   85.3  47.0   2   3   2.9e-10     1e-06   27.8   8.1   341   433    74   163    72   200 0.78 Sodium:sulfate symporter transmembrane region
Na_sulph_symp        PF00939.14   471 seq1235_BIOID50575   -            610   3.6e-24   85.3  47.0   3   3   1.4e-16   4.9e-13   48.6  11.4   277   461   427   604   416   609 0.88 Sodium:sulfate symporter transmembrane region
DctM                 PF06808.7    416 seq1235_BIOID50575   -            610   3.9e-08   32.1  52.7   1   1   2.5e-10   8.6e-07   27.7  16.3   215   411   414   604   392   609 0.79 DctM-like transporters
SEC-C                PF02810.10    21 seq1236_BIOID50575   -            152   1.2e-18   66.0  20.2   1   2   3.8e-11   5.3e-07   28.9   0.5     1    20     1    20     1    21 0.94 SEC-C motif
SEC-C                PF02810.10    21 seq1236_BIOID50575   -            152   1.2e-18   66.0  20.2   2   2   3.9e-15   5.4e-11   41.6   8.9     1    19   134   152   134   152 0.96 SEC-C motif
Fimbrial             PF00419.15   145 seq1237_BIOID50575   -            183   1.2e-18   67.6   3.1   1   1     1e-22   1.4e-18   67.3   2.1     1   145    30   183    30   183 0.85 Fimbrial protein
Pili_assembly_N      PF00345.15   122 seq1242_BIOID50575   -            132   1.1e-15   57.3   0.1   1   1   2.2e-19   1.5e-15   56.9   0.1    75   121     2    47     1    48 0.91 Gram-negative pili assembly chaperone, N-terminal domain
Pili_assembly_C      PF02753.12    68 seq1242_BIOID50575   -            132   1.9e-14   53.1   0.0   1   1   5.5e-18   3.8e-14   52.1   0.0     2    65    68   126    67   129 0.95 Gram-negative pili assembly chaperone, C-terminal domain
UPF0075              PF03702.9    364 seq1243_BIOID50575   -            369  2.5e-171  569.4   0.0   1   1  2.1e-175  2.8e-171  569.2   0.0     2   363     5   366     4   367 0.99 Uncharacterised protein family (UPF0075)
DUF3289              PF11692.3    277 seq1248_BIOID50575   -            284   4.4e-82  275.3   4.9   1   1   4.1e-86   5.6e-82  275.0   3.4     6   271    11   277     2   282 0.92 Protein of unknown function (DUF3289)
Formyl_trans_N       PF00551.14   181 seq1250_BIOID50575   -            280   5.8e-55  185.5   0.0   1   1   1.1e-58   7.3e-55  185.2   0.0     2   181    86   262    85   262 0.99 Formyl transferase
ACT                  PF01842.20    66 seq1250_BIOID50575   -            280   1.1e-07   31.0   0.0   1   1   3.3e-11   2.2e-07   30.0   0.0     2    63     8    69     7    72 0.91 ACT domain
MatE                 PF01554.13   162 seq1251_BIOID50575   -            441     7e-39  132.9  31.0   1   2   7.8e-35   1.1e-30  106.3   5.9     1   161    17   177    17   178 0.99 MatE
MatE                 PF01554.13   162 seq1251_BIOID50575   -            441     7e-39  132.9  31.0   2   2   3.6e-13   4.9e-09   35.9   7.2     2   143   241   382   241   417 0.92 MatE
Asparaginase         PF00710.15   313 seq1252_BIOID50575   -            348   3.1e-89  298.8   4.3   1   1   2.6e-93   3.6e-89  298.6   3.0     1   313    25   342    25   342 0.96 Asparaginase
Usher                PF00577.15   552 seq1253_BIOID50575   -            538  2.9e-127  425.5   9.4   1   1  5.6e-131  3.8e-127  425.2   6.5     1   351   192   538   192   538 0.96 Type VII secretion system (T7SS), usher protein
PapC_N               PF13954.1    146 seq1253_BIOID50575   -            538   1.3e-35  121.9   0.0   1   1   3.5e-39   2.4e-35  121.1   0.0     3   146    29   176    27   176 0.95 PapC N-terminal domain
Usher                PF00577.15   552 seq1254_BIOID50575   -            834  1.7e-177  591.3  30.7   1   1  4.6e-181  2.1e-177  591.1  21.3     3   551   195   746   193   747 0.96 Type VII secretion system (T7SS), usher protein
PapC_N               PF13954.1    146 seq1254_BIOID50575   -            834   3.5e-38  130.3   0.1   1   1   2.1e-41   9.3e-38  128.9   0.1     1   146    34   179    34   179 0.98 PapC N-terminal domain
PapC_C               PF13953.1     68 seq1254_BIOID50575   -            834     3e-14   52.2   0.4   1   1   3.6e-16   1.6e-12   46.7   0.0     3    59   759   813   758   820 0.91 PapC C-terminal domain
MR_MLE_N             PF02746.11   117 seq1256_BIOID50575   -            404   3.6e-34  117.1   0.0   1   1   1.8e-37     8e-34  116.0   0.0    25   117    14   110     7   110 0.97 Mandelate racemase / muconate lactonizing enzyme, N-terminal domain
MR_MLE_C             PF13378.1    111 seq1256_BIOID50575   -            404     4e-26   91.0   0.0   1   1   1.9e-29   8.4e-26   90.0   0.0     1   110   263   374   263   375 0.89 Enolase C-terminal domain-like
MR_MLE               PF01188.16    67 seq1256_BIOID50575   -            404   3.7e-11   43.2   0.0   1   1   3.5e-14   1.6e-10   41.2   0.0     2    67   196   263   195   263 0.92 Mandelate racemase / muconate lactonizing enzyme, C-terminal domain
Tyr_Deacylase        PF02580.11   145 seq1257_BIOID50575   -            145   6.3e-55  185.0   0.1   1   1   5.1e-59     7e-55  184.8   0.0     2   144     3   144     2   145 0.99 D-Tyr-tRNA(Tyr) deacylase
PALP                 PF00291.20   307 seq1260_BIOID50575   -            329   1.4e-61  208.3   0.0   1   1   1.3e-65   1.8e-61  207.8   0.0     2   307    31   307    30   307 0.82 Pyridoxal-phosphate dependent enzyme
Acyl_transf_1        PF00698.16   318 seq1262_BIOID50575   -            163   1.1e-07   31.4   0.0   1   1   9.4e-12   1.3e-07   31.1   0.0   148   278     9   140     3   158 0.93 Acyl transferase domain
GlpM                 PF06942.7    107 seq1264_BIOID50575   -            111   4.2e-48  161.9  11.9   1   1   3.4e-52   4.7e-48  161.7   8.3     1   107     5   111     5   111 0.99 GlpM protein
DUF336               PF03928.9    132 seq1266_BIOID50575   -            134   1.4e-37  128.3   5.3   1   1   1.1e-41   1.5e-37  128.2   3.7     3   131     7   131     5   132 0.96 Domain of unknown function (DUF336)
YiiD_Cterm           PF09500.5    144 seq1268_BIOID50575   -            329   6.7e-49  165.0   0.0   1   1   2.9e-52   9.9e-49  164.4   0.0     1   143   174   313   174   314 0.99 Putative thioesterase (yiiD_Cterm)
Acetyltransf_7       PF13508.1     79 seq1268_BIOID50575   -            329   4.5e-13   49.0   0.0   1   1   2.4e-16   8.3e-13   48.1   0.0     3    78    60   139    58   140 0.87 Acetyltransferase (GNAT) domain
Acetyltransf_1       PF00583.19    83 seq1268_BIOID50575   -            329   2.5e-12   46.5   0.0   1   1   2.1e-15   7.1e-12   45.0   0.0     2    82    66   138    65   139 0.96 Acetyltransferase (GNAT) family
Acetyltransf_10      PF13673.1    117 seq1268_BIOID50575   -            329   1.6e-08   34.5   0.0   1   1   7.8e-12   2.7e-08   33.8   0.0    38   117    55   138    16   138 0.81 Acetyltransferase (GNAT) domain
DUF943               PF06092.7    157 seq1270_BIOID50575   -            163   1.3e-45  154.4   3.3   1   1   1.1e-49   1.5e-45  154.2   2.3     1   156     1   154     1   155 0.94 Enterobacterial putative membrane protein (DUF943)
DUF1656              PF07869.7     58 seq1271_BIOID50575   -             90   1.5e-20   72.6  10.5   1   1   1.5e-24     2e-20   72.1   7.3     2    58    29    85    28    85 0.97 Protein of unknown function (DUF1656)
MliC                 PF09864.4     72 seq1273_BIOID50575   -            109   1.1e-19   69.8   0.0   1   1     1e-23   1.4e-19   69.4   0.0     1    71    35   101    35   102 0.94 Membrane-bound lysozyme-inhibitor of c-type lysozyme
HlyD                 PF00529.15   306 seq1275_BIOID50575   -            310   8.4e-47  159.8  13.4   1   2   3.9e-19   1.3e-15   57.3   1.8     2    68    47   113    46   115 0.93 HlyD family secretion protein
HlyD                 PF00529.15   306 seq1275_BIOID50575   -            310   8.4e-47  159.8  13.4   2   2   1.2e-34   3.9e-31  108.3   4.8   103   306   101   285   100   285 0.97 HlyD family secretion protein
Biotin_lipoyl_2      PF13533.1     50 seq1275_BIOID50575   -            310   5.5e-19   67.4   7.7   1   1     6e-22   2.1e-18   65.6   1.4     2    50    47    95    46    95 0.97 Biotin-lipoyl like
HlyD_2               PF12700.2    328 seq1275_BIOID50575   -            310   6.6e-18   64.8   0.5   1   1   2.6e-21   8.9e-18   64.3   0.4    22   272    48   272    43   275 0.84 HlyD family secretion protein
HlyD_3               PF13437.1    105 seq1275_BIOID50575   -            310   3.4e-16   59.3   1.1   1   1   1.4e-14   4.7e-11   42.8   0.0     1    94   156   249   156   278 0.83 HlyD family secretion protein
Malate_synthase      PF01274.17   523 seq1276_BIOID50575   -            723  3.3e-196  652.2   0.2   1   1  2.8e-200  3.8e-196  652.0   0.1     2   523    18   697    17   697 0.99 Malate synthase
MatP                 PF06303.7    148 seq1280_BIOID50575   -            150   3.3e-75  250.8   6.6   1   1   2.8e-79   3.8e-75  250.6   4.6     1   147     1   147     1   148 0.99 Organiser of macrodomain of Terminus of chromosome
Pyridox_oxidase      PF01243.15    89 seq1281_BIOID50575   -            218   8.7e-24   83.2   0.0   1   1   2.7e-27   1.2e-23   82.7   0.0     2    86    40   122    39   125 0.96 Pyridoxamine 5'-phosphate oxidase
PNPOx_C              PF10590.4     42 seq1281_BIOID50575   -            218   5.3e-20   70.5   2.6   1   1   2.9e-23   1.3e-19   69.2   1.8     1    42   178   218   178   218 0.99 Pyridoxine 5'-phosphate oxidase C-terminal dimerisation region
Pyridox_oxase_2      PF12766.2    100 seq1281_BIOID50575   -            218   7.2e-05   22.9   0.0   1   1   2.6e-08   0.00012   22.2   0.0     5    96    36   118    32   122 0.87 Pyridoxamine 5'-phosphate oxidase
FliB                 PF03692.10    85 seq1282_BIOID50575   -             84   8.3e-07   29.2   5.3   1   1   1.8e-10   2.4e-06   27.8   3.7     1    72     2    60     2    76 0.86 Flagellin N-methylase
MFS_1                PF07690.11   354 seq1284_BIOID50575   -            427   3.5e-56  190.3  61.3   1   1   2.6e-58   1.8e-54  184.7  27.3     1   347    28   380    28   384 0.87 Major Facilitator Superfamily
HTH_3                PF01381.17    55 seq1289_BIOID50575   -             88   6.7e-15   54.5   0.0   1   1   3.8e-18     1e-14   53.9   0.0     2    53    18    69    17    70 0.95 Helix-turn-helix
HTH_19               PF12844.2     64 seq1289_BIOID50575   -             88   7.5e-12   45.0   0.1   1   1   3.3e-15   9.1e-12   44.7   0.0     3    54    16    67    14    75 0.89 Helix-turn-helix domain
HTH_37               PF13744.1     80 seq1289_BIOID50575   -             88   1.2e-07   31.3   0.2   1   1   5.4e-11   1.5e-07   31.0   0.1    18    72    12    65    10    70 0.91 Helix-turn-helix domain
HTH_26               PF13443.1     63 seq1289_BIOID50575   -             88   1.1e-06   28.5   0.2   1   1   1.3e-09   3.5e-06   26.9   0.0     7    53    22    67    16    70 0.90 Cro/C1-type HTH DNA-binding domain
HTH_31               PF13560.1     64 seq1289_BIOID50575   -             88   1.7e-06   27.9   0.0   1   1   7.2e-10     2e-06   27.7   0.0     2    57    13    67    12    83 0.89 Helix-turn-helix domain
Usher                PF00577.15   552 seq1290_BIOID50575   -            277   1.1e-53  182.7   5.3   1   1   1.9e-57   1.3e-53  182.4   3.7   369   552     2   186     1   186 0.98 Type VII secretion system (T7SS), usher protein
PapC_C               PF13953.1     68 seq1290_BIOID50575   -            277   1.5e-21   75.6   0.0   1   1   4.6e-25   3.1e-21   74.6   0.0     2    66   197   263   196   265 0.90 PapC C-terminal domain
Phos_pyr_kin         PF08543.7    246 seq1293_BIOID50575   -            283   3.1e-26   91.9   0.0   1   1   1.3e-29   8.8e-26   90.4   0.0    60   234    88   266    66   275 0.90 Phosphomethylpyrimidine kinase
PfkB                 PF00294.19   301 seq1293_BIOID50575   -            283   3.2e-16   59.2   0.0   1   1     6e-20   4.1e-16   58.8   0.0   137   281    96   256    38   263 0.84 pfkB family carbohydrate kinase
Couple_hipA          PF13657.1     99 seq1294_BIOID50575   -            459   5.3e-25   87.4   0.0   1   1   2.1e-28   9.7e-25   86.6   0.0     4    98    26   122    23   123 0.97 HipA N-terminal domain
HipA_N               PF07805.7     82 seq1294_BIOID50575   -            459   4.6e-21   74.7   0.0   1   1   2.6e-24   1.2e-20   73.4   0.0     1    82   169   257   169   257 0.98 HipA-like N-terminal domain
HipA_C               PF07804.7     79 seq1294_BIOID50575   -            459   2.8e-17   62.4   0.0   1   1   2.2e-20     1e-16   60.6   0.0     1    79   268   351   268   351 0.95 HipA-like C-terminal domain
FUSC                 PF04632.7    650 seq1297_BIOID50575   -            655  2.3e-147  492.1  19.9   1   1    4e-151  2.7e-147  491.8  13.8     2   649    11   651    10   654 0.97 Fusaric acid resistance protein family
FUSC_2               PF13515.1    128 seq1297_BIOID50575   -            655   3.7e-16   59.0  37.5   1   1   9.5e-18   6.5e-14   51.8  10.9     1   127    23   162    21   163 0.87 Fusaric acid resistance protein-like
DUF1019              PF06254.6     89 seq1300_BIOID50575   -            179   6.5e-34  115.8   0.1   1   1     7e-38   9.6e-34  115.2   0.1     1    89    65   157    65   157 0.98 Protein of unknown function (DUF1019)
Peptidase_M3         PF01432.15   458 seq1301_BIOID50575   -            703  7.8e-148  493.1   0.1   1   1  9.4e-152  1.3e-147  492.4   0.0     2   457   252   700   251   701 0.97 Peptidase family M3
Radical_SAM          PF04055.16   166 seq1304_BIOID50575   -            474   4.8e-30  104.7   0.0   1   1   1.7e-33   7.9e-30  104.0   0.0     1   166   151   325   151   325 0.97 Radical SAM superfamily
UPF0004              PF00919.15    98 seq1304_BIOID50575   -            474   7.8e-29   99.2   0.0   1   1     3e-32   1.4e-28   98.4   0.0     1    98     4   104     4   104 0.95 Uncharacterized protein family UPF0004
TRAM                 PF01938.15    61 seq1304_BIOID50575   -            474   4.6e-20   71.0   0.1   1   1   2.3e-23   1.1e-19   69.9   0.1     1    61   378   440   378   440 0.96 TRAM domain
DUF2713              PF10897.3    246 seq1306_BIOID50575   -            340  2.9e-165  547.4   5.9   1   1  3.2e-169  4.4e-165  546.7   4.1     1   246    93   340    93   340 0.99 Protein of unknown function (DUF2713)
2-Hacid_dh_C         PF02826.14   178 seq1307_BIOID50575   -            325   1.6e-45  154.3   0.0   1   1   9.3e-49   6.3e-45  152.3   0.0     2   178   118   290   117   290 0.95 D-isomer specific 2-hydroxyacid dehydrogenase, NAD binding domain
NAD_binding_2        PF03446.10   162 seq1307_BIOID50575   -            325   1.7e-06   27.9   0.0   1   1   6.1e-10   4.2e-06   26.6   0.0     3    90   151   236   149   242 0.92 NAD binding domain of 6-phosphogluconate dehydrogenase
DEDD_Tnp_IS110       PF01548.12   144 seq1308_BIOID50575   -            326   4.2e-44  149.5   0.2   1   1   2.4e-47   1.7e-43  147.6   0.1     1   144     7   151     7   151 0.99 Transposase
Transposase_20       PF02371.11    87 seq1308_BIOID50575   -            326   1.1e-27   95.7   0.4   1   1     3e-31     2e-27   94.9   0.3     2    85   196   280   195   282 0.96 Transposase IS116/IS110/IS902 family
DUF2233              PF09992.4    170 seq1309_BIOID50575   -            254   1.2e-19   70.8   0.1   1   1   1.1e-23   1.5e-19   70.5   0.1     2   145    84   232    83   252 0.85 Predicted periplasmic protein (DUF2233)
Fimbrial             PF00419.15   145 seq1310_BIOID50575   -            357   7.6e-25   87.7   5.7   1   1   5.5e-29   7.6e-25   87.7   4.0     2   144   204   355   203   356 0.94 Fimbrial protein
Pili_assembly_N      PF00345.15   122 seq1311_BIOID50575   -            252   1.2e-35  121.8   1.7   1   1     3e-39   2.1e-35  121.0   1.2     2   121    30   147    29   148 0.90 Gram-negative pili assembly chaperone, N-terminal domain
Pili_assembly_C      PF02753.12    68 seq1311_BIOID50575   -            252   3.2e-07   29.9   1.1   1   1   7.9e-11   5.4e-07   29.2   0.3     2    64   171   230   170   234 0.84 Gram-negative pili assembly chaperone, C-terminal domain
DUF1097              PF06496.6    144 seq1313_BIOID50575   -            165   3.5e-37  127.2  26.2   1   1   2.9e-41     4e-37  127.1  18.2     2   143     9   156     8   157 0.98 Protein of unknown function (DUF1097)
Phage_rep_O          PF04492.8    100 seq1315_BIOID50575   -            156   9.7e-39  131.5   0.0   1   1   1.1e-42   1.5e-38  130.8   0.0     2   100    47   145    46   145 0.99 Bacteriophage replication protein O
LysR_substrate       PF03466.15   209 seq1320_BIOID50575   -            315   9.6e-55  184.8   0.6   1   1   1.9e-58   1.3e-54  184.3   0.4     4   208    99   303    96   304 0.99 LysR substrate binding domain
HTH_1                PF00126.22    60 seq1320_BIOID50575   -            315   8.8e-22   76.4   0.5   1   1   2.5e-25   1.7e-21   75.5   0.1     1    59    13    71    13    72 0.98 Bacterial regulatory helix-turn-helix protein, lysR family
Response_reg         PF00072.19   112 seq1323_BIOID50575   -            230   1.4e-26   92.5   0.1   1   1   5.1e-30   3.5e-26   91.2   0.0     1   112     5   114     5   114 0.98 Response regulator receiver domain
Trans_reg_C          PF00486.23    77 seq1323_BIOID50575   -            230   1.4e-16   60.0   0.2   1   1   4.4e-20     3e-16   58.9   0.1     1    77   153   225   153   225 0.97 Transcriptional regulatory protein, C terminal
HTH_31               PF13560.1     64 seq1326_BIOID50575   -             96   6.8e-11   42.0   0.0   1   1   7.9e-14   3.6e-10   39.7   0.0     4    46    35    76    34    93 0.82 Helix-turn-helix domain
HTH_3                PF01381.17    55 seq1326_BIOID50575   -             96   3.2e-09   36.3   0.1   1   1     2e-12   9.2e-09   34.9   0.0     1    38    37    74    37    85 0.96 Helix-turn-helix
HTH_19               PF12844.2     64 seq1326_BIOID50575   -             96     2e-08   34.0   0.0   1   1   2.1e-11   9.4e-08   31.8   0.0     3    55    36    87    36    95 0.83 Helix-turn-helix domain
PTS_EIIA_2           PF00359.17   142 seq1327_BIOID50575   -            376   6.7e-37  126.2   0.3   1   1   1.8e-34   1.2e-30  105.9   0.0     4   140     5   140     2   142 0.90 Phosphoenolpyruvate-dependent sugar phosphotransferase system, EIIA 2
PTS-HPr              PF00381.14    84 seq1327_BIOID50575   -            376   2.1e-26   91.5   0.2   1   1   1.7e-29   1.2e-25   89.1   0.1     2    83   286   370   285   371 0.95 PTS HPr component phosphorylation site
LysR_substrate       PF03466.15   209 seq1329_BIOID50575   -            310   4.4e-19   68.3   0.0   1   1   9.5e-23   6.5e-19   67.7   0.0     2   191    91   280    90   292 0.92 LysR substrate binding domain
HTH_1                PF00126.22    60 seq1329_BIOID50575   -            310   8.4e-18   63.7   0.6   1   1   2.6e-21   1.8e-17   62.7   0.4     3    60     9    66     8    66 0.96 Bacterial regulatory helix-turn-helix protein, lysR family
HATPase_c            PF02518.21   111 seq1330_BIOID50575   -            496     5e-20   71.1   0.0   1   1     2e-23   9.2e-20   70.3   0.0     3   109   383   490   381   492 0.97 Histidine kinase-, DNA gyrase B-, and HSP90-like ATPase
HisKA                PF00512.20    68 seq1330_BIOID50575   -            496     2e-15   56.4   0.4   1   1   4.3e-19     2e-15   56.4   0.3     2    67   271   337   270   338 0.97 His Kinase A (phospho-acceptor) domain
HAMP                 PF00672.20    70 seq1330_BIOID50575   -            496     2e-08   34.1   8.7   1   1     2e-11   9.3e-08   32.0   0.1     2    69   197   265   196   266 0.93 HAMP domain
Fimbrial             PF00419.15   145 seq1332_BIOID50575   -            354     2e-10   40.9   0.8   1   1   2.7e-14   3.6e-10   40.0   0.1    13   145   219   354   204   354 0.90 Fimbrial protein
Lactate_perm         PF02652.9    522 seq1334_BIOID50575   -            560  2.9e-206  685.8  45.2   1   1  2.5e-210  3.4e-206  685.6  31.3     1   521    16   549    16   550 0.98 L-lactate permease
PHP                  PF02811.14   175 seq1336_BIOID50575   -            245   1.5e-17   63.8   1.3   1   1   1.9e-21   2.6e-17   63.0   0.9     1   169     4   164     4   174 0.91 PHP domain
TfoX_N               PF04993.8     97 seq1345_BIOID50575   -            209   6.3e-27   93.1   0.1   1   1   1.6e-30   1.1e-26   92.3   0.0     2    97    13   108    12   108 0.98 TfoX N-terminal domain
TfoX_C               PF04994.8     81 seq1345_BIOID50575   -            209   1.8e-26   91.7   0.3   1   1   5.9e-30   4.1e-26   90.5   0.1     2    81   116   195   115   195 0.98 TfoX C-terminal domain
Toxin_15             PF07906.8    284 seq1346_BIOID50575   -            371     7e-91  304.4   0.0   1   1   6.7e-95   9.2e-91  304.1   0.0     7   257   121   371   111   371 0.98 ShET2 enterotoxin, N-terminal region
Dus                  PF01207.12   310 seq1347_BIOID50575   -            345  7.9e-100  333.5   0.0   1   1  6.8e-104  9.3e-100  333.3   0.0     2   308    30   340    29   342 0.98 Dihydrouridine synthase (Dus)
PBP_like_2           PF12849.2    281 seq1349_BIOID50575   -            346   9.1e-56  189.2   7.2   1   1   1.8e-59   1.2e-55  188.8   5.0    10   278    27   306     8   308 0.91 PBP superfamily domain
PBP_like             PF12727.2    193 seq1349_BIOID50575   -            346   1.6e-10   40.1   0.0   1   1   5.2e-14   3.6e-10   39.0   0.0     3   168    47   236    45   302 0.76 PBP superfamily domain
PhoH                 PF02562.11   205 seq1351_BIOID50575   -            359     8e-97  322.2   0.0   1   1  1.5e-100     1e-96  321.9   0.0     2   205   131   334   130   334 0.99 PhoH-like protein
AAA_30               PF13604.1    196 seq1351_BIOID50575   -            359   7.3e-08   32.1   0.0   1   1   5.1e-11   3.5e-07   29.8   0.0     4   133   136   287   134   289 0.84 AAA domain
RHH_1                PF01402.16    39 seq1352_BIOID50575   -             81   4.8e-11   41.9   0.5   1   1   5.7e-15   7.7e-11   41.2   0.4     2    39    15    52    14    52 0.96 Ribbon-helix-helix protein, copG family
Barstar              PF01337.13    90 seq1354_BIOID50575   -             90   1.7e-19   69.3   0.4   1   1   1.4e-23   1.9e-19   69.1   0.3     1    84     4    82     4    87 0.96 Barstar (barnase inhibitor)
LysR_substrate       PF03466.15   209 seq1357_BIOID50575   -            312   7.3e-28   96.9   0.3   1   1     2e-31   1.4e-27   96.0   0.2     4   204    97   284    95   288 0.92 LysR substrate binding domain
HTH_1                PF00126.22    60 seq1357_BIOID50575   -            312   4.7e-18   64.5   1.7   1   1   1.2e-21   7.9e-18   63.8   1.2     1    59    13    71    13    72 0.97 Bacterial regulatory helix-turn-helix protein, lysR family
ParA                 PF10609.4     81 seq1358_BIOID50575   -            379     4e-36  122.6   0.4   1   1     3e-39   8.2e-36  121.6   0.3     1    81   226   306   226   306 0.99 ParA/MinD ATPase like
CbiA                 PF01656.18   195 seq1358_BIOID50575   -            379   4.6e-18   65.2   0.1   1   1   2.8e-21   7.5e-18   64.5   0.1     1   157   120   288   120   291 0.77 CobQ/CobB/MinD/ParA nucleotide binding domain
AAA_31               PF13614.1    157 seq1358_BIOID50575   -            379   1.1e-10   41.5   0.0   1   1   5.3e-13   1.4e-09   37.9   0.0     1    53   118   170   118   248 0.79 AAA domain
MipZ                 PF09140.6    261 seq1358_BIOID50575   -            379     2e-08   33.5   0.0   1   1   1.3e-11   3.7e-08   32.6   0.0     2   117   119   245   118   273 0.68 ATPase MipZ
Fimbrial             PF00419.15   145 seq1359_BIOID50575   -            187   1.3e-19   70.7   3.5   1   1   1.3e-23   1.8e-19   70.2   2.4     1   144    39   186    39   187 0.89 Fimbrial protein
PfkB                 PF00294.19   301 seq1361_BIOID50575   -            312   1.7e-62  211.1   0.0   1   1   1.5e-66     2e-62  210.9   0.0     7   296    14   293     8   299 0.92 pfkB family carbohydrate kinase
Nitrate_red_del      PF02613.10   136 seq1362_BIOID50575   -            184   3.9e-19   68.6   0.4   1   1   4.2e-23   5.8e-19   68.1   0.3     3   135    31   150    29   151 0.90 Nitrate reductase delta subunit
PTS_EIIC             PF02378.13   321 seq1367_BIOID50575   -            309   6.5e-47  159.8  21.1   1   1   4.7e-51   6.5e-47  159.8  14.6   118   321     4   217     1   217 0.93 Phosphotransferase system, EIIC
AlaDh_PNT_C          PF01262.16   168 seq1368_BIOID50575   -            528   7.2e-57  191.4   1.4   1   1   2.4e-60   1.1e-56  190.9   1.0     2   168   165   329   164   329 0.98 Alanine dehydrogenase/PNT, C-terminal domain
AlaDh_PNT_N          PF05222.10   136 seq1368_BIOID50575   -            528   2.1e-52  176.5   0.0   1   1   9.7e-56   4.4e-52  175.5   0.0     1   136    22   155    22   155 0.99 Alanine dehydrogenase/PNT, N-terminal domain
DUF3814              PF12769.2     87 seq1368_BIOID50575   -            528   1.8e-37  127.2   7.5   1   1   9.8e-41   4.5e-37  125.9   4.8     3    87   445   527   443   527 0.96 Domain of unknown function (DUF3814)
GerE                 PF00196.14    58 seq1369_BIOID50575   -            241   2.9e-10   39.1   0.7   1   1   3.8e-14   5.2e-10   38.3   0.5     4    57   154   207   152   208 0.95 Bacterial regulatory proteins, luxR family
HATPase_c            PF02518.21   111 seq1373_BIOID50575   -            914   3.3e-29  100.7   0.0   1   1   4.2e-32   1.1e-28   98.9   0.0     1   110   557   662   557   663 0.98 Histidine kinase-, DNA gyrase B-, and HSP90-like ATPase
HisKA                PF00512.20    68 seq1373_BIOID50575   -            914     9e-17   60.7   0.2   1   1   3.3e-20     9e-17   60.7   0.1     2    68   444   508   443   508 0.95 His Kinase A (phospho-acceptor) domain
Response_reg         PF00072.19   112 seq1373_BIOID50575   -            914   7.8e-15   54.7   0.1   1   1   1.7e-17   4.6e-14   52.2   0.0     1   107   684   790   684   795 0.95 Response regulator receiver domain
Hpt                  PF01627.18    90 seq1373_BIOID50575   -            914     4e-11   42.6   0.9   1   1   1.5e-14     4e-11   42.6   0.6     1    85   827   907   827   910 0.92 Hpt domain
HAMP                 PF00672.20    70 seq1373_BIOID50575   -            914     8e-09   35.4   0.4   1   1   2.9e-12     8e-09   35.4   0.3     1    68   334   402   334   407 0.85 HAMP domain
DUF1449              PF07290.6    202 seq1375_BIOID50575   -            209  4.6e-112  372.0   0.3   1   1  3.8e-116  5.2e-112  371.9   0.2     1   202     4   205     4   205 1.00 Protein of unknown function (DUF1449)
Lipoprotein_20       PF13942.1    180 seq1376_BIOID50575   -            237   6.8e-81  269.9   3.9   1   1   6.2e-85   8.4e-81  269.6   2.7     2   178    44   220    43   222 0.98 YfhG lipoprotein
DUF1097              PF06496.6    144 seq1378_BIOID50575   -            173   1.6e-46  157.6  25.0   1   1   1.4e-50   1.9e-46  157.3  17.4     1   143    18   156    18   157 0.99 Protein of unknown function (DUF1097)
UPF0054              PF02130.12   145 seq1381_BIOID50575   -            155   1.6e-43  147.3   0.0   1   1   1.3e-47   1.8e-43  147.1   0.0    13   144    22   144     9   145 0.88 Uncharacterized protein family UPF0054
BPD_transp_1         PF00528.17   185 seq1382_BIOID50575   -            319   1.5e-17   63.5  20.4   1   1   1.1e-21   1.5e-17   63.5  14.2     3   175    95   304    89   314 0.87 Binding-protein-dependent transport system inner membrane component
Phageshock_PspG      PF09583.5     65 seq1384_BIOID50575   -             80   1.4e-25   89.0  25.7   1   1   1.1e-29   1.5e-25   88.8  17.8     1    64     1    64     1    65 0.98 Phage shock protein G (Phageshock_PspG)
Pili_assembly_N      PF00345.15   122 seq1386_BIOID50575   -            239   2.4e-41  140.2   0.5   1   1   5.4e-45   3.7e-41  139.6   0.4     2   121    36   154    35   155 0.91 Gram-negative pili assembly chaperone, N-terminal domain
Pili_assembly_C      PF02753.12    68 seq1386_BIOID50575   -            239   5.2e-17   61.3   0.7   1   1   7.5e-21   5.2e-17   61.3   0.5     1    66   174   233   174   235 0.95 Gram-negative pili assembly chaperone, C-terminal domain
BOF                  PF04076.8    103 seq1387_BIOID50575   -            130   6.7e-39  131.7   0.0   1   1     6e-43   8.2e-39  131.4   0.0     4   103    30   130    25   130 0.98 Bacterial OB fold (BOF) protein
PTS_EIIC             PF02378.13   321 seq1392_BIOID50575   -            563   2.7e-21   75.6  31.5   1   1   3.9e-25   2.7e-21   75.6  21.8     3   321   233   496   231   496 0.88 Phosphotransferase system, EIIC
PTS_IIB              PF02302.12    90 seq1392_BIOID50575   -            563   1.5e-19   70.0   0.9   1   1   6.3e-22   4.3e-18   65.4   0.2     2    84   108   192   107   198 0.91 PTS system, Lactose/Cellobiose specific IIB subunit
GerE                 PF00196.14    58 seq1394_BIOID50575   -            225   1.9e-15   55.7   0.1   1   1   2.5e-19   3.4e-15   55.0   0.1     3    55   152   204   150   207 0.95 Bacterial regulatory proteins, luxR family
GAF_2                PF13185.1    148 seq1397_BIOID50575   -            183   4.9e-10   39.9   0.1   1   1   1.4e-13   6.3e-10   39.6   0.1    16   146    55   168    39   170 0.75 GAF domain
GAF_3                PF13492.1    129 seq1397_BIOID50575   -            183   7.8e-10   38.8   0.1   1   1   2.3e-13     1e-09   38.4   0.1     7   124    48   166    43   171 0.85 GAF domain
GAF                  PF01590.21   154 seq1397_BIOID50575   -            183   2.7e-07   30.7   0.1   1   1   7.5e-11   3.4e-07   30.4   0.1    38   152    58   167    35   169 0.67 GAF domain
Glyco_hydro_1        PF00232.13   455 seq1401_BIOID50575   -            459  7.7e-130  432.9   6.6   1   1  6.3e-134  8.6e-130  432.8   4.5     2   454     2   458     1   459 0.94 Glycosyl hydrolase family 1
CorC_HlyC            PF03471.12    81 seq1402_BIOID50575   -            292   3.5e-24   84.3   0.4   1   1   1.6e-27   1.1e-23   82.7   0.0     2    79   206   281   205   283 0.94 Transporter associated domain
CBS                  PF00571.23    57 seq1402_BIOID50575   -            292   1.2e-21   75.9   3.1   1   2   4.4e-14     3e-10   39.5   0.1     1    52    69   123    69   128 0.96 CBS domain
CBS                  PF00571.23    57 seq1402_BIOID50575   -            292   1.2e-21   75.9   3.1   2   2   3.1e-13   2.1e-09   36.7   0.3     4    56   138   189   135   190 0.92 CBS domain
TetR_N               PF00440.18    47 seq1403_BIOID50575   -            234   1.3e-13   50.2   2.0   1   1   1.5e-17   2.1e-13   49.5   0.1     1    46    34    80    34    81 0.95 Bacterial regulatory proteins, tetR family
Band_7               PF01145.20   179 seq1404_BIOID50575   -            553     7e-19   68.3   2.9   1   1   5.1e-23     7e-19   68.3   2.0     5   151    38   189    34   222 0.84 SPFH domain / Band 7 family
DUF2574              PF10836.3     93 seq1405_BIOID50575   -             93   6.1e-50  166.7   0.0   1   1   4.9e-54   6.8e-50  166.6   0.0     1    93     1    93     1    93 1.00 Protein of unknown function (DUF2574)
Sigma54_activat      PF00158.21   168 seq1407_BIOID50575   -            449   1.9e-72  242.0   0.0   1   1   1.8e-75     6e-72  240.4   0.0     1   167   141   307   141   308 0.98 Sigma-54 interaction domain
Response_reg         PF00072.19   112 seq1407_BIOID50575   -            449   3.1e-29  101.1   0.0   1   1   1.8e-32   6.3e-29  100.1   0.0     1   111    13   122    13   123 0.98 Response regulator receiver domain
AAA_5                PF07728.9    139 seq1407_BIOID50575   -            449   4.6e-06   26.2   0.0   1   1   2.6e-09   8.9e-06   25.3   0.0     2   104   165   272   164   298 0.74 AAA domain (dynein-related subfamily)
Oxidored_q4          PF00507.14   102 seq1410_BIOID50575   -            147   7.6e-27   92.9   1.1   1   1   5.5e-31   7.6e-27   92.9   0.8     2   102    26   125    25   125 0.95 NADH-ubiquinone/plastoquinone oxidoreductase, chain 3
GGDEF                PF00990.16   161 seq1411_BIOID50575   -            296   5.1e-44  149.5   0.0   1   1   1.2e-47   8.1e-44  148.9   0.0     2   161   130   283   129   283 0.96 GGDEF domain
MCPsignal_assoc      PF13682.1     70 seq1411_BIOID50575   -            296   6.4e-09   35.7   0.2   1   1   2.2e-12   1.5e-08   34.5   0.1     1    68    19    90    19    92 0.87 MCP-signal associated domain
Ldh_1_N              PF00056.18   142 seq1412_BIOID50575   -            334   5.9e-48  162.0   0.8   1   1   1.2e-51   8.5e-48  161.5   0.5     1   141    23   166    23   167 0.97 lactate/malate dehydrogenase, NAD binding domain
Ldh_1_C              PF02866.13   174 seq1412_BIOID50575   -            334   1.9e-47  161.1   0.0   1   1   3.9e-51   2.7e-47  160.6   0.0     1   174   169   332   169   332 0.99 lactate/malate dehydrogenase, alpha/beta C-terminal domain
Usher                PF00577.15   552 seq1414_BIOID50575   -            883  3.6e-198  659.6  31.6   1   1  9.8e-202  4.5e-198  659.3  21.9     1   552   213   795   213   795 0.99 Type VII secretion system (T7SS), usher protein
PapC_N               PF13954.1    146 seq1414_BIOID50575   -            883   2.1e-41  140.7   0.0   1   1   1.1e-44     5e-41  139.5   0.0     1   146    42   196    42   196 0.96 PapC N-terminal domain
PapC_C               PF13953.1     68 seq1414_BIOID50575   -            883   2.5e-23   81.3   0.1   1   1   1.5e-26   6.8e-23   79.9   0.1     1    65   805   868   805   871 0.96 PapC C-terminal domain
BPD_transp_1         PF00528.17   185 seq1415_BIOID50575   -            296   6.3e-31  107.2  17.5   1   1   4.6e-35   6.3e-31  107.2  12.1     1   175   101   289    97   293 0.95 Binding-protein-dependent transport system inner membrane component
ProQ                 PF04352.8    115 seq1416_BIOID50575   -            232   7.1e-44  147.9   0.2   1   1   1.2e-47   1.6e-43  146.8   0.1     2   114     6   118     5   121 0.98 ProQ/FINO family
T2SM                 PF04612.7    160 seq1417_BIOID50575   -             85   7.9e-13   48.3   0.0   1   1   6.6e-17   9.1e-13   48.1   0.0    58   127     3    69     1    74 0.88 Type II secretion system (T2SS), protein M
Fimbrial             PF00419.15   145 seq1418_BIOID50575   -            180   4.6e-13   49.4   0.7   1   1   4.2e-17   5.8e-13   49.1   0.5     2   143    31   178    30   180 0.79 Fimbrial protein
Oxidored_q6          PF01058.17   131 seq1419_BIOID50575   -            220   2.2e-22   78.9   0.2   1   1   2.2e-26     3e-22   78.5   0.1     4   129    64   170    62   172 0.82 NADH ubiquinone oxidoreductase, 20 Kd subunit
PNTB                 PF02233.11   464 seq1420_BIOID50575   -            462  7.5e-230  763.3  19.7   1   1  6.2e-234  8.5e-230  763.1  13.6     2   464     5   462     4   462 0.98 NAD(P) transhydrogenase beta subunit
DUF1422              PF07226.6    118 seq1421_BIOID50575   -            119   1.1e-54  183.0   1.2   1   1   9.1e-59   1.2e-54  182.9   0.9     3   116     2   115     1   117 0.97 Protein of unknown function (DUF1422)
CN_hydrolase         PF00795.17   184 seq1427_BIOID50575   -            512   1.9e-26   92.4   0.0   1   1   2.3e-30   3.1e-26   91.7   0.0     2   184   224   412   223   412 0.89 Carbon-nitrogen hydrolase
DnaB_C               PF03796.10   265 seq1428_BIOID50575   -            471  4.1e-108  360.1   0.2   1   1  1.2e-111  5.4e-108  359.7   0.1     1   263   206   463   206   465 0.97 DnaB-like helicase C terminal domain
DnaB                 PF00772.16   103 seq1428_BIOID50575   -            471   8.7e-38  128.2   0.0   1   1   4.2e-41   1.9e-37  127.1   0.0     1   103    26   128    26   128 0.99 DnaB-like helicase N terminal domain
AAA_25               PF13481.1    194 seq1428_BIOID50575   -            471     1e-13   51.0   0.1   1   1   3.6e-17   1.6e-13   50.3   0.0    29   190   220   386   179   390 0.84 AAA domain
Peptidase_S41        PF03572.13   169 seq1434_BIOID50575   -            682   3.3e-52  176.2   0.1   1   1   1.2e-55   5.6e-52  175.4   0.1     1   168   356   529   356   530 0.94 Peptidase family S41
DUF3340              PF11818.3    143 seq1434_BIOID50575   -            682   2.6e-42  144.0   5.3   1   1   6.9e-46   3.1e-42  143.7   2.9     5   142   536   670   533   671 0.98 C-terminal domain of tail specific protease (DUF3340)
PDZ                  PF00595.19    81 seq1434_BIOID50575   -            682   3.8e-15   55.6   0.5   1   1   1.7e-18   7.6e-15   54.7   0.3     5    81   240   320   236   320 0.93 PDZ domain (Also known as DHR or GLGF)
Pili_assembly_N      PF00345.15   122 seq1435_BIOID50575   -             71   5.5e-10   38.9   0.0   1   1   4.5e-14   6.1e-10   38.8   0.0     1    42    19    62    19    69 0.89 Gram-negative pili assembly chaperone, N-terminal domain
DUF1435              PF07256.7     78 seq1438_BIOID50575   -             91   7.7e-39  131.4   8.6   1   1   6.8e-43   9.3e-39  131.1   6.0     1    78    14    91    14    91 0.99 Protein of unknown function (DUF1435)
PTS_IIA              PF02255.11    96 seq1439_BIOID50575   -            110   6.6e-35  118.7   2.7   1   1   5.5e-39   7.6e-35  118.5   1.9     1    95    12   106    12   107 0.99 PTS system, Lactose/Cellobiose specific IIA subunit
Complex1_49kDa       PF00346.14   272 seq1441_BIOID50575   -            600  1.2e-119  398.2   0.0   1   1  2.2e-123  1.5e-119  397.8   0.0     1   272   329   600   329   600 1.00 Respiratory-chain NADH dehydrogenase, 49 Kd subunit
Complex1_30kDa       PF00329.14   103 seq1441_BIOID50575   -            600     3e-34  117.2   0.0   1   1     9e-38   6.1e-34  116.2   0.0     4   103    62   171    59   171 0.95 Respiratory-chain NADH dehydrogenase, 30 Kd subunit
ABC_tran             PF00005.22   118 seq1443_BIOID50575   -            257   2.3e-20   73.0   0.0   1   1   5.2e-24   3.6e-20   72.3   0.0     1   117    50   181    50   182 0.85 ABC transporter
AAA_21               PF13304.1    303 seq1443_BIOID50575   -            257   2.6e-14   53.7   0.0   1   1   1.1e-10   7.3e-07   29.3   0.0   219   298   130   211    97   213 0.82 AAA domain
Pili_assembly_N      PF00345.15   122 seq1444_BIOID50575   -            154   4.8e-22   77.9   2.4   1   1     2e-25   1.3e-21   76.4   0.1    52   121     1    71     1    72 0.93 Gram-negative pili assembly chaperone, N-terminal domain
Pili_assembly_C      PF02753.12    68 seq1444_BIOID50575   -            154   3.9e-11   42.5   2.4   1   1   1.3e-14   9.1e-11   41.3   1.6     1    65    91   151    91   154 0.94 Gram-negative pili assembly chaperone, C-terminal domain
P-II                 PF00543.17   102 seq1445_BIOID50575   -            112   1.3e-43  147.5   2.6   1   1     1e-47   1.4e-43  147.3   1.8     1   102     4   105     4   105 0.99 Nitrogen regulatory protein P-II
Nucleolin_N          PF12462.3    166 seq1446_BIOID50575   -            715   2.5e-62  209.2   2.2   1   1   1.3e-65   2.5e-62  209.2   1.5     1   166    32   196    32   196 1.00 DNA helicase IV / RNA helicase N terminal
UvrD-helicase        PF00580.16   315 seq1446_BIOID50575   -            715   3.7e-44  151.1   0.0   1   1     4e-47   7.8e-44  150.1   0.0     1   314   228   521   228   522 0.84 UvrD/REP helicase N-terminal domain
UvrD_C               PF13361.1    319 seq1446_BIOID50575   -            715     8e-15   54.9   0.0   1   1     3e-16   5.8e-13   48.8   0.0   208   318   577   694   573   695 0.79 UvrD-like helicase C-terminal domain
AAA_19               PF13245.1     76 seq1446_BIOID50575   -            715   4.8e-14   51.7   0.8   1   1   6.9e-17   1.3e-13   50.3   0.6     6    75   235   309   231   310 0.84 Part of AAA domain
UvrD_C_2             PF13538.1    104 seq1446_BIOID50575   -            715     1e-09   38.3   0.1   1   1   2.5e-12   4.9e-09   36.1   0.1    50   102   614   689   560   691 0.78 Family description
PfkB                 PF00294.19   301 seq1447_BIOID50575   -            310     1e-59  202.0   0.4   1   1   1.9e-63   1.3e-59  201.7   0.3     8   298    15   297     8   300 0.92 pfkB family carbohydrate kinase
Phos_pyr_kin         PF08543.7    246 seq1447_BIOID50575   -            310   1.2e-08   34.4   0.3   1   1   4.1e-12   2.8e-08   33.1   0.1   117   223   179   279   156   292 0.87 Phosphomethylpyrimidine kinase
KdgM                 PF06178.8    218 seq1448_BIOID50575   -            238   1.4e-64  217.4  12.3   1   1   1.2e-68   1.6e-64  217.2   8.5     3   216    19   236    17   238 0.98 Oligogalacturonate-specific porin protein (KdgM)
OMP_b-brl            PF13505.1    176 seq1452_BIOID50575   -            264   2.3e-27   95.9  12.7   1   1   1.3e-30     3e-27   95.5   8.8     1   176    30   264    30   264 0.81 Outer membrane protein beta-barrel domain
OmpA_membrane        PF01389.12   183 seq1452_BIOID50575   -            264   4.3e-08   32.7   3.0   1   1   6.2e-11   1.4e-07   31.0   2.1     5   179    50   264    46   264 0.73 OmpA-like transmembrane domain
Opacity              PF02462.10   132 seq1452_BIOID50575   -            264   9.3e-08   31.9   2.6   1   1   2.1e-10   4.7e-07   29.6   1.8    15   115   122   234    94   264 0.73 Opacity family porin protein
OMP_b-brl_2          PF13568.1    173 seq1452_BIOID50575   -            264   6.2e-07   29.2   3.9   1   1   4.1e-10   9.4e-07   28.6   1.9     7   166    49   227    39   228 0.80 Outer membrane protein beta-barrel domain
Surface_Ag_2         PF01617.12   250 seq1452_BIOID50575   -            264   1.2e-05   24.5   0.0   1   1   8.2e-08   0.00019   20.6   0.0   135   196   140   221   136   239 0.80 Surface antigen
OmpW                 PF03922.9    192 seq1452_BIOID50575   -            264   6.9e-05   22.4   0.2   1   1   4.4e-08    0.0001   21.9   0.1    87   192   144   264   120   264 0.84 OmpW family
PfkB                 PF00294.19   301 seq1454_BIOID50575   -            313   7.9e-58  195.8   0.2   1   1   1.4e-61   9.6e-58  195.5   0.1     2   297     5   295     4   299 0.93 pfkB family carbohydrate kinase
Usher                PF00577.15   552 seq1455_BIOID50575   -            826  6.9e-183  609.2  29.6   1   1    2e-186    9e-183  608.8  20.5     1   552   177   743   177   743 0.98 Type VII secretion system (T7SS), usher protein
PapC_N               PF13954.1    146 seq1455_BIOID50575   -            826     6e-33  113.3   0.1   1   1   2.6e-36   1.2e-32  112.4   0.1     2   145    26   162    25   163 0.92 PapC N-terminal domain
PapC_C               PF13953.1     68 seq1455_BIOID50575   -            826   2.7e-09   36.4   0.0   1   1   2.1e-12   9.7e-09   34.6   0.0     4    61   756   813   753   820 0.93 PapC C-terminal domain
HTH_Tnp_1            PF01527.15    76 seq1457_BIOID50575   -            103   2.5e-11   43.2   0.4   1   1   6.7e-15     3e-11   42.9   0.3     2    76     4    79     3    79 0.91 Transposase
HTH_28               PF13518.1     52 seq1457_BIOID50575   -            103   6.9e-08   32.2   0.0   1   1   2.6e-11   1.2e-07   31.4   0.0     1    40    13    53    13    58 0.95 Helix-turn-helix domain
Fer4_5               PF12801.2     48 seq1459_BIOID50575   -            357   1.7e-21   75.6  16.0   1   2   2.7e-17   7.4e-14   51.1   0.3     2    47    97   142    96   143 0.93 4Fe-4S binding domain
Fer4_5               PF12801.2     48 seq1459_BIOID50575   -            357   1.7e-21   75.6  16.0   2   2   5.7e-12   1.6e-08   34.1   0.7     2    48   201   247   200   247 0.83 4Fe-4S binding domain
Fer4_10              PF13237.1     52 seq1459_BIOID50575   -            357   9.7e-07   28.3  14.3   1   1   3.5e-10   9.7e-07   28.3   9.9     2    52   244   289   243   289 0.94 4Fe-4S dicluster domain
PhoU                 PF01895.14    88 seq1461_BIOID50575   -            241   2.3e-34  117.5   9.6   1   2   8.1e-21   1.1e-16   60.9   1.5     2    86    26   111    25   113 0.96 PhoU domain
PhoU                 PF01895.14    88 seq1461_BIOID50575   -            241   2.3e-34  117.5   9.6   2   2   5.7e-21   7.8e-17   61.3   0.6     1    87   128   212   128   213 0.91 PhoU domain
ZipA_C               PF04354.8    131 seq1462_BIOID50575   -            345     2e-50  169.5   0.1   1   1     2e-54   2.7e-50  169.1   0.1     2   129   209   335   208   337 0.98 ZipA, C-terminal FtsZ-binding domain
Kelch_6              PF13964.1     50 seq1463_BIOID50575   -            404   1.4e-14   53.3  17.5   1   1   9.8e-12   2.2e-08   33.7   0.1     1    43   110   156   110   162 0.92 Kelch motif
Kelch_4              PF13418.1     49 seq1463_BIOID50575   -            404   2.8e-14   52.4  28.8   1   1     3e-12   6.9e-09   35.2   0.0     2    46   111   161   110   164 0.87 Galactose oxidase, central domain
Kelch_1              PF01344.20    47 seq1463_BIOID50575   -            404   2.5e-13   49.1   5.7   1   1   1.1e-11   2.4e-08   33.2   0.0     1    43   110   156   110   158 0.95 Kelch motif
Kelch_2              PF07646.10    49 seq1463_BIOID50575   -            404   7.9e-13   47.7   8.0   1   1   2.5e-10   5.6e-07   29.2   0.0     1    45   110   156   110   157 0.94 Kelch motif
Kelch_3              PF13415.1     49 seq1463_BIOID50575   -            404   2.8e-11   43.1  12.9   1   1   5.6e-10   1.3e-06   28.2   0.0     2    46   121   169   120   172 0.80 Galactose oxidase, central domain
Kelch_5              PF13854.1     42 seq1463_BIOID50575   -            404   1.4e-10   40.7   9.2   1   1     2e-09   4.6e-06   26.3   0.0     3    42   109   151   106   151 0.91 Kelch motif
rve                  PF00665.21   120 seq1465_BIOID50575   -            275   2.8e-29  101.5   0.0   1   1   1.6e-32   5.5e-29  100.5   0.0     2   120   103   219   102   219 0.98 Integrase core domain
rve_3                PF13683.1     67 seq1465_BIOID50575   -            275   1.1e-12   47.2   0.1   1   1   6.4e-16   2.2e-12   46.2   0.1     2    67   191   257   190   257 0.98 Integrase core domain
HTH_21               PF13276.1     60 seq1465_BIOID50575   -            275   9.1e-10   38.2   0.1   1   1   4.9e-13   1.7e-09   37.4   0.1     5    55    27    76    23    85 0.89 HTH-like domain
rve_2                PF13333.1     52 seq1465_BIOID50575   -            275   8.7e-09   35.2   0.0   1   1   5.3e-12   1.8e-08   34.1   0.0     1    46   209   259   209   262 0.91 Integrase core domain
Ala_racemase_N       PF01168.15   217 seq1467_BIOID50575   -            359   3.1e-61  206.5   0.0   1   1   5.7e-65   3.9e-61  206.2   0.0     1   217     8   219     8   219 0.94 Alanine racemase, N-terminal domain
Ala_racemase_C       PF00842.16   129 seq1467_BIOID50575   -            359     8e-40  135.1   0.1   1   1   1.8e-43   1.2e-39  134.5   0.1     1   129   234   358   234   358 0.97 Alanine racemase, C-terminal domain
TonB_dep_Rec         PF00593.19   276 seq1468_BIOID50575   -            628   1.4e-30  107.0  21.3   1   1     2e-34   1.4e-30  107.0  14.8     1   276   404   627   404   627 0.90 TonB dependent receptor
Plug                 PF07715.10   108 seq1468_BIOID50575   -            628   6.4e-30  103.5   1.5   1   1   9.4e-34   6.4e-30  103.5   1.0     4   108    55   160    52   160 0.97 TonB-dependent Receptor Plug Domain
DUF2622              PF11080.3     96 seq1469_BIOID50575   -             96   3.1e-49  164.6   0.6   1   1   2.5e-53   3.4e-49  164.5   0.4     1    95     1    95     1    96 0.99 Protein of unknown function (DUF2622)
Sulfatase            PF00884.18   379 seq1470_BIOID50575   -            499   3.2e-30  105.2   0.1   1   1   3.1e-34   4.2e-30  104.8   0.1     2   308   193   462   192   490 0.80 Sulfatase
Indigoidine_A        PF04227.7    293 seq1471_BIOID50575   -            319  1.5e-136  454.2   4.5   1   1  1.2e-140  1.7e-136  454.0   3.1     1   293    22   314    22   314 0.99 Indigoidine synthase A like protein
Fructosamin_kin      PF03881.9    288 seq1476_BIOID50575   -            286  7.5e-111  369.6   0.0   1   1  1.2e-114  8.3e-111  369.4   0.0     1   287     1   285     1   286 0.99 Fructosamine kinase
APH                  PF01636.18   239 seq1476_BIOID50575   -            286     3e-21   76.1   3.1   1   1   5.8e-25     4e-21   75.7   2.2     4   223    23   239    21   251 0.87 Phosphotransferase enzyme family
Curlin_rpt           PF07012.7     34 seq1477_BIOID50575   -            160   8.3e-22   76.5  32.2   1   3   1.1e-15   1.5e-11   43.7   0.8     1    34    62    95    62    95 0.99 Curlin associated repeat
Curlin_rpt           PF07012.7     34 seq1477_BIOID50575   -            160   8.3e-22   76.5  32.2   2   3   2.3e-09   3.2e-05   23.4   2.1     9    32    92   115    91   116 0.95 Curlin associated repeat
Curlin_rpt           PF07012.7     34 seq1477_BIOID50575   -            160   8.3e-22   76.5  32.2   3   3   7.8e-12   1.1e-07   31.3   4.2     1    34   106   139   106   139 0.98 Curlin associated repeat
Lipoprotein_16       PF03923.8    159 seq1478_BIOID50575   -            192     9e-53  177.7   4.0   1   1   1.5e-56     1e-52  177.5   2.7     1   159    29   188    29   188 0.99 Uncharacterized lipoprotein
LPAM_1               PF08139.7     26 seq1478_BIOID50575   -            192   1.2e-08   34.7   4.2   1   1     3e-12     2e-08   33.9   2.9     7    26     1    20     1    20 0.97 Prokaryotic membrane lipoprotein lipid attachment site
Complex1_24kDa       PF01257.14   145 seq1479_BIOID50575   -            166   5.6e-51  171.8   0.0   1   1   4.7e-55   6.4e-51  171.6   0.0     2   145    23   166    22   166 0.98 Respiratory-chain NADH dehydrogenase 24 Kd subunit
PRD                  PF00874.15    90 seq1481_BIOID50575   -            278     1e-46  156.8   2.2   1   2   2.2e-29   1.5e-25   88.9   0.0     2    90    78   164    77   164 0.97 PRD domain
PRD                  PF00874.15    90 seq1481_BIOID50575   -            278     1e-46  156.8   2.2   2   2   1.8e-22   1.2e-18   66.8   0.9     1    89   181   273   181   274 0.96 PRD domain
CAT_RBD              PF03123.10    59 seq1481_BIOID50575   -            278   5.3e-25   86.7   0.5   1   1   1.5e-28     1e-24   85.8   0.3     1    57     3    59     3    61 0.96 CAT RNA binding domain
DNA_ligase_aden      PF01653.13   315 seq1485_BIOID50575   -            671  1.2e-134  448.1   0.0   1   1  8.8e-138  1.7e-134  447.5   0.0     2   315     3   318     2   318 0.98 NAD-dependent DNA ligase adenylation domain
DNA_ligase_OB        PF03120.11    82 seq1485_BIOID50575   -            671   6.9e-36  121.6   1.3   1   1   9.9e-39   1.9e-35  120.2   0.9     2    81   321   400   320   401 0.98 NAD-dependent DNA ligase OB-fold domain
HHH_2                PF12826.2     64 seq1485_BIOID50575   -            671   3.6e-26   90.7   0.5   1   1   1.9e-26   3.7e-23   81.0   0.2     1    64   510   573   510   573 0.98 Helix-hairpin-helix motif
BRCT                 PF00533.21    78 seq1485_BIOID50575   -            671     1e-13   51.1   0.0   1   1   1.4e-16   2.8e-13   49.6   0.0     4    77   596   668   593   669 0.96 BRCA1 C Terminus (BRCT) domain
DNA_ligase_ZBD       PF03119.11    28 seq1485_BIOID50575   -            671   5.3e-12   45.0   4.8   1   1   2.7e-15   5.3e-12   45.0   3.3     1    28   407   434   407   434 0.97 NAD-dependent DNA ligase C4 zinc finger domain
PTCB-BRCT            PF12738.2     63 seq1485_BIOID50575   -            671   3.5e-06   26.6   0.0   1   1     5e-09   9.9e-06   25.2   0.0     5    59   605   660   602   661 0.88 twin BRCT domain
SHMT                 PF00464.14   399 seq1487_BIOID50575   -            419  2.2e-192  638.7   0.3   1   1  7.3e-196  2.5e-192  638.4   0.2     1   399    10   388    10   388 0.99 Serine hydroxymethyltransferase
Aminotran_1_2        PF00155.16   363 seq1487_BIOID50575   -            419   1.2e-10   40.7   0.0   1   1     5e-14   1.7e-10   40.2   0.0    55   350    86   370    35   380 0.69 Aminotransferase class I and II
Beta_elim_lyase      PF01212.16   290 seq1487_BIOID50575   -            419   1.5e-06   27.4   0.0   1   1   8.8e-10     3e-06   26.4   0.0    35   166    81   204    51   244 0.79 Beta-eliminating lyase
Aminotran_5          PF00266.14   371 seq1487_BIOID50575   -            419   8.5e-06   24.6   0.0   1   1   3.6e-09   1.2e-05   24.0   0.0    50   207    82   238    40   263 0.73 Aminotransferase class-V
DNA_III_psi          PF03603.8    128 seq1489_BIOID50575   -            137   1.4e-45  154.1   0.1   1   1   1.2e-49   1.6e-45  153.9   0.1     1   128     1   128     1   128 0.99 DNA polymerase III psi subunit
Peptidase_M48        PF01435.13   226 seq1491_BIOID50575   -            293   2.9e-42  144.6   0.8   1   1   5.2e-46   3.5e-42  144.3   0.3     8   226    57   285    48   285 0.87 Peptidase family M48
Peptidase_M56        PF05569.6    299 seq1491_BIOID50575   -            293   5.1e-05   22.2   0.0   1   1   1.3e-08   8.6e-05   21.5   0.0   160   220    96   157    13   165 0.74 BlaR1 peptidase M56
Multi_Drug_Res       PF00893.14    93 seq1493_BIOID50575   -            121   5.5e-26   90.7  12.2   1   1   5.6e-30   7.6e-26   90.2   8.5     2    92     4    94     3    95 0.98 Small Multidrug Resistance protein
DUF303               PF03629.13   255 seq1494_BIOID50575   -            326   3.5e-31  108.2   0.0   1   1   3.1e-35   4.2e-31  107.9   0.0     2   211    11   246    10   286 0.78 Domain of unknown function (DUF303)
Curlin_rpt           PF07012.7     34 seq1495_BIOID50575   -            151   9.8e-29   98.6  29.3   1   3   3.6e-16   4.9e-12   45.2   0.6     1    34    40    74    40    74 0.99 Curlin associated repeat
Curlin_rpt           PF07012.7     34 seq1495_BIOID50575   -            151   9.8e-29   98.6  29.3   2   3   7.7e-17   1.1e-12   47.3   0.3     2    34    86   119    85   119 0.98 Curlin associated repeat
Curlin_rpt           PF07012.7     34 seq1495_BIOID50575   -            151   9.8e-29   98.6  29.3   3   3   1.2e-09   1.7e-05   24.3   3.5     8    34   115   141   114   141 0.95 Curlin associated repeat
Complex1_51K         PF01512.12   151 seq1496_BIOID50575   -            445   3.4e-50  169.5   0.0   1   1   1.1e-53   4.9e-50  169.0   0.0     1   150    54   226    54   227 0.97 Respiratory-chain NADH dehydrogenase 51 Kd subunit
NADH_4Fe-4S          PF10589.4     46 seq1496_BIOID50575   -            445   2.8e-18   64.6   0.0   1   1   1.2e-21   5.6e-18   63.6   0.0     1    46   336   381   336   381 0.97 NADH-ubiquinone oxidoreductase-F iron-sulfur binding region
SLBB                 PF10531.4     59 seq1496_BIOID50575   -            445   6.8e-08   32.1   0.0   1   1   4.5e-11     2e-07   30.6   0.0     5    55   253   296   252   300 0.91 SLBB domain
MFS_1                PF07690.11   354 seq1497_BIOID50575   -            491   1.9e-33  115.5  68.3   1   1   3.8e-36   5.2e-32  110.8  27.5     1   351    17   366    17   369 0.87 Major Facilitator Superfamily
Aminotran_1_2        PF00155.16   363 seq1498_BIOID50575   -            411   1.2e-86  290.8   0.0   1   1     1e-90   1.4e-86  290.6   0.0     2   362    41   406    40   407 0.98 Aminotransferase class I and II
Acetyltransf_1       PF00583.19    83 seq1500_BIOID50575   -            148   1.1e-19   70.1   0.0   1   1   1.1e-22   1.6e-19   69.5   0.0     4    82    48   120    45   121 0.92 Acetyltransferase (GNAT) family
FR47                 PF08445.5     86 seq1500_BIOID50575   -            148   6.3e-13   48.1   0.1   1   1   5.7e-16   8.6e-13   47.7   0.0    17    81    59   124    42   130 0.82 FR47-like protein
Acetyltransf_10      PF13673.1    117 seq1500_BIOID50575   -            148   1.6e-12   47.4   0.1   1   1   1.4e-15   2.2e-12   47.0   0.1    22   117    18   120     8   120 0.86 Acetyltransferase (GNAT) domain
Acetyltransf_7       PF13508.1     79 seq1500_BIOID50575   -            148   3.4e-11   43.0   0.0   1   1     3e-14   4.6e-11   42.6   0.0     8    78    45   121    38   122 0.86 Acetyltransferase (GNAT) domain
Acetyltransf_4       PF13420.1    155 seq1500_BIOID50575   -            148   1.6e-08   34.5   0.0   1   1   1.3e-11   1.9e-08   34.2   0.0    32   148    23   134     5   141 0.82 Acetyltransferase (GNAT) domain
Acetyltransf_8       PF13523.1    152 seq1500_BIOID50575   -            148   7.4e-08   32.2   0.1   1   1   1.5e-09   2.3e-06   27.4   0.0    75   138    61   122     4   127 0.78 Acetyltransferase (GNAT) domain
Acetyltransf_3       PF13302.1    142 seq1500_BIOID50575   -            148   7.8e-07   29.3   0.1   1   1   1.8e-09   2.7e-06   27.6   0.1    67   142    49   121     3   121 0.73 Acetyltransferase (GNAT) domain
Acetyltransf_9       PF13527.1    128 seq1500_BIOID50575   -            148     3e-06   26.9   0.0   1   1   3.7e-09   5.7e-06   26.1   0.0    74   127    64   122    49   123 0.89 Acetyltransferase (GNAT) domain
Acetyltransf_6       PF13480.1    142 seq1500_BIOID50575   -            148   1.6e-05   24.7   0.0   1   1   1.4e-08   2.1e-05   24.4   0.0    73   131    42   100    17   107 0.90 Acetyltransferase (GNAT) domain
Nucleos_tra2_C       PF07662.8    210 seq1501_BIOID50575   -            416     3e-76  255.4  13.0   1   1   6.5e-80     3e-76  255.4   9.0     1   210   201   413   201   413 0.97 Na+ dependent nucleoside transporter C-terminus
Nucleos_tra2_N       PF01773.15    75 seq1501_BIOID50575   -            416   5.9e-24   84.0   3.7   1   1   1.3e-27   5.9e-24   84.0   2.6     1    75     8    82     8    82 0.99 Na+ dependent nucleoside transporter N-terminus
Gate                 PF07670.9    109 seq1501_BIOID50575   -            416   5.7e-08   32.5  23.9   1   1   1.4e-10   6.5e-07   29.1   4.8     2   100    99   190    98   197 0.91 Nucleoside recognition
Multi_Drug_Res       PF00893.14    93 seq1503_BIOID50575   -            109   6.2e-29  100.2   6.5   1   1   5.4e-33   7.4e-29   99.9   4.5     3    93     6    99     4    99 0.96 Small Multidrug Resistance protein
Sigma54_activat      PF00158.21   168 seq1505_BIOID50575   -            325   1.2e-62  210.2   0.0   1   1   5.1e-66   1.7e-62  209.6   0.0     2   163     9   170     8   175 0.98 Sigma-54 interaction domain
AAA_5                PF07728.9    139 seq1505_BIOID50575   -            325   1.2e-07   31.4   0.0   1   1   6.6e-11   2.2e-07   30.5   0.0     1   122    31   149    31   169 0.82 AAA domain (dynein-related subfamily)
HTH_8                PF02954.14    42 seq1505_BIOID50575   -            325   1.2e-05   24.5   0.7   1   1   7.1e-09   2.4e-05   23.6   0.5     6    41   287   322   283   323 0.89 Bacterial regulatory protein, Fis family
Frataxin_Cyay        PF01491.11   109 seq1506_BIOID50575   -            106   3.6e-38  129.5   0.2   1   1   2.9e-42     4e-38  129.4   0.1     1   108     1   105     1   106 0.97 Frataxin-like domain
Tafi-CsgC            PF10610.4    106 seq1508_BIOID50575   -            110   5.5e-67  222.1   4.5   1   1   4.6e-71   6.3e-67  221.9   3.1     1   106     5   110     5   110 0.99 Thin aggregative fimbriae synthesis protein
PTS_EIIA_1           PF00358.15   133 seq1509_BIOID50575   -            625   2.7e-52  175.7   0.3   1   1   9.6e-56   4.4e-52  175.0   0.2     4   132   477   605   474   606 0.98 phosphoenolpyruvate-dependent sugar phosphotransferase system, EIIA 1
PTS_EIIC             PF02378.13   321 seq1509_BIOID50575   -            625   4.6e-29  101.1  27.9   1   1     1e-32   4.6e-29  101.1  19.4     2   319   106   388   105   391 0.81 Phosphotransferase system, EIIC
PTS_EIIB             PF00367.15    35 seq1509_BIOID50575   -            625   4.4e-16   57.7   0.1   1   1   1.6e-19   7.5e-16   56.9   0.0     1    34     5    38     5    39 0.97 phosphotransferase system, EIIB
HAD_2                PF13419.1    176 seq1511_BIOID50575   -            225   1.6e-27   96.7   0.0   1   1   4.1e-31   1.9e-27   96.5   0.0     1   176     6   195     6   195 0.91 Haloacid dehalogenase-like hydrolase
Hydrolase_like       PF13242.1     75 seq1511_BIOID50575   -            225   9.9e-13   47.4   0.0   1   1   3.3e-16   1.5e-12   46.9   0.0     3    75   149   218   147   218 0.85 HAD-hyrolase-like
Hydrolase            PF00702.21   204 seq1511_BIOID50575   -            225   1.4e-11   45.2   0.3   1   1   1.5e-14   6.6e-11   43.0   0.2   107   204    78   189     3   189 0.74 haloacid dehalogenase-like hydrolase
CSD                  PF00313.17    66 seq1512_BIOID50575   -             66   1.9e-22   78.6   0.0   1   1   1.5e-26     2e-22   78.6   0.0     1    65     1    65     1    66 0.98 'Cold-shock' DNA-binding domain
Asp_Glu_race         PF01177.17   217 seq1514_BIOID50575   -            285   7.3e-30  104.3   0.1   1   1   7.4e-34     1e-29  103.9   0.0     2   215    25   234    24   236 0.86 Asp/Glu/Hydantoin racemase
Fimbrial             PF00419.15   145 seq1515_BIOID50575   -            344   3.6e-13   49.8   6.8   1   1   2.6e-17   3.6e-13   49.8   4.7     2   145   182   344   181   344 0.82 Fimbrial protein
AFG1_ATPase          PF03969.11   362 seq1519_BIOID50575   -            375  1.6e-165  550.1   0.1   1   1  1.3e-169  1.8e-165  550.0   0.1     2   362     5   371     4   371 0.99 AFG1-like ATPase
HAD_2                PF13419.1    176 seq1520_BIOID50575   -            222   9.8e-23   81.1   0.0   1   1   2.5e-26   1.1e-22   80.9   0.0     2   176    11   191    10   191 0.91 Haloacid dehalogenase-like hydrolase
Hydrolase            PF00702.21   204 seq1520_BIOID50575   -            222   5.1e-13   49.9   0.0   1   1   3.1e-16   1.4e-12   48.4   0.0     3   203     9   184     7   185 0.83 haloacid dehalogenase-like hydrolase
Hydrolase_like       PF13242.1     75 seq1520_BIOID50575   -            222   2.7e-05   23.6   0.0   1   1   9.2e-09   4.2e-05   23.0   0.0     2    49   146   192   145   209 0.91 HAD-hyrolase-like
Peripla_BP_1         PF00532.16   279 seq1521_BIOID50575   -            336     2e-72  243.6   0.0   1   1   7.5e-76   2.5e-72  243.2   0.0     1   261    58   311    58   328 0.95 Periplasmic binding proteins and sugar binding domain of LacI family
Peripla_BP_3         PF13377.1    160 seq1521_BIOID50575   -            336     1e-17   64.4   2.5   1   1   5.4e-21   1.8e-17   63.6   0.2     2   160   171   331   170   331 0.82 Periplasmic binding protein-like domain
LacI                 PF00356.16    46 seq1521_BIOID50575   -            336   1.7e-09   37.0   0.9   1   1   1.7e-12   5.9e-09   35.2   0.1     2    46     3    47     2    47 0.97 Bacterial regulatory proteins, lacI family
HNH_2                PF13391.1     68 seq1522_BIOID50575   -            301   3.6e-09   36.1   0.2   1   1   5.3e-13   7.2e-09   35.2   0.2     1    68   193   247   193   247 0.92 HNH endonuclease
SBP_bac_3            PF00497.15   225 seq1523_BIOID50575   -            302   1.1e-48  165.3   0.7   1   1   1.9e-52   1.3e-48  165.0   0.5     1   224    42   271    42   272 0.93 Bacterial extracellular solute-binding proteins, family 3
NMT1                 PF09084.6    216 seq1523_BIOID50575   -            302     2e-06   27.4   0.3   1   1   1.7e-09   1.2e-05   24.9   0.1    20   141    85   199    82   220 0.82 NMT1/THI5 like
Macro                PF01661.16   118 seq1525_BIOID50575   -            103   7.2e-26   90.3   0.1   1   1   6.4e-30   8.7e-26   90.0   0.0     1    81    21   100    21   103 0.92 Macro domain
GTP_EFTU             PF00009.22   188 seq1526_BIOID50575   -            538     1e-44  152.1   0.0   1   1   3.4e-48   1.6e-44  151.5   0.0     3   187    22   286    20   287 0.92 Elongation factor Tu GTP binding domain
GTP_EFTU_D2          PF03144.20    74 seq1526_BIOID50575   -            538   2.8e-11   43.2   0.1   1   1   2.7e-14   1.2e-10   41.2   0.0     2    74   323   389   322   389 0.97 Elongation factor Tu domain 2
NADH-G_4Fe-4S_3      PF10588.4     41 seq1529_BIOID50575   -            908   5.2e-17   60.6   0.2   1   1   4.6e-20     1e-16   59.7   0.2     1    41    88   128    88   128 0.98 NADH-ubiquinone oxidoreductase-G iron-sulfur binding region
Fer2_4               PF13510.1     82 seq1529_BIOID50575   -            908   2.8e-11   42.9   0.2   1   1   1.4e-13   3.3e-10   39.5   0.0     5    78     3    78     1    82 0.88 2Fe-2S iron-sulfur cluster binding domain
Molybdop_Fe4S4       PF04879.11    55 seq1529_BIOID50575   -            908   3.4e-11   42.6   0.1   1   1   4.1e-14   9.4e-11   41.2   0.1     1    54   221   274   221   275 0.97 Molybdopterin oxidoreductase Fe4S4 domain
Molybdopterin        PF00384.17   432 seq1529_BIOID50575   -            908     3e-10   39.3   0.0   1   1   3.1e-11   7.2e-08   31.4   0.0   340   417   562   638   513   643 0.90 Molybdopterin oxidoreductase
Fer2                 PF00111.22    78 seq1529_BIOID50575   -            908   2.3e-09   36.7   1.4   1   1   1.9e-12   4.3e-09   35.8   0.1     1    77     4    71     4    72 0.79 2Fe-2S iron-sulfur cluster binding domain
Molydop_binding      PF01568.16   109 seq1529_BIOID50575   -            908   6.7e-07   28.9   0.0   1   1   7.6e-10   1.7e-06   27.6   0.0    20    81   829   890   821   904 0.89 Molydopterin dinucleotide binding domain
CoA_binding_2        PF13380.1    115 seq1530_BIOID50575   -            137   7.2e-38  129.1   0.1   1   1   1.2e-41   8.2e-38  129.0   0.1     2   114    15   130    14   131 0.97 CoA binding domain
CoA_binding          PF02629.14    96 seq1530_BIOID50575   -            137   1.8e-05   25.0   0.0   1   1   3.5e-09   2.4e-05   24.6   0.0     2    91    12    99    11   102 0.90 CoA binding domain
FdhD-NarQ            PF02634.10   236 seq1532_BIOID50575   -            277   7.6e-73  244.7   0.0   1   1   6.6e-77     9e-73  244.4   0.0     1   235    38   275    38   276 0.92 FdhD/NarQ family
PLDc_2               PF13091.1    126 seq1536_BIOID50575   -            553   8.3e-35  119.1   0.0   1   2   1.4e-13   9.7e-10   38.1   0.0     6   126   119   264   115   264 0.68 PLD-like domain
PLDc_2               PF13091.1    126 seq1536_BIOID50575   -            553   8.3e-35  119.1   0.0   2   2   3.2e-26   2.2e-22   79.0   0.0     5   123   355   497   351   500 0.92 PLD-like domain
Macro                PF01661.16   118 seq1538_BIOID50575   -             70   4.8e-06   26.3   0.0   1   1   4.8e-10   6.6e-06   25.9   0.0    91   118     3    30     1    30 0.91 Macro domain
DUF3820              PF12843.2     67 seq1540_BIOID50575   -             72   1.9e-30  104.1   0.5   1   1   1.5e-34   2.1e-30  104.0   0.4     1    67     1    68     1    68 0.98 Protein of unknown function (DUF3820)
DUF457               PF04307.9    157 seq1541_BIOID50575   -            100   5.5e-15   54.9   2.2   1   1   4.6e-19   6.3e-15   54.7   1.5     2    80     4    92     3    98 0.89 Predicted membrane-bound metal-dependent hydrolase (DUF457)
COX_ARM              PF06481.9     47 seq1542_BIOID50575   -            315   3.8e-19   67.9   0.6   1   1   1.2e-22     8e-19   66.9   0.4     1    47   239   286   239   286 0.98 COX Aromatic Rich Motif
COX2                 PF00116.15   120 seq1542_BIOID50575   -            315   3.5e-08   33.1   0.0   1   1   3.4e-11   2.3e-07   30.5   0.0    43   116   148   221   127   225 0.94 Cytochrome C oxidase subunit II, periplasmic domain
Melibiase            PF02065.13   394 seq1544_BIOID50575   -            708  1.3e-155  517.8   0.0   1   1  1.2e-159  1.6e-155  517.5   0.0     3   393   255   642   253   643 0.99 Melibiase
AAA_5                PF07728.9    139 seq1545_BIOID50575   -            691   7.7e-15   54.7   0.0   1   1   1.2e-15   8.1e-12   44.9   0.0    25   139   392   522   377   522 0.89 AAA domain (dynein-related subfamily)
IclR                 PF01614.13   129 seq1549_BIOID50575   -            263   2.1e-49  166.3   0.4   1   1   1.9e-51   1.3e-47  160.6   0.0     2   128   129   254   128   255 0.98 Bacterial transcriptional regulator
HTH_IclR             PF09339.5     52 seq1549_BIOID50575   -            263   5.4e-14   51.4   0.3   1   1   2.6e-17   1.8e-13   49.7   0.0     1    52    15    65    15    65 0.96 IclR helix-turn-helix domain
Ribosomal_L13        PF00572.13   128 seq1550_BIOID50575   -            142   4.3e-55  185.0   0.3   1   1   3.6e-59   4.9e-55  184.9   0.2     1   127    15   141    15   142 0.99 Ribosomal protein L13
IU_nuc_hydro         PF01156.14   314 seq1551_BIOID50575   -            313   2.8e-95  319.0   0.1   1   1   2.5e-99   3.5e-95  318.7   0.1     1   311     3   307     3   309 0.94 Inosine-uridine preferring nucleoside hydrolase
BPD_transp_1         PF00528.17   185 seq1552_BIOID50575   -            246   1.5e-27   96.1   7.7   1   1   1.1e-31   1.5e-27   96.1   5.3     4   184    46   238    43   239 0.96 Binding-protein-dependent transport system inner membrane component
TPR_16               PF13432.1     65 seq1553_BIOID50575   -           1093   2.3e-18   66.2  32.0   1   1   2.8e-10   7.7e-07   29.5   5.2     1    56   499   561   499   562 0.96 Tetratricopeptide repeat
TPR_11               PF13414.1     69 seq1553_BIOID50575   -           1093   1.7e-14   53.0  27.1   1   1     8e-10   2.2e-06   27.1   1.2     8    69   749   810   745   810 0.95 TPR repeat
TPR_2                PF07719.12    34 seq1553_BIOID50575   -           1093     3e-10   39.0  33.9   1   1   6.7e-06     0.018   14.7   0.1     3    34   571   602   569   602 0.95 Tetratricopeptide repeat
TPR_1                PF00515.23    34 seq1553_BIOID50575   -           1093   6.7e-10   38.0  20.9   1   1   2.4e-06    0.0066   15.8   0.0     7    28   541   562   537   563 0.93 Tetratricopeptide repeat
Glyco_hydro_1        PF00232.13   455 seq1556_BIOID50575   -            464    1e-151  505.1   0.4   1   1  1.7e-155  1.1e-151  504.9   0.3     3   454     2   459     1   460 0.95 Glycosyl hydrolase family 1
Acid_phosphat_B      PF03767.9    230 seq1557_BIOID50575   -            237   2.6e-50  170.8   0.0   1   1   2.1e-54   2.9e-50  170.6   0.0     2   229    11   220    10   221 0.96 HAD superfamily, subfamily IIIB (Acid phosphatase)
SDF                  PF00375.13   390 seq1558_BIOID50575   -            463  1.7e-102  343.0  34.3   1   1  1.5e-106  2.1e-102  342.7  23.8     1   390    29   443    29   443 0.96 Sodium:dicarboxylate symporter family
DUF3829              PF12889.2    277 seq1559_BIOID50575   -            346   1.9e-79  266.6  12.6   1   1   1.6e-83   2.2e-79  266.4   8.7     2   277    66   346    65   346 0.97 Protein of unknown function (DUF3829)
Ribosomal_S9         PF00380.14   121 seq1560_BIOID50575   -            130   1.4e-47  160.8   2.1   1   1   1.1e-51   1.5e-47  160.6   1.5     1   121    10   130    10   130 1.00 Ribosomal protein S9/S16
COX1                 PF00115.15   447 seq1562_BIOID50575   -            663  5.5e-154  512.9  72.0   1   1    4e-158  5.5e-154  512.9  49.9     1   446    54   504    54   505 0.98 Cytochrome C and Quinol oxidase polypeptide I
TetR_C_6             PF13977.1    131 seq1563_BIOID50575   -            201   2.5e-33  114.5   3.2   1   1   3.6e-37   2.5e-33  114.5   2.2     3   130    75   198    73   199 0.94 Bacterial transcriptional repressor
TetR_N               PF00440.18    47 seq1563_BIOID50575   -            201     3e-14   52.2   0.7   1   1   9.4e-18   6.4e-14   51.2   0.0     1    46    20    65    20    66 0.98 Bacterial regulatory proteins, tetR family
LysR_substrate       PF03466.15   209 seq1564_BIOID50575   -            308     3e-46  157.0   2.1   1   1   6.8e-50   4.6e-46  156.4   1.5     2   207    89   292    88   294 0.98 LysR substrate binding domain
HTH_1                PF00126.22    60 seq1564_BIOID50575   -            308   2.2e-23   81.6   1.8   1   1   1.4e-26   9.3e-23   79.6   0.4     1    60     5    64     5    64 0.98 Bacterial regulatory helix-turn-helix protein, lysR family
BPD_transp_1         PF00528.17   185 seq1566_BIOID50575   -            224   1.2e-18   67.2  19.4   1   1   1.1e-22   1.5e-18   66.8  13.5     1   183    34   223    12   224 0.92 Binding-protein-dependent transport system inner membrane component
UPF0047              PF01894.12   118 seq1569_BIOID50575   -            138   4.5e-39  132.8   0.0   1   1   3.7e-43   5.1e-39  132.6   0.0     1   117    17   135    17   136 0.97 Uncharacterised protein family UPF0047
Nucleos_tra2_C       PF07662.8    210 seq1570_BIOID50575   -            416   8.4e-76  253.9  13.4   1   1   1.8e-79   8.4e-76  253.9   9.3     1   210   201   413   201   413 0.97 Na+ dependent nucleoside transporter C-terminus
Nucleos_tra2_N       PF01773.15    75 seq1570_BIOID50575   -            416   7.8e-23   80.5   4.6   1   1   1.7e-26   7.8e-23   80.5   3.2     1    75     8    82     8    82 0.99 Na+ dependent nucleoside transporter N-terminus
Gate                 PF07670.9    109 seq1570_BIOID50575   -            416   7.1e-08   32.2  21.0   1   1   8.8e-11     4e-07   29.7   4.4     3   102   100   192    99   197 0.94 Nucleoside recognition
BON                  PF04972.12    64 seq1571_BIOID50575   -            201   1.7e-39  133.2  15.7   1   2   7.5e-23     1e-18   66.7   3.7     1    63    60   122    60   123 0.98 BON domain
BON                  PF04972.12    64 seq1571_BIOID50575   -            201   1.7e-39  133.2  15.7   2   2   1.3e-24   1.8e-20   72.3   1.8     1    62   139   200   139   201 0.97 BON domain
Trns_repr_metal      PF02583.12    85 seq1573_BIOID50575   -             90   2.7e-23   81.8   2.8   1   1   2.2e-27     3e-23   81.6   1.9     2    85     6    88     5    88 0.96 Metal-sensitive transcriptional repressor
GST_N_3              PF13417.1     75 seq1574_BIOID50575   -            212     2e-20   72.6   0.1   1   1   1.4e-23   3.8e-20   71.7   0.0     1    75    13    87    13    87 0.98 Glutathione S-transferase, N-terminal domain
GST_N                PF02798.15    76 seq1574_BIOID50575   -            212     2e-17   62.9   0.0   1   1   4.2e-20   1.1e-16   60.5   0.0     2    76    10    81     9    81 0.95 Glutathione S-transferase, N-terminal domain
GST_N_2              PF13409.1     70 seq1574_BIOID50575   -            212   4.3e-14   52.1   0.1   1   1   3.6e-17   9.8e-14   51.0   0.0     4    69    21    81    19    82 0.93 Glutathione S-transferase, N-terminal domain
GST_C                PF00043.20    95 seq1574_BIOID50575   -            212     6e-11   42.0   0.0   1   1   3.3e-14     9e-11   41.5   0.0     2    95   102   194   101   194 0.93 Glutathione S-transferase, C-terminal domain
GST_C_2              PF13410.1     69 seq1574_BIOID50575   -            212   3.1e-09   36.4   0.0   1   1   2.4e-12   6.6e-09   35.4   0.0     3    53   124   174   109   189 0.85 Glutathione S-transferase, C-terminal domain
Acylphosphatase      PF00708.13    91 seq1575_BIOID50575   -             92   1.4e-27   95.5   0.0   1   1   1.1e-31   1.5e-27   95.4   0.0     1    90     1    91     1    92 0.95 Acylphosphatase
Aldedh               PF00171.17   462 seq1576_BIOID50575   -            490  2.2e-178  593.1   0.1   1   1  1.9e-182  2.5e-178  593.0   0.0     2   462    16   479    15   479 0.98 Aldehyde dehydrogenase family
MgrB                 PF13998.1     29 seq1577_BIOID50575   -             47   4.8e-18   64.4   4.4   1   1   4.4e-22     6e-18   64.1   3.1     1    29    19    47    19    47 0.99 MgrB protein
Porphobil_deam       PF01379.15   215 seq1578_BIOID50575   -            320   4.9e-92  306.5   0.0   1   1   8.8e-96     6e-92  306.2   0.0     2   214    13   223    12   224 0.99 Porphobilinogen deaminase, dipyromethane cofactor binding domain
Porphobil_deamC      PF03900.10    74 seq1578_BIOID50575   -            320   2.6e-25   88.2   0.1   1   1   7.3e-29     5e-25   87.2   0.1     1    74   232   303   232   303 0.97 Porphobilinogen deaminase, C-terminal domain
DUF419               PF04237.8     92 seq1579_BIOID50575   -            118   1.2e-22   79.9   0.1   1   1   1.1e-26   1.5e-22   79.6   0.0     1    91    10   102    10   103 0.98 Protein of unknown function (DUF419)
ABC_tran             PF00005.22   118 seq1580_BIOID50575   -            241   2.8e-27   95.3   0.0   1   1   5.6e-31   3.9e-27   94.8   0.0     1   118    41   165    41   165 0.95 ABC transporter
YebO                 PF13974.1     80 seq1581_BIOID50575   -             95   1.8e-30  104.4   2.2   1   1   1.5e-34   2.1e-30  104.2   1.5     1    80    15    95    15    95 0.93 YebO-like protein
HK                   PF02110.10   246 seq1583_BIOID50575   -            262  5.5e-103  343.2   1.1   1   1  1.8e-106  6.2e-103  343.1   0.8     1   246    15   259    15   259 0.99 Hydroxyethylthiazole kinase family
Phos_pyr_kin         PF08543.7    246 seq1583_BIOID50575   -            262   1.4e-07   30.8   0.3   1   1   6.7e-11   2.3e-07   30.1   0.2    69   241    77   241    25   245 0.75 Phosphomethylpyrimidine kinase
Carb_kinase          PF01256.12   242 seq1583_BIOID50575   -            262   0.00011   21.4   0.7   1   1   4.1e-08   0.00014   21.1   0.5    53   226    54   238     3   252 0.79 Carbohydrate kinase
LamB                 PF02264.10   398 seq1584_BIOID50575   -            538  1.5e-152  508.2  22.1   1   1  2.9e-156    2e-152  507.7  15.3     1   398   127   538   127   538 0.98 LamB porin
Sugarporin_N         PF11471.3     60 seq1584_BIOID50575   -            538   4.9e-17   61.2   5.4   1   1   1.2e-20   8.4e-17   60.4   3.7     4    59     3    59     1    60 0.91 Maltoporin periplasmic N-terminal extension
DUF1328              PF07043.8     39 seq1585_BIOID50575   -             59   1.6e-12   47.0  24.5   1   1   1.4e-16   1.9e-12   46.8  17.0     1    39    12    50    12    50 0.99 Protein of unknown function (DUF1328)
NADHdh               PF00146.16   311 seq1586_BIOID50575   -            325  5.5e-124  413.1  15.7   1   1  4.7e-128  6.4e-124  412.9  10.9     2   310    14   320    13   321 0.99 NADH dehydrogenase
SspB                 PF04386.8    155 seq1587_BIOID50575   -            165   3.4e-47  159.8   0.0   1   1     3e-51   4.2e-47  159.5   0.0     5   155     8   165     5   165 0.90 Stringent starvation protein B
McrBC                PF10117.4    321 seq1588_BIOID50575   -            447   2.9e-99  331.8   0.3   1   1  2.6e-103   3.5e-99  331.6   0.2     1   321    59   383    59   383 0.97 McrBC 5-methylcytosine restriction system component
LacY_symp            PF01306.14   413 seq1589_BIOID50575   -             79   1.4e-19   69.8   1.1   1   1   1.1e-23   1.5e-19   69.7   0.8     2    51    10    59     9    68 0.94 LacY proton/sugar symporter
Patatin              PF01734.17   204 seq1591_BIOID50575   -            357   2.6e-22   79.6   0.2   1   1   1.5e-25   2.1e-21   76.6   0.2     1   203    27   195    27   196 0.91 Patatin-like phospholipase
LacY_symp            PF01306.14   413 seq1594_BIOID50575   -            346  5.2e-165  548.8  25.7   1   1  8.9e-169  6.1e-165  548.6  17.8    77   405     1   329     1   336 0.99 LacY proton/sugar symporter
IU_nuc_hydro         PF01156.14   314 seq1595_BIOID50575   -            311  1.2e-101  339.9   0.1   1   1  9.7e-106  1.3e-101  339.8   0.1     3   311     4   308     2   311 0.95 Inosine-uridine preferring nucleoside hydrolase
HEM4                 PF02602.10   231 seq1596_BIOID50575   -            246   3.8e-39  134.1   0.0   1   1   3.1e-43   4.3e-39  134.0   0.0     2   230    14   242    13   243 0.93 Uroporphyrinogen-III synthase HemD
Phos_pyr_kin         PF08543.7    246 seq1597_BIOID50575   -            266   9.1e-95  316.4   0.0   1   1   1.5e-98     1e-94  316.2   0.0     1   246    13   260    13   260 0.98 Phosphomethylpyrimidine kinase
PfkB                 PF00294.19   301 seq1597_BIOID50575   -            266   1.9e-07   30.4   0.0   1   1   3.3e-11   2.2e-07   30.1   0.0   136   282    80   237    39   251 0.84 pfkB family carbohydrate kinase
Response_reg         PF00072.19   112 seq1598_BIOID50575   -            260   1.2e-27   95.9   0.0   1   1     3e-31   2.1e-27   95.2   0.0     1   112    40   149    40   149 0.99 Response regulator receiver domain
Trans_reg_C          PF00486.23    77 seq1598_BIOID50575   -            260   4.6e-25   87.2   0.0   1   1   1.6e-28   1.1e-24   86.0   0.0     3    77   182   255   178   255 0.95 Transcriptional regulatory protein, C terminal
SH3_3                PF08239.6     52 seq1599_BIOID50575   -            206   9.6e-06   25.0   0.1   1   1   1.4e-09   1.9e-05   24.0   0.0     5    46    36    80    30    86 0.91 Bacterial SH3 domain
MdoG                 PF04349.7    484 seq1600_BIOID50575   -            517  8.5e-263  871.7   1.2   1   1  7.2e-267  9.8e-263  871.5   0.8     1   483    29   514    29   515 1.00 Periplasmic glucan biosynthesis protein, MdoG
CSD                  PF00313.17    66 seq1602_BIOID50575   -             69     2e-33  113.8   1.9   1   1   1.6e-37   2.2e-33  113.7   1.3     2    65     5    68     4    69 0.98 'Cold-shock' DNA-binding domain
COX3                 PF00510.13   258 seq1603_BIOID50575   -            204   1.8e-18   66.8  17.5   1   1   2.2e-22   3.1e-18   66.0  12.1    65   257    16   202     4   203 0.85 Cytochrome c oxidase subunit III
PNP_UDP_1            PF01048.15   234 seq1604_BIOID50575   -            277   4.1e-40  137.0   0.5   1   1   3.4e-44   4.7e-40  136.9   0.3     1   233    27   273    27   274 0.92 Phosphorylase superfamily
GMC_oxred_N          PF00732.14   298 seq1605_BIOID50575   -            571  5.2e-108  360.5   0.0   1   1  2.5e-111  8.6e-108  359.8   0.0     1   297    18   315    18   316 0.99 GMC oxidoreductase
GMC_oxred_C          PF05199.8    145 seq1605_BIOID50575   -            571   2.6e-44  150.8   0.0   1   1   1.2e-47   4.2e-44  150.1   0.0     3   145   408   542   406   542 0.97 GMC oxidoreductase
Fer4                 PF00037.22    24 seq1606_BIOID50575   -            180   1.5e-14   52.7  16.5   1   2   4.5e-08   5.6e-05   22.4   6.2     5    24    57    76    56    76 0.95 4Fe-4S binding domain
Fer4                 PF00037.22    24 seq1606_BIOID50575   -            180   1.5e-14   52.7  16.5   2   2   4.4e-12   5.5e-09   35.1   0.6     2    24    93   115    92   115 0.93 4Fe-4S binding domain
Fer4_7               PF12838.2     52 seq1606_BIOID50575   -            180   1.4e-12   47.6   8.3   1   1   1.9e-15   2.3e-12   46.9   5.8     1    52    59   113    59   123 0.93 4Fe-4S dicluster domain
Fer4_10              PF13237.1     52 seq1606_BIOID50575   -            180   7.3e-08   31.9  10.5   1   1   1.4e-10   1.8e-07   30.7   7.3     6    52    57   110    55   110 0.97 4Fe-4S dicluster domain
Fer4_4               PF12800.2     17 seq1606_BIOID50575   -            180   2.2e-05   24.3  13.5   1   2   4.9e-05     0.061   13.5   3.6     2    16    58    72    57    79 0.92 4Fe-4S binding domain
Fer4_4               PF12800.2     17 seq1606_BIOID50575   -            180   2.2e-05   24.3  13.5   2   2     1e-05     0.013   15.6   0.8     2    16    97   111    96   121 0.92 4Fe-4S binding domain
Methyltransf_31      PF13847.1    152 seq1609_BIOID50575   -            269   1.7e-14   53.5   0.0   1   1   1.7e-17   2.3e-14   53.1   0.0     2   126    84   196    83   240 0.83 Methyltransferase domain
Methyltransf_11      PF08241.7     95 seq1609_BIOID50575   -            269   3.1e-13   49.9   0.0   1   1   1.4e-15     2e-12   47.3   0.0     1    94    90   175    90   176 0.95 Methyltransferase domain
Methyltransf_25      PF13649.1    101 seq1609_BIOID50575   -            269   1.5e-10   41.2   0.0   1   1   2.3e-13   3.1e-10   40.2   0.0     1   100    89   171    89   172 0.87 Methyltransferase domain
Methyltransf_18      PF12847.2    112 seq1609_BIOID50575   -            269   1.1e-06   29.1   0.0   1   1   1.8e-09   2.5e-06   27.9   0.0     4   111    88   178    85   179 0.86 Methyltransferase domain
Methyltransf_4       PF02390.12   197 seq1609_BIOID50575   -            269   2.4e-06   26.6   0.0   1   1   4.8e-08   6.5e-05   21.9   0.0    11    63    77   129    66   135 0.88 Putative methyltransferase
MTS                  PF05175.9    170 seq1609_BIOID50575   -            269   1.4e-05   24.4   0.0   1   1   1.5e-08     2e-05   23.9   0.0    25    78    80   132    71   158 0.79 Methyltransferase small domain
HemX                 PF04375.9    372 seq1610_BIOID50575   -            407  1.4e-152  507.4  33.4   1   1  1.3e-156  1.7e-152  507.2  23.2     1   370     8   370     8   375 0.98 HemX
PolyA_pol            PF01743.15   126 seq1611_BIOID50575   -            412   2.6e-28   98.6   0.0   1   1   1.3e-31   6.1e-28   97.4   0.0     1   126     3   122     3   122 0.88 Poly A polymerase head domain
PolyA_pol_RNAbd      PF12627.2     64 seq1611_BIOID50575   -            412   5.4e-17   61.0   0.1   1   1   3.3e-20   1.5e-16   59.5   0.1     1    62   149   212   149   214 0.97 Probable RNA and SrmB- binding site of polymerase A
HD                   PF01966.17   122 seq1611_BIOID50575   -            412   4.3e-13   49.2   0.1   1   1   5.7e-16   2.6e-12   46.6   0.0     2   121   229   328   228   329 0.96 HD domain
TatD_DNase           PF01026.16   255 seq1612_BIOID50575   -            260   1.9e-67  227.0   0.0   1   1   1.6e-71   2.1e-67  226.8   0.0     1   255     6   257     6   257 0.98 TatD related DNase
Catalase             PF00199.14   384 seq1613_BIOID50575   -            753  2.1e-170  566.4   0.1   1   1    4e-174  2.8e-170  566.0   0.1     1   382    81   467    81   469 0.99 Catalase
Catalase-rel         PF06628.7     68 seq1613_BIOID50575   -            753     4e-20   71.3   0.0   1   1   1.3e-23   8.7e-20   70.2   0.0     1    68   495   563   495   563 0.98 Catalase-related immune-responsive
HATPase_c            PF02518.21   111 seq1614_BIOID50575   -            452   8.3e-14   51.1   0.0   1   1   3.3e-17   1.5e-13   50.3   0.0     2   109   345   449   344   451 0.85 Histidine kinase-, DNA gyrase B-, and HSP90-like ATPase
HisKA                PF00512.20    68 seq1614_BIOID50575   -            452   1.8e-11   43.7   1.0   1   1     1e-14   4.5e-11   42.4   0.7     2    66   236   299   235   301 0.97 His Kinase A (phospho-acceptor) domain
HAMP                 PF00672.20    70 seq1614_BIOID50575   -            452   5.7e-10   39.1   1.8   1   1   2.8e-13   1.3e-09   38.0   0.0     2    69   162   230   161   231 0.95 HAMP domain
DUF218               PF02698.12   155 seq1615_BIOID50575   -            259   9.7e-34  115.9   0.0   1   1   8.9e-38   1.2e-33  115.6   0.0     1   142    78   222    78   244 0.90 DUF218 domain
Glyco_hydro_25       PF01183.15   181 seq1617_BIOID50575   -            275   5.9e-51  172.7   0.2   1   1   5.8e-55   7.9e-51  172.3   0.1     1   181    73   248    73   248 0.96 Glycosyl hydrolases family 25
Esterase             PF00756.15   251 seq1619_BIOID50575   -            398   4.8e-19   68.6   0.0   1   1   3.4e-22   2.3e-18   66.4   0.0     1   153   159   318   159   396 0.78 Putative esterase
CBM_48               PF02922.13    85 seq1619_BIOID50575   -            398   7.5e-12   45.0   0.1   1   1   2.2e-15   1.5e-11   44.0   0.1     7    74    53   113    47   133 0.84 Carbohydrate-binding module 48 (Isoamylase N-terminal domain)
COX4_pro             PF03626.9     75 seq1620_BIOID50575   -            109   2.9e-17   62.3  18.9   1   1   2.5e-21   3.5e-17   62.1  13.1     1    75    18   100    18   100 0.97 Prokaryotic Cytochrome C oxidase subunit IV
Glyco_hydro_32N      PF00251.15   308 seq1621_BIOID50575   -            476   3.1e-95  318.9   0.0   1   1   5.5e-99   3.7e-95  318.7   0.0     1   308    28   329    28   329 0.95 Glycosyl hydrolases family 32 N-terminal domain
Glyco_hydro_32C      PF08244.7     86 seq1621_BIOID50575   -            476   7.1e-08   32.6   0.0   1   1   1.8e-11   1.2e-07   31.8   0.0    23    86   383   439   373   439 0.87 Glycosyl hydrolases family 32 C terminal
Oxidored_q6          PF01058.17   131 seq1622_BIOID50575   -            399   7.8e-29   99.8   0.4   1   1   9.2e-33   1.3e-28   99.1   0.2     1   130    89   234    89   235 0.95 NADH ubiquinone oxidoreductase, 20 Kd subunit
HSP70                PF00012.15   602 seq1623_BIOID50575   -            556  7.8e-116  387.2   0.0   1   2   9.1e-20   6.2e-16   57.3   0.0     1    74     7    81     7    86 0.95 Hsp70 protein
HSP70                PF00012.15   602 seq1623_BIOID50575   -            556  7.8e-116  387.2   0.0   2   2  7.3e-102     5e-98  328.4   0.0   108   557    87   543    80   555 0.90 Hsp70 protein
FGGY_C               PF02782.11   197 seq1623_BIOID50575   -            556   0.00012   21.7   0.0   1   1   2.9e-08    0.0002   20.9   0.0   145   194   293   343   261   346 0.88 FGGY family of carbohydrate kinases, C-terminal domain
Oxidored_q3          PF00499.15   144 seq1624_BIOID50575   -            184   6.2e-21   74.5  15.2   1   1   6.1e-25   8.3e-21   74.1  10.5     1   141    13   156    13   158 0.76 NADH-ubiquinone/plastoquinone oxidoreductase chain 6
Peripla_BP_4         PF13407.1    258 seq1626_BIOID50575   -            327   1.5e-31  109.5  11.4   1   1   2.7e-35   1.9e-31  109.2   7.9    10   256    40   294    33   300 0.88 Periplasmic binding protein domain
Peripla_BP_1         PF00532.16   279 seq1626_BIOID50575   -            327   4.2e-17   62.1   1.6   1   1   8.2e-21   5.6e-17   61.7   1.1     3   279    32   312    30   312 0.82 Periplasmic binding proteins and sugar binding domain of LacI family
Nuc_H_symport        PF03825.11   400 seq1628_BIOID50575   -            418    1e-189  630.2  36.8   1   1  2.5e-193  1.2e-189  630.0  25.5     1   400     1   407     1   407 1.00 Nucleoside H+ symporter
MFS_1                PF07690.11   354 seq1628_BIOID50575   -            418   1.7e-13   49.9  66.6   1   1     8e-13   3.6e-09   35.7  11.0    36   180   255   410   250   418 0.83 Major Facilitator Superfamily
LacY_symp            PF01306.14   413 seq1628_BIOID50575   -            418   1.6e-07   30.1  32.9   1   1     7e-11   3.2e-07   29.1  22.8    13   401     8   403     4   416 0.71 LacY proton/sugar symporter
UbiA                 PF01040.13   257 seq1629_BIOID50575   -            296     2e-33  115.6  26.3   1   1   1.7e-37   2.4e-33  115.3  18.2     5   252    19   269    15   279 0.81 UbiA prenyltransferase family
Oxidored_q2          PF00420.19    95 seq1635_BIOID50575   -            100   1.9e-23   81.7   5.4   1   1   1.5e-27   2.1e-23   81.6   3.8     3    94     8    99     6   100 0.97 NADH-ubiquinone/plastoquinone oxidoreductase chain 4L
Glycos_transf_2      PF00535.21   169 seq1636_BIOID50575   -            847   1.4e-19   70.2   0.0   1   1   6.3e-23   2.2e-19   69.6   0.0     2   168   246   429   245   430 0.98 Glycosyl transferase family 2
Glyco_tranf_2_3      PF13641.1    230 seq1636_BIOID50575   -            847   3.3e-15   56.4   0.3   1   1     3e-18     1e-14   54.8   0.0     2   230   243   493   242   493 0.84 Glycosyltransferase like family 2
Glyco_trans_2_3      PF13632.1    192 seq1636_BIOID50575   -            847   2.9e-13   49.8  14.5   1   1   8.6e-17   2.9e-13   49.8  10.1     1   185   341   533   341   708 0.82 Glycosyl transferase family group 2
Glyco_transf_21      PF13506.1    174 seq1636_BIOID50575   -            847   4.5e-08   32.5   0.0   1   1   4.7e-11   1.6e-07   30.6   0.0     6   147   312   468   308   492 0.77 Glycosyl transferase family 21
UTRA                 PF07702.8    141 seq1637_BIOID50575   -            248   1.8e-35  121.5   0.2   1   1   7.8e-39   2.7e-35  120.9   0.2     2   140   108   242   107   243 0.98 UTRA domain
GntR                 PF00392.16    64 seq1637_BIOID50575   -            248   1.7e-16   59.2   0.4   1   1   1.2e-19     4e-16   58.0   0.1     6    64    29    87    24    87 0.94 Bacterial regulatory proteins, gntR family
FCD                  PF07729.7    125 seq1638_BIOID50575   -            263   3.3e-22   79.0   7.4   1   1   4.8e-26   3.3e-22   79.0   5.1     3   124   125   246   123   247 0.94 FCD domain
GntR                 PF00392.16    64 seq1638_BIOID50575   -            263   4.7e-21   73.8   0.9   1   1   1.2e-24     8e-21   73.1   0.6     1    64    32    95    32    95 0.97 Bacterial regulatory proteins, gntR family
Oxidored_q1          PF00361.15   270 seq1639_BIOID50575   -            613   2.3e-86  289.2  14.9   1   1   3.4e-90   2.3e-86  289.2  10.3     1   269   133   405   133   407 0.98 NADH-Ubiquinone/plastoquinone (complex I), various chains
Oxidored_q1_N        PF00662.15    62 seq1639_BIOID50575   -            613   1.2e-22   79.1   0.7   1   1   1.7e-26   1.2e-22   79.1   0.5     2    61    62   121    61   122 0.97 NADH-Ubiquinone oxidoreductase (complex I), chain 5 N-terminus
HemY_N               PF07219.8    108 seq1641_BIOID50575   -            398   1.4e-37  127.4   1.8   1   1     2e-41   1.4e-37  127.4   1.3     1   108    26   133    26   133 1.00 HemY protein N-terminus
TPR_2                PF07719.12    34 seq1641_BIOID50575   -            398     7e-07   28.5  16.9   1   1   2.2e-09   1.5e-05   24.4   0.0     2    33   329   360   328   361 0.94 Tetratricopeptide repeat
Glucosamine_iso      PF01182.15   199 seq1642_BIOID50575   -            240   1.5e-16   60.6   0.0   1   1   2.2e-20     3e-16   59.6   0.0     5   198    12   206     9   207 0.77 Glucosamine-6-phosphate isomerases/6-phosphogluconolactonase
ABC_tran             PF00005.22   118 seq1643_BIOID50575   -            503   5.1e-36  123.4   0.0   1   2   1.1e-20   3.7e-17   62.6   0.0     1   118    50   178    50   178 0.89 ABC transporter
ABC_tran             PF00005.22   118 seq1643_BIOID50575   -            503   5.1e-36  123.4   0.0   2   2   1.6e-19   5.5e-16   58.8   0.0     1   117   302   432   302   433 0.90 ABC transporter
NiFeSe_Hases         PF00374.14   507 seq1644_BIOID50575   -            597  1.2e-243  809.4   0.0   1   1  9.7e-248  1.3e-243  809.2   0.0     1   507    54   582    54   582 0.98 Nickel-dependent hydrogenase
DUF1778              PF08681.6     80 seq1646_BIOID50575   -            119   2.3e-23   81.6   3.0   1   1   2.2e-27   3.1e-23   81.2   2.1     1    77    35   111    35   114 0.97 Protein of unknown function (DUF1778)
PTS_EIIA_1           PF00358.15   133 seq1647_BIOID50575   -            171     3e-44  149.6   0.3   1   1   2.6e-48   3.6e-44  149.4   0.2     4   131    21   149    18   151 0.96 phosphoenolpyruvate-dependent sugar phosphotransferase system, EIIA 1
SSB                  PF00436.20   104 seq1649_BIOID50575   -            178   8.4e-43  144.3   0.5   1   1   7.4e-47     1e-42  144.1   0.4     1   103     6   112     6   113 0.97 Single-strand binding protein family
Acetyltransf_7       PF13508.1     79 seq1653_BIOID50575   -            180     1e-10   41.4   0.0   1   1   2.4e-14   1.7e-10   40.8   0.0    10    78    63   156    55   157 0.77 Acetyltransferase (GNAT) domain
Acetyltransf_1       PF00583.19    83 seq1653_BIOID50575   -            180     4e-06   26.6   0.0   1   1   1.1e-09   7.4e-06   25.7   0.0     5    82    65   155    61   156 0.73 Acetyltransferase (GNAT) family
OKR_DC_1             PF01276.15   417 seq1654_BIOID50575   -            731  8.8e-202  670.0   0.0   1   1  2.3e-205  1.1e-201  669.7   0.0     1   417   121   563   121   563 1.00 Orn/Lys/Arg decarboxylase, major domain
OKR_DC_1_C           PF03711.10   137 seq1654_BIOID50575   -            731   6.4e-52  175.1   0.0   1   1   5.3e-55   2.4e-51  173.2   0.0     1   135   588   719   588   721 0.98 Orn/Lys/Arg decarboxylase, C-terminal domain
OKR_DC_1_N           PF03709.10   115 seq1654_BIOID50575   -            731     1e-13   51.1   0.0   1   1   4.7e-17   2.2e-13   50.1   0.0     1   114    24   114    24   115 0.89 Orn/Lys/Arg decarboxylase, N-terminal domain
Gln-synt_C           PF00120.19   259 seq1655_BIOID50575   -            472   1.2e-76  257.1   0.0   1   1   1.2e-80   1.6e-76  256.7   0.0     3   257   135   388   133   390 0.95 Glutamine synthetase, catalytic domain
DHDPS                PF00701.17   289 seq1656_BIOID50575   -            297  2.5e-107  357.6   0.0   1   1    2e-111  2.8e-107  357.5   0.0     2   289     5   293     4   293 0.99 Dihydrodipicolinate synthetase family
LysR_substrate       PF03466.15   209 seq1657_BIOID50575   -            299   2.2e-38  131.3   0.8   1   1   4.5e-42   3.1e-38  130.8   0.6     2   204    98   297    97   299 0.95 LysR substrate binding domain
HTH_1                PF00126.22    60 seq1657_BIOID50575   -            299   4.1e-23   80.7   0.2   1   1   1.2e-26   8.2e-23   79.7   0.2     1    60    14    73    14    73 0.98 Bacterial regulatory helix-turn-helix protein, lysR family
DUF2913              PF11140.3    207 seq1659_BIOID50575   -             67   1.6e-06   27.4   0.0   1   1   1.3e-10   1.8e-06   27.2   0.0     8    54    17    62    11    65 0.91 Protein of unknown function (DUF2913)
LysR_substrate       PF03466.15   209 seq1662_BIOID50575   -            293   5.5e-54  182.3   1.2   1   1   1.2e-57   8.5e-54  181.7   0.8     3   204    86   286    84   289 0.99 LysR substrate binding domain
HTH_1                PF00126.22    60 seq1662_BIOID50575   -            293   1.3e-15   56.7   1.1   1   1   1.8e-19   1.3e-15   56.7   0.7     1    60     5    64     5    64 0.98 Bacterial regulatory helix-turn-helix protein, lysR family
Phage_integrase      PF00589.17   173 seq1663_BIOID50575   -            187   2.9e-44  150.6   0.1   1   1   2.3e-48   3.2e-44  150.5   0.0     1   172     4   176     4   177 0.98 Phage integrase family
PfkB                 PF00294.19   301 seq1670_BIOID50575   -            308   1.6e-67  227.6   0.0   1   1   1.3e-71   1.8e-67  227.5   0.0     4   299     6   299     3   301 0.95 pfkB family carbohydrate kinase
G3P_acyltransf       PF02660.10   178 seq1672_BIOID50575   -            205   3.4e-57  192.7  10.4   1   1   2.9e-61   3.9e-57  192.5   7.2     1   177    10   184    10   185 0.96 Glycerol-3-phosphate acyltransferase
BPD_transp_2         PF02653.11   267 seq1675_BIOID50575   -            332   2.7e-44  151.0  44.0   1   1   1.9e-48   2.7e-44  151.0  30.5     3   267    54   317    52   317 0.94 Branched-chain amino acid transport system / permease component
MFS_1                PF07690.11   354 seq1676_BIOID50575   -            506   3.5e-38  131.1  60.4   1   2   5.3e-29   3.6e-25   88.3  23.8     2   286    36   298    35   306 0.70 Major Facilitator Superfamily
MFS_1                PF07690.11   354 seq1676_BIOID50575   -            506   3.5e-38  131.1  60.4   2   2   1.3e-15   8.8e-12   44.3  16.6     2   175   291   462   289   500 0.80 Major Facilitator Superfamily
Sugar_tr             PF00083.19   451 seq1676_BIOID50575   -            506   1.1e-26   93.3  11.4   1   1   1.6e-30   1.1e-26   93.3   7.9     2   197    31   210    30   221 0.91 Sugar (and other) transporter
EAL                  PF00563.15   236 seq1680_BIOID50575   -            528   1.3e-65  221.0   0.4   1   1   2.9e-69     2e-65  220.5   0.3     2   235   273   505   272   506 0.96 EAL domain
CSS-motif            PF12792.2    208 seq1680_BIOID50575   -            528   2.2e-38  131.5   1.0   1   1   4.6e-42   3.2e-38  131.0   0.7     2   207    37   246    36   247 0.91 CSS motif domain associated with EAL
Oxidored_q1          PF00361.15   270 seq1681_BIOID50575   -            509   1.2e-65  221.3  24.6   1   1     9e-70   1.2e-65  221.3  17.0     3   269   135   413   133   414 0.92 NADH-Ubiquinone/plastoquinone (complex I), various chains
Cytochrom_B_N        PF00033.14   188 seq1682_BIOID50575   -            235   3.1e-37  127.6  22.0   1   1   5.2e-41   3.5e-37  127.4  15.2     2   188    12   220    11   220 0.98 Cytochrome b(N-terminal)/b6/petB
Ni_hydr_CYTB         PF01292.15   182 seq1682_BIOID50575   -            235   3.4e-36  124.2  19.8   1   1   5.8e-40     4e-36  124.0  13.7     2   182    14   220    13   220 0.95 Prokaryotic cytochrome b561
GerE                 PF00196.14    58 seq1683_BIOID50575   -            264   8.2e-09   34.5   0.0   1   1   1.3e-12   1.8e-08   33.4   0.0     4    49   135   180   133   185 0.95 Bacterial regulatory proteins, luxR family
DUF87                PF01935.12   229 seq1685_BIOID50575   -            561   4.1e-50  170.6   0.0   1   1   1.3e-53   5.7e-50  170.1   0.0     2   229   139   414   138   414 0.93 Domain of unknown function DUF87
AAA_10               PF12846.2    328 seq1685_BIOID50575   -            561   5.9e-26   91.3   0.0   1   1     4e-29   1.8e-25   89.7   0.0     3   322   166   503   164   507 0.66 AAA-like domain
AA_permease          PF00324.16   479 seq1686_BIOID50575   -            489  1.3e-142  475.4  42.8   1   1  2.1e-146  1.4e-142  475.2  29.7     1   475    21   476    21   480 0.99 Amino acid permease
AA_permease_2        PF13520.1    426 seq1686_BIOID50575   -            489   7.8e-42  143.1  51.7   1   1   2.3e-45   1.6e-41  142.1  35.7     4   404    20   435    17   467 0.79 Amino acid permease
DUF3521              PF12035.3     35 seq1687_BIOID50575   -             57   3.6e-19   68.1   1.8   1   1   3.4e-23   4.6e-19   67.8   1.3     1    35     1    35     1    35 0.99 Protein of unknown function (DUF3521)
DeoC                 PF01791.4    236 seq1688_BIOID50575   -            259   3.8e-61  206.2   1.8   1   1     3e-65   4.1e-61  206.1   1.2     3   230    12   240    10   246 0.94 DeoC/LacD family aldolase
DUF1375              PF07119.7     76 seq1689_BIOID50575   -             75   8.9e-21   73.3   0.2   1   1   9.2e-25   1.3e-20   72.9   0.1     6    75     8    69     3    70 0.91 Protein of unknown function (DUF1375)
tRNA-synt_1c         PF00749.16   314 seq1690_BIOID50575   -            471  5.1e-126  419.4   0.0   1   1  5.9e-130  8.1e-126  418.8   0.0     1   314     2   305     2   305 0.99 tRNA synthetases class I (E and Q), catalytic domain
AA_permease          PF00324.16   479 seq1691_BIOID50575   -            461   3.7e-43  147.4  35.4   1   1   6.6e-47   4.5e-43  147.1  24.5     2   428    27   421    26   442 0.81 Amino acid permease
AA_permease_2        PF13520.1    426 seq1691_BIOID50575   -            461   4.2e-32  111.1  37.0   1   1   7.6e-36   5.2e-32  110.8  25.6    39   400    61   416    22   436 0.79 Amino acid permease
LamB                 PF02264.10   398 seq1693_BIOID50575   -            498  4.3e-117  391.4   7.9   1   1  7.5e-121  5.1e-117  391.2   5.5     1   398    90   498    90   498 0.98 LamB porin
Sugarporin_N         PF11471.3     60 seq1693_BIOID50575   -            498   2.7e-08   33.2   2.3   1   1   6.2e-12   4.2e-08   32.5   1.6     5    57     3    53     1    57 0.78 Maltoporin periplasmic N-terminal extension
MFS_1                PF07690.11   354 seq1694_BIOID50575   -            454   1.2e-46  158.9  60.1   1   2   2.7e-44   1.9e-40  138.6  28.5     4   353    20   354    17   354 0.81 Major Facilitator Superfamily
MFS_1                PF07690.11   354 seq1694_BIOID50575   -            454   1.2e-46  158.9  60.1   2   2   1.4e-12   9.4e-09   34.3   7.6    62   181   278   395   276   427 0.83 Major Facilitator Superfamily
Sugar_tr             PF00083.19   451 seq1694_BIOID50575   -            454   5.4e-09   35.0  15.1   1   1   7.9e-13   5.4e-09   35.0  10.5    43   194    45   189    14   198 0.88 Sugar (and other) transporter
HycI                 PF01750.13   130 seq1695_BIOID50575   -            195   4.8e-39  132.7   0.0   1   1   4.3e-43   5.8e-39  132.4   0.0     1   129    23   151    23   152 0.99 Hydrogenase maturation protease
ADH_N                PF08240.7    109 seq1696_BIOID50575   -            364   1.2e-29  102.1   0.7   1   1   4.8e-33   2.2e-29  101.2   0.5     2   107    39   153    38   155 0.92 Alcohol dehydrogenase GroES-like domain
ADH_zinc_N           PF00107.21   130 seq1696_BIOID50575   -            364   1.6e-26   92.2   0.2   1   1   5.6e-30   2.5e-26   91.6   0.1     1   129   196   324   196   325 0.95 Zinc-binding dehydrogenase
Xan_ur_permease      PF00860.15   389 seq1701_BIOID50575   -            445   1.2e-42  145.6  51.4   1   1   8.9e-47   1.2e-42  145.6  35.6     3   387    31   404    29   406 0.92 Permease family
Sel1                 PF08238.7     39 seq1702_BIOID50575   -            184   2.9e-30  103.9   7.2   1   3   2.3e-13   3.2e-09   37.0   0.1     3    38    65    98    63    99 0.86 Sel1 repeat
Sel1                 PF08238.7     39 seq1702_BIOID50575   -            184   2.9e-30  103.9   7.2   2   3   2.7e-14   3.6e-10   40.0   0.1     1    39   100   135   100   135 0.96 Sel1 repeat
Sel1                 PF08238.7     39 seq1702_BIOID50575   -            184   2.9e-30  103.9   7.2   3   3   7.1e-11   9.8e-07   29.1   0.1     1    38   136   170   136   171 0.92 Sel1 repeat
HyaE                 PF07449.6    107 seq1705_BIOID50575   -            132   2.7e-40  136.4   0.0   1   1   2.2e-44   3.1e-40  136.2   0.0     1   107    10   116    10   116 0.99 Hydrogenase-1 expression protein HyaE
Glycos_transf_3      PF00591.16   254 seq1706_BIOID50575   -            440     3e-61  206.7   0.4   1   1   9.1e-65   4.1e-61  206.3   0.2     2   253    79   332    78   333 0.98 Glycosyl transferase family, a/b domain
PYNP_C               PF07831.8     75 seq1706_BIOID50575   -            440   1.6e-25   88.1   0.2   1   1     7e-29   3.2e-25   87.2   0.1     1    74   350   423   350   424 0.98 Pyrimidine nucleoside phosphorylase C-terminal domain
Glycos_trans_3N      PF02885.12    66 seq1706_BIOID50575   -            440   5.1e-15   54.7   1.2   1   1   1.8e-18   8.4e-15   53.9   0.1     3    66     5    68     3    68 0.98 Glycosyl transferase family, helical bundle domain
NanE                 PF04131.9    192 seq1707_BIOID50575   -            229   8.2e-93  308.5   0.5   1   1   7.1e-97   9.7e-93  308.3   0.4     1   192    35   226    35   226 0.99 Putative N-acetylmannosamine-6-phosphate epimerase
Fumerase             PF05681.9    271 seq1708_BIOID50575   -            321     1e-81  273.8   0.0   1   1   9.4e-86   1.3e-81  273.5   0.0     1   268    32   302    32   305 0.96 Fumarate hydratase (Fumerase)
Oxidored_q1          PF00361.15   270 seq1711_BIOID50575   -            485   4.1e-72  242.5  19.9   1   1     3e-76   4.1e-72  242.5  13.8     1   268   122   400   122   402 0.98 NADH-Ubiquinone/plastoquinone (complex I), various chains
HupH_C               PF04809.8    120 seq1712_BIOID50575   -            305   1.5e-49  166.6   0.0   1   2   3.8e-11   5.2e-07   29.3   0.0     6    96    70   160    67   175 0.82 HupH hydrogenase expression protein, C-terminal conserved region
HupH_C               PF04809.8    120 seq1712_BIOID50575   -            305   1.5e-49  166.6   0.0   2   2   5.3e-44   7.2e-40  135.3   0.0     1   119   183   299   183   300 0.99 HupH hydrogenase expression protein, C-terminal conserved region
HD                   PF01966.17   122 seq1713_BIOID50575   -            231   1.5e-15   57.2   0.7   1   1   2.3e-19   3.1e-15   56.1   0.5     4   121    29   131    27   132 0.92 HD domain
Aldose_epim          PF01263.15   301 seq1714_BIOID50575   -            290   2.8e-49  167.7   0.0   1   1   2.3e-53   3.2e-49  167.5   0.0     2   300     3   285     2   286 0.92 Aldose 1-epimerase
Autotransporter      PF03797.14   265 seq1715_BIOID50575   -            770   8.9e-48  162.8  19.8   1   1   6.5e-52   8.9e-48  162.8  13.8     2   263   506   754   505   756 0.96 Autotransporter beta-domain
MerR-DNA-bind        PF09278.6     65 seq1716_BIOID50575   -            154     7e-15   55.0   0.1   1   1   2.6e-18   1.2e-14   54.3   0.0     2    65    55   119    54   119 0.96 MerR, DNA binding
MerR                 PF00376.18    38 seq1716_BIOID50575   -            154   4.6e-14   51.5   0.3   1   1   2.5e-17   1.1e-13   50.3   0.1     1    38    13    49    13    49 0.98 MerR family regulatory protein
MerR_1               PF13411.1     69 seq1716_BIOID50575   -            154   2.8e-12   46.1   0.0   1   1     1e-15   4.6e-12   45.4   0.0     2    65    13    76    12    78 0.96 MerR HTH family regulatory protein
DeoC                 PF01791.4    236 seq1718_BIOID50575   -            374   6.6e-67  225.1   0.0   1   1   5.8e-71   7.9e-67  224.8   0.0     2   236    93   350    92   350 0.98 DeoC/LacD family aldolase
ROK                  PF00480.15   179 seq1719_BIOID50575   -            291   1.5e-54  184.3   0.1   1   1   1.8e-58   2.4e-54  183.7   0.0     1   179     5   183     5   183 0.98 ROK family
DUF2543              PF10820.3     81 seq1721_BIOID50575   -             81   1.5e-50  168.9   1.2   1   1   1.2e-54   1.7e-50  168.8   0.9     1    81     1    81     1    81 1.00 Protein of unknown function (DUF2543)
TonB_dep_Rec         PF00593.19   276 seq1722_BIOID50575   -            663   1.5e-34  120.0  11.9   1   1   2.2e-38   1.5e-34  120.0   8.3     1   276   395   662   395   662 0.88 TonB dependent receptor
Plug                 PF07715.10   108 seq1722_BIOID50575   -            663   7.5e-34  116.1   1.2   1   1   3.3e-37   2.2e-33  114.6   0.1     2   108    44   152    43   152 0.98 TonB-dependent Receptor Plug Domain
TerC                 PF03741.11   184 seq1724_BIOID50575   -            106   8.2e-15   54.6   0.2   1   1   6.3e-19   8.6e-15   54.5   0.1     1    50    14    63    14    91 0.92 Integral membrane protein TerC family
Fumerase_C           PF05683.7    206 seq1726_BIOID50575   -            201   1.2e-48  164.8   0.0   1   1     1e-52   1.4e-48  164.6   0.0    31   203     5   178     1   181 0.97 Fumarase C-terminus
TerC                 PF03741.11   184 seq1728_BIOID50575   -            451   5.3e-27   94.3   7.0   1   1   1.7e-30   7.7e-27   93.8   4.8    58   183    19   136     1   137 0.89 Integral membrane protein TerC family
CorC_HlyC            PF03471.12    81 seq1728_BIOID50575   -            451   1.3e-18   66.4   0.4   1   1   8.1e-22   3.7e-18   64.9   0.3     4    80   367   443   364   444 0.92 Transporter associated domain
CBS                  PF00571.23    57 seq1728_BIOID50575   -            451   1.5e-09   37.2   0.2   1   1   1.6e-08   7.2e-05   22.2   0.0     2    56   234   291   233   292 0.93 CBS domain
Pkinase              PF00069.20   260 seq1729_BIOID50575   -            489   3.5e-39  134.4   0.0   1   1   2.6e-42   1.8e-38  132.0   0.0     3   251    22   270    20   278 0.85 Protein kinase domain
Pkinase_Tyr          PF07714.12   259 seq1729_BIOID50575   -            489   3.4e-24   85.2   0.0   1   1   7.9e-28   5.4e-24   84.5   0.0     5   251    24   269    21   278 0.85 Protein tyrosine kinase
SBP_bac_5            PF00496.17   374 seq1730_BIOID50575   -            547     2e-82  276.9   0.2   1   1   1.7e-86   2.4e-82  276.6   0.1     3   371    80   456    78   459 0.94 Bacterial extracellular solute-binding proteins, family 5 Middle
DNA_methylase        PF00145.12   335 seq1731_BIOID50575   -            472   1.6e-76  257.4   0.0   1   1   1.8e-80   2.5e-76  256.8   0.0     1   331    87   448    87   451 0.88 C-5 cytosine-specific DNA methylase
[truncated: 1,330,345 more chars]
