# Supplementary material for: A domain sequence approach to pangenomics: applications to Escherichia coli
Source: F1000Res. 2013 May 29;1:19. Originally published 2012 Oct 1. [Version 2] doi: 10.12688/f1000research.1-19.v2 (PMC3901455; doi:10.12688/f1000research.1-19.v2)
Supplement: The 347 text files show the results from scanning each of the fasta-files against the Pfam-A database [file f1000research-1-1101-s0002.tgz › Escherichia_coli_MS_110_3_BIOID47225.txt]

#                                                                            --- full sequence --- -------------- this domain -------------   hmm coord   ali coord   env coord
# target name        accession   tlen query name           accession   qlen   E-value  score  bias   #  of  c-Evalue  i-Evalue  score  bias  from    to  from    to  from    to  acc description of target
#------------------- ---------- ----- -------------------- ---------- ----- --------- ------ ----- --- --- --------- --------- ------ ----- ----- ----- ----- ----- ----- ----- ---- ---------------------
Phage_min_tail       PF05939.8    109 seq5_BIOID47225      -            109   6.2e-39  132.2   0.0   1   1     5e-43   6.8e-39  132.0   0.0     1   109     1   109     1   109 0.99 Phage minor tail protein
DUF3560              PF12083.3    126 seq6_BIOID47225      -            453   1.6e-43  147.6   8.4   1   1   2.8e-47   3.8e-43  146.4   5.9     3   124    88   210    86   212 0.98 Domain of unknown function (DUF3560)
HDPD                 PF02924.9    118 seq7_BIOID47225      -            115   6.9e-18   64.4   0.4   1   1   5.6e-22   7.6e-18   64.3   0.3     2   115     4   109     3   112 0.92 Bacteriophage lambda head decoration protein D
Lyase_1              PF00206.15   312 seq8_BIOID47225      -            467  8.7e-125  415.9   0.1   1   1  1.8e-128  1.3e-124  415.3   0.1     1   312    12   342    12   342 0.98 Lyase
FumaraseC_C          PF10415.4     55 seq8_BIOID47225      -            467   1.3e-26   92.2   0.7   1   1   5.5e-30   3.8e-26   90.8   0.1     1    54   408   461   408   462 0.98 Fumarase C C-terminus
Pribosyltran         PF00156.22   125 seq9_BIOID47225      -            218   1.9e-16   59.8   0.1   1   1   3.4e-20   4.6e-16   58.5   0.0     3   123    44   157    42   159 0.94 Phosphoribosyl transferase domain
ABC_tran             PF00005.22   118 seq10_BIOID47225     -            494   1.6e-31  109.0   0.0   1   2   4.9e-20   3.4e-16   59.5   0.0     1   118    44   169    44   169 0.90 ABC transporter
ABC_tran             PF00005.22   118 seq10_BIOID47225     -            494   1.6e-31  109.0   0.0   2   2   3.3e-16   2.2e-12   47.2   0.0     3   117   295   424   293   425 0.78 ABC transporter
ATP-synt             PF00231.14   290 seq11_BIOID47225     -            287  2.3e-109  365.1   0.0   1   1  1.9e-113  2.6e-109  364.9   0.0     2   290     3   287     2   287 0.98 ATP synthase
Methyltransf_23      PF13489.1    162 seq12_BIOID47225     -            222   2.8e-07   30.2   0.0   1   1   8.1e-11   3.7e-07   29.8   0.0    15   127    48   170    37   207 0.72 Methyltransferase domain
Methyltransf_11      PF08241.7     95 seq12_BIOID47225     -            222     7e-06   26.3   0.0   1   1   2.4e-09   1.1e-05   25.7   0.0     1    94    58   156    58   157 0.92 Methyltransferase domain
MTS                  PF05175.9    170 seq12_BIOID47225     -            222     4e-06   26.2   0.0   1   1   4.2e-09   1.9e-05   23.9   0.0    22   137    44   156    40   169 0.88 Methyltransferase small domain
BPD_transp_1         PF00528.17   185 seq13_BIOID47225     -            246   3.6e-27   94.9   8.0   1   1   2.6e-31   3.6e-27   94.9   5.6     4   184    46   238    43   239 0.96 Binding-protein-dependent transport system inner membrane component
Phos_pyr_kin         PF08543.7    246 seq15_BIOID47225     -            287   1.1e-15   57.4   0.0   1   1   2.1e-19   1.4e-15   57.0   0.0    53   234    68   257    51   268 0.83 Phosphomethylpyrimidine kinase
PfkB                 PF00294.19   301 seq15_BIOID47225     -            287   2.9e-11   42.9   0.0   1   1   2.6e-14   1.8e-10   40.3   0.0   175   284   132   250    96   263 0.83 pfkB family carbohydrate kinase
Fumerase             PF05681.9    271 seq18_BIOID47225     -            548   9.8e-92  306.7   0.0   1   1   1.8e-95   1.2e-91  306.4   0.0     2   271    48   328    47   328 0.98 Fumarate hydratase (Fumerase)
Fumerase_C           PF05683.7    206 seq18_BIOID47225     -            548   6.5e-83  276.7   0.0   1   1   1.9e-86   1.3e-82  275.8   0.0     1   204   332   539   332   541 0.98 Fumarase C-terminus
Fer4_11              PF13247.1     99 seq19_BIOID47225     -            271   1.5e-28   98.4   7.6   1   1   1.3e-31   1.5e-28   98.4   5.3     2    98    63   159    62   160 0.94 4Fe-4S dicluster domain
Form-deh_trans       PF09163.6     44 seq19_BIOID47225     -            271   3.9e-21   74.1   0.1   1   1   7.4e-24   8.5e-21   73.0   0.1     1    43   217   259   217   260 0.98 Formate dehydrogenase N, transmembrane
Fer4_7               PF12838.2     52 seq19_BIOID47225     -            271   3.3e-15   56.0  22.2   1   1   6.1e-11     7e-08   32.6   3.7     1    50     9    85     9    88 0.90 4Fe-4S dicluster domain
Fer4_9               PF13187.1     55 seq19_BIOID47225     -            271   2.8e-14   53.0  23.7   1   1   8.8e-11     1e-07   32.0   7.7     2    55   104   155   103   155 0.97 4Fe-4S dicluster domain
Fer4_10              PF13237.1     52 seq19_BIOID47225     -            271     1e-12   47.5  25.8   1   1   9.4e-11   1.1e-07   31.4   7.3     2    52    64   115    63   115 0.91 4Fe-4S dicluster domain
Fer4_3               PF12798.2     15 seq19_BIOID47225     -            271   1.6e-07   31.2  41.4   1   3   0.00044       0.5   10.9   3.8     1    14    71    87    71    88 0.87 4Fe-4S binding domain
Fer4_3               PF12798.2     15 seq19_BIOID47225     -            271   1.6e-07   31.2  41.4   2   3   6.4e-05     0.073   13.5   2.8     1    14   104   117   104   118 0.94 4Fe-4S binding domain
Fer4_3               PF12798.2     15 seq19_BIOID47225     -            271   1.6e-07   31.2  41.4   3   3   4.9e-06    0.0055   17.0   2.9     1    15   131   154   131   154 0.98 4Fe-4S binding domain
Fer4_4               PF12800.2     17 seq19_BIOID47225     -            271   4.6e-07   29.5  31.6   1   2   4.4e-05     0.051   13.8   1.7     3    15     9    21     7    27 0.91 4Fe-4S binding domain
Fer4_4               PF12800.2     17 seq19_BIOID47225     -            271   4.6e-07   29.5  31.6   2   2   4.1e-07   0.00047   20.1   2.0     1    17   101   117   101   117 0.90 4Fe-4S binding domain
Fer4                 PF00037.22    24 seq19_BIOID47225     -            271   8.4e-07   28.2  37.4   1   1   6.1e-08     7e-05   22.1   1.8     5    22   101   118    97   120 0.87 4Fe-4S binding domain
DUF446               PF04287.7    100 seq20_BIOID47225     -            109   2.2e-33  113.9   2.4   1   1   1.9e-37   2.6e-33  113.6   1.7     2   100     5   104     4   104 0.96 tRNA pseudouridine synthase C
HMGL-like            PF00682.14   237 seq21_BIOID47225     -            523     3e-91  305.1   3.0   1   1   7.2e-95   4.9e-91  304.4   2.1     1   236    13   251    13   252 0.99 HMGL-like
LeuA_dimer           PF08502.5    133 seq21_BIOID47225     -            523   4.7e-39  133.1   0.3   1   1   1.5e-42     1e-38  132.0   0.2     1   133   369   500   369   500 0.98 LeuA allosteric (dimerisation) domain
Aldedh               PF00171.17   462 seq22_BIOID47225     -            512  5.5e-163  542.4   0.0   1   1  4.5e-167  6.2e-163  542.2   0.0     1   460    33   498    33   500 0.96 Aldehyde dehydrogenase family
Caudo_TAP            PF02413.12   130 seq23_BIOID47225     -             89   1.8e-26   92.6   0.7   1   1   1.5e-30     2e-26   92.5   0.5    70   129    27    86     5    87 0.91 Caudovirales tail fibre assembly protein
Pterin_bind          PF00809.17   210 seq24_BIOID47225     -            282   1.2e-76  256.6   0.0   1   1   1.3e-80   1.8e-76  256.0   0.0     1   210    20   225    20   225 0.99 Pterin binding enzyme
adh_short            PF00106.20   167 seq25_BIOID47225     -            261   1.6e-30  106.1   0.0   1   1   4.6e-34   2.1e-30  105.7   0.0     1   165    19   183    19   185 0.94 short chain dehydrogenase
adh_short_C2         PF13561.1    243 seq25_BIOID47225     -            261   1.3e-23   83.9   0.0   1   1   3.5e-27   1.6e-23   83.6   0.0     6   242    28   258    25   259 0.90 Enoyl-(Acyl carrier protein) reductase
KR                   PF08659.5    181 seq25_BIOID47225     -            261   5.3e-12   45.6   0.0   1   1   1.8e-15   8.4e-12   45.0   0.0     2   162    20   179    19   192 0.88 KR domain
Ribonuclease_T2      PF00445.13   189 seq26_BIOID47225     -            268     5e-32  110.9   0.0   1   1     5e-36   6.8e-32  110.4   0.0     1   181    34   238    34   246 0.82 Ribonuclease T2 family
Barstar              PF01337.13    90 seq28_BIOID47225     -             90   1.7e-19   69.3   0.4   1   1   1.4e-23   1.9e-19   69.1   0.3     1    84     4    82     4    87 0.96 Barstar (barnase inhibitor)
GlnD_UR_UTase        PF08335.6    142 seq29_BIOID47225     -            890   7.7e-40  135.8   0.3   1   1   2.8e-43   7.7e-40  135.8   0.2     1   142   192   331   192   331 0.98 GlnD PII-uridylyltransferase
ACT                  PF01842.20    66 seq29_BIOID47225     -            890   4.6e-20   70.5   0.2   1   2   8.3e-12   2.3e-08   33.2   0.0     1    55   708   763   708   767 0.91 ACT domain
ACT                  PF01842.20    66 seq29_BIOID47225     -            890   4.6e-20   70.5   0.2   2   2   2.7e-12   7.4e-09   34.8   0.1     3    63   817   874   815   877 0.82 ACT domain
HD                   PF01966.17   122 seq29_BIOID47225     -            890     4e-15   55.7   0.2   1   1   4.4e-18   1.2e-14   54.2   0.1     1   121   468   601   468   602 0.93 HD domain
NTP_transf_2         PF01909.18    93 seq29_BIOID47225     -            890   2.9e-11   43.3   0.0   1   1   2.7e-14   7.3e-11   42.1   0.0    11    92    78   168    68   169 0.84 Nucleotidyltransferase domain
DUF294               PF03445.8    169 seq29_BIOID47225     -            890   1.7e-05   24.1   0.1   1   1   6.5e-08   0.00018   20.8   0.0     3    88    43   124    41   139 0.84 Putative nucleotidyltransferase DUF294
FecCD                PF01032.13   311 seq33_BIOID47225     -            326   4.5e-85  285.0  36.3   1   1   8.2e-89   5.6e-85  284.7  25.2     1   311    22   323    22   323 0.97 FecCD transport family
ABC-3                PF00950.12   258 seq33_BIOID47225     -            326   0.00012   21.3   8.3   1   1     4e-08   0.00027   20.1   5.8    51   199   116   261   100   321 0.86 ABC 3 transport family
DUF2559              PF10832.3     54 seq34_BIOID47225     -             55   2.1e-37  126.5   3.8   1   1   1.6e-41   2.2e-37  126.4   2.7     1    54     2    55     2    55 0.99 Protein of unknown function (DUF2559)
Phage_min_tail       PF05939.8    109 seq35_BIOID47225     -            109   2.7e-38  130.1   0.0   1   1   2.1e-42   2.9e-38  130.0   0.0     1   109     1   109     1   109 0.99 Phage minor tail protein
MS_channel           PF00924.13   206 seq36_BIOID47225     -            415   4.9e-74  247.9   0.3   1   1     7e-76   9.5e-72  240.5   0.2     1   205   142   396   142   397 0.99 Mechanosensitive ion channel
FBPase_glpX          PF03320.8    309 seq38_BIOID47225     -            336  5.5e-135  448.8   7.6   1   1  4.6e-139  6.2e-135  448.6   5.3     2   309     3   322     2   322 0.99 Bacterial fructose-1,6-bisphosphatase, glpX-encoded
HutD                 PF05962.6    184 seq39_BIOID47225     -            212   1.4e-44  151.8   0.0   1   1   1.2e-48   1.7e-44  151.6   0.0     2   184    26   200    25   200 0.91 HutD
Methyltransf_27      PF13708.1    194 seq40_BIOID47225     -            187   2.9e-31  108.3   0.1   1   1   2.9e-35     4e-31  107.9   0.0     2   103    86   187    85   187 0.99 Methyltransferase domain
DUF937               PF06078.6    137 seq43_BIOID47225     -            135   6.4e-20   71.6   5.0   1   1   6.1e-24   8.3e-20   71.2   3.5    38   137     6   110     2   110 0.86 Bacterial protein of unknown function (DUF937)
PfkB                 PF00294.19   301 seq44_BIOID47225     -            315   9.8e-54  182.3   0.0   1   1   8.4e-58   1.1e-53  182.1   0.0     1   299    18   302    18   304 0.93 pfkB family carbohydrate kinase
DeoRC                PF00455.17   162 seq45_BIOID47225     -            259   8.4e-52  174.9   3.3   1   1   3.5e-55   1.2e-51  174.4   2.3     4   161    83   239    80   240 0.98 DeoR C terminal sensor domain
HTH_DeoR             PF08220.7     57 seq45_BIOID47225     -            259   1.3e-16   59.7   0.1   1   1   8.1e-20   2.8e-16   58.6   0.1     1    53     8    60     8    63 0.96 DeoR-like helix-turn-helix domain
GntR                 PF00392.16    64 seq45_BIOID47225     -            259   1.1e-05   24.5   0.2   1   1   9.7e-09   3.3e-05   23.1   0.1    10    63     9    60     9    61 0.95 Bacterial regulatory proteins, gntR family
HTH_11               PF08279.7     55 seq45_BIOID47225     -            259   2.6e-05   23.6   0.0   1   1   1.6e-08   5.5e-05   22.6   0.0     1    44     8    50     8    63 0.92 HTH domain
TonB_dep_Rec         PF00593.19   276 seq46_BIOID47225     -            733   2.5e-26   93.1  17.5   1   1   3.7e-30   2.5e-26   93.1  12.1     3   275   477   731   475   731 0.86 TonB dependent receptor
Plug                 PF07715.10   108 seq46_BIOID47225     -            733   5.8e-18   65.0   2.2   1   1     1e-21     7e-18   64.8   0.4     3   107    45   146    43   147 0.94 TonB-dependent Receptor Plug Domain
BPD_transp_1         PF00528.17   185 seq47_BIOID47225     -            219   7.2e-26   90.7  16.2   1   1   7.3e-30   9.9e-26   90.2  11.2     1   184    33   217    33   218 0.95 Binding-protein-dependent transport system inner membrane component
Pantoate_transf      PF02548.10   261 seq48_BIOID47225     -            264  9.3e-108  359.1   0.2   1   1  7.8e-112  1.1e-107  358.9   0.1     2   261     3   260     2   260 0.99 Ketopantoate hydroxymethyltransferase
DNA_topoisoIV        PF00521.15   426 seq52_BIOID47225     -            752  3.9e-133  444.2   0.0   1   1  6.8e-137  4.6e-133  444.0   0.0     1   426    29   466    29   466 0.97 DNA gyrase/topoisomerase IV, subunit A
DNA_gyraseA_C        PF03989.8     48 seq52_BIOID47225     -            752   8.5e-11   40.8   0.0   1   2     3e-07     0.002   17.2   0.0     2    41   593   630   592   636 0.91 DNA gyrase C-terminal domain, beta-propeller
DNA_gyraseA_C        PF03989.8     48 seq52_BIOID47225     -            752   8.5e-11   40.8   0.0   2   2   5.1e-08   0.00035   19.7   0.0     1    36   641   675   641   685 0.95 DNA gyrase C-terminal domain, beta-propeller
DUF1992              PF09350.5     71 seq53_BIOID47225     -            122   1.1e-22   79.4   0.0   1   1     1e-26   1.4e-22   79.1   0.0     1    69     7    74     7    99 0.96 Domain of unknown function (DUF1992)
Asp_Glu_race         PF01177.17   217 seq55_BIOID47225     -            230   1.3e-36  126.4   0.1   1   1   1.1e-40   1.5e-36  126.2   0.1     1   216     7   224     7   225 0.93 Asp/Glu/Hydantoin racemase
Abhydrolase_5        PF12695.2    142 seq58_BIOID47225     -            284   6.1e-27   94.0   0.0   1   1   2.8e-30   7.7e-27   93.6   0.0     1   141    80   256    80   257 0.89 Alpha/beta hydrolase family
Abhydrolase_6        PF12697.2    228 seq58_BIOID47225     -            284   5.9e-16   58.9   0.2   1   1   1.4e-14   3.9e-11   43.1   0.0     1   102    81   185    81   203 0.89 Alpha/beta hydrolase family
Peptidase_S9         PF00326.16   213 seq58_BIOID47225     -            284   1.3e-09   37.5   0.0   1   1   3.5e-12   9.6e-09   34.6   0.0     8   212    99   282    94   283 0.71 Prolyl oligopeptidase family
Hydrolase_4          PF12146.3     79 seq58_BIOID47225     -            284   7.7e-08   31.9   0.0   1   1   5.4e-10   1.5e-06   27.8   0.0    11    61    73   123    67   140 0.82 Putative lysophospholipase
DUF987               PF06174.6     66 seq59_BIOID47225     -             73   4.2e-41  138.1   0.2   1   1   3.4e-45   4.7e-41  138.0   0.1     1    66     1    66     1    66 0.99 Protein of unknown function (DUF987)
AA_permease_2        PF13520.1    426 seq61_BIOID47225     -            511   1.4e-57  195.0  53.0   1   1   2.5e-61   1.7e-57  194.7  36.8     1   424    13   452    13   457 0.92 Amino acid permease
AA_permease          PF00324.16   479 seq61_BIOID47225     -            511   1.7e-20   72.7  45.9   1   1   3.7e-24   2.5e-20   72.1  31.8    20   462    32   459    15   474 0.76 Amino acid permease
Phage_integrase      PF00589.17   173 seq62_BIOID47225     -            249   2.1e-25   89.2   0.0   1   1   1.8e-29   2.5e-25   89.0   0.0     3   171    33   212    31   214 0.93 Phage integrase family
FAD_binding_3        PF01494.14   356 seq63_BIOID47225     -            392   4.4e-23   81.7   3.3   1   1   1.6e-26   5.4e-23   81.5   2.3     3   345     2   336     1   345 0.77 FAD binding domain
UPF0079              PF02367.12   123 seq65_BIOID47225     -            153   7.3e-45  151.4   0.0   1   1   6.3e-49   8.6e-45  151.2   0.0     1   121    14   134    14   136 0.98 Uncharacterised P-loop hydrolase UPF0079
PAS_6                PF08348.6    118 seq66_BIOID47225     -            244   2.2e-39  133.5   0.1   1   1     6e-43   4.1e-39  132.6   0.1     1   114    32   144    32   148 0.96 YheO-like PAS domain
HTH_22               PF13309.1     64 seq66_BIOID47225     -            244   1.4e-21   75.8   0.4   1   1   3.4e-25   2.3e-21   75.1   0.3     1    64   169   232   169   232 0.98 HTH domain
DUF457               PF04307.9    157 seq67_BIOID47225     -            173   1.2e-29  102.5  11.4   1   1     1e-33   1.4e-29  102.3   7.9     2   142     5   158     4   172 0.86 Predicted membrane-bound metal-dependent hydrolase (DUF457)
LuxS                 PF02664.10   157 seq68_BIOID47225     -            171   3.6e-77  257.2   0.0   1   1     3e-81   4.1e-77  257.0   0.0     2   156     3   161     2   162 0.98 S-Ribosylhomocysteinase (LuxS)
Sigma70_r3           PF04539.11    78 seq69_BIOID47225     -            239   9.4e-20   70.1   1.5   1   1   5.4e-23   1.8e-19   69.2   0.4     2    72    96   166    95   171 0.95 Sigma-70 region 3
Sigma70_r2           PF04542.9     71 seq69_BIOID47225     -            239   2.4e-17   62.1   0.5   1   1   1.4e-20   4.7e-17   61.2   0.3     1    70    16    88    16    89 0.98 Sigma-70 region 2
Sigma70_r4           PF04545.11    50 seq69_BIOID47225     -            239   2.2e-17   61.9   4.5   1   1   3.3e-20   1.1e-16   59.6   1.0     2    49   186   233   185   234 0.97 Sigma-70, region 4
Sigma70_r4_2         PF08281.7     54 seq69_BIOID47225     -            239   1.5e-09   37.0   2.5   1   1   3.1e-12   1.1e-08   34.3   0.8     1    54   179   232   179   232 0.98 Sigma-70, region 4
Fer2_BFD             PF04324.10    55 seq71_BIOID47225     -             64   8.1e-14   51.2   0.1   1   1   6.8e-18   9.3e-14   51.1   0.1     1    53     1    52     1    54 0.95 BFD-like [2Fe-2S] binding domain
FCD                  PF07729.7    125 seq73_BIOID47225     -            230   1.2e-19   70.7   1.7   1   1   2.6e-23   1.2e-19   70.7   1.2     3   124   108   226   105   227 0.94 FCD domain
GntR                 PF00392.16    64 seq73_BIOID47225     -            230   2.1e-19   68.5   0.5   1   1   9.5e-23   4.3e-19   67.5   0.3     5    64    18    77    14    77 0.97 Bacterial regulatory proteins, gntR family
Collar               PF07484.7     57 seq74_BIOID47225     -            247     3e-15   55.6   0.1   1   1   6.3e-19   8.7e-15   54.1   0.1     1    57   108   155   108   155 0.98 Phage Tail Collar Domain
HATPase_c            PF02518.21   111 seq75_BIOID47225     -            458   4.9e-28   96.9   0.6   1   1   2.4e-31   1.6e-27   95.2   0.1     2   110   346   449   345   450 0.98 Histidine kinase-, DNA gyrase B-, and HSP90-like ATPase
HisKA                PF00512.20    68 seq75_BIOID47225     -            458   1.5e-14   53.6   0.4   1   1     8e-18   5.5e-14   51.7   0.0     2    65   238   300   237   302 0.91 His Kinase A (phospho-acceptor) domain
Mqo                  PF06039.10   489 seq76_BIOID47225     -            548  9.6e-251  831.9   0.1   1   1  2.5e-254  1.1e-250  831.7   0.0     2   489    29   518    28   518 0.99 Malate:quinone oxidoreductase (Mqo)
DAO                  PF01266.19   358 seq76_BIOID47225     -            548   1.6e-11   43.5   0.1   1   1     5e-15   2.3e-11   43.1   0.0     1   317    33   423    33   463 0.75 FAD dependent oxidoreductase
Acetyltransf_1       PF00583.19    83 seq78_BIOID47225     -            144   1.1e-14   54.1   0.3   1   1   3.8e-18   1.8e-14   53.4   0.2     3    83    54   134    52   134 0.95 Acetyltransferase (GNAT) family
Acetyltransf_7       PF13508.1     79 seq78_BIOID47225     -            144   1.3e-09   37.9   0.0   1   1   3.7e-13   1.7e-09   37.5   0.0    11    78    55   134    32   135 0.78 Acetyltransferase (GNAT) domain
Acetyltransf_10      PF13673.1    117 seq78_BIOID47225     -            144   4.8e-09   36.2   0.1   1   1   1.2e-12   5.6e-09   36.0   0.0    39   117    42   133    13   133 0.81 Acetyltransferase (GNAT) domain
Autoind_bind         PF03472.10   149 seq80_BIOID47225     -            240   2.4e-31  107.9   0.1   1   1   4.5e-35   3.1e-31  107.5   0.1     2   141    23   157    22   165 0.92 Autoinducer binding domain
GerE                 PF00196.14    58 seq80_BIOID47225     -            240   3.4e-23   80.6   0.5   1   1   9.4e-27   6.5e-23   79.7   0.4     2    58   178   234   177   234 0.97 Bacterial regulatory proteins, luxR family
Tra_M                PF05261.6    127 seq82_BIOID47225     -            127     1e-59  200.0   1.9   1   1   8.3e-64   1.1e-59  199.8   1.3     1   127     1   127     1   127 1.00 TraM protein
DUF497               PF04365.8     80 seq83_BIOID47225     -             98   8.4e-27   92.7   0.7   1   1   7.1e-31   9.7e-27   92.6   0.5     1    80    10    92    10    92 0.96 Protein of unknown function (DUF497)
UDPG_MGDP_dh_N       PF03721.9    185 seq85_BIOID47225     -            388   2.4e-40  137.7   0.0   1   1   9.5e-44   4.3e-40  136.9   0.0     1   182     1   170     1   175 0.94 UDP-glucose/GDP-mannose dehydrogenase family, NAD binding domain
UDPG_MGDP_dh         PF00984.14    96 seq85_BIOID47225     -            388   5.6e-27   93.6   0.0   1   1   2.9e-30   1.3e-26   92.5   0.0     2    94   191   281   190   283 0.92 UDP-glucose/GDP-mannose dehydrogenase family, central domain
UDPG_MGDP_dh_C       PF03720.10   106 seq85_BIOID47225     -            388     5e-11   42.5   0.4   1   1     4e-12   1.8e-08   34.3   0.0     2    85   301   377   300   384 0.88 UDP-glucose/GDP-mannose dehydrogenase family, UDP binding domain
Sulfatase            PF00884.18   379 seq88_BIOID47225     -            563   4.7e-52  177.1   0.1   1   1     9e-56   6.1e-52  176.7   0.0     3   314   250   549   248   560 0.86 Sulfatase
DUF1705              PF08019.7    156 seq88_BIOID47225     -            563   8.2e-13   48.0   7.4   1   1   1.2e-16   8.2e-13   48.0   5.1     2   112    58   169    54   180 0.78 Domain of unknown function (DUF1705)
HOK_GEF              PF01848.11    43 seq90_BIOID47225     -             70   7.3e-23   79.5   2.7   1   1   6.7e-27   9.2e-23   79.1   1.9     1    43    24    66    24    66 0.99 Hok/gef family
Glycos_transf_2      PF00535.21   169 seq91_BIOID47225     -            344   4.4e-36  123.9   0.2   1   1   1.8e-39   8.4e-36  123.0   0.1     1   130     9   137     9   260 0.93 Glycosyl transferase family 2
Glyco_tranf_2_3      PF13641.1    230 seq91_BIOID47225     -            344   1.1e-17   64.6   0.1   1   1   3.6e-21   1.6e-17   63.9   0.1     2   136     7   136     6   207 0.86 Glycosyltransferase like family 2
Glyco_tranf_2_2      PF10111.4    281 seq91_BIOID47225     -            344     7e-12   44.8   0.5   1   1   2.5e-15   1.2e-11   44.1   0.0     1   111     9   108     9   119 0.84 Glycosyltransferase like family 2
EAL                  PF00563.15   236 seq92_BIOID47225     -            237   4.7e-14   52.3   0.1   1   1   4.3e-18   5.9e-14   51.9   0.1    15   233    13   223     5   225 0.79 EAL domain
Fic                  PF02661.13    97 seq93_BIOID47225     -            200   2.7e-14   53.4   0.1   1   1   3.7e-18   5.1e-14   52.6   0.0     6    96    58   152    55   153 0.95 Fic/DOC family
Colicin_V            PF02674.11   146 seq95_BIOID47225     -            162   5.6e-35  120.2  14.7   1   1   4.9e-39   6.7e-35  119.9  10.2     1   141     4   141     4   146 0.95 Colicin V production protein
Phage_connect_1      PF05135.8    102 seq96_BIOID47225     -            107   1.1e-13   51.0   0.0   1   1   9.2e-18   1.3e-13   50.8   0.0     1   101     1   104     1   105 0.96 Phage gp6-like head-tail connector protein
KAP_NTPase           PF07693.9    325 seq97_BIOID47225     -            594   7.3e-79  264.9   0.0   1   1   6.9e-83   9.4e-79  264.6   0.0     1   324    14   381    14   382 0.98 KAP family P-loop domain
MFS_1                PF07690.11   354 seq98_BIOID47225     -            419   1.9e-33  115.5  44.5   1   1   2.8e-37   1.9e-33  115.5  30.8     6   348    32   364    27   373 0.79 Major Facilitator Superfamily
Sugar_tr             PF00083.19   451 seq98_BIOID47225     -            419   4.8e-09   35.2  13.8   1   1     7e-13   4.8e-09   35.2   9.6    49   217    60   220    22   227 0.91 Sugar (and other) transporter
CBM_5_12             PF02839.9     41 seq99_BIOID47225     -            900   3.5e-23   80.7  52.1   1   1   5.8e-16   7.9e-12   44.4   1.6     2    36   463   497   462   511 0.89 Carbohydrate binding domain
GGDEF                PF00990.16   161 seq100_BIOID47225    -            472     9e-41  139.0   0.0   1   1     9e-45   1.2e-40  138.5   0.0     1   161   303   461   303   461 0.92 GGDEF domain
RNA_pol_Rpb2_6       PF00562.23   386 seq102_BIOID47225    -           1342  4.7e-162  539.0   0.0   1   1  3.5e-162  7.9e-159  528.4   0.1     2   386   716  1264   715  1264 0.98 RNA polymerase Rpb2, domain 6
RNA_pol_Rpb2_7       PF04560.15    83 seq102_BIOID47225    -           1342   5.7e-32  109.6   0.1   1   1   8.2e-35   1.9e-31  108.0   0.0     1    82  1266  1341  1266  1342 0.98 RNA polymerase Rpb2, domain 7
RNA_pol_Rpb2_3       PF04565.11    68 seq102_BIOID47225    -           1342   7.1e-30  102.4   0.0   1   1   7.4e-33   1.7e-29  101.2   0.0     1    68   513   582   513   582 0.98 RNA polymerase Rpb2, domain 3
RNA_pol_Rpb2_45      PF10385.4     66 seq102_BIOID47225    -           1342   4.6e-29   99.9   0.3   1   1   1.5e-31   3.5e-28   97.0   0.2     1    66   591   656   591   656 1.00 RNA polymerase beta subunit external 1 domain
RNA_pol_Rpb2_1       PF04563.10   203 seq102_BIOID47225    -           1342   1.5e-26   92.4   0.0   1   1   1.4e-29   3.1e-26   91.4   0.0     2   203    27   509    26   509 0.98 RNA polymerase beta subunit
RNA_pol_Rpb2_2       PF04561.9    190 seq102_BIOID47225    -           1342   1.6e-25   89.5   0.9   1   2   8.4e-11   1.9e-07   30.5   0.0     1    74   151   225   151   276 0.82 RNA polymerase Rpb2, domain 2
RNA_pol_Rpb2_2       PF04561.9    190 seq102_BIOID47225    -           1342   1.6e-25   89.5   0.9   2   2   1.9e-18   4.4e-15   55.4   0.0    80   190   340   454   329   454 0.88 RNA polymerase Rpb2, domain 2
UDG                  PF03167.14   152 seq104_BIOID47225    -            168   6.4e-26   90.5   0.0   1   1   5.2e-30   7.1e-26   90.3   0.0     5   151     7   159     3   163 0.91 Uracil DNA glycosylase superfamily
SecE                 PF00584.15    57 seq107_BIOID47225    -            127   2.4e-21   74.9   1.0   1   1   1.8e-25   2.4e-21   74.9   0.7     2    56    68   122    67   123 0.97 SecE/Sec61-gamma subunits of protein translocation complex
Sugar_tr             PF00083.19   451 seq108_BIOID47225    -            472  5.2e-130  433.9  32.8   1   1  1.7e-133  5.9e-130  433.7  22.7     2   449    26   459    25   461 0.96 Sugar (and other) transporter
MFS_1                PF07690.11   354 seq108_BIOID47225    -            472   3.9e-38  131.0  40.4   1   1   3.7e-41   1.3e-37  129.3  23.0     2   328    30   375    29   387 0.80 Major Facilitator Superfamily
TRI12                PF06609.8    599 seq108_BIOID47225    -            472   8.4e-10   37.3   5.7   1   1   2.5e-13   8.4e-10   37.3   3.9    41   229    19   211     4   222 0.75 Fungal trichothecene efflux pump (TRI12)
CbiA                 PF01656.18   195 seq111_BIOID47225    -            391     2e-34  118.5   0.0   1   1     4e-38   2.7e-34  118.1   0.0     2   194   113   342   112   343 0.80 CobQ/CobB/MinD/ParA nucleotide binding domain
HAD_2                PF13419.1    176 seq112_BIOID47225    -            188     1e-25   90.9   0.1   1   1   2.5e-29   1.1e-25   90.7   0.1     1   174     8   183     8   185 0.88 Haloacid dehalogenase-like hydrolase
Hydrolase            PF00702.21   204 seq112_BIOID47225    -            188   4.9e-14   53.2   0.1   1   1   1.5e-17   6.7e-14   52.7   0.0     4   204     8   179     5   179 0.89 haloacid dehalogenase-like hydrolase
Hydrolase_like       PF13242.1     75 seq112_BIOID47225    -            188   2.1e-06   27.2   0.1   1   1   1.1e-09   4.9e-06   26.0   0.0     3    48   141   185   139   186 0.94 HAD-hyrolase-like
AsmA                 PF05170.9    604 seq115_BIOID47225    -            617  1.4e-139  466.3  14.1   1   2   1.7e-67   1.2e-63  215.6   0.3     1   266     1   241     1   242 0.99 AsmA family
AsmA                 PF05170.9    604 seq115_BIOID47225    -            617  1.4e-139  466.3  14.1   2   2   5.5e-80   3.8e-76  256.9   5.4   323   604   240   512   238   512 0.99 AsmA family
AsmA_2               PF13502.1    220 seq115_BIOID47225    -            617   5.2e-28   97.7  14.7   1   1   1.1e-29   7.3e-26   90.7   2.5     1   218   357   571   357   573 0.89 AsmA-like C-terminal region
DUF4008              PF13186.1     64 seq117_BIOID47225    -            288   2.9e-08   33.8   2.8   1   1   1.5e-11     1e-07   32.0   2.0     4    63   166   221   160   232 0.87 Domain of unknown function (DUF4008)
FliE                 PF02049.13    97 seq119_BIOID47225    -            104   2.4e-27   94.6   4.3   1   1     2e-31   2.8e-27   94.4   3.0     6    97    12   104     5   104 0.95 Flagellar hook-basal body complex protein FliE
HDPD                 PF02924.9    118 seq122_BIOID47225    -            115     2e-17   62.9   0.4   1   1   1.6e-21   2.2e-17   62.8   0.3     2   115     4   109     3   112 0.92 Bacteriophage lambda head decoration protein D
PseudoU_synth_2      PF00849.17   164 seq123_BIOID47225    -            260   3.5e-30  104.8   0.0   1   1   3.2e-34   4.4e-30  104.5   0.0     2   164    11   170    10   170 0.96 RNA pseudouridylate synthase
PhdYeFM_antitox      PF02604.14    75 seq124_BIOID47225    -             92     8e-25   86.1   0.1   1   1   1.4e-28   9.5e-25   85.8   0.1     1    74    10    82    10    83 0.97 Antitoxin Phd_YefM, type II toxin-antitoxin system
RelB_N               PF12910.2     46 seq124_BIOID47225    -             92   3.4e-21   74.2   0.1   1   1     7e-25   4.8e-21   73.7   0.0     1    46    10    55    10    55 0.99 Antitoxin of toxin-antitoxin stability system N-terminal
N36                  PF11438.3     35 seq125_BIOID47225    -            108   1.1e-24   85.4   4.8   1   1   1.5e-28     2e-24   84.6   3.3     1    35     2    36     2    36 0.99 36-mer N-terminal peptide of the N protein (N36)
Porin_1              PF00267.16   337 seq126_BIOID47225    -            363  2.1e-138  461.1  28.8   1   1  3.4e-142  2.3e-138  460.9  20.0     1   337    27   363    27   363 0.98 Gram-negative porin
Porin_4              PF13609.1    311 seq126_BIOID47225    -            363   9.3e-19   67.9  37.2   1   1   1.8e-22   1.2e-18   67.5  25.8     6   304    13   334     7   341 0.77 Gram-negative porin
Phage_tail_L         PF05100.7    206 seq127_BIOID47225    -            232   1.6e-96  321.2   0.2   1   1  1.3e-100   1.8e-96  321.0   0.2     1   206    29   230    29   230 0.99 Phage minor tail protein L
rve_3                PF13683.1     67 seq128_BIOID47225    -             52   3.7e-12   45.4   0.5   1   1   3.2e-16   4.4e-12   45.2   0.4    15    57     3    45     1    46 0.97 Integrase core domain
YagB_YeeU_YfjZ       PF06154.6    105 seq129_BIOID47225    -            122   3.7e-54  181.2   0.0   1   1   3.2e-58   4.4e-54  181.0   0.0     2   104    16   118    15   119 0.98 YagB/YeeU/YfjZ family
Ferritin             PF00210.19   142 seq131_BIOID47225    -            158     2e-36  124.7   3.1   1   1   1.9e-40   2.6e-36  124.3   2.1     1   142     8   144     8   144 0.97 Ferritin-like domain
AAA_12               PF13087.1    199 seq133_BIOID47225    -           1175   4.1e-24   84.9   0.0   1   1   8.3e-27   1.6e-23   83.0   0.0    29   198   780   973   777   974 0.80 AAA domain
AAA_11               PF13086.1    241 seq133_BIOID47225    -           1175   2.1e-17   63.4   0.6   1   1   4.7e-19   9.2e-16   58.0   0.0     2   237   275   733   274   735 0.81 AAA domain
PLDc_2               PF13091.1    126 seq133_BIOID47225    -           1175   3.1e-11   42.9   0.0   1   1   3.9e-14   7.7e-11   41.7   0.0     1    96  1030  1138  1030  1167 0.85 PLD-like domain
AAA_19               PF13245.1     76 seq133_BIOID47225    -           1175   5.7e-09   35.4   0.2   1   1   1.6e-11   3.1e-08   33.1   0.1     7    68   290   351   285   360 0.74 Part of AAA domain
Phage_cap_E          PF03864.10   329 seq134_BIOID47225    -            342   3.8e-60  203.4   0.0   1   1   3.1e-64   4.2e-60  203.2   0.0     1   329     4   341     4   341 0.93 Phage major capsid protein E
DEAD                 PF00270.24   173 seq135_BIOID47225    -            732   6.9e-19   67.8   0.0   1   1   5.1e-22   2.3e-18   66.1   0.0     4   168   203   362   200   367 0.83 DEAD/DEAH box helicase
Helicase_C           PF00271.26    78 seq135_BIOID47225    -            732     7e-11   41.7   0.0   1   1   1.9e-11   8.7e-08   31.8   0.0    20    78   519   589   501   589 0.80 Helicase conserved C-terminal domain
ResIII               PF04851.10   184 seq135_BIOID47225    -            732   3.2e-10   40.0   0.0   1   1   1.7e-13   7.8e-10   38.7   0.0     3   182   198   359   136   361 0.82 Type III restriction enzyme, res subunit
DSRB                 PF10781.4     62 seq137_BIOID47225    -             62   3.6e-41  138.3   0.2   1   1   2.8e-45   3.9e-41  138.2   0.1     1    61     1    61     1    62 0.98 Dextransucrase DSRB
Sulfatase            PF00884.18   379 seq138_BIOID47225    -            557   6.7e-57  193.0   0.5   1   1   1.3e-60   8.8e-57  192.7   0.3     3   310   248   539   246   554 0.94 Sulfatase
DUF1705              PF08019.7    156 seq138_BIOID47225    -            557   1.7e-45  154.1   9.1   1   1   2.6e-49   1.7e-45  154.1   6.3     2   154    68   221    67   223 0.98 Domain of unknown function (DUF1705)
Potass_KdpF          PF09604.5     25 seq139_BIOID47225    -             67     6e-06   25.8   5.9   1   1   4.4e-10     6e-06   25.8   4.1     2    25    44    67    43    67 0.95 F subunit of K+-transporting ATPase (Potass_KdpF)
MMR_HSR1             PF01926.18   114 seq141_BIOID47225    -            215   5.9e-18   64.8   0.0   1   1   2.3e-21   7.9e-18   64.4   0.0     1   114    33   151    33   169 0.86 50S ribosome-binding GTPase
FeoB_N               PF02421.13   189 seq141_BIOID47225    -            215   4.9e-06   25.7   0.1   1   1   2.7e-09   9.1e-06   24.9   0.1     1   163    32   205    32   213 0.72 Ferrous iron transport protein B
TonB                 PF03544.9     79 seq142_BIOID47225    -            108   1.2e-13   50.9   0.0   1   1   1.1e-17   1.4e-13   50.6   0.0     2    59    33    90    32   104 0.93 Gram-negative bacterial tonB protein
TetR_N               PF00440.18    47 seq143_BIOID47225    -            236     2e-14   52.8   0.2   1   1     3e-18   4.1e-14   51.8   0.2     2    47    51    96    50    96 0.97 Bacterial regulatory proteins, tetR family
MerR_1               PF13411.1     69 seq145_BIOID47225    -            141   5.7e-21   73.9   0.5   1   1   2.1e-24   9.7e-21   73.2   0.3     1    67     2    69     2    70 0.95 MerR HTH family regulatory protein
MerR-DNA-bind        PF09278.6     65 seq145_BIOID47225    -            141   1.3e-20   73.4   6.9   1   1   4.3e-24     2e-20   72.8   4.8     1    65    45   110    45   110 0.97 MerR, DNA binding
MerR                 PF00376.18    38 seq145_BIOID47225    -            141   1.8e-12   46.4   0.0   1   1   7.2e-16   3.3e-12   45.6   0.0     1    38     3    40     3    40 0.99 MerR family regulatory protein
PerC                 PF06069.6     90 seq146_BIOID47225    -            162   4.5e-09   36.1   1.9   1   1   5.5e-13   7.5e-09   35.4   1.3     5    56    98   149    94   154 0.92 PerC transcriptional activator
Hexapep              PF00132.19    36 seq147_BIOID47225    -            230   8.2e-18   62.9  27.8   1   2   2.4e-13   3.2e-09   35.7   3.4     2    35    66    99    65   100 0.96 Bacterial transferase hexapeptide (six repeats)
Hexapep              PF00132.19    36 seq147_BIOID47225    -            230   8.2e-18   62.9  27.8   2   2   1.5e-10   2.1e-06   26.8   1.9     2    34    84   116    83   118 0.91 Bacterial transferase hexapeptide (six repeats)
DUF4415              PF14384.1     62 seq148_BIOID47225    -            100     4e-18   65.1   0.1   1   1   4.3e-22   5.8e-18   64.6   0.1     1    62    37    93    37    93 0.96 Domain of unknown function (DUF4415)
Rop                  PF01815.11    61 seq149_BIOID47225    -             63     2e-31  107.1   8.0   1   1   1.6e-35   2.2e-31  106.9   5.5     1    57     1    57     1    61 0.97 Rop protein
HTH_Tnp_1            PF01527.15    76 seq150_BIOID47225    -            126   3.9e-20   71.4   0.0   1   1   3.9e-24   5.3e-20   71.0   0.0     1    70    10    86    10    92 0.86 Transposase
MmgE_PrpD            PF03972.9    445 seq153_BIOID47225    -            483  2.2e-177  589.5   0.0   1   1  1.9e-181  2.5e-177  589.4   0.0     2   445    14   475    13   475 0.98 MmgE/PrpD family
DUF2002              PF09400.5    111 seq154_BIOID47225    -            114   8.2e-66  218.6   0.2   1   1   6.8e-70   9.3e-66  218.4   0.2     1   110     1   110     1   112 0.99 Protein of unknown function (DUF2002)
LysE                 PF01810.13   191 seq155_BIOID47225    -            212     2e-52  177.1  11.4   1   1   1.7e-56   2.4e-52  176.8   7.9     2   189    19   209    18   211 0.97 LysE type translocator
BPD_transp_1         PF00528.17   185 seq156_BIOID47225    -            281   1.5e-22   79.8  17.9   1   1   1.1e-26   1.5e-22   79.8  12.4     3   183    93   276    91   278 0.94 Binding-protein-dependent transport system inner membrane component
DUF3296              PF11726.3    180 seq159_BIOID47225    -            243   1.8e-44  151.3   0.3   1   1   1.2e-47   1.6e-43  148.2   0.2     2   180    13   234    12   234 0.95 Protein of unknown function (DUF3296)
Phage_H_T_join       PF05521.6     95 seq160_BIOID47225    -            136   7.8e-16   58.0   0.5   1   1   7.2e-20   9.8e-16   57.7   0.4     1    95    21   115    21   115 0.95 Phage head-tail joining protein
OprD                 PF03573.8    391 seq161_BIOID47225    -            421   8.7e-07   27.9   1.5   1   1     2e-10   2.7e-06   26.2   1.1    19   370    43   394    28   418 0.68 outer membrane porin, OprD family
Porin_1              PF00267.16   337 seq164_BIOID47225    -            362    1e-127  425.9  28.6   1   1  1.7e-131  1.2e-127  425.7  19.9     1   337    28   362    28   362 0.97 Gram-negative porin
Porin_4              PF13609.1    311 seq164_BIOID47225    -            362   1.5e-18   67.2  44.1   1   1     4e-22   2.7e-18   66.4  30.6     6   303    13   335     7   362 0.76 Gram-negative porin
Amidase_3            PF01520.13   175 seq165_BIOID47225    -            450   2.8e-49  167.1   0.0   1   1   6.8e-53   4.6e-49  166.4   0.0     1   174   199   418   199   419 0.99 N-acetylmuramoyl-L-alanine amidase
Hydrolase_3          PF08282.7    254 seq166_BIOID47225    -            270   3.9e-68  229.6   0.0   1   1   9.6e-72   4.4e-68  229.5   0.0     1   254     6   264     6   264 0.95 haloacid dehalogenase-like hydrolase
S6PP                 PF05116.8    247 seq166_BIOID47225    -            270   5.4e-16   58.5   0.0   1   2   4.5e-09     2e-05   23.8   0.0     3    79     4    82     2   144 0.79 Sucrose-6F-phosphate phosphohydrolase
S6PP                 PF05116.8    247 seq166_BIOID47225    -            270   5.4e-16   58.5   0.0   2   2     8e-12   3.6e-08   32.8   0.0   144   214   175   244   155   268 0.80 Sucrose-6F-phosphate phosphohydrolase
Hydrolase            PF00702.21   204 seq166_BIOID47225    -            270   9.2e-09   36.0   1.3   1   1     1e-11   4.6e-08   33.7   0.9     1   204     3   232     3   232 0.60 haloacid dehalogenase-like hydrolase
Sulfatase            PF00884.18   379 seq167_BIOID47225    -            551   2.4e-97  326.2   1.2   1   1  4.1e-101   2.8e-97  326.0   0.8     1   377    86   514    86   516 0.97 Sulfatase
Lactamase_B_2        PF12706.2    194 seq168_BIOID47225    -            252   7.3e-15   54.8   0.0   1   1   6.5e-19   8.8e-15   54.6   0.0    28   194    66   223    30   223 0.84 Beta-lactamase superfamily domain
AA_kinase            PF00696.23   241 seq170_BIOID47225    -            449   1.5e-47  162.0   0.1   1   1   4.9e-51   2.2e-47  161.5   0.1     2   240     4   277     3   278 0.80 Amino acid kinase family
ACT                  PF01842.20    66 seq170_BIOID47225    -            449   1.7e-07   30.4   0.0   1   1   2.6e-09   1.2e-05   24.5   0.0    11    42   322   355   316   379 0.74 ACT domain
FMN_red              PF03358.10   152 seq173_BIOID47225    -            198   8.1e-15   54.5   0.0   1   1   3.1e-18   1.1e-14   54.1   0.0    14   144    13   143     2   149 0.85 NADPH-dependent FMN reductase
Flavodoxin_1         PF00258.20   143 seq173_BIOID47225    -            198   2.8e-11   43.4   0.1   1   1   1.4e-14   4.8e-11   42.7   0.0     1   138     6   130     6   135 0.81 Flavodoxin
Flavodoxin_2         PF02525.12   199 seq173_BIOID47225    -            198     1e-05   25.0   0.0   1   1   3.9e-09   1.3e-05   24.6   0.0     2   138     3   117     2   147 0.74 Flavodoxin-like fold
Response_reg         PF00072.19   112 seq174_BIOID47225    -            239   2.6e-29  101.3   0.0   1   1   5.4e-33   3.7e-29  100.8   0.0     1   111     7   116     7   117 0.99 Response regulator receiver domain
Trans_reg_C          PF00486.23    77 seq174_BIOID47225    -            239   5.2e-23   80.6   0.0   1   1   2.1e-26   1.4e-22   79.2   0.0     2    77   157   232   156   232 0.98 Transcriptional regulatory protein, C terminal
Plasmid_Txe          PF06769.8     80 seq175_BIOID47225    -             84   1.1e-42  143.5   0.6   1   1   1.8e-46   1.2e-42  143.4   0.4     1    80     5    84     5    84 0.99 Plasmid encoded toxin Txe
Plasmid_stabil       PF05016.9     90 seq175_BIOID47225    -             84   0.00011   22.4   0.0   1   1   1.7e-08   0.00012   22.3   0.0    16    78    12    77     4    83 0.79 Plasmid stabilisation system protein
NusG                 PF02357.14    92 seq176_BIOID47225    -            181   5.3e-25   87.3   0.0   1   1   1.1e-28   7.7e-25   86.8   0.0     1    92     7   106     7   106 0.92 Transcription termination factor nusG
KOW                  PF00467.24    32 seq176_BIOID47225    -            181   1.3e-08   33.9   0.1   1   1   9.1e-12   6.2e-08   31.7   0.0     1    28   130   161   130   165 0.86 KOW motif
KdpA                 PF03814.10   552 seq177_BIOID47225    -            557  1.2e-243  809.0  30.6   1   1    1e-247  1.4e-243  808.8  21.2     1   552     9   557     9   557 0.99 Potassium-transporting ATPase A subunit
AAA_32               PF13654.1    509 seq178_BIOID47225    -            586   6.6e-18   64.5   0.0   1   1   1.2e-21   8.4e-18   64.1   0.0   322   470   140   287    68   323 0.84 AAA domain
Lon_C                PF05362.8    205 seq178_BIOID47225    -            586   1.4e-10   40.7   0.0   1   1   3.2e-14   2.2e-10   40.1   0.0   108   203   435   541   431   543 0.82 Lon protease (S16) C-terminal proteolytic domain
Enolase_C            PF00113.17   296 seq182_BIOID47225    -            144     1e-58  198.5   0.0   1   1   1.7e-62   1.2e-58  198.3   0.0   158   293     8   143     4   144 0.98 Enolase, C-terminal TIM barrel domain
MAAL_C               PF07476.6    249 seq182_BIOID47225    -            144   4.9e-05   22.2   0.0   1   1   9.5e-09   6.5e-05   21.8   0.0   136   215    23   103    17   112 0.86 Methylaspartate ammonia-lyase C-terminus
DUF898               PF05987.8    339 seq184_BIOID47225    -            395     1e-83  280.9  33.1   1   1   3.4e-87   4.6e-83  278.8  23.0     2   327    11   374    10   387 0.93 Bacterial protein of unknown function (DUF898)
Toluene_X            PF03349.11   427 seq187_BIOID47225    -            448  1.7e-147  491.1  17.0   1   1  1.4e-151  1.9e-147  490.9  11.8     2   427    19   448    18   448 0.98 Outer membrane protein transport protein (OMPP1/FadL/TodX)
SBP_bac_5            PF00496.17   374 seq189_BIOID47225    -            535  1.3e-107  359.8   7.1   1   1  1.1e-111  1.5e-107  359.5   4.9     1   372    73   453    73   455 0.94 Bacterial extracellular solute-binding proteins, family 5 Middle
Ribul_P_3_epim       PF00834.14   201 seq191_BIOID47225    -            225   1.6e-93  311.2   0.0   1   1   2.8e-97   1.9e-93  311.0   0.0     2   200     6   205     5   206 0.99 Ribulose-phosphate 3 epimerase family
Response_reg         PF00072.19   112 seq193_BIOID47225    -            232   5.1e-29  100.4   0.4   1   1   1.2e-32     8e-29   99.8   0.3     1   112     4   112     4   112 0.98 Response regulator receiver domain
Trans_reg_C          PF00486.23    77 seq193_BIOID47225    -            232   1.5e-21   75.9   0.0   1   1   5.1e-25   3.5e-21   74.7   0.0     1    77   152   228   152   228 0.95 Transcriptional regulatory protein, C terminal
ABC_tran             PF00005.22   118 seq194_BIOID47225    -            240   1.9e-26   92.6   0.0   1   1   9.7e-30   2.6e-26   92.1   0.0     1   118    41   165    41   165 0.89 ABC transporter
AAA_21               PF13304.1    303 seq194_BIOID47225    -            240   3.9e-15   56.4   0.0   1   1   1.4e-10   3.9e-07   30.2   0.0   234   298   134   195   130   198 0.95 AAA domain
AAA_16               PF13191.1    166 seq194_BIOID47225    -            240   2.1e-06   28.1   0.2   1   1   1.6e-09   4.3e-06   27.0   0.1    19   103    24   141    14   237 0.69 AAA ATPase domain
GATase_2             PF00310.16   361 seq196_BIOID47225    -            505   3.1e-31  108.2   0.7   1   2   1.5e-07   0.00041   19.0   0.0     1    57     2    47     2    54 0.89 Glutamine amidotransferases class-II
GATase_2             PF00310.16   361 seq196_BIOID47225    -            505   3.1e-31  108.2   0.7   2   2   1.8e-28   4.9e-25   87.8   0.0   183   360    54   210    48   211 0.91 Glutamine amidotransferases class-II
GATase_6             PF13522.1    133 seq196_BIOID47225    -            505   8.9e-18   64.4   0.0   1   1     8e-21   2.2e-17   63.1   0.0     9   132    63   209    52   210 0.80 Glutamine amidotransferase domain
GATase_7             PF13537.1    124 seq196_BIOID47225    -            505   7.6e-16   57.9   0.0   1   1   5.8e-19   1.6e-15   56.8   0.0     4   123    75   215    72   216 0.85 Glutamine amidotransferase domain
Pribosyltran         PF00156.22   125 seq196_BIOID47225    -            505   3.4e-13   49.2   0.1   1   1   2.3e-16   6.2e-13   48.4   0.1    10   123   276   395   269   397 0.91 Phosphoribosyl transferase domain
GATase_4             PF13230.1    272 seq196_BIOID47225    -            505   2.1e-07   29.7   0.0   1   1   1.3e-10   3.6e-07   29.0   0.0    62   167    57   165     1   213 0.71 Glutamine amidotransferases class-II
FhuF                 PF06276.7    163 seq199_BIOID47225    -            283   1.7e-31  109.3   1.3   1   1   1.8e-35   2.4e-31  108.7   0.9     2   162   107   263   106   264 0.97 Ferric iron reductase FhuF-like transporter
UPF0075              PF03702.9    364 seq200_BIOID47225    -            369  8.2e-171  567.7   0.0   1   1  6.8e-175  9.4e-171  567.5   0.0     2   363     5   366     4   367 0.99 Uncharacterised protein family (UPF0075)
PQQ                  PF01011.16    38 seq201_BIOID47225    -            796   2.2e-55  181.4   7.8   1   5   1.7e-11   7.8e-08   31.3   0.0     2    34   226   258   225   262 0.88 PQQ enzyme repeat
PQQ                  PF01011.16    38 seq201_BIOID47225    -            796   2.2e-55  181.4   7.8   2   5   7.3e-09   3.3e-05   23.0   0.0     8    34   361   387   353   391 0.85 PQQ enzyme repeat
PQQ                  PF01011.16    38 seq201_BIOID47225    -            796   2.2e-55  181.4   7.8   3   5   1.2e-11   5.6e-08   31.8   0.0     8    37   439   468   436   469 0.91 PQQ enzyme repeat
PQQ                  PF01011.16    38 seq201_BIOID47225    -            796   2.2e-55  181.4   7.8   4   5   2.7e-11   1.2e-07   30.7   0.0     3    36   662   696   660   698 0.91 PQQ enzyme repeat
PQQ                  PF01011.16    38 seq201_BIOID47225    -            796   2.2e-55  181.4   7.8   5   5   5.8e-10   2.6e-06   26.5   0.0     2    38   722   759   721   759 0.93 PQQ enzyme repeat
PQQ_2                PF13360.1    238 seq201_BIOID47225    -            796   2.7e-28   98.9   0.0   1   2   5.9e-16   2.7e-12   46.5   0.0    25   148   214   379   183   391 0.79 PQQ-like domain
PQQ_2                PF13360.1    238 seq201_BIOID47225    -            796   2.7e-28   98.9   0.0   2   2   9.1e-11   4.2e-07   29.5   0.0     4    86   671   774   669   780 0.77 PQQ-like domain
Phage_cap_E          PF03864.10   329 seq202_BIOID47225    -            342   4.3e-62  209.8   0.0   1   1   3.6e-66   4.9e-62  209.6   0.0     1   329     4   341     4   341 0.92 Phage major capsid protein E
BPD_transp_1         PF00528.17   185 seq204_BIOID47225    -            224   1.2e-18   67.2  19.4   1   1   1.1e-22   1.5e-18   66.8  13.5     1   183    34   223    12   224 0.92 Binding-protein-dependent transport system inner membrane component
Ral                  PF11058.3     66 seq206_BIOID47225    -             66   1.2e-48  162.1   3.7   1   1   9.5e-53   1.3e-48  162.0   2.6     1    66     1    66     1    66 0.99 Antirestriction protein Ral
HTH_Tnp_1            PF01527.15    76 seq208_BIOID47225    -            136     9e-18   63.8   0.3   1   1   3.5e-21   1.6e-17   63.0   0.2     2    74    23   102    22   104 0.89 Transposase
HTH_28               PF13518.1     52 seq208_BIOID47225    -            136     2e-06   27.5   0.3   1   1   1.1e-09   4.9e-06   26.2   0.0     1    43    32    75    32    78 0.93 Helix-turn-helix domain
CENP-B_N             PF04218.8     53 seq208_BIOID47225    -            136   4.2e-05   22.7   0.0   1   1   1.8e-08   8.2e-05   21.8   0.0     3    45    24    67    23    70 0.89 CENP-B N-terminal DNA-binding domain
TraY                 PF05509.6     49 seq210_BIOID47225    -            131   4.4e-38  128.7   0.1   1   2   1.9e-18   2.6e-14   52.5   0.0     2    45    15    58    14    62 0.92 TraY domain
TraY                 PF05509.6     49 seq210_BIOID47225    -            131   4.4e-38  128.7   0.1   2   2   2.7e-25   3.6e-21   74.5   0.0     1    48    70   117    70   118 0.97 TraY domain
DUF932               PF06067.6    239 seq213_BIOID47225    -            298   3.4e-69  232.6   0.0   1   1   3.2e-73   4.4e-69  232.3   0.0     1   239    61   287    61   287 0.99 Domain of unknown function (DUF932)
EAL                  PF00563.15   236 seq215_BIOID47225    -            364   1.3e-58  198.2   0.0   1   1   2.7e-62   1.9e-58  197.6   0.0     3   236   114   348   113   348 0.94 EAL domain
GerE                 PF00196.14    58 seq215_BIOID47225    -            364   6.2e-11   41.3   0.2   1   1   1.9e-14   1.3e-10   40.3   0.1     4    52    27    75    25    79 0.95 Bacterial regulatory proteins, luxR family
ABC_tran             PF00005.22   118 seq216_BIOID47225    -            343   2.1e-27   95.6   0.0   1   1   1.3e-30   4.4e-27   94.6   0.0     1   118    45   169    45   169 0.95 ABC transporter
NIL                  PF09383.5     76 seq216_BIOID47225    -            343   7.6e-23   79.7   0.0   1   1   4.6e-26   1.6e-22   78.7   0.0     4    76   268   340   266   340 0.98 NIL domain
AAA_21               PF13304.1    303 seq216_BIOID47225    -            343   1.3e-12   48.1   0.1   1   1   1.8e-11     6e-08   32.8   0.0   220   298   124   200    87   205 0.84 AAA domain
DrsE                 PF02635.10   117 seq217_BIOID47225    -            128   6.9e-27   93.7   0.1   1   1   5.7e-31   7.8e-27   93.5   0.0     1   117     1   128     1   128 0.96 DsrE/DsrF-like family
Cytochrom_B_N        PF00033.14   188 seq218_BIOID47225    -            211   1.7e-23   82.8  20.0   1   1   3.3e-27   2.3e-23   82.4  13.8     2   188     8   184     7   184 0.88 Cytochrome b(N-terminal)/b6/petB
Ni_hydr_CYTB         PF01292.15   182 seq218_BIOID47225    -            211   3.2e-22   78.6  18.2   1   1   5.9e-26     4e-22   78.3  12.6     1   182     9   184     9   184 0.88 Prokaryotic cytochrome b561
HipA_C               PF07804.7     79 seq219_BIOID47225    -            422   1.8e-21   75.9   0.1   1   1   1.3e-24   5.7e-21   74.3   0.0     1    79   261   343   261   343 0.96 HipA-like C-terminal domain
HipA_N               PF07805.7     82 seq219_BIOID47225    -            422   1.6e-14   53.7   0.0   1   1   6.5e-18     3e-14   52.8   0.0     1    82   184   255   184   255 0.96 HipA-like N-terminal domain
Couple_hipA          PF13657.1     99 seq219_BIOID47225    -            422     3e-05   24.1   0.0   1   1   1.4e-08   6.2e-05   23.1   0.0     8    77    17    95    13   107 0.76 HipA N-terminal domain
Phage_integr_N       PF02899.12    84 seq220_BIOID47225    -            195   4.1e-14   52.3   0.2   1   1   9.6e-17   1.3e-12   47.5   0.0     2    81   102   176   101   178 0.93 Phage integrase, N-terminal SAM-like domain
DUF1219              PF06755.7    117 seq221_BIOID47225    -            125   1.5e-60  201.7   0.0   1   1   1.2e-64   1.7e-60  201.5   0.0     1   113     1   113     1   122 0.98 Protein of unknown function (DUF1219)
MFS_1                PF07690.11   354 seq222_BIOID47225    -            475   4.5e-51  173.5  56.9   1   1   3.5e-50   2.4e-46  158.0  33.4     2   353    17   406    16   407 0.90 Major Facilitator Superfamily
MFS_3                PF05977.8    524 seq222_BIOID47225    -            475   1.1e-06   27.0  27.2   1   1   1.7e-08   0.00012   20.2   7.8    30   175    31   171    10   187 0.83 Transmembrane secretion effector
SNARE_assoc          PF09335.6    123 seq223_BIOID47225    -            142   3.8e-12   46.3   7.5   1   1   2.8e-16   3.8e-12   46.3   5.2     4   119    26   132    21   136 0.82 SNARE associated Golgi protein
TnpB_IS66            PF05717.8    108 seq224_BIOID47225    -            115   7.4e-42  141.0   0.0   1   1   5.9e-46   8.1e-42  140.9   0.0     2   104     7   107     6   111 0.97 IS66 Orf2 like protein
PseudoU_synth_2      PF00849.17   164 seq226_BIOID47225    -            326   8.1e-32  110.2   0.1   1   1   1.8e-35   1.2e-31  109.6   0.1     1   164    92   242    92   242 0.96 RNA pseudouridylate synthase
S4                   PF01479.20    48 seq226_BIOID47225    -            326   6.6e-12   44.5   0.0   1   1   1.8e-15   1.2e-11   43.6   0.0     1    46    18    63    18    64 0.96 S4 domain
PRK                  PF00485.13   194 seq227_BIOID47225    -            368   3.9e-13   49.2   0.0   1   1   5.3e-17   7.2e-13   48.4   0.0     1   148   142   296   142   306 0.87 Phosphoribulokinase / Uridine kinase family
PGM_PMM_I            PF02878.11   138 seq228_BIOID47225    -            445   2.6e-45  153.1   0.0   1   1   1.8e-48   6.1e-45  151.9   0.0     1   134     4   136     4   138 0.98 Phosphoglucomutase/phosphomannomutase, alpha/beta/alpha domain I
PGM_PMM_III          PF02880.11   111 seq228_BIOID47225    -            445   1.8e-31  108.3   0.2   1   1   1.3e-34   4.3e-31  107.1   0.1     1   109   258   367   258   369 0.93 Phosphoglucomutase/phosphomannomutase, alpha/beta/alpha domain III
PGM_PMM_II           PF02879.11   104 seq228_BIOID47225    -            445   3.9e-21   75.2   0.1   1   1   2.5e-24   8.5e-21   74.1   0.0     2   104   157   254   156   254 0.91 Phosphoglucomutase/phosphomannomutase, alpha/beta/alpha domain II
PGM_PMM_IV           PF00408.15    73 seq228_BIOID47225    -            445   7.8e-16   57.7   0.2   1   1   9.5e-19   3.2e-15   55.7   0.2     1    73   373   443   373   443 0.96 Phosphoglucomutase/phosphomannomutase, C-terminal domain
Pantoate_ligase      PF02569.10   280 seq230_BIOID47225    -            283    1e-122  408.1   0.0   1   1  8.4e-127  1.2e-122  408.0   0.0     1   280     1   280     1   280 0.97 Pantoate-beta-alanine ligase
Caudo_TAP            PF02413.12   130 seq231_BIOID47225    -            200   3.9e-27   94.8   1.3   1   1   3.7e-31   5.1e-27   94.4   0.9     1   130    78   199    78   199 0.97 Caudovirales tail fibre assembly protein
FAD_binding_4        PF01565.18   139 seq232_BIOID47225    -            484   3.2e-37  126.9   1.5   1   1   8.3e-41   5.7e-37  126.1   1.0     1   138    51   190    51   191 0.97 FAD binding domain
FAD-oxidase_C        PF02913.14   249 seq232_BIOID47225    -            484     3e-21   75.7   0.1   1   1   2.3e-24   1.6e-20   73.4   0.1     2   247   228   477   227   479 0.79 FAD linked oxidases, C-terminal domain
ATP-synt_ab          PF00006.20   215 seq233_BIOID47225    -            460   2.5e-64  216.6   0.0   1   1   7.8e-68   3.6e-64  216.1   0.0     1   215   129   342   129   342 0.97 ATP synthase alpha/beta family, nucleotide-binding domain
ATP-synt_ab_C        PF00306.22   113 seq233_BIOID47225    -            460   9.9e-28   96.7   0.1   1   1     4e-31   1.8e-27   95.9   0.1     2   109   356   458   355   460 0.94 ATP synthase alpha/beta chain, C terminal domain
ATP-synt_ab_N        PF02874.18    69 seq233_BIOID47225    -            460   3.3e-22   78.3   2.5   1   1   1.5e-25     7e-22   77.3   1.7     1    68     6    72     6    73 0.97 ATP synthase alpha/beta family, beta-barrel domain
EamA                 PF00892.15   126 seq234_BIOID47225    -            295   1.8e-23   82.8  28.6   1   2   6.2e-11   8.4e-07   28.9   6.2     9   124    30   135    22   137 0.86 EamA-like transporter family
EamA                 PF00892.15   126 seq234_BIOID47225    -            295   1.8e-23   82.8  28.6   2   2   1.7e-20   2.4e-16   59.8   8.1     2   123   159   278   158   281 0.90 EamA-like transporter family
DDE_Tnp_ISL3         PF01610.12   248 seq235_BIOID47225    -            285   1.2e-11   44.5   0.0   1   1     3e-15   4.1e-11   42.8   0.0    20   139     4   120     1   165 0.75 Transposase
OmpW                 PF03922.9    192 seq236_BIOID47225    -             35   6.4e-10   38.8   0.0   1   1   4.9e-14   6.7e-10   38.8   0.0   157   192     1    35     1    35 0.97 OmpW family
DUF2169              PF09937.4    297 seq237_BIOID47225    -            348   2.5e-86  289.3   0.0   1   1   2.1e-90   2.9e-86  289.1   0.0     7   297    25   320    19   320 0.94 Uncharacterized protein conserved in bacteria (DUF2169)
SMP_2                PF10144.4    213 seq239_BIOID47225    -            214   4.9e-99  329.5   0.3   1   1  4.1e-103   5.6e-99  329.3   0.2     1   213     1   210     1   210 0.99 Bacterial virulence factor haemolysin
SgrR_N               PF12793.2    115 seq240_BIOID47225    -            566   5.9e-38  129.2   2.0   1   1   1.5e-41     1e-37  128.5   1.4     2   115     6   119     5   119 0.98 Sugar transport-related sRNA regulator N-term
SBP_bac_5            PF00496.17   374 seq240_BIOID47225    -            566   6.3e-19   67.9   0.0   1   1   1.8e-22   1.3e-18   66.9   0.0     2   158   165   303   164   305 0.89 Bacterial extracellular solute-binding proteins, family 5 Middle
YiaAB                PF05360.9     53 seq241_BIOID47225    -            127   1.3e-17   62.9  13.5   1   1   6.5e-20   8.9e-16   57.0   3.9     2    51    19    68    18    70 0.95 yiaA/B two helix domain
gpW                  PF02831.10    68 seq242_BIOID47225    -             68   4.7e-32  109.2   1.4   1   1   3.8e-36   5.1e-32  109.1   0.9     1    68     1    68     1    68 0.99 gpW
FCD                  PF07729.7    125 seq244_BIOID47225    -            229   7.4e-24   84.3   9.5   1   1   1.7e-27   1.1e-23   83.7   6.6     3   123    99   218    97   220 0.94 FCD domain
GntR                 PF00392.16    64 seq244_BIOID47225    -            229   1.6e-14   52.9   0.1   1   1   5.7e-18   3.9e-14   51.7   0.0     3    64     7    68     5    68 0.95 Bacterial regulatory proteins, gntR family
DUF331               PF03889.8     39 seq247_BIOID47225    -             72   3.2e-21   74.1   0.6   1   1   3.1e-25   4.2e-21   73.8   0.4     1    37     9    45     9    47 0.97 Domain of unknown function
Arginase             PF00491.16   275 seq249_BIOID47225    -            306   2.4e-83  279.5   0.5   1   1   2.1e-87   2.8e-83  279.3   0.3     1   274    33   297    33   298 0.92 Arginase family
Dam                  PF05869.6    181 seq250_BIOID47225    -            217   1.2e-64  216.9   0.0   1   1     1e-68   1.4e-64  216.7   0.0     2   181    15   207    14   207 0.98 DNA N-6-adenine-methyltransferase (Dam)
DLH                  PF01738.13   218 seq251_BIOID47225    -            291   9.2e-76  253.8   0.0   1   1   4.2e-79   1.1e-75  253.5   0.0     1   217    64   287    64   288 0.99 Dienelactone hydrolase family
Abhydrolase_5        PF12695.2    142 seq251_BIOID47225    -            291   1.5e-15   57.0   0.1   1   1   8.4e-19   2.3e-15   56.4   0.0     2   142    81   259    80   259 0.76 Alpha/beta hydrolase family
Abhydrolase_6        PF12697.2    228 seq251_BIOID47225    -            291     3e-12   46.7   2.3   1   1   1.5e-09   4.1e-06   26.7   0.0   162   221   196   264   184   270 0.74 Alpha/beta hydrolase family
BAAT_C               PF08840.6    213 seq251_BIOID47225    -            291   3.6e-08   33.2   0.1   1   1   7.1e-09     2e-05   24.3   0.1   111   177   210   274   195   288 0.82 BAAT / Acyl-CoA thioester hydrolase C terminal
Multi_Drug_Res       PF00893.14    93 seq253_BIOID47225    -            117   2.4e-34  117.5   5.1   1   1   6.7e-38     3e-34  117.2   3.5     2    93    10   101     9   101 0.99 Small Multidrug Resistance protein
EmrE                 PF13536.1    113 seq253_BIOID47225    -            117   5.6e-07   29.6  10.2   1   1   1.5e-10   6.7e-07   29.3   7.0    36   106    38   110    12   115 0.85 Multidrug resistance efflux transporter
EamA                 PF00892.15   126 seq253_BIOID47225    -            117   1.1e-05   25.3   9.0   1   1   2.9e-09   1.3e-05   25.1   6.2    60   125    43   109     7   110 0.88 EamA-like transporter family
AIRS_C               PF02769.17   153 seq254_BIOID47225    -            350   6.7e-35  120.2   0.0   1   1   1.5e-38     1e-34  119.6   0.0     2   147   182   343   181   349 0.96 AIR synthase related protein, C-terminal domain
AIRS                 PF00586.19    96 seq254_BIOID47225    -            350     3e-18   65.7   0.1   1   1   7.5e-22   5.1e-18   64.9   0.1     4    96    51   147    25   147 0.91 AIR synthase related protein, N-terminal domain
NAD_binding_10       PF13460.1    183 seq255_BIOID47225    -            274   3.2e-15   56.5   0.0   1   1   1.5e-18   5.2e-15   55.8   0.0     1   181     4   201     4   203 0.82 NADH(P)-binding
Epimerase            PF01370.16   236 seq255_BIOID47225    -            274   2.9e-11   43.1   0.0   1   1   5.7e-13   1.9e-09   37.1   0.0     8   236    10   213     4   213 0.74 NAD dependent epimerase/dehydratase family
UDPG_MGDP_dh_N       PF03721.9    185 seq255_BIOID47225    -            274   4.3e-07   29.3   0.0   1   1     5e-10   1.7e-06   27.4   0.0     1   133     2   125     2   136 0.76 UDP-glucose/GDP-mannose dehydrogenase family, NAD binding domain
NAD_binding_2        PF03446.10   162 seq255_BIOID47225    -            274   8.9e-06   25.5   0.0   1   1   3.8e-09   1.3e-05   25.0   0.0     1   101     1   120     1   131 0.69 NAD binding domain of 6-phosphogluconate dehydrogenase
CTP_transf_2         PF01467.21   157 seq256_BIOID47225    -            213   1.1e-41  142.3   0.0   1   1   9.7e-46   1.3e-41  142.1   0.0     1   157     7   187     7   187 0.98 Cytidylyltransferase
UPF0061              PF02696.9    487 seq258_BIOID47225    -            478  2.2e-216  718.7   0.1   1   1  1.8e-220  2.4e-216  718.5   0.1     1   487     1   454     1   454 0.99 Uncharacterized ACR, YdiU/UPF0061 family
DeoRC                PF00455.17   162 seq264_BIOID47225    -            262   3.3e-47  159.9   0.4   1   1   2.8e-50   4.8e-47  159.4   0.3     4   161    80   237    78   238 0.99 DeoR C terminal sensor domain
HTH_DeoR             PF08220.7     57 seq264_BIOID47225    -            262   1.5e-23   81.9   1.6   1   1   8.5e-27   1.5e-23   81.9   1.1     1    56    11    66    11    67 0.97 DeoR-like helix-turn-helix domain
HTH_11               PF08279.7     55 seq264_BIOID47225    -            262   2.9e-10   39.5   0.1   1   1     4e-13   6.8e-10   38.3   0.1     2    44    12    53    11    60 0.89 HTH domain
HTH_20               PF12840.2     61 seq264_BIOID47225    -            262   6.8e-08   32.0   1.3   1   1   3.1e-10   5.3e-07   29.2   0.1     3    57     3    57     2    61 0.88 Helix-turn-helix domain
HTH_27               PF13463.1     68 seq264_BIOID47225    -            262   8.3e-07   29.1   0.1   1   1   1.1e-09   1.8e-06   28.0   0.1     2    50     9    56     9    67 0.92 Winged helix DNA-binding domain
GntR                 PF00392.16    64 seq264_BIOID47225    -            262     7e-07   28.4   0.1   1   1     1e-09   1.7e-06   27.2   0.1    27    62    27    62    19    64 0.91 Bacterial regulatory proteins, gntR family
MarR                 PF01047.17    59 seq264_BIOID47225    -            262   4.3e-06   26.2   0.1   1   1   4.8e-09   8.2e-06   25.3   0.0     8    50    15    57     9    59 0.94 MarR family
HHA                  PF05321.6     57 seq267_BIOID47225    -             46   6.3e-22   77.3   0.1   1   1     5e-26   6.8e-22   77.2   0.0    15    57     1    43     1    43 0.98 Haemolysin expression modulating protein
GreA_GreB            PF01272.14    77 seq269_BIOID47225    -            136   1.9e-18   65.7   0.0   1   1     2e-22   2.7e-18   65.3   0.0     2    77    50   126    49   126 0.97 Transcription elongation factor, GreA/GreB, C-term
Prok-JAB             PF14464.1    105 seq272_BIOID47225    -            247   9.2e-20   70.0   0.2   1   1   2.4e-23   1.6e-19   69.2   0.1     4    96     4    98     1   108 0.93 Prokaryotic homologs of the JAB domain
NLPC_P60             PF00877.14   105 seq272_BIOID47225    -            247   8.6e-14   51.1   0.0   1   1   1.7e-17   1.2e-13   50.6   0.0     1   104   111   223   111   224 0.93 NlpC/P60 family
Phage_integrase      PF00589.17   173 seq273_BIOID47225    -             99   4.6e-15   55.5   0.0   1   1   3.9e-19   5.3e-15   55.3   0.0     3    87     9    89     7    96 0.96 Phage integrase family
Histone_HNS          PF00816.16    93 seq274_BIOID47225    -            134   2.5e-20   72.6   6.9   1   1   2.6e-24   3.5e-20   72.1   4.3     5    93    28   129    24   129 0.87 H-NS histone family
Glucosamine_iso      PF01182.15   199 seq278_BIOID47225    -            240   7.6e-16   58.3   0.0   1   1   1.1e-19   1.5e-15   57.3   0.0     5   198    12   206     9   207 0.77 Glucosamine-6-phosphate isomerases/6-phosphogluconolactonase
PRD                  PF00874.15    90 seq279_BIOID47225    -            426   4.4e-25   87.5   0.0   1   2   3.5e-13   4.8e-09   36.1   0.0     2    89   131   217   130   218 0.97 PRD domain
PRD                  PF00874.15    90 seq279_BIOID47225    -            426   4.4e-25   87.5   0.0   2   2   2.6e-17   3.5e-13   49.3   0.0     2    89   240   328   239   329 0.97 PRD domain
Flavodoxin_1         PF00258.20   143 seq281_BIOID47225    -            149   1.7e-25   89.5   0.0   1   1   1.4e-29     2e-25   89.3   0.0     1   141     6   138     6   140 0.89 Flavodoxin
NAD_binding_1        PF00175.16   109 seq283_BIOID47225    -            248   5.9e-17   62.0   0.0   1   1   1.2e-20   8.5e-17   61.5   0.0     1   109   111   223   111   223 0.90 Oxidoreductase NAD-binding domain
FAD_binding_6        PF00970.19    99 seq283_BIOID47225    -            248   3.1e-10   39.9   0.0   1   1     9e-14   6.1e-10   38.9   0.0     9    90    14    90     6    98 0.85 Oxidoreductase FAD-binding domain
rve                  PF00665.21   120 seq284_BIOID47225    -            301   1.4e-23   83.1   0.1   1   1   6.8e-27   3.1e-23   82.0   0.0     3   119   123   243   121   244 0.97 Integrase core domain
rve_3                PF13683.1     67 seq284_BIOID47225    -            301   2.5e-17   62.0   0.1   1   1   1.8e-20     8e-17   60.4   0.0     2    67   216   281   215   281 0.97 Integrase core domain
HTH_21               PF13276.1     60 seq284_BIOID47225    -            301   8.8e-17   60.7   2.0   1   1   8.3e-19   3.8e-15   55.5   0.4     6    57    49   106    45   109 0.79 HTH-like domain
ABC_membrane         PF00664.18   275 seq285_BIOID47225    -            600   7.7e-20   71.3   2.7   1   1     3e-23     1e-19   70.9   1.9     4   272    27   296    25   299 0.85 ABC transporter transmembrane region
ABC_tran             PF00005.22   118 seq285_BIOID47225    -            600   1.5e-17   63.9   0.0   1   1   1.2e-20   4.1e-17   62.5   0.0     1   118   384   509   384   509 0.84 ABC transporter
AAA_16               PF13191.1    166 seq285_BIOID47225    -            600   4.5e-07   30.2   0.3   1   1   3.2e-10   1.1e-06   29.0   0.2    20   157   368   525   356   538 0.61 AAA ATPase domain
Peripla_BP_4         PF13407.1    258 seq286_BIOID47225    -            318   1.6e-43  148.7   7.2   1   1   4.5e-47     2e-43  148.4   5.0     1   243    26   274    26   287 0.91 Periplasmic binding protein domain
Peripla_BP_1         PF00532.16   279 seq286_BIOID47225    -            318     5e-15   55.3   0.2   1   1   1.4e-18   6.2e-15   55.0   0.1    15   224    37   253    25   298 0.84 Periplasmic binding proteins and sugar binding domain of LacI family
AIRC                 PF00731.15   150 seq288_BIOID47225    -            169   2.5e-66  221.4   2.0   1   1   2.1e-70   2.8e-66  221.2   1.4     2   150     9   159     8   159 0.99 AIR carboxylase
Mur_ligase_M         PF08245.7    189 seq289_BIOID47225    -            457   4.5e-17   62.5   0.0   1   1   1.4e-20   6.4e-17   62.1   0.0     1   189   108   291   108   291 0.77 Mur ligase middle domain
Mur_ligase           PF01225.20    83 seq289_BIOID47225    -            457   9.2e-16   57.5   0.0   1   1   4.7e-19   2.1e-15   56.4   0.0     1    80     2   100     2   103 0.96 Mur ligase family, catalytic domain
Mur_ligase_C         PF02875.16    91 seq289_BIOID47225    -            457   1.5e-10   40.8   0.0   1   1   1.3e-13     6e-10   38.9   0.0     2    50   312   361   311   390 0.83 Mur ligase family, glutamate ligase domain
PPDK_N               PF01326.14   329 seq290_BIOID47225    -            792   2.4e-99  332.3   1.8   1   1    1e-101   4.7e-98  328.1   1.8     3   313    20   348    18   361 0.96 Pyruvate phosphate dikinase, PEP/pyruvate binding domain
PEP-utilizers_C      PF02896.13   294 seq290_BIOID47225    -            792   2.8e-59  200.3   0.0   1   1     1e-62   4.6e-59  199.5   0.0    16   291   480   789   468   792 0.90 PEP-utilising enzyme, TIM barrel domain
PEP-utilizers        PF00391.18    81 seq290_BIOID47225    -            792   2.9e-27   93.9   0.4   1   1   1.6e-30   7.4e-27   92.6   0.3     4    81   382   457   379   460 0.90 PEP-utilising enzyme, mobile domain
Fer4_11              PF13247.1     99 seq291_BIOID47225    -            180     8e-16   57.6  22.0   1   1   2.8e-14   3.5e-11   42.7   5.2     7    59    60   110    55   115 0.93 4Fe-4S dicluster domain
Fer4_9               PF13187.1     55 seq291_BIOID47225    -            180   1.1e-12   47.9  29.8   1   1   1.5e-10   1.9e-07   31.1   7.7     1    54    93   156    93   157 0.88 4Fe-4S dicluster domain
Fer4                 PF00037.22    24 seq291_BIOID47225    -            180   5.6e-13   47.7  42.8   1   1   4.1e-11   5.1e-08   32.0   2.2     2    23    88   109    87   110 0.91 4Fe-4S binding domain
Fer4_7               PF12838.2     52 seq291_BIOID47225    -            180   1.5e-12   47.5  33.9   1   1   2.2e-11   2.7e-08   33.9   7.8     1    52    93   156    93   156 0.74 4Fe-4S dicluster domain
Fer4_6               PF12837.2     24 seq291_BIOID47225    -            180   3.2e-12   45.6  41.1   1   1   2.8e-09   3.5e-06   26.5   2.0     2    23    87   108    86   109 0.92 4Fe-4S binding domain
Fer4_2               PF12797.2     22 seq291_BIOID47225    -            180   1.4e-11   43.5  37.6   1   1   6.6e-10   8.2e-07   28.4   1.6     7    22    91   106    84   106 0.85 4Fe-4S binding domain
Fer4_10              PF13237.1     52 seq291_BIOID47225    -            180   2.9e-10   39.6  45.0   1   1   1.6e-09     2e-06   27.4   8.9     6    52    60   105    55   105 0.91 4Fe-4S dicluster domain
Fer4_3               PF12798.2     15 seq291_BIOID47225    -            180   7.3e-07   29.1  44.6   1   3   0.00059      0.74   10.4   2.1     1    15    63    79    63    79 0.91 4Fe-4S binding domain
Fer4_3               PF12798.2     15 seq291_BIOID47225    -            180   7.3e-07   29.1  44.6   2   3   1.3e-05     0.016   15.6   4.8     1    15    94   108    94   108 0.98 4Fe-4S binding domain
Fer4_3               PF12798.2     15 seq291_BIOID47225    -            180   7.3e-07   29.1  44.6   3   3   1.3e-05     0.016   15.6   3.3     1    15   136   156   136   156 0.97 4Fe-4S binding domain
Fer4_4               PF12800.2     17 seq291_BIOID47225    -            180   2.5e-06   27.2  40.8   1   2   0.00026      0.33   11.3   3.5     2    14    15    27    14    29 0.93 4Fe-4S binding domain
Fer4_4               PF12800.2     17 seq291_BIOID47225    -            180   2.5e-06   27.2  40.8   2   2   1.2e-07   0.00015   21.7   2.5     1    17    91   107    91   107 0.93 4Fe-4S binding domain
DDE_Tnp_IS66         PF03050.9    271 seq294_BIOID47225    -            472   4.1e-71  239.2   0.9   1   1   2.1e-74   7.3e-71  238.4   0.0     1   209   186   411   186   420 0.97 Transposase IS66 family
DDE_Tnp_IS66_C       PF13817.1     39 seq294_BIOID47225    -            472   3.8e-19   68.2   0.1   1   1     3e-22     1e-18   66.9   0.0     1    39   428   466   428   466 0.98 IS66 C-terminal element
HTH_Tnp_IS66         PF13005.2     59 seq294_BIOID47225    -            472   2.9e-17   62.1   0.7   1   1   1.6e-20   5.4e-17   61.2   0.5     3    59   126   180   124   180 0.95 putative Helix-turn-helix domain of transposase IS66
LZ_Tnp_IS66          PF13007.2     78 seq294_BIOID47225    -            472   3.3e-13   49.9   3.2   1   1   9.7e-17   3.3e-13   49.9   2.2     1    77    49   121    49   122 0.82 Transposase C of IS166 homeodomain
DrsE                 PF02635.10   117 seq296_BIOID47225    -            119   1.1e-19   70.5   0.0   1   1     9e-24   1.2e-19   70.3   0.0     1   117     2   119     2   119 0.96 DsrE/DsrF-like family
TraA                 PF05513.6    119 seq297_BIOID47225    -            121   1.9e-59  198.9  11.7   1   1   1.5e-63   2.1e-59  198.7   8.1     1   119     1   120     1   120 0.98 TraA
DUF333               PF03891.10    50 seq299_BIOID47225    -             84   9.5e-21   73.2   0.1   1   1   8.5e-25   1.2e-20   72.9   0.0     1    50    31    79    31    79 0.98 Domain of unknown function (DUF333)
CRCB                 PF02537.10   117 seq300_BIOID47225    -            127   2.8e-29  101.2  12.7   1   1   2.3e-33   3.2e-29  101.0   8.8     2   116     6   118     5   119 0.95 CrcB-like protein
Pertactin            PF03212.9    121 seq303_BIOID47225    -            161   4.4e-12   45.6   0.2   1   1   1.3e-15   8.7e-12   44.7   0.1    80   120    24    64     5    65 0.88 Pertactin
Autotransporter      PF03797.14   265 seq303_BIOID47225    -            161   3.6e-05   23.1   0.6   1   1   1.1e-08   7.4e-05   22.1   0.4     3    49   107   156   105   160 0.88 Autotransporter beta-domain
PTS_EIIA_2           PF00359.17   142 seq304_BIOID47225    -            147   7.4e-27   93.6   0.0   1   1   5.8e-31   7.9e-27   93.6   0.0    12   140    16   145     5   147 0.90 Phosphoenolpyruvate-dependent sugar phosphotransferase system, EIIA 2
PPC                  PF04151.10    70 seq305_BIOID47225    -            133   1.8e-07   31.9   0.4   1   1   2.5e-11   3.4e-07   31.0   0.3     1    68    48   111    48   113 0.85 Bacterial pre-peptidase C-terminal domain
FAD_binding_3        PF01494.14   356 seq307_BIOID47225    -            400   1.4e-29  103.1   0.1   1   1   1.3e-32   3.4e-29  101.8   0.0     2   351     4   345     3   349 0.76 FAD binding domain
Lycopene_cycl        PF05834.7    374 seq307_BIOID47225    -            400   5.4e-09   35.3   5.5   1   1   6.3e-10   1.7e-06   27.0   3.8     1   309     5   340     5   360 0.75 Lycopene cyclase protein
DUF1398              PF07166.6    125 seq308_BIOID47225    -            141   1.2e-62  209.2   8.1   1   1   9.8e-67   1.3e-62  209.0   5.6     1   125     8   132     8   132 0.99 Protein of unknown function (DUF1398)
DUF1971              PF09313.6     82 seq309_BIOID47225    -            119   8.4e-29   99.0   0.0   1   1     8e-33   1.1e-28   98.6   0.0     1    82    12    97    12    97 0.98 Domain of unknown function (DUF1971)
Multi_Drug_Res       PF00893.14    93 seq310_BIOID47225    -            121   5.5e-26   90.7  12.2   1   1   5.6e-30   7.6e-26   90.2   8.5     2    92     4    94     3    95 0.98 Small Multidrug Resistance protein
HATPase_c            PF02518.21   111 seq312_BIOID47225    -            450   2.1e-23   82.0   0.0   1   1   1.3e-26   5.7e-23   80.6   0.0     4   110   335   438   332   439 0.96 Histidine kinase-, DNA gyrase B-, and HSP90-like ATPase
HAMP                 PF00672.20    70 seq312_BIOID47225    -            450   2.4e-11   43.5   6.2   1   1   1.9e-14   8.8e-11   41.7   0.0     4    67   163   226   160   229 0.93 HAMP domain
HisKA                PF00512.20    68 seq312_BIOID47225    -            450   6.9e-11   41.8   0.1   1   1   3.4e-14   1.6e-10   40.7   0.1     2    66   234   291   233   293 0.89 His Kinase A (phospho-acceptor) domain
Ribosomal_L11_N      PF03946.9     60 seq313_BIOID47225    -            142   3.2e-32  109.6   0.3   1   1   8.7e-36   5.9e-32  108.7   0.2     1    60     8    67     8    67 0.99 Ribosomal protein L11, N-terminal domain
Ribosomal_L11        PF00298.14    69 seq313_BIOID47225    -            142   6.6e-29   99.7   2.9   1   1   1.8e-32   1.2e-28   98.8   2.0     1    69    72   140    72   140 0.99 Ribosomal protein L11, RNA binding domain
YiaAB                PF05360.9     53 seq314_BIOID47225    -            145   1.4e-44  149.2  15.1   1   2   1.1e-27   1.6e-23   81.9   1.5     1    53    12    64    12    64 0.99 yiaA/B two helix domain
YiaAB                PF05360.9     53 seq314_BIOID47225    -            145   1.4e-44  149.2  15.1   2   2   5.2e-25   7.2e-21   73.3   3.7     1    53    75   127    75   127 0.98 yiaA/B two helix domain
Glu_cys_ligase       PF04262.9    377 seq315_BIOID47225    -            518  4.4e-181  601.2   0.0   1   1    4e-185  5.5e-181  600.9   0.0     2   377     7   381     6   381 0.99 Glutamate-cysteine ligase
ABC_tran             PF00005.22   118 seq317_BIOID47225    -            356   3.2e-22   79.0   0.0   1   1   2.6e-25   7.2e-22   77.8   0.0     1   117    44   162    44   163 0.91 ABC transporter
TOBE_2               PF08402.5     75 seq317_BIOID47225    -            356   2.3e-09   36.9   0.1   1   1   3.5e-12   9.6e-09   35.0   0.0     1    75   278   348   278   348 0.92 TOBE domain
DUF258               PF03193.11   161 seq317_BIOID47225    -            356   1.5e-05   24.1   0.0   1   1   9.8e-09   2.7e-05   23.3   0.0    15    67     8    62     1    69 0.80 Protein of unknown function, DUF258
TonB_dep_Rec         PF00593.19   276 seq318_BIOID47225    -            700     8e-39  134.0  11.7   1   1   1.2e-42     8e-39  134.0   8.1     2   275   449   695   448   696 0.98 TonB dependent receptor
Plug                 PF07715.10   108 seq318_BIOID47225    -            700   5.7e-23   81.1   2.1   1   1   1.9e-26   1.3e-22   80.0   1.5     3   108    41   151    39   151 0.96 TonB-dependent Receptor Plug Domain
HAD_2                PF13419.1    176 seq320_BIOID47225    -            252   2.9e-30  105.7   0.0   1   1   1.4e-33   3.9e-30  105.2   0.0     1   175    10   209    10   210 0.78 Haloacid dehalogenase-like hydrolase
Hydrolase            PF00702.21   204 seq320_BIOID47225    -            252   4.4e-21   76.2   0.1   1   1     2e-24   5.5e-21   75.9   0.1     1   204     7   204     7   204 0.80 haloacid dehalogenase-like hydrolase
Hydrolase_like       PF13242.1     75 seq320_BIOID47225    -            252     4e-12   45.5   0.0   1   1   3.1e-15   8.5e-12   44.5   0.0     3    75   166   235   164   235 0.90 HAD-hyrolase-like
HAD                  PF12710.2    191 seq320_BIOID47225    -            252   1.2e-11   44.9   0.0   1   1   6.2e-15   1.7e-11   44.5   0.0     1   191    10   201    10   201 0.59 haloacid dehalogenase-like hydrolase
HATPase_c            PF02518.21   111 seq322_BIOID47225    -            457     1e-25   89.4   0.0   1   1   2.3e-28   7.9e-25   86.6   0.0     2   110   346   453   345   454 0.97 Histidine kinase-, DNA gyrase B-, and HSP90-like ATPase
HisKA                PF00512.20    68 seq322_BIOID47225    -            457   9.8e-15   54.1   3.5   1   1   2.9e-18   9.8e-15   54.1   2.4     1    67   238   299   238   300 0.95 His Kinase A (phospho-acceptor) domain
HAMP                 PF00672.20    70 seq322_BIOID47225    -            457   8.2e-13   48.2   0.1   1   1   2.4e-16   8.2e-13   48.2   0.1     2    70   165   234   164   234 0.96 HAMP domain
HATPase_c_3          PF13589.1    137 seq322_BIOID47225    -            457   5.7e-07   29.1   0.0   1   1   3.4e-10   1.2e-06   28.1   0.0     3    82   350   424   348   430 0.88 Histidine kinase-, DNA gyrase B-, and HSP90-like ATPase
Methyltransf_26      PF13659.1    117 seq323_BIOID47225    -            187   1.3e-11   44.3   0.1   1   1   6.8e-15   2.3e-11   43.6   0.0     2   114    52   147    51   150 0.90 Methyltransferase domain
Methyltransf_18      PF12847.2    112 seq323_BIOID47225    -            187   8.8e-08   32.6   0.0   1   1   5.3e-11   1.8e-07   31.5   0.0     4   109    53   146    50   148 0.89 Methyltransferase domain
MTS                  PF05175.9    170 seq323_BIOID47225    -            187   1.4e-06   27.6   0.0   1   1   5.6e-10   1.9e-06   27.2   0.0    32   141    51   149    42   166 0.85 Methyltransferase small domain
RrnaAD               PF00398.15   262 seq323_BIOID47225    -            187     2e-06   26.9   0.0   1   1   7.5e-10   2.6e-06   26.5   0.0     9   113    29   128    24   148 0.89 Ribosomal RNA adenine dimethylase
Phage_integrase      PF00589.17   173 seq324_BIOID47225    -            102   2.5e-14   53.2   0.0   1   1   2.3e-18   3.1e-14   52.9   0.0   107   172     7    71     3    72 0.94 Phage integrase family
ABC_tran             PF00005.22   118 seq327_BIOID47225    -            241   2.8e-27   95.3   0.0   1   1   5.7e-31   3.9e-27   94.8   0.0     1   118    41   165    41   165 0.95 ABC transporter
CobU                 PF02283.11   167 seq330_BIOID47225    -            181   2.5e-62  209.0   0.2   1   1   2.1e-66   2.8e-62  208.8   0.1     1   167     3   180     3   180 0.97 Cobinamide kinase / cobinamide phosphate guanyltransferase
Packaging_FI         PF14000.1    125 seq332_BIOID47225    -            140   6.4e-41  139.3   3.2   1   1   5.3e-45   7.2e-41  139.1   2.2     1   125    19   137    19   137 0.98 DNA packaging protein FI
CRCB                 PF02537.10   117 seq333_BIOID47225    -            126   3.1e-28   97.9  10.0   1   1   2.5e-32   3.5e-28   97.7   6.9     2   116     6   118     5   119 0.95 CrcB-like protein
Amidase              PF01425.16   435 seq334_BIOID47225    -            487   1.4e-79  267.8   0.0   1   1   1.5e-83   2.1e-79  267.3   0.0     2   432    26   465    25   468 0.87 Amidase
Trans_reg_C          PF00486.23    77 seq337_BIOID47225    -            512     8e-18   64.0   0.0   1   1   1.1e-21   1.5e-17   63.1   0.0     1    77    24   100    24   100 0.96 Transcriptional regulatory protein, C terminal
DEDD_Tnp_IS110       PF01548.12   144 seq338_BIOID47225    -            398   1.2e-27   96.1   0.6   1   1   3.1e-31   2.1e-27   95.4   0.1     1   144    13   158    13   158 0.99 Transposase
Transposase_20       PF02371.11    87 seq338_BIOID47225    -            398   2.1e-22   78.9   0.2   1   1   1.2e-25   7.9e-22   77.0   0.3     3    86   277   358   275   359 0.95 Transposase IS116/IS110/IS902 family
ParBc                PF02195.13    90 seq339_BIOID47225    -            323   8.7e-10   38.4   0.0   1   1   1.4e-13     2e-09   37.3   0.0    11    88    78   152    69   154 0.91 ParB-like nuclease domain
Arc                  PF03869.9     50 seq341_BIOID47225    -             82   5.3e-11   41.8   0.3   1   1     7e-15   9.5e-11   41.0   0.2     9    42    12    45    10    50 0.94 Arc-like DNA binding domain
SBP_bac_3            PF00497.15   225 seq343_BIOID47225    -            285   4.8e-72  241.7   0.7   1   1   4.2e-76   5.8e-72  241.4   0.5     2   224    63   280    62   281 0.97 Bacterial extracellular solute-binding proteins, family 3
FdhE                 PF04216.7    293 seq344_BIOID47225    -            309  1.1e-113  379.7   0.9   1   1  9.4e-118  1.3e-113  379.5   0.6     5   293    19   304     9   304 0.98 Protein involved in formate dehydrogenase formation
BPD_transp_2         PF02653.11   267 seq346_BIOID47225    -            323   1.5e-38  132.1  39.2   1   1   1.1e-42   1.5e-38  132.1  27.2     4   265    38   307    35   309 0.93 Branched-chain amino acid transport system / permease component
Ral                  PF11058.3     66 seq347_BIOID47225    -             66   4.5e-49  163.5   3.6   1   1   3.6e-53   4.9e-49  163.4   2.5     1    66     1    66     1    66 0.99 Antirestriction protein Ral
PBP                  PF01161.15   145 seq348_BIOID47225    -            183     1e-35  122.6   0.1   1   1   9.4e-40   1.3e-35  122.2   0.1     3   143    34   180    32   181 0.92 Phosphatidylethanolamine-binding protein
ABC_membrane_2       PF06472.10   282 seq349_BIOID47225    -            552   1.9e-48  164.8  10.0   1   1   5.6e-52   2.5e-48  164.4   6.9    11   281     6   292     2   293 0.95 ABC transporter transmembrane region 2
SbmA_BacA            PF05992.7    315 seq349_BIOID47225    -            552   8.5e-34  117.0  16.8   1   1   1.5e-36   6.9e-33  114.0  11.6     8   312    22   341    16   344 0.82 SbmA/BacA-like family
ABC_tran             PF00005.22   118 seq349_BIOID47225    -            552   9.1e-10   38.8   0.0   1   1   5.5e-13   2.5e-09   37.4   0.0    64   118   385   506   208   506 0.70 ABC transporter
Thiolase_N           PF00108.18   264 seq350_BIOID47225    -            393  5.4e-110  366.3   1.6   1   1  1.5e-113  6.8e-110  366.0   1.1     1   263     1   261     1   262 0.99 Thiolase, N-terminal domain
Thiolase_C           PF02803.13   123 seq350_BIOID47225    -            393   5.6e-53  177.4   0.3   1   1   2.5e-56   1.1e-52  176.4   0.2     2   123   270   391   269   391 0.98 Thiolase, C-terminal domain
ketoacyl-synt        PF00109.21   255 seq350_BIOID47225    -            393   2.5e-06   27.0   2.4   1   1   6.2e-10   2.8e-06   26.8   0.3   170   209    81   120    79   136 0.87 Beta-ketoacyl synthase, N-terminal domain
Wzz                  PF02706.10   152 seq351_BIOID47225    -            327   1.8e-17   63.4   5.8   1   1   1.4e-21   1.8e-17   63.4   4.0     1   121    17   185    17   206 0.77 Chain length determinant protein
Aminotran_3          PF00202.16   339 seq352_BIOID47225    -            406  1.7e-125  418.2   0.0   1   1    3e-129  2.1e-125  417.9   0.0     3   338    29   347    27   348 0.99 Aminotransferase class-III
Aminotran_1_2        PF00155.16   363 seq352_BIOID47225    -            406   8.5e-07   28.1   0.0   1   1   1.8e-10   1.2e-06   27.6   0.0   104   332   155   368    75   396 0.79 Aminotransferase class I and II
Isochorismatase      PF00857.15   174 seq353_BIOID47225    -            208   1.5e-24   86.7   0.0   1   1   2.7e-28   3.7e-24   85.4   0.0     2   172    14   165    13   166 0.92 Isochorismatase family
DUF1956              PF09209.6    125 seq354_BIOID47225    -            227   1.7e-37  128.0   1.2   1   1   6.3e-41   4.3e-37  126.7   0.3     2   125   100   222    99   222 0.96 Domain of unknown function (DUF1956)
TetR_N               PF00440.18    47 seq354_BIOID47225    -            227   1.6e-13   49.9   0.6   1   1   2.4e-17   1.6e-13   49.9   0.4     1    47    21    66    21    66 0.97 Bacterial regulatory proteins, tetR family
QRPTase_C            PF01729.14   169 seq355_BIOID47225    -            297   3.2e-65  218.6   0.1   1   1   6.1e-69   4.2e-65  218.2   0.1     1   169   131   295   131   295 0.99 Quinolinate phosphoribosyl transferase, C-terminal domain
QRPTase_N            PF02749.11    88 seq355_BIOID47225    -            297   1.4e-27   95.1   0.0   1   1     8e-31   5.5e-27   93.3   0.0     4    88    43   129    41   129 0.98 Quinolinate phosphoribosyl transferase, N-terminal domain
DUF445               PF04286.7    367 seq357_BIOID47225    -            426  9.7e-105  350.9   2.3   1   1  8.1e-109  1.1e-104  350.7   1.6     1   366    44   417    44   418 0.99 Protein of unknown function (DUF445)
DcuC                 PF03606.10   463 seq358_BIOID47225    -            461  4.6e-138  460.2  49.6   1   1  7.7e-142  5.2e-138  460.0  34.4     2   462     6   451     5   452 0.99 C4-dicarboxylate anaerobic carrier
DctM                 PF06808.7    416 seq358_BIOID47225    -            461   1.6e-08   33.4  42.4   1   1   2.4e-12   1.6e-08   33.4  29.4    97   412   124   449   117   453 0.79 DctM-like transporters
NTP_transferase      PF00483.18   248 seq361_BIOID47225    -            478     2e-84  282.6   0.0   1   1   1.3e-87   4.4e-84  281.5   0.0     2   247     8   295     7   296 0.97 Nucleotidyl transferase
MannoseP_isomer      PF01050.13   151 seq361_BIOID47225    -            478   4.8e-76  253.3   2.0   1   1   2.7e-79   9.1e-76  252.4   1.4     1   151   323   473   323   473 0.99 Mannose-6-phosphate isomerase
Cupin_2              PF07883.6     71 seq361_BIOID47225    -            478   4.4e-11   41.9   0.9   1   1   6.1e-14   2.1e-10   39.8   0.1     3    70   390   457   388   458 0.89 Cupin domain
NTP_transf_3         PF12804.2    179 seq361_BIOID47225    -            478   2.1e-09   37.7   0.1   1   1   2.5e-12   8.7e-09   35.6   0.1     2   111     9   135     8   252 0.71 MobA-like NTP transferase domain
MS_channel           PF00924.13   206 seq362_BIOID47225    -            741   2.7e-44  150.8   1.8   1   1   3.9e-48   5.4e-44  149.8   1.2     2   205   515   714   514   715 0.98 Mechanosensitive ion channel
Glyco_transf_9       PF01075.12   247 seq363_BIOID47225    -            371   1.4e-07   30.8   0.0   1   1   2.3e-11   3.2e-07   29.7   0.0   127   220   249   339   189   363 0.75 Glycosyltransferase family 9 (heptosyltransferase)
SDH_alpha            PF03313.10   283 seq364_BIOID47225    -            436   7.4e-73  244.9  15.1   1   1   5.4e-77   7.4e-73  244.9  10.4     4   281    52   429    48   433 0.97 Serine dehydratase alpha chain
DUF2058              PF09831.4    177 seq365_BIOID47225    -            179     6e-64  215.0   9.4   1   1     5e-68   6.8e-64  214.8   6.5     1   177     5   179     5   179 0.99 Uncharacterized protein conserved in bacteria (DUF2058)
BPL_LplA_LipB        PF03099.14   125 seq366_BIOID47225    -            338   3.2e-23   81.9   0.0   1   1   1.6e-26   1.1e-22   80.2   0.0     1   125    46   158    46   158 0.94 Biotin/lipoate A/B protein ligase family
Lip_prot_lig_C       PF10437.4     86 seq366_BIOID47225    -            338   7.8e-23   79.8   0.0   1   1   1.3e-25   8.7e-22   76.4   0.0     1    86   248   333   248   333 0.97 Bacterial lipoate protein ligase C-terminus
DsrH                 PF04077.7     88 seq367_BIOID47225    -             95     2e-29  100.9   0.0   1   1   1.7e-33   2.3e-29  100.7   0.0     1    88     7    93     7    93 0.98 DsrH like protein
Ribosomal_L27        PF01016.14    81 seq368_BIOID47225    -             85   1.6e-39  133.3   2.9   1   1   1.3e-43   1.8e-39  133.2   2.0     1    80     2    82     2    83 0.98 Ribosomal L27 protein
rve                  PF00665.21   120 seq369_BIOID47225    -            186   7.6e-19   67.8   0.0   1   1   2.2e-22     1e-18   67.4   0.0    11   120     1   105     1   105 0.89 Integrase core domain
rve_3                PF13683.1     67 seq369_BIOID47225    -            186   5.7e-14   51.2   0.0   1   1     2e-17   9.1e-14   50.6   0.0     2    67    77   145    76   145 0.97 Integrase core domain
rve_2                PF13333.1     52 seq369_BIOID47225    -            186   3.9e-05   23.5   0.1   1   1   1.4e-08   6.3e-05   22.8   0.0    17    47   114   148    95   152 0.84 Integrase core domain
Iso_dh               PF00180.15   348 seq370_BIOID47225    -            364  4.6e-140  466.3   0.0   1   1  3.8e-144  5.2e-140  466.2   0.0     1   348     7   356     7   356 0.99 Isocitrate/isopropylmalate dehydrogenase
Acetyltransf_8       PF13523.1    152 seq372_BIOID47225    -            315   1.8e-51  173.8   0.7   1   1   2.2e-55     3e-51  173.1   0.5     1   152   145   302   145   302 0.92 Acetyltransferase (GNAT) domain
LexA_DNA_bind        PF01726.11    65 seq373_BIOID47225    -            108   1.6e-19   69.0   0.0   1   1   1.6e-23   2.1e-19   68.7   0.0     1    65     1    65     1    65 0.99 LexA DNA binding domain
TraL                 PF07178.6     95 seq374_BIOID47225    -            103   4.3e-37  125.9   0.2   1   1   3.5e-41   4.8e-37  125.7   0.2     1    95     9   103     9   103 0.99 TraL protein
DGOK                 PF05035.7    287 seq376_BIOID47225    -            292     8e-98  326.6   0.2   1   1  6.6e-102     9e-98  326.4   0.1     1   286     9   287     9   288 0.97 2-keto-3-deoxy-galactonokinase
Response_reg         PF00072.19   112 seq381_BIOID47225    -            218   4.3e-30  103.9   0.1   1   1   1.5e-33   6.9e-30  103.2   0.1     1   111     4   115     4   116 0.98 Response regulator receiver domain
GerE                 PF00196.14    58 seq381_BIOID47225    -            218   3.5e-22   77.3   2.1   1   1   9.9e-26   4.5e-22   77.0   0.1     2    58   148   204   147   204 0.98 Bacterial regulatory proteins, luxR family
Sigma70_r4_2         PF08281.7     54 seq381_BIOID47225    -            218   1.6e-06   27.3   0.3   1   1   7.2e-10   3.3e-06   26.3   0.1     9    50   148   188   147   192 0.92 Sigma-70, region 4
DUF770               PF05591.7    158 seq382_BIOID47225    -            167   2.2e-48  163.6   0.2   1   1   1.9e-52   2.5e-48  163.4   0.1     3   156    10   162     8   164 0.98 Protein of unknown function (DUF770)
YebF                 PF13995.1     89 seq383_BIOID47225    -            122   4.1e-37  125.9   0.3   1   1   3.7e-41   5.1e-37  125.6   0.2     2    89    33   120    32   120 0.98 YebF-like protein
EamA                 PF00892.15   126 seq384_BIOID47225    -            306   1.6e-25   89.4  39.4   1   2   9.2e-16   6.3e-12   45.5  11.0     1   124    21   137    21   138 0.80 EamA-like transporter family
EamA                 PF00892.15   126 seq384_BIOID47225    -            306   1.6e-25   89.4  39.4   2   2   4.1e-17   2.8e-13   49.8  10.8     1   124   160   292   160   294 0.94 EamA-like transporter family
TPT                  PF03151.11   153 seq384_BIOID47225    -            306   1.9e-07   30.7  25.0   1   1   3.8e-09   2.6e-05   23.8   8.7     1   149   151   290   151   291 0.91 Triose-phosphate Transporter family
ATP-grasp            PF02222.17   172 seq386_BIOID47225    -            355   8.7e-56  187.8   0.0   1   1   1.6e-59   1.1e-55  187.5   0.0     2   171    88   253    86   254 0.97 ATP-grasp domain
ATP-grasp_4          PF13535.1    184 seq386_BIOID47225    -            355   2.1e-09   37.2   0.0   1   1   6.1e-13   4.2e-09   36.3   0.0     4   179    79   243    76   248 0.84 ATP-grasp domain
AlaDh_PNT_C          PF01262.16   168 seq387_BIOID47225    -            528   7.2e-57  191.4   1.4   1   1   2.4e-60   1.1e-56  190.9   1.0     2   168   165   329   164   329 0.98 Alanine dehydrogenase/PNT, C-terminal domain
AlaDh_PNT_N          PF05222.10   136 seq387_BIOID47225    -            528   2.1e-52  176.5   0.0   1   1   9.7e-56   4.4e-52  175.5   0.0     1   136    22   155    22   155 0.99 Alanine dehydrogenase/PNT, N-terminal domain
DUF3814              PF12769.2     87 seq387_BIOID47225    -            528   1.8e-37  127.2   7.5   1   1   9.8e-41   4.5e-37  125.9   4.8     3    87   445   527   443   527 0.96 Domain of unknown function (DUF3814)
Multi_Drug_Res       PF00893.14    93 seq388_BIOID47225    -            109   6.2e-29  100.2   6.5   1   1   5.4e-33   7.4e-29   99.9   4.5     3    93     6    99     4    99 0.96 Small Multidrug Resistance protein
GreA_GreB_N          PF03449.10    74 seq389_BIOID47225    -            158   1.8e-32  111.0   1.1   1   1   3.6e-36   2.4e-32  110.6   0.8     4    74     3    74     1    74 0.97 Transcription elongation factor, N-terminal
GreA_GreB            PF01272.14    77 seq389_BIOID47225    -            158     8e-29   99.0   0.5   1   1   1.6e-32   1.1e-28   98.6   0.3     3    77    83   157    80   157 0.97 Transcription elongation factor, GreA/GreB, C-term
CLP_protease         PF00574.18   182 seq390_BIOID47225    -            178   1.5e-14   53.9   0.0   1   1   1.4e-18     2e-14   53.5   0.0    21   180     8   165     2   167 0.83 Clp protease
DUF3520              PF12034.3    183 seq391_BIOID47225    -            580   9.1e-69  231.1   0.1   1   1   3.3e-72   9.1e-69  231.1   0.1     1   182   397   575   397   576 0.97 Domain of unknown function (DUF3520)
vWF_A                PF12450.3    101 seq391_BIOID47225    -            580   5.4e-35  119.0   0.0   1   1     2e-38   5.4e-35  119.0   0.0     7   101   103   204    97   204 0.91 von Willebrand factor
VWA_2                PF13519.1    172 seq391_BIOID47225    -            580   1.7e-22   80.2   0.5   1   1   6.2e-26   1.7e-22   80.2   0.4     1   169   221   391   221   394 0.83 von Willebrand factor type A domain
VWA                  PF00092.23   179 seq391_BIOID47225    -            580   7.8e-22   77.7   0.5   1   1   6.8e-25   1.9e-21   76.4   0.4     1   174   221   389   221   399 0.91 von Willebrand factor type A domain
VWA_3                PF13768.1    156 seq391_BIOID47225    -            580     9e-16   57.8   0.8   1   1   5.3e-19   1.4e-15   57.1   0.0     2   155   221   379   220   380 0.85 von Willebrand factor type A domain
PTS_EIIC             PF02378.13   321 seq392_BIOID47225    -            462   9.4e-22   77.1  31.8   1   1   1.4e-25   9.4e-22   77.1  22.0     2   321    19   277    18   278 0.93 Phosphotransferase system, EIIC
PTS_IIB              PF02302.12    90 seq392_BIOID47225    -            462   1.2e-12   47.9   0.2   1   1   4.4e-16     3e-12   46.6   0.0     1    90   372   455   372   455 0.94 PTS system, Lactose/Cellobiose specific IIB subunit
DUF187               PF02638.10   401 seq396_BIOID47225    -            439    2e-173  576.3   0.1   1   1  1.6e-177  2.3e-173  576.1   0.1     1   401     3   431     3   431 0.99 Uncharacterised BCR, COG1649
HI0933_like          PF03486.9    409 seq397_BIOID47225    -            397  6.9e-156  518.7   0.0   1   1    4e-159  7.8e-156  518.5   0.0     2   408     5   392     4   393 0.98 HI0933-like protein
Pyr_redox_3          PF13738.1    203 seq397_BIOID47225    -            397     3e-11   43.6   0.0   1   1   3.9e-14   7.6e-11   42.3   0.0     1   141     7   166     7   189 0.71 Pyridine nucleotide-disulphide oxidoreductase
FAD_binding_2        PF00890.19   421 seq397_BIOID47225    -            397   1.6e-10   40.3   2.5   1   1   6.1e-10   1.2e-06   27.5   0.2     1    45     5    49     5    56 0.94 FAD binding domain
Pyr_redox_2          PF07992.9    200 seq397_BIOID47225    -            397   4.7e-09   36.3   0.0   1   1   1.7e-11   3.2e-08   33.5   0.0     1   197     5   370     5   373 0.72 Pyridine nucleotide-disulphide oxidoreductase
NAD_binding_8        PF13450.1     68 seq397_BIOID47225    -            397   2.2e-05   24.2   1.1   1   1   2.5e-08   4.8e-05   23.1   0.8     1    32     8    39     8    50 0.95 NAD(P)-binding Rossmann-like domain
Ribosomal_L1         PF00687.16   221 seq398_BIOID47225    -            234   9.2e-50  168.8   0.2   1   1   7.9e-54   1.1e-49  168.6   0.2    13   220    28   220     8   221 0.90 Ribosomal protein L1p/L10e family
Packaging_FI         PF14000.1    125 seq399_BIOID47225    -            143   4.8e-40  136.5   0.4   1   1     4e-44   5.5e-40  136.3   0.2     1   125    19   140    19   140 0.95 DNA packaging protein FI
DUF3053              PF11254.3    229 seq400_BIOID47225    -            250   1.1e-97  325.6   2.3   1   1  9.2e-102   1.3e-97  325.5   1.6     1   228    22   248    22   249 0.99 Protein of unknown function (DUF3053)
DUF2238              PF09997.4    143 seq401_BIOID47225    -            216   2.4e-59  198.7   0.8   1   1   2.5e-63   3.4e-59  198.2   0.5     1   143    41   182    41   182 0.99 Predicted membrane protein (DUF2238)
Porin_1              PF00267.16   337 seq402_BIOID47225    -            380  2.5e-143  477.3  30.0   1   1  4.2e-147  2.8e-143  477.1  20.8     1   337    49   380    49   380 0.98 Gram-negative porin
Porin_4              PF13609.1    311 seq402_BIOID47225    -            380   1.2e-21   77.4  37.7   1   1   2.6e-25   1.8e-21   76.8  26.1     1   304    30   351    29   357 0.75 Gram-negative porin
UxaC                 PF02614.9    469 seq403_BIOID47225    -            470    4e-227  754.2   0.2   1   1  3.3e-231  4.5e-227  754.0   0.1     1   467     1   468     1   470 0.99 Glucuronate isomerase
OmpA                 PF00691.15    97 seq405_BIOID47225    -            262   1.9e-15   56.8   0.1   1   1   5.5e-19   7.5e-15   55.0   0.0     1    92   121   214   121   218 0.84 OmpA family
YecM                 PF06185.7    186 seq407_BIOID47225    -            190     3e-78  261.2   0.0   1   1   2.5e-82   3.4e-78  261.0   0.0     2   186     8   187     7   187 0.98 YecM protein
Omptin               PF01278.15   295 seq409_BIOID47225    -            317  1.7e-136  453.9   9.4   1   1  1.4e-140    2e-136  453.8   6.5     5   295    25   317    20   317 0.99 Omptin family
Phage_attach         PF05354.6    117 seq410_BIOID47225    -            129   3.6e-59  197.3   0.1   1   1     6e-63   4.1e-59  197.1   0.0     1   117    13   129    13   129 1.00 Phage Head-Tail Attachment
Gifsy-2              PF13856.1     95 seq410_BIOID47225    -            129   2.2e-28   98.1   0.0   1   1   3.8e-32   2.6e-28   97.8   0.0     1    95    16   117    16   117 0.98 ATP-binding sugar transporter from pro-phage
His_Phos_2           PF00328.17   347 seq411_BIOID47225    -            413   3.6e-39  134.9   0.0   1   1   3.1e-43   4.3e-39  134.7   0.0     1   344    30   359    30   364 0.85 Histidine phosphatase superfamily (branch 2)
LysR_substrate       PF03466.15   209 seq412_BIOID47225    -            316   4.7e-24   84.5   0.1   1   1   8.5e-28   5.8e-24   84.2   0.0     2   206    96   298    95   301 0.93 LysR substrate binding domain
HTH_1                PF00126.22    60 seq412_BIOID47225    -            316   3.7e-13   48.8   0.0   1   1   1.4e-16   9.4e-13   47.5   0.0     3    59    14    70    12    71 0.95 Bacterial regulatory helix-turn-helix protein, lysR family
Orn_Arg_deC_N        PF02784.11   251 seq413_BIOID47225    -            420   1.8e-66  223.8   0.0   1   1   3.2e-70   2.2e-66  223.5   0.0     1   251    32   276    32   276 0.97 Pyridoxal-dependent decarboxylase, pyridoxal binding domain
Orn_DAP_Arg_deC      PF00278.17   116 seq413_BIOID47225    -            420   1.4e-20   73.0   0.0   1   1   3.4e-24   2.3e-20   72.3   0.0     1   115   279   396   279   397 0.95 Pyridoxal-dependent decarboxylase, C-terminal sheet domain
Lambda_tail_I        PF06805.7     82 seq414_BIOID47225    -            180   9.6e-14   50.8   0.0   1   1   1.2e-17   1.6e-13   50.1   0.0    25    82     2    64     1    64 0.98 Bacteriophage lambda tail assembly protein I
Aminotran_1_2        PF00155.16   363 seq415_BIOID47225    -            396   1.1e-95  320.5   0.0   1   1    9e-100   1.2e-95  320.4   0.0     3   363    28   392    26   392 0.98 Aminotransferase class I and II
Usp                  PF00582.21   140 seq416_BIOID47225    -            144   4.4e-26   91.6   0.5   1   1   3.7e-30     5e-26   91.4   0.4     1   140     3   144     3   144 0.97 Universal stress protein family
DDE_Tnp_ISL3         PF01610.12   248 seq417_BIOID47225    -             53   6.5e-06   25.7   0.0   1   1   4.8e-10   6.6e-06   25.7   0.0   203   248     5    48     1    48 0.91 Transposase
Cu-oxidase_4         PF02578.10   233 seq419_BIOID47225    -            243   2.1e-78  262.4   0.0   1   1   1.8e-82   2.4e-78  262.3   0.0     2   233    20   242    19   242 0.97 Multi-copper polyphenol oxidoreductase laccase
Xan_ur_permease      PF00860.15   389 seq420_BIOID47225    -            470   3.8e-45  153.9  48.1   1   1   3.5e-49   4.8e-45  153.6  33.3     3   387    58   431    56   433 0.94 Permease family
BPD_transp_1         PF00528.17   185 seq421_BIOID47225    -            217   7.8e-21   74.3  19.9   1   1   5.7e-25   7.8e-21   74.3  13.8     2   181    32   216    31   217 0.85 Binding-protein-dependent transport system inner membrane component
HATPase_c            PF02518.21   111 seq423_BIOID47225    -            606   9.6e-24   83.1   0.0   1   1   3.8e-27   2.6e-23   81.7   0.0     2   109   495   599   494   601 0.98 Histidine kinase-, DNA gyrase B-, and HSP90-like ATPase
HisKA                PF00512.20    68 seq423_BIOID47225    -            606   1.8e-06   27.7   0.9   1   1   2.6e-10   1.8e-06   27.7   0.6     2    65   385   449   384   451 0.90 His Kinase A (phospho-acceptor) domain
DUF2528              PF10800.3    102 seq425_BIOID47225    -            122   1.8e-48  162.9   0.6   1   1   1.5e-52   2.1e-48  162.7   0.4     1   101    14   121    14   122 0.98 Protein of unknown function (DUF2528)
Mannitol_dh_C        PF08125.8    245 seq426_BIOID47225    -            483   1.2e-79  266.8   0.0   1   1   2.4e-83   1.6e-79  266.4   0.0     2   244   204   458   203   459 0.98 Mannitol dehydrogenase C-terminal domain
Mannitol_dh          PF01232.18   151 seq426_BIOID47225    -            483   8.2e-42  142.5   0.0   1   1   2.6e-45   1.8e-41  141.4   0.0     2   150    17   172    16   173 0.98 Mannitol dehydrogenase Rossmann domain
OKR_DC_1             PF01276.15   417 seq430_BIOID47225    -            711  2.8e-200  665.1   0.0   1   1  7.4e-204  3.4e-200  664.8   0.0     1   417   101   543   101   543 1.00 Orn/Lys/Arg decarboxylase, major domain
OKR_DC_1_C           PF03711.10   137 seq430_BIOID47225    -            711   6.9e-52  175.0   0.0   1   1   5.6e-55   2.6e-51  173.1   0.0     1   135   568   699   568   701 0.98 Orn/Lys/Arg decarboxylase, C-terminal domain
OKR_DC_1_N           PF03709.10   115 seq430_BIOID47225    -            711   8.3e-14   51.5   0.0   1   1   3.7e-17   1.7e-13   50.5   0.0     1   114     4    94     4    95 0.89 Orn/Lys/Arg decarboxylase, N-terminal domain
Ldh_1_N              PF00056.18   142 seq431_BIOID47225    -            312   2.9e-48  163.0   0.9   1   1   6.1e-52   4.1e-48  162.5   0.6     1   141     1   144     1   145 0.97 lactate/malate dehydrogenase, NAD binding domain
Ldh_1_C              PF02866.13   174 seq431_BIOID47225    -            312   7.4e-48  162.4   0.0   1   1   1.5e-51     1e-47  161.9   0.0     1   174   147   310   147   310 0.99 lactate/malate dehydrogenase, alpha/beta C-terminal domain
Radical_SAM          PF04055.16   166 seq432_BIOID47225    -            474   7.4e-30  104.1   0.0   1   1   2.7e-33   1.2e-29  103.4   0.0     1   166   151   325   151   325 0.97 Radical SAM superfamily
UPF0004              PF00919.15    98 seq432_BIOID47225    -            474   7.8e-29   99.2   0.0   1   1     3e-32   1.4e-28   98.4   0.0     1    98     4   104     4   104 0.95 Uncharacterized protein family UPF0004
TRAM                 PF01938.15    61 seq432_BIOID47225    -            474   4.7e-20   71.0   0.1   1   1   2.3e-23   1.1e-19   69.9   0.1     1    61   378   440   378   440 0.96 TRAM domain
DNA_mis_repair       PF01119.14   119 seq433_BIOID47225    -            615   4.9e-37  125.9   0.0   1   1   2.5e-40   8.6e-37  125.1   0.0     2   118   213   330   212   331 0.95 DNA mismatch repair protein, C-terminal domain
MutL_C               PF08676.6    144 seq433_BIOID47225    -            615   6.3e-23   80.8   1.5   1   1     2e-26   6.9e-23   80.7   0.1     2   134   435   563   434   572 0.92 MutL C terminal dimerisation domain
HATPase_c_3          PF13589.1    137 seq433_BIOID47225    -            615   9.9e-14   51.0   0.0   1   1   5.1e-17   1.7e-13   50.2   0.0     4   103    24   123    21   142 0.80 Histidine kinase-, DNA gyrase B-, and HSP90-like ATPase
HATPase_c            PF02518.21   111 seq433_BIOID47225    -            615   4.7e-11   42.2   0.1   1   1   3.6e-14   1.2e-10   40.9   0.0     2    72    19    87    18   148 0.78 Histidine kinase-, DNA gyrase B-, and HSP90-like ATPase
RusA                 PF05866.6    116 seq434_BIOID47225    -            129   6.6e-21   74.7   0.0   1   1   5.6e-25   7.6e-21   74.5   0.0     1   115     5   120     5   121 0.92 Endodeoxyribonuclease RusA
Ribosomal_S12        PF00164.20   122 seq435_BIOID47225    -            144   5.1e-56  187.2   2.1   1   1   4.5e-60   6.1e-56  186.9   1.5     2   122    23   143    22   143 0.99 Ribosomal protein S12
TraE                 PF05309.6    187 seq436_BIOID47225    -            188   1.4e-73  245.8   0.6   1   1   1.2e-77   1.6e-73  245.7   0.4     1   187     1   187     1   187 0.99 TraE protein
DUF4150              PF13665.1    110 seq438_BIOID47225    -            479   1.4e-23   82.7   0.8   1   1   3.6e-27   2.5e-23   81.9   0.5     3   109    14   116    12   117 0.95 Domain of unknown function (DUF4150)
Peptidase_C39        PF03412.10   131 seq438_BIOID47225    -            479   4.6e-07   29.6   0.0   1   1   2.4e-10   1.6e-06   27.8   0.0     3   122   352   474   350   477 0.84 Peptidase C39 family
MliC                 PF09864.4     72 seq439_BIOID47225    -            107   2.3e-19   68.7   0.0   1   1   2.1e-23   2.9e-19   68.4   0.0     1    72    33   100    33   100 0.94 Membrane-bound lysozyme-inhibitor of c-type lysozyme
SBP_bac_9            PF01297.12   256 seq440_BIOID47225    -            304   1.2e-67  227.7   0.0   1   1     1e-71   1.4e-67  227.5   0.0     1   254    32   295    32   297 0.92 Periplasmic solute binding protein family
CobS                 PF02654.10   235 seq442_BIOID47225    -            247   4.2e-82  275.1  13.8   1   1   3.5e-86   4.7e-82  274.9   9.5     1   235     5   246     5   246 0.99 Cobalamin-5-phosphate synthase
AMP-binding          PF00501.23   418 seq447_BIOID47225    -            628   1.8e-91  306.4   0.0   1   1   4.7e-95   2.2e-91  306.2   0.0     1   418    85   525    85   525 0.96 AMP-binding enzyme
DUF3448              PF11930.3     82 seq447_BIOID47225    -            628   4.3e-26   90.3   0.3   1   1   1.6e-29   7.5e-26   89.5   0.2     7    79     3    75     1    78 0.95 Domain of unknown function (DUF3448)
DUF4009              PF13193.1     41 seq447_BIOID47225    -            628   9.1e-15   53.6   0.0   1   1   5.8e-18   2.7e-14   52.2   0.0     3    41   575   615   573   615 0.96 Domain of unknown function (DUF4009)
Microcin             PF03526.8     55 seq448_BIOID47225    -            111   1.4e-07   30.8   0.0   1   1   1.8e-11   2.5e-07   30.0   0.0    18    55    44    79    34    79 0.93 Colicin E1 (microcin) immunity protein
NUDIX                PF00293.23   135 seq450_BIOID47225    -            186   1.2e-08   34.5   0.0   1   1   1.1e-12   1.6e-08   34.1   0.0     2    66    47   109    46   175 0.73 NUDIX domain
Nitroreductase       PF00881.19   165 seq451_BIOID47225    -            189   2.1e-25   89.3   0.1   1   1   1.8e-29   2.4e-25   89.1   0.0     2   164    14   167    13   168 0.95 Nitroreductase family
DUF2635              PF10948.3     47 seq452_BIOID47225    -             56   2.3e-21   74.6   2.2   1   1   1.9e-25   2.6e-21   74.5   1.5     1    46     3    48     3    49 0.98 Protein of unknown function (DUF2635)
DUF1656              PF07869.7     58 seq453_BIOID47225    -             90   1.5e-20   72.6  10.5   1   1   1.5e-24     2e-20   72.1   7.3     2    58    29    85    28    85 0.97 Protein of unknown function (DUF1656)
Transgly_assoc       PF04226.8     48 seq455_BIOID47225    -             82   1.5e-16   60.0  12.4   1   1   1.1e-20   1.5e-16   60.0   8.6     1    47    33    81    33    82 0.97 Transglycosylase associated protein
Formyl_trans_N       PF00551.14   181 seq457_BIOID47225    -            212   7.5e-66  221.0   0.0   1   1   6.3e-70   8.6e-66  220.8   0.0     1   181     1   181     1   181 0.99 Formyl transferase
MFS_1                PF07690.11   354 seq458_BIOID47225    -            450   1.5e-54  185.0  52.6   1   1   3.4e-51   1.5e-47  161.9  19.6     1   275    25   318    25   325 0.87 Major Facilitator Superfamily
Sugar_tr             PF00083.19   451 seq458_BIOID47225    -            450   5.2e-08   31.7  47.9   1   1   1.3e-10     6e-07   28.2  33.2    16   435    21   434    13   439 0.77 Sugar (and other) transporter
MFS_2                PF13347.1    427 seq458_BIOID47225    -            450   1.1e-07   30.5  12.3   1   1   2.4e-11   1.1e-07   30.5   8.5   150   343   156   377   145   381 0.89 MFS/sugar transport protein
HTH_18               PF12833.2     81 seq460_BIOID47225    -            265   2.5e-16   59.4   0.1   1   1   7.5e-20   5.1e-16   58.4   0.1     1    80   184   261   184   262 0.97 Helix-turn-helix domain
THF_DHG_CYH_C        PF02882.14   161 seq461_BIOID47225    -            288   1.3e-68  229.0   0.1   1   1   3.6e-72   2.5e-68  228.1   0.1     1   157   124   279   124   283 0.99 Tetrahydrofolate dehydrogenase/cyclohydrolase, NAD(P)-binding domain
THF_DHG_CYH          PF00763.18   117 seq461_BIOID47225    -            288   1.1e-41  141.4   0.1   1   1   2.5e-45   1.7e-41  140.7   0.1     1   117     4   121     4   121 0.99 Tetrahydrofolate dehydrogenase/cyclohydrolase, catalytic domain
Isochorismatase      PF00857.15   174 seq463_BIOID47225    -            222   2.8e-48  163.9   0.0   1   1   2.4e-52   3.3e-48  163.7   0.0     1   172    20   213    20   215 0.96 Isochorismatase family
dTDP_sugar_isom      PF00908.12   177 seq464_BIOID47225    -            185   1.7e-76  255.3   0.0   1   1   1.4e-80   1.9e-76  255.2   0.0     2   176     4   178     3   179 0.98 dTDP-4-dehydrorhamnose 3,5-epimerase
tRNA-synt_1b         PF00579.20   292 seq467_BIOID47225    -            334   2.4e-88  295.9   0.0   1   1   2.1e-92   2.8e-88  295.6   0.0     5   291     3   285     1   286 0.98 tRNA synthetases class I (W and Y)
DUF3440              PF11922.3    181 seq468_BIOID47225    -            428   1.2e-57  194.2   1.0   1   1   2.4e-58   1.1e-54  184.6   0.7     1   181   260   413   260   413 0.97 Domain of unknown function (DUF3440)
PAPS_reduct          PF01507.14   174 seq468_BIOID47225    -            428   9.6e-17   61.2   0.2   1   2   3.3e-10   1.5e-06   28.0   0.0     3    51    53   105    51   116 0.88 Phosphoadenosine phosphosulfate reductase family
PAPS_reduct          PF01507.14   174 seq468_BIOID47225    -            428   9.6e-17   61.2   0.2   2   2   4.2e-11   1.9e-07   30.9   0.0   101   164   183   258   177   260 0.85 Phosphoadenosine phosphosulfate reductase family
Phage_sheath_1       PF04984.9    464 seq469_BIOID47225    -            498   2.2e-75  253.7   7.1   1   1   1.8e-79   2.4e-75  253.6   4.9     2   463     8   489     1   490 0.96 Phage tail sheath protein
ABC_tran             PF00005.22   118 seq471_BIOID47225    -            504   3.4e-35  120.8   0.0   1   2   7.7e-24   2.1e-20   73.1   0.0     1   118    47   172    47   172 0.93 ABC transporter
ABC_tran             PF00005.22   118 seq471_BIOID47225    -            504   3.4e-35  120.8   0.0   2   2   2.4e-15   6.4e-12   45.7   0.0     1   117   296   427   296   428 0.88 ABC transporter
ParA                 PF10609.4     81 seq472_BIOID47225    -            379     4e-36  122.6   0.4   1   1     3e-39   8.2e-36  121.6   0.3     1    81   226   306   226   306 0.99 ParA/MinD ATPase like
CbiA                 PF01656.18   195 seq472_BIOID47225    -            379   4.6e-18   65.2   0.1   1   1   2.8e-21   7.5e-18   64.5   0.1     1   157   120   288   120   291 0.77 CobQ/CobB/MinD/ParA nucleotide binding domain
AAA_31               PF13614.1    157 seq472_BIOID47225    -            379   1.1e-10   41.5   0.0   1   1   5.3e-13   1.4e-09   37.9   0.0     1    53   118   170   118   248 0.79 AAA domain
MipZ                 PF09140.6    261 seq472_BIOID47225    -            379     2e-08   33.5   0.0   1   1   1.3e-11   3.7e-08   32.6   0.0     2   117   119   245   118   273 0.68 ATPase MipZ
DUF877               PF05943.7    423 seq473_BIOID47225    -            494  7.6e-183  607.6   0.0   1   1  6.4e-187  8.8e-183  607.4   0.0     1   422    67   491    67   492 1.00 Protein of unknown function (DUF877)
HlyD                 PF00529.15   306 seq475_BIOID47225    -            332   3.7e-26   92.0  14.3   1   1   1.5e-29   5.3e-26   91.5   9.9     1   257    43   291    43   329 0.79 HlyD family secretion protein
HlyD_2               PF12700.2    328 seq475_BIOID47225    -            332   1.2e-14   54.0   0.4   1   1   4.5e-17   1.6e-13   50.4   0.2    10   265    33   323    27   328 0.77 HlyD family secretion protein
HlyD_3               PF13437.1    105 seq475_BIOID47225    -            332   1.6e-14   53.9   0.1   1   1     2e-15   6.9e-12   45.5   0.0     1   101   206   314   206   318 0.80 HlyD family secretion protein
Biotin_lipoyl_2      PF13533.1     50 seq475_BIOID47225    -            332   8.9e-12   44.3   0.0   1   1   2.6e-15   8.9e-12   44.3   0.0     1    49    43    91    43    92 0.96 Biotin-lipoyl like
Phage_attach         PF05354.6    117 seq476_BIOID47225    -            117   1.1e-58  195.8   0.1   1   1   1.7e-62   1.2e-58  195.6   0.1     1   117     1   117     1   117 1.00 Phage Head-Tail Attachment
Gifsy-2              PF13856.1     95 seq476_BIOID47225    -            117   2.4e-29  101.1   0.0   1   1   4.1e-33   2.8e-29  100.9   0.0     1    95     4   105     4   105 0.98 ATP-binding sugar transporter from pro-phage
Minor_tail_Z         PF06763.6    189 seq477_BIOID47225    -            192   1.6e-90  301.7  15.1   1   1   1.3e-94   1.7e-90  301.6  10.5     1   189     3   192     3   192 1.00 Prophage minor tail protein Z (GPZ)
PTS_EIIC             PF02378.13   321 seq478_BIOID47225    -            526   8.3e-71  238.3  33.2   1   1   1.6e-74   1.1e-70  237.9  23.0     1   321    14   353    14   353 0.95 Phosphotransferase system, EIIC
PTS_EIIB             PF00367.15    35 seq478_BIOID47225    -            526     7e-15   53.8   0.1   1   1   1.8e-18   1.3e-14   53.0   0.1     1    35   450   484   450   484 0.97 phosphotransferase system, EIIB
SRP54                PF00448.17   196 seq479_BIOID47225    -            453   7.9e-76  253.7   0.3   1   1   5.5e-79   1.2e-75  253.1   0.2     1   196   100   296   100   296 0.99 SRP54-type protein, GTPase domain
SRP_SPB              PF02978.14   104 seq479_BIOID47225    -            453   1.1e-36  125.1   7.9   1   1   4.7e-40   1.1e-36  125.1   5.5     2   104   329   427   328   427 0.99 Signal peptide binding domain
SRP54_N              PF02881.14    75 seq479_BIOID47225    -            453   2.1e-21   75.6   0.5   1   1   9.2e-25   2.1e-21   75.6   0.3     1    75     5    82     5    82 0.99 SRP54-type protein, helical bundle domain
CbiA                 PF01656.18   195 seq479_BIOID47225    -            453   2.8e-08   33.2   2.5   1   1   3.8e-11   8.6e-08   31.7   1.3     9   164   110   256   102   288 0.68 CobQ/CobB/MinD/ParA nucleotide binding domain
cobW                 PF02492.14   178 seq479_BIOID47225    -            453   6.4e-05   22.3   0.4   1   1   7.5e-08   0.00017   20.9   0.3     2   152   102   251   100   260 0.79 CobW/HypB/UreG, nucleotide-binding domain
Phage_AlpA           PF05930.7     51 seq480_BIOID47225    -             77   7.1e-18   63.9   0.1   1   1   6.2e-22   8.4e-18   63.7   0.1     3    51    18    65    16    65 0.97 Prophage CP4-57 regulatory protein (AlpA)
ABC_tran             PF00005.22   118 seq481_BIOID47225    -            500   9.1e-38  129.1   0.0   1   2   4.3e-25   1.2e-21   77.1   0.0     1   118    49   174    49   174 0.95 ABC transporter
ABC_tran             PF00005.22   118 seq481_BIOID47225    -            500   9.1e-38  129.1   0.0   2   2   1.2e-16   3.2e-13   49.9   0.0     5   117   304   430   300   431 0.90 ABC transporter
IU_nuc_hydro         PF01156.14   314 seq483_BIOID47225    -            311  1.6e-102  342.8   0.1   1   1  1.3e-106  1.8e-102  342.7   0.1     3   311     4   308     2   311 0.95 Inosine-uridine preferring nucleoside hydrolase
T6SS-SciN            PF12790.2    142 seq485_BIOID47225    -            174   8.7e-32  109.5   0.0   1   1   7.3e-36   9.9e-32  109.3   0.0     2   142    14   167    13   167 0.98 Type VI secretion lipoprotein
HlyD                 PF00529.15   306 seq486_BIOID47225    -            310   8.4e-47  159.8  13.4   1   2   3.9e-19   1.3e-15   57.3   1.8     2    68    47   113    46   115 0.93 HlyD family secretion protein
HlyD                 PF00529.15   306 seq486_BIOID47225    -            310   8.4e-47  159.8  13.4   2   2   1.2e-34   3.9e-31  108.3   4.8   103   306   101   285   100   285 0.97 HlyD family secretion protein
Biotin_lipoyl_2      PF13533.1     50 seq486_BIOID47225    -            310   5.5e-19   67.4   7.7   1   1     6e-22   2.1e-18   65.6   1.4     2    50    47    95    46    95 0.97 Biotin-lipoyl like
HlyD_2               PF12700.2    328 seq486_BIOID47225    -            310   6.6e-18   64.8   0.5   1   1   2.6e-21   8.9e-18   64.3   0.4    22   272    48   272    43   275 0.84 HlyD family secretion protein
HlyD_3               PF13437.1    105 seq486_BIOID47225    -            310   3.4e-16   59.3   1.1   1   1   1.4e-14   4.7e-11   42.8   0.0     1    94   156   249   156   278 0.83 HlyD family secretion protein
Glucosamine_iso      PF01182.15   199 seq487_BIOID47225    -            266   9.1e-25   87.4   0.0   1   1   8.8e-29   1.2e-24   87.0   0.0     4   198    15   216    12   217 0.85 Glucosamine-6-phosphate isomerases/6-phosphogluconolactonase
UvrC_HhH_N           PF08459.6    155 seq488_BIOID47225    -            610   3.5e-52  175.9   0.0   1   1   2.1e-55   7.1e-52  174.9   0.0     1   155   383   542   383   542 0.96 UvrC Helix-hairpin-helix N-terminal
GIY-YIG              PF01541.19    80 seq488_BIOID47225    -            610   2.8e-12   46.7   0.1   1   1   1.8e-15   6.2e-12   45.6   0.1     2    80    18    93    17    93 0.83 GIY-YIG catalytic domain
HHH                  PF00633.18    30 seq488_BIOID47225    -            610   1.2e-10   40.3   0.0   1   1     1e-09   3.5e-06   26.2   0.0     2    29   579   606   578   607 0.94 Helix-hairpin-helix motif
UVR                  PF02151.14    36 seq488_BIOID47225    -            610   1.9e-10   39.7   1.0   1   1   1.2e-13   4.3e-10   38.6   0.7     1    34   204   237   204   239 0.94 UvrB/uvrC motif
ATP-synt_DE_N        PF02823.11    80 seq490_BIOID47225    -            139   1.9e-30  104.2   0.1   1   1   4.2e-34   2.9e-30  103.7   0.1     2    80     6    84     5    84 0.99 ATP synthase, Delta/Epsilon chain, beta-sandwich domain
ATP-synt_DE          PF00401.15    48 seq490_BIOID47225    -            139   1.4e-16   59.9   5.1   1   1   3.3e-20   2.3e-16   59.2   3.5     1    47    88   134    88   135 0.97 ATP synthase, Delta/Epsilon chain, long alpha-helix domain
Lambda_CIII          PF02061.11    45 seq491_BIOID47225    -             54   9.1e-31  105.4   0.1   1   1   7.8e-35   1.1e-30  105.2   0.1     1    45     1    43     1    43 1.00 Lambda Phage CIII
Lambda_Kil           PF06301.6     43 seq492_BIOID47225    -             89   9.9e-28   95.1   1.1   1   1   9.5e-32   1.3e-27   94.8   0.7     1    43    43    85    43    85 0.99 Bacteriophage lambda Kil protein
PseudoU_synth_2      PF00849.17   164 seq493_BIOID47225    -            231   5.4e-18   65.2   0.0   1   1   1.5e-21   9.9e-18   64.3   0.0     2   164    62   192    61   192 0.90 RNA pseudouridylate synthase
S4                   PF01479.20    48 seq493_BIOID47225    -            231   6.5e-09   34.9   0.1   1   1   1.8e-12   1.2e-08   34.0   0.1     1    47     1    46     1    47 0.91 S4 domain
PALP                 PF00291.20   307 seq494_BIOID47225    -            360   3.2e-39  134.8   0.1   1   1   2.7e-43   3.7e-39  134.6   0.1     5   307    48   348    44   348 0.81 Pyridoxal-phosphate dependent enzyme
KilA-N               PF04383.8    111 seq495_BIOID47225    -            265   2.7e-24   84.7   0.0   1   1   3.1e-28   4.3e-24   84.1   0.0     6   108     8   104     4   107 0.93 KilA-N domain
Pyridox_oxidase      PF01243.15    89 seq496_BIOID47225    -            218   7.1e-24   83.5   0.0   1   1   2.2e-27     1e-23   83.0   0.0     2    86    40   122    39   125 0.95 Pyridoxamine 5'-phosphate oxidase
PNPOx_C              PF10590.4     42 seq496_BIOID47225    -            218   5.2e-20   70.5   2.6   1   1   2.9e-23   1.3e-19   69.2   1.8     1    42   178   218   178   218 0.99 Pyridoxine 5'-phosphate oxidase C-terminal dimerisation region
Pyridox_oxase_2      PF12766.2    100 seq496_BIOID47225    -            218   7.5e-05   22.8   0.0   1   1   2.7e-08   0.00012   22.1   0.0     5    96    36   118    32   122 0.87 Pyridoxamine 5'-phosphate oxidase
Hydrolase            PF00702.21   204 seq497_BIOID47225    -            682   9.7e-37  127.3   5.8   1   1   3.6e-40   1.2e-36  127.0   3.3     1   204   301   530   301   530 0.81 haloacid dehalogenase-like hydrolase
E1-E2_ATPase         PF00122.15   230 seq497_BIOID47225    -            682   1.8e-33  115.4   0.3   1   1   5.2e-37   1.8e-33  115.4   0.2     3   230    73   297    71   297 0.93 E1-E2 ATPase
HAD                  PF12710.2    191 seq497_BIOID47225    -            682   2.4e-14   53.8   0.0   1   1   1.5e-17   5.1e-14   52.7   0.0     2   190   305   526   304   527 0.67 haloacid dehalogenase-like hydrolase
Hydrolase_3          PF08282.7    254 seq497_BIOID47225    -            682   2.2e-05   24.0   1.2   1   1   4.3e-08   0.00015   21.3   0.3   193   241   501   549   497   556 0.89 haloacid dehalogenase-like hydrolase
Flavoprotein         PF02441.14   129 seq498_BIOID47225    -            189   1.8e-27   95.4   0.0   1   1   1.8e-31   2.5e-27   94.9   0.0     1   122     2   127     2   132 0.91 Flavoprotein
DUF533               PF04391.7    189 seq499_BIOID47225    -            219   2.8e-54  183.2   1.2   1   1   2.7e-58   3.7e-54  182.8   0.8     7   188    31   210    19   211 0.95 Protein of unknown function (DUF533)
Sugar_tr             PF00083.19   451 seq500_BIOID47225    -            469   2.3e-49  168.0  24.8   1   1   4.6e-53   3.2e-49  167.6  17.2     7   444    49   453    44   458 0.88 Sugar (and other) transporter
MFS_1                PF07690.11   354 seq500_BIOID47225    -            469   2.1e-35  122.0  54.2   1   2   6.3e-33   4.3e-29  101.2  27.1     5   317    52   374    45   382 0.78 Major Facilitator Superfamily
MFS_1                PF07690.11   354 seq500_BIOID47225    -            469   2.1e-35  122.0  54.2   2   2   1.6e-12   1.1e-08   34.1  13.2    60   180   332   450   327   460 0.87 Major Facilitator Superfamily
FabA                 PF07977.8    138 seq501_BIOID47225    -            208     8e-51  171.0   0.0   1   1   7.3e-55     1e-50  170.7   0.0     1   137    65   194    65   195 0.98 FabA-like domain
CutC                 PF03932.9    202 seq503_BIOID47225    -            248   2.2e-85  284.8   0.1   1   1     2e-89   2.7e-85  284.6   0.1     2   201     3   200     2   201 0.99 CutC family
NusG                 PF02357.14    92 seq504_BIOID47225    -            162   3.6e-22   78.2   0.0   1   1   3.7e-26     5e-22   77.8   0.0     2    91     3    90     2    91 0.92 Transcription termination factor nusG
Fer4_7               PF12838.2     52 seq506_BIOID47225    -            231   3.9e-14   52.6  24.6   1   1   7.1e-11   9.8e-08   32.1   6.1     1    52    60   115    60   115 0.83 4Fe-4S dicluster domain
Fer4                 PF00037.22    24 seq506_BIOID47225    -            231   9.2e-11   40.7  35.1   1   1   1.9e-09   2.6e-06   26.6   1.2     6    23    59    76    57    77 0.89 4Fe-4S binding domain
Fer4_4               PF12800.2     17 seq506_BIOID47225    -            231   9.6e-08   31.6  34.5   1   3     4e-06    0.0055   16.8   3.4     3    17    60    74    58    74 0.90 4Fe-4S binding domain
Fer4_4               PF12800.2     17 seq506_BIOID47225    -            231   9.6e-08   31.6  34.5   2   3   4.2e-05     0.057   13.6   0.4     1    15   136   155   136   168 0.80 4Fe-4S binding domain
Fer4_4               PF12800.2     17 seq506_BIOID47225    -            231   9.6e-08   31.6  34.5   3   3   3.2e-05     0.044   14.0   3.0     1    14   183   196   183   198 0.94 4Fe-4S binding domain
GDPD                 PF03009.12   255 seq507_BIOID47225    -            247   1.3e-45  155.8   0.0   1   1   1.1e-49   1.5e-45  155.6   0.0     1   254    12   238    12   239 0.96 Glycerophosphoryl diester phosphodiesterase family
BPD_transp_2         PF02653.11   267 seq508_BIOID47225    -            318   3.2e-36  124.5  39.6   1   1   3.6e-40   4.9e-36  123.9  27.5     3   266    39   305    37   306 0.92 Branched-chain amino acid transport system / permease component
BPD_transp_1         PF00528.17   185 seq509_BIOID47225    -            339     2e-46  157.7  14.5   1   1   1.4e-50     2e-46  157.7  10.0     1   184   114   336   114   337 0.99 Binding-protein-dependent transport system inner membrane component
Ribosomal_S7         PF00177.16   148 seq510_BIOID47225    -            156     3e-62  208.4   1.6   1   1   2.4e-66   3.3e-62  208.3   1.1     1   148     1   149     1   149 0.99 Ribosomal protein S7p/S5e
Aldolase             PF01081.14   196 seq511_BIOID47225    -            205   1.7e-29  102.3   0.4   1   1     3e-33   2.1e-29  102.0   0.3     6   183     5   183     2   194 0.92 KDPG and KHG aldolase
Methyltransf_4       PF02390.12   197 seq512_BIOID47225    -            239   2.9e-65  218.9   0.0   1   1   2.6e-69   3.5e-65  218.6   0.0     5   197    49   238    42   238 0.97 Putative methyltransferase
TraK                 PF06586.6    234 seq515_BIOID47225    -            242   4.3e-70  235.3   0.0   1   1   3.4e-74   4.7e-70  235.2   0.0     5   234    12   235     1   235 0.97 TraK protein
Oligomerisation      PF02410.10   100 seq517_BIOID47225    -            105   3.4e-33  113.5   0.2   1   1   2.8e-37   3.8e-33  113.3   0.1     4   100     9   104     6   104 0.97 Oligomerisation domain
SIS_2                PF13580.1    138 seq518_BIOID47225    -            246   3.2e-31  107.7   0.3   1   1   9.4e-35   6.4e-31  106.7   0.2    15   138    78   200    56   200 0.92 SIS domain
SIS                  PF01380.17   131 seq518_BIOID47225    -            246   6.5e-08   32.1   0.0   1   1   2.3e-11   1.6e-07   30.9   0.0    51   104   163   216   152   229 0.91 SIS domain
IucA_IucC            PF04183.7    252 seq520_BIOID47225    -            580   2.7e-77  259.3   0.0   1   1   6.7e-81   4.6e-77  258.5   0.0    10   251   130   374   122   375 0.97 IucA / IucC family
FhuF                 PF06276.7    163 seq520_BIOID47225    -            580   5.4e-32  110.8   0.6   1   1   1.8e-35   1.2e-31  109.7   0.1     2   149   395   546   394   566 0.92 Ferric iron reductase FhuF-like transporter
Lipoprotein_9        PF03180.9    237 seq521_BIOID47225    -            271    1e-100  335.4   2.9   1   1  1.7e-104  1.1e-100  335.2   2.0     1   237    33   271    33   271 0.99 NLPA lipoprotein
OpuAC                PF04069.7    257 seq521_BIOID47225    -            271   8.9e-05   21.8   1.0   1   1   1.8e-08   0.00013   21.3   0.7     2   113    32   132    31   261 0.83 Substrate binding domain of ABC-type glycine betaine transport system
Minor_tail_Z         PF06763.6    189 seq523_BIOID47225    -            177   3.2e-78  261.6  13.5   1   1   3.1e-82   4.3e-78  261.2   9.3     1   189     3   177     3   177 0.97 Prophage minor tail protein Z (GPZ)
Acyltransferase      PF01553.16   132 seq524_BIOID47225    -            245   3.6e-33  113.6   0.0   1   1   3.9e-37   5.3e-33  113.1   0.0     4   132    55   180    52   180 0.95 Acyltransferase
Pmp3                 PF01679.12    51 seq526_BIOID47225    -             52   6.9e-21   73.6   7.8   1   1   5.2e-25   7.1e-21   73.5   5.4     3    49     3    49     1    51 0.95 Proteolipid membrane potential modulator
Transaldolase        PF00923.14   287 seq527_BIOID47225    -            316  1.5e-102  342.4   0.0   1   1  1.3e-106  1.8e-102  342.2   0.0     1   285    13   310    13   312 0.94 Transaldolase
SIS                  PF01380.17   131 seq528_BIOID47225    -            297   1.6e-30  105.2   0.1   1   1   4.7e-34   2.2e-30  104.8   0.0     2   130   139   267   138   268 0.98 SIS domain
HTH_6                PF01418.12    77 seq528_BIOID47225    -            297   4.1e-26   90.3   0.0   1   1     2e-29   9.2e-26   89.2   0.0     2    77    16    91    15    91 0.97 Helix-turn-helix domain, rpiR family
N_methyl_2           PF13544.1     31 seq529_BIOID47225    -            146   3.3e-09   35.7   0.6   1   1   8.6e-13   5.9e-09   34.8   0.4    11    31     2    22     1    22 0.94 Type IV pilin N-term methylation site GFxxxE
N_methyl             PF07963.7     20 seq529_BIOID47225    -            146   3.3e-07   29.5   3.6   1   1   9.3e-11   6.4e-07   28.6   2.5     1    20     5    24     5    24 0.95 Prokaryotic N-terminal methylation motif
ESPR                 PF13018.1     24 seq530_BIOID47225    -             50   4.3e-08   32.3   1.0   1   1   4.9e-12   6.7e-08   31.7   0.7     1    21    28    48    28    50 0.94 Extended Signal Peptide of Type V secretion system
Lambda_CIII          PF02061.11    45 seq531_BIOID47225    -             43   3.9e-21   74.6   0.4   1   1   3.2e-25   4.4e-21   74.4   0.3     1    35     1    35     1    39 0.96 Lambda Phage CIII
HTH_3                PF01381.17    55 seq532_BIOID47225    -             87   1.2e-06   28.1   0.2   1   1   2.7e-10   1.8e-06   27.5   0.1     1    55    23    76    23    76 0.96 Helix-turn-helix
Sigma70_r4           PF04545.11    50 seq532_BIOID47225    -             87   7.8e-06   24.9   0.1   1   1   1.9e-09   1.3e-05   24.2   0.1     5    42     4    53     1    54 0.96 Sigma-70, region 4
Gam                  PF06064.6     98 seq533_BIOID47225    -             98   2.1e-61  203.9   5.4   1   1   1.7e-65   2.4e-61  203.8   3.7     1    98     1    98     1    98 0.99 Host-nuclease inhibitor protein Gam
IMS                  PF00817.15   148 seq534_BIOID47225    -            351     9e-48  161.7   0.0   1   1   3.2e-51   1.4e-47  161.0   0.0     1   148     7   154     7   154 0.98 impB/mucB/samB family
IMS_C                PF11799.3    137 seq534_BIOID47225    -            351   1.7e-09   38.0   0.1   1   1   6.3e-13   2.9e-09   37.3   0.1     3   100   211   310   209   322 0.84 impB/mucB/samB family C-terminal
IMS_HHH              PF11798.3     32 seq534_BIOID47225    -            351   1.3e-08   34.3   0.0   1   1   7.1e-12   3.2e-08   33.0   0.0     1    32   166   197   166   197 0.96 IMS family HHH motif
Hexapep              PF00132.19    36 seq536_BIOID47225    -            326   2.5e-05   23.4  17.3   1   1   5.5e-07    0.0038   16.5   0.5     8    36   232   260   226   260 0.89 Bacterial transferase hexapeptide (six repeats)
ExsB                 PF06508.8    137 seq537_BIOID47225    -            231     5e-57  191.4   0.0   1   1   1.4e-60   6.4e-57  191.0   0.0     1   137     3   140     3   140 0.99 ExsB
Asn_synthase         PF00733.16   255 seq537_BIOID47225    -            231   2.2e-05   23.9   0.0   1   1   8.3e-09   3.8e-05   23.1   0.0    21    80     5    64     2    77 0.90 Asparagine synthase
Arginosuc_synth      PF00764.14   388 seq537_BIOID47225    -            231   2.3e-05   23.5   0.1   1   1   8.8e-09     4e-05   22.7   0.0     1    59     5    63     5    75 0.91 Arginosuccinate synthase
AIRS_C               PF02769.17   153 seq538_BIOID47225    -            347   7.3e-29  100.6   0.5   1   1   1.5e-32     1e-28  100.1   0.3     1   150   169   342   169   345 0.85 AIR synthase related protein, C-terminal domain
AIRS                 PF00586.19    96 seq538_BIOID47225    -            347   1.8e-19   69.6   0.2   1   1   6.9e-23   4.7e-19   68.2   0.1     2    95    50   140    49   141 0.97 AIR synthase related protein, N-terminal domain
MinC_C               PF03775.11   105 seq539_BIOID47225    -            231   4.4e-40  135.4   0.0   1   1   9.7e-44   6.6e-40  134.8   0.0     1   105   125   230   125   230 0.98 Septum formation inhibitor MinC, C-terminal domain
MinC_N               PF05209.8     99 seq539_BIOID47225    -            231     4e-35  119.4   0.0   1   1   8.6e-39   5.9e-35  118.8   0.0     1    99     1   104     1   104 0.98 Septum formation inhibitor MinC, N-terminal domain
Aconitase            PF00330.15   465 seq542_BIOID47225    -            466  7.3e-198  657.6   0.2   1   1    6e-202  8.2e-198  657.4   0.1     1   465     4   457     4   457 0.99 Aconitase family (aconitate hydratase)
AAA_2                PF07724.9    171 seq543_BIOID47225    -            857   3.1e-58  196.3   0.0   1   1   7.6e-59   8.7e-56  188.3   0.0     1   171   596   760   596   760 0.98 AAA domain (Cdc48 subfamily)
ClpB_D2-small        PF10431.4     81 seq543_BIOID47225    -            857   1.6e-28   98.2   2.0   1   1   2.3e-31   2.7e-28   97.5   0.2     1    80   766   845   766   846 0.98 C-terminal, D2-small domain, of ClpB protein
AAA                  PF00004.24   132 seq543_BIOID47225    -            857   5.5e-28   97.6   0.0   1   2   6.2e-17   7.1e-14   52.0   0.0     2   128   203   337   202   341 0.82 ATPase family associated with various cellular activities (AAA)
AAA                  PF00004.24   132 seq543_BIOID47225    -            857   5.5e-28   97.6   0.0   2   2     7e-14   7.9e-11   42.1   0.0     2   117   602   727   601   738 0.86 ATPase family associated with various cellular activities (AAA)
Clp_N                PF02861.15    53 seq543_BIOID47225    -            857     2e-27   94.7   6.1   1   2   3.7e-16   4.2e-13   48.9   0.1     1    53    17    69    17    69 0.98 Clp amino terminal domain
Clp_N                PF02861.15    53 seq543_BIOID47225    -            857     2e-27   94.7   6.1   2   2   5.1e-16   5.8e-13   48.4   0.1     1    53    94   145    94   145 0.96 Clp amino terminal domain
AAA_5                PF07728.9    139 seq543_BIOID47225    -            857   2.3e-19   69.3   0.8   1   1   4.2e-16   4.8e-13   48.9   0.0     2   124   601   721   600   762 0.87 AAA domain (dynein-related subfamily)
AAA_16               PF13191.1    166 seq543_BIOID47225    -            857   5.1e-11   43.1   7.3   1   1   1.1e-09   1.2e-06   28.8   0.2     2   141   180   281   179   306 0.81 AAA ATPase domain
Sigma54_activat      PF00158.21   168 seq543_BIOID47225    -            857   7.1e-10   38.4   0.1   1   1   7.8e-10   8.9e-07   28.4   0.0    23   156   599   731   570   742 0.78 Sigma-54 interaction domain
Ada_Zn_binding       PF02805.11    66 seq544_BIOID47225    -            354     1e-33  114.6   2.6   1   1   7.9e-37   2.2e-33  113.5   1.8     1    66    10    75    10    75 0.99 Metal binding domain of Ada
DNA_binding_1        PF01035.15    85 seq544_BIOID47225    -            354   4.4e-32  109.5   2.2   1   1   2.6e-35     7e-32  108.9   0.4     1    81   269   349   269   353 0.97 6-O-methylguanine DNA methyltransferase, DNA binding domain
Methyltransf_1N      PF02870.10    77 seq544_BIOID47225    -            354     2e-20   73.0   0.0   1   1   1.3e-23   3.4e-20   72.2   0.0     2    77   189   266   188   266 0.98 6-O-methylguanine DNA methyltransferase, ribonuclease-like domain
HTH_AraC             PF00165.18    42 seq544_BIOID47225    -            354   1.2e-16   59.7   0.0   1   1   1.2e-13   3.2e-10   39.3   0.0     7    42    98   133    95   133 0.94 Bacterial regulatory helix-turn-helix proteins, AraC family
HTH_18               PF12833.2     81 seq544_BIOID47225    -            354   6.6e-16   58.0   1.8   1   1   3.8e-19     1e-15   57.4   0.1     1    80   105   182   105   183 0.97 Helix-turn-helix domain
G6PD_C               PF02781.11   294 seq546_BIOID47225    -            491  1.3e-130  434.4   0.1   1   1  2.6e-134  1.7e-130  434.0   0.1     1   293   188   489   188   490 0.99 Glucose-6-phosphate dehydrogenase, C-terminal domain
G6PD_N               PF00479.17   183 seq546_BIOID47225    -            491   1.8e-59  200.9   0.0   1   1     6e-63   4.1e-59  199.7   0.0     1   183    13   186    13   186 0.99 Glucose-6-phosphate dehydrogenase, NAD binding domain
DBI_PRT              PF02277.12   327 seq547_BIOID47225    -            359  1.5e-117  392.2  11.6   1   1  1.2e-121  1.7e-117  392.0   8.0     2   327     8   347     7   347 0.99 Phosphoribosyltransferase
FtsJ                 PF01728.14   181 seq549_BIOID47225    -            209     7e-57  192.2   0.0   1   1   6.1e-61   8.3e-57  191.9   0.0     1   181    31   207    31   207 0.98 FtsJ-like methyltransferase
Lambda_Kil           PF06301.6     43 seq550_BIOID47225    -             50   4.6e-29   99.4   1.7   1   1   3.9e-33   5.3e-29   99.2   1.2     1    43     8    50     8    50 0.99 Bacteriophage lambda Kil protein
Hexapep              PF00132.19    36 seq552_BIOID47225    -            274   2.1e-14   52.1   9.5   1   2   2.5e-09   3.5e-05   23.0   1.3     1    36   131   166   131   166 0.96 Bacterial transferase hexapeptide (six repeats)
Hexapep              PF00132.19    36 seq552_BIOID47225    -            274   2.1e-14   52.1   9.5   2   2   6.2e-12   8.5e-08   31.2   0.9     2    35   176   209   175   210 0.96 Bacterial transferase hexapeptide (six repeats)
Peripla_BP_3         PF13377.1    160 seq553_BIOID47225    -            343   2.5e-44  150.9   0.0   1   1   1.4e-47   4.9e-44  150.0   0.0     1   160   178   339   178   339 0.95 Periplasmic binding protein-like domain
Peripla_BP_1         PF00532.16   279 seq553_BIOID47225    -            343   2.1e-36  125.4   0.0   1   1   8.3e-40   2.8e-36  125.0   0.0     2   259    70   317    69   335 0.91 Periplasmic binding proteins and sugar binding domain of LacI family
LacI                 PF00356.16    46 seq553_BIOID47225    -            343   1.6e-19   69.0   0.9   1   1     8e-23   2.7e-19   68.3   0.6     1    46    13    58    13    58 0.98 Bacterial regulatory proteins, lacI family
Peripla_BP_4         PF13407.1    258 seq553_BIOID47225    -            343   3.5e-14   52.6   0.0   1   1   5.9e-17     2e-13   50.1   0.0     1   257    72   320    72   321 0.86 Periplasmic binding protein domain
DUF2877              PF11392.3    111 seq554_BIOID47225    -            286   1.9e-36  124.5   0.0   1   1   2.1e-40   2.9e-36  123.9   0.0     1   110   168   280   168   281 0.98 Protein of unknown function (DUF2877)
HATPase_c            PF02518.21   111 seq555_BIOID47225    -            366   1.1e-18   66.8   0.0   1   1   3.7e-22   1.7e-18   66.2   0.0     1   110   252   358   252   359 0.95 Histidine kinase-, DNA gyrase B-, and HSP90-like ATPase
HAMP                 PF00672.20    70 seq555_BIOID47225    -            366     1e-08   35.1   3.5   1   1   2.9e-11   1.3e-07   31.5   0.2     2    69    73   140    72   141 0.91 HAMP domain
HisKA                PF00512.20    68 seq555_BIOID47225    -            366   1.8e-08   34.1   4.2   1   1   5.4e-12   2.5e-08   33.6   1.3     3    66   147   203   145   205 0.76 His Kinase A (phospho-acceptor) domain
Ribosomal_L10        PF00466.15   100 seq556_BIOID47225    -            165   2.5e-26   91.3   0.0   1   1   2.6e-30   3.6e-26   90.8   0.0     3   100     5   101     3   101 0.98 Ribosomal protein L10
HTH_Tnp_1            PF01527.15    76 seq557_BIOID47225    -             96   1.7e-12   46.9   0.1   1   1   2.5e-16   3.4e-12   46.0   0.0    20    74     1    62     1    64 0.86 Transposase
Phage_tail_U         PF06141.6    133 seq558_BIOID47225    -            131   4.3e-63  211.1   0.3   1   1   3.4e-67   4.7e-63  210.9   0.2     1   133     1   131     1   131 0.99 Phage minor tail protein U
DUF1323              PF07037.6    122 seq559_BIOID47225    -            119   9.2e-49  164.5   0.0   1   1   8.9e-53   1.2e-48  164.1   0.0     1   122     6   118     6   118 0.94 Putative transcription regulator (DUF1323)
SmpA_OmlA            PF04355.8     71 seq560_BIOID47225    -            112   8.1e-13   47.6   0.0   1   1   7.7e-17     1e-12   47.3   0.0     6    70    33    96    29    97 0.95 SmpA / OmlA family
DUF876               PF05936.7    425 seq561_BIOID47225    -            448  1.4e-141  471.7   0.0   1   1  1.1e-145  1.5e-141  471.5   0.0     1   425    20   447    20   447 0.98 Bacterial protein of unknown function (DUF876)
LysM                 PF01476.15    44 seq565_BIOID47225    -            149   5.1e-13   48.5   0.0   1   1   1.4e-16   9.9e-13   47.6   0.0     1    44    99   147    99   147 0.98 LysM domain
BON                  PF04972.12    64 seq565_BIOID47225    -            149   6.2e-10   38.5   3.1   1   1   1.4e-13   9.3e-10   38.0   2.1     2    62    29    89    28    91 0.92 BON domain
PP_kinase_C          PF13090.1    353 seq566_BIOID47225    -            688  2.4e-147  490.0   0.2   1   1  9.1e-151  3.1e-147  489.6   0.1     3   352   333   681   331   682 0.99 Polyphosphate kinase C-terminal domain
PP_kinase            PF02503.12   207 seq566_BIOID47225    -            688   1.1e-49  168.6   0.9   1   1   5.3e-53   1.8e-49  167.9   0.6     2   204   118   321   117   324 0.95 Polyphosphate kinase middle domain
PP_kinase_N          PF13089.1    109 seq566_BIOID47225    -            688   9.3e-32  109.2   3.0   1   1   3.2e-35   1.1e-31  109.0   1.0     1   109     6   111     6   111 0.96 Polyphosphate kinase N-terminal domain
PLDc_2               PF13091.1    126 seq566_BIOID47225    -            688     4e-13   49.1   0.2   1   1   5.1e-12   1.7e-08   34.0   0.3    12   123   369   489   354   491 0.85 PLD-like domain
SPOUT_MTase          PF02590.12   155 seq567_BIOID47225    -            155   4.9e-52  175.6   0.0   1   1     4e-56   5.5e-52  175.4   0.0     1   155     1   153     1   153 0.99 Predicted SPOUT methyltransferase
ABC_tran             PF00005.22   118 seq571_BIOID47225    -            275   3.8e-19   69.0   0.0   1   1   8.4e-23   5.7e-19   68.5   0.0     1   117    47   170    47   171 0.86 ABC transporter
AAA_21               PF13304.1    303 seq571_BIOID47225    -            275   1.1e-15   58.3   0.0   1   1   1.8e-11   1.2e-07   31.8   0.0   232   298   138   201   108   203 0.85 AAA domain
HGD-D                PF06050.8    349 seq573_BIOID47225    -            383  7.6e-101  337.2   0.3   1   1  6.4e-105  8.7e-101  337.0   0.2     1   349    39   383    39   383 0.98 2-hydroxyglutaryl-CoA dehydratase, D-component
S4_2                 PF13275.1     65 seq574_BIOID47225    -             77   1.3e-24   85.4   0.0   1   1     1e-28   1.4e-24   85.3   0.0     5    65    16    76    11    76 0.95 S4 domain
ACT_6                PF13740.1     76 seq575_BIOID47225    -            212   6.5e-30  102.5   0.5   1   1   1.4e-31   6.5e-28   96.1   0.0     1    76    29   104    29   104 0.98 ACT domain
ACT                  PF01842.20    66 seq575_BIOID47225    -            212   1.3e-12   46.8   0.2   1   1   1.3e-09   5.8e-06   25.5   0.0     2    65   119   188   118   189 0.97 ACT domain
DUF808               PF05661.7    295 seq576_BIOID47225    -            305  2.8e-134  446.4  17.1   1   1  2.5e-138  3.4e-134  446.1  11.8     1   293     3   292     3   294 0.95 Protein of unknown function (DUF808)
GCV_T                PF01571.16   211 seq577_BIOID47225    -            364   3.4e-67  225.7   0.1   1   1     7e-71   4.8e-67  225.2   0.1     1   211    46   254    46   254 0.93 Aminomethyltransferase folate-binding domain
GCV_T_C              PF08669.6     95 seq577_BIOID47225    -            364     3e-19   68.7   0.1   1   1   8.2e-23   5.6e-19   67.8   0.1     1    94   262   353   262   354 0.91 Glycine cleavage T-protein C-terminal barrel domain
GTP1_OBG             PF01018.17   156 seq578_BIOID47225    -            390   1.1e-71  239.4   5.5   1   1   3.5e-75   1.6e-71  238.9   3.8     1   156     3   158     3   158 0.99 GTP1/OBG
MMR_HSR1             PF01926.18   114 seq578_BIOID47225    -            390   1.3e-21   76.5   0.0   1   1   4.7e-25   2.1e-21   75.9   0.0     1   114   161   284   161   284 0.82 50S ribosome-binding GTPase
FeoB_N               PF02421.13   189 seq578_BIOID47225    -            390   7.7e-09   34.9   0.0   1   1   2.2e-10     1e-06   28.0   0.0     3    57   162   217   160   224 0.94 Ferrous iron transport protein B
ABC_tran             PF00005.22   118 seq579_BIOID47225    -            600   4.8e-23   81.6   0.0   1   1   1.6e-26   1.1e-22   80.5   0.0     1   118   385   510   385   510 0.93 ABC transporter
ABC_membrane         PF00664.18   275 seq579_BIOID47225    -            600   5.2e-06   25.9   0.7   1   1   7.6e-10   5.2e-06   25.9   0.5    29   185    54   212    28   227 0.65 ABC transporter transmembrane region
RecT                 PF03837.9    199 seq580_BIOID47225    -            261   1.1e-28   99.8   0.0   1   1   1.6e-30   2.2e-26   92.2   0.0     5   195    24   182    22   190 0.91 RecT family
NAPRTase             PF04095.11   245 seq581_BIOID47225    -            400     3e-79  265.6   0.0   1   1   3.2e-83   4.3e-79  265.1   0.0     1   244   169   394   169   395 0.99 Nicotinate phosphoribosyltransferase (NAPRTase) family
Asp_decarbox         PF02261.11   116 seq582_BIOID47225    -            126   3.2e-49  165.2   0.0   1   1   2.7e-53   3.7e-49  165.0   0.0     1   115     1   115     1   116 0.99 Aspartate decarboxylase
MatE                 PF01554.13   162 seq583_BIOID47225    -            479     1e-38  132.3  59.7   1   2   2.4e-25   3.3e-21   75.4  14.8     1   162    38   201    38   201 0.98 MatE
MatE                 PF01554.13   162 seq583_BIOID47225    -            479     1e-38  132.3  59.7   2   2   1.4e-22   1.9e-18   66.4  14.1     3   162   264   423   262   423 0.99 MatE
tRNA_U5-meth_tr      PF05958.6    352 seq584_BIOID47225    -            433     3e-29  101.6   0.0   1   1   3.6e-31   4.5e-28   97.8   0.0   165   351   254   431    96   432 0.71 tRNA (Uracil-5-)-methyltransferase
Methyltransf_31      PF13847.1    152 seq584_BIOID47225    -            433   2.8e-13   49.6   0.0   1   1   3.8e-16   4.7e-13   48.8   0.0     7   111   290   391   285   424 0.80 Methyltransferase domain
TRAM                 PF01938.15    61 seq584_BIOID47225    -            433   3.5e-13   48.9   0.1   1   1   4.8e-16     6e-13   48.2   0.1     2    61    11    67    10    67 0.96 TRAM domain
Methyltransf_26      PF13659.1    117 seq584_BIOID47225    -            433   1.3e-09   37.9   0.1   1   1   3.4e-11   4.2e-08   33.1   0.0     2    81   288   367   287   423 0.87 Methyltransferase domain
Methyltransf_18      PF12847.2    112 seq584_BIOID47225    -            433   1.1e-07   32.3   0.0   1   1   1.9e-10   2.4e-07   31.2   0.0     1    78   286   364   286   406 0.83 Methyltransferase domain
PCMT                 PF01135.14   210 seq584_BIOID47225    -            433   1.1e-06   28.2   0.0   1   1   1.7e-09   2.1e-06   27.3   0.0    59   130   272   340   258   351 0.89 Protein-L-isoaspartate(D-aspartate) O-methyltransferase (PCMT)
Met_10               PF02475.11   200 seq584_BIOID47225    -            433   4.1e-06   26.4   0.0   1   1     5e-09   6.3e-06   25.8   0.0    99   173   284   360   269   385 0.79 Met-10+ like-protein
RrnaAD               PF00398.15   262 seq584_BIOID47225    -            433     7e-06   25.1   0.0   1   1   9.5e-09   1.2e-05   24.3   0.0    14    84   270   342   259   350 0.91 Ribosomal RNA adenine dimethylase
MTS                  PF05175.9    170 seq584_BIOID47225    -            433   5.6e-05   22.4   0.0   1   1   9.9e-08   0.00012   21.3   0.0    25    97   280   350   274   378 0.87 Methyltransferase small domain
Cons_hypoth95        PF03602.10   183 seq584_BIOID47225    -            433     6e-05   22.4   0.0   1   1   9.6e-08   0.00012   21.4   0.0    43   122   288   364   274   384 0.88 Conserved hypothetical protein 95
SBP_bac_3            PF00497.15   225 seq586_BIOID47225    -            248   3.1e-71  239.1   2.2   1   1   2.6e-75   3.5e-71  238.9   1.5     1   224    27   244    27   245 0.97 Bacterial extracellular solute-binding proteins, family 3
YsaB                 PF13983.1     77 seq587_BIOID47225    -             99   5.3e-49  164.1   0.5   1   1   4.6e-53   6.2e-49  163.9   0.3     1    77    23    99    23    99 1.00 YsaB-like lipoprotein
Fumerase             PF05681.9    271 seq588_BIOID47225    -            548   2.2e-89  299.0   0.0   1   1   4.1e-93   2.8e-89  298.6   0.0     2   271    48   328    47   328 0.98 Fumarate hydratase (Fumerase)
Fumerase_C           PF05683.7    206 seq588_BIOID47225    -            548   1.8e-84  281.8   0.0   1   1   5.4e-88   3.7e-84  280.8   0.0     1   204   332   539   332   541 0.98 Fumarase C-terminus
Bac_DnaA             PF00308.13   219 seq590_BIOID47225    -            467    2e-100  334.8   0.2   1   1  1.1e-103  3.1e-100  334.2   0.1     2   218   133   349   132   350 0.99 Bacterial dnaA  protein
Bac_DnaA_C           PF08299.6     70 seq590_BIOID47225    -            467   3.6e-35  119.5   0.1   1   1   3.6e-38   9.8e-35  118.1   0.1     1    70   375   444   375   444 0.99 Bacterial dnaA protein helix-turn-helix
DnaA_N               PF11638.3     65 seq590_BIOID47225    -            467   1.3e-20   72.5   0.1   1   1   1.3e-23   3.4e-20   71.2   0.1     2    63     4    63     3    65 0.92 DnaA N-terminal domain
IstB_IS21            PF01695.12   178 seq590_BIOID47225    -            467     7e-13   48.2   0.0   1   1   4.6e-16   1.3e-12   47.4   0.0    50   151   168   272   147   280 0.89 IstB-like ATP binding protein
AAA                  PF00004.24   132 seq590_BIOID47225    -            467   1.9e-06   27.9   0.0   1   1   4.1e-09   1.1e-05   25.5   0.0     2   111   169   270   168   290 0.78 ATPase family associated with various cellular activities (AAA)
DUF2684              PF10885.3     89 seq592_BIOID47225    -             88   1.6e-48  162.3   0.4   1   1   1.3e-52   1.7e-48  162.2   0.3     1    79     6    84     6    88 0.96 Protein of unknown function (DUF2684)
AA_permease          PF00324.16   479 seq593_BIOID47225    -            454   1.8e-38  131.9  38.2   1   1   3.3e-42   2.3e-38  131.6  26.5     2   427    25   418    24   440 0.83 Amino acid permease
AA_permease_2        PF13520.1    426 seq593_BIOID47225    -            454   1.4e-35  122.5  36.2   1   1   3.9e-39   2.7e-35  121.6  25.0    34   399    55   413    25   437 0.81 Amino acid permease
GTP_EFTU             PF00009.22   188 seq594_BIOID47225    -            704   2.8e-64  215.9   0.1   1   1   1.4e-67   4.7e-64  215.1   0.1     2   188     9   288     8   288 0.94 Elongation factor Tu GTP binding domain
EFG_IV               PF03764.13   120 seq594_BIOID47225    -            704   5.2e-44  148.5   0.0   1   1   3.1e-47   1.1e-43  147.5   0.0     1   120   486   609   486   609 0.99 Elongation factor G, domain IV
EFG_C                PF00679.19    89 seq594_BIOID47225    -            704   4.7e-29   99.9   0.1   1   1   3.8e-32   1.3e-28   98.5   0.0     1    87   611   696   611   698 0.97 Elongation factor G C-terminus
GTP_EFTU_D2          PF03144.20    74 seq594_BIOID47225    -            704   2.5e-15   56.2   0.2   1   1   2.1e-18   7.1e-15   54.7   0.1     1    74   331   398   331   398 0.94 Elongation factor Tu domain 2
rve                  PF00665.21   120 seq595_BIOID47225    -            237   5.9e-18   64.9   0.0   1   1   1.3e-21   8.7e-18   64.4   0.0     3   109   124   234   122   236 0.96 Integrase core domain
HTH_21               PF13276.1     60 seq595_BIOID47225    -            237   5.4e-14   51.8   0.3   1   1   1.7e-17   1.2e-13   50.7   0.2     4    55    52   106    44   118 0.80 HTH-like domain
tRNA_U5-meth_tr      PF05958.6    352 seq596_BIOID47225    -            366  7.2e-187  620.1   1.3   1   1    3e-190  8.1e-187  619.9   0.9     1   351    10   365    10   366 0.99 tRNA (Uracil-5-)-methyltransferase
Methyltransf_4       PF02390.12   197 seq596_BIOID47225    -            366   5.3e-07   28.7   0.1   1   1   3.8e-10     1e-06   27.8   0.1    21    86   211   275   179   286 0.81 Putative methyltransferase
MTS                  PF05175.9    170 seq596_BIOID47225    -            366   8.1e-06   25.2   0.0   1   1   5.7e-09   1.6e-05   24.2   0.0    31    87   210   264   188   282 0.85 Methyltransferase small domain
Cons_hypoth95        PF03602.10   183 seq596_BIOID47225    -            366   1.6e-05   24.2   0.2   1   1   2.2e-08     6e-05   22.3   0.2    41   123   209   301   196   350 0.73 Conserved hypothetical protein 95
MFS_1                PF07690.11   354 seq599_BIOID47225    -            396   6.6e-46  156.5  55.2   1   1   9.6e-50   6.6e-46  156.5  38.2     2   353    16   358    15   359 0.87 Major Facilitator Superfamily
Sugar_tr             PF00083.19   451 seq599_BIOID47225    -            396   7.5e-12   44.4  15.7   1   1   1.1e-15   7.5e-12   44.4  10.9    48   191    47   184    35   189 0.95 Sugar (and other) transporter
T2SE                 PF00437.15   272 seq601_BIOID47225    -            461   1.8e-81  272.9   1.2   1   1   3.6e-85   2.5e-81  272.4   0.8     4   271    89   353    86   354 0.98 Type II/IV secretion system protein
T2SE_Nter            PF05157.10   109 seq601_BIOID47225    -            461   4.7e-06   26.4   0.0   1   1   1.9e-09   1.3e-05   25.0   0.0    43   104     8    68     6    73 0.92 Type II secretion system (T2SS), protein E, N-terminal domain
Hexapep              PF00132.19    36 seq604_BIOID47225    -            456   3.8e-30  101.9  14.0   1   3   1.3e-09   4.3e-06   25.8   2.5     4    36   268   300   266   300 0.94 Bacterial transferase hexapeptide (six repeats)
Hexapep              PF00132.19    36 seq604_BIOID47225    -            456   3.8e-30  101.9  14.0   2   3   4.3e-08   0.00015   21.0   0.1     2    32   353   382   352   384 0.94 Bacterial transferase hexapeptide (six repeats)
Hexapep              PF00132.19    36 seq604_BIOID47225    -            456   3.8e-30  101.9  14.0   3   3   2.8e-12   9.7e-09   34.2   0.2     2    36   395   429   394   429 0.96 Bacterial transferase hexapeptide (six repeats)
NTP_transf_3         PF12804.2    179 seq604_BIOID47225    -            456   3.1e-20   72.9   0.5   1   1   2.1e-23   7.1e-20   71.8   0.3     1   112     8   122     8   252 0.91 MobA-like NTP transferase domain
NTP_transferase      PF00483.18   248 seq604_BIOID47225    -            456   5.4e-14   51.9   0.0   1   1   2.3e-17     8e-14   51.4   0.0     3   220     9   214     7   220 0.85 Nucleotidyl transferase
IspD                 PF01128.14   221 seq604_BIOID47225    -            456   1.4e-06   27.8   0.1   1   1   8.4e-10   2.9e-06   26.8   0.0     1    45     6    50     6    78 0.83 Uncharacterized protein family UPF0007
YebO                 PF13974.1     80 seq605_BIOID47225    -             95   1.8e-30  104.4   2.2   1   1   1.5e-34   2.1e-30  104.2   1.5     1    80    15    95    15    95 0.93 YebO-like protein
MR_MLE_N             PF02746.11   117 seq606_BIOID47225    -            382   4.1e-31  107.2   0.0   1   1   1.7e-34   7.7e-31  106.4   0.0    28   117    15   107     4   107 0.97 Mandelate racemase / muconate lactonizing enzyme, N-terminal domain
MR_MLE_C             PF13378.1    111 seq606_BIOID47225    -            382   1.8e-29  101.8   0.0   1   1   7.8e-33   3.6e-29  100.8   0.0     1   111   234   351   234   351 0.88 Enolase C-terminal domain-like
MR_MLE               PF01188.16    67 seq606_BIOID47225    -            382   3.8e-11   43.2   0.0   1   1   1.7e-14   7.7e-11   42.2   0.0     2    67   167   234   166   234 0.96 Mandelate racemase / muconate lactonizing enzyme, C-terminal domain
Fer4_5               PF12801.2     48 seq607_BIOID47225    -            287   8.9e-16   57.3   8.8   1   2   1.1e-15   3.1e-12   45.9   0.2     1    47    81   127    81   128 0.89 4Fe-4S binding domain
Fer4_5               PF12801.2     48 seq607_BIOID47225    -            287   8.9e-16   57.3   8.8   2   2   3.2e-08   8.7e-05   22.1   2.1     6    38   178   211   172   218 0.80 4Fe-4S binding domain
Fer4_6               PF12837.2     24 seq607_BIOID47225    -            287   3.8e-09   35.8  23.3   1   1   4.5e-11   1.2e-07   31.1   2.1     1    21   218   238   218   243 0.92 4Fe-4S binding domain
Fer4_10              PF13237.1     52 seq607_BIOID47225    -            287     2e-07   30.5  10.5   1   1   7.3e-11     2e-07   30.5   7.3     5    51   222   270   218   271 0.95 4Fe-4S dicluster domain
Phage_tail_U         PF06141.6    133 seq608_BIOID47225    -            131   5.1e-64  214.1   1.0   1   1   4.1e-68   5.6e-64  213.9   0.7     1   133     1   131     1   131 0.99 Phage minor tail protein U
Transketolase_N      PF00456.16   333 seq609_BIOID47225    -            663  3.4e-171  568.3   0.1   1   1  1.4e-174  4.8e-171  567.8   0.1     2   333     4   334     3   334 1.00 Transketolase, thiamine diphosphate binding domain
Transket_pyr         PF02779.19   178 seq609_BIOID47225    -            663   1.1e-44  151.8   0.0   1   1   7.6e-48   2.6e-44  150.7   0.0     2   176   354   524   353   526 0.96 Transketolase, pyrimidine binding domain
Transketolase_C      PF02780.15   124 seq609_BIOID47225    -            663     2e-17   63.1   0.1   1   1   1.2e-20   4.2e-17   62.1   0.1     1   124   540   655   540   655 0.94 Transketolase, C-terminal domain
DXP_synthase_N       PF13292.1    270 seq609_BIOID47225    -            663   3.2e-09   35.9   0.0   1   1   8.6e-09   2.9e-05   23.0   0.0    18   179     4   193     1   199 0.80 1-deoxy-D-xylulose-5-phosphate synthase
tRNA-synt_1b         PF00579.20   292 seq610_BIOID47225    -            428   8.2e-95  317.1   0.0   1   1   1.5e-98   1.1e-94  316.7   0.0     3   292    35   333    33   333 0.98 tRNA synthetases class I (W and Y)
S4                   PF01479.20    48 seq610_BIOID47225    -            428   4.6e-06   25.8   0.0   1   1   1.5e-09     1e-05   24.7   0.0     3    47   363   407   363   408 0.93 S4 domain
ADH_zinc_N           PF00107.21   130 seq613_BIOID47225    -            425   1.5e-17   63.2   0.3   1   1   6.5e-21   4.5e-17   61.7   0.1     1   128   186   329   186   331 0.95 Zinc-binding dehydrogenase
ADH_N                PF08240.7    109 seq613_BIOID47225    -            425   8.3e-08   31.8   0.1   1   1     3e-11     2e-07   30.6   0.1     2    66    27    98    26   126 0.82 Alcohol dehydrogenase GroES-like domain
ERF                  PF04404.7    160 seq615_BIOID47225    -            201     1e-37  129.0   1.0   1   1     1e-41   1.4e-37  128.5   0.6     1   150     5   147     5   161 0.88 ERF superfamily
Form_Nir_trans       PF01226.12   250 seq616_BIOID47225    -            310   7.3e-53  178.8  17.9   1   1   6.2e-57   8.4e-53  178.7  12.4     3   249    39   279    37   280 0.97 Formate/nitrite transporter
Amidohydro_1         PF01979.15   333 seq617_BIOID47225    -            382   1.6e-39  136.4   0.3   1   1   5.3e-43   1.8e-39  136.2   0.2     1   332    50   363    50   364 0.94 Amidohydrolase family
Amidohydro_4         PF13147.1    304 seq617_BIOID47225    -            382   1.2e-12   48.3   0.1   1   1   4.6e-15   1.6e-11   44.7   0.1     2   304    46   361    45   361 0.64 Amidohydrolase
Amidohydro_3         PF07969.6    404 seq617_BIOID47225    -            382   1.5e-05   24.2   0.1   1   1   9.1e-09   3.1e-05   23.2   0.0   368   403   326   361   305   362 0.90 Amidohydrolase family
Peripla_BP_3         PF13377.1    160 seq618_BIOID47225    -            343   1.1e-27   96.8   0.0   1   1   9.5e-31   4.3e-27   94.9   0.0     2   160   180   343   179   343 0.85 Periplasmic binding protein-like domain
LacI                 PF00356.16    46 seq618_BIOID47225    -            343   1.2e-18   66.3   0.0   1   1   5.8e-22   2.6e-18   65.2   0.0     1    46    14    59    14    59 0.99 Bacterial regulatory proteins, lacI family
Peripla_BP_1         PF00532.16   279 seq618_BIOID47225    -            343   2.6e-17   62.8   0.1   1   1   8.9e-21   4.1e-17   62.1   0.0     2   277    71   336    70   338 0.80 Periplasmic binding proteins and sugar binding domain of LacI family
DUF1323              PF07037.6    122 seq619_BIOID47225    -            130   1.2e-53  180.2   0.0   1   1   3.1e-57   1.4e-53  180.1   0.0     1   122     8   129     8   129 0.99 Putative transcription regulator (DUF1323)
HTH_17               PF12728.2     51 seq619_BIOID47225    -            130   2.3e-08   34.0   0.0   1   1   1.2e-11   5.5e-08   32.8   0.0     2    38     8    49     8    52 0.82 Helix-turn-helix domain
TerC                 PF03741.11   184 seq621_BIOID47225    -            518     1e-46  158.5  12.7   1   1   3.3e-50   1.5e-46  158.0   8.8     1   183    14   203    14   204 0.95 Integral membrane protein TerC family
CorC_HlyC            PF03471.12    81 seq621_BIOID47225    -            518   1.7e-18   66.0   0.4   1   1     1e-21   4.6e-18   64.6   0.3     4    80   434   510   431   511 0.92 Transporter associated domain
CBS                  PF00571.23    57 seq621_BIOID47225    -            518   2.2e-09   36.6   0.2   1   1   1.9e-08   8.8e-05   21.9   0.0     2    56   301   358   300   359 0.93 CBS domain
Big_2                PF02368.13    79 seq624_BIOID47225    -            252     5e-13   48.6   9.6   1   1   7.4e-17     5e-13   48.6   6.6     2    74   167   242   166   247 0.94 Bacterial Ig-like domain (group 2)
cobW                 PF02492.14   178 seq625_BIOID47225    -            435   2.3e-24   85.6   0.1   1   1   9.4e-28   3.2e-24   85.2   0.1     2   177    44   242    43   243 0.88 CobW/HypB/UreG, nucleotide-binding domain
CobW_C               PF07683.9     94 seq625_BIOID47225    -            435   1.3e-17   63.1   0.1   1   1   1.9e-20   6.6e-17   60.9   0.0     5    94   292   408   290   408 0.97 Cobalamin synthesis protein cobW C-terminal domain
UPF0079              PF02367.12   123 seq625_BIOID47225    -            435   5.6e-05   22.6   0.0   1   1   4.8e-08   0.00016   21.1   0.0     9    40    36    67    29    77 0.80 Uncharacterised P-loop hydrolase UPF0079
ArgK                 PF03308.11   267 seq625_BIOID47225    -            435    0.0001   21.0   0.0   1   1   4.9e-08   0.00017   20.3   0.0    27   132    40   143    24   146 0.82 ArgK protein
ABC_tran             PF00005.22   118 seq626_BIOID47225    -            578   1.6e-38  131.6   0.0   1   2   7.8e-22   2.7e-18   66.3   0.0     1   116    47   165    47   167 0.92 ABC transporter
ABC_tran             PF00005.22   118 seq626_BIOID47225    -            578   1.6e-38  131.6   0.0   2   2   7.1e-21   2.4e-17   63.2   0.0     1   118   369   489   369   489 0.90 ABC transporter
AAA_21               PF13304.1    303 seq626_BIOID47225    -            578   1.8e-24   87.1   0.1   1   2   3.4e-11   1.2e-07   31.9   0.0     1   286    35   185    35   193 0.82 AAA domain
AAA_21               PF13304.1    303 seq626_BIOID47225    -            578   1.8e-24   87.1   0.1   2   2   7.5e-11   2.6e-07   30.8   0.0   236   297   460   518   457   518 0.96 AAA domain
Plug                 PF07715.10   108 seq628_BIOID47225    -            790   5.7e-09   36.1   2.6   1   1   6.5e-13   8.9e-09   35.5   0.9    12   106    49   165    39   167 0.89 TonB-dependent Receptor Plug Domain
SBP_bac_3            PF00497.15   225 seq629_BIOID47225    -            260   5.8e-65  218.5   1.1   1   1   9.6e-69   6.6e-65  218.3   0.8     1   224    28   254    28   255 0.97 Bacterial extracellular solute-binding proteins, family 3
NMT1                 PF09084.6    216 seq629_BIOID47225    -            260   7.9e-06   25.5   0.1   1   1   1.7e-08   0.00012   21.6   0.0    76   145   115   181   108   238 0.87 NMT1/THI5 like
DUF469               PF04320.9    101 seq630_BIOID47225    -            108   4.5e-42  142.8   0.6   1   1   3.7e-46   5.1e-42  142.6   0.4     1   101     7   107     7   107 1.00 Protein with unknown function (DUF469)
PGM_PMM_I            PF02878.11   138 seq631_BIOID47225    -            456   8.3e-35  119.1   0.0   1   1     7e-38   2.4e-34  117.6   0.0     3   135     6   134     4   137 0.94 Phosphoglucomutase/phosphomannomutase, alpha/beta/alpha domain I
PGM_PMM_III          PF02880.11   111 seq631_BIOID47225    -            456     3e-31  107.6   0.0   1   1   1.4e-34   4.9e-31  106.9   0.0     1   111   262   373   262   373 0.96 Phosphoglucomutase/phosphomannomutase, alpha/beta/alpha domain III
PGM_PMM_II           PF02879.11   104 seq631_BIOID47225    -            456     4e-22   78.4   0.1   1   1   2.6e-25   8.9e-22   77.2   0.0     1   104   153   258   153   258 0.95 Phosphoglucomutase/phosphomannomutase, alpha/beta/alpha domain II
PGM_PMM_IV           PF00408.15    73 seq631_BIOID47225    -            456   5.2e-10   39.0   0.1   1   1   3.1e-13   1.1e-09   38.0   0.0     1    64   378   446   378   455 0.85 Phosphoglucomutase/phosphomannomutase, C-terminal domain
HTH_18               PF12833.2     81 seq632_BIOID47225    -            273   1.8e-16   59.9   0.0   1   1   6.7e-20     3e-16   59.1   0.0     2    79   181   256   180   258 0.95 Helix-turn-helix domain
AraC_binding         PF02311.14   136 seq632_BIOID47225    -            273   3.3e-05   23.4   0.1   1   1   1.4e-08   6.4e-05   22.5   0.0     5    81    22    98    19   158 0.74 AraC-like ligand binding domain
NAD_binding_4        PF07993.7    249 seq633_BIOID47225    -            369   1.2e-51  174.9   0.0   1   1   3.3e-55   1.5e-51  174.6   0.0     1   248     6   237     6   238 0.94 Male sterility protein
Epimerase            PF01370.16   236 seq633_BIOID47225    -            369   2.7e-10   39.9   0.0   1   1     9e-14   4.1e-10   39.3   0.0     2   174     5   195     4   255 0.71 NAD dependent epimerase/dehydratase family
3Beta_HSD            PF01073.14   280 seq633_BIOID47225    -            369   7.6e-07   28.0   0.0   1   1   2.6e-10   1.2e-06   27.3   0.0     1   158     5   175     5   196 0.75 3-beta hydroxysteroid dehydrogenase/isomerase family
TrbI                 PF03743.9    187 seq635_BIOID47225    -            475   2.9e-40  137.6   1.3   1   1   8.8e-44   1.2e-39  135.6   0.3     2   187   213   409   212   409 0.95 Bacterial conjugation TrbI-like protein
Peptidase_S9_N       PF02897.10   414 seq636_BIOID47225    -            686  3.9e-116  387.9   3.5   1   1  6.9e-120  4.7e-116  387.6   2.4     1   413     3   403     3   404 0.97 Prolyl oligopeptidase, N-terminal beta-propeller domain
Peptidase_S9         PF00326.16   213 seq636_BIOID47225    -            686   7.4e-70  234.3   0.1   1   1   1.7e-73   1.2e-69  233.6   0.0     2   210   462   676   461   679 0.97 Prolyl oligopeptidase family
RadC                 PF04002.10   123 seq637_BIOID47225    -            224   7.9e-47  157.8   0.0   1   1   7.8e-51   1.1e-46  157.4   0.0     2   123   103   224   102   224 0.98 RadC-like JAB domain
GD_AH_C              PF04295.8    397 seq638_BIOID47225    -            495  2.9e-154  513.4   0.1   1   1  5.3e-158  3.6e-154  513.0   0.0     3   397   106   495   104   495 0.99 D-galactarate dehydratase / Altronate hydrolase, C terminus
SAF                  PF08666.7     63 seq638_BIOID47225    -            495     1e-16   60.9   0.6   1   1   3.2e-20   2.2e-16   59.9   0.4     1    62    10    80    10    81 0.98 SAF domain
ACR_tran             PF00873.14  1021 seq639_BIOID47225    -            354  4.1e-132  441.5   0.1   1   1  6.7e-136  4.6e-132  441.3   0.1   686  1020     2   334     1   335 0.99 AcrB/AcrD/AcrF family
SecD_SecF            PF02355.11   189 seq639_BIOID47225    -            354   2.2e-05   23.5   4.6   1   1   4.8e-09   3.3e-05   23.0   3.2    37   177   182   325   160   335 0.84 Protein export membrane protein
FxsA                 PF04186.8    120 seq640_BIOID47225    -            158   1.1e-36  124.9   8.3   1   1   9.6e-41   1.3e-36  124.7   5.7     1   113     6   118     6   127 0.93 FxsA cytoplasmic membrane protein
Phage_AlpA           PF05930.7     51 seq641_BIOID47225    -             72     2e-21   75.2   0.0   1   1   3.6e-25   2.5e-21   75.0   0.0     1    51    10    60    10    60 0.98 Prophage CP4-57 regulatory protein (AlpA)
PNTB                 PF02233.11   464 seq643_BIOID47225    -            462  7.5e-230  763.3  19.7   1   1  6.2e-234  8.5e-230  763.1  13.6     2   464     5   462     4   462 0.98 NAD(P) transhydrogenase beta subunit
DUF1198              PF06711.6    148 seq644_BIOID47225    -            159     4e-72  240.7   0.4   1   1   3.3e-76   4.5e-72  240.5   0.3     1   148    10   157    10   157 1.00 Protein of unknown function (DUF1198)
SEC-C                PF02810.10    21 seq646_BIOID47225    -            152   1.2e-18   66.0  20.2   1   2   3.8e-11   5.3e-07   28.9   0.5     1    20     1    20     1    21 0.94 SEC-C motif
SEC-C                PF02810.10    21 seq646_BIOID47225    -            152   1.2e-18   66.0  20.2   2   2   3.9e-15   5.4e-11   41.6   8.9     1    19   134   152   134   152 0.96 SEC-C motif
Sulfatase            PF00884.18   379 seq648_BIOID47225    -            541   3.1e-45  154.7   2.1   1   1   2.9e-49   3.9e-45  154.3   1.5     2   301   224   476   223   517 0.90 Sulfatase
YedD                 PF13987.1    111 seq650_BIOID47225    -            138   1.3e-56  188.8   0.1   1   1   1.1e-60   1.5e-56  188.6   0.1     1   110    26   135    26   136 0.98 YedD-like protein
Transpeptidase       PF00905.17   304 seq651_BIOID47225    -            633   2.1e-90  302.7   0.1   1   1   4.1e-94   2.8e-90  302.3   0.0     2   304   272   609   271   609 0.97 Penicillin binding protein transpeptidase domain
PBP_dimer            PF03717.10   190 seq651_BIOID47225    -            633   1.8e-42  145.3   1.0   1   1   3.8e-46   2.6e-42  144.8   0.7     2   189    64   239    63   240 0.95 Penicillin-binding Protein dimerisation domain
T2SE                 PF00437.15   272 seq652_BIOID47225    -            326     2e-41  141.5   0.0   1   1   2.3e-45   3.2e-41  140.9   0.0    74   265    73   260     9   267 0.83 Type II/IV secretion system protein
Pyr_redox_2          PF07992.9    200 seq653_BIOID47225    -            356   1.9e-32  112.6   0.1   1   1   1.1e-35   2.4e-32  112.3   0.1     1   198    43   326    43   328 0.92 Pyridine nucleotide-disulphide oxidoreductase
Pyr_redox            PF00070.22    80 seq653_BIOID47225    -            356   2.2e-19   69.4   1.8   1   1   2.2e-21   5.1e-18   65.1   0.5     1    79   183   260   183   264 0.93 Pyridine nucleotide-disulphide oxidoreductase
Pyr_redox_3          PF13738.1    203 seq653_BIOID47225    -            356   1.4e-17   64.3   0.0   1   1   1.7e-18   3.8e-15   56.3   0.0    34   200    52   214    48   216 0.81 Pyridine nucleotide-disulphide oxidoreductase
NapD                 PF03927.8     79 seq654_BIOID47225    -             87   4.1e-27   93.7   2.2   1   1   3.4e-31   4.6e-27   93.5   1.5     2    79     4    82     3    82 0.97 NapD protein
Ribosomal_L12        PF00542.14    68 seq655_BIOID47225    -            121   1.8e-31  107.8   8.6   1   1   2.8e-35   3.8e-31  106.7   6.0     1    68    54   121    54   121 0.99 Ribosomal protein L7/L12 C-terminal domain
DUF1205              PF06722.7     97 seq656_BIOID47225    -            387   1.3e-29  102.1   0.1   1   1     5e-33   3.4e-29  100.7   0.0     1    97   181   276   181   276 0.96 Protein of unknown function (DUF1205)
UDPGT                PF00201.13   500 seq656_BIOID47225    -            387   5.8e-07   28.3   0.0   1   1   1.4e-10   9.3e-07   27.6   0.0   279   396   225   344   213   359 0.78 UDP-glucoronosyl and UDP-glucosyl transferase
PmbA_TldD            PF01523.11   293 seq657_BIOID47225    -            450   4.5e-65  219.7   0.0   1   1   5.1e-69     7e-65  219.0   0.0     1   292    34   326    34   327 0.95 Putative modulator of DNA gyrase
AFOR_C               PF01314.13   382 seq658_BIOID47225    -            708   2.4e-81  273.2   0.0   1   1   4.3e-85     3e-81  272.9   0.0     3   382   235   693   233   693 0.90 Aldehyde ferredoxin oxidoreductase, domains 2 & 3
AFOR_N               PF02730.10   202 seq658_BIOID47225    -            708   7.6e-70  234.2   0.3   1   1   1.7e-73   1.1e-69  233.6   0.2     1   202    13   214    13   214 0.97 Aldehyde ferredoxin oxidoreductase, N-terminal domain
AA_permease_2        PF13520.1    426 seq659_BIOID47225    -            444     2e-40  138.5  55.6   1   1   4.6e-44   3.1e-40  137.8  38.5     1   423     7   420     7   424 0.85 Amino acid permease
AA_permease          PF00324.16   479 seq659_BIOID47225    -            444   3.8e-22   78.1  47.2   1   1   1.1e-25   7.8e-22   77.1  32.7     8   391    18   377     8   435 0.81 Amino acid permease
Acyltransferase      PF01553.16   132 seq661_BIOID47225    -            310   2.7e-14   52.6   0.0   1   1   2.8e-18   3.9e-14   52.1   0.0     3   119    84   220    82   238 0.81 Acyltransferase
Cu-oxidase_3         PF07732.10   120 seq665_BIOID47225    -            470   9.7e-27   92.9   0.4   1   1   6.5e-30     3e-26   91.4   0.1     1   118    51   166    51   168 0.96 Multicopper oxidase
Cu-oxidase_2         PF07731.9    138 seq665_BIOID47225    -            470   4.3e-10   39.1   0.0   1   1   1.9e-13   8.6e-10   38.1   0.0    17   136   367   468   339   470 0.83 Multicopper oxidase
Cu-oxidase           PF00394.17   159 seq665_BIOID47225    -            470   0.00011   21.9   0.0   1   1   6.6e-08    0.0003   20.6   0.0    63   126   223   287   187   302 0.82 Multicopper oxidase
MR_MLE_C             PF13378.1    111 seq666_BIOID47225    -            446   1.7e-26   92.2   0.2   1   1   7.8e-30   3.5e-26   91.2   0.1     1   111   288   400   288   400 0.84 Enolase C-terminal domain-like
MR_MLE               PF01188.16    67 seq666_BIOID47225    -            446   2.6e-14   53.3   0.3   1   1   8.1e-17   3.7e-13   49.6   0.0     2    66   219   287   218   288 0.92 Mandelate racemase / muconate lactonizing enzyme, C-terminal domain
MR_MLE_N             PF02746.11   117 seq666_BIOID47225    -            446   4.4e-08   33.0   0.2   1   1   1.7e-11   7.6e-08   32.2   0.2    30   117    39   136    17   136 0.87 Mandelate racemase / muconate lactonizing enzyme, N-terminal domain
CbiA                 PF01656.18   195 seq668_BIOID47225    -            270   1.1e-28   99.8   0.4   1   1   5.3e-32   1.5e-28   99.4   0.3     1   193     5   217     5   219 0.81 CobQ/CobB/MinD/ParA nucleotide binding domain
AAA_31               PF13614.1    157 seq668_BIOID47225    -            270   6.9e-18   64.9   0.0   1   1   3.4e-21   9.4e-18   64.5   0.0     1   156     3   151     3   152 0.92 AAA domain
ArsA_ATPase          PF02374.10   305 seq668_BIOID47225    -            270   6.5e-10   38.4   2.9   1   1   2.9e-13     8e-10   38.1   1.5     3    38     5    40     2    46 0.91 Anion-transporting ATPase
MipZ                 PF09140.6    261 seq668_BIOID47225    -            270   2.8e-08   33.0   0.6   1   1   2.1e-11   5.7e-08   32.0   0.4     1   127     3   142     3   166 0.69 ATPase MipZ
GGDEF                PF00990.16   161 seq669_BIOID47225    -             70   2.4e-08   33.5   0.0   1   1   1.9e-12   2.7e-08   33.4   0.0   115   161    18    62     7    62 0.90 GGDEF domain
ParBc                PF02195.13    90 seq672_BIOID47225    -            214   3.1e-08   33.4   0.0   1   1   4.2e-12   5.7e-08   32.6   0.0     2    85    56   146    55   151 0.75 ParB-like nuclease domain
DUF1454              PF07305.7    200 seq673_BIOID47225    -            199  1.5e-110  366.8   1.7   1   1  1.2e-114  1.7e-110  366.6   1.2     1   200     1   199     1   199 1.00 Protein of unknown function (DUF1454)
BPD_transp_1         PF00528.17   185 seq675_BIOID47225    -            222   1.8e-25   89.4  10.8   1   1   1.7e-29   2.4e-25   89.0   7.5     1   183    33   214    33   216 0.97 Binding-protein-dependent transport system inner membrane component
PTS_IIB              PF02302.12    90 seq676_BIOID47225    -            106   5.7e-16   58.6   0.0   1   1   5.3e-20   7.2e-16   58.2   0.0     2    89     6    94     5    95 0.90 PTS system, Lactose/Cellobiose specific IIB subunit
Peptidase_M41        PF01434.13   213 seq678_BIOID47225    -            647     8e-84  280.2   0.7   1   1   4.6e-87   1.3e-83  279.6   0.5     2   212   385   594   384   595 0.98 Peptidase family M41
AAA                  PF00004.24   132 seq678_BIOID47225    -            647   1.7e-46  157.6   0.0   1   1   1.7e-49   4.7e-46  156.1   0.0     1   131   191   323   191   324 0.97 ATPase family associated with various cellular activities (AAA)
FtsH_ext             PF06480.10   110 seq678_BIOID47225    -            647   1.4e-16   60.5   0.2   1   1   5.1e-20   1.4e-16   60.5   0.1     1   110     8    96     8    96 0.95 FtsH Extracellular
AAA_5                PF07728.9    139 seq678_BIOID47225    -            647   7.9e-07   28.7   0.0   1   1   1.5e-09     4e-06   26.4   0.0     1   137   190   312   190   313 0.82 AAA domain (dynein-related subfamily)
PhoH                 PF02562.11   205 seq679_BIOID47225    -            359     8e-97  322.2   0.0   1   1  1.5e-100     1e-96  321.9   0.0     2   205   131   334   130   334 0.99 PhoH-like protein
AAA_30               PF13604.1    196 seq679_BIOID47225    -            359   7.3e-08   32.1   0.0   1   1   5.1e-11   3.5e-07   29.8   0.0     4   133   136   287   134   289 0.84 AAA domain
GATase_4             PF13230.1    272 seq680_BIOID47225    -            255  3.7e-107  356.9   0.0   1   1  8.9e-111  4.1e-107  356.8   0.0     1   254     1   254     1   255 0.99 Glutamine amidotransferases class-II
GATase_2             PF00310.16   361 seq680_BIOID47225    -            255   2.3e-17   62.6   0.1   1   1   1.5e-15   6.8e-12   44.6   0.1   189   359    65   215    60   217 0.87 Glutamine amidotransferases class-II
GATase_6             PF13522.1    133 seq680_BIOID47225    -            255   9.6e-07   28.7   0.0   1   1   3.5e-10   1.6e-06   27.9   0.0    11    98    70   156    57   184 0.72 Glutamine amidotransferase domain
BPD_transp_1         PF00528.17   185 seq682_BIOID47225    -            300   4.7e-31  107.6  17.3   1   1   1.6e-34   1.1e-30  106.4   8.9     1   184   116   299   116   300 0.98 Binding-protein-dependent transport system inner membrane component
OppC_N               PF12911.2     56 seq682_BIOID47225    -            300   8.2e-17   60.2   0.9   1   1   1.2e-20   8.2e-17   60.2   0.6     2    55    16    69    15    70 0.90 N-terminal TM domain of oligopeptide transport permease C
ADH_zinc_N           PF00107.21   130 seq683_BIOID47225    -            349     1e-28   99.3   0.1   1   1   3.6e-32   1.6e-28   98.7   0.1     1   129   185   308   185   309 0.95 Zinc-binding dehydrogenase
ADH_N                PF08240.7    109 seq683_BIOID47225    -            349   9.5e-28   96.0   6.1   1   1   3.9e-31   1.8e-27   95.1   4.3     1   108    27   142    27   143 0.95 Alcohol dehydrogenase GroES-like domain
NAD_binding_2        PF03446.10   162 seq683_BIOID47225    -            349   9.9e-05   22.1   0.2   1   1   4.4e-08    0.0002   21.1   0.1     4    77   181   257   176   290 0.71 NAD binding domain of 6-phosphogluconate dehydrogenase
Big_2                PF02368.13    79 seq684_BIOID47225    -            250     5e-12   45.4  10.5   1   1   7.3e-16     5e-12   45.4   7.3     2    75   161   237   160   243 0.93 Bacterial Ig-like domain (group 2)
HD                   PF01966.17   122 seq685_BIOID47225    -            216   5.4e-15   55.3   0.7   1   1     7e-19   9.6e-15   54.5   0.5     4   121    29   131    27   132 0.90 HD domain
Bestrophin           PF01062.16   296 seq686_BIOID47225    -            304   2.6e-88  295.7   5.2   1   1   2.1e-92   2.9e-88  295.5   3.6     1   296     1   284     1   284 0.99 Bestrophin, RFP-TM, chloride channel
PTS_IIB              PF02302.12    90 seq688_BIOID47225    -            103   7.2e-21   74.3   1.4   1   1   5.9e-25   8.1e-21   74.1   1.0     1    89     3    95     3    96 0.91 PTS system, Lactose/Cellobiose specific IIB subunit
Cytochrom_NNT        PF03264.9    174 seq689_BIOID47225    -            366   1.4e-65  219.8   4.4   1   1   2.4e-67   1.1e-63  213.6   2.8     6   173     6   174     1   175 0.94 NapC/NirT cytochrome c family, N-terminal region
Peripla_BP_4         PF13407.1    258 seq690_BIOID47225    -            313   1.3e-58  198.3  11.3   1   1   3.7e-62   1.7e-58  197.9   7.8     2   255    30   290    29   293 0.95 Periplasmic binding protein domain
Peripla_BP_1         PF00532.16   279 seq690_BIOID47225    -            313   2.4e-19   69.5   0.5   1   1   6.3e-23   2.9e-19   69.2   0.4     5   207    30   243    26   290 0.80 Periplasmic binding proteins and sugar binding domain of LacI family
Peripla_BP_3         PF13377.1    160 seq690_BIOID47225    -            313   3.1e-12   46.6   0.0   1   1   1.5e-15   6.8e-12   45.5   0.0    12   140   161   291   159   307 0.87 Periplasmic binding protein-like domain
DUF3521              PF12035.3     35 seq691_BIOID47225    -             46   1.8e-10   40.3   0.5   1   1   1.8e-14   2.4e-10   39.9   0.4     1    35     1    28     1    28 0.99 Protein of unknown function (DUF3521)
Transketolase_N      PF00456.16   333 seq693_BIOID47225    -            667  5.5e-169  561.1   0.0   1   1  1.7e-172  7.9e-169  560.6   0.0     2   333     3   333     2   333 1.00 Transketolase, thiamine diphosphate binding domain
Transket_pyr         PF02779.19   178 seq693_BIOID47225    -            667   5.9e-47  159.3   0.0   1   1   2.4e-50   1.1e-46  158.4   0.0     2   176   353   523   352   525 0.97 Transketolase, pyrimidine binding domain
Transketolase_C      PF02780.15   124 seq693_BIOID47225    -            667   1.5e-16   60.3   0.0   1   1   9.5e-20   4.3e-16   58.8   0.0     1   124   539   654   539   654 0.86 Transketolase, C-terminal domain
Esterase             PF00756.15   251 seq694_BIOID47225    -            409   1.5e-36  125.9   0.0   1   1   3.1e-40   2.1e-36  125.5   0.0     5   247   184   403   180   407 0.94 Putative esterase
DUF3327              PF11806.3    122 seq694_BIOID47225    -            409   5.5e-27   94.3   0.0   1   1     2e-30   1.4e-26   93.1   0.0     2   121    51   166    43   167 0.97 Domain of unknown function (DUF3327)
AhpC-TSA             PF00578.16   124 seq695_BIOID47225    -            156   5.2e-40  135.8   0.0   1   1   1.9e-43   6.6e-40  135.5   0.0     2   123     7   134     6   135 0.99 AhpC/TSA family
Redoxin              PF08534.5    146 seq695_BIOID47225    -            156   2.1e-27   95.3   0.0   1   1   7.3e-31   2.5e-27   95.1   0.0     1   131     5   136     5   148 0.90 Redoxin
SCO1-SenC            PF02630.9    174 seq695_BIOID47225    -            156   3.3e-10   39.7   0.0   1   1   1.4e-13   4.7e-10   39.2   0.0    32   171    10   136     4   140 0.89 SCO1/SenC
DUF899               PF05988.7    211 seq695_BIOID47225    -            156   0.00024   20.4   0.0   1   1   7.9e-08   0.00027   20.3   0.0    48   173    12   137     3   152 0.81 Bacterial protein of unknown function (DUF899)
DUF2541              PF10807.3    134 seq696_BIOID47225    -            134   5.8e-76  252.5   1.6   1   1   4.7e-80   6.5e-76  252.4   1.1     1   134     1   134     1   134 1.00 Protein of unknown function (DUF2541)
DUF2574              PF10836.3     93 seq697_BIOID47225    -             93   5.1e-53  176.6   0.1   1   1   4.1e-57   5.6e-53  176.5   0.1     1    93     1    93     1    93 1.00 Protein of unknown function (DUF2574)
Pro_CA               PF00484.14   148 seq698_BIOID47225    -            220   5.2e-48  162.6   0.0   1   1   4.7e-52   6.4e-48  162.3   0.0     2   147    38   187    37   188 0.91 Carbonic anhydrase
EAL                  PF00563.15   236 seq699_BIOID47225    -            807   2.8e-67  226.5   0.0   1   1   3.1e-70   5.3e-67  225.6   0.0     3   236   555   789   553   789 0.96 EAL domain
PAS_9                PF13426.1    104 seq699_BIOID47225    -            807   1.9e-31  108.4   0.0   1   2   3.4e-20   5.9e-17   61.8   0.0     3   102    32   133    30   135 0.91 PAS domain
PAS_9                PF13426.1    104 seq699_BIOID47225    -            807   1.9e-31  108.4   0.0   2   2   1.6e-14   2.7e-11   43.6   0.0     3   104   156   258   154   258 0.87 PAS domain
GGDEF                PF00990.16   161 seq699_BIOID47225    -            807   7.1e-22   77.6   0.0   1   1   9.1e-25   1.6e-21   76.4   0.0     3   160   386   533   384   534 0.94 GGDEF domain
PAS                  PF00989.19   113 seq699_BIOID47225    -            807   1.6e-20   72.8   0.1   1   2   2.4e-12   4.1e-09   36.1   0.0    13   112    32   132    24   133 0.80 PAS fold
PAS                  PF00989.19   113 seq699_BIOID47225    -            807   1.6e-20   72.8   0.1   2   2   2.2e-11   3.7e-08   33.0   0.0     7   113   150   256   146   256 0.83 PAS fold
PAS_4                PF08448.5    110 seq699_BIOID47225    -            807   4.8e-14   52.2   0.0   1   1   2.7e-12   4.7e-09   36.1   0.0     1   110   150   261   150   261 0.94 PAS fold
PAS_8                PF13188.1     64 seq699_BIOID47225    -            807   5.6e-12   44.9   0.1   1   2   5.2e-07   0.00088   18.9   0.0    11    52    31    75    15    87 0.69 PAS domain
PAS_8                PF13188.1     64 seq699_BIOID47225    -            807   5.6e-12   44.9   0.1   2   2   2.8e-08   4.8e-05   22.9   0.0     7    44   150   191   141   214 0.67 PAS domain
YqgB                 PF11036.3     43 seq700_BIOID47225    -             48   3.2e-33  112.8   0.7   1   1   2.6e-37   3.6e-33  112.6   0.5     1    43     6    48     6    48 0.99 Virulence promoting factor
Tail_tube            PF10618.4    119 seq701_BIOID47225    -            118   4.7e-39  132.7   0.1   1   1   3.7e-43   5.1e-39  132.5   0.1     1   119     1   118     1   118 0.98 Phage tail tube protein
NUDIX                PF00293.23   135 seq702_BIOID47225    -            176   2.7e-25   88.4   0.1   1   1   2.4e-29   3.3e-25   88.1   0.0     1   134     7   149     7   150 0.96 NUDIX domain
GPW_gp25             PF04965.9     99 seq704_BIOID47225    -            141   2.2e-20   71.9   0.0   1   1   2.2e-24     3e-20   71.4   0.0     4    95    30   123    28   127 0.92 Gene 25-like lysozyme
Glycos_transf_2      PF00535.21   169 seq705_BIOID47225    -            295   5.5e-17   61.8   0.1   1   1   1.5e-20     1e-16   60.9   0.1     2   124     8   128     7   174 0.84 Glycosyl transferase family 2
Glyco_tranf_2_2      PF10111.4    281 seq705_BIOID47225    -            295   1.3e-06   27.5   1.4   1   1   2.4e-10   1.7e-06   27.2   0.8    18   125    19   120     9   187 0.76 Glycosyltransferase like family 2
Sigma54_activat      PF00158.21   168 seq706_BIOID47225    -            452   4.5e-67  224.6   0.1   1   1   3.3e-70   7.4e-67  223.8   0.0     1   167   147   313   147   314 0.99 Sigma-54 interaction domain
Response_reg         PF00072.19   112 seq706_BIOID47225    -            452   1.2e-22   79.9   0.1   1   1     1e-25   2.3e-22   78.9   0.1     2   111    11   119     8   120 0.96 Response regulator receiver domain
HTH_8                PF02954.14    42 seq706_BIOID47225    -            452   3.4e-10   39.1   0.1   1   1   4.5e-13     1e-09   37.6   0.0     3    42   400   439   399   439 0.96 Bacterial regulatory protein, Fis family
AAA_5                PF07728.9    139 seq706_BIOID47225    -            452   6.1e-08   32.3   0.1   1   1   7.7e-11   1.8e-07   30.8   0.0     1   123   170   289   170   303 0.86 AAA domain (dynein-related subfamily)
AAA                  PF00004.24   132 seq706_BIOID47225    -            452   3.2e-05   24.0   0.1   1   1   6.4e-08   0.00015   21.8   0.0     1   111   171   289   171   309 0.75 ATPase family associated with various cellular activities (AAA)
Sugar-bind           PF04198.8    255 seq707_BIOID47225    -            322   3.9e-76  255.2   0.0   1   1   2.1e-79   4.8e-76  254.9   0.0     2   255    65   322    64   322 0.97 Putative sugar-binding domain
HTH_38               PF13936.1     44 seq707_BIOID47225    -            322   4.5e-09   35.5   0.5   1   1   5.7e-12   1.3e-08   34.1   0.3    12    44    19    52    15    52 0.90 Helix-turn-helix domain
HTH_28               PF13518.1     52 seq707_BIOID47225    -            322   2.2e-06   27.3   0.2   1   1   2.4e-09   5.5e-06   26.1   0.1     4    41    19    57    18    61 0.84 Helix-turn-helix domain
Sigma70_r4           PF04545.11    50 seq707_BIOID47225    -            322   1.5e-06   27.2   1.1   1   1   1.1e-09   2.6e-06   26.5   0.4    14    46    22    54    19    55 0.94 Sigma-70, region 4
HTH_23               PF13384.1     50 seq707_BIOID47225    -            322   2.5e-06   26.8   0.2   1   1   2.8e-09   6.3e-06   25.5   0.2     9    40    19    51    11    58 0.87 Homeodomain-like domain
Sigma70_r4_2         PF08281.7     54 seq707_BIOID47225    -            322   1.5e-05   24.2   0.1   1   1   1.7e-08   3.9e-05   22.9   0.1    21    51    23    53    22    55 0.96 Sigma-70, region 4
ABC-3                PF00950.12   258 seq708_BIOID47225    -            285   2.3e-81  272.7  25.9   1   1   3.8e-85   2.6e-81  272.5  18.0     1   257     9   264     9   265 0.99 ABC 3 transport family
FecCD                PF01032.13   311 seq708_BIOID47225    -            285   1.4e-10   40.3  22.8   1   1   2.1e-14   1.4e-10   40.3  15.8   102   287    64   244    45   265 0.82 FecCD transport family
DUF3029              PF11230.3    487 seq709_BIOID47225    -            559  2.3e-234  777.9   0.0   1   1    2e-238  2.7e-234  777.7   0.0     2   487    65   547    64   547 1.00 Protein of unknown function (DUF3029)
DUF2884              PF11101.3    229 seq710_BIOID47225    -            239   1.7e-59  200.8   2.3   1   1   1.4e-63     2e-59  200.6   1.6     1   215    24   234    24   239 0.98 Protein of unknown function (DUF2884)
BPD_transp_2         PF02653.11   267 seq711_BIOID47225    -            328   1.9e-46  158.0  36.4   1   1   1.4e-50   1.9e-46  158.0  25.2     9   267    58   315    50   315 0.96 Branched-chain amino acid transport system / permease component
DUF2629              PF10945.3     44 seq713_BIOID47225    -             62     2e-27   94.1   2.0   1   1   1.8e-31   2.5e-27   93.8   1.4     2    44    18    60    17    60 0.98 Protein of unknown function (DUF2629)
Ligase_CoA           PF00549.14   153 seq714_BIOID47225    -            519   7.4e-56  187.8   0.0   1   1   6.4e-59   4.4e-55  185.3   0.0     1   153   350   507   350   507 0.98 CoA-ligase
CoA_binding          PF02629.14    96 seq714_BIOID47225    -            519   6.5e-20   71.3   0.7   1   1   2.7e-22   1.8e-18   66.6   0.1     2    96   189   285   188   285 0.97 CoA binding domain
G_glu_transpept      PF01019.16   510 seq715_BIOID47225    -            577  5.5e-186  618.8   0.7   1   1  4.6e-190  6.3e-186  618.6   0.5     2   508    61   569    60   571 0.99 Gamma-glutamyltranspeptidase
Topoisom_bac         PF01131.15   403 seq717_BIOID47225    -            651    3e-112  375.2   0.0   1   1  5.2e-116  3.6e-112  375.0   0.0     3   403   155   593   153   593 0.92 DNA topoisomerase
Toprim               PF01751.17    88 seq717_BIOID47225    -            651   6.7e-16   57.8   0.0   1   1   2.6e-19   1.8e-15   56.4   0.0     2    86     3   135     2   137 0.93 Toprim domain
ETF                  PF01012.16   164 seq719_BIOID47225    -            264   7.5e-29  100.4   0.0   1   1     1e-32   1.4e-28   99.5   0.0    16   159    47   190    42   196 0.95 Electron transfer flavoprotein domain
Ank_2                PF12796.2     89 seq720_BIOID47225    -            201   7.9e-29   99.7   2.1   1   2   6.5e-15   1.8e-11   44.1   0.2     3    86    12    99    10   102 0.96 Ankyrin repeats (3 copies)
Ank_2                PF12796.2     89 seq720_BIOID47225    -            201   7.9e-29   99.7   2.1   2   2   2.3e-11   6.3e-08   32.7   0.0    39    83   157   201   153   201 0.94 Ankyrin repeats (3 copies)
Ank_4                PF13637.1     54 seq720_BIOID47225    -            201     1e-26   92.6   1.3   1   2   7.8e-12   2.1e-08   34.3   0.0     8    54    13    59    10    59 0.97 Ankyrin repeats (many copies)
Ank_4                PF13637.1     54 seq720_BIOID47225    -            201     1e-26   92.6   1.3   2   2   2.3e-09   6.4e-06   26.4   0.0    16    54   159   197   155   197 0.96 Ankyrin repeats (many copies)
Ank                  PF00023.25    33 seq720_BIOID47225    -            201   1.8e-23   80.9   7.6   1   2     1e-09   2.8e-06   26.7   0.1     2    32    39    69    38    70 0.96 Ankyrin repeat
Ank                  PF00023.25    33 seq720_BIOID47225    -            201   1.8e-23   80.9   7.6   2   2   1.9e-08   5.1e-05   22.7   0.0     2    33   139   175   138   175 0.97 Ankyrin repeat
YqaJ                 PF09588.5    152 seq721_BIOID47225    -            226   3.1e-26   92.0   0.0   1   1   2.1e-29   1.4e-25   89.9   0.0     2   150    24   166    23   168 0.85 YqaJ-like viral recombinase domain
Ribosomal_S16        PF00886.14    62 seq722_BIOID47225    -             82     6e-26   89.8   0.1   1   1   5.2e-30   7.1e-26   89.5   0.0     1    62     8    68     8    68 0.96 Ribosomal protein S16
rve_3                PF13683.1     67 seq723_BIOID47225    -             56   6.6e-11   41.4   0.1   1   1   5.7e-15   7.7e-11   41.2   0.1    24    67     2    45     1    45 0.98 Integrase core domain
MCPsignal            PF00015.16   213 seq725_BIOID47225    -            554   3.8e-74  248.6  37.0   1   1   2.2e-75   9.8e-72  240.8  18.4     1   213   324   518   324   518 0.99 Methyl-accepting chemotaxis protein (MCP) signalling domain
TarH                 PF02203.10   171 seq725_BIOID47225    -            554   4.7e-52  176.1   2.6   1   1     1e-55   4.7e-52  176.1   1.8     1   170     1   176     1   177 0.97 Tar ligand binding domain homologue
HAMP                 PF00672.20    70 seq725_BIOID47225    -            554   3.1e-14   52.7   0.4   1   1   6.8e-18   3.1e-14   52.7   0.3     1    68   196   263   196   265 0.95 HAMP domain
IPPT                 PF01715.12   253 seq726_BIOID47225    -            316  2.6e-107  357.4   0.0   1   1  4.5e-111  3.1e-107  357.2   0.0     2   252    45   297    44   298 0.99 IPP transferase
IPT                  PF01745.11   233 seq726_BIOID47225    -            316   1.4e-06   27.5   0.0   1   1   3.5e-08   0.00024   20.2   0.0     5    81    14    90    10   120 0.77 Isopentenyl transferase
Fer4_14              PF13394.1    117 seq727_BIOID47225    -            223   7.9e-18   64.5   0.1   1   1   3.1e-21   1.4e-17   63.7   0.1     1   112    24   139    24   147 0.83 4Fe-4S single cluster domain
Radical_SAM          PF04055.16   166 seq727_BIOID47225    -            223   1.4e-10   41.4   0.0   1   1   4.6e-14   2.1e-10   40.9   0.0     2   139    26   181    25   198 0.83 Radical SAM superfamily
Fer4_12              PF13353.1    139 seq727_BIOID47225    -            223   4.8e-07   29.8   0.1   1   1   1.5e-10   6.7e-07   29.3   0.1     2    98    13   126    12   141 0.76 4Fe-4S single cluster domain
PhdYeFM_antitox      PF02604.14    75 seq728_BIOID47225    -             97   1.5e-09   37.1   0.1   1   1     2e-13   2.8e-09   36.3   0.1     2    73     8    74     7    79 0.90 Antitoxin Phd_YefM, type II toxin-antitoxin system
2OG-FeII_Oxy_2       PF13532.1    191 seq729_BIOID47225    -            216   3.8e-57  193.1   0.0   1   1   3.1e-61   4.3e-57  192.9   0.0     2   191    19   210    18   210 0.97 2OG-Fe(II) oxygenase superfamily
Bax1-I               PF01027.15   205 seq730_BIOID47225    -            219   9.5e-40  136.2  32.5   1   1     8e-44   1.1e-39  136.0  22.5     2   205    19   213    18   213 0.86 Inhibitor of apoptosis-promoting Bax1
BPD_transp_2         PF02653.11   267 seq731_BIOID47225    -            341   4.3e-48  163.4  43.8   1   1   4.1e-52   5.6e-48  163.1  30.4     4   267    58   321    55   321 0.91 Branched-chain amino acid transport system / permease component
Orn_Arg_deC_N        PF02784.11   251 seq732_BIOID47225    -            658   1.2e-71  240.7   0.1   1   1   2.3e-75   1.6e-71  240.3   0.1     2   251    99   368    98   368 0.98 Pyridoxal-dependent decarboxylase, pyridoxal binding domain
Orn_DAP_Arg_deC      PF00278.17   116 seq732_BIOID47225    -            658   2.1e-30  104.7   0.0   1   1   5.6e-34   3.8e-30  103.8   0.0     1   115   371   586   371   587 0.87 Pyridoxal-dependent decarboxylase, C-terminal sheet domain
MFS_1                PF07690.11   354 seq733_BIOID47225    -            451   4.9e-34  117.5  57.5   1   1   1.3e-36   1.8e-32  112.3  34.1     2   336    81   397    77   402 0.85 Major Facilitator Superfamily
Formyl_trans_N       PF00551.14   181 seq734_BIOID47225    -            280   5.8e-55  185.5   0.0   1   1   1.1e-58   7.3e-55  185.2   0.0     2   181    86   262    85   262 0.99 Formyl transferase
ACT                  PF01842.20    66 seq734_BIOID47225    -            280   1.1e-07   31.0   0.0   1   1   3.3e-11   2.2e-07   30.0   0.0     2    63     8    69     7    72 0.91 ACT domain
Aminotran_1_2        PF00155.16   363 seq735_BIOID47225    -            391   8.4e-43  146.5   0.0   1   1   7.3e-47   9.9e-43  146.3   0.0     2   354    29   372    28   380 0.88 Aminotransferase class I and II
tRNA-synt_1_2        PF13603.1    185 seq736_BIOID47225    -            907     9e-80  266.2   0.0   1   1   6.1e-83   1.7e-79  265.3   0.0     1   184   268   450   268   451 0.98 Leucyl-tRNA synthetase, Domain 2
tRNA-synt_1          PF00133.17   601 seq736_BIOID47225    -            907   2.3e-71  240.4   9.0   1   5   1.5e-29   4.2e-26   90.9   0.2     4   178    63   218    60   221 0.88 tRNA synthetases class I (I, L, M and V)
tRNA-synt_1          PF00133.17   601 seq736_BIOID47225    -            907   2.3e-71  240.4   9.0   2   5   6.3e-09   1.7e-05   22.9   0.2   361   412   221   272   217   276 0.95 tRNA synthetases class I (I, L, M and V)
tRNA-synt_1          PF00133.17   601 seq736_BIOID47225    -            907   2.3e-71  240.4   9.0   3   5   6.1e-23   1.7e-19   69.1   0.0   188   349   277   455   272   464 0.79 tRNA synthetases class I (I, L, M and V)
tRNA-synt_1          PF00133.17   601 seq736_BIOID47225    -            907   2.3e-71  240.4   9.0   4   5     1e-10   2.7e-07   28.8   0.0   414   557   464   619   457   621 0.64 tRNA synthetases class I (I, L, M and V)
tRNA-synt_1          PF00133.17   601 seq736_BIOID47225    -            907   2.3e-71  240.4   9.0   5   5     4e-10   1.1e-06   26.8   0.0   560   593   665   698   655   706 0.87 tRNA synthetases class I (I, L, M and V)
tRNA-synt_1g         PF09334.6    391 seq736_BIOID47225    -            907   9.4e-34  116.5   0.0   1   2   6.2e-27   1.7e-23   82.8   0.0     5   218    86   271    82   287 0.83 tRNA synthetases class I (M)
tRNA-synt_1g         PF09334.6    391 seq736_BIOID47225    -            907   9.4e-34  116.5   0.0   2   2   5.8e-09   1.6e-05   23.6   0.0   314   364   653   703   642   717 0.81 tRNA synthetases class I (M)
Anticodon_1          PF08264.8    153 seq736_BIOID47225    -            907     5e-17   61.9   0.0   1   1   3.3e-20   8.9e-17   61.1   0.0     3   148   747   868   745   874 0.79 Anticodon-binding domain of tRNA
PTS_EIIC             PF02378.13   321 seq739_BIOID47225    -            452     5e-52  176.6  37.0   1   1   3.6e-56     5e-52  176.6  25.6     2   319    30   363    29   364 0.88 Phosphotransferase system, EIIC
YkuD                 PF03734.9    146 seq741_BIOID47225    -            311     7e-20   71.6   0.1   1   1   8.3e-24   1.1e-19   70.9   0.0     2   146    97   231    96   231 0.81 L,D-transpeptidase catalytic domain
DoxX                 PF07681.7     85 seq742_BIOID47225    -            155   5.9e-16   58.5  15.9   1   1   1.5e-19     1e-15   57.8  11.0     1    85    31   113    31   113 0.98 DoxX
SURF4                PF02077.10   267 seq742_BIOID47225    -            155   9.7e-08   31.5   6.2   1   1   7.1e-11   4.8e-07   29.2   4.3   177   262    71   154    20   155 0.75 SURF4 family
Dala_Dala_lig_C      PF07478.8    203 seq743_BIOID47225    -            364   6.4e-81  270.4   0.0   1   1   3.2e-84   8.6e-81  270.0   0.0     1   203   147   348   147   348 0.99 D-ala D-ala ligase C-terminus
Dala_Dala_lig_N      PF01820.16   117 seq743_BIOID47225    -            364   2.5e-34  117.9   0.0   1   1   1.8e-37     5e-34  116.9   0.0     2   117     5   130     4   130 0.96 D-ala D-ala ligase N-terminus
ATP-grasp_4          PF13535.1    184 seq743_BIOID47225    -            364   1.4e-16   60.6   0.0   1   1   9.1e-20   2.5e-16   59.8   0.0     2   176   138   317   137   321 0.82 ATP-grasp domain
ATP-grasp            PF02222.17   172 seq743_BIOID47225    -            364   6.2e-13   48.3   0.0   1   1   4.7e-16   1.3e-12   47.3   0.0     2   158   149   317   148   320 0.87 ATP-grasp domain
UPF0066              PF01980.11   120 seq744_BIOID47225    -            235   2.2e-40  137.2   0.0   1   1   3.5e-44   4.8e-40  136.1   0.0     1   118    18   142    18   144 0.95 Uncharacterised protein family UPF0066
DUF3461              PF11944.3    125 seq745_BIOID47225    -            128   6.5e-59  197.1   2.9   1   1   5.3e-63   7.2e-59  196.9   2.0     1   125     1   125     1   125 1.00 Protein of unknown function (DUF3461)
DUF2158              PF09926.4     53 seq748_BIOID47225    -             60     2e-18   65.3   0.4   1   1   1.8e-22   2.4e-18   65.1   0.3     1    53     3    49     3    49 0.97 Uncharacterized small protein (DUF2158)
NapB                 PF03892.9    134 seq750_BIOID47225    -            156   1.8e-45  153.7   0.0   1   1   1.5e-49   2.1e-45  153.5   0.0    31   133    48   150    21   151 0.90 Nitrate reductase cytochrome c-type subunit (NapB)
Acetyltransf_4       PF13420.1    155 seq751_BIOID47225    -            172   1.4e-21   76.9   0.0   1   1   8.2e-25   1.6e-21   76.7   0.0     1   152     3   154     3   157 0.91 Acetyltransferase (GNAT) domain
Acetyltransf_1       PF00583.19    83 seq751_BIOID47225    -            172   9.1e-18   63.9   0.0   1   1   8.2e-21   1.6e-17   63.1   0.0     2    82    57   136    56   137 0.95 Acetyltransferase (GNAT) family
Acetyltransf_3       PF13302.1    142 seq751_BIOID47225    -            172   1.2e-11   44.9   0.0   1   1   7.3e-15   1.4e-11   44.7   0.0     4   142     3   137     1   137 0.82 Acetyltransferase (GNAT) domain
Acetyltransf_10      PF13673.1    117 seq751_BIOID47225    -            172     4e-09   36.4   0.1   1   1   2.7e-12   5.2e-09   36.1   0.0     1   117    10   136    10   136 0.72 Acetyltransferase (GNAT) domain
Acetyltransf_7       PF13508.1     79 seq751_BIOID47225    -            172   5.4e-09   35.9   0.0   1   1   4.2e-12   8.1e-09   35.4   0.0     5    78    53   137    49   138 0.75 Acetyltransferase (GNAT) domain
FR47                 PF08445.5     86 seq751_BIOID47225    -            172   4.9e-09   35.6   0.0   1   1   4.5e-12   8.7e-09   34.9   0.0    26    80    84   139    79   144 0.91 FR47-like protein
Acetyltransf_9       PF13527.1    128 seq751_BIOID47225    -            172   3.4e-06   26.8   0.1   1   1   5.2e-09     1e-05   25.2   0.0     2   109     3   115     2   122 0.89 Acetyltransferase (GNAT) domain
Phage_lambd_GpG      PF06894.6    127 seq753_BIOID47225    -            140   3.3e-55  185.0   0.9   1   1   2.8e-59   3.8e-55  184.7   0.7     1   125     1   124     1   126 0.96 Bacteriophage lambda minor tail protein (GpG)
SPOR                 PF05036.8     76 seq754_BIOID47225    -            284   3.1e-17   62.3   0.5   1   1   9.8e-21   1.3e-16   60.3   0.0     3    73   211   278   209   281 0.91 Sporulation related domain
Ubiq_cyt_C_chap      PF03981.7    141 seq755_BIOID47225    -            237   2.5e-23   82.3   0.2   1   1   5.6e-27   3.8e-23   81.7   0.1     2   139    59   220    58   225 0.96 Ubiquinol-cytochrome C chaperone
DUF3944              PF13099.1     35 seq755_BIOID47225    -            237   8.3e-15   53.8   0.8   1   1   1.2e-18   8.3e-15   53.8   0.5     1    35     5    39     5    39 0.99 Domain of unknown function (DUF3944)
RimM                 PF01782.13    84 seq756_BIOID47225    -            185     9e-28   95.9   0.0   1   1     2e-31   1.4e-27   95.3   0.0     2    84    19   100    18   100 0.98 RimM N-terminal domain
PRC                  PF05239.11    79 seq756_BIOID47225    -            185   9.1e-10   38.1   0.7   1   1   2.1e-13   1.5e-09   37.4   0.5     2    73   107   180   106   184 0.89 PRC-barrel domain
LysR_substrate       PF03466.15   209 seq757_BIOID47225    -            298   6.9e-18   64.3   0.5   1   1   1.6e-21   1.1e-17   63.7   0.3     5   191    96   279    92   293 0.78 LysR substrate binding domain
HTH_1                PF00126.22    60 seq757_BIOID47225    -            298   1.8e-16   59.4   0.1   1   1   6.9e-20   4.7e-16   58.1   0.0     1    60     9    68     9    68 0.97 Bacterial regulatory helix-turn-helix protein, lysR family
tRNA-synt_2          PF00152.15   335 seq759_BIOID47225    -            590    8e-132  438.9   0.0   1   1  2.8e-135  9.5e-132  438.6   0.0     2   334   118   558   117   559 0.99 tRNA synthetases class II (D, K and N)
GAD                  PF02938.9     95 seq759_BIOID47225    -            590   1.8e-32  111.2   0.1   1   1   9.7e-36   3.3e-32  110.3   0.1     1    95   307   406   307   406 0.97 GAD domain
tRNA_anti            PF01336.20    76 seq759_BIOID47225    -            590   1.3e-16   60.0   0.1   1   1   8.5e-20   2.9e-16   58.9   0.0     1    76    18   102    18   102 0.95 OB-fold nucleic acid binding domain
HlyD                 PF00529.15   306 seq761_BIOID47225    -            343   5.7e-49  166.9  12.1   1   1   1.9e-52   6.5e-49  166.7   8.4     3   306    48   338    46   338 0.88 HlyD family secretion protein
HlyD_2               PF12700.2    328 seq761_BIOID47225    -            343     3e-23   82.3   4.9   1   1   1.2e-26   3.9e-23   81.9   3.4    20   249    46   299    36   325 0.84 HlyD family secretion protein
HlyD_3               PF13437.1    105 seq761_BIOID47225    -            343   7.2e-21   74.4   0.3   1   1   1.5e-19     5e-16   58.8   0.0     2   105   214   333   213   333 0.82 HlyD family secretion protein
Biotin_lipoyl_2      PF13533.1     50 seq761_BIOID47225    -            343     4e-18   64.6   0.6   1   1   1.1e-18   3.6e-15   55.2   0.2     3    50    48    95    46    95 0.97 Biotin-lipoyl like
Peptidase_M23        PF01551.17    96 seq762_BIOID47225    -            251   2.3e-30  104.3   1.9   1   1   4.4e-34     3e-30  103.9   0.4     3    96   145   238   143   238 0.95 Peptidase family M23
LysM                 PF01476.15    44 seq762_BIOID47225    -            251   6.6e-15   54.6   0.1   1   1   6.3e-18   4.3e-14   52.0   0.0     1    43    42    84    42    85 0.98 LysM domain
Peripla_BP_1         PF00532.16   279 seq765_BIOID47225    -            342  4.9e-100  334.2   0.0   1   1  2.1e-103    7e-100  333.6   0.0     2   278    65   341    64   342 0.99 Periplasmic binding proteins and sugar binding domain of LacI family
LacI                 PF00356.16    46 seq765_BIOID47225    -            342     1e-18   66.5   0.1   1   1   6.5e-22   2.2e-18   65.4   0.1     1    46     8    53     8    53 0.99 Bacterial regulatory proteins, lacI family
Peripla_BP_3         PF13377.1    160 seq765_BIOID47225    -            342   2.2e-17   63.4   0.1   1   1   1.8e-20   6.2e-17   61.9   0.1     2   156   175   340   174   342 0.84 Periplasmic binding protein-like domain
Peripla_BP_4         PF13407.1    258 seq765_BIOID47225    -            342   5.3e-14   52.0   0.0   1   1     2e-17   6.9e-14   51.7   0.0     1   208    67   268    67   323 0.85 Periplasmic binding protein domain
DUF2527              PF10736.4     38 seq766_BIOID47225    -             47   9.6e-31  105.0   2.7   1   1   7.9e-35   1.1e-30  104.8   1.8     1    38     1    38     1    38 1.00 Protein of unknown function (DUF2627)
TatD_DNase           PF01026.16   255 seq767_BIOID47225    -            241   4.5e-35  120.9   0.0   1   1   3.8e-39   5.1e-35  120.7   0.0     1   253     3   238     3   240 0.91 TatD related DNase
GCV_H                PF01597.14   122 seq768_BIOID47225    -            129   2.3e-50  169.2   0.1   1   1   1.9e-54   2.6e-50  169.0   0.1     1   121     8   128     8   129 0.99 Glycine cleavage H-protein
YafO_toxin           PF13957.1    109 seq769_BIOID47225    -            132   7.2e-34  115.7   0.0   1   1   6.1e-38   8.4e-34  115.5   0.0     1   109    25   132    25   132 0.98 Toxin YafO, type II toxin-antitoxin system
BcrAD_BadFG          PF01869.15   271 seq771_BIOID47225    -            257   1.2e-66  224.7   0.1   1   1   9.6e-71   1.3e-66  224.5   0.1     1   270     7   249     7   250 0.97 BadF/BadG/BcrA/BcrD ATPase family
HTH_AraC             PF00165.18    42 seq772_BIOID47225    -            302   5.7e-21   73.5   0.2   1   2   8.7e-11   5.9e-07   28.9   0.0     1    42   200   241   200   241 0.97 Bacterial regulatory helix-turn-helix proteins, AraC family
HTH_AraC             PF00165.18    42 seq772_BIOID47225    -            302   5.7e-21   73.5   0.2   2   2   6.7e-15   4.6e-11   42.0   0.1     6    42   254   291   252   291 0.94 Bacterial regulatory helix-turn-helix proteins, AraC family
HTH_18               PF12833.2     81 seq772_BIOID47225    -            302   3.4e-19   68.6   0.2   1   1   9.3e-23   6.4e-19   67.7   0.1     2    80   214   291   213   292 0.95 Helix-turn-helix domain
ABC_tran             PF00005.22   118 seq774_BIOID47225    -            250   6.3e-27   94.1   0.0   1   1   5.1e-30     1e-26   93.5   0.0     1   118    43   173    43   173 0.88 ABC transporter
AAA_21               PF13304.1    303 seq774_BIOID47225    -            250   1.6e-15   57.7   0.0   1   1   1.6e-11   3.1e-08   33.8   0.0   234   299   142   204   135   207 0.94 AAA domain
AAA_22               PF13401.1    131 seq774_BIOID47225    -            250   1.4e-08   34.8   0.1   1   1     8e-11   1.6e-07   31.4   0.1     5   121    30   200    26   207 0.83 AAA domain
AAA_16               PF13191.1    166 seq774_BIOID47225    -            250   7.4e-08   32.8   0.2   1   1   7.9e-11   1.5e-07   31.7   0.2    19   104    26   130    18   202 0.58 AAA ATPase domain
AAA_10               PF12846.2    328 seq774_BIOID47225    -            250   4.1e-07   29.4   0.0   1   1   2.8e-10   5.5e-07   29.0   0.0     4   190    32   235    30   243 0.66 AAA-like domain
Aconitase_C          PF00694.14   131 seq775_BIOID47225    -            201   8.6e-44  148.7   0.0   1   1   8.7e-48   1.2e-43  148.2   0.0     2   129     3   125     2   127 0.97 Aconitase C-terminal domain
Ribosomal_L28        PF00830.14    61 seq776_BIOID47225    -             78   1.1e-29  101.9   1.4   1   1   8.9e-34   1.2e-29  101.7   1.0     1    61     3    63     3    63 0.99 Ribosomal L28 family
TonB_dep_Rec         PF00593.19   276 seq777_BIOID47225    -            729   4.1e-31  108.8  22.3   1   1     6e-35   4.1e-31  108.8  15.5     1   275   493   727   493   728 0.87 TonB dependent receptor
Plug                 PF07715.10   108 seq777_BIOID47225    -            729     6e-14   52.1   0.4   1   1   8.8e-18     6e-14   52.1   0.3     2   106    75   175    74   177 0.93 TonB-dependent Receptor Plug Domain
Antiterm             PF03589.8     95 seq778_BIOID47225    -            250   2.2e-54  181.3   1.1   1   2   5.8e-24   7.9e-20   70.6   0.0     1    95    14   107    14   107 0.98 Antitermination protein
Antiterm             PF03589.8     95 seq778_BIOID47225    -            250   2.2e-54  181.3   1.1   2   2   5.3e-35   7.3e-31  106.0   0.1     2    95   155   247   154   247 0.98 Antitermination protein
Gln-synt_C           PF00120.19   259 seq779_BIOID47225    -            469  1.4e-104  348.7   0.0   1   1  2.6e-108  1.8e-104  348.3   0.0     2   259   103   379   102   379 0.98 Glutamine synthetase, catalytic domain
Gln-synt_N           PF03951.14    84 seq779_BIOID47225    -            469   2.1e-31  107.2   0.1   1   1   6.2e-35   4.2e-31  106.2   0.1     1    84    14    95    14    95 0.98 Glutamine synthetase, beta-Grasp domain
Fimbrial             PF00419.15   145 seq780_BIOID47225    -            180     6e-13   49.1   0.7   1   1   5.5e-17   7.5e-13   48.8   0.5     2   143    31   178    30   180 0.79 Fimbrial protein
DUF2077              PF09850.4    206 seq781_BIOID47225    -            254   4.7e-62  208.9   0.4   1   1   4.1e-66   5.6e-62  208.6   0.2     1   205    33   237    33   238 0.96 Uncharacterized protein conserved in bacteria (DUF2077)
DUF2856              PF11043.3     97 seq782_BIOID47225    -             98   6.2e-60  199.1   0.7   1   1     5e-64   6.9e-60  199.0   0.5     1    97     1    98     1    98 0.99 Protein of unknown function (DUF2856)
MoeA_N               PF03453.12   162 seq783_BIOID47225    -            411   5.6e-57  191.5   0.0   1   1   1.7e-60   7.7e-57  191.0   0.0     2   162     8   168     7   168 0.99 MoeA N-terminal region (domain I and II)
MoCF_biosynth        PF00994.19   144 seq783_BIOID47225    -            411   4.3e-31  107.1   0.0   1   1   1.3e-34     6e-31  106.6   0.0     2   143   182   317   181   318 0.95 Probable molybdopterin binding domain
MoeA_C               PF03454.10    72 seq783_BIOID47225    -            411   1.1e-20   73.2   0.1   1   1   6.3e-24   2.9e-20   71.8   0.0     1    72   332   404   332   404 0.98 MoeA C-terminal region (domain IV)
CDP-OH_P_transf      PF01066.16   101 seq784_BIOID47225    -            182   1.7e-16   60.2  10.8   1   1   1.2e-20   1.7e-16   60.2   7.5     2    77     3    91     2   141 0.81 CDP-alcohol phosphatidyltransferase
DDE_Tnp_1            PF01609.16   211 seq785_BIOID47225    -            161   1.4e-08   34.4   2.0   1   1   1.7e-11   2.4e-07   30.4   0.1   138   211    69   146    65   146 0.96 Transposase DDE domain
SBP_bac_3            PF00497.15   225 seq786_BIOID47225    -            260   6.8e-66  221.6   0.2   1   1   1.1e-69   7.7e-66  221.4   0.1     1   224    28   254    28   255 0.96 Bacterial extracellular solute-binding proteins, family 3
Transp_cyt_pur       PF02133.10   439 seq787_BIOID47225    -            419   1.3e-83  280.9  48.2   1   1   1.1e-87   1.5e-83  280.7  33.4     1   438    11   397    11   398 0.98 Permease for cytosine/purines, uracil, thiamine, allantoin
NA37                 PF04245.8    326 seq788_BIOID47225    -            335  1.9e-103  346.0   0.0   1   1  1.6e-107  2.2e-103  345.9   0.0     2   326    10   329     9   329 0.97 37-kD nucleoid-associated bacterial protein
CSD                  PF00313.17    66 seq790_BIOID47225    -             69     2e-33  113.8   1.9   1   1   1.6e-37   2.2e-33  113.7   1.3     2    65     5    68     4    69 0.98 'Cold-shock' DNA-binding domain
PEP-utilizers_C      PF02896.13   294 seq792_BIOID47225    -            748    3e-107  357.7   0.0   1   1  1.9e-110  4.4e-107  357.2   0.0     5   293   420   707   416   708 0.98 PEP-utilising enzyme, TIM barrel domain
PEP-utilisers_N      PF05524.8    123 seq792_BIOID47225    -            748     2e-25   88.8   1.6   1   1   2.4e-28   5.5e-25   87.4   1.1     2   123   172   295   171   295 0.96 PEP-utilising enzyme, N-terminal
PEP-utilizers        PF00391.18    81 seq792_BIOID47225    -            748   1.6e-18   65.9   0.1   1   1   1.7e-21   3.9e-18   64.6   0.1     6    81   316   391   311   391 0.94 PEP-utilising enzyme, mobile domain
GAF                  PF01590.21   154 seq792_BIOID47225    -            748   2.2e-17   63.4   0.4   1   1   2.9e-20   6.5e-17   61.9   0.1     2   152    18   152    17   154 0.97 GAF domain
GAF_2                PF13185.1    148 seq792_BIOID47225    -            748     4e-14   53.2   0.0   1   1     4e-17     9e-14   52.0   0.0     4   147    18   154    15   155 0.82 GAF domain
GAF_3                PF13492.1    129 seq792_BIOID47225    -            748   5.1e-10   39.4   0.1   1   1   5.4e-13   1.2e-09   38.1   0.0     3   125    19   152    17   156 0.78 GAF domain
GyrI-like            PF06445.10   155 seq794_BIOID47225    -            289   5.4e-24   84.8   0.0   1   1   1.5e-27   6.9e-24   84.5   0.0     2   155   127   288   126   288 0.98 GyrI-like small molecule binding domain
HTH_18               PF12833.2     81 seq794_BIOID47225    -            289   2.3e-20   72.3   2.1   1   1   8.1e-24   3.7e-20   71.7   1.5     1    80    27   105    27   106 0.97 Helix-turn-helix domain
HTH_AraC             PF00165.18    42 seq794_BIOID47225    -            289   2.5e-14   52.4   0.1   1   1   1.2e-12   5.3e-09   35.5   0.1     7    42    69   105    66   105 0.92 Bacterial regulatory helix-turn-helix proteins, AraC family
MinE                 PF03776.9     70 seq795_BIOID47225    -             88   3.3e-28   96.8   0.8   1   1   2.8e-32   3.8e-28   96.6   0.6     1    70    14    83    14    83 0.94 Septum formation topological specificity factor MinE
GntP_permease        PF02447.11   441 seq797_BIOID47225    -            447    9e-166  551.6  52.1   1   1  7.5e-170    1e-165  551.4  36.1     2   441     5   446     4   446 0.98 GntP family permease
Syd                  PF07348.7    176 seq798_BIOID47225    -            181   7.1e-66  220.7   0.0   1   1   5.8e-70   7.9e-66  220.5   0.0     2   176     6   179     5   179 0.99 Syd protein (SUKH-2)
Phage_lambd_GpG      PF06894.6    127 seq801_BIOID47225    -            143   7.4e-57  190.3   0.3   1   1   6.3e-61   8.6e-57  190.1   0.2     1   127     1   127     1   127 0.98 Bacteriophage lambda minor tail protein (GpG)
GGDEF                PF00990.16   161 seq803_BIOID47225    -            564   1.9e-46  157.4   0.1   1   1   2.4e-50   3.2e-46  156.7   0.0     1   161   398   557   398   557 0.97 GGDEF domain
tRNA-synt_2          PF00152.15   335 seq804_BIOID47225    -            481   2.5e-71  240.0   0.0   1   1   4.6e-75   3.2e-71  239.7   0.0     4   334   135   476   132   477 0.88 tRNA synthetases class II (D, K and N)
tRNA_anti            PF01336.20    76 seq804_BIOID47225    -            481     1e-12   47.6   0.1   1   1   3.9e-16   2.7e-12   46.2   0.1     1    75    35   114    35   115 0.95 OB-fold nucleic acid binding domain
MFS_1                PF07690.11   354 seq805_BIOID47225    -            445   1.1e-64  218.3  77.0   1   2   1.3e-59   8.8e-56  189.0  26.3     1   354    36   404    36   404 0.86 Major Facilitator Superfamily
MFS_1                PF07690.11   354 seq805_BIOID47225    -            445   1.1e-64  218.3  77.0   2   2   2.7e-15   1.9e-11   43.2  21.5     2   172   261   437   260   444 0.87 Major Facilitator Superfamily
Sugar_tr             PF00083.19   451 seq805_BIOID47225    -            445   4.5e-11   41.8  29.4   1   1     1e-14   6.9e-11   41.2  20.4    43   430    59   431    26   442 0.75 Sugar (and other) transporter
ROK                  PF00480.15   179 seq806_BIOID47225    -            406   1.5e-59  200.7   0.2   1   1   5.1e-63   3.5e-59  199.5   0.0     1   179    90   274    90   274 0.99 ROK family
MarR                 PF01047.17    59 seq806_BIOID47225    -            406   8.4e-08   31.7   0.0   1   1     4e-11   2.8e-07   30.0   0.0    10    48    25    63    18    67 0.94 MarR family
tRNA_synt_2f         PF02092.12   549 seq807_BIOID47225    -            689  1.6e-228  759.6   0.0   1   1  3.3e-232  2.2e-228  759.1   0.0     1   548     6   552     6   553 1.00 Glycyl-tRNA synthetase beta subunit
DALR_1               PF05746.10   119 seq807_BIOID47225    -            689   7.8e-09   35.4   0.8   1   1   3.6e-12   2.4e-08   33.8   0.5     4   104   582   679   579   685 0.90 DALR anticodon binding domain
Autotransporter      PF03797.14   265 seq808_BIOID47225    -           1254   3.5e-37  128.0  19.3   1   1   5.2e-41   3.5e-37  128.0  13.4     6   258   990  1233   986  1243 0.95 Autotransporter beta-domain
Autotrns_rpt         PF12951.2     32 seq808_BIOID47225    -           1254   3.6e-07   29.6   4.5   1   3   1.5e-08    0.0001   21.8   0.0     3    32   331   361   330   361 0.88 Autotransporter-associated beta strand repeat
Autotrns_rpt         PF12951.2     32 seq808_BIOID47225    -           1254   3.6e-07   29.6   4.5   2   3   2.2e-07    0.0015   18.0   1.2     6    32   561   587   558   587 0.89 Autotransporter-associated beta strand repeat
Autotrns_rpt         PF12951.2     32 seq808_BIOID47225    -           1254   3.6e-07   29.6   4.5   3   3     3e-06     0.021   14.4   4.4     1    30   666   695   666   696 0.96 Autotransporter-associated beta strand repeat
RelA_SpoT            PF04607.12   116 seq809_BIOID47225    -            744   1.1e-37  128.5   0.2   1   1   1.3e-40   3.5e-37  126.8   0.0     1   114   251   360   251   362 0.98 Region found in RelA / SpoT proteins
HD_4                 PF13328.1    153 seq809_BIOID47225    -            744   1.6e-34  118.7   0.8   1   1   1.4e-37   3.9e-34  117.4   0.5    15   152    50   191    35   192 0.91 HD domain
TGS                  PF02824.16    60 seq809_BIOID47225    -            744     4e-23   80.9   0.1   1   1   5.8e-26   1.6e-22   79.0   0.0     1    60   406   465   406   465 0.99 TGS domain
ACT_4                PF13291.1     80 seq809_BIOID47225    -            744   1.5e-18   66.7   1.3   1   1   1.4e-21   3.7e-18   65.5   0.9     4    80   664   740   662   740 0.97 ACT domain
ACT                  PF01842.20    66 seq809_BIOID47225    -            744   7.4e-09   34.7   0.3   1   1   2.7e-12   7.4e-09   34.7   0.2     2    65   668   733   667   734 0.97 ACT domain
RNA_pol_Rpb1_1       PF04997.7    338 seq810_BIOID47225    -           1407  1.8e-100  336.3   0.1   1   1  1.8e-103  4.8e-100  335.0   0.1     2   338    15   342    14   342 0.95 RNA polymerase Rpb1, domain 1
RNA_pol_Rpb1_5       PF04998.12   277 seq810_BIOID47225    -           1407   1.1e-80  270.7   0.0   1   1     8e-84   2.2e-80  269.7   0.0     1   276   766  1321   766  1322 1.00 RNA polymerase Rpb1, domain 5
RNA_pol_Rpb1_2       PF00623.15   166 seq810_BIOID47225    -           1407   6.1e-51  172.5   0.0   1   1   5.3e-53   1.5e-49  168.0   0.0     1   166   344   486   344   486 0.95 RNA polymerase Rpb1, domain 2
RNA_pol_Rpb1_3       PF04983.13   157 seq810_BIOID47225    -           1407   8.2e-28   97.0   0.0   1   1   6.9e-31   1.9e-27   95.8   0.0     1   157   489   644   489   644 0.94 RNA polymerase Rpb1, domain 3
RNA_pol_Rpb1_4       PF05000.12   108 seq810_BIOID47225    -           1407   2.5e-18   65.7   0.3   1   1   9.1e-22   2.5e-18   65.7   0.2     2   107   674   763   673   764 0.82 RNA polymerase Rpb1, domain 4
Phage_tail_T         PF06223.7    103 seq811_BIOID47225    -            144   2.1e-55  185.3   2.5   1   1   2.3e-54   3.1e-50  168.7   0.2     1   103    11   113    11   113 0.99 Minor tail protein T
Ribosomal_L33        PF00471.15    48 seq813_BIOID47225    -             55     9e-24   83.3   1.5   1   1   7.4e-28     1e-23   83.2   1.0     1    48     6    53     6    53 0.99 Ribosomal protein L33
Mig-14               PF07395.6    264 seq814_BIOID47225    -            302  8.2e-111  369.1   0.0   1   1  7.4e-115    1e-110  368.8   0.0     1   264    37   300    37   300 0.99 Mig-14
DUF2877              PF11392.3    111 seq815_BIOID47225    -            287   3.9e-33  113.8   0.0   1   1   5.9e-37   8.1e-33  112.8   0.0     1   110   167   276   167   277 0.98 Protein of unknown function (DUF2877)
Phage_integrase      PF00589.17   173 seq816_BIOID47225    -            385   1.1e-31  109.6   0.0   1   1   2.4e-35   1.7e-31  109.1   0.0     2   171   199   365   198   367 0.97 Phage integrase family
DUF4102              PF13356.1     89 seq816_BIOID47225    -            385     2e-25   88.3   0.1   1   1   6.1e-29   4.2e-25   87.3   0.1     1    87     2    87     2    89 0.97 Domain of unknown function (DUF4102)
Polysacc_deac_1      PF01522.16   124 seq817_BIOID47225    -            672   1.2e-31  108.8   0.1   1   1   2.7e-35   3.6e-31  107.2   0.0     2   123   102   270   101   271 0.92 Polysaccharide deacetylase
oligo_HPY            PF08352.7     64 seq818_BIOID47225    -            327   2.3e-19   69.3   0.4   1   1   8.6e-23   3.9e-19   68.6   0.3     1    64   233   297   233   297 0.99 Oligopeptide/dipeptide transporter, C-terminal region
ABC_tran             PF00005.22   118 seq818_BIOID47225    -            327   1.6e-18   67.0   0.0   1   1   6.4e-22   2.9e-18   66.2   0.0    15   118    65   182    52   182 0.88 ABC transporter
AAA_21               PF13304.1    303 seq818_BIOID47225    -            327   7.3e-10   39.1   0.1   1   1   2.9e-12   1.3e-08   35.0   0.0   231   302   148   217   125   218 0.94 AAA domain
AMP-binding          PF00501.23   418 seq819_BIOID47225    -           1455   8.8e-98  327.2   0.2   1   1  3.3e-101   1.5e-97  326.4   0.2     1   418   475   868   475   868 0.96 AMP-binding enzyme
Condensation         PF00668.15   301 seq819_BIOID47225    -           1455   5.3e-60  202.6   0.0   1   2   1.8e-42   8.1e-39  133.1   0.0     6   298     6   294     4   297 0.90 Condensation domain
Condensation         PF00668.15   301 seq819_BIOID47225    -           1455   5.3e-60  202.6   0.0   2   2   2.8e-22   1.3e-18   66.8   0.0    15   299  1042  1313  1038  1315 0.80 Condensation domain
PP-binding           PF00550.20    67 seq819_BIOID47225    -           1455   1.5e-09   37.8   0.0   1   1   1.4e-12   6.2e-09   35.8   0.0     7    67   960  1017   955  1017 0.90 Phosphopantetheine attachment site
PhageMin_Tail        PF10145.4    202 seq820_BIOID47225    -            611   5.2e-29  101.2  18.3   1   1   3.8e-33   5.2e-29  101.2  12.7     2   202    88   296    87   296 0.94 Phage-related minor tail protein
FBPase_glpX          PF03320.8    309 seq821_BIOID47225    -             62   3.2e-20   71.8   0.0   1   1   2.6e-24   3.6e-20   71.7   0.0     3    59     3    59     1    61 0.96 Bacterial fructose-1,6-bisphosphatase, glpX-encoded
DNA_pol3_beta        PF00712.14   120 seq823_BIOID47225    -            366     5e-48  161.8   0.0   1   1   4.8e-46   2.2e-42  143.6   0.0     1   120     1   120     1   120 0.99 DNA polymerase III beta subunit, N-terminal domain
DNA_pol3_beta_2      PF02767.11   116 seq823_BIOID47225    -            366   1.2e-47  160.6   0.0   1   1     6e-46   2.7e-42  143.3   0.0     1   116   129   243   129   243 0.99 DNA polymerase III beta subunit, central domain
DNA_pol3_beta_3      PF02768.10   121 seq823_BIOID47225    -            366   1.2e-44  150.6   0.3   1   1     6e-48   2.7e-44  149.4   0.1     1   121   245   365   245   365 0.99 DNA polymerase III beta subunit, C-terminal domain
Cytochrom_NNT        PF03264.9    174 seq824_BIOID47225    -            200   1.6e-74  248.9   3.4   1   1   5.4e-78   1.8e-74  248.7   2.4     4   174    22   193    19   193 0.98 NapC/NirT cytochrome c family, N-terminal region
DUF1317              PF07026.6     60 seq825_BIOID47225    -             60     1e-36  124.5   0.0   1   1   7.9e-41   1.1e-36  124.3   0.0     1    60     1    60     1    60 0.98 Protein of unknown function (DUF1317)
ECH                  PF00378.15   245 seq826_BIOID47225    -            771   9.5e-79  263.8   0.0   1   1   4.8e-82   2.2e-78  262.6   0.0     3   244    54   308    52   309 0.99 Enoyl-CoA hydratase/isomerase family
3HCDH_N              PF02737.13   180 seq826_BIOID47225    -            771   1.2e-60  204.1   0.2   1   1   6.4e-64   2.9e-60  202.8   0.1     2   180   358   536   357   536 0.99 3-hydroxyacyl-CoA dehydrogenase, NAD binding domain
3HCDH                PF00725.17    97 seq826_BIOID47225    -            771   8.4e-35  118.9   2.4   1   2     4e-29   1.8e-25   89.0   0.1     1    97   538   634   538   634 0.97 3-hydroxyacyl-CoA dehydrogenase, C-terminal domain
3HCDH                PF00725.17    97 seq826_BIOID47225    -            771   8.4e-35  118.9   2.4   2   2   1.2e-09   5.4e-06   26.6   0.0     4    62   670   732   669   753 0.86 3-hydroxyacyl-CoA dehydrogenase, C-terminal domain
T2SF                 PF00482.18   124 seq827_BIOID47225    -            400   5.2e-54  181.3   0.9   1   2   1.9e-31   2.6e-27   95.0   0.2     2   124    64   186    63   186 0.98 Type II secretion system (T2SS), protein F
T2SF                 PF00482.18   124 seq827_BIOID47225    -            400   5.2e-54  181.3   0.9   2   2   2.5e-28   3.4e-24   85.0   0.0     5   124   270   388   266   388 0.97 Type II secretion system (T2SS), protein F
ILVD_EDD             PF00920.16   521 seq828_BIOID47225    -            603  1.3e-169  564.8   0.1   1   1  1.1e-173  1.5e-169  564.6   0.1     2   521    66   598    65   598 0.96 Dehydratase family
DUF606               PF04657.8    138 seq830_BIOID47225    -            149   1.7e-20   73.3  21.5   1   1   1.4e-24   1.9e-20   73.2  14.9     2   138     6   143     5   143 0.95 Protein of unknown function, DUF606
Molybdopterin        PF00384.17   432 seq833_BIOID47225    -            777    3e-112  375.3   0.0   1   1  5.4e-116  3.7e-112  375.1   0.0     1   432    56   517    56   517 0.98 Molybdopterin oxidoreductase
Molydop_binding      PF01568.16   109 seq833_BIOID47225    -            777   3.5e-23   81.3   0.0   1   1   1.4e-26   9.4e-23   79.9   0.0     2    95   637   740   636   754 0.92 Molydopterin dinucleotide binding domain
Response_reg         PF00072.19   112 seq834_BIOID47225    -            230   1.4e-26   92.5   0.1   1   1   5.1e-30   3.5e-26   91.2   0.0     1   112     5   114     5   114 0.98 Response regulator receiver domain
Trans_reg_C          PF00486.23    77 seq834_BIOID47225    -            230   1.4e-16   60.0   0.2   1   1   4.4e-20     3e-16   58.9   0.1     1    77   153   225   153   225 0.97 Transcriptional regulatory protein, C terminal
ABC_tran             PF00005.22   118 seq835_BIOID47225    -            547   2.2e-13   50.4   0.0   1   1   6.7e-17   4.6e-13   49.4   0.0     1   117   363   477   363   478 0.83 ABC transporter
DsrC                 PF04358.8    109 seq836_BIOID47225    -            109   3.2e-46  155.9   0.0   1   1   2.5e-50   3.5e-46  155.8   0.0     3   109     3   109     1   109 0.98 DsrC like protein
ABC_membrane         PF00664.18   275 seq837_BIOID47225    -            588     2e-38  132.3   3.5   1   1   5.7e-42   2.6e-38  131.9   2.4     3   259    26   279    24   296 0.94 ABC transporter transmembrane region
ABC_tran             PF00005.22   118 seq837_BIOID47225    -            588     1e-17   64.4   0.0   1   1   4.3e-21     2e-17   63.5   0.0     1   117   390   513   390   514 0.92 ABC transporter
ETF_alpha            PF00766.14    86 seq838_BIOID47225    -            286   7.9e-21   73.3   1.7   1   1   2.2e-24   1.5e-20   72.4   1.2     3    86   164   245   162   245 0.92 Electron transfer flavoprotein FAD-binding domain
ETF                  PF01012.16   164 seq838_BIOID47225    -            286   3.8e-07   29.8   0.2   1   1   2.1e-10   1.4e-06   27.9   0.0    75   158    41   122    30   127 0.83 Electron transfer flavoprotein domain
UPF0054              PF02130.12   145 seq840_BIOID47225    -            155   1.6e-43  147.3   0.0   1   1   1.3e-47   1.8e-43  147.1   0.0    13   144    22   144     9   145 0.88 Uncharacterized protein family UPF0054
Acetyltransf_10      PF13673.1    117 seq842_BIOID47225    -            124   2.4e-17   63.0   0.0   1   1   6.2e-21   2.8e-17   62.7   0.0    17   117     4    98     1    98 0.92 Acetyltransferase (GNAT) domain
Acetyltransf_7       PF13508.1     79 seq842_BIOID47225    -            124     9e-09   35.2   0.0   1   1   3.5e-12   1.6e-08   34.4   0.0     3    78    30    99    28   100 0.90 Acetyltransferase (GNAT) domain
Acetyltransf_1       PF00583.19    83 seq842_BIOID47225    -            124   1.6e-06   27.9   0.0   1   1   9.9e-10   4.5e-06   26.4   0.0    26    83    50    99     8    99 0.78 Acetyltransferase (GNAT) family
ABC-3                PF00950.12   258 seq843_BIOID47225    -            285   2.3e-76  256.3  34.5   1   1   3.9e-80   2.6e-76  256.1  23.9     1   257    10   265    10   266 0.99 ABC 3 transport family
FecCD                PF01032.13   311 seq843_BIOID47225    -            285     3e-06   26.1  30.0   1   1   4.4e-10     3e-06   26.1  20.8    83   306    41   264    29   269 0.81 FecCD transport family
Acetyltransf_7       PF13508.1     79 seq844_BIOID47225    -            153   9.3e-15   54.4   0.0   1   1   3.7e-18   1.3e-14   54.0   0.0     3    78    48   130    46   131 0.89 Acetyltransferase (GNAT) domain
Acetyltransf_1       PF00583.19    83 seq844_BIOID47225    -            153   1.2e-09   37.9   0.0   1   1   4.9e-13   1.7e-09   37.4   0.0     2    82    54   129    53   130 0.96 Acetyltransferase (GNAT) family
Acetyltransf_9       PF13527.1    128 seq844_BIOID47225    -            153   1.4e-06   28.1   0.0   1   1   5.5e-10   1.9e-06   27.6   0.0    10   125    17   129    10   132 0.84 Acetyltransferase (GNAT) domain
Acetyltransf_10      PF13673.1    117 seq844_BIOID47225    -            153   1.1e-05   25.3   0.0   1   1   6.1e-09   2.1e-05   24.5   0.0    42   117    46   129    33   129 0.86 Acetyltransferase (GNAT) domain
GlpM                 PF06942.7    107 seq845_BIOID47225    -            111   2.5e-47  159.4  11.4   1   1     2e-51   2.8e-47  159.2   7.9     1   107     5   111     5   111 0.99 GlpM protein
GDC-P                PF02347.11   429 seq846_BIOID47225    -            957    3e-202  671.8   4.9   1   2  1.3e-192  5.8e-189  628.0   1.3     1   429    16   440    16   440 0.99 Glycine cleavage system P-protein
GDC-P                PF02347.11   429 seq846_BIOID47225    -            957    3e-202  671.8   4.9   2   2   8.1e-14   3.7e-10   38.9   0.0    44   288   480   739   452   808 0.82 Glycine cleavage system P-protein
Beta_elim_lyase      PF01212.16   290 seq846_BIOID47225    -            957   2.4e-08   33.3   1.7   1   1   2.8e-11   1.3e-07   31.0   0.1    27   166   545   683   540   716 0.79 Beta-eliminating lyase
Methyltransf_31      PF13847.1    152 seq847_BIOID47225    -            269   3.5e-15   55.7   0.0   1   1   3.5e-18   4.7e-15   55.3   0.0     3   131    85   201    83   235 0.80 Methyltransferase domain
Methyltransf_11      PF08241.7     95 seq847_BIOID47225    -            269   7.1e-14   51.9   0.0   1   1   3.3e-16   4.6e-13   49.3   0.0     1    94    90   175    90   176 0.95 Methyltransferase domain
Methyltransf_25      PF13649.1    101 seq847_BIOID47225    -            269   1.1e-11   44.8   0.0   1   1   1.5e-14   2.1e-11   43.9   0.0     1    76    89   157    89   172 0.86 Methyltransferase domain
Methyltransf_12      PF08242.7     99 seq847_BIOID47225    -            269   6.5e-08   32.8   0.0   1   1   1.6e-10   2.2e-07   31.1   0.0     1    70    90   152    90   174 0.83 Methyltransferase domain
Methyltransf_23      PF13489.1    162 seq847_BIOID47225    -            269   5.7e-08   32.4   0.0   1   1   7.7e-10     1e-06   28.3   0.0    11   156    77   224    63   230 0.65 Methyltransferase domain
Methyltransf_18      PF12847.2    112 seq847_BIOID47225    -            269     3e-07   30.8   0.0   1   1     5e-10   6.8e-07   29.7   0.0     3   110    87   177    85   179 0.86 Methyltransferase domain
Methyltransf_26      PF13659.1    117 seq847_BIOID47225    -            269   2.8e-07   30.4   0.1   1   1   1.2e-09   1.7e-06   27.9   0.0     3    75    88   153    86   180 0.87 Methyltransferase domain
Methyltransf_4       PF02390.12   197 seq847_BIOID47225    -            269   2.8e-06   26.3   0.0   1   1   1.4e-08   1.9e-05   23.6   0.0    13    63    79   129    66   135 0.88 Putative methyltransferase
MTS                  PF05175.9    170 seq847_BIOID47225    -            269   1.2e-05   24.6   0.0   1   1   1.3e-08   1.7e-05   24.1   0.0    25    76    80   130    72   154 0.80 Methyltransferase small domain
Ubie_methyltran      PF01209.13   233 seq847_BIOID47225    -            269   1.8e-05   23.8   0.0   1   1   2.7e-08   3.6e-05   22.8   0.0    46   150    84   175    71   180 0.83 ubiE/COQ5 methyltransferase family
Pro_isomerase        PF00160.16   155 seq848_BIOID47225    -            190   6.1e-48  162.8   0.6   1   1   5.2e-52   7.1e-48  162.6   0.4     4   155    33   188    30   188 0.89 Cyclophilin type peptidyl-prolyl cis-trans isomerase/CLD
YejG                 PF13989.1    107 seq850_BIOID47225    -            114   1.9e-49  166.0   0.0   1   1   1.6e-53   2.1e-49  165.9   0.0     1   106     4   109     4   110 0.99 YejG-like protein
Transposase_20       PF02371.11    87 seq851_BIOID47225    -             97   1.5e-06   28.1   0.1   1   1   1.3e-10   1.7e-06   27.8   0.1     9    86    18    95    12    96 0.92 Transposase IS116/IS110/IS902 family
DUF1382              PF07131.6     61 seq852_BIOID47225    -             63   6.8e-38  128.4   0.6   1   1   5.5e-42   7.5e-38  128.3   0.4     1    61     1    61     1    61 0.99 Protein of unknown function (DUF1382)
DUF1972              PF09314.6    185 seq853_BIOID47225    -            358   1.4e-56  190.8   4.6   1   1   3.5e-60   2.4e-56  190.0   3.2     1   185     6   178     6   178 0.97 Domain of unknown function (DUF1972)
tRNA_m1G_MT          PF01746.16   186 seq854_BIOID47225    -            255   4.9e-60  202.2   0.0   1   1   4.3e-64   5.8e-60  201.9   0.0     2   186    23   221    22   221 0.98 tRNA (Guanine-1)-methyltransferase
Asparaginase         PF00710.15   313 seq856_BIOID47225    -            348   9.5e-89  297.2   4.0   1   1     8e-93   1.1e-88  297.0   2.7     1   313    25   342    25   342 0.96 Asparaginase
SIS                  PF01380.17   131 seq857_BIOID47225    -            609   1.8e-64  215.0   0.1   1   2   4.2e-36   1.1e-32  112.2   0.0     2   130   290   418   289   419 0.97 SIS domain
SIS                  PF01380.17   131 seq857_BIOID47225    -            609   1.8e-64  215.0   0.1   2   2   1.2e-32   3.4e-29  100.9   0.0     2   130   462   591   461   592 0.97 SIS domain
GATase_2             PF00310.16   361 seq857_BIOID47225    -            609     5e-26   91.1   0.8   1   2   2.4e-08   6.5e-05   21.6   0.1     1    54     2    44     2    62 0.85 Glutamine amidotransferases class-II
GATase_2             PF00310.16   361 seq857_BIOID47225    -            609     5e-26   91.1   0.8   2   2   1.8e-22   4.8e-19   68.1   0.1   190   293    61   152    50   160 0.95 Glutamine amidotransferases class-II
GATase_6             PF13522.1    133 seq857_BIOID47225    -            609   8.7e-25   87.1   0.1   1   1   5.6e-28   1.5e-24   86.3   0.1    11   123    65   183    46   193 0.84 Glutamine amidotransferase domain
GATase_7             PF13537.1    124 seq857_BIOID47225    -            609   7.3e-18   64.4   0.0   1   1   4.7e-21   1.3e-17   63.6   0.0     1   118    72   194    72   199 0.87 Glutamine amidotransferase domain
GATase_4             PF13230.1    272 seq857_BIOID47225    -            609   9.3e-08   30.9   0.1   1   1   1.4e-10   3.9e-07   28.9   0.1    59   133    54   128    45   148 0.86 Glutamine amidotransferases class-II
ABC_tran             PF00005.22   118 seq858_BIOID47225    -            510   3.6e-36  123.9   0.1   1   2   3.4e-24   1.5e-20   73.5   0.2     1   118    45   174    45   174 0.95 ABC transporter
ABC_tran             PF00005.22   118 seq858_BIOID47225    -            510   3.6e-36  123.9   0.1   2   2   2.6e-16   1.2e-12   48.1   0.0     3   117   305   437   303   438 0.83 ABC transporter
Abhydrolase_3        PF07859.8    211 seq859_BIOID47225    -            327   1.9e-66  223.5   0.0   1   1   5.2e-70   2.4e-66  223.2   0.0     1   210   100   305   100   306 0.97 alpha/beta hydrolase fold
COesterase           PF00135.23   538 seq859_BIOID47225    -            327   1.6e-08   33.6   0.0   1   1   8.6e-12   3.9e-08   32.3   0.0   110   225    84   187    69   200 0.88 Carboxylesterase family
DUF2424              PF10340.4    374 seq859_BIOID47225    -            327   6.2e-05   21.6   0.0   1   1   2.2e-08    0.0001   20.9   0.0   114   240    90   214    69   248 0.75 Protein of unknown function (DUF2424)
Fapy_DNA_glyco       PF01149.19   116 seq862_BIOID47225    -            269     7e-31  106.8   0.0   1   1   2.4e-34   1.1e-30  106.2   0.0     1   115     2   114     2   115 0.96 Formamidopyrimidine-DNA glycosylase N-terminal domain
H2TH                 PF06831.9     93 seq862_BIOID47225    -            269     1e-29  101.9   0.0   1   1   3.7e-33   1.7e-29  101.2   0.0     1    89   129   217   129   220 0.97 Formamidopyrimidine-DNA glycosylase H2TH domain
zf-FPG_IleRS         PF06827.9     30 seq862_BIOID47225    -            269   7.3e-09   34.9   4.0   1   1     3e-12   1.4e-08   34.0   2.8     1    29   241   269   241   269 0.98 Zinc finger found in FPG and IleRS
TraP                 PF07296.6    202 seq863_BIOID47225    -            196   9.2e-97  321.7   0.1   1   1  7.5e-101     1e-96  321.5   0.1     1   202     1   196     1   196 1.00 TraP protein
Glyco_tranf_2_3      PF13641.1    230 seq866_BIOID47225    -            872   1.7e-32  113.0   0.0   1   1   1.3e-35   2.5e-32  112.4   0.0     1   230   273   500   273   500 0.87 Glycosyltransferase like family 2
Glycos_transf_2      PF00535.21   169 seq866_BIOID47225    -            872   3.9e-30  104.6   0.0   1   1   3.2e-33   6.2e-30  103.9   0.0     1   169   276   447   276   447 0.98 Glycosyl transferase family 2
Glyco_trans_2_3      PF13632.1    192 seq866_BIOID47225    -            872   6.1e-19   68.3   1.2   1   1   3.1e-22   6.1e-19   68.3   0.8     2   186   356   554   355   571 0.70 Glycosyl transferase family group 2
Cellulose_synt       PF03552.9    722 seq866_BIOID47225    -            872   1.3e-16   59.9   6.8   1   1   4.7e-16   9.1e-13   47.2   1.9   415   650   446   661   443   686 0.75 Cellulose synthase
PilZ                 PF07238.9    102 seq866_BIOID47225    -            872     1e-15   57.4   0.1   1   1   9.9e-19   1.9e-15   56.5   0.0     1   101   694   790   694   791 0.95 PilZ domain
Glyco_transf_21      PF13506.1    174 seq866_BIOID47225    -            872   1.2e-13   50.6   0.0   1   1   1.1e-16   2.1e-13   49.8   0.0    12   174   334   499   325   499 0.87 Glycosyl transferase family 21
Glyco_tranf_2_2      PF10111.4    281 seq866_BIOID47225    -            872   2.5e-06   26.6   0.0   1   1   1.9e-09   3.7e-06   26.1   0.0    32   185   303   448   277   474 0.84 Glycosyltransferase like family 2
Ala_racemase_N       PF01168.15   217 seq867_BIOID47225    -            387     1e-23   83.9   0.0   1   1     9e-28   1.2e-23   83.6   0.0     1   216    33   263    33   264 0.87 Alanine racemase, N-terminal domain
Cupin_6              PF12852.2    186 seq868_BIOID47225    -            284   8.9e-27   93.7   0.5   1   1   6.3e-30   2.9e-26   92.1   0.3     1   186     2   162     2   162 0.93 Cupin
HTH_18               PF12833.2     81 seq868_BIOID47225    -            284   1.6e-20   72.9   0.2   1   1   2.3e-23     1e-19   70.2   0.1     1    81   199   278   199   278 0.97 Helix-turn-helix domain
HTH_AraC             PF00165.18    42 seq868_BIOID47225    -            284   2.8e-15   55.4   0.0   1   2   1.1e-08   5.1e-05   22.8   0.0     7    41   192   226   190   227 0.93 Bacterial regulatory helix-turn-helix proteins, AraC family
HTH_AraC             PF00165.18    42 seq868_BIOID47225    -            284   2.8e-15   55.4   0.0   2   2   4.5e-11   2.1e-07   30.4   0.0    13    41   247   276   238   277 0.92 Bacterial regulatory helix-turn-helix proteins, AraC family
HlyD                 PF00529.15   306 seq869_BIOID47225    -            378   1.3e-59  201.8  14.8   1   1   4.5e-63   1.5e-59  201.6  10.3     3   306    64   349    62   349 0.99 HlyD family secretion protein
HlyD_3               PF13437.1    105 seq869_BIOID47225    -            378   2.2e-14   53.5   0.7   1   1   7.3e-12   2.5e-08   34.0   0.0     1    80   221   301   221   325 0.89 HlyD family secretion protein
Biotin_lipoyl_2      PF13533.1     50 seq869_BIOID47225    -            378   2.1e-10   39.9   8.6   1   1   7.9e-13   2.7e-09   36.4   0.3     3    49    64   110    60   111 0.96 Biotin-lipoyl like
HlyD_2               PF12700.2    328 seq869_BIOID47225    -            378   2.7e-10   39.8   0.3   1   1   1.2e-13   4.2e-10   39.1   0.2    24   240    66   301    64   313 0.85 HlyD family secretion protein
tRNA-synt_2b         PF00587.20   173 seq870_BIOID47225    -            572   2.1e-42  144.5   0.0   1   1   6.6e-46     3e-42  144.0   0.0     3   169    51   215    49   219 0.97 tRNA synthetase class II core domain (G, H, P, S and T)
YbaK                 PF04073.10   123 seq870_BIOID47225    -            572   5.9e-27   93.8   0.1   1   1   2.4e-30   1.1e-26   92.9   0.1     1   119   257   376   257   379 0.96 YbaK / prolyl-tRNA synthetases associated domain
HGTP_anticodon       PF03129.15    94 seq870_BIOID47225    -            572   7.3e-22   77.0   0.1   1   1   3.7e-25   1.7e-21   75.8   0.1     1    93   475   568   475   569 0.97 Anticodon binding domain
Bac_transf           PF02397.11   187 seq873_BIOID47225    -            464     3e-75  251.3   0.2   1   1   1.2e-78   8.1e-75  249.9   0.0     1   185   274   462   274   464 0.95 Bacterial sugar transferase
CoA_binding_3        PF13727.1    175 seq873_BIOID47225    -            464   4.5e-42  143.7   0.0   1   1   6.7e-46   4.5e-42  143.7   0.0     2   175    65   238    64   238 0.92 CoA-binding domain
AMP-binding          PF00501.23   418 seq874_BIOID47225    -            719   8.2e-74  248.3   0.0   1   1   1.8e-77   1.3e-73  247.7   0.0     1   409   233   635   233   642 0.91 AMP-binding enzyme
Acyltransferase      PF01553.16   132 seq874_BIOID47225    -            719   2.5e-19   68.8   0.0   1   1   7.6e-23   5.2e-19   67.8   0.0     1   131    15   137    15   138 0.97 Acyltransferase
adh_short            PF00106.20   167 seq876_BIOID47225    -            268   8.3e-30  103.7   0.5   1   1   4.2e-33   1.4e-29  102.9   0.3     1   166    10   179    10   180 0.86 short chain dehydrogenase
adh_short_C2         PF13561.1    243 seq876_BIOID47225    -            268   9.9e-26   90.8   0.0   1   1     4e-29   1.4e-25   90.4   0.0     6   241    19   264    16   266 0.85 Enoyl-(Acyl carrier protein) reductase
KR                   PF08659.5    181 seq876_BIOID47225    -            268   5.4e-11   42.3   2.5   1   1   5.7e-13   1.9e-09   37.2   1.7     3   165    12   177    11   196 0.78 KR domain
Epimerase            PF01370.16   236 seq876_BIOID47225    -            268   5.1e-06   25.9   0.0   1   1   2.3e-09   7.7e-06   25.3   0.0     1   160    12   181    12   194 0.75 NAD dependent epimerase/dehydratase family
MR_MLE_C             PF13378.1    111 seq877_BIOID47225    -            454   5.1e-27   93.9   0.1   1   1   2.5e-30   1.7e-26   92.2   0.1     1   111   297   409   297   409 0.84 Enolase C-terminal domain-like
MR_MLE               PF01188.16    67 seq877_BIOID47225    -            454     7e-10   39.1   0.0   1   1   3.4e-13   2.3e-09   37.5   0.0     4    66   230   296   227   297 0.89 Mandelate racemase / muconate lactonizing enzyme, C-terminal domain
Phage_tail_T         PF06223.7    103 seq878_BIOID47225    -            137   3.1e-42  143.0   0.5   1   1   1.8e-41   2.4e-37  127.3   0.1     6   100     1    99     1   102 0.88 Minor tail protein T
MFS_1                PF07690.11   354 seq879_BIOID47225    -            426   4.9e-14   51.7  87.2   1   1   1.7e-14   2.3e-10   39.6  32.7     4   341    25   367    18   371 0.76 Major Facilitator Superfamily
MtlR                 PF05068.7    170 seq881_BIOID47225    -            169   1.3e-70  236.1   0.3   1   1     1e-74   1.4e-70  236.0   0.2     1   169     1   168     1   169 0.99 Mannitol repressor
DUF4153              PF13687.1    217 seq882_BIOID47225    -            574   4.2e-38  130.9  27.0   1   1     3e-42   4.2e-38  130.9  18.7     1   216   150   389   150   390 0.90 Domain of unknown function (DUF4153)
OKR_DC_1             PF01276.15   417 seq883_BIOID47225    -            715    3e-199  661.7   0.2   1   1  9.1e-203  4.1e-199  661.2   0.1     1   417   130   545   130   545 1.00 Orn/Lys/Arg decarboxylase, major domain
OKR_DC_1_C           PF03711.10   137 seq883_BIOID47225    -            715   3.2e-54  182.5   1.0   1   1   1.4e-57   6.6e-54  181.5   0.7     1   136   570   703   570   704 0.99 Orn/Lys/Arg decarboxylase, C-terminal domain
OKR_DC_1_N           PF03709.10   115 seq883_BIOID47225    -            715   5.9e-29  100.3   0.1   1   1   2.5e-32   1.2e-28   99.4   0.1     1   115    14   124    14   124 0.99 Orn/Lys/Arg decarboxylase, N-terminal domain
BPD_transp_2         PF02653.11   267 seq884_BIOID47225    -            331   2.1e-44  151.4  43.5   1   1   2.2e-48   3.1e-44  150.8  30.2     2   266    35   304    34   305 0.88 Branched-chain amino acid transport system / permease component
Imp-YgjV             PF10688.4    164 seq886_BIOID47225    -            183   1.1e-59  200.4  11.2   1   1   8.6e-64   1.2e-59  200.3   7.7     1   163     3   165     3   166 0.99 Bacterial inner membrane protein
LSM                  PF01423.17    68 seq888_BIOID47225    -            102   7.6e-09   34.8   0.2   1   1   1.1e-12   1.4e-08   33.9   0.1     6    68    17    64    10    64 0.85 LSM domain
Trehalose_PPase      PF02358.11   235 seq889_BIOID47225    -            285   8.5e-54  181.8   0.0   1   1   1.5e-57     1e-53  181.5   0.0     1   231    37   249    37   253 0.97 Trehalose-phosphatase
HlyD                 PF00529.15   306 seq891_BIOID47225    -            355   4.5e-40  137.7  26.1   1   1   1.9e-43   5.1e-40  137.5  18.1     2   306    47   339    46   339 0.97 HlyD family secretion protein
HlyD_2               PF12700.2    328 seq891_BIOID47225    -            355     2e-19   69.8   2.0   1   1     1e-22   2.8e-19   69.3   1.4    13   239    39   290    37   308 0.79 HlyD family secretion protein
HlyD_3               PF13437.1    105 seq891_BIOID47225    -            355   5.1e-18   65.2   0.1   1   1   1.8e-16   4.8e-13   49.2   0.0     2    97   214   319   213   326 0.86 HlyD family secretion protein
Biotin_lipoyl_2      PF13533.1     50 seq891_BIOID47225    -            355     4e-10   39.0   2.9   1   1   1.5e-13     4e-10   39.0   2.0     2    46    47    95    44   110 0.83 Biotin-lipoyl like
DUF3343              PF11823.3     73 seq892_BIOID47225    -             85   1.4e-15   56.1   0.0   1   1   1.2e-19   1.6e-15   55.9   0.0     1    71     1    68     1    70 0.93 Protein of unknown function (DUF3343)
DUF1471              PF07338.8     56 seq894_BIOID47225    -            134   4.5e-20   70.9   0.2   1   1   5.2e-24   7.1e-20   70.2   0.1     1    56    81   134    81   134 0.99 Protein of unknown function (DUF1471)
Grp1_Fun34_YaaH      PF01184.14   211 seq896_BIOID47225    -            188   9.2e-60  201.4  21.7   1   1   7.3e-64     1e-59  201.2  15.0    15   207     4   184     1   188 0.95 GPR1/FUN34/yaaH family
Esterase             PF00756.15   251 seq897_BIOID47225    -            318   4.3e-08   32.7   0.1   1   1   6.9e-12   9.5e-08   31.6   0.1     6   135    65   201    60   281 0.75 Putative esterase
Cytochrom_B562       PF07361.6    103 seq899_BIOID47225    -            128   2.3e-35  121.0   4.6   1   1   1.9e-39   2.6e-35  120.8   3.2     1   103    23   128    23   128 0.99 Cytochrome b562
PulS_OutS            PF09691.5    109 seq900_BIOID47225    -            115   2.3e-08   33.8   0.0   1   1     2e-12   2.8e-08   33.6   0.0    21   102    26   106    14   113 0.89 Bacterial chaperone lipoprotein (PulS_OutS)
Ppx-GppA             PF02541.11   285 seq901_BIOID47225    -            513  2.1e-105  351.8   0.1   1   1  4.1e-109  5.5e-105  350.5   0.0     1   284    26   308    26   309 0.99 Ppx/GppA phosphatase family
EAL                  PF00563.15   236 seq902_BIOID47225    -            429   5.2e-41  140.5   0.1   1   1   1.3e-44   8.9e-41  139.7   0.1    12   235   197   414   186   415 0.87 EAL domain
BLUF                 PF04940.7     93 seq902_BIOID47225    -            429   5.7e-27   93.1   0.0   1   1   1.5e-30     1e-26   92.3   0.0     1    92    28   119    28   120 0.98 Sensors of blue-light using FAD
PcfJ                 PF14284.1    169 seq904_BIOID47225    -            404   4.1e-07   29.5   0.1   1   1   6.3e-11   8.6e-07   28.4   0.1    44   159   139   274   117   279 0.73 PcfJ-like protein
ABC2_membrane_3      PF12698.2    344 seq905_BIOID47225    -            377   2.1e-44  151.8  22.7   1   1   6.8e-48   2.3e-44  151.7  15.7     2   344    27   370    26   370 0.88 ABC-2 family transporter protein
ABC2_membrane_2      PF12679.2    277 seq905_BIOID47225    -            377     2e-39  135.0  15.3   1   1   7.9e-43   2.7e-39  134.5  10.6     2   271    13   371    12   375 0.87 ABC-2 family transporter protein
ABC2_membrane        PF01061.19   209 seq905_BIOID47225    -            377   2.1e-23   82.4  36.6   1   1   8.9e-26     3e-22   78.6  16.2    47   208   179   341   148   342 0.91 ABC-2 type transporter
ABC2_membrane_4      PF12730.2    232 seq905_BIOID47225    -            377   3.1e-16   59.1  17.7   1   1   1.3e-19   4.6e-16   58.5  12.2     3   230    18   364    17   369 0.75 ABC-2 family transporter protein
TraX                 PF05857.6    219 seq907_BIOID47225    -            248   3.1e-52  177.2   8.9   1   1   2.6e-56   3.5e-52  177.0   6.2     2   218    32   247    31   248 0.96 TraX protein
tRNA_bind            PF01588.15    95 seq911_BIOID47225    -            110   7.6e-32  108.9   0.6   1   1   6.3e-36   8.6e-32  108.7   0.4     1    94    14   107    14   108 0.98 Putative tRNA binding domain
AAA_2                PF07724.9    171 seq913_BIOID47225    -            919     9e-39  133.0   0.0   1   1   1.9e-41   3.7e-38  131.0   0.0     1   170   639   800   639   801 0.97 AAA domain (Cdc48 subfamily)
AAA                  PF00004.24   132 seq913_BIOID47225    -            919   1.8e-16   60.4   0.0   1   2   1.1e-09   2.1e-06   27.8   0.0     3   110   221   332   219   356 0.75 ATPase family associated with various cellular activities (AAA)
AAA                  PF00004.24   132 seq913_BIOID47225    -            919   1.8e-16   60.4   0.0   2   2   6.2e-10   1.2e-06   28.6   0.0     2   110   645   762   644   837 0.86 ATPase family associated with various cellular activities (AAA)
AAA_5                PF07728.9    139 seq913_BIOID47225    -            919   5.6e-14   51.9   0.0   1   1   1.5e-14   2.8e-11   43.1   0.0     2   124   644   764   643   784 0.76 AAA domain (dynein-related subfamily)
ClpB_D2-small        PF10431.4     81 seq913_BIOID47225    -            919   1.7e-11   43.7   0.2   1   1   2.4e-14   4.7e-11   42.3   0.1     1    76   806   882   806   888 0.92 C-terminal, D2-small domain, of ClpB protein
Proteasome           PF00227.21   190 seq914_BIOID47225    -            176   1.5e-25   89.5   0.2   1   1   1.9e-29   2.5e-25   88.7   0.1     5   186     2   168     2   172 0.95 Proteasome subunit
KdpD                 PF02702.12   211 seq915_BIOID47225    -            894   5.2e-99  329.4   0.0   1   1  3.4e-102   7.8e-99  328.9   0.0     2   211    21   230    20   230 0.99 Osmosensitive K+ channel His kinase sensor domain
HATPase_c            PF02518.21   111 seq915_BIOID47225    -            894     1e-24   86.2   0.0   1   1   1.1e-27   2.5e-24   84.9   0.0     6   110   778   881   774   882 0.97 Histidine kinase-, DNA gyrase B-, and HSP90-like ATPase
DUF4118              PF13493.1    105 seq915_BIOID47225    -            894   9.4e-14   51.3  13.7   1   1   7.4e-17   1.7e-13   50.5   9.5     5   103   407   499   403   501 0.85 Domain of unknown function (DUF4118)
HisKA                PF00512.20    68 seq915_BIOID47225    -            894   2.6e-11   43.2   1.8   1   1   1.1e-14   2.6e-11   43.2   1.2     2    68   664   730   663   730 0.88 His Kinase A (phospho-acceptor) domain
GAF_3                PF13492.1    129 seq915_BIOID47225    -            894     7e-09   35.7   0.0   1   1   8.8e-12     2e-08   34.2   0.0    10   129   536   644   527   644 0.82 GAF domain
Usp                  PF00582.21   140 seq915_BIOID47225    -            894   3.6e-05   23.8   0.6   1   1   6.9e-08   0.00016   21.7   0.4     3   133   251   365   249   373 0.85 Universal stress protein family
SIS                  PF01380.17   131 seq916_BIOID47225    -            198   4.1e-26   91.0   0.1   1   1   7.6e-30   5.2e-26   90.6   0.1     3   129    41   169    39   171 0.92 SIS domain
Thioredoxin_2        PF13098.1    112 seq917_BIOID47225    -            268   9.8e-11   41.7   0.1   1   1     8e-14   5.5e-10   39.3   0.0     7   108   136   261   130   265 0.59 Thioredoxin-like domain
Thioredoxin_4        PF13462.1    163 seq917_BIOID47225    -            268   3.6e-07   30.2   0.0   1   1   1.3e-10   9.2e-07   28.9   0.0     9    72   130   191   122   242 0.76 Thioredoxin
SgrR_N               PF12793.2    115 seq919_BIOID47225    -            551   1.1e-38  131.6   5.1   1   1   1.6e-42   1.1e-38  131.6   3.5     1   115     5   118     5   118 0.98 Sugar transport-related sRNA regulator N-term
SBP_bac_5            PF00496.17   374 seq919_BIOID47225    -            551     1e-29  103.4   0.0   1   1   2.3e-32   1.6e-28   99.5   0.0     1   343   163   446   163   502 0.85 Bacterial extracellular solute-binding proteins, family 5 Middle
ABC_tran             PF00005.22   118 seq920_BIOID47225    -            207   9.1e-22   77.5   0.0   1   1   2.3e-25   1.6e-21   76.7   0.0     1   117    43   156    43   157 0.91 ABC transporter
MFS_1                PF07690.11   354 seq922_BIOID47225    -            504   7.2e-39  133.4  37.1   1   1   5.3e-43   7.2e-39  133.4  25.7     2   353    14   407    13   408 0.89 Major Facilitator Superfamily
SdiA-regulated       PF06977.6    249 seq924_BIOID47225    -            323   1.4e-90  302.5   0.2   1   1   2.3e-94   1.6e-90  302.3   0.1     2   249    74   318    73   318 0.98 SdiA-regulated
Phytase-like         PF13449.1    326 seq924_BIOID47225    -            323     1e-06   28.1   0.0   1   1   6.8e-09   4.6e-05   22.7   0.0    83   178   135   220    69   239 0.76 Esterase-like activity of phytase
BPD_transp_1         PF00528.17   185 seq925_BIOID47225    -            228   3.8e-23   81.8  11.9   1   1   3.6e-27   4.9e-23   81.4   8.3     2   183    28   219    24   221 0.95 Binding-protein-dependent transport system inner membrane component
DUF883               PF05957.8     94 seq928_BIOID47225    -            101   1.2e-31  108.8   0.4   1   1   9.5e-36   1.3e-31  108.7   0.3     2    94     9   101     8   101 0.98 Bacterial protein of unknown function (DUF883)
CorC_HlyC            PF03471.12    81 seq930_BIOID47225    -            292   3.5e-24   84.3   0.4   1   1   1.6e-27   1.1e-23   82.7   0.0     2    79   206   281   205   283 0.94 Transporter associated domain
CBS                  PF00571.23    57 seq930_BIOID47225    -            292   1.2e-21   75.9   3.1   1   2   4.4e-14     3e-10   39.5   0.1     1    52    69   123    69   128 0.96 CBS domain
CBS                  PF00571.23    57 seq930_BIOID47225    -            292   1.2e-21   75.9   3.1   2   2   3.1e-13   2.1e-09   36.7   0.3     4    56   138   189   135   190 0.92 CBS domain
UPF0027              PF01139.12   420 seq931_BIOID47225    -            379   7.2e-98  328.2   0.0   1   2   5.3e-29   7.2e-25   87.7   0.0     6    98    14   106    10   115 0.94 Uncharacterized protein family UPF0027
UPF0027              PF01139.12   420 seq931_BIOID47225    -            379   7.2e-98  328.2   0.0   2   2   6.6e-75     9e-71  238.9   0.0   144   419   118   372   104   373 0.90 Uncharacterized protein family UPF0027
Transposase_mut      PF00872.13   381 seq934_BIOID47225    -            164   1.6e-21   76.2   0.0   1   1   1.4e-25   1.9e-21   75.9   0.0    14   153    31   164    21   164 0.92 Transposase, Mutator family
TMP_2                PF06791.8    210 seq935_BIOID47225    -            857     1e-68  230.9  13.1   1   1   1.5e-72     1e-68  230.9   9.1     2   209    50   257    49   258 0.98 Prophage tail length tape measure protein
Tape_meas_lam_C      PF09718.5     78 seq935_BIOID47225    -            857   1.1e-20   73.2   5.5   1   1   1.5e-24   1.1e-20   73.2   3.8     1    78   630   707   630   707 0.98 Lambda phage tail tape-measure protein (Tape_meas_lam_C)
HTH_29               PF13551.1    113 seq936_BIOID47225    -            288   1.3e-11   44.4   0.2   1   1   7.9e-15   2.2e-11   43.7   0.1     1   113    16   121    16   121 0.86 Winged helix-turn helix
rve                  PF00665.21   120 seq936_BIOID47225    -            288   1.4e-10   41.2   0.0   1   1   7.6e-14   2.1e-10   40.6   0.0     3   119   141   265   139   266 0.87 Integrase core domain
HTH_28               PF13518.1     52 seq936_BIOID47225    -            288   1.9e-09   37.1   0.2   1   1   2.2e-12     6e-09   35.5   0.0     2    51    16    66    15    67 0.94 Helix-turn-helix domain
HTH_23               PF13384.1     50 seq936_BIOID47225    -            288   3.8e-08   32.6   0.0   1   1   3.8e-11     1e-07   31.2   0.0     3    47    12    57    10    59 0.94 Homeodomain-like domain
HTH_32               PF13565.1     77 seq936_BIOID47225    -            288   1.3e-06   28.9   0.1   1   1   1.4e-09   3.8e-06   27.5   0.1     3    77    45   117    43   117 0.84 Homeodomain-like domain
Poly_export          PF02563.11    83 seq938_BIOID47225    -            379   6.1e-30  102.7   0.6   1   1   2.1e-32   1.5e-28   98.2   0.0     4    82    77   166    74   167 0.87 Polysaccharide biosynthesis/export protein
SLBB                 PF10531.4     59 seq938_BIOID47225    -            379   3.6e-12   45.8   0.4   1   1     3e-09   2.1e-05   24.2   0.0     3    45   174   217   172   223 0.92 SLBB domain
SAF_2                PF13144.1    196 seq939_BIOID47225    -            219   5.1e-40  136.9   0.3   1   1   8.6e-44   5.9e-40  136.7   0.2     3   194    26   215    24   217 0.92 SAF-like
SAF                  PF08666.7     63 seq939_BIOID47225    -            219   8.7e-08   32.3   0.0   1   1   4.4e-11     3e-07   30.6   0.0     2    61    96   155    95   157 0.93 SAF domain
Rhodanese            PF00581.15   113 seq941_BIOID47225    -            281     2e-36  124.6   0.0   1   2   3.8e-22   5.2e-18   65.3   0.0     2   112     9   128     8   129 0.86 Rhodanese-like domain
Rhodanese            PF00581.15   113 seq941_BIOID47225    -            281     2e-36  124.6   0.0   2   2   9.9e-20   1.3e-15   57.5   0.0    11   112   166   271   157   272 0.85 Rhodanese-like domain
Peptidase_M22        PF00814.20   268 seq942_BIOID47225    -            337  2.2e-102  342.0   0.0   1   1  1.8e-106  2.5e-102  341.8   0.0     2   268    24   307    23   307 0.98 Glycoprotease family
OKR_DC_1             PF01276.15   417 seq944_BIOID47225    -            756  2.4e-190  632.3   0.0   1   1  6.5e-194  2.9e-190  632.0   0.0     1   416   141   590   141   591 0.99 Orn/Lys/Arg decarboxylase, major domain
OKR_DC_1_C           PF03711.10   137 seq944_BIOID47225    -            756   1.3e-42  145.0   0.0   1   1   5.8e-46   2.7e-42  143.9   0.0     1   131   616   744   616   748 0.99 Orn/Lys/Arg decarboxylase, C-terminal domain
OKR_DC_1_N           PF03709.10   115 seq944_BIOID47225    -            756   2.7e-27   95.0   0.1   1   1   1.1e-30     5e-27   94.1   0.0     3   115    19   135    17   135 0.98 Orn/Lys/Arg decarboxylase, N-terminal domain
adh_short_C2         PF13561.1    243 seq945_BIOID47225    -            255   2.1e-41  142.2   0.2   1   1   7.3e-45   2.5e-41  141.9   0.1     6   241    21   249    18   251 0.95 Enoyl-(Acyl carrier protein) reductase
adh_short            PF00106.20   167 seq945_BIOID47225    -            255   9.9e-34  116.5   0.8   1   1   5.2e-37   1.8e-33  115.7   0.5     1   165    12   176    12   178 0.94 short chain dehydrogenase
KR                   PF08659.5    181 seq945_BIOID47225    -            255   1.4e-08   34.4   0.3   1   1   6.1e-12   2.1e-08   33.9   0.2     4   161    15   171    13   178 0.89 KR domain
3HCDH_N              PF02737.13   180 seq945_BIOID47225    -            255   9.6e-05   21.9   0.3   1   1   5.4e-08   0.00019   21.0   0.2     4    46    16    58    13    95 0.77 3-hydroxyacyl-CoA dehydrogenase, NAD binding domain
MMR_HSR1             PF01926.18   114 seq946_BIOID47225    -            426   3.4e-21   75.2   0.1   1   1   3.3e-24   9.1e-21   73.8   0.1     2   114   200   318   199   318 0.83 50S ribosome-binding GTPase
GTP-bdg_N            PF13167.1     95 seq946_BIOID47225    -            426   1.6e-15   56.8   0.0   1   1   1.4e-18   3.8e-15   55.6   0.0     8    95    25   112    18   112 0.96 GTP-binding GTPase N-terminal
FeoB_N               PF02421.13   189 seq946_BIOID47225    -            426   2.5e-08   33.2   0.1   1   1   1.8e-11     5e-08   32.2   0.0     2   168   199   369   198   390 0.81 Ferrous iron transport protein B
Arf                  PF00025.16   175 seq946_BIOID47225    -            426   1.4e-05   24.3   0.7   1   1   3.1e-08   8.6e-05   21.7   0.5    19   132   202   326   190   360 0.79 ADP-ribosylation factor family
DUF2689              PF10894.3     61 seq947_BIOID47225    -             65   1.9e-44  149.1   2.3   1   1   1.5e-48   2.1e-44  149.0   1.6     1    61     1    61     1    61 1.00 Protein of unknown function (DUF2689)
Maf                  PF02545.9    195 seq948_BIOID47225    -            207   1.6e-64  216.5   0.0   1   1   1.4e-68   1.9e-64  216.2   0.0     2   189    16   201    15   205 0.98 Maf-like protein
DUF1116              PF06545.6    216 seq949_BIOID47225    -            491   1.3e-99  331.5   0.4   1   1  9.6e-104   1.3e-99  331.5   0.3     1   216   157   372   157   372 1.00 Protein of unknown function (DUF1116)
FTSW_RODA_SPOVE      PF01098.14   359 seq952_BIOID47225    -            370  1.5e-124  415.2  28.8   1   1  1.4e-128  1.9e-124  415.0  20.0     3   358    20   364    17   365 0.96 Cell cycle protein
Ligase_CoA           PF00549.14   153 seq953_BIOID47225    -            515   7.3e-48  161.9   0.0   1   1   4.9e-50   3.4e-46  156.5   0.0     1   148   346   503   346   508 0.97 CoA-ligase
CoA_binding          PF02629.14    96 seq953_BIOID47225    -            515   1.3e-19   70.3   0.3   1   1   2.2e-21   1.5e-17   63.7   0.0     2    96   188   284   187   284 0.97 CoA binding domain
LysR_substrate       PF03466.15   209 seq954_BIOID47225    -            297   5.7e-47  159.3   1.3   1   1   1.2e-50   7.9e-47  158.9   0.9     2   208    89   296    88   297 0.96 LysR substrate binding domain
HTH_1                PF00126.22    60 seq954_BIOID47225    -            297     2e-23   81.7   1.9   1   1   5.8e-27   3.9e-23   80.8   1.3     1    60     5    64     5    64 0.98 Bacterial regulatory helix-turn-helix protein, lysR family
NLPC_P60             PF00877.14   105 seq955_BIOID47225    -            252   1.5e-30  104.9   0.0   1   1     4e-34   2.7e-30  104.1   0.0     1   105   134   244   134   244 0.98 NlpC/P60 family
YjgP_YjgQ            PF03739.9    354 seq956_BIOID47225    -            359   5.7e-68  229.1   6.5   1   1   4.9e-72   6.7e-68  228.8   4.5     4   351     1   338     1   341 0.97 Predicted permease YjgP/YjgQ family
PTS_IIA              PF02255.11    96 seq957_BIOID47225    -            116   4.5e-35  119.2   6.1   1   1   3.9e-39   5.3e-35  119.0   4.2     1    96    18   113    18   113 0.99 PTS system, Lactose/Cellobiose specific IIA subunit
Cpn10                PF00166.16    93 seq959_BIOID47225    -             97   5.2e-29   99.9   1.8   1   1   4.2e-33   5.7e-29   99.7   1.3     1    93     2    95     2    95 0.97 Chaperonin 10 Kd subunit
Rhodanese            PF00581.15   113 seq960_BIOID47225    -            143   1.6e-17   63.7   0.0   1   1   1.5e-21     2e-17   63.4   0.0     2   112    42   134    41   135 0.92 Rhodanese-like domain
Peptidase_S24        PF00717.18    70 seq961_BIOID47225    -            212   1.2e-10   40.7   0.1   1   1   2.5e-14   1.7e-10   40.2   0.1     3    69   126   197   124   198 0.96 Peptidase S24-like
HTH_3                PF01381.17    55 seq961_BIOID47225    -            212   2.6e-05   23.8   0.0   1   1   7.6e-09   5.2e-05   22.8   0.0     8    55    17    64    11    64 0.86 Helix-turn-helix
PTS_IIA              PF02255.11    96 seq962_BIOID47225    -            103   3.3e-34  116.5   3.1   1   1   2.7e-38   3.7e-34  116.3   2.1     1    96     5   100     5   100 0.98 PTS system, Lactose/Cellobiose specific IIA subunit
Radical_SAM          PF04055.16   166 seq964_BIOID47225    -            287   4.7e-23   82.0   0.4   1   1   2.3e-26     8e-23   81.3   0.3     3   164    27   230    26   232 0.94 Radical SAM superfamily
Fer4_12              PF13353.1    139 seq964_BIOID47225    -            287   2.4e-10   40.5   4.7   1   1   9.1e-13   3.1e-09   36.9   3.2     1   125    17   183    17   195 0.68 4Fe-4S single cluster domain
Fer4                 PF00037.22    24 seq964_BIOID47225    -            287   5.1e-06   25.7  15.1   1   1   1.3e-08   4.3e-05   22.8   0.9     5    23    44    62    41    63 0.89 4Fe-4S binding domain
Spermine_synth       PF01564.12   246 seq965_BIOID47225    -            288   7.8e-89  296.7   0.2   1   1   1.8e-92   1.2e-88  296.0   0.1     5   238     6   239     3   248 0.97 Spermine/spermidine synthase
Methyltransf_18      PF12847.2    112 seq965_BIOID47225    -            288   4.7e-07   30.2   0.0   1   1   1.3e-10   9.1e-07   29.3   0.0     3   110    79   191    77   193 0.78 Methyltransferase domain
SLT_2                PF13406.1    262 seq966_BIOID47225    -            361   3.3e-86  288.3   0.1   1   1   2.8e-90   3.9e-86  288.0   0.0     3   261    57   352    55   353 0.90 Transglycosylase SLT domain
Ead_Ea22             PF13935.1    139 seq969_BIOID47225    -            190   3.8e-32  111.3   0.5   1   1   6.7e-36   4.6e-32  111.1   0.4     2   114     3   103     2   144 0.91 Ead/Ea22-like protein
DUF551               PF04448.7     69 seq969_BIOID47225    -            190   8.8e-16   58.3   0.5   1   1   2.4e-19   1.6e-15   57.4   0.2     1    69   129   187   129   187 0.99 Protein of unknown function (DUF551)
ASCH                 PF04266.9    104 seq970_BIOID47225    -            108   7.7e-05   22.9   0.1   1   1   7.2e-09   9.8e-05   22.5   0.1     1    60     6    77     6   106 0.72 ASCH domain
UPF0149              PF03695.8    178 seq971_BIOID47225    -            221     3e-36  124.8   6.5   1   1     5e-40   3.4e-36  124.6   4.5     1   177    11   185    11   186 0.95 Uncharacterised protein family (UPF0149)
SEC-C                PF02810.10    21 seq971_BIOID47225    -            221   1.2e-10   40.5   9.7   1   1   2.6e-14   1.8e-10   40.0   6.7     1    18   203   220   203   221 0.96 SEC-C motif
oligo_HPY            PF08352.7     64 seq972_BIOID47225    -            334   5.1e-20   71.4   0.7   1   1   2.2e-23   9.8e-20   70.5   0.5     1    64   241   306   241   306 0.97 Oligopeptide/dipeptide transporter, C-terminal region
ABC_tran             PF00005.22   118 seq972_BIOID47225    -            334   1.1e-19   70.8   0.0   1   1   4.2e-23   1.9e-19   70.0   0.0     1   117    62   189    62   190 0.82 ABC transporter
Ribosomal_L19        PF01245.15   113 seq973_BIOID47225    -            115   8.8e-51  170.3   2.5   1   1   7.2e-55   9.8e-51  170.1   1.8     2   112     3   113     2   114 0.99 Ribosomal protein L19
Peptidase_M48        PF01435.13   226 seq975_BIOID47225    -            487   1.5e-26   93.2   1.6   1   1   4.3e-30     2e-26   92.8   0.1     8   225    47   254    40   255 0.85 Peptidase family M48
ThiF                 PF00899.16   136 seq976_BIOID47225    -            249   4.2e-44  149.5   0.2   1   1   9.9e-48   6.8e-44  148.8   0.1     1   135    30   163    30   164 0.98 ThiF family
MoeZ_MoeB            PF05237.8     84 seq976_BIOID47225    -            249   1.8e-27   94.6   0.6   1   1   5.1e-31   3.5e-27   93.6   0.4     2    82   169   249   168   249 0.97 MoeZ/MoeB domain
Amidohydro_3         PF07969.6    404 seq978_BIOID47225    -            432   3.1e-56  191.2   1.3   1   1   2.6e-59   1.2e-55  189.3   0.9     1   404    58   384    58   384 0.98 Amidohydrolase family
Amidohydro_4         PF13147.1    304 seq978_BIOID47225    -            432   1.9e-16   60.8   1.0   1   1   5.5e-20   2.5e-16   60.4   0.7     1   303    53   382    53   383 0.95 Amidohydrolase
Amidohydro_5         PF13594.1     68 seq978_BIOID47225    -            432   8.9e-06   25.3   1.7   1   1   4.4e-09     2e-05   24.2   0.1     3    45    30    85    28   135 0.75 Amidohydrolase
DDE_Tnp_1            PF01609.16   211 seq980_BIOID47225    -            399   1.9e-15   56.9   0.1   1   1   2.1e-19   2.9e-15   56.3   0.1    63   208   141   323    94   325 0.82 Transposase DDE domain
Usher                PF00577.15   552 seq981_BIOID47225    -            826  2.2e-180  600.9  29.0   1   1  6.3e-184  2.9e-180  600.5  20.1     1   552   177   743   177   743 0.98 Type VII secretion system (T7SS), usher protein
PapC_N               PF13954.1    146 seq981_BIOID47225    -            826   1.1e-34  118.9   0.1   1   1   4.8e-38   2.2e-34  118.0   0.1     2   145    26   162    25   163 0.92 PapC N-terminal domain
PapC_C               PF13953.1     68 seq981_BIOID47225    -            826   1.4e-09   37.3   0.0   1   1   1.1e-12   4.9e-09   35.5   0.0     4    61   756   813   753   820 0.93 PapC C-terminal domain
Chorismate_bind      PF00425.13   257 seq982_BIOID47225    -            431   1.2e-62  211.4   0.0   1   1   1.1e-66   1.5e-62  211.1   0.0     2   257   169   420   168   420 0.97 chorismate binding enzyme
DUF2755              PF10954.3    100 seq983_BIOID47225    -            102   2.9e-58  193.6   0.2   1   1   2.4e-62   3.3e-58  193.4   0.1     1   100     1   101     1   101 0.99 Protein of unknown function (DUF2755)
DUF412               PF04217.8    143 seq985_BIOID47225    -            151   1.1e-58  196.9   0.1   1   1   9.3e-63   1.3e-58  196.7   0.1     1   142    10   149    10   150 0.98 Protein of unknown function, DUF412
AAA_2                PF07724.9    171 seq986_BIOID47225    -            443   5.3e-52  176.0   0.7   1   2   6.4e-10   1.5e-06   28.1   0.0     5    66    52   113    49   115 0.92 AAA domain (Cdc48 subfamily)
AAA_2                PF07724.9    171 seq986_BIOID47225    -            443   5.3e-52  176.0   0.7   2   2   3.9e-46   8.9e-43  146.0   0.1    10   171   188   329   170   329 0.89 AAA domain (Cdc48 subfamily)
AAA                  PF00004.24   132 seq986_BIOID47225    -            443     2e-16   60.2   0.1   1   2   2.2e-10   5.1e-07   29.8   0.0     1    57    53   107    53   142 0.72 ATPase family associated with various cellular activities (AAA)
AAA                  PF00004.24   132 seq986_BIOID47225    -            443     2e-16   60.2   0.1   2   2   9.6e-10   2.2e-06   27.7   0.0    39   130   226   332   188   334 0.73 ATPase family associated with various cellular activities (AAA)
AAA_5                PF07728.9    139 seq986_BIOID47225    -            443   7.6e-08   32.0   0.3   1   1   1.4e-09   3.3e-06   26.7   0.0     1    99    52   149    52   206 0.77 AAA domain (dynein-related subfamily)
ClpB_D2-small        PF10431.4     81 seq986_BIOID47225    -            443   2.2e-06   27.3   0.8   1   1   6.9e-09   1.6e-05   24.6   0.0     1    62   335   405   335   412 0.90 C-terminal, D2-small domain, of ClpB protein
DUF2859              PF11072.3    142 seq988_BIOID47225    -            170   2.2e-41  140.4   0.0   1   1   1.9e-45   2.6e-41  140.3   0.0     2   141    30   168    29   169 0.97 Protein of unknown function (DUF2859)
HTH_3                PF01381.17    55 seq993_BIOID47225    -             88   4.1e-15   55.2   0.0   1   1     2e-18   5.6e-15   54.8   0.0     2    53    18    69    17    70 0.95 Helix-turn-helix
HTH_19               PF12844.2     64 seq993_BIOID47225    -             88   4.2e-12   45.8   0.0   1   1   1.9e-15   5.3e-12   45.5   0.0     3    54    16    67    14    80 0.91 Helix-turn-helix domain
HTH_37               PF13744.1     80 seq993_BIOID47225    -             88   1.3e-07   31.1   0.5   1   1   6.3e-11   1.7e-07   30.8   0.3    18    72    12    65    11    70 0.91 Helix-turn-helix domain
HTH_26               PF13443.1     63 seq993_BIOID47225    -             88   6.3e-07   29.3   0.1   1   1   6.1e-10   1.7e-06   28.0   0.0     7    53    22    67    15    70 0.90 Cro/C1-type HTH DNA-binding domain
HTH_31               PF13560.1     64 seq993_BIOID47225    -             88     7e-07   29.2   0.0   1   1   3.3e-10   9.1e-07   28.8   0.0     2    57    13    67    12    84 0.89 Helix-turn-helix domain
LolB                 PF03550.9    157 seq994_BIOID47225    -            229   2.2e-55  186.4   1.6   1   1   2.2e-59     3e-55  186.0   1.1     2   157    71   226    70   226 0.99 Outer membrane lipoprotein LolB
SMC_N                PF02463.14   220 seq995_BIOID47225    -            357   3.3e-41  140.8   0.0   1   1   8.7e-45     4e-41  140.5   0.0     2   218     3   354     2   356 0.97 RecF/RecN/SMC N terminal domain
AAA_23               PF13476.1    202 seq995_BIOID47225    -            357   1.7e-09   38.2   0.0   1   1   6.4e-13   2.9e-09   37.4   0.0     1    88     5   143     5   247 0.64 AAA domain
AAA_21               PF13304.1    303 seq995_BIOID47225    -            357   1.8e-07   31.3   0.0   1   1   4.3e-10     2e-06   27.8   0.0     1    33    25    59    25   100 0.70 AAA domain
TonB_dep_Rec         PF00593.19   276 seq996_BIOID47225    -            760   2.7e-35  122.5  12.7   1   1   3.9e-39   2.7e-35  122.5   8.8     1   275   514   758   514   759 0.88 TonB dependent receptor
Plug                 PF07715.10   108 seq996_BIOID47225    -            760   2.6e-20   72.6   3.3   1   1   1.3e-23     9e-20   70.8   2.3     2   107    68   168    67   169 0.95 TonB-dependent Receptor Plug Domain
EIIA-man             PF03610.11   116 seq997_BIOID47225    -            135   8.1e-28   96.7   0.0   1   1   7.1e-32   9.7e-28   96.4   0.0     2   115     4   114     3   115 0.97 PTS system fructose IIA component
Citrate_ly_lig       PF08218.6    182 seq999_BIOID47225    -            381   8.8e-82  272.8   0.0   1   1   2.6e-85   1.8e-81  271.8   0.0     1   182   176   362   176   362 0.99 Citrate lyase ligase C-terminal domain
Hydrolase_6          PF13344.1    101 seq1000_BIOID47225   -            250   5.2e-23   80.7   0.0   1   1     3e-26     1e-22   79.7   0.0     1   101     6   105     6   105 0.98 Haloacid dehalogenase-like hydrolase
Hydrolase_like       PF13242.1     75 seq1000_BIOID47225   -            250   2.4e-19   68.6   0.0   1   1   2.4e-22   8.1e-19   67.0   0.0     2    74   174   246   173   247 0.97 HAD-hyrolase-like
HAD_2                PF13419.1    176 seq1000_BIOID47225   -            250   2.8e-10   40.6   0.0   1   1   3.2e-08   0.00011   22.4   0.0   131   176   174   220   136   220 0.90 Haloacid dehalogenase-like hydrolase
Hydrolase            PF00702.21   204 seq1000_BIOID47225   -            250   1.7e-09   38.4   0.0   1   1   4.2e-11   1.4e-07   32.1   0.0     1   204     3   214     3   214 0.62 haloacid dehalogenase-like hydrolase
Cpn60_TCP1           PF00118.19   488 seq1001_BIOID47225   -            548  1.2e-126  423.1  10.9   1   1  9.8e-131  1.3e-126  422.9   7.5     1   486    23   523    23   525 0.94 TCP-1/cpn60 chaperonin family
Peptidase_M16_C      PF05193.16   184 seq1003_BIOID47225   -            931   7.2e-43  146.2   1.3   1   2   2.1e-26   1.4e-22   80.1   0.1     2   182   207   386   206   388 0.86 Peptidase M16 inactive domain
Peptidase_M16_C      PF05193.16   184 seq1003_BIOID47225   -            931   7.2e-43  146.2   1.3   2   2   2.3e-20   1.5e-16   60.4   0.0    15   183   698   862   686   863 0.92 Peptidase M16 inactive domain
Peptidase_M16        PF00675.15   149 seq1003_BIOID47225   -            931   5.7e-43  146.1   5.4   1   1   2.1e-45   1.4e-41  141.5   0.0     2   148    47   203    46   204 0.96 Insulinase (Peptidase family M16)
HTH_18               PF12833.2     81 seq1004_BIOID47225   -            280   2.8e-19   68.8   0.2   1   1   1.8e-22   6.2e-19   67.7   0.1     8    81   202   274   197   274 0.97 Helix-turn-helix domain
HTH_AraC             PF00165.18    42 seq1004_BIOID47225   -            280   1.8e-16   59.2   0.8   1   2   8.4e-08   0.00029   20.4   0.0    19    42   200   223   181   223 0.82 Bacterial regulatory helix-turn-helix proteins, AraC family
HTH_AraC             PF00165.18    42 seq1004_BIOID47225   -            280   1.8e-16   59.2   0.8   2   2   4.3e-13   1.5e-09   37.2   0.1     2    42   235   273   234   273 0.95 Bacterial regulatory helix-turn-helix proteins, AraC family
Cupin_2              PF07883.6     71 seq1004_BIOID47225   -            280   2.5e-08   33.1   0.2   1   1   1.2e-11   4.2e-08   32.4   0.1     4    56    29    81    26    90 0.91 Cupin domain
AraC_binding         PF02311.14   136 seq1004_BIOID47225   -            280   6.2e-05   22.5   0.3   1   1   3.1e-08    0.0001   21.8   0.2    17    60    38    81    26   103 0.90 AraC-like ligand binding domain
Glyco_transf_20      PF00982.16   474 seq1005_BIOID47225   -            474  3.2e-151  503.9   0.0   1   1  2.6e-155  3.6e-151  503.7   0.0    27   474    17   453     2   453 0.96 Glycosyltransferase family 20
CcmB                 PF03379.8    215 seq1007_BIOID47225   -            220   3.5e-87  290.9  20.6   1   1   2.9e-91     4e-87  290.8  14.3     1   215     3   217     3   217 0.99 CcmB protein
2-Hacid_dh_C         PF02826.14   178 seq1008_BIOID47225   -            315   8.6e-49  164.9   0.0   1   1   4.6e-52   1.3e-48  164.4   0.0     1   178   112   284   112   284 0.98 D-isomer specific 2-hydroxyacid dehydrogenase, NAD binding domain
2-Hacid_dh           PF00389.25   133 seq1008_BIOID47225   -            315   2.3e-21   75.5   0.0   1   1   9.8e-25   2.7e-21   75.3   0.0    22   131    30   314    10   315 0.92 D-isomer specific 2-hydroxyacid dehydrogenase, catalytic domain
NAD_binding_2        PF03446.10   162 seq1008_BIOID47225   -            315   6.1e-08   32.6   0.0   1   1   4.3e-11   1.2e-07   31.6   0.0     2   110   145   251   144   259 0.85 NAD binding domain of 6-phosphogluconate dehydrogenase
IlvN                 PF07991.7    165 seq1008_BIOID47225   -            315   2.3e-07   30.2   0.0   1   1   1.8e-10   4.8e-07   29.1   0.0     2    88   142   227   141   237 0.82 Acetohydroxy acid isomeroreductase, catalytic domain
TraV                 PF09676.5    119 seq1009_BIOID47225   -            171   7.1e-40  136.3   1.3   1   1     6e-44   8.2e-40  136.1   0.9     1   119    23   165    23   165 0.98 Type IV conjugative transfer system lipoprotein (TraV)
LamB                 PF02264.10   398 seq1010_BIOID47225   -            557  2.5e-106  356.0  22.7   1   1  5.1e-110  3.5e-106  355.5  15.7     1   398   147   557   147   557 0.93 LamB porin
Sugarporin_N         PF11471.3     60 seq1010_BIOID47225   -            557   7.6e-23   79.8   2.9   1   1   2.2e-26   1.5e-22   78.8   2.0     1    59     1    60     1    61 0.98 Maltoporin periplasmic N-terminal extension
KdgM                 PF06178.8    218 seq1012_BIOID47225   -            238   1.8e-64  217.0  12.5   1   1   1.5e-68   2.1e-64  216.9   8.7     3   216    19   236    17   238 0.98 Oligogalacturonate-specific porin protein (KdgM)
DUF4222              PF13973.1     53 seq1014_BIOID47225   -             79   2.2e-18   65.2   0.4   1   1     2e-22   2.7e-18   64.9   0.3     2    53     4    53     3    53 0.96 Domain of unknown function (DUF4222)
ProQ                 PF04352.8    115 seq1016_BIOID47225   -            186   1.1e-30  105.5   2.6   1   1   2.1e-33   1.5e-29  101.8   0.0     6   113    73   180    69   182 0.96 ProQ/FINO family
FinO_N               PF12602.3     72 seq1016_BIOID47225   -            186   1.8e-25   88.9  11.2   1   1   5.6e-29   3.8e-25   87.8   7.8     1    72     1    62     1    62 0.98 Fertility inhibition protein N terminal
HATPase_c            PF02518.21   111 seq1017_BIOID47225   -            349   7.9e-20   70.5   0.0   1   1   3.2e-23   1.5e-19   69.6   0.0     2   109   234   346   233   348 0.91 Histidine kinase-, DNA gyrase B-, and HSP90-like ATPase
HisKA                PF00512.20    68 seq1017_BIOID47225   -            349   4.5e-13   48.8   0.1   1   1     1e-16   4.5e-13   48.8   0.1     3    60   131   186   129   190 0.97 His Kinase A (phospho-acceptor) domain
PAS                  PF00989.19   113 seq1017_BIOID47225   -            349   7.2e-08   32.0   0.0   1   1   5.4e-11   2.4e-07   30.3   0.0     5    96    11    99    10   108 0.91 PAS fold
Lipoprotein_9        PF03180.9    237 seq1018_BIOID47225   -            272   4.7e-92  307.0   0.2   1   1   3.8e-96   5.3e-92  306.9   0.1     1   237    34   272    34   272 1.00 NLPA lipoprotein
BPD_transp_1         PF00528.17   185 seq1020_BIOID47225   -            238   1.9e-15   56.7  13.1   1   1   1.4e-19   1.9e-15   56.7   9.1     1   179    37   224    37   230 0.81 Binding-protein-dependent transport system inner membrane component
rve                  PF00665.21   120 seq1021_BIOID47225   -             96   5.4e-12   45.7   1.2   1   1   1.7e-14   1.2e-10   41.4   0.1    72   120    38    81    31    81 0.90 Integrase core domain
Transposase_mut      PF00872.13   381 seq1022_BIOID47225   -            150   3.4e-47  160.6   0.1   1   1   5.4e-51   3.7e-47  160.5   0.0   205   352     2   149     1   150 0.98 Transposase, Mutator family
MULE                 PF10551.4     93 seq1022_BIOID47225   -            150   1.2e-07   31.6   0.0   1   1   3.8e-11   2.6e-07   30.5   0.0    35    91     3    59     1    61 0.87 MULE transposase domain
DUF1202              PF06717.6    308 seq1023_BIOID47225   -            335  1.6e-175  582.5  16.5   1   1  1.4e-179  1.9e-175  582.3  11.4     1   307    13   322    13   323 0.99 Protein of unknown function (DUF1202)
NTPase_I-T           PF01931.13   168 seq1025_BIOID47225   -            176   2.6e-65  219.1   0.0   1   1   2.1e-69   2.9e-65  218.9   0.0     1   166    10   171    10   173 0.99 Protein of unknown function DUF84
Gly-zipper_YMGG      PF13441.1     45 seq1026_BIOID47225   -            114   2.4e-12   46.0  38.9   1   1   2.3e-10   1.1e-06   27.9   8.4     1    37    25    61    25    64 0.87 YMGG-like Gly-zipper
Gly-zipper_Omp       PF13488.1     46 seq1026_BIOID47225   -            114   1.2e-11   43.8  39.9   1   2   4.6e-09   2.1e-05   23.9   9.5     2    33    30    61    28    71 0.89 Glycine zipper
Gly-zipper_Omp       PF13488.1     46 seq1026_BIOID47225   -            114   1.2e-11   43.8  39.9   2   2   9.3e-10   4.2e-06   26.1  12.6     2    41    74   113    73   114 0.95 Glycine zipper
Couple_hipA          PF13657.1     99 seq1027_BIOID47225   -            440   2.8e-25   88.3   0.0   1   1   1.1e-28   4.9e-25   87.6   0.0     4    98     7   103     4   104 0.97 HipA N-terminal domain
HipA_N               PF07805.7     82 seq1027_BIOID47225   -            440     1e-20   73.6   0.0   1   1   5.4e-24   2.5e-20   72.3   0.0     1    82   150   238   150   238 0.98 HipA-like N-terminal domain
HipA_C               PF07804.7     79 seq1027_BIOID47225   -            440   1.8e-17   63.0   0.0   1   1   1.2e-20   5.5e-17   61.5   0.0     1    79   249   332   249   332 0.95 HipA-like C-terminal domain
NUDIX                PF00293.23   135 seq1028_BIOID47225   -            147   4.9e-22   77.9   0.3   1   1   4.1e-26   5.6e-22   77.7   0.2     3   134     7   144     5   145 0.89 NUDIX domain
Metalloenzyme        PF01676.13   262 seq1029_BIOID47225   -            408   1.3e-54  185.0   0.0   1   1   2.5e-58   1.7e-54  184.7   0.0     2   261     3   396     2   397 0.93 Metalloenzyme superfamily
Phosphodiest         PF01663.17   364 seq1029_BIOID47225   -            408   5.4e-06   25.8   0.0   1   1   9.7e-10   6.6e-06   25.5   0.0   163   266   271   366   174   384 0.72 Type I phosphodiesterase / nucleotide pyrophosphatase
DDE_Tnp_1_assoc      PF13808.1     90 seq1030_BIOID47225   -            184   2.7e-33  113.3   0.0   1   1   5.6e-37   3.8e-33  112.8   0.0     1    90     6    95     6    95 0.99 DDE_Tnp_1-associated
DDE_Tnp_1            PF01609.16   211 seq1030_BIOID47225   -            184   8.4e-09   35.1   0.4   1   1   1.8e-12   1.2e-08   34.6   0.1     3    93   102   184   100   184 0.92 Transposase DDE domain
Glutaredoxin         PF00462.19    60 seq1032_BIOID47225   -             83   9.9e-25   86.1   0.0   1   1   1.7e-28   1.2e-24   85.9   0.0     1    60     4    63     4    63 0.99 Glutaredoxin
GST_N_3              PF13417.1     75 seq1032_BIOID47225   -             83   6.8e-09   35.7   0.0   1   1   1.1e-12   7.8e-09   35.5   0.0     2    57     7    63     6    72 0.88 Glutathione S-transferase, N-terminal domain
OsmC                 PF02566.14   100 seq1033_BIOID47225   -            134     3e-19   68.9   0.1   1   1   2.8e-23   3.8e-19   68.6   0.1     2    99    30   127    28   128 0.92 OsmC-like protein
RhaT                 PF06379.7    344 seq1034_BIOID47225   -            344    5e-218  722.6  33.1   1   1  4.1e-222  5.6e-218  722.5  23.0     1   343     1   343     1   344 1.00 L-rhamnose-proton symport protein (RhaT)
Phage_lysozyme       PF00959.14   110 seq1035_BIOID47225   -            158   2.5e-23   82.3   0.0   1   1   2.5e-27   3.5e-23   81.8   0.0     1   109    33   140    33   141 0.98 Phage lysozyme
FlgM                 PF04316.8     57 seq1036_BIOID47225   -             97   2.2e-11   43.3   0.6   1   1   2.6e-15   3.5e-11   42.7   0.1     2    56    40    89    33    90 0.84 Anti-sigma-28 factor, FlgM
ABC2_membrane_3      PF12698.2    344 seq1037_BIOID47225   -            911     2e-41  142.0   6.7   1   1   1.4e-44   3.2e-41  141.3   4.6    12   343   569   903   560   904 0.88 ABC-2 family transporter protein
ABC_tran             PF00005.22   118 seq1037_BIOID47225   -            911   3.4e-37  127.2   0.0   1   2   3.6e-21   8.2e-18   64.7   0.0     1   118    52   176    52   176 0.89 ABC transporter
ABC_tran             PF00005.22   118 seq1037_BIOID47225   -            911   3.4e-37  127.2   0.0   2   2   1.1e-19   2.6e-16   59.9   0.0     1   118   316   436   316   436 0.90 ABC transporter
AAA_21               PF13304.1    303 seq1037_BIOID47225   -            911   7.7e-22   78.4   1.4   1   1   7.7e-10   1.8e-06   28.0   0.0   220   297   391   466   341   466 0.79 AAA domain
ABC2_membrane_2      PF12679.2    277 seq1037_BIOID47225   -            911     8e-19   67.4   7.5   1   1   6.7e-22   1.5e-18   66.5   5.2    72   275   676   909   549   910 0.77 ABC-2 family transporter protein
ABC2_membrane        PF01061.19   209 seq1037_BIOID47225   -            911   5.1e-18   64.8  13.3   1   1   4.5e-21     1e-17   63.9   7.5    52   207   711   874   680   876 0.85 ABC-2 type transporter
ABC2_membrane_4      PF12730.2    232 seq1037_BIOID47225   -            911   3.5e-09   36.0  13.9   1   1   2.7e-12   6.1e-09   35.2   9.6    50   226   718   897   550   906 0.62 ABC-2 family transporter protein
GST_N_3              PF13417.1     75 seq1038_BIOID47225   -            202   5.7e-16   58.4   0.0   1   1   2.7e-19   9.2e-16   57.7   0.0     1    68     3    71     3    78 0.95 Glutathione S-transferase, N-terminal domain
GST_N_2              PF13409.1     70 seq1038_BIOID47225   -            202   2.2e-10   40.2   0.0   1   1   1.1e-13   3.8e-10   39.5   0.0     2    68     9    71     8    72 0.92 Glutathione S-transferase, N-terminal domain
GST_C                PF00043.20    95 seq1038_BIOID47225   -            202   1.3e-09   37.8   0.0   1   1   5.1e-13   1.7e-09   37.3   0.0     2    95    97   192    96   192 0.96 Glutathione S-transferase, C-terminal domain
GST_N                PF02798.15    76 seq1038_BIOID47225   -            202   1.4e-06   28.3   0.0   1   1     1e-09   3.5e-06   26.9   0.0    11    75    11    71     2    71 0.87 Glutathione S-transferase, N-terminal domain
PTSIIB_sorb          PF03830.10   151 seq1040_BIOID47225   -            164     5e-55  185.4   0.3   1   1   4.2e-59   5.8e-55  185.2   0.2     1   150     2   151     2   152 0.99 PTS system sorbose subfamily IIB component
Phage_integrase      PF00589.17   173 seq1042_BIOID47225   -            246   1.5e-26   92.9   0.1   1   1   1.6e-30   2.1e-26   92.4   0.1     2   171    44   217    43   219 0.88 Phage integrase family
HTH_1                PF00126.22    60 seq1043_BIOID47225   -            312   1.2e-19   69.7   0.0   1   1   3.8e-23   2.6e-19   68.5   0.0     1    59    24    82    24    83 0.97 Bacterial regulatory helix-turn-helix protein, lysR family
LysR_substrate       PF03466.15   209 seq1043_BIOID47225   -            312     3e-10   39.4   0.0   1   1   6.1e-14   4.2e-10   38.9   0.0    44   207   149   311   138   312 0.91 LysR substrate binding domain
CN_hydrolase         PF00795.17   184 seq1044_BIOID47225   -            513   3.5e-27   94.8   0.0   1   1   4.3e-31   5.9e-27   94.0   0.0     2   184   224   412   223   412 0.89 Carbon-nitrogen hydrolase
YfbU                 PF03887.9    166 seq1045_BIOID47225   -            164   4.2e-85  283.2   3.1   1   1   3.4e-89   4.7e-85  283.1   2.1     1   166     1   164     1   164 1.00 YfbU domain
SBP_bac_6            PF13343.1    242 seq1047_BIOID47225   -            435   9.3e-37  126.5   0.0   1   1   3.9e-40   1.3e-36  126.0   0.0     3   238    98   342    97   346 0.90 Bacterial extracellular solute-binding protein
SBP_bac_11           PF13531.1    231 seq1047_BIOID47225   -            435   7.4e-19   68.1   0.2   1   1   2.2e-22   7.4e-19   68.1   0.1    14   228    62   303    51   305 0.81 Bacterial extracellular solute-binding protein
SBP_bac_8            PF13416.1    281 seq1047_BIOID47225   -            435   9.6e-09   35.2   0.0   1   1   4.3e-12   1.5e-08   34.6   0.0    51   272   111   319    81   328 0.73 Bacterial extracellular solute-binding protein
SBP_bac_1            PF01547.20   314 seq1047_BIOID47225   -            435   3.9e-05   23.4   0.0   1   1   6.3e-08   0.00022   20.9   0.0   268   313   260   297    79   298 0.80 Bacterial extracellular solute-binding protein
DNA_processg_A       PF02481.10   212 seq1048_BIOID47225   -            374     1e-72  243.3   0.0   1   1   9.5e-77   1.3e-72  243.0   0.0     2   211    67   274    66   275 0.98 DNA recombination-mediator protein A
CCG                  PF02754.11    85 seq1049_BIOID47225   -            239     2e-30  104.5   0.2   1   2   2.2e-17   3.1e-13   49.4   0.0     1    84     3    84     3    85 0.95 Cysteine-rich domain
CCG                  PF02754.11    85 seq1049_BIOID47225   -            239     2e-30  104.5   0.2   2   2   1.3e-18   1.7e-14   53.4   0.0     2    84   133   216   132   217 0.92 Cysteine-rich domain
ABC2_membrane_3      PF12698.2    344 seq1050_BIOID47225   -            368   2.4e-53  181.2  14.5   1   1   8.4e-57   2.9e-53  181.0  10.1     7   338    25   355    21   361 0.91 ABC-2 family transporter protein
ABC2_membrane        PF01061.19   209 seq1050_BIOID47225   -            368   5.6e-36  123.5  16.2   1   1     3e-39     1e-35  122.6   7.6    52   207   164   331   120   333 0.87 ABC-2 type transporter
ABC2_membrane_2      PF12679.2    277 seq1050_BIOID47225   -            368   2.2e-30  105.3   9.0   1   1   8.4e-34   2.9e-30  104.9   6.3     1   275     6   366     6   368 0.87 ABC-2 family transporter protein
ABC2_membrane_4      PF12730.2    232 seq1050_BIOID47225   -            368   9.8e-20   70.5   7.7   1   1   3.8e-23   1.3e-19   70.2   5.3     2   224    11   352    10   358 0.79 ABC-2 family transporter protein
Chorismate_bind      PF00425.13   257 seq1051_BIOID47225   -            434   1.4e-68  230.8   0.0   1   1   1.3e-72   1.8e-68  230.5   0.0     3   257   173   424   171   424 0.97 chorismate binding enzyme
SKI                  PF01202.17   158 seq1052_BIOID47225   -            187   3.7e-14   52.7   0.0   1   1     1e-17   4.6e-14   52.4   0.0     1   145    12   155    12   172 0.76 Shikimate kinase
AAA_17               PF13207.1    121 seq1052_BIOID47225   -            187   6.3e-07   30.0   0.1   1   1   3.4e-10   1.5e-06   28.8   0.1     3   110     7   118     6   180 0.71 AAA domain
AAA_33               PF13671.1    143 seq1052_BIOID47225   -            187   6.2e-07   29.2   0.0   1   1   6.4e-10   2.9e-06   27.1   0.0     3   143     7   139     6   139 0.77 AAA domain
Exc                  PF07825.6     77 seq1053_BIOID47225   -             78   3.3e-06   26.6   0.0   1   1   2.8e-10   3.8e-06   26.4   0.0     3    69     5    73     3    77 0.88 Excisionase-like protein
DUF1228              PF06779.9     85 seq1054_BIOID47225   -            392   3.1e-31  107.1   6.4   1   1   4.5e-35   3.1e-31  107.1   4.5     1    85    24   110    24   110 0.97 Protein of unknown function (DUF1228)
MFS_1                PF07690.11   354 seq1054_BIOID47225   -            392   4.1e-15   55.2  59.9   1   1     6e-19   4.1e-15   55.2  41.5     2   354    21   349    20   349 0.78 Major Facilitator Superfamily
FAD_binding_2        PF00890.19   421 seq1055_BIOID47225   -            540  6.1e-106  354.6   1.7   1   1  1.6e-109  7.2e-106  354.4   1.2     1   421    10   392    10   392 0.95 FAD binding domain
Succ_DH_flav_C       PF02910.15   129 seq1055_BIOID47225   -            540   6.3e-19   67.9   0.1   1   1   2.5e-22   1.1e-18   67.1   0.1     2    88   441   521   440   527 0.96 Fumarate reductase flavoprotein C-term
Pyr_redox_2          PF07992.9    200 seq1055_BIOID47225   -            540   7.7e-11   42.1   4.2   1   1     5e-12   2.3e-08   34.0   2.9     1   196    10   377    10   380 0.79 Pyridine nucleotide-disulphide oxidoreductase
Polysacc_synt        PF01943.12   273 seq1056_BIOID47225   -            492   4.1e-61  206.5  16.3   1   1     6e-65   4.1e-61  206.5  11.3     5   273    11   276     8   276 0.96 Polysaccharide biosynthesis protein
Polysacc_synt_3      PF13440.1    251 seq1056_BIOID47225   -            492   6.1e-16   58.5  15.0   1   1     9e-20   6.1e-16   58.5  10.4     3   250    24   274    22   275 0.88 Polysaccharide biosynthesis protein
Peptidase_S11        PF00768.15   241 seq1057_BIOID47225   -            390   1.8e-97  325.2   0.0   1   1  4.9e-101   2.2e-97  324.9   0.0     4   240    30   264    27   265 0.99 D-alanyl-D-alanine carboxypeptidase
PBP5_C               PF07943.8     91 seq1057_BIOID47225   -            390   9.8e-23   79.8   0.0   1   1   3.3e-26   1.5e-22   79.2   0.0     1    90   284   374   284   375 0.99 Penicillin-binding protein 5, C-terminal domain
Beta-lactamase2      PF13354.1    197 seq1057_BIOID47225   -            390   4.7e-11   42.3   0.0   1   1   1.4e-14   6.3e-11   41.9   0.0     2   175    47   241    46   266 0.74 Beta-lactamase enzyme family
DUF386               PF04074.7    153 seq1058_BIOID47225   -            150   5.2e-49  165.5   0.0   1   1   4.2e-53   5.7e-49  165.4   0.0     1   151     1   148     1   150 0.99 Domain of unknown function (DUF386)
DUF1266              PF06889.6    172 seq1060_BIOID47225   -            238   7.3e-33  113.6   4.4   1   1   8.2e-37   1.1e-32  113.0   3.0    10   172    77   230    69   230 0.94 Protein of unknown function (DUF1266)
DUF1391              PF07151.7     49 seq1062_BIOID47225   -             78   9.7e-34  114.5   0.5   1   1   9.2e-38   1.3e-33  114.1   0.4     1    48    29    76    29    77 0.97 Protein of unknown function (DUF1391)
SecB                 PF02556.9    149 seq1065_BIOID47225   -            155   1.3e-58  196.7   0.1   1   1     1e-62   1.4e-58  196.5   0.0     1   148     1   145     1   146 0.97 Preprotein translocase subunit SecB
AFG1_ATPase          PF03969.11   362 seq1066_BIOID47225   -            375  3.3e-165  549.1   0.1   1   1  2.7e-169  3.8e-165  548.9   0.1     2   362     5   371     4   371 0.99 AFG1-like ATPase
TetR_N               PF00440.18    47 seq1067_BIOID47225   -            196   2.1e-18   65.5   0.1   1   1   6.1e-22   8.4e-18   63.6   0.0     1    47    16    62    16    62 0.98 Bacterial regulatory proteins, tetR family
FlgN                 PF05130.7    143 seq1068_BIOID47225   -            138   1.2e-27   96.7  10.3   1   1   9.9e-32   1.4e-27   96.5   7.1     1   143     1   128     1   128 0.96 FlgN protein
Y1_Tnp               PF01797.11   121 seq1069_BIOID47225   -            165   3.7e-05   23.4   1.7   1   1   1.2e-08   0.00017   21.3   1.2    10    99    19   101    11   119 0.73 Transposase IS200 like
priB_priC            PF07445.7    173 seq1070_BIOID47225   -            175   6.3e-56  188.4  17.2   1   1   5.2e-60   7.1e-56  188.2  11.9     1   173     7   175     7   175 0.99 Primosomal replication protein priB and priC
Fer4_11              PF13247.1     99 seq1071_BIOID47225   -            222   4.5e-26   90.5  15.5   1   1   4.4e-29   7.5e-26   89.7   7.5     2    98    84   180    83   181 0.92 4Fe-4S dicluster domain
Fer4_7               PF12838.2     52 seq1071_BIOID47225   -            222   3.5e-14   52.8  28.6   1   2   2.2e-09   3.8e-06   27.0   8.1     1    52    45   108    45   108 0.71 4Fe-4S dicluster domain
Fer4_7               PF12838.2     52 seq1071_BIOID47225   -            222   3.5e-14   52.8  28.6   2   2     2e-10   3.4e-07   30.4   6.4     1    52   123   175   123   175 0.88 4Fe-4S dicluster domain
Fer4_9               PF13187.1     55 seq1071_BIOID47225   -            222   1.2e-11   44.5  28.1   1   1   2.2e-10   3.7e-07   30.1   6.4     2    54   124   175   123   176 0.96 4Fe-4S dicluster domain
Fer4_10              PF13237.1     52 seq1071_BIOID47225   -            222     1e-09   37.8  28.6   1   1   3.3e-09   5.6e-06   25.9   6.2     2    52   117   172   116   172 0.88 4Fe-4S dicluster domain
Fer4                 PF00037.22    24 seq1071_BIOID47225   -            222   4.4e-09   35.4  36.9   1   1   7.9e-08   0.00014   21.2   1.4     3    22   119   138   117   140 0.86 4Fe-4S binding domain
Fer4_4               PF12800.2     17 seq1071_BIOID47225   -            222   1.4e-05   24.8  35.1   1   3   0.00014      0.24   11.7   2.0     2    15    44    57    43    65 0.92 4Fe-4S binding domain
Fer4_4               PF12800.2     17 seq1071_BIOID47225   -            222   1.4e-05   24.8  35.1   2   3   0.00019      0.32   11.3   1.7     2    16    90   106    89   113 0.90 4Fe-4S binding domain
Fer4_4               PF12800.2     17 seq1071_BIOID47225   -            222   1.4e-05   24.8  35.1   3   3   1.2e-05      0.02   15.0   2.4     3    17   123   137   120   137 0.90 4Fe-4S binding domain
GHMP_kinases_N       PF00288.21    67 seq1072_BIOID47225   -            283   2.9e-10   39.9   0.1   1   1   7.4e-14   5.1e-10   39.1   0.1     1    66    91   148    91   149 0.87 GHMP kinases N terminal domain
GHMP_kinases_C       PF08544.8     85 seq1072_BIOID47225   -            283   9.6e-07   28.8   0.0   1   1     3e-10     2e-06   27.7   0.0    28    81   214   263   191   266 0.83 GHMP kinases C terminal
ASCH                 PF04266.9    104 seq1073_BIOID47225   -             94   2.3e-05   24.6   0.0   1   1   2.2e-09     3e-05   24.2   0.0     1    61     6    78     6    88 0.80 ASCH domain
AdoMet_dc            PF02675.10   106 seq1074_BIOID47225   -            264   1.8e-35  120.9   0.0   1   1   3.4e-39   4.7e-35  119.5   0.0    11   106    39   169    32   169 0.98 S-adenosylmethionine decarboxylase
DUF1471              PF07338.8     56 seq1077_BIOID47225   -             91   8.8e-17   60.3   0.6   1   1     1e-20   1.4e-16   59.7   0.4     1    56    36    89    36    89 0.98 Protein of unknown function (DUF1471)
RF-1                 PF00472.15   114 seq1078_BIOID47225   -            204   1.2e-23   83.0   2.0   1   1   1.5e-27   2.1e-23   82.2   1.4     9   104   103   197    97   200 0.86 RF-1 domain
Transcrip_reg        PF01709.15   234 seq1079_BIOID47225   -            246     4e-99  330.3   0.2   1   1  3.3e-103   4.5e-99  330.2   0.1     1   233     5   236     5   237 0.98 Transcriptional regulator
ROK                  PF00480.15   179 seq1081_BIOID47225   -            406   7.9e-36  123.4   0.0   1   1   8.3e-40   1.1e-35  122.9   0.0     4   178    92   273    89   274 0.86 ROK family
Aldolase             PF01081.14   196 seq1082_BIOID47225   -            213   3.4e-95  316.7   0.8   1   1   2.8e-99   3.8e-95  316.5   0.5     2   196     9   203     8   203 0.99 KDPG and KHG aldolase
DNA_circ_N           PF07157.7     93 seq1083_BIOID47225   -            451     3e-41  139.3   0.0   1   1   5.2e-45   7.2e-41  138.1   0.0     1    93    12   104    12   104 0.99 DNA circulation protein N-terminus
HATPase_c            PF02518.21   111 seq1084_BIOID47225   -            900   3.6e-30  103.8   0.0   1   1   4.3e-33   1.2e-29  102.1   0.0     1   110   547   652   547   653 0.98 Histidine kinase-, DNA gyrase B-, and HSP90-like ATPase
HisKA                PF00512.20    68 seq1084_BIOID47225   -            900   8.9e-17   60.7   0.2   1   1   3.2e-20   8.9e-17   60.7   0.1     2    68   434   498   433   498 0.95 His Kinase A (phospho-acceptor) domain
Response_reg         PF00072.19   112 seq1084_BIOID47225   -            900   1.4e-14   53.9   0.1   1   1     2e-17   5.4e-14   52.0   0.0     1   107   674   780   674   785 0.95 Response regulator receiver domain
Hpt                  PF01627.18    90 seq1084_BIOID47225   -            900   6.5e-11   41.9   0.7   1   1   2.4e-14   6.5e-11   41.9   0.5     1    84   817   896   817   898 0.92 Hpt domain
HAMP                 PF00672.20    70 seq1084_BIOID47225   -            900   1.7e-08   34.4   0.5   1   1   6.1e-12   1.7e-08   34.4   0.4     2    67   325   391   324   397 0.83 HAMP domain
Phage_integ_N        PF09003.5     81 seq1085_BIOID47225   -            380   1.5e-31  107.8   0.1   1   1   4.7e-35   3.2e-31  106.7   0.1     1    77     1    76     1    86 0.95 Bacteriophage lambda integrase, N-terminal domain
Phage_integrase      PF00589.17   173 seq1085_BIOID47225   -            380   9.2e-22   77.4   0.3   1   1   3.1e-25   2.1e-21   76.2   0.0     3   170   196   368   194   371 0.88 Phage integrase family
ABC_tran             PF00005.22   118 seq1086_BIOID47225   -            573   5.3e-24   84.7   0.3   1   1   4.9e-27   1.7e-23   83.1   0.0     1   117   380   502   380   503 0.91 ABC transporter
ABC_membrane         PF00664.18   275 seq1086_BIOID47225   -            573     2e-07   30.6  11.6   1   1     3e-10     1e-06   28.2   8.1    65   271    84   289    17   292 0.80 ABC transporter transmembrane region
IclR                 PF01614.13   129 seq1087_BIOID47225   -            284   1.3e-21   76.5   0.5   1   1     5e-25   3.4e-21   75.1   0.0     5   128   157   272   153   273 0.94 Bacterial transcriptional regulator
HTH_IclR             PF09339.5     52 seq1087_BIOID47225   -            284   7.7e-11   41.3   3.3   1   1   2.3e-14   1.6e-10   40.3   0.1     1    51    42    90    42    91 0.96 IclR helix-turn-helix domain
Kelch_4              PF13418.1     49 seq1090_BIOID47225   -            404   1.5e-15   56.5  27.5   1   1   3.2e-13   7.2e-10   38.3   0.0     1    46   110   161   110   164 0.90 Galactose oxidase, central domain
Kelch_6              PF13964.1     50 seq1090_BIOID47225   -            404   4.8e-15   54.8  16.2   1   1   3.4e-12   7.7e-09   35.2   0.1     1    43   110   156   110   162 0.93 Kelch motif
Kelch_1              PF01344.20    47 seq1090_BIOID47225   -            404   3.6e-13   48.6   6.5   1   1   7.1e-12   1.6e-08   33.7   0.0     1    43   110   156   110   158 0.95 Kelch motif
Kelch_2              PF07646.10    49 seq1090_BIOID47225   -            404   7.8e-13   47.7   9.3   1   1   8.6e-11     2e-07   30.6   0.0     1    45   110   156   110   157 0.95 Kelch motif
Kelch_3              PF13415.1     49 seq1090_BIOID47225   -            404   7.3e-11   41.8  12.5   1   1   5.8e-10   1.3e-06   28.2   0.0     2    46   121   169   120   172 0.80 Galactose oxidase, central domain
Kelch_5              PF13854.1     42 seq1090_BIOID47225   -            404   4.1e-10   39.2   9.9   1   1     5e-09   1.1e-05   25.1   0.0     3    42   109   151   106   151 0.91 Kelch motif
YjgP_YjgQ            PF03739.9    354 seq1092_BIOID47225   -            361     2e-68  230.6   5.4   1   1   1.7e-72   2.4e-68  230.3   3.8     1   354    10   359    10   359 0.98 Predicted permease YjgP/YjgQ family
Asn_synthase         PF00733.16   255 seq1093_BIOID47225   -            632   2.1e-76  256.6   0.1   1   1   1.7e-79   4.7e-76  255.5   0.0     1   255   289   528   289   528 0.99 Asparagine synthase
GATase_7             PF13537.1    124 seq1093_BIOID47225   -            632   4.2e-42  142.7   0.0   1   1   3.4e-45   9.2e-42  141.6   0.0     1   123   126   244   126   245 0.96 Glutamine amidotransferase domain
GATase_6             PF13522.1    133 seq1093_BIOID47225   -            632   6.2e-37  126.4   0.0   1   1   6.2e-40   1.7e-36  124.9   0.0     1   133   111   239   111   239 0.98 Glutamine amidotransferase domain
DUF3700              PF12481.3    228 seq1093_BIOID47225   -            632   5.4e-11   42.0   0.2   1   1     5e-14   1.4e-10   40.6   0.0   115   204   186   271   138   281 0.80 Aluminium induced protein
SPOR                 PF05036.8     76 seq1094_BIOID47225   -            362   4.8e-17   61.7   2.1   1   1   1.7e-20   1.1e-16   60.5   1.5     1    75   287   359   287   360 0.92 Sporulation related domain
DPBB_1               PF03330.13    78 seq1094_BIOID47225   -            362   2.2e-15   56.2   0.0   1   1     7e-19   4.8e-15   55.2   0.0     2    76    79   166    78   167 0.86 Rare lipoprotein A (RlpA)-like double-psi beta-barrel
Cytochrom_C_asm      PF01578.15   214 seq1095_BIOID47225   -            245   1.1e-32  113.2  24.9   1   1     8e-37   1.1e-32  113.2  17.3     5   214     9   184     5   184 0.94 Cytochrome C assembly protein
MerR_1               PF13411.1     69 seq1096_BIOID47225   -            243   5.9e-19   67.4   0.0   1   1   2.3e-22   1.1e-18   66.6   0.0     1    67     4    71     4    73 0.98 MerR HTH family regulatory protein
MerR                 PF00376.18    38 seq1096_BIOID47225   -            243   1.6e-13   49.8   0.0   1   1   6.3e-17   2.9e-13   49.0   0.0     1    38     5    42     5    42 0.98 MerR family regulatory protein
Glyco_tranf_2_3      PF13641.1    230 seq1097_BIOID47225   -            441   6.4e-41  140.5   0.0   1   1   2.8e-44   6.4e-41  140.5   0.0     1   230    75   299    75   299 0.96 Glycosyltransferase like family 2
Glycos_transf_2      PF00535.21   169 seq1097_BIOID47225   -            441   2.5e-36  124.7   0.0   1   1   1.7e-39   3.9e-36  124.1   0.0     1   168    78   245    78   246 0.95 Glycosyl transferase family 2
Glyco_trans_2_3      PF13632.1    192 seq1097_BIOID47225   -            441   1.8e-25   89.6  13.1   1   1     8e-29   1.8e-25   89.6   9.1     1   177   158   359   158   423 0.72 Glycosyl transferase family group 2
Glyco_transf_21      PF13506.1    174 seq1097_BIOID47225   -            441   1.4e-14   53.7   0.1   1   1   9.3e-18   2.1e-14   53.1   0.1    17   174   141   298   104   298 0.89 Glycosyl transferase family 21
Chitin_synth_2       PF03142.10   527 seq1097_BIOID47225   -            441   2.5e-08   32.6   5.8   1   1   5.3e-10   1.2e-06   27.1   0.0   177   304   131   256    85   260 0.85 Chitin synthase
Glyco_tranf_2_2      PF10111.4    281 seq1097_BIOID47225   -            441   4.9e-08   32.2   0.1   1   1   3.8e-11   8.8e-08   31.4   0.0     1   111    78   178    78   185 0.94 Glycosyltransferase like family 2
YccV-like            PF08755.6    100 seq1098_BIOID47225   -            122   5.9e-25   86.9   0.0   1   1   5.1e-29     7e-25   86.7   0.0     2    99    21   118    20   119 0.96 Hemimethylated DNA-binding protein YccV like
DUF830               PF05708.7    158 seq1100_BIOID47225   -            274   3.3e-17   62.8   0.0   1   1   8.6e-21   5.9e-17   61.9   0.0     2   123    65   220    64   239 0.95 Orthopoxvirus protein of unknown function (DUF830)
NLPC_P60             PF00877.14   105 seq1100_BIOID47225   -            274   9.7e-09   34.8   0.0   1   1   3.1e-09   2.1e-05   24.1   0.0    14    95    28   120    22   130 0.85 NlpC/P60 family
ABC_tran             PF00005.22   118 seq1101_BIOID47225   -            257   1.7e-25   89.5   0.0   1   1   4.1e-29   2.8e-25   88.8   0.0     1   118    45   181    45   181 0.87 ABC transporter
AAA_21               PF13304.1    303 seq1101_BIOID47225   -            257     3e-15   56.8   0.0   1   1   1.1e-12   7.5e-09   35.8   0.0   191   298   117   211    72   214 0.79 AAA domain
PfkB                 PF00294.19   301 seq1102_BIOID47225   -            306   2.1e-61  207.5   0.3   1   1   3.6e-65   2.4e-61  207.3   0.2     3   300     2   294     1   295 0.97 pfkB family carbohydrate kinase
Phos_pyr_kin         PF08543.7    246 seq1102_BIOID47225   -            306   6.6e-09   35.2   0.0   1   1   3.2e-12   2.2e-08   33.5   0.0   117   229   175   280   158   291 0.89 Phosphomethylpyrimidine kinase
Rz1                  PF06085.6     40 seq1105_BIOID47225   -             70   5.5e-19   67.1   2.1   1   1     4e-23   5.5e-19   67.1   1.5     1    40    29    67    29    67 0.99 Lipoprotein Rz1 precursor
HAD_2                PF13419.1    176 seq1106_BIOID47225   -            216   5.3e-23   82.0   0.0   1   1   1.8e-26   6.2e-23   81.8   0.0     2   176     7   181     6   181 0.83 Haloacid dehalogenase-like hydrolase
Hydrolase            PF00702.21   204 seq1106_BIOID47225   -            216   1.3e-18   68.1   0.0   1   1   8.8e-21     3e-17   63.7   0.0     2   204     4   175     3   175 0.82 haloacid dehalogenase-like hydrolase
Hydrolase_like       PF13242.1     75 seq1106_BIOID47225   -            216   2.2e-07   30.3   0.0   1   1   2.5e-10   8.6e-07   28.4   0.0     2    49   136   182   135   202 0.93 HAD-hyrolase-like
HAD                  PF12710.2    191 seq1106_BIOID47225   -            216   5.7e-07   29.7   0.0   1   1     2e-10     7e-07   29.4   0.0     1   138     6   134     6   190 0.62 haloacid dehalogenase-like hydrolase
Frataxin_Cyay        PF01491.11   109 seq1109_BIOID47225   -            106   3.5e-38  129.6   0.2   1   1   2.8e-42   3.8e-38  129.5   0.1     1   108     1   105     1   106 0.97 Frataxin-like domain
Band_7               PF01145.20   179 seq1112_BIOID47225   -            419   2.3e-33  115.4   1.0   1   1   5.9e-37     4e-33  114.6   0.7     1   178    98   271    98   272 0.96 SPFH domain / Band 7 family
HflK_N               PF12221.3     42 seq1112_BIOID47225   -            419   7.5e-17   60.6  18.5   1   1   4.1e-20   2.8e-16   58.8  12.8     1    42     1    60     1    60 0.96 Bacterial membrane protein N terminal
Glyco_hydro_4        PF02056.11   183 seq1113_BIOID47225   -            450   1.4e-76  255.7   0.0   1   1   3.1e-80   2.1e-76  255.2   0.0     1   182     6   187     6   188 0.99 Family 4 glycosyl hydrolase
Glyco_hydro_4C       PF11975.3    232 seq1113_BIOID47225   -            450   9.5e-71  238.1   0.0   1   1   1.8e-74   1.3e-70  237.7   0.0     1   232   192   415   192   415 0.99 Family 4 glycosyl hydrolase C-terminal domain
LptE                 PF04390.7    155 seq1114_BIOID47225   -            193   8.2e-34  116.4   0.0   1   1   7.9e-38   1.1e-33  116.0   0.0     2   153    10   159     9   161 0.94 Lipopolysaccharide-assembly
CinA                 PF02464.12   155 seq1117_BIOID47225   -            166   1.5e-61  206.3   2.3   1   1   1.2e-65   1.7e-61  206.1   1.6     3   153     9   160     7   162 0.98 Competence-damaged protein
Sigma54_activat      PF00158.21   168 seq1118_BIOID47225   -            592   3.7e-69  231.3   0.0   1   1   3.6e-72     7e-69  230.4   0.0     1   168   272   440   272   440 0.98 Sigma-54 interaction domain
HTH_8                PF02954.14    42 seq1118_BIOID47225   -            592   1.8e-13   49.7   1.1   1   1   1.9e-16   3.7e-13   48.6   0.8     2    42   548   587   547   587 0.98 Bacterial regulatory protein, Fis family
PAS_8                PF13188.1     64 seq1118_BIOID47225   -            592     6e-07   28.9   0.0   1   1     1e-09   1.9e-06   27.3   0.0     3    42   162   205   160   223 0.78 PAS domain
AAA_5                PF07728.9    139 seq1118_BIOID47225   -            592   1.8e-06   27.5   0.0   1   1   2.4e-09   4.7e-06   26.2   0.0     2   123   296   415   295   425 0.83 AAA domain (dynein-related subfamily)
PAS                  PF00989.19   113 seq1118_BIOID47225   -            592   9.4e-06   25.2   0.0   1   1   1.3e-08   2.5e-05   23.8   0.0     3    46   162   205   160   208 0.95 PAS fold
AAA                  PF00004.24   132 seq1118_BIOID47225   -            592   4.2e-05   23.6   0.2   1   1     8e-08   0.00016   21.7   0.0     1   111   296   415   296   433 0.83 ATPase family associated with various cellular activities (AAA)
LGT                  PF01790.13   249 seq1119_BIOID47225   -            291   1.3e-87  292.9  15.2   1   1   1.1e-91   1.5e-87  292.7  10.6     1   248    11   281    11   282 0.95 Prolipoprotein diacylglyceryl transferase
SelA                 PF03841.8    367 seq1120_BIOID47225   -            463  2.1e-176  585.9   0.0   1   1  3.6e-180  2.5e-176  585.7   0.0     1   366    83   451    83   452 0.99 L-seryl-tRNA selenium transferase
Se-cys_synth_N       PF12390.3     40 seq1120_BIOID47225   -            463   2.8e-10   40.0   0.5   1   1   4.1e-14   2.8e-10   40.0   0.4     1    40     9    48     9    48 0.99 Selenocysteine synthase N terminal
DNA_gyraseB          PF00204.20   173 seq1121_BIOID47225   -            804   1.6e-62  209.6   0.0   1   1   9.9e-66   3.4e-62  208.5   0.0     1   173   221   391   221   391 0.99 DNA gyrase B
DNA_gyraseB_C        PF00986.16    65 seq1121_BIOID47225   -            804   1.2e-30  104.9   0.2   1   1   9.3e-34   3.2e-30  103.5   0.1     3    65   731   793   729   793 0.96 DNA gyrase B subunit, carboxyl terminus
Toprim               PF01751.17    88 seq1121_BIOID47225   -            804   1.9e-23   81.9   0.0   1   1   1.7e-26   5.9e-23   80.4   0.0     1    88   419   532   419   532 0.96 Toprim domain
HATPase_c            PF02518.21   111 seq1121_BIOID47225   -            804   1.3e-20   73.0   0.2   1   1   7.7e-24   2.6e-20   72.0   0.1     2   110    32   173    31   174 0.95 Histidine kinase-, DNA gyrase B-, and HSP90-like ATPase
NAD_Gly3P_dh_C       PF07479.9    149 seq1122_BIOID47225   -            339     4e-54  182.2   0.6   1   1   2.8e-57   6.3e-54  181.6   0.4     2   147   184   325   183   327 0.98 NAD-dependent glycerol-3-phosphate dehydrogenase C-terminus
NAD_Gly3P_dh_N       PF01210.18   157 seq1122_BIOID47225   -            339   6.1e-51  172.1   0.0   1   1   3.8e-54   8.6e-51  171.6   0.0     2   156     8   163     7   164 0.99 NAD-dependent glycerol-3-phosphate dehydrogenase N-terminus
ApbA                 PF02558.11   151 seq1122_BIOID47225   -            339   8.9e-12   44.5   0.0   1   1   6.5e-15   1.5e-11   43.8   0.0     2   107     9   115     8   140 0.92 Ketopantoate reductase PanE/ApbA
F420_oxidored        PF03807.12    96 seq1122_BIOID47225   -            339   5.2e-07   29.8   0.0   1   1   3.1e-09   7.1e-06   26.2   0.0     3    83     9    97     7   106 0.88 NADP oxidoreductase coenzyme F420-dependent
NAD_binding_2        PF03446.10   162 seq1122_BIOID47225   -            339   2.7e-05   24.0   0.0   1   1     3e-08   6.7e-05   22.7   0.0     3   108     7   124     5   145 0.86 NAD binding domain of 6-phosphogluconate dehydrogenase
FAD-oxidase_C        PF02913.14   249 seq1123_BIOID47225   -            499   3.1e-65  219.8   0.0   1   1   6.3e-69   4.3e-65  219.3   0.0     1   248   230   470   230   471 0.99 FAD linked oxidases, C-terminal domain
FAD_binding_4        PF01565.18   139 seq1123_BIOID47225   -            499   4.1e-35  120.1   0.8   1   1   1.4e-38   9.3e-35  118.9   0.1     1   139    56   195    56   195 0.98 FAD binding domain
Antitoxin-MazE       PF04014.13    47 seq1124_BIOID47225   -             82   1.8e-11   43.3   0.3   1   1   2.2e-15     3e-11   42.6   0.2     1    46     7    51     7    52 0.95 Antidote-toxin recognition MazE
DDE_Tnp_1            PF01609.16   211 seq1125_BIOID47225   -            100   7.6e-08   32.0   0.2   1   1   7.1e-12   9.7e-08   31.7   0.1   153   211     3    65     1    65 0.96 Transposase DDE domain
AA_kinase            PF00696.23   241 seq1126_BIOID47225   -            318   4.3e-23   81.9   0.0   1   1   4.2e-27   5.7e-23   81.5   0.0     3   232     6   286     4   291 0.85 Amino acid kinase family
TraC_F_IV            PF11130.3    235 seq1128_BIOID47225   -            875   4.5e-59  199.6   0.0   1   1   2.1e-62   7.3e-59  198.9   0.0     2   235    37   277    36   277 0.98 F pilus assembly Type-IV secretion system for plasmid transfer
AAA_10               PF12846.2    328 seq1128_BIOID47225   -            875   1.7e-43  149.0   0.1   1   1     8e-47   2.7e-43  148.3   0.0     1   322   479   772   479   774 0.83 AAA-like domain
DUF87                PF01935.12   229 seq1128_BIOID47225   -            875   1.6e-05   24.7   0.0   1   1   1.3e-08   4.5e-05   23.2   0.0    26   222   482   669   468   676 0.77 Domain of unknown function DUF87
Wzz                  PF02706.10   152 seq1129_BIOID47225   -            720   2.7e-51  173.2   3.3   1   1   3.1e-54   8.5e-51  171.6   0.0     1   152    16   252    16   252 0.99 Chain length determinant protein
GNVR                 PF13807.1     82 seq1129_BIOID47225   -            720   8.6e-30  102.2   0.9   1   1   3.1e-33   8.6e-30  102.2   0.6     1    81   367   447   367   448 0.98 G-rich domain on putative tyrosine kinase
AAA_31               PF13614.1    157 seq1129_BIOID47225   -            720   3.3e-17   62.7   0.0   1   1   2.2e-20     6e-17   61.8   0.0     2   151   528   669   527   675 0.90 AAA domain
CbiA                 PF01656.18   195 seq1129_BIOID47225   -            720   3.3e-12   46.1   0.0   1   1   3.7e-15     1e-11   44.5   0.0    10   161   538   701   529   716 0.68 CobQ/CobB/MinD/ParA nucleotide binding domain
DUF2496              PF10689.4     44 seq1130_BIOID47225   -             53   2.8e-24   84.3   2.1   1   1   2.3e-28   3.2e-24   84.1   1.5     1    44     2    45     2    45 0.98 Protein of unknown function (DUF2496)
ACP                  PF06857.6     87 seq1131_BIOID47225   -             98   1.2e-33  114.7   0.1   1   1   9.9e-38   1.4e-33  114.5   0.1     1    86     2    87     2    88 0.98 Malonate decarboxylase delta subunit (MdcD)
PBP_like_2           PF12849.2    281 seq1132_BIOID47225   -            346   9.1e-56  189.2   7.2   1   1   1.8e-59   1.2e-55  188.8   5.0    10   278    27   306     8   308 0.91 PBP superfamily domain
PBP_like             PF12727.2    193 seq1132_BIOID47225   -            346   1.6e-10   40.1   0.0   1   1   5.2e-14   3.6e-10   39.0   0.0     3   168    47   236    45   302 0.76 PBP superfamily domain
Abi_C                PF14355.1     80 seq1133_BIOID47225   -            313   3.4e-13   49.2   0.0   1   1   6.2e-17   8.5e-13   47.9   0.0     2    80   236   308   235   308 0.94 Abortive infection C-terminus
Thiolase_N           PF00108.18   264 seq1134_BIOID47225   -            387   4.5e-93  310.9   1.6   1   1   1.4e-96   6.4e-93  310.4   1.1     1   264     1   254     1   254 0.97 Thiolase, N-terminal domain
Thiolase_C           PF02803.13   123 seq1134_BIOID47225   -            387   9.5e-50  167.0   0.3   1   1   5.6e-53   2.6e-49  165.6   0.2     1   123   261   386   261   386 0.98 Thiolase, C-terminal domain
ketoacyl-synt        PF00109.21   255 seq1134_BIOID47225   -            387   3.5e-05   23.3   1.0   1   1   7.6e-09   3.5e-05   23.3   0.7   169   217    83   131    76   145 0.85 Beta-ketoacyl synthase, N-terminal domain
Smr                  PF01713.16    83 seq1135_BIOID47225   -            187   5.3e-20   71.2   0.0   1   1   6.2e-24   8.5e-20   70.6   0.0     2    83    89   169    88   169 0.91 Smr domain
DUF3748              PF12566.3    122 seq1138_BIOID47225   -            415   2.5e-65  217.7   1.7   1   1   1.8e-67   8.1e-64  212.8   1.6     1   122    73   190    73   190 0.99 Protein of unknown function (DUF3748)
DUF162               PF02589.10   189 seq1139_BIOID47225   -            475   1.1e-51  175.0   0.1   1   1   9.4e-55   1.4e-51  174.5   0.1     3   189    72   294    70   294 0.99 Uncharacterised ACR, YkgG family COG1556
Fer4_8               PF13183.1     57 seq1139_BIOID47225   -            475   1.2e-11   44.2   2.1   1   1   1.9e-14   2.9e-11   43.1   1.5     2    57   309   376   308   376 0.79 4Fe-4S dicluster domain
DUF3390              PF11870.3     93 seq1139_BIOID47225   -            475   4.5e-10   39.2   0.6   1   1   7.1e-13   1.1e-09   37.9   0.4    13    92   387   470   379   471 0.83 Domain of unknown function (DUF3390)
Fer4_9               PF13187.1     55 seq1139_BIOID47225   -            475   1.1e-08   35.0   0.5   1   1   2.2e-11   3.3e-08   33.5   0.4     1    53   311   375   311   376 0.94 4Fe-4S dicluster domain
Fer4_17              PF13534.1     61 seq1139_BIOID47225   -            475   1.2e-07   31.8   1.9   1   1   2.5e-10   3.8e-07   30.2   1.3     1    60   311   376   311   377 0.71 4Fe-4S dicluster domain
Fer4_10              PF13237.1     52 seq1139_BIOID47225   -            475     9e-08   31.6   4.1   1   1   2.1e-10   3.2e-07   29.9   3.0     7    52   310   373   305   373 0.69 4Fe-4S dicluster domain
Fer4_7               PF12838.2     52 seq1139_BIOID47225   -            475   1.8e-07   31.3   4.3   1   1   3.2e-10   4.8e-07   29.9   2.9     1    51   311   375   311   376 0.77 4Fe-4S dicluster domain
Sigma54_activat      PF00158.21   168 seq1140_BIOID47225   -            469   4.4e-71  237.6   0.0   1   1   2.5e-74   6.8e-71  237.0   0.0     1   167   140   306   140   307 0.99 Sigma-54 interaction domain
Response_reg         PF00072.19   112 seq1140_BIOID47225   -            469   1.2e-32  112.0   0.0   1   1   9.7e-36   2.7e-32  110.9   0.0     1   111     6   115     6   116 0.97 Response regulator receiver domain
HTH_8                PF02954.14    42 seq1140_BIOID47225   -            469   1.4e-15   56.4   3.4   1   1   1.6e-18   4.3e-15   54.8   1.0     3    42   427   466   425   466 0.96 Bacterial regulatory protein, Fis family
AAA_5                PF07728.9    139 seq1140_BIOID47225   -            469   2.9e-08   33.4   0.0   1   1   2.3e-11   6.3e-08   32.3   0.0     2   125   164   284   163   301 0.86 AAA domain (dynein-related subfamily)
AAA_2                PF07724.9    171 seq1140_BIOID47225   -            469   2.6e-05   24.0   0.0   1   1   1.7e-08   4.7e-05   23.2   0.0     2   125   160   279   159   316 0.78 AAA domain (Cdc48 subfamily)
DUF1116              PF06545.6    216 seq1141_BIOID47225   -            472   4.2e-93  310.2   0.4   1   1   4.1e-97   5.5e-93  309.8   0.3     1   216   143   358   143   358 1.00 Protein of unknown function (DUF1116)
Phage_AlpA           PF05930.7     51 seq1142_BIOID47225   -             66   0.00011   21.7   0.0   1   1   9.1e-09   0.00013   21.5   0.0     3    38    10    45     8    52 0.88 Prophage CP4-57 regulatory protein (AlpA)
SNase                PF00565.12   108 seq1144_BIOID47225   -            153   7.8e-23   80.6   0.1   1   1   7.7e-27   1.1e-22   80.2   0.0     1    91    64   147    64   152 0.94 Staphylococcal nuclease homologue
Transposase_20       PF02371.11    87 seq1146_BIOID47225   -            377   5.8e-27   93.5   0.0   1   1   5.2e-30   3.5e-26   90.9   0.0     3    76   226   299   224   312 0.93 Transposase IS116/IS110/IS902 family
DEDD_Tnp_IS110       PF01548.12   144 seq1146_BIOID47225   -            377     1e-22   80.2   0.0   1   1     3e-26   2.1e-22   79.2   0.0     1   138     9   145     9   151 0.94 Transposase
5_nucleotid_C        PF02872.13   156 seq1147_BIOID47225   -            516   1.4e-37  128.9   0.2   1   1   1.1e-40   5.2e-37  127.1   0.0     1   154   329   475   329   477 0.92 5'-nucleotidase, C-terminal domain
Metallophos          PF00149.23   201 seq1147_BIOID47225   -            516   2.2e-14   53.2   0.3   1   1   9.8e-18   4.5e-14   52.2   0.2     2   200    26   253    25   254 0.92 Calcineurin-like phosphoesterase
PGA_cap              PF09587.5    250 seq1147_BIOID47225   -            516   2.5e-07   30.1   0.1   1   1   1.1e-10   5.2e-07   29.1   0.0    60   237    87   264    54   269 0.70 Bacterial capsule synthesis protein PGA_cap
SBP_bac_6            PF13343.1    242 seq1149_BIOID47225   -            331     2e-16   59.9   3.3   1   1   5.7e-20   2.6e-16   59.5   2.3     1   217    77   292    77   317 0.78 Bacterial extracellular solute-binding protein
SBP_bac_1            PF01547.20   314 seq1149_BIOID47225   -            331   3.2e-15   56.5   5.8   1   1     1e-18   4.8e-15   55.9   4.0    14   313    44   276    36   277 0.83 Bacterial extracellular solute-binding protein
SBP_bac_11           PF13531.1    231 seq1149_BIOID47225   -            331   4.5e-14   52.5   0.2   1   1   1.3e-17   6.2e-14   52.0   0.1    17   224    45   278    26   281 0.80 Bacterial extracellular solute-binding protein
TPP_enzyme_N         PF02776.13   172 seq1150_BIOID47225   -            556   5.2e-25   87.8   0.6   1   1   1.4e-25   9.8e-22   77.1   0.1     2   135     9   141     8   172 0.88 Thiamine pyrophosphate enzyme, N-terminal TPP binding domain
TPP_enzyme_C         PF02775.16   153 seq1150_BIOID47225   -            556   3.1e-09   36.4   0.0   1   1     1e-12   6.9e-09   35.3   0.0    27   153   415   535   396   535 0.90 Thiamine pyrophosphate enzyme, C-terminal TPP binding domain
DUF4034              PF13226.1    277 seq1151_BIOID47225   -            702  8.8e-116  385.7   9.2   1   1  1.1e-119  1.5e-115  384.9   6.4     1   277    26   306    26   306 0.99 Domain of unknown function (DUF4034)
MFS_1                PF07690.11   354 seq1152_BIOID47225   -            397   1.5e-13   50.1  42.6   1   1   1.1e-17   1.5e-13   50.1  29.5     2   345    20   350    19   359 0.70 Major Facilitator Superfamily
Ni_hydr_CYTB         PF01292.15   182 seq1153_BIOID47225   -            261   1.9e-28   98.9  10.2   1   1   2.7e-32   1.9e-28   98.9   7.1     2   182    69   257    68   257 0.91 Prokaryotic cytochrome b561
Cytochrom_B_N        PF00033.14   188 seq1153_BIOID47225   -            261   5.7e-28   97.4  12.2   1   1   8.4e-32   5.7e-28   97.4   8.5     1   188    66   257    66   257 0.92 Cytochrome b(N-terminal)/b6/petB
UbiA                 PF01040.13   257 seq1155_BIOID47225   -            308     2e-36  125.4  22.0   1   1   1.9e-40   2.6e-36  125.0  15.2     1   222    21   270    21   306 0.75 UbiA prenyltransferase family
ArsC                 PF03960.10   110 seq1156_BIOID47225   -            119   8.5e-34  115.8   0.1   1   1   1.4e-37   9.5e-34  115.6   0.1     1   110     8   117     8   117 0.99 ArsC family
PemK                 PF02452.12   110 seq1157_BIOID47225   -            111   2.2e-24   85.6   0.0   1   1   1.8e-28   2.4e-24   85.5   0.0     3   109    10   109     8   110 0.92 PemK-like protein
CoaE                 PF01121.15   180 seq1158_BIOID47225   -            206   2.1e-77  258.4   0.4   1   1   7.4e-81   2.5e-77  258.2   0.3     1   176     3   177     3   181 0.99 Dephospho-CoA kinase
AAA_17               PF13207.1    121 seq1158_BIOID47225   -            206     4e-08   33.9   0.3   1   1   2.2e-10   7.4e-07   29.8   0.2     1    77     4   114     4   191 0.60 AAA domain
DUF150               PF02576.12   141 seq1160_BIOID47225   -            140   2.3e-47  159.9   0.0   1   1   1.9e-51   2.6e-47  159.8   0.0     2   141     2   136     1   136 0.96 Uncharacterised BCR, YhbC family COG0779
PTR2                 PF00854.16   373 seq1162_BIOID47225   -            485   3.5e-68  229.9  17.9   1   1   9.2e-72   6.3e-68  229.1  12.4     3   370    77   417    75   420 0.95 POT family
MFS_1                PF07690.11   354 seq1162_BIOID47225   -            485   1.1e-18   67.0  48.8   1   1   1.6e-22   1.1e-18   67.0  33.8     9   348    21   418    13   425 0.76 Major Facilitator Superfamily
BDM                  PF10684.4     92 seq1165_BIOID47225   -             71   3.2e-49  165.0   0.3   1   1   2.5e-53   3.5e-49  164.9   0.2    22    92     1    71     1    71 0.99 Putative biofilm-dependent modulation protein
HpcH_HpaI            PF03328.9    221 seq1166_BIOID47225   -            302   1.5e-81  272.3   0.2   1   1   4.1e-85   5.6e-81  270.5   0.0     1   221    15   234    15   234 0.99 HpcH/HpaI aldolase/citrate lyase family
Radical_SAM          PF04055.16   166 seq1167_BIOID47225   -            299   7.6e-30  104.1   0.0   1   1     3e-33   1.3e-29  103.3   0.0     1   158    19   229    19   234 0.98 Radical SAM superfamily
Fer4_12              PF13353.1    139 seq1167_BIOID47225   -            299   1.7e-11   44.2   0.2   1   1   4.4e-14     2e-10   40.8   0.2     2    88    12   156    11   192 0.82 4Fe-4S single cluster domain
Fer4_14              PF13394.1    117 seq1167_BIOID47225   -            299   2.8e-07   30.4   2.3   1   1   2.4e-08   0.00011   22.1   1.6     1   106    20   173    19   183 0.72 4Fe-4S single cluster domain
DUF3440              PF11922.3    181 seq1171_BIOID47225   -            406   5.7e-56  188.8   0.9   1   2   3.2e-45   2.2e-41  141.3   0.1     1   106   237   344   237   347 0.96 Domain of unknown function (DUF3440)
DUF3440              PF11922.3    181 seq1171_BIOID47225   -            406   5.7e-56  188.8   0.9   2   2     5e-16   3.4e-12   46.1   0.0   137   181   346   387   341   387 0.89 Domain of unknown function (DUF3440)
PAPS_reduct          PF01507.14   174 seq1171_BIOID47225   -            406   2.1e-16   60.1   0.1   1   1   2.1e-19   1.5e-15   57.3   0.1     2   163    30   234    29   237 0.79 Phosphoadenosine phosphosulfate reductase family
CopC                 PF04234.7     97 seq1172_BIOID47225   -            124   2.6e-31  107.9   0.5   1   1   2.2e-35     3e-31  107.7   0.3     1    97    27   124    27   124 0.98 CopC domain
CcmD                 PF04995.9     46 seq1173_BIOID47225   -             69   5.2e-16   57.9   4.7   1   1   6.2e-20   8.5e-16   57.3   3.2     1    45    15    59    15    69 0.98 Heme exporter protein D (CcmD)
MCPsignal            PF00015.16   213 seq1174_BIOID47225   -            506   5.4e-51  173.0  37.2   1   1   3.7e-53     1e-49  168.8  17.2     5   208   314   503   310   506 0.95 Methyl-accepting chemotaxis protein (MCP) signalling domain
PAS_3                PF08447.6     91 seq1174_BIOID47225   -            506   9.5e-16   57.5   0.0   1   1   6.5e-19   1.8e-15   56.6   0.0     2    89    31   113    30   115 0.95 PAS fold
PAS_9                PF13426.1    104 seq1174_BIOID47225   -            506     4e-14   52.7   0.0   1   1   5.3e-17   1.4e-13   50.9   0.0     6    98    23   114    18   120 0.94 PAS domain
HAMP                 PF00672.20    70 seq1174_BIOID47225   -            506   6.1e-08   32.6  13.5   1   1   1.8e-10   4.8e-07   29.7   0.1     3    61   188   246   186   250 0.91 HAMP domain
PAS                  PF00989.19   113 seq1174_BIOID47225   -            506   4.1e-07   29.6   0.0   1   1   3.6e-10   9.7e-07   28.4   0.0    14   106    21   111    14   114 0.92 PAS fold
Ribul_P_3_epim       PF00834.14   201 seq1176_BIOID47225   -            231   6.2e-63  211.4   0.0   1   1   5.5e-67   7.5e-63  211.1   0.0     1   195     2   196     2   203 0.96 Ribulose-phosphate 3 epimerase family
DUF2531              PF10748.4    133 seq1177_BIOID47225   -            134   3.4e-64  213.9   1.5   1   1   2.7e-68   3.8e-64  213.7   1.1     2   133     3   134     2   134 0.99 Protein of unknown function (DUF2531)
DUF494               PF04361.8    155 seq1179_BIOID47225   -            157   2.9e-64  215.2   4.2   1   1   2.4e-68   3.3e-64  215.1   2.9     1   155     1   157     1   157 0.98 Protein of unknown function (DUF494)
Pribosyltran_N       PF13793.1    116 seq1180_BIOID47225   -            337     4e-49  165.0   0.2   1   1   6.8e-51   4.6e-47  158.4   0.0     1   116    26   143    26   143 0.98 N-terminal domain of ribose phosphate pyrophosphokinase
Pribosyltran         PF00156.22   125 seq1180_BIOID47225   -            337   3.9e-16   58.7   0.3   1   1   1.6e-19   1.1e-15   57.3   0.2    23   119   180   266   171   272 0.88 Phosphoribosyl transferase domain
RecA                 PF00154.16   323 seq1181_BIOID47225   -            358    1e-173  576.7   2.4   1   1  3.5e-177  1.2e-173  576.5   1.7     1   320    14   332    14   335 0.99 recA bacterial DNA recombination protein
KaiC                 PF06745.8    226 seq1181_BIOID47225   -            358     3e-10   39.4   0.2   1   1   3.4e-12   1.2e-08   34.2   0.2     2   173    47   223    46   280 0.68 KaiC
Rad51                PF08423.6    261 seq1181_BIOID47225   -            358   1.3e-09   37.2   0.2   1   1   7.1e-13   2.4e-09   36.3   0.1    19   227    40   233    24   274 0.76 Rad51
AAA_25               PF13481.1    194 seq1181_BIOID47225   -            358   3.3e-08   33.0   0.3   1   1   2.6e-11     9e-08   31.6   0.2    13   174    44   183    33   195 0.74 AAA domain
DDE_Tnp_1_assoc      PF13808.1     90 seq1182_BIOID47225   -             41   9.9e-14   50.6   0.0   1   1   7.4e-18     1e-13   50.6   0.0     2    40     2    40     1    41 0.96 DDE_Tnp_1-associated
Glyco_hydro_2_C      PF02836.12   298 seq1183_BIOID47225   -            603  6.9e-105  350.0   0.3   1   1  3.9e-108  1.8e-104  348.7   0.0     1   297   274   592   274   593 0.98 Glycosyl hydrolases family 2, TIM barrel domain
Glyco_hydro_2_N      PF02837.13   167 seq1183_BIOID47225   -            603   1.4e-47  161.2   0.8   1   1   5.4e-51   2.4e-47  160.4   0.6     2   167    10   180     9   180 0.96 Glycosyl hydrolases family 2, sugar binding domain
Glyco_hydro_2        PF00703.16   110 seq1183_BIOID47225   -            603   2.8e-08   34.0   0.1   1   1   1.6e-11   7.3e-08   32.7   0.0     3   110   184   272   182   272 0.86 Glycosyl hydrolases family 2
DGOK                 PF05035.7    287 seq1185_BIOID47225   -            334   8.4e-87  290.4   0.0   1   1     7e-91   9.6e-87  290.2   0.0     1   287    11   318    11   318 0.95 2-keto-3-deoxy-galactonokinase
Ivy                  PF08816.6    118 seq1186_BIOID47225   -            149   5.8e-35  119.7   0.1   1   1   5.1e-39     7e-35  119.4   0.1     1   118    29   144    29   144 0.98 Inhibitor of vertebrate lysozyme (Ivy)
CitMHS               PF03600.11   349 seq1188_BIOID47225   -            610     1e-81  274.1   7.0   1   1   2.3e-78     8e-75  251.4   0.0     3   349    11   558     9   558 0.98 Citrate transporter
TrkA_C               PF02080.16    71 seq1188_BIOID47225   -            610   4.6e-26   90.1   0.7   1   2   1.5e-15   5.1e-12   45.1   0.1     2    64   231   297   230   305 0.90 TrkA-C domain
TrkA_C               PF02080.16    71 seq1188_BIOID47225   -            610   4.6e-26   90.1   0.7   2   2   5.3e-15   1.8e-11   43.3   0.0     1    66   326   392   326   395 0.87 TrkA-C domain
Na_sulph_symp        PF00939.14   471 seq1188_BIOID47225   -            610   3.6e-24   85.3  47.0   1   3   1.8e-08   6.1e-05   21.9   3.2    34   118     9    90     4    92 0.92 Sodium:sulfate symporter transmembrane region
Na_sulph_symp        PF00939.14   471 seq1188_BIOID47225   -            610   3.6e-24   85.3  47.0   2   3   2.9e-10     1e-06   27.8   8.1   341   433    74   163    72   200 0.78 Sodium:sulfate symporter transmembrane region
Na_sulph_symp        PF00939.14   471 seq1188_BIOID47225   -            610   3.6e-24   85.3  47.0   3   3   1.4e-16   4.9e-13   48.6  11.4   277   461   427   604   416   609 0.88 Sodium:sulfate symporter transmembrane region
DctM                 PF06808.7    416 seq1188_BIOID47225   -            610   3.9e-08   32.1  52.7   1   1   2.5e-10   8.6e-07   27.7  16.3   215   411   414   604   392   609 0.79 DctM-like transporters
DDE_Tnp_1_assoc      PF13808.1     90 seq1189_BIOID47225   -            155   9.3e-13   47.5   0.0   1   1   1.2e-16   1.6e-12   46.8   0.0    41    90     3    52     1    52 0.97 DDE_Tnp_1-associated
BcsB                 PF03170.8    605 seq1190_BIOID47225   -            779  2.4e-225  749.0   2.1   1   1  2.1e-229  2.9e-225  748.7   1.5     4   605    68   681    65   681 0.99 Bacterial cellulose synthase subunit
EIID-AGA             PF03613.9    264 seq1191_BIOID47225   -            280  1.1e-107  358.7   2.4   1   1  9.4e-112  1.3e-107  358.5   1.7     2   264    11   279    10   279 0.99 PTS system mannose/fructose/sorbose family IID component
CcmE                 PF03100.10   131 seq1192_BIOID47225   -            159   8.4e-51  170.8   0.0   1   1   7.7e-55     1e-50  170.5   0.0     3   131     4   138     2   138 0.97 CcmE
MazG                 PF03819.12    74 seq1193_BIOID47225   -            263   1.1e-37  127.7   3.7   1   2   1.3e-31   9.1e-28   95.9   0.0     1    74    27   100    27   100 0.99 MazG nucleotide pyrophosphohydrolase domain
MazG                 PF03819.12    74 seq1193_BIOID47225   -            263   1.1e-37  127.7   3.7   2   2   2.1e-11   1.5e-07   31.1   0.7    10    70   169   227   161   230 0.85 MazG nucleotide pyrophosphohydrolase domain
DicB                 PF05358.6     62 seq1194_BIOID47225   -             62   4.5e-38  128.4   0.0   1   1   3.6e-42   4.9e-38  128.3   0.0     1    62     1    62     1    62 0.99 DicB protein
Fe-ADH               PF00465.14   366 seq1195_BIOID47225   -            385  2.9e-101  338.6   0.1   1   1  4.7e-105  3.2e-101  338.4   0.1     3   366     7   370     5   370 0.94 Iron-containing alcohol dehydrogenase
Fe-ADH_2             PF13685.1    250 seq1195_BIOID47225   -            385   2.9e-17   62.6   0.1   1   1   2.4e-15   1.6e-11   43.8   0.0     3    96    11   103     9   107 0.91 Iron-containing alcohol dehydrogenase
NUDIX                PF00293.23   135 seq1197_BIOID47225   -            209   3.2e-14   52.6   0.2   1   1   3.5e-18   4.7e-14   52.0   0.1     4   127    59   187    56   198 0.87 NUDIX domain
Ribosomal_S22        PF08136.6     45 seq1198_BIOID47225   -             45   3.2e-32  110.3   1.3   1   1   2.5e-36   3.4e-32  110.2   0.9     1    45     1    45     1    45 1.00 30S ribosomal protein subunit S22 family
HATPase_c            PF02518.21   111 seq1200_BIOID47225   -            669   5.7e-17   61.3   0.0   1   1   2.8e-20   1.3e-16   60.1   0.0     1   110   558   662   558   663 0.96 Histidine kinase-, DNA gyrase B-, and HSP90-like ATPase
HisKA                PF00512.20    68 seq1200_BIOID47225   -            669   9.2e-07   28.6   0.4   1   1     2e-10   9.2e-07   28.6   0.3     3    65   450   513   449   515 0.90 His Kinase A (phospho-acceptor) domain
HAMP                 PF00672.20    70 seq1200_BIOID47225   -            669   3.3e-06   27.0   0.4   1   1   7.3e-10   3.3e-06   27.0   0.3     2    68   346   412   340   413 0.85 HAMP domain
DUF1496              PF07383.7     56 seq1201_BIOID47225   -             90   1.8e-26   91.0   0.3   1   1   1.6e-30   2.2e-26   90.7   0.2     1    55    33    89    33    90 0.96 Protein of unknown function (DUF1496)
DUF1398              PF07166.6    125 seq1202_BIOID47225   -            134     4e-60  201.0   3.2   1   1   3.3e-64   4.5e-60  200.9   2.2     1   125     3   127     3   127 0.99 Protein of unknown function (DUF1398)
DUF4156              PF13698.1     93 seq1203_BIOID47225   -            128   4.7e-32  109.6   0.1   1   1   4.3e-36   5.9e-32  109.2   0.0     2    93    34   126    33   126 0.98 Domain of unknown function (DUF4156)
Glyco_hydro_1        PF00232.13   455 seq1204_BIOID47225   -            479  1.1e-128  429.2   2.1   1   1  8.8e-133  1.2e-128  429.0   1.5     5   454     4   476     1   477 0.92 Glycosyl hydrolase family 1
RepB-RCR_reg         PF10723.4     85 seq1205_BIOID47225   -             63   1.3e-26   92.0   0.7   1   1     1e-30   1.4e-26   91.8   0.5    24    82     1    59     1    62 0.97 Replication regulatory protein RepB
GyrI-like            PF06445.10   155 seq1207_BIOID47225   -            157   1.1e-32  113.1   0.3   1   1   8.8e-37   1.2e-32  112.9   0.2     1   155     1   153     1   153 0.99 GyrI-like small molecule binding domain
SIS                  PF01380.17   131 seq1208_BIOID47225   -            298   9.7e-09   34.8   0.0   1   1   1.4e-12   9.7e-09   34.8   0.0    50   128   128   208   114   211 0.95 SIS domain
SIS_2                PF13580.1    138 seq1208_BIOID47225   -            298   2.8e-07   30.1   1.1   1   1   1.2e-10   8.5e-07   28.6   0.1    20   136    47   164    39   166 0.85 SIS domain
NusA_N               PF08529.6    122 seq1209_BIOID47225   -            495   1.3e-42  144.5   7.5   1   1   5.9e-46   2.7e-42  143.5   5.2     1   121     4   124     4   125 0.99 NusA N-terminal domain
KH_5                 PF13184.1     69 seq1209_BIOID47225   -            495   4.8e-28   96.6   1.2   1   1   1.8e-30   8.3e-27   92.6   0.1     1    67   230   296   230   298 0.98 NusA-like KH domain
S1                   PF00575.18    74 seq1209_BIOID47225   -            495   1.3e-10   41.0   0.2   1   1   1.3e-13   5.8e-10   38.9   0.0     2    72   132   196   131   198 0.96 S1 RNA binding domain
RcsC                 PF09456.5     92 seq1210_BIOID47225   -            949   1.8e-38  129.9   0.0   1   1   1.4e-41   4.8e-38  128.5   0.0     1    92   708   799   708   799 0.99 RcsC Alpha-Beta-Loop (ABL)
HATPase_c            PF02518.21   111 seq1210_BIOID47225   -            949   4.5e-33  113.1   0.0   1   1   2.6e-36   8.8e-33  112.2   0.0     1   110   581   690   581   691 0.99 Histidine kinase-, DNA gyrase B-, and HSP90-like ATPase
Response_reg         PF00072.19   112 seq1210_BIOID47225   -            949   7.7e-30  103.0   0.1   1   1   6.2e-33   2.1e-29  101.6   0.1     1   111   827   936   827   937 0.98 Response regulator receiver domain
HisKA                PF00512.20    68 seq1210_BIOID47225   -            949   1.4e-17   63.3   0.0   1   1   1.4e-20   4.7e-17   61.6   0.0     1    67   469   533   469   534 0.97 His Kinase A (phospho-acceptor) domain
MFS_1                PF07690.11   354 seq1211_BIOID47225   -            438   1.5e-22   79.7  32.9   1   2   1.4e-16     2e-12   46.4   8.0    22   229    45   274    19   285 0.78 Major Facilitator Superfamily
MFS_1                PF07690.11   354 seq1211_BIOID47225   -            438   1.5e-22   79.7  32.9   2   2   6.1e-14   8.3e-10   37.8  10.5    34   184   289   433   267   437 0.81 Major Facilitator Superfamily
Transposase_31       PF04754.7    205 seq1212_BIOID47225   -            296   2.8e-84  281.4   0.1   1   1   2.8e-88   3.8e-84  281.0   0.1     1   204     8   209     8   210 0.99 Putative transposase, YhgA-like
Secretin             PF00263.16   165 seq1214_BIOID47225   -            402     2e-45  154.0   0.2   1   1   1.1e-48   4.8e-45  152.7   0.2     1   164   240   399   240   400 0.93 Bacterial type II and III secretion system protein
Secretin_N           PF03958.12    82 seq1214_BIOID47225   -            402   1.2e-10   41.3   0.2   1   1     7e-14   3.2e-10   39.9   0.0     2    81   110   169   109   170 0.95 Bacterial type II/III secretion system short domain
STN                  PF07660.9     52 seq1214_BIOID47225   -            402     1e-07   31.2   0.2   1   1   2.3e-09   1.1e-05   24.8   0.0     2    47    37    79    36    81 0.89 Secretin and TonB N terminus short domain
CopD                 PF05425.8    105 seq1215_BIOID47225   -            290   9.8e-22   77.0  10.9   1   1   7.2e-26   9.8e-22   77.0   7.6     2   105   185   284   184   284 0.93 Copper resistance protein D
Thymidylat_synt      PF00303.14   266 seq1217_BIOID47225   -            264  4.5e-124  412.6   0.0   1   1  3.7e-128    5e-124  412.5   0.0     2   266     2   264     1   264 0.99 Thymidylate synthase
DUF1482              PF07358.6     57 seq1218_BIOID47225   -             66     2e-27   94.4   0.1   1   1   1.7e-31   2.3e-27   94.2   0.1     1    57     7    65     7    65 0.98 Protein of unknown function (DUF1482)
RNase_E_G            PF10150.4    271 seq1219_BIOID47225   -           1061  9.1e-101  336.5   0.0   1   1    2e-104  9.1e-101  336.5   0.0     1   270   121   392   121   393 0.98 Ribonuclease E/G family
PNPase_C             PF12111.3     39 seq1219_BIOID47225   -           1061     5e-18   63.9   8.5   1   1   1.1e-21     5e-18   63.9   5.9     1    39  1021  1059  1021  1059 0.98 Polyribonucleotide phosphorylase C terminal
S1                   PF00575.18    74 seq1219_BIOID47225   -           1061   1.3e-16   60.2   0.0   1   1   6.3e-20   2.9e-16   59.2   0.0     2    73    36   118    35   119 0.97 S1 RNA binding domain
DUF2492              PF10678.4     78 seq1220_BIOID47225   -             79   1.7e-35  120.8   0.1   1   1   1.4e-39   1.9e-35  120.6   0.1     1    78     1    78     1    78 0.99 Protein of unknown function (DUF2492)
Ribosomal_L13        PF00572.13   128 seq1222_BIOID47225   -            142   4.3e-55  185.0   0.3   1   1   3.6e-59   4.9e-55  184.9   0.2     1   127    15   141    15   142 0.99 Ribosomal protein L13
DUF1342              PF07072.6    211 seq1223_BIOID47225   -            247   6.4e-76  254.5   0.3   1   1   5.3e-80   7.3e-76  254.3   0.2     1   211    19   225    19   225 0.99 Protein of unknown function (DUF1342)
Na_Ala_symp          PF01235.12   416 seq1224_BIOID47225   -            476  2.9e-185  615.6  19.6   1   1  2.5e-189  3.4e-185  615.4  13.6     2   415    41   457    40   458 0.99 Sodium:alanine symporter family
DUF303               PF03629.13   255 seq1225_BIOID47225   -            326   1.9e-31  109.0   0.0   1   1   1.7e-35   2.3e-31  108.8   0.0     2   201    11   247    10   297 0.79 Domain of unknown function (DUF303)
Peptidase_S11        PF00768.15   241 seq1226_BIOID47225   -            403  6.1e-100  333.3   0.1   1   1  1.8e-103    8e-100  332.9   0.0     4   240    38   272    35   273 0.98 D-alanyl-D-alanine carboxypeptidase
PBP5_C               PF07943.8     91 seq1226_BIOID47225   -            403   2.6e-25   88.1   0.0   1   1   9.9e-29   4.5e-25   87.3   0.0     1    91   292   383   292   383 0.99 Penicillin-binding protein 5, C-terminal domain
Beta-lactamase2      PF13354.1    197 seq1226_BIOID47225   -            403   2.6e-08   33.4   0.0   1   1   7.9e-12   3.6e-08   32.9   0.0     2   141    55   206    54   249 0.81 Beta-lactamase enzyme family
LigT_PEase           PF02834.11    87 seq1227_BIOID47225   -            176   2.5e-24   84.9   0.4   1   2   3.1e-17   2.1e-13   49.9   0.1     1    87    11    89    11    89 0.92 LigT like Phosphoesterase
LigT_PEase           PF02834.11    87 seq1227_BIOID47225   -            176   2.5e-24   84.9   0.4   2   2   1.1e-11   7.3e-08   32.1   0.0     4    87    92   166    90   166 0.74 LigT like Phosphoesterase
2_5_RNA_ligase2      PF13563.1    153 seq1227_BIOID47225   -            176   7.3e-11   41.8   0.0   1   1   1.2e-14   8.3e-11   41.7   0.0     2   121    14   135    13   162 0.88 2'-5' RNA ligase superfamily
AAA_26               PF13500.1    199 seq1228_BIOID47225   -            235   2.6e-30  105.3   0.0   1   1   4.4e-34     3e-30  105.1   0.0     2   196     8   211     7   214 0.92 AAA domain
CbiA                 PF01656.18   195 seq1228_BIOID47225   -            235   2.4e-17   62.8   0.0   1   1   4.5e-21     3e-17   62.5   0.0     2   181    10   200     9   216 0.79 CobQ/CobB/MinD/ParA nucleotide binding domain
Malic_M              PF03949.10   255 seq1229_BIOID47225   -            565   4.7e-93  311.3   0.0   1   1   9.5e-97   6.5e-93  310.8   0.0     1   254   271   530   271   531 0.99 Malic enzyme, NAD binding domain
malic                PF00390.14   182 seq1229_BIOID47225   -            565     2e-80  268.5   0.0   1   1   5.6e-84   3.8e-80  267.6   0.0     1   182    81   261    81   261 0.99 Malic enzyme, N-terminal domain
Phage_GPD            PF05954.6    292 seq1231_BIOID47225   -            359   2.6e-27   95.6   1.0   1   1   2.1e-31   2.8e-27   95.5   0.3     3   292    25   324    23   325 0.81 Phage late control gene D protein (GPD)
zf-C4_Topoisom       PF01396.14    39 seq1232_BIOID47225   -            180   3.4e-53  176.7  21.2   1   3     1e-19   6.9e-16   57.3   1.0     2    38    13    49    12    50 0.95 Topoisomerase DNA binding C4 zinc finger
zf-C4_Topoisom       PF01396.14    39 seq1232_BIOID47225   -            180   3.4e-53  176.7  21.2   2   3   3.8e-22   2.6e-18   65.0   0.4     2    38    62    98    61    99 0.93 Topoisomerase DNA binding C4 zinc finger
zf-C4_Topoisom       PF01396.14    39 seq1232_BIOID47225   -            180   3.4e-53  176.7  21.2   3   3   3.5e-19   2.4e-15   55.6   0.8     2    38   104   142   103   143 0.95 Topoisomerase DNA binding C4 zinc finger
Response_reg         PF00072.19   112 seq1233_BIOID47225   -            225   1.1e-29  102.5   0.0   1   1   2.5e-33   1.7e-29  101.9   0.0     1   111     4   112     4   113 0.98 Response regulator receiver domain
Trans_reg_C          PF00486.23    77 seq1233_BIOID47225   -            225     2e-22   78.7   0.0   1   1   6.4e-26   4.4e-22   77.6   0.0     2    77   148   223   146   223 0.97 Transcriptional regulatory protein, C terminal
PS_pyruv_trans       PF04230.8    286 seq1234_BIOID47225   -            426     2e-39  135.9   0.0   1   1   2.4e-43   3.3e-39  135.2   0.0     1   286    13   356    13   356 0.94 Polysaccharide pyruvyl transferase
Voltage_CLC          PF00654.15   355 seq1236_BIOID47225   -            418   2.4e-19   69.4  36.6   1   1   1.8e-23   2.4e-19   69.4  25.4    34   317    93   365    64   397 0.79 Voltage gated chloride channel
Glyco_transf_9       PF01075.12   247 seq1238_BIOID47225   -            352   1.1e-61  208.1   0.0   1   1   1.9e-65   1.3e-61  207.8   0.0     3   246    78   326    76   327 0.98 Glycosyltransferase family 9 (heptosyltransferase)
Exo_endo_phos        PF03372.18   251 seq1239_BIOID47225   -            253     1e-25   90.9   0.7   1   1     9e-30   1.2e-25   90.7   0.5     2   251    14   244    13   244 0.78 Endonuclease/Exonuclease/phosphatase family
DUF3121              PF11319.3    183 seq1240_BIOID47225   -            247   1.9e-58  196.9   0.0   1   1   1.6e-62   2.2e-58  196.6   0.0     2   183    53   238    52   238 0.97 Protein of unknown function (DUF3121)
SATase_N             PF06426.9    105 seq1242_BIOID47225   -            273   3.4e-40  136.4   0.2   1   1   7.3e-44     5e-40  135.8   0.1     1   105     9   113     9   113 1.00 Serine acetyltransferase, N-terminal
Hexapep              PF00132.19    36 seq1242_BIOID47225   -            273   2.5e-11   42.4   7.5   1   1   1.3e-13   9.1e-10   37.4   0.7     1    34   193   226   193   228 0.96 Bacterial transferase hexapeptide (six repeats)
PgaD                 PF13994.1    138 seq1243_BIOID47225   -            137   1.4e-30  105.4   5.5   1   1   1.7e-34   2.4e-30  104.7   3.8     1   137     4   126     4   127 0.94 PgaD-like protein
HNH                  PF01844.18    47 seq1244_BIOID47225   -            116   1.1e-14   53.9   3.4   1   1   1.3e-18   1.8e-14   53.2   2.4     1    47    66   112    66   112 0.98 HNH endonuclease
NAD_binding_10       PF13460.1    183 seq1245_BIOID47225   -            164   1.8e-08   34.5   0.0   1   1   1.6e-12   2.2e-08   34.1   0.0    92   182     6    96     2    97 0.77 NADH(P)-binding
DUF1260              PF06877.6    104 seq1246_BIOID47225   -            138   1.8e-34  118.3   1.1   1   1   1.7e-38   2.3e-34  118.0   0.8     2   104    10   113     9   113 0.98 Protein of unknown function (DUF1260)
Cytochrom_C_asm      PF01578.15   214 seq1247_BIOID47225   -            647   5.9e-55  186.0  19.2   1   1   4.3e-59   5.9e-55  186.0  13.3     1   208    89   296    89   299 0.98 Cytochrome C assembly protein
HTH_AraC             PF00165.18    42 seq1249_BIOID47225   -            253   3.7e-18   64.6   0.7   1   2   5.9e-11     4e-07   29.5   0.0     1    42   155   195   155   195 0.97 Bacterial regulatory helix-turn-helix proteins, AraC family
HTH_AraC             PF00165.18    42 seq1249_BIOID47225   -            253   3.7e-18   64.6   0.7   2   2   3.3e-12   2.2e-08   33.5   0.1     8    39   210   242   207   245 0.91 Bacterial regulatory helix-turn-helix proteins, AraC family
HTH_18               PF12833.2     81 seq1249_BIOID47225   -            253   1.6e-13   50.4   0.0   1   1   3.9e-17   2.7e-13   49.7   0.0     2    80   169   245   168   246 0.95 Helix-turn-helix domain
ROK                  PF00480.15   179 seq1250_BIOID47225   -            309     9e-56  188.4   0.0   1   1   8.7e-60   1.2e-55  188.0   0.0     1   179    10   193    10   193 0.99 ROK family
Band_7               PF01145.20   179 seq1252_BIOID47225   -            334   1.4e-37  129.2   0.7   1   1   1.5e-41   2.1e-37  128.6   0.5     2   178    22   243    21   245 0.97 SPFH domain / Band 7 family
BPD_transp_1         PF00528.17   185 seq1253_BIOID47225   -            536   1.9e-16   60.0  21.9   1   2   2.2e-15     3e-11   43.0   6.8     5   182    74   267    70   273 0.82 Binding-protein-dependent transport system inner membrane component
BPD_transp_1         PF00528.17   185 seq1253_BIOID47225   -            536   1.9e-16   60.0  21.9   2   2     1e-11   1.4e-07   31.1   2.9    25   174   376   524   361   534 0.81 Binding-protein-dependent transport system inner membrane component
Response_reg         PF00072.19   112 seq1254_BIOID47225   -            227   7.3e-27   93.4   0.0   1   1   2.1e-30   1.5e-26   92.5   0.0     1   112     3   113     3   113 0.99 Response regulator receiver domain
Trans_reg_C          PF00486.23    77 seq1254_BIOID47225   -            227   6.8e-26   89.8   0.0   1   1   1.7e-29   1.2e-25   89.0   0.0     1    77   146   221   146   221 0.97 Transcriptional regulatory protein, C terminal
Flagellin_N          PF00669.15   139 seq1255_BIOID47225   -            585   1.3e-42  144.7  18.7   1   1   2.9e-46   1.3e-42  144.7  13.0     1   137     5   141     5   143 0.99 Bacterial flagellin N-terminal helical region
Flagellin_C          PF00700.16    86 seq1255_BIOID47225   -            585   2.1e-29  101.3   8.1   1   1   4.6e-33   2.1e-29  101.3   5.6     2    86   499   583   498   583 0.98 Bacterial flagellin C-terminal helical region
FliC                 PF12445.3    129 seq1255_BIOID47225   -            585   3.7e-26   91.6  19.2   1   1   8.2e-30   3.7e-26   91.6  13.3     3   129   337   489   335   489 0.95 Flagellin protein
IncFII_repA          PF02387.10   281 seq1258_BIOID47225   -            289     6e-98  327.3   0.1   1   1  5.2e-102   7.2e-98  327.0   0.1     3   271     9   269     1   276 0.98 IncFII RepA protein family
Ldh_2                PF02615.9    335 seq1259_BIOID47225   -            349  2.3e-139  463.6   0.0   1   1  1.9e-143  2.7e-139  463.4   0.0     1   334     1   333     1   334 0.99 Malate/L-lactate dehydrogenase
BPD_transp_1         PF00528.17   185 seq1260_BIOID47225   -            319   1.5e-17   63.5  20.4   1   1   1.1e-21   1.5e-17   63.5  14.2     3   175    95   304    89   314 0.87 Binding-protein-dependent transport system inner membrane component
LysR_substrate       PF03466.15   209 seq1261_BIOID47225   -            354   1.3e-33  115.7   0.0   1   1   2.7e-37   1.9e-33  115.2   0.0     6   208   148   352   143   353 0.97 LysR substrate binding domain
HTH_1                PF00126.22    60 seq1261_BIOID47225   -            354   6.2e-19   67.3   2.6   1   1   1.9e-22   1.3e-18   66.3   1.8     1    60    60   119    60   119 0.94 Bacterial regulatory helix-turn-helix protein, lysR family
YdjC                 PF04794.7    261 seq1263_BIOID47225   -            252   1.1e-70  237.9   0.0   1   1   9.1e-75   1.2e-70  237.8   0.0     2   260     4   241     3   242 0.92 YdjC-like protein
Autotransporter      PF03797.14   265 seq1264_BIOID47225   -            234     4e-08   32.8   3.6   1   1   4.7e-12   6.5e-08   32.1   2.5   125   259    91   217    88   225 0.85 Autotransporter beta-domain
PFL                  PF02901.10   648 seq1265_BIOID47225   -            810  2.7e-213  709.9   0.0   1   1  4.9e-217  3.4e-213  709.6   0.0     3   648    11   671     6   671 0.98 Pyruvate formate lyase
Gly_radical          PF01228.16   106 seq1265_BIOID47225   -            810   1.1e-28   99.6   0.0   1   1   5.7e-32   3.9e-28   97.7   0.0     2   105   688   791   687   792 0.97 Glycine radical
DUF2620              PF10941.3    117 seq1266_BIOID47225   -            117   6.6e-52  174.3   3.4   1   1   5.4e-56   7.4e-52  174.2   2.4     1   117     2   117     2   117 0.99 Protein of unknown function DUF2620
CitF                 PF04223.7    466 seq1267_BIOID47225   -            510  5.6e-274  908.7   2.0   1   1  4.6e-278  6.4e-274  908.5   1.4     1   466    43   508    43   508 1.00 Citrate lyase, alpha subunit (CitF)
DUF1249              PF06853.7    121 seq1268_BIOID47225   -            140   6.9e-46  154.6   0.2   1   1   5.8e-50     8e-46  154.4   0.1     2   118    21   136    20   139 0.97 Protein of unknown function (DUF1249)
Fimbrial             PF00419.15   145 seq1269_BIOID47225   -            344   1.5e-13   51.0   6.9   1   1   1.1e-17   1.5e-13   51.0   4.8     2   145   182   344   181   344 0.82 Fimbrial protein
Ribosomal_S9         PF00380.14   121 seq1270_BIOID47225   -            130   1.4e-47  160.8   2.1   1   1   1.1e-51   1.5e-47  160.6   1.5     1   121    10   130    10   130 1.00 Ribosomal protein S9/S16
NTP_transf_3         PF12804.2    179 seq1271_BIOID47225   -            194   3.5e-42  144.4   0.1   1   1   2.9e-46   3.9e-42  144.3   0.0     1   179     9   187     9   187 0.90 MobA-like NTP transferase domain
GTP_EFTU             PF00009.22   188 seq1274_BIOID47225   -            614   2.5e-37  128.0   0.0   1   1   1.5e-40   4.2e-37  127.2   0.0     5   184     2   163     1   166 0.95 Elongation factor Tu GTP binding domain
SelB-wing_3          PF09107.6     50 seq1274_BIOID47225   -            614   9.1e-20   69.6   0.6   1   1   9.4e-23   2.6e-19   68.2   0.4     1    50   557   606   557   606 0.96 Elongation factor SelB, winged helix
SelB-wing_2          PF09106.6     59 seq1274_BIOID47225   -            614     2e-19   69.1   0.9   1   1   2.7e-22   7.3e-19   67.3   0.6     1    59   423   480   423   480 0.99 Elongation factor SelB, winged helix
GTP_EFTU_D2          PF03144.20    74 seq1274_BIOID47225   -            614     6e-09   35.7   0.0   1   1   6.6e-12   1.8e-08   34.2   0.0     1    73   189   256   189   257 0.94 Elongation factor Tu domain 2
MMR_HSR1             PF01926.18   114 seq1274_BIOID47225   -            614   1.7e-05   24.6   0.0   1   1   2.6e-08     7e-05   22.6   0.0     2   109     3   107     2   115 0.70 50S ribosome-binding GTPase
2OG-FeII_Oxy_3       PF13640.1    100 seq1276_BIOID47225   -            225   3.7e-13   49.7   0.1   1   1   1.4e-16   6.5e-13   48.9   0.1     3    99    84   175    83   176 0.91 2OG-Fe(II) oxygenase superfamily
2OG-FeII_Oxy         PF03171.15    99 seq1276_BIOID47225   -            225   8.4e-06   25.9   0.0   1   1   3.1e-09   1.4e-05   25.1   0.0     6    98    83   176    79   177 0.88 2OG-Fe(II) oxygenase superfamily
2OG-FeII_Oxy_4       PF13661.1     70 seq1276_BIOID47225   -            225   1.5e-05   24.3   0.2   1   1   6.7e-09   3.1e-05   23.4   0.1    14    69    83   140    71   141 0.88 2OG-Fe(II) oxygenase superfamily
Leu_Phe_trans        PF03588.9    173 seq1278_BIOID47225   -            234   5.3e-75  250.2   0.0   1   1   4.5e-79   6.2e-75  249.9   0.0     2   173    35   204    34   204 0.99 Leucyl/phenylalanyl-tRNA protein transferase
FUSC                 PF04632.7    650 seq1279_BIOID47225   -            352   1.3e-16   60.1   2.0   1   1   2.3e-20   1.5e-16   59.8   1.4     3   281    21   313    19   348 0.81 Fusaric acid resistance protein family
FUSC_2               PF13515.1    128 seq1279_BIOID47225   -            352   2.8e-13   49.7  12.8   1   1   6.3e-17   4.3e-13   49.1   8.8     2   128    33   158    28   158 0.83 Fusaric acid resistance protein-like
CDP-OH_P_transf      PF01066.16   101 seq1281_BIOID47225   -            206   4.7e-09   36.3  15.4   1   1   1.5e-12     2e-08   34.3  10.7     3    79    26   115    24   200 0.83 CDP-alcohol phosphatidyltransferase
Transp_cyt_pur       PF02133.10   439 seq1283_BIOID47225   -            407   1.8e-14   53.0  43.5   1   1   1.9e-18   2.6e-14   52.5  30.1     8   438    10   399     3   400 0.79 Permease for cytosine/purines, uracil, thiamine, allantoin
Gate                 PF07670.9    109 seq1284_BIOID47225   -            231   9.6e-12   44.6   2.8   1   1     7e-16   9.6e-12   44.6   2.0     2    93    88   185    87   211 0.74 Nucleoside recognition
ADH_N                PF08240.7    109 seq1285_BIOID47225   -            340   3.8e-34  116.6   1.6   1   1   1.5e-37   6.8e-34  115.8   1.1     2   108    28   133    27   134 0.97 Alcohol dehydrogenase GroES-like domain
ADH_zinc_N           PF00107.21   130 seq1285_BIOID47225   -            340   9.2e-25   86.5   0.1   1   1   3.5e-28   1.6e-24   85.8   0.1     1   128   173   299   173   301 0.98 Zinc-binding dehydrogenase
AlaDh_PNT_C          PF01262.16   168 seq1285_BIOID47225   -            340   9.3e-07   28.4   0.2   1   1   4.3e-10     2e-06   27.3   0.2    21    60   164   203   154   226 0.90 Alanine dehydrogenase/PNT, C-terminal domain
FAD_binding_4        PF01565.18   139 seq1286_BIOID47225   -            350     1e-17   63.7   0.0   1   1   1.4e-21   1.9e-17   62.9   0.0    16   138    14   136     4   137 0.91 FAD binding domain
SfsA                 PF03749.8    216 seq1287_BIOID47225   -            234   8.7e-83  276.9   0.0   1   1   7.2e-87   9.8e-83  276.7   0.0     1   213    13   228    13   231 0.98 Sugar fermentation stimulation protein
Pyr_redox_2          PF07992.9    200 seq1288_BIOID47225   -            466   5.3e-32  111.2   0.0   1   1   5.4e-35   1.1e-31  110.2   0.0     1   198     8   315     8   317 0.89 Pyridine nucleotide-disulphide oxidoreductase
Pyr_redox_dim        PF02852.17   110 seq1288_BIOID47225   -            466   4.1e-30  103.9   0.8   1   1   5.4e-33   1.1e-29  102.5   0.5     1   109   346   457   346   458 0.97 Pyridine nucleotide-disulphide oxidoreductase, dimerisation domain
Pyr_redox            PF00070.22    80 seq1288_BIOID47225   -            466   1.7e-18   66.6   1.7   1   1   4.2e-19   8.3e-16   58.0   0.0     1    76   178   251   178   258 0.94 Pyridine nucleotide-disulphide oxidoreductase
Pyr_redox_3          PF13738.1    203 seq1288_BIOID47225   -            466   3.4e-08   33.6   0.0   1   1   1.7e-10   3.2e-07   30.4   0.0     1   176    10   185    10   212 0.71 Pyridine nucleotide-disulphide oxidoreductase
FAD_binding_2        PF00890.19   421 seq1288_BIOID47225   -            466   6.7e-06   25.0   3.4   1   1   3.2e-08   6.2e-05   21.9   1.5     1    40     8    48     8    51 0.96 FAD binding domain
Thi4                 PF01946.12   230 seq1288_BIOID47225   -            466   1.5e-05   24.1   0.4   1   1   3.4e-08   6.6e-05   21.9   0.2    17    61     6    50     2    64 0.89 Thi4 family
MGS                  PF02142.17    95 seq1290_BIOID47225   -            155   4.5e-18   64.8   0.0   1   1   4.4e-22     6e-18   64.4   0.0     2    95    29   121    28   121 0.96 MGS-like domain
Aldolase             PF01081.14   196 seq1291_BIOID47225   -            209   5.5e-31  107.1   0.4   1   1   4.6e-35   6.3e-31  106.9   0.3     4   179     6   182     3   195 0.93 KDPG and KHG aldolase
ADH_zinc_N           PF00107.21   130 seq1292_BIOID47225   -            413   6.7e-10   38.5   0.0   1   1   1.9e-13   1.3e-09   37.5   0.0     1   129   191   329   191   330 0.95 Zinc-binding dehydrogenase
ADH_N                PF08240.7    109 seq1292_BIOID47225   -            413   5.5e-06   25.9   0.0   1   1   1.6e-09   1.1e-05   25.0   0.0     4    66    33   102    30   131 0.75 Alcohol dehydrogenase GroES-like domain
Sua5_yciO_yrdC       PF01300.13   179 seq1296_BIOID47225   -            190   1.2e-42  145.0   0.0   1   1   9.6e-47   1.3e-42  144.9   0.0     2   178    16   189    15   190 0.92 Telomere recombination
DUF162               PF02589.10   189 seq1297_BIOID47225   -            231   1.2e-36  125.8   0.1   1   1   1.3e-40   1.8e-36  125.3   0.0    19   189    65   228    47   228 0.92 Uncharacterised ACR, YkgG family COG1556
Terminase_4          PF05119.7    100 seq1298_BIOID47225   -            167   2.5e-23   82.0   0.0   1   1   2.5e-27   3.4e-23   81.5   0.0     2    98    60   156    59   158 0.96 Phage terminase, small subunit
ParBc                PF02195.13    90 seq1299_BIOID47225   -            209   4.5e-16   58.6   0.0   1   1   6.1e-20   8.3e-16   57.7   0.0     2    90    52   146    51   146 0.96 ParB-like nuclease domain
FlhD                 PF05247.8    104 seq1300_BIOID47225   -            116   3.8e-45  152.0   4.6   1   1   3.2e-49   4.4e-45  151.8   3.2     1   102     1   102     1   104 0.98 Flagellar transcriptional activator (FlhD)
Sulfate_transp       PF00916.15   280 seq1301_BIOID47225   -            559   3.6e-71  239.2  10.3   1   1   7.9e-75   3.6e-71  239.2   7.1     1   279   119   409   119   410 0.96 Sulfate transporter family
Sulfate_tra_GLY      PF13792.1     84 seq1301_BIOID47225   -            559   1.5e-24   85.3   5.5   1   1   3.3e-28   1.5e-24   85.3   3.8     6    82    20    95    12    97 0.96 Sulfate transporter N-terminal domain with GLY motif
STAS                 PF01740.16   117 seq1301_BIOID47225   -            559   6.6e-12   44.7   0.0   1   1   2.5e-15   1.1e-11   44.0   0.0     4   116   453   554   451   555 0.95 STAS domain
RecX                 PF02631.11   122 seq1302_BIOID47225   -            166   6.3e-32  110.2   0.2   1   1   1.1e-35   1.6e-31  108.9   0.0     6   117    51   162    46   166 0.94 RecX family
PTS_EIIC             PF02378.13   321 seq1303_BIOID47225   -            474   1.8e-39  135.3  28.5   1   1   2.7e-43   1.8e-39  135.3  19.7     2   321   119   401   118   401 0.88 Phosphotransferase system, EIIC
PTS_EIIB             PF00367.15    35 seq1303_BIOID47225   -            474   1.8e-12   46.1   0.3   1   1     5e-16   3.4e-12   45.2   0.2     4    35    13    44    11    44 0.96 phosphotransferase system, EIIB
YhfT                 PF10797.4    420 seq1305_BIOID47225   -            434  1.3e-180  600.6  32.5   1   1  1.1e-184  1.5e-180  600.4  22.5     1   420     5   431     5   431 0.99 Protein of unknown function
DUF329               PF03884.9     57 seq1307_BIOID47225   -             65   2.2e-26   91.0   1.7   1   1     2e-30   2.7e-26   90.7   1.2     2    56     6    62     3    63 0.92 Domain of unknown function (DUF329)
CTP_synth_N          PF06418.9    276 seq1309_BIOID47225   -            545  1.9e-130  433.8   0.0   1   1  8.6e-134    3e-130  433.1   0.0     1   276     3   276     3   276 0.98 CTP synthase N-terminus
GATase               PF00117.23   192 seq1309_BIOID47225   -            545   5.3e-52  175.9   0.0   1   1   2.7e-55   9.2e-52  175.1   0.0     2   192   301   535   300   535 0.90 Glutamine amidotransferase class-I
Peptidase_C26        PF07722.8    217 seq1309_BIOID47225   -            545   1.1e-10   41.2   0.7   1   1   1.8e-13   6.1e-10   38.7   0.1    99   217   365   517   359   517 0.80 Peptidase C26
CbiA                 PF01656.18   195 seq1309_BIOID47225   -            545   1.4e-05   24.4   0.0   1   1   9.4e-09   3.2e-05   23.3   0.0     8   109    14   148     7   178 0.73 CobQ/CobB/MinD/ParA nucleotide binding domain
GntP_permease        PF02447.11   441 seq1310_BIOID47225   -            445  2.1e-163  543.8  46.4   1   1  1.8e-167  2.5e-163  543.5  32.1     2   441     7   444     6   444 0.99 GntP family permease
Sulfatase            PF00884.18   379 seq1312_BIOID47225   -            542   3.3e-29  101.9   0.9   1   1   3.1e-33   4.3e-29  101.5   0.6     1   327   195   500   195   533 0.80 Sulfatase
DUF2511              PF10709.4     87 seq1314_BIOID47225   -            113   6.9e-36  122.3   0.0   1   1   5.9e-40   8.1e-36  122.1   0.0     1    87    26   113    26   113 0.99 Protein of unknown function (DUF2511)
AA_kinase            PF00696.23   241 seq1315_BIOID47225   -            316   2.1e-27   96.1   0.3   1   1   1.8e-31   2.5e-27   95.8   0.2     2   240     4   296     3   297 0.91 Amino acid kinase family
Metallophos          PF00149.23   201 seq1319_BIOID47225   -            275     1e-14   54.3   1.3   1   1   2.7e-18   1.8e-14   53.5   0.9     2   200    16   206    15   207 0.88 Calcineurin-like phosphoesterase
Metallophos_2        PF12850.2    156 seq1319_BIOID47225   -            275   3.2e-12   46.4   0.0   1   1   7.3e-16     5e-12   45.8   0.0     2   139    16   225    15   239 0.69 Calcineurin-like phosphoesterase superfamily domain
TonB_dep_Rec         PF00593.19   276 seq1320_BIOID47225   -            721   3.4e-23   82.8  17.0   1   1     5e-27   3.4e-23   82.8  11.8     1   275   476   719   476   720 0.82 TonB dependent receptor
Plug                 PF07715.10   108 seq1320_BIOID47225   -            721   6.6e-14   52.0   0.8   1   1   2.4e-17   1.7e-13   50.7   0.1     4   107    68   164    65   165 0.96 TonB-dependent Receptor Plug Domain
FAD_binding_1        PF00667.15   219 seq1321_BIOID47225   -            599   1.8e-52  177.8   0.0   1   1   6.7e-56   3.1e-52  177.0   0.0     2   219   230   424   229   424 0.98 FAD binding domain
Flavodoxin_1         PF00258.20   143 seq1321_BIOID47225   -            599     1e-32  113.0   0.3   1   1   5.6e-36   2.6e-32  111.6   0.1     1   136    66   195    66   200 0.90 Flavodoxin
NAD_binding_1        PF00175.16   109 seq1321_BIOID47225   -            599   6.5e-22   78.0   0.0   1   1     3e-25   1.4e-21   76.9   0.0     1   109   457   564   457   564 0.89 Oxidoreductase NAD-binding domain
5_nucleotid_C        PF02872.13   156 seq1322_BIOID47225   -            541   7.2e-36  123.3   0.1   1   1   3.5e-39   1.6e-35  122.2   0.1     2   155   354   500   353   501 0.92 5'-nucleotidase, C-terminal domain
Metallophos          PF00149.23   201 seq1322_BIOID47225   -            541   2.4e-14   53.1   3.6   1   1     1e-17   4.5e-14   52.2   2.5     2   200    29   277    28   278 0.85 Calcineurin-like phosphoesterase
PGA_cap              PF09587.5    250 seq1322_BIOID47225   -            541   2.4e-06   26.9   0.0   1   1   9.2e-10   4.2e-06   26.1   0.0    51   228    80   278    52   291 0.65 Bacterial capsule synthesis protein PGA_cap
PLDc_2               PF13091.1    126 seq1324_BIOID47225   -            413   4.5e-35  120.0   0.0   1   2   3.9e-15   2.6e-11   43.2   0.0     3   112    26   154    24   165 0.78 PLD-like domain
PLDc_2               PF13091.1    126 seq1324_BIOID47225   -            413   4.5e-35  120.0   0.0   2   2   6.6e-25   4.5e-21   74.7   0.0     2   120   213   334   212   339 0.87 PLD-like domain
PLDc                 PF00614.17    28 seq1324_BIOID47225   -            413   2.3e-11   42.9   0.2   1   1   7.6e-12   5.2e-08   32.3   0.0     3    24   110   131   108   135 0.91 Phospholipase D Active site motif
RuvA_N               PF01330.16    61 seq1325_BIOID47225   -            203   1.4e-24   85.4   0.4   1   1   7.7e-28   3.5e-24   84.2   0.1     1    61     1    62     1    62 1.00 RuvA N terminal domain
RuvA_C               PF07499.8     47 seq1325_BIOID47225   -            203   1.4e-15   57.0   2.0   1   1     3e-19   1.4e-15   57.0   1.4     1    45   158   201   158   203 0.95 RuvA, C-terminal domain
ImpA-rel_N           PF06812.7     62 seq1326_BIOID47225   -            480   9.3e-07   28.4   1.6   1   1   2.1e-10   2.8e-06   26.8   0.4     1    61    54   111    54   112 0.92 ImpA-related N-terminal
PEP_mutase           PF13714.1    238 seq1327_BIOID47225   -            296   1.1e-53  181.7   4.3   1   1   1.9e-57   1.3e-53  181.5   3.0     1   233    10   250    10   255 0.92 Phosphoenolpyruvate phosphomutase
ICL                  PF00463.16   526 seq1327_BIOID47225   -            296   1.2e-16   59.8   1.9   1   1   4.6e-20   3.1e-16   58.5   1.3   150   255    80   183    71   213 0.86 Isocitrate lyase family
N_methyl             PF07963.7     20 seq1328_BIOID47225   -            156   9.7e-05   21.7   1.2   1   1   1.2e-08   0.00017   21.0   0.8     1    19     5    23     5    24 0.93 Prokaryotic N-terminal methylation motif
DHDPS                PF00701.17   289 seq1329_BIOID47225   -            295   7.1e-64  215.0   0.0   1   1   5.9e-68   8.1e-64  214.8   0.0     2   287     5   291     4   293 0.94 Dihydrodipicolinate synthetase family
HATPase_c            PF02518.21   111 seq1331_BIOID47225   -            480   1.7e-24   85.5   0.0   1   1   6.6e-28     3e-24   84.7   0.0     1   109   371   479   371   480 0.97 Histidine kinase-, DNA gyrase B-, and HSP90-like ATPase
HisKA                PF00512.20    68 seq1331_BIOID47225   -            480   2.4e-12   46.5   0.9   1   1   1.7e-15   7.8e-12   44.8   0.6     2    67   262   326   261   327 0.96 His Kinase A (phospho-acceptor) domain
HAMP                 PF00672.20    70 seq1331_BIOID47225   -            480     5e-10   39.3   0.1   1   1   1.1e-13     5e-10   39.3   0.1     5    69   191   256   187   257 0.84 HAMP domain
Peptidase_S24        PF00717.18    70 seq1332_BIOID47225   -            231   2.9e-16   58.7   0.0   1   1   9.8e-20   4.5e-16   58.1   0.0     1    69   139   212   139   213 0.97 Peptidase S24-like
HTH_3                PF01381.17    55 seq1332_BIOID47225   -            231   1.1e-10   41.0   0.0   1   1     4e-14   1.8e-10   40.3   0.0     3    50    23    70    22    71 0.94 Helix-turn-helix
HTH_19               PF12844.2     64 seq1332_BIOID47225   -            231   3.5e-07   30.0   0.0   1   1   1.8e-10   8.1e-07   28.8   0.0     8    56    25    76    20    78 0.89 Helix-turn-helix domain
Abhydrolase_6        PF12697.2    228 seq1333_BIOID47225   -            252   1.1e-24   87.5   2.7   1   1   2.7e-28   1.2e-24   87.3   1.9     1   226    17   243    17   245 0.76 Alpha/beta hydrolase family
Abhydrolase_5        PF12695.2    142 seq1333_BIOID47225   -            252   8.7e-15   54.6   0.2   1   1   1.4e-17   6.2e-14   51.8   0.1     1   141    16   232    16   233 0.68 Alpha/beta hydrolase family
Abhydrolase_1        PF00561.15   230 seq1333_BIOID47225   -            252   1.5e-08   34.3   0.0   1   1   4.2e-12   1.9e-08   34.0   0.0     6   224    45   242    42   248 0.89 alpha/beta hydrolase fold
Beta-lactamase       PF00144.19   330 seq1334_BIOID47225   -            385   1.2e-64  218.3   1.3   1   1   1.2e-68   1.6e-64  217.9   0.9    11   314    45   357    32   370 0.87 Beta-lactamase
MobB                 PF03205.9    140 seq1336_BIOID47225   -            175   1.7e-36  124.8   0.0   1   1   1.5e-40     2e-36  124.6   0.0     1   120     8   129     8   157 0.93 Molybdopterin guanine dinucleotide synthesis protein B
DEAD                 PF00270.24   173 seq1338_BIOID47225   -            444   1.3e-45  154.7   0.0   1   1   1.1e-48   5.1e-45  152.8   0.0     1   171    28   197    28   199 0.92 DEAD/DEAH box helicase
Helicase_C           PF00271.26    78 seq1338_BIOID47225   -            444   5.9e-27   93.2   0.0   1   1   2.5e-30   1.1e-26   92.3   0.0     3    78   268   343   266   343 0.98 Helicase conserved C-terminal domain
ResIII               PF04851.10   184 seq1338_BIOID47225   -            444   8.1e-05   22.4   0.2   1   1   3.8e-08   0.00017   21.3   0.0    31   183    47   192    18   193 0.73 Type III restriction enzyme, res subunit
ABC2_membrane_3      PF12698.2    344 seq1340_BIOID47225   -            375   1.7e-33  115.9  13.1   1   1   6.2e-37   2.1e-33  115.6   9.1    12   343    28   365    24   366 0.81 ABC-2 family transporter protein
ABC2_membrane        PF01061.19   209 seq1340_BIOID47225   -            375   6.5e-28   97.2  13.4   1   1   1.9e-31   6.5e-28   97.2   9.3    25   209   139   337   118   337 0.83 ABC-2 type transporter
ABC2_membrane_2      PF12679.2    277 seq1340_BIOID47225   -            375   1.8e-16   59.7   9.4   1   1     7e-20   2.4e-16   59.3   6.5     5   274    13   369     9   370 0.78 ABC-2 family transporter protein
ABC2_membrane_4      PF12730.2    232 seq1340_BIOID47225   -            375   8.4e-11   41.3  10.3   1   1   3.5e-14   1.2e-10   40.8   7.1     4   231    16   361    13   365 0.65 ABC-2 family transporter protein
FlhC                 PF05280.6    176 seq1341_BIOID47225   -            192   2.4e-87  290.7   0.0   1   1     2e-91   2.8e-87  290.6   0.0     1   174     1   174     1   176 0.99 Flagellar transcriptional activator (FlhC)
Pribosyltran         PF00156.22   125 seq1342_BIOID47225   -            152   2.2e-11   43.4   0.0   1   1   2.3e-15   3.2e-11   42.9   0.0     2   112     4   105     3   112 0.87 Phosphoribosyl transferase domain
HSP20                PF00011.16   102 seq1343_BIOID47225   -            137   1.4e-21   76.1   0.1   1   1   1.2e-25   1.7e-21   75.9   0.1     4   102    42   137    39   137 0.94 Hsp20/alpha crystallin family
tRNA-synt_2          PF00152.15   335 seq1344_BIOID47225   -            505   1.5e-98  329.5   1.0   1   1  4.3e-102     2e-98  329.1   0.7     1   334   162   502   162   503 0.90 tRNA synthetases class II (D, K and N)
tRNA_anti            PF01336.20    76 seq1344_BIOID47225   -            505   1.2e-15   56.9   0.0   1   1   4.7e-19   2.1e-15   56.1   0.0     1    76    68   146    68   146 0.98 OB-fold nucleic acid binding domain
YcaO                 PF02624.11   332 seq1346_BIOID47225   -            589   8.5e-78  262.0   0.0   1   1   1.1e-81   1.5e-77  261.1   0.0     1   331    61   394    61   395 0.97 YcaO-like family
Terminase_1          PF03354.10   477 seq1347_BIOID47225   -            577    1e-103  347.2   0.0   1   1  8.7e-108  1.2e-103  347.0   0.0     1   476    86   560    86   561 0.92 Phage Terminase
Phage_Mu_Gp45        PF06890.7    162 seq1348_BIOID47225   -            182   1.4e-65  219.5   0.9   1   1   1.2e-69   1.6e-65  219.3   0.6     1   161    16   171    16   172 0.99 Bacteriophage Mu Gp45 protein
DAHP_synth_1         PF00793.15   272 seq1350_BIOID47225   -            379  2.5e-102  341.0   0.0   1   1  2.3e-106  3.1e-102  340.7   0.0     8   271    64   363    42   364 0.96 DAHP synthetase I family
Glycos_transf_1      PF00534.15   172 seq1353_BIOID47225   -            374   1.4e-35  122.1   0.0   1   1   4.2e-39   1.9e-35  121.6   0.0     2   171   183   350   182   351 0.98 Glycosyl transferases group 1
Glyco_trans_1_4      PF13692.1    135 seq1353_BIOID47225   -            374   6.6e-13   48.8   0.0   1   1   2.7e-16   1.2e-12   47.9   0.0     7   118   201   318   196   337 0.79 Glycosyl transferases group 1
Glyco_trans_4_4      PF13579.1    160 seq1353_BIOID47225   -            374     5e-07   29.8   1.1   1   1   3.3e-10   1.5e-06   28.3   0.1     1   160    14   168    14   168 0.79 Glycosyl transferase 4-like domain
Pyridoxal_deC        PF00282.14   373 seq1355_BIOID47225   -            476    3e-108  361.5   0.0   1   1  5.3e-112  3.6e-108  361.2   0.0     1   373    43   393    43   393 0.98 Pyridoxal-dependent decarboxylase conserved domain
GST_N_3              PF13417.1     75 seq1356_BIOID47225   -            212     2e-20   72.6   0.1   1   1   1.4e-23   3.8e-20   71.7   0.0     1    75    13    87    13    87 0.98 Glutathione S-transferase, N-terminal domain
GST_N                PF02798.15    76 seq1356_BIOID47225   -            212     2e-17   62.9   0.0   1   1   4.2e-20   1.1e-16   60.5   0.0     2    76    10    81     9    81 0.95 Glutathione S-transferase, N-terminal domain
GST_N_2              PF13409.1     70 seq1356_BIOID47225   -            212   4.3e-14   52.1   0.1   1   1   3.6e-17   9.8e-14   51.0   0.0     4    69    21    81    19    82 0.93 Glutathione S-transferase, N-terminal domain
GST_C                PF00043.20    95 seq1356_BIOID47225   -            212     6e-11   42.0   0.0   1   1   3.3e-14     9e-11   41.5   0.0     2    95   102   194   101   194 0.93 Glutathione S-transferase, C-terminal domain
GST_C_2              PF13410.1     69 seq1356_BIOID47225   -            212   3.1e-09   36.4   0.0   1   1   2.4e-12   6.6e-09   35.4   0.0     3    53   124   174   109   189 0.85 Glutathione S-transferase, C-terminal domain
Shikimate_dh_N       PF08501.6     83 seq1358_BIOID47225   -            272   6.4e-24   83.6   0.0   1   1   1.5e-27   9.9e-24   83.0   0.0     1    83     6    88     6    88 0.99 Shikimate dehydrogenase substrate binding domain
Shikimate_DH         PF01488.15   135 seq1358_BIOID47225   -            272   4.1e-14   52.7   0.0   1   1   9.5e-18   6.5e-14   52.0   0.0    12    86   119   191   111   213 0.90 Shikimate / quinate 5-dehydrogenase
Gate                 PF07670.9    109 seq1359_BIOID47225   -            153   9.1e-11   41.5   4.9   1   1   6.7e-15   9.1e-11   41.5   3.4     3    92    27   110    25   144 0.86 Nucleoside recognition
MltA                 PF03562.12   158 seq1361_BIOID47225   -            432   5.6e-44  149.5   0.7   1   1   5.8e-46   3.9e-42  143.5   0.5     1   158   192   324   192   324 0.96 MltA specific insert domain
3D                   PF06725.6     75 seq1361_BIOID47225   -            432   1.7e-25   88.7   0.0   1   1   5.6e-29   3.8e-25   87.5   0.0     2    75   344   421   343   421 0.93 3D domain
PNP_UDP_1            PF01048.15   234 seq1362_BIOID47225   -            232   4.8e-50  169.5   2.1   1   1     4e-54   5.5e-50  169.4   1.4     1   233     2   226     2   227 0.94 Phosphorylase superfamily
ketoacyl-synt        PF00109.21   255 seq1364_BIOID47225   -            819   1.9e-56  191.2   0.0   1   1   5.1e-60   3.5e-56  190.4   0.0     3   255    12   250    11   250 0.88 Beta-ketoacyl synthase, N-terminal domain
Ketoacyl-synt_C      PF02801.17   119 seq1364_BIOID47225   -            819   1.5e-35  121.4   0.2   1   1   5.6e-39   3.9e-35  120.1   0.2     1   118   258   375   258   376 0.98 Beta-ketoacyl synthase, C-terminal domain
TctC                 PF03401.9    274 seq1366_BIOID47225   -            324   2.7e-61  206.8   0.1   1   1   2.3e-65   3.1e-61  206.5   0.0     1   273    52   321    52   322 0.98 Tripartite tricarboxylate transporter family receptor
CorA                 PF01544.13   292 seq1367_BIOID47225   -            327     6e-63  212.4   0.0   1   1   5.2e-67   7.1e-63  212.2   0.0     3   292    39   323    37   323 0.97 CorA-like Mg2+ transporter protein
HTH_6                PF01418.12    77 seq1368_BIOID47225   -            274     2e-20   72.2   0.8   1   1   2.2e-23     1e-19   69.9   0.0     2    76     6    80     5    81 0.96 Helix-turn-helix domain, rpiR family
SIS                  PF01380.17   131 seq1368_BIOID47225   -            274   5.1e-19   68.0   0.1   1   1   1.6e-22   7.4e-19   67.5   0.1     2   118   121   237   120   250 0.89 SIS domain
HTH_IclR             PF09339.5     52 seq1368_BIOID47225   -            274   3.5e-05   23.1   0.0   1   1   2.7e-08   0.00012   21.4   0.0    19    44    39    64    21    67 0.88 IclR helix-turn-helix domain
MFS_1                PF07690.11   354 seq1370_BIOID47225   -            402   1.1e-34  119.6  45.9   1   2   3.3e-24   4.5e-20   71.5  11.5    11   226    23   231    13   237 0.81 Major Facilitator Superfamily
MFS_1                PF07690.11   354 seq1370_BIOID47225   -            402   1.1e-34  119.6  45.9   2   2   1.3e-18   1.7e-14   53.2  18.7     4   176   221   388   218   400 0.81 Major Facilitator Superfamily
DUF2065              PF09838.4     57 seq1373_BIOID47225   -             65   9.4e-23   79.5   3.3   1   1   7.6e-27     1e-22   79.4   2.3     1    57     5    61     5    61 0.98 Uncharacterized protein conserved in bacteria (DUF2065)
DUF493               PF04359.9     85 seq1374_BIOID47225   -             87   2.5e-31  107.7   0.0   1   1     2e-35   2.7e-31  107.6   0.0     2    85     6    87     5    87 0.98 Protein of unknown function (DUF493)
SKI                  PF01202.17   158 seq1376_BIOID47225   -            225   1.2e-55  187.5   0.5   1   1   5.5e-59   1.5e-55  187.2   0.3     1   157    65   222    65   223 0.99 Shikimate kinase
AAA_17               PF13207.1    121 seq1376_BIOID47225   -            225   4.8e-10   40.1   0.1   1   1   2.7e-13   7.5e-10   39.5   0.0     2   110    59   168    58   208 0.68 AAA domain
AAA_18               PF13238.1    129 seq1376_BIOID47225   -            225     3e-08   33.9   0.1   1   1   1.6e-11   4.5e-08   33.3   0.0     1   106    59   186    59   209 0.71 AAA domain
AAA_33               PF13671.1    143 seq1376_BIOID47225   -            225   1.3e-07   31.4   0.1   1   1     4e-10   1.1e-06   28.4   0.1     2   115    59   166    59   216 0.67 AAA domain
N_methyl_2           PF13544.1     31 seq1377_BIOID47225   -            187   5.4e-07   28.6   0.2   1   1   2.2e-10   9.9e-07   27.8   0.1    12    31     4    23     1    23 0.92 Type IV pilin N-term methylation site GFxxxE
N_methyl             PF07963.7     20 seq1377_BIOID47225   -            187   5.4e-06   25.7   1.8   1   1   2.3e-09   1.1e-05   24.7   1.3     1    20     6    25     6    25 0.95 Prokaryotic N-terminal methylation motif
N_methyl_3           PF13633.1     22 seq1377_BIOID47225   -            187   1.5e-05   24.4   2.4   1   1   5.2e-09   2.4e-05   23.7   1.7     1    21     8    28     8    29 0.96 Prokaryotic N-terminal methylation site
GTP_EFTU             PF00009.22   188 seq1378_BIOID47225   -            890   2.3e-42  144.4   0.7   1   1   1.8e-45   2.3e-42  144.4   0.5     4   185   392   551   389   554 0.95 Elongation factor Tu GTP binding domain
IF-2                 PF11987.3    109 seq1378_BIOID47225   -            890   6.1e-41  138.5   3.0   1   1   1.9e-43   2.4e-40  136.6   2.1     2   109   673   780   672   780 0.99 Translation-initiation factor 2
IF2_N                PF04760.10    54 seq1378_BIOID47225   -            890   3.5e-22   77.7   6.6   1   2   1.8e-09   2.2e-06   27.0   0.1     1    54     1    52     1    52 0.95 Translation initiation factor IF-2, N-terminal region
IF2_N                PF04760.10    54 seq1378_BIOID47225   -            890   3.5e-22   77.7   6.6   2   2   2.9e-17   3.6e-14   52.0   0.8     2    54   314   364   313   364 0.97 Translation initiation factor IF-2, N-terminal region
IF2_assoc            PF08364.6     41 seq1378_BIOID47225   -            890   2.3e-17   62.6   3.8   1   1   4.3e-20   5.3e-17   61.4   2.6     1    41    55    95    55    95 0.97 Bacterial translation initiation factor IF-2 associated region
GTP_EFTU_D2          PF03144.20    74 seq1378_BIOID47225   -            890     1e-16   60.7   5.3   1   2   1.7e-10   2.2e-07   30.8   0.1     1    73   579   641   579   642 0.94 Elongation factor Tu domain 2
GTP_EFTU_D2          PF03144.20    74 seq1378_BIOID47225   -            890     1e-16   60.7   5.3   2   2   1.9e-10   2.3e-07   30.6   0.5     1    73   810   877   810   878 0.97 Elongation factor Tu domain 2
Miro                 PF08477.8    119 seq1378_BIOID47225   -            890   9.3e-08   32.4   0.8   1   1     8e-10   9.9e-07   29.1   0.0     2   119   394   501   393   501 0.89 Miro-like protein
MMR_HSR1             PF01926.18   114 seq1378_BIOID47225   -            890   1.7e-07   31.1   0.1   1   1   4.1e-10   5.1e-07   29.5   0.0     2   114   394   499   393   499 0.74 50S ribosome-binding GTPase
Arf                  PF00025.16   175 seq1378_BIOID47225   -            890   1.5e-05   24.1   0.0   1   1   4.8e-08   5.9e-05   22.2   0.0    19   171   396   548   387   552 0.83 ADP-ribosylation factor family
Ras                  PF00071.17   162 seq1378_BIOID47225   -            890   1.9e-05   24.0   0.0   1   1   1.5e-08   1.9e-05   24.0   0.0     3   158   395   550   393   554 0.83 Ras family
PduV-EutP            PF10662.4    143 seq1378_BIOID47225   -            890   4.1e-05   22.9   0.2   1   1   1.5e-07   0.00019   20.8   0.0     4   140   394   547   392   549 0.70 Ethanolamine utilisation - propanediol utilisation
FeoB_N               PF02421.13   189 seq1378_BIOID47225   -            890   9.7e-05   21.5   0.1   1   1   7.8e-08   9.7e-05   21.5   0.1     3   162   394   554   392   577 0.79 Ferrous iron transport protein B
Glycos_transf_1      PF00534.15   172 seq1379_BIOID47225   -            406   1.7e-38  131.6   0.0   1   1   1.1e-41   3.9e-38  130.4   0.0    11   171   218   384   209   385 0.94 Glycosyl transferases group 1
Glyco_trans_1_4      PF13692.1    135 seq1379_BIOID47225   -            406   2.9e-17   62.9   0.0   1   1   1.8e-20   6.1e-17   61.9   0.0     5   131   225   366   222   369 0.89 Glycosyl transferases group 1
tRNA-synt_2c         PF01411.14   552 seq1380_BIOID47225   -            876  5.3e-242  803.8   0.0   1   1  1.8e-245  8.2e-242  803.2   0.0     1   552     7   556     7   556 0.99 tRNA synthetases class II (A)
tRNA_SAD             PF07973.9     44 seq1380_BIOID47225   -            876   8.8e-19   67.0   0.3   1   1   1.1e-21   5.2e-18   64.5   0.1     1    44   653   696   653   696 0.99 Threonyl and Alanyl tRNA synthetase second additional domain
DHHA1                PF02272.14    68 seq1380_BIOID47225   -            876   5.3e-16   57.9   3.8   1   1   3.5e-19   1.6e-15   56.4   2.6     2    67   800   868   799   869 0.92 DHHA1 domain
FGGY_N               PF00370.16   245 seq1381_BIOID47225   -            489     6e-30  104.2   0.0   1   1   1.3e-33   9.1e-30  103.6   0.0     3   242     7   241     5   244 0.86 FGGY family of carbohydrate kinases, N-terminal domain
FGGY_C               PF02782.11   197 seq1381_BIOID47225   -            489   1.1e-25   90.3   0.0   1   1   2.7e-29   1.8e-25   89.6   0.0     1   195   253   439   253   441 0.89 FGGY family of carbohydrate kinases, C-terminal domain
Peptidase_M20        PF01546.23   171 seq1382_BIOID47225   -            411   3.8e-26   91.5   0.0   1   1   7.1e-30   4.9e-26   91.2   0.0     3   169    79   404    77   406 0.93 Peptidase family M20/M25/M40
ABC_tran             PF00005.22   118 seq1383_BIOID47225   -            555   2.6e-40  137.3   0.0   1   2   7.2e-25   1.2e-21   77.1   0.0     1   118    46   191    46   191 0.91 ABC transporter
ABC_tran             PF00005.22   118 seq1383_BIOID47225   -            555   2.6e-40  137.3   0.0   2   2   6.6e-19   1.1e-15   57.8   0.0     1   118   363   473   363   473 0.93 ABC transporter
AAA_21               PF13304.1    303 seq1383_BIOID47225   -            555   3.8e-20   72.9   0.2   1   1   1.3e-09   2.2e-06   27.7   0.0   234   303   160   223   104   223 0.94 AAA domain
[truncated: 1,273,903 more chars]
