# Supplementary material for: A domain sequence approach to pangenomics: applications to Escherichia coli
Source: F1000Res. 2013 May 29;1:19. Originally published 2012 Oct 1. [Version 2] doi: 10.12688/f1000research.1-19.v2 (PMC3901455; doi:10.12688/f1000research.1-19.v2)
Supplement: The 347 text files show the results from scanning each of the fasta-files against the Pfam-A database [file f1000research-1-1101-s0002.tgz › Escherichia_coli_MS_115_1_BIOID50627.txt]

#                                                                            --- full sequence --- -------------- this domain -------------   hmm coord   ali coord   env coord
# target name        accession   tlen query name           accession   qlen   E-value  score  bias   #  of  c-Evalue  i-Evalue  score  bias  from    to  from    to  from    to  acc description of target
#------------------- ---------- ----- -------------------- ---------- ----- --------- ------ ----- --- --- --------- --------- ------ ----- ----- ----- ----- ----- ----- ----- ---- ---------------------
DUF2233              PF09992.4    170 seq2_BIOID50627      -            168   1.2e-20   74.0   0.1   1   1     1e-24   1.4e-20   73.8   0.0     6   145     2   146     1   166 0.85 Predicted periplasmic protein (DUF2233)
DUF2726              PF10881.3    126 seq4_BIOID50627      -            189   1.9e-27   95.2   0.1   1   1   2.1e-31   2.9e-27   94.6   0.0     2   108    52   162    51   173 0.94 Protein of unknown function (DUF2726)
FAD_binding_5        PF00941.16   171 seq6_BIOID50627      -            259   3.9e-23   81.6   0.0   1   1   9.2e-27   6.3e-23   80.9   0.0     4   167     4   153     1   156 0.90 FAD binding domain in molybdopterin dehydrogenase
CO_deh_flav_C        PF03450.12   103 seq6_BIOID50627      -            259   2.1e-09   37.1   0.2   1   1   7.4e-13   5.1e-09   35.8   0.1     4   102   165   250   161   251 0.83 CO dehydrogenase flavoprotein C-terminal domain
DAO                  PF01266.19   358 seq7_BIOID50627      -            429   1.9e-21   76.2   6.1   1   2   2.2e-10   2.8e-07   29.6   0.2     1    35     7    41     7    93 0.84 FAD dependent oxidoreductase
DAO                  PF01266.19   358 seq7_BIOID50627      -            429   1.9e-21   76.2   6.1   2   2   3.2e-16     4e-13   48.8   0.7   146   356   107   328    99   330 0.62 FAD dependent oxidoreductase
FAD_binding_3        PF01494.14   356 seq7_BIOID50627      -            429   8.6e-13   47.9   1.0   1   1     4e-15     5e-12   45.4   0.1     2   181     6   173     5   207 0.81 FAD binding domain
FAD_oxidored         PF12831.2    428 seq7_BIOID50627      -            429   7.8e-09   34.9   1.2   1   1   6.3e-12   7.8e-09   34.9   0.8     1   143     7   157     7   161 0.76 FAD dependent oxidoreductase
FAD_binding_2        PF00890.19   421 seq7_BIOID50627      -            429   2.1e-07   30.0  17.1   1   1   3.1e-08   3.8e-05   22.6   4.6     1    35     7    41     7    48 0.93 FAD binding domain
NAD_binding_8        PF13450.1     68 seq7_BIOID50627      -            429   5.5e-07   29.4   1.3   1   1   1.1e-09   1.4e-06   28.0   0.9     1    32    10    41    10    64 0.90 NAD(P)-binding Rossmann-like domain
HI0933_like          PF03486.9    409 seq7_BIOID50627      -            429   2.7e-07   29.3   3.5   1   1   1.6e-09   1.9e-06   26.4   2.4     2   167     7   165     6   173 0.82 HI0933-like protein
Thi4                 PF01946.12   230 seq7_BIOID50627      -            429   6.7e-07   28.5   1.7   1   1   5.3e-09   6.6e-06   25.2   0.4    18    64     6    52     3    58 0.94 Thi4 family
Pyr_redox_2          PF07992.9    200 seq7_BIOID50627      -            429     7e-06   25.9   3.6   1   1   1.6e-08     2e-05   24.4   2.5     1    90     7    95     7   308 0.81 Pyridine nucleotide-disulphide oxidoreductase
GIDA                 PF01134.17   392 seq7_BIOID50627      -            429   0.00014   20.7   1.9   1   1   1.1e-07   0.00014   20.7   1.3     1    31     7    36     7    62 0.79 Glucose inhibited division protein A
BPD_transp_2         PF02653.11   267 seq10_BIOID50627     -            308   1.1e-68  231.0  41.8   1   1   9.1e-73   1.2e-68  230.8  29.0     1   267    11   292    11   292 0.98 Branched-chain amino acid transport system / permease component
DEDD_Tnp_IS110       PF01548.12   144 seq12_BIOID50627     -            358   7.7e-33  113.0   1.1   1   1   1.2e-36   8.5e-33  112.9   0.1     2   144    23   155    22   155 0.97 Transposase
Transposase_20       PF02371.11    87 seq12_BIOID50627     -            358   4.5e-28   97.0   0.2   1   1   1.4e-31   9.6e-28   96.0   0.1     1    79   228   306   228   314 0.93 Transposase IS116/IS110/IS902 family
IclR                 PF01614.13   129 seq13_BIOID50627     -            266   6.6e-22   77.4   0.1   1   1   1.5e-25     1e-21   76.8   0.1     2   128   127   250   126   251 0.93 Bacterial transcriptional regulator
HTH_IclR             PF09339.5     52 seq13_BIOID50627     -            266   3.2e-11   42.5   0.0   1   1   9.3e-15   6.4e-11   41.5   0.0     4    51    15    62    13    63 0.97 IclR helix-turn-helix domain
Methyltrans_RNA      PF04452.9    225 seq14_BIOID50627     -            243   4.5e-73  244.9   0.0   1   1   3.7e-77   5.1e-73  244.7   0.0     3   225    20   237    18   237 0.98 RNA methyltransferase
Na_Ala_symp          PF01235.12   416 seq16_BIOID50627     -            252   8.2e-96  320.9   3.6   1   1  6.7e-100   9.2e-96  320.8   2.5   186   415     1   233     1   234 0.99 Sodium:alanine symporter family
GntR                 PF00392.16    64 seq18_BIOID50627     -            257   1.8e-23   81.5   1.4   1   1     7e-27   3.2e-23   80.8   0.2     1    64    10    73    10    73 0.99 Bacterial regulatory proteins, gntR family
FCD                  PF07729.7    125 seq18_BIOID50627     -            257   3.9e-21   75.5   7.6   1   1   1.3e-24   5.8e-21   74.9   5.3     1   125    97   226    97   226 0.92 FCD domain
Rrf2                 PF02082.15    83 seq18_BIOID50627     -            257   6.6e-05   22.8   0.1   1   1   3.8e-08   0.00017   21.4   0.0    28    67    36    74    23    80 0.88 Transcriptional regulator
DDE_Tnp_IS240        PF13610.1    140 seq19_BIOID50627     -            240   1.1e-50  171.1   0.0   1   1   3.4e-54   1.5e-50  170.6   0.0     4   139    81   218    79   219 0.99 DDE domain
rve                  PF00665.21   120 seq19_BIOID50627     -            240   4.6e-11   42.7   0.1   1   1   1.9e-13   8.7e-10   38.6   0.0     9   119    81   188    76   189 0.89 Integrase core domain
DDE_Tnp_IS66         PF03050.9    271 seq19_BIOID50627     -            240   3.4e-10   39.4   0.3   1   1   9.5e-14   4.3e-10   39.1   0.2     5   132    16   150    12   180 0.87 Transposase IS66 family
HTH_Tnp_1            PF01527.15    76 seq20_BIOID50627     -            136   4.1e-19   68.2   0.5   1   1   1.1e-22   7.2e-19   67.4   0.3     2    74    23   102    22   104 0.89 Transposase
HTH_28               PF13518.1     52 seq20_BIOID50627     -            136   1.7e-06   27.7   0.6   1   1   4.9e-10   3.3e-06   26.8   0.0     1    43    32    75    32    78 0.93 Helix-turn-helix domain
SprT-like            PF10263.4    157 seq22_BIOID50627     -            165   1.5e-25   89.6   0.7   1   1   2.6e-29   1.8e-25   89.3   0.5     3   154    20   163    18   165 0.86 SprT-like family
Fimbrial             PF00419.15   145 seq23_BIOID50627     -            215   1.2e-15   57.8   0.0   1   1   1.1e-19   1.5e-15   57.5   0.0     2   145    69   215    68   215 0.86 Fimbrial protein
Fumerase             PF05681.9    271 seq24_BIOID50627     -            548   1.5e-91  306.0   0.0   1   1   2.9e-95     2e-91  305.7   0.0     2   271    48   328    47   328 0.98 Fumarate hydratase (Fumerase)
Fumerase_C           PF05683.7    206 seq24_BIOID50627     -            548   7.4e-83  276.6   0.0   1   1     2e-86   1.4e-82  275.7   0.0     1   204   332   539   332   541 0.98 Fumarase C-terminus
Pili_assembly_N      PF00345.15   122 seq25_BIOID50627     -            231     1e-41  141.3   0.0   1   1   2.4e-45   1.6e-41  140.7   0.0     1   122    25   145    25   145 0.94 Gram-negative pili assembly chaperone, N-terminal domain
Pili_assembly_C      PF02753.12    68 seq25_BIOID50627     -            231   8.3e-17   60.6   0.1   1   1   2.9e-20     2e-16   59.4   0.0     1    67   164   226   164   227 0.91 Gram-negative pili assembly chaperone, C-terminal domain
Ribonuclease_T2      PF00445.13   189 seq26_BIOID50627     -            274   4.8e-32  111.0   0.0   1   1   4.8e-36   6.6e-32  110.5   0.0     1   181    40   244    40   252 0.81 Ribonuclease T2 family
Ivy                  PF08816.6    118 seq27_BIOID50627     -            157   6.8e-35  119.4   0.1   1   1   6.1e-39   8.4e-35  119.2   0.1     1   118    37   152    37   152 0.98 Inhibitor of vertebrate lysozyme (Ivy)
DDE_Tnp_1            PF01609.16   211 seq28_BIOID50627     -            370   2.5e-29  102.2   0.0   1   1   2.3e-33   3.2e-29  101.9   0.0     2   211   107   348   106   348 0.96 Transposase DDE domain
HTH_38               PF13936.1     44 seq29_BIOID50627     -            383   5.6e-23   80.1   2.1   1   1   5.6e-21   1.9e-17   62.4   0.9     4    44    58    98    55    98 0.97 Helix-turn-helix domain
rve                  PF00665.21   120 seq29_BIOID50627     -            383     1e-16   61.0   0.0   1   1   6.5e-20   2.2e-16   59.9   0.0     3   120   228   337   226   337 0.94 Integrase core domain
DUF493               PF04359.9     85 seq30_BIOID50627     -             87   2.5e-31  107.7   0.0   1   1     2e-35   2.7e-31  107.6   0.0     2    85     6    87     5    87 0.98 Protein of unknown function (DUF493)
DUF2501              PF10696.4     77 seq31_BIOID50627     -            165   6.6e-30  102.8   5.4   1   1   4.8e-34   6.6e-30  102.8   3.8     1    75    85   162    85   165 0.97 Protein of unknown function (DUF2501)
ABC_tran             PF00005.22   118 seq32_BIOID50627     -            264   7.5e-10   39.0   0.0   1   1   2.5e-13   1.1e-09   38.5   0.0    54   118    87   218    34   218 0.73 ABC transporter
Autotransporter      PF03797.14   265 seq35_BIOID50627     -            717   5.8e-50  169.9  28.5   1   1   8.5e-54   5.8e-50  169.9  19.7     3   261   432   704   430   708 0.94 Autotransporter beta-domain
Pertactin            PF03212.9    121 seq35_BIOID50627     -            717   5.7e-11   42.0   4.8   1   1   8.3e-15   5.7e-11   42.0   3.4     7   120   246   363   243   364 0.86 Pertactin
FecCD                PF01032.13   311 seq36_BIOID50627     -            326   4.5e-85  285.0  36.3   1   1   8.2e-89   5.6e-85  284.7  25.2     1   311    22   323    22   323 0.97 FecCD transport family
ABC-3                PF00950.12   258 seq36_BIOID50627     -            326   0.00012   21.3   8.3   1   1     4e-08   0.00027   20.1   5.8    51   199   116   261   100   321 0.86 ABC 3 transport family
Glyoxalase           PF00903.20   128 seq38_BIOID50627     -            135   7.5e-26   90.4   0.0   1   1   1.9e-29   8.6e-26   90.2   0.0     2   128     3   123     2   123 0.92 Glyoxalase/Bleomycin resistance protein/Dioxygenase superfamily
Glyoxalase_2         PF12681.2    108 seq38_BIOID50627     -            135   1.3e-17   64.2   0.0   1   1   3.2e-21   1.5e-17   64.0   0.0     1   108     8   124     8   124 0.77 Glyoxalase-like domain
Glyoxalase_4         PF13669.1    110 seq38_BIOID50627     -            135   1.5e-09   37.7   0.0   1   1   1.6e-12   7.2e-09   35.5   0.0     2   106     5   108     4   112 0.88 Glyoxalase/Bleomycin resistance protein/Dioxygenase superfamily
HTH_Tnp_1            PF01527.15    76 seq40_BIOID50627     -             87   2.4e-20   72.1   0.1   1   1   4.2e-24   2.9e-20   71.9   0.1     4    76     2    71     1    71 0.97 Transposase
HTH_28               PF13518.1     52 seq40_BIOID50627     -             87   1.3e-06   28.1   0.0   1   1   2.7e-10   1.8e-06   27.6   0.0     4    37    12    45     9    57 0.92 Helix-turn-helix domain
Barstar              PF01337.13    90 seq41_BIOID50627     -             90   1.9e-19   69.1   0.5   1   1   1.6e-23   2.2e-19   68.9   0.3     1    84     4    82     4    87 0.96 Barstar (barnase inhibitor)
ketoacyl-synt        PF00109.21   255 seq43_BIOID50627     -            413     6e-60  202.7   1.1   1   1   1.7e-63     6e-60  202.7   0.8     2   255     4   247     3   247 0.93 Beta-ketoacyl synthase, N-terminal domain
Ketoacyl-synt_C      PF02801.17   119 seq43_BIOID50627     -            413   2.5e-39  133.6   1.7   1   1   1.4e-42   4.7e-39  132.7   1.2     1   119   255   370   255   370 0.97 Beta-ketoacyl synthase, C-terminal domain
Thiolase_N           PF00108.18   264 seq43_BIOID50627     -            413   1.2e-06   27.6   0.1   1   1   8.7e-10     3e-06   26.3   0.0    80   120   156   196   145   216 0.93 Thiolase, N-terminal domain
SDH_alpha            PF03313.10   283 seq44_BIOID50627     -            425   2.3e-63  213.7  10.4   1   1   1.7e-67   2.3e-63  213.7   7.2     6   281    50   420    46   422 0.97 Serine dehydratase alpha chain
AMNp_N               PF10423.4    160 seq46_BIOID50627     -            490   8.4e-51  171.6   0.1   1   1   1.8e-54   1.2e-50  171.0   0.1     2   158    18   176    17   178 0.96 Bacterial AMP nucleoside phosphorylase N-terminus
PNP_UDP_1            PF01048.15   234 seq46_BIOID50627     -            490   4.7e-20   71.4   0.0   1   1   1.1e-23   7.5e-20   70.7   0.0    33   200   268   435   235   458 0.83 Phosphorylase superfamily
YihI                 PF04220.7    169 seq47_BIOID50627     -            169   3.4e-56  189.0  15.5   1   1   2.8e-60   3.9e-56  188.9  10.8     3   167     5   165     2   167 0.94 Der GTPase activator (YihI)
HTH_Tnp_IS1          PF12759.2     50 seq49_BIOID50627     -             90   6.6e-33  111.8   0.1   1   1   1.3e-36   8.8e-33  111.4   0.1     1    50    38    87    38    87 0.99 InsA C-terminal domain
Zn_Tnp_IS1           PF03811.8     36 seq49_BIOID50627     -             90   1.4e-21   75.5   8.9   1   1   2.9e-25     2e-21   75.0   6.1     1    36     1    35     1    35 0.99 InsA N-terminal domain
GreA_GreB            PF01272.14    77 seq50_BIOID50627     -            136   1.9e-18   65.7   0.0   1   1     2e-22   2.7e-18   65.3   0.0     2    77    50   126    49   126 0.97 Transcription elongation factor, GreA/GreB, C-term
HTH_Tnp_1            PF01527.15    76 seq52_BIOID50627     -            125   2.2e-20   72.2   0.0   1   1   2.1e-24   2.9e-20   71.8   0.0     1    58    10    74    10    90 0.85 Transposase
Cation_efflux        PF01545.16   285 seq53_BIOID50627     -            300   2.3e-65  220.4   5.4   1   1   1.9e-69   2.5e-65  220.2   3.7     2   283    14   289    13   291 0.97 Cation efflux family
DUF2559              PF10832.3     54 seq54_BIOID50627     -             55   5.3e-38  128.4   4.1   1   1   4.2e-42   5.8e-38  128.3   2.9     1    54     2    55     2    55 0.99 Protein of unknown function (DUF2559)
DeoRC                PF00455.17   162 seq55_BIOID50627     -            259   1.2e-51  174.4   3.3   1   1     5e-55   1.7e-51  173.9   2.3     4   161    83   239    80   240 0.98 DeoR C terminal sensor domain
HTH_DeoR             PF08220.7     57 seq55_BIOID50627     -            259   1.3e-16   59.7   0.1   1   1   8.1e-20   2.8e-16   58.6   0.1     1    53     8    60     8    63 0.96 DeoR-like helix-turn-helix domain
GntR                 PF00392.16    64 seq55_BIOID50627     -            259   1.2e-05   24.5   0.2   1   1   9.7e-09   3.3e-05   23.1   0.1    10    63     9    60     9    61 0.95 Bacterial regulatory proteins, gntR family
HTH_11               PF08279.7     55 seq55_BIOID50627     -            259   2.6e-05   23.6   0.0   1   1   1.6e-08   5.5e-05   22.6   0.0     1    44     8    50     8    63 0.92 HTH domain
CsgG                 PF03783.9    209 seq56_BIOID50627     -            277   9.6e-67  223.9   0.0   1   1   8.2e-71   1.1e-66  223.7   0.0     2   208    41   255    40   256 0.98 Curli production assembly/transport component CsgG
CutA1                PF03091.10   102 seq58_BIOID50627     -            114   1.3e-37  127.4   0.1   1   1     1e-41   1.4e-37  127.2   0.0     2   101    14   113    13   114 0.98 CutA1 divalent ion tolerance protein
AMP-binding          PF00501.23   418 seq59_BIOID50627     -            719   4.3e-73  245.9   0.0   1   1   9.9e-77   6.7e-73  245.2   0.0     1   409   233   635   233   642 0.91 AMP-binding enzyme
Acyltransferase      PF01553.16   132 seq59_BIOID50627     -            719   3.5e-19   68.4   0.0   1   1   1.1e-22   7.3e-19   67.4   0.0     1   131    15   137    15   138 0.96 Acyltransferase
Asp_Glu_race         PF01177.17   217 seq60_BIOID50627     -            230     2e-36  125.8   0.1   1   1   1.7e-40   2.3e-36  125.6   0.1     1   216     7   224     7   225 0.93 Asp/Glu/Hydantoin racemase
Transgly             PF00912.17   178 seq61_BIOID50627     -            844   2.6e-56  189.6   0.0   1   1     6e-60   4.1e-56  188.9   0.0    10   177   209   380   198   381 0.95 Transglycosylase
Transpeptidase       PF00905.17   304 seq61_BIOID50627     -            844   1.2e-25   90.0   0.3   1   1   1.6e-28   1.1e-24   86.9   0.2     2   284   473   725   472   744 0.86 Penicillin binding protein transpeptidase domain
Transposase_mut      PF00872.13   381 seq62_BIOID50627     -            432  5.4e-114  380.5   0.1   1   1  8.8e-118    6e-114  380.4   0.1    12   379    13   377     1   379 0.94 Transposase, Mutator family
MULE                 PF10551.4     93 seq62_BIOID50627     -            432   2.5e-12   46.6   0.0   1   1   2.2e-15   1.5e-11   44.1   0.0    16    91   185   260   171   262 0.84 MULE transposase domain
Abhydrolase_5        PF12695.2    142 seq63_BIOID50627     -            293   9.6e-26   90.1   0.1   1   1   4.5e-29   1.2e-25   89.7   0.0     1   141    89   265    89   266 0.89 Alpha/beta hydrolase family
Abhydrolase_6        PF12697.2    228 seq63_BIOID50627     -            293   6.5e-15   55.5   0.5   1   1   6.7e-16   1.8e-12   47.5   0.3     1   216    90   266    90   278 0.81 Alpha/beta hydrolase family
Peptidase_S9         PF00326.16   213 seq63_BIOID50627     -            293   7.9e-10   38.1   0.0   1   1   1.6e-12   4.4e-09   35.7   0.0    44   212   137   291   106   292 0.72 Prolyl oligopeptidase family
NQR2_RnfD_RnfE       PF03116.10   314 seq65_BIOID50627     -            352  8.2e-122  406.1  15.5   1   1  6.8e-126  9.3e-122  405.9  10.7     3   314     4   350     2   350 0.93 NQR2, RnfD, RnfE family
FlxA                 PF14282.1    106 seq66_BIOID50627     -            113   5.9e-16   58.2  26.7   1   1   5.1e-20   6.9e-16   57.9  18.5     5    84    13    92     5   103 0.91 FlxA-like protein
Usher                PF00577.15   552 seq67_BIOID50627     -            714  8.9e-199  661.6  31.5   1   1  1.6e-202  1.1e-198  661.3  21.8     1   552    44   626    44   626 0.99 Type VII secretion system (T7SS), usher protein
PapC_C               PF13953.1     68 seq67_BIOID50627     -            714   5.4e-23   80.2   0.1   1   1   2.4e-26   1.6e-22   78.7   0.1     1    65   636   699   636   702 0.96 PapC C-terminal domain
Pyr_redox_2          PF07992.9    200 seq70_BIOID50627     -            495   1.7e-44  152.0   1.7   1   1     2e-47   2.7e-44  151.3   1.2     1   198    29   338    29   340 0.94 Pyridine nucleotide-disulphide oxidoreductase
Pyr_redox_dim        PF02852.17   110 seq70_BIOID50627     -            495   9.5e-35  118.8   0.0   1   1   1.7e-37   2.3e-34  117.6   0.0     1   109   368   476   368   477 0.98 Pyridine nucleotide-disulphide oxidoreductase, dimerisation domain
Pyr_redox            PF00070.22    80 seq70_BIOID50627     -            495   2.7e-15   56.3   0.8   1   1     2e-18   2.7e-15   56.3   0.5     1    78   198   274   198   277 0.94 Pyridine nucleotide-disulphide oxidoreductase
GIDA                 PF01134.17   392 seq70_BIOID50627     -            495     2e-08   33.4   1.1   1   1   9.6e-11   1.3e-07   30.7   0.4     1    60    29    91    29   104 0.91 Glucose inhibited division protein A
FAD_oxidored         PF12831.2    428 seq70_BIOID50627     -            495     3e-08   33.0   0.9   1   1   4.7e-11   6.4e-08   31.9   0.6     1    38    29    66    29    84 0.94 FAD dependent oxidoreductase
FAD_binding_2        PF00890.19   421 seq70_BIOID50627     -            495   1.5e-06   27.1   0.7   1   1   3.5e-08   4.7e-05   22.2   0.2     2    35    30    63    29    68 0.90 FAD binding domain
Thi4                 PF01946.12   230 seq70_BIOID50627     -            495   1.5e-05   24.0   0.1   1   1   2.7e-08   3.7e-05   22.8   0.1    11    63    21    73    13   105 0.79 Thi4 family
DcuA_DcuB            PF03605.9    364 seq72_BIOID50627     -            433  3.1e-155  516.3  24.6   1   1  8.3e-159  3.8e-155  516.1  17.0     1   364     5   365     5   365 0.99 Anaerobic c4-dicarboxylate membrane transporter
Na_H_antiporter      PF03553.9    303 seq72_BIOID50627     -            433     4e-08   32.5  12.6   1   1   8.7e-12     4e-08   32.5   8.7   162   301    48   187    43   189 0.92 Na+/H+ antiporter family
CitMHS               PF03600.11   349 seq72_BIOID50627     -            433   4.4e-08   31.9  13.8   1   1   9.7e-12   4.4e-08   31.9   9.5    48   217    44   279     1   350 0.74 Citrate transporter
AA_permease_2        PF13520.1    426 seq73_BIOID50627     -            511   1.9e-57  194.5  52.9   1   1   3.5e-61   2.4e-57  194.2  36.6     1   424    13   452    13   457 0.92 Amino acid permease
AA_permease          PF00324.16   479 seq73_BIOID50627     -            511   1.7e-20   72.7  45.6   1   1   3.8e-24   2.6e-20   72.1  31.6    20   462    32   459    15   474 0.76 Amino acid permease
DEDD_Tnp_IS110       PF01548.12   144 seq74_BIOID50627     -            374   1.8e-35  121.6   0.0   1   1   3.9e-39   2.7e-35  121.0   0.0     2   144    47   194    46   194 0.96 Transposase
Transposase_20       PF02371.11    87 seq74_BIOID50627     -            374   1.1e-17   63.8   0.1   1   1   2.6e-21   1.8e-17   63.1   0.0     2    87   244   329   243   329 0.96 Transposase IS116/IS110/IS902 family
DUF1479              PF07350.7    416 seq75_BIOID50627     -            421  1.2e-144  481.8   0.0   1   1    1e-148  1.4e-144  481.5   0.0     5   416    16   419     9   419 0.99 Protein of unknown function (DUF1479)
MFS_1                PF07690.11   354 seq76_BIOID50627     -            412   4.6e-10   38.6  64.0   1   1   3.4e-14   4.6e-10   38.6  44.4    26   354    14   369     1   369 0.69 Major Facilitator Superfamily
PTS_EIIC             PF02378.13   321 seq78_BIOID50627     -            456   3.8e-48  163.8  39.9   1   1   5.6e-52   3.8e-48  163.8  27.7     1   321   110   395   110   395 0.93 Phosphotransferase system, EIIC
PTS_EIIB             PF00367.15    35 seq78_BIOID50627     -            456   2.1e-13   49.1   0.0   1   1   6.8e-17   4.7e-13   48.0   0.0     2    35     8    41     7    41 0.93 phosphotransferase system, EIIB
Thiolase_N           PF00108.18   264 seq79_BIOID50627     -            436   4.7e-66  222.3   0.5   1   1   1.4e-69   6.4e-66  221.9   0.3     3   264    14   288    12   288 0.97 Thiolase, N-terminal domain
Thiolase_C           PF02803.13   123 seq79_BIOID50627     -            436   5.5e-37  125.8   0.7   1   1   3.4e-40   1.5e-36  124.3   0.1     3   122   297   434   295   435 0.98 Thiolase, C-terminal domain
ABC_tran             PF00005.22   118 seq80_BIOID50627     -            257   2.3e-20   73.0   0.0   1   1   5.2e-24   3.6e-20   72.3   0.0     1   117    50   181    50   182 0.85 ABC transporter
AAA_21               PF13304.1    303 seq80_BIOID50627     -            257   2.6e-14   53.7   0.0   1   1   1.1e-10   7.3e-07   29.3   0.0   219   298   130   211    97   213 0.82 AAA domain
Antirestrict         PF03230.8     94 seq81_BIOID50627     -             99   9.7e-39  131.1   0.4   1   1   7.9e-43   1.1e-38  131.0   0.3     1    94     4    99     4    99 0.98 Antirestriction protein
SBP_bac_3            PF00497.15   225 seq82_BIOID50627     -            341   1.2e-33  116.2   0.0   1   1   1.2e-37   1.7e-33  115.6   0.0     2   211    38   251    37   256 0.91 Bacterial extracellular solute-binding proteins, family 3
DAHP_synth_1         PF00793.15   272 seq83_BIOID50627     -            348    1e-102  342.3   0.0   1   1  8.9e-107  1.2e-102  342.1   0.0     8   270    39   336    24   338 0.97 DAHP synthetase I family
ADK                  PF00406.17   151 seq88_BIOID50627     -            214   1.3e-60  203.5   0.0   1   1   3.4e-64   1.5e-60  203.2   0.0     1   150     5   186     5   187 0.99 Adenylate kinase
ADK_lid              PF05191.9     36 seq88_BIOID50627     -            214   8.3e-17   60.4   0.0   1   1   3.2e-20   1.5e-16   59.6   0.0     1    36   123   158   123   158 1.00 Adenylate kinase, active site lid
AAA_17               PF13207.1    121 seq88_BIOID50627     -            214   1.5e-08   35.3   0.0   1   1   4.7e-12   2.1e-08   34.8   0.0     1   108     2   116     2   170 0.62 AAA domain
FCD                  PF07729.7    125 seq89_BIOID50627     -            230   1.6e-19   70.3   1.7   1   1   3.4e-23   1.6e-19   70.3   1.2     3   124   108   226   105   227 0.94 FCD domain
GntR                 PF00392.16    64 seq89_BIOID50627     -            230   2.2e-19   68.5   0.5   1   1   9.5e-23   4.3e-19   67.5   0.3     5    64    18    77    14    77 0.97 Bacterial regulatory proteins, gntR family
Mob_Pre              PF01076.14   196 seq91_BIOID50627     -            235   9.1e-29  100.3   5.3   1   1   1.3e-32   1.8e-28   99.4   3.7     4   194     2   193     1   195 0.83 Plasmid recombination enzyme
RecX                 PF02631.11   122 seq92_BIOID50627     -            166   3.6e-32  111.0   0.3   1   1   6.2e-36   8.4e-32  109.8   0.0     6   117    51   162    46   166 0.94 RecX family
RE_HindIII           PF09518.5    311 seq93_BIOID50627     -            308  7.6e-107  356.6   8.2   1   1  6.5e-111  8.9e-107  356.4   5.7     7   309    16   302     5   304 0.95 HindIII restriction endonuclease
DUF4297              PF14130.1    216 seq94_BIOID50627     -            376     1e-58  198.7   2.7   1   1   1.2e-62   1.6e-58  198.0   1.9     1   216    27   233    27   233 0.99 Domain of unknown function (DUF4297)
Aminotran_1_2        PF00155.16   363 seq96_BIOID50627     -            417   1.9e-21   76.3   0.0   1   1   4.6e-25   6.3e-21   74.6   0.0   126   348   165   391    33   405 0.79 Aminotransferase class I and II
DUF2136              PF09907.4     76 seq98_BIOID50627     -            111   2.5e-25   88.2   0.2   1   1   2.3e-29   3.1e-25   87.9   0.1     2    75    27   102    26   103 0.97 Uncharacterized protein conserved in bacteria (DUF2136)
Caudo_TAP            PF02413.12   130 seq99_BIOID50627     -             55   7.2e-16   58.4   1.0   1   1   5.5e-20   7.5e-16   58.3   0.7    84   130     5    51     1    51 0.93 Caudovirales tail fibre assembly protein
GGDEF                PF00990.16   161 seq100_BIOID50627    -            460   7.1e-50  168.6   0.0   1   1   1.4e-53     2e-49  167.1   0.0     3   160   297   451   295   452 0.97 GGDEF domain
TonB_dep_Rec         PF00593.19   276 seq103_BIOID50627    -            747   7.1e-28   98.1  10.2   1   1     1e-31   7.1e-28   98.1   7.1     1   276   510   746   510   746 0.98 TonB dependent receptor
Plug                 PF07715.10   108 seq103_BIOID50627    -            747     2e-21   76.2   0.1   1   1   6.6e-25   4.5e-21   75.0   0.1     2   107    76   180    75   181 0.94 TonB-dependent Receptor Plug Domain
Antitoxin-MazE       PF04014.13    47 seq104_BIOID50627    -             85   1.7e-09   37.0   0.0   1   1   1.9e-13   2.6e-09   36.4   0.0     1    45     8    51     8    53 0.94 Antidote-toxin recognition MazE
PAS_6                PF08348.6    118 seq107_BIOID50627    -            244   2.2e-39  133.5   0.1   1   1     6e-43   4.1e-39  132.6   0.1     1   114    32   144    32   148 0.96 YheO-like PAS domain
HTH_22               PF13309.1     64 seq107_BIOID50627    -            244   1.4e-21   75.8   0.4   1   1   3.4e-25   2.3e-21   75.1   0.3     1    64   169   232   169   232 0.98 HTH domain
Ferrochelatase       PF00762.14   316 seq108_BIOID50627    -            320  1.4e-107  359.1   0.0   1   1  2.4e-111  1.6e-107  358.9   0.0     1   313     5   317     5   320 0.98 Ferrochelatase
KdgT                 PF03812.8    314 seq110_BIOID50627    -            329  9.4e-181  599.7  30.6   1   1  7.8e-185  1.1e-180  599.6  21.2     1   314     3   316     3   316 1.00 2-keto-3-deoxygluconate permease
Thiolase_N           PF00108.18   264 seq111_BIOID50627    -            393  6.4e-110  366.1   1.9   1   1  1.8e-113    8e-110  365.8   1.3     1   263     1   261     1   262 0.99 Thiolase, N-terminal domain
Thiolase_C           PF02803.13   123 seq111_BIOID50627    -            393   5.5e-53  177.4   0.3   1   1   2.5e-56   1.1e-52  176.4   0.2     2   123   270   391   269   391 0.98 Thiolase, C-terminal domain
ketoacyl-synt        PF00109.21   255 seq111_BIOID50627    -            393   2.2e-06   27.2   2.2   1   1   6.2e-10   2.8e-06   26.8   0.3   170   209    81   120    79   136 0.87 Beta-ketoacyl synthase, N-terminal domain
HTH_AraC             PF00165.18    42 seq112_BIOID50627    -            253   3.7e-18   64.6   0.7   1   2   5.9e-11     4e-07   29.5   0.0     1    42   155   195   155   195 0.97 Bacterial regulatory helix-turn-helix proteins, AraC family
HTH_AraC             PF00165.18    42 seq112_BIOID50627    -            253   3.7e-18   64.6   0.7   2   2   3.3e-12   2.2e-08   33.5   0.1     8    39   210   242   207   245 0.91 Bacterial regulatory helix-turn-helix proteins, AraC family
HTH_18               PF12833.2     81 seq112_BIOID50627    -            253   1.6e-13   50.4   0.0   1   1   3.9e-17   2.7e-13   49.7   0.0     2    80   169   245   168   246 0.95 Helix-turn-helix domain
HTH_35               PF13693.1     78 seq113_BIOID50627    -             92   2.6e-38  129.5   0.2   1   1   2.1e-42   2.9e-38  129.3   0.1     1    78     7    85     7    85 0.98 Winged helix-turn-helix DNA-binding
Phage_integrase      PF00589.17   173 seq115_BIOID50627    -            415   1.9e-29  102.4   0.2   1   1   4.5e-33   3.1e-29  101.7   0.1     2   171   203   383   202   385 0.96 Phage integrase family
DUF4102              PF13356.1     89 seq115_BIOID50627    -            415   3.4e-27   94.0   0.1   1   1     1e-30     7e-27   93.0   0.1     1    88     3    89     3    90 0.97 Domain of unknown function (DUF4102)
LacI                 PF00356.16    46 seq116_BIOID50627    -            334   4.9e-19   67.5   0.1   1   1   2.8e-22   9.5e-19   66.6   0.1     1    46     7    55     7    55 0.96 Bacterial regulatory proteins, lacI family
Peripla_BP_3         PF13377.1    160 seq116_BIOID50627    -            334   1.9e-16   60.3   0.0   1   1   1.4e-18   4.7e-15   55.8   0.0    11   157   184   332   176   333 0.90 Periplasmic binding protein-like domain
Peripla_BP_1         PF00532.16   279 seq116_BIOID50627    -            334   4.9e-09   35.6   0.0   1   1   1.8e-12   6.2e-09   35.3   0.0     2   186    67   250    66   322 0.79 Periplasmic binding proteins and sugar binding domain of LacI family
Peripla_BP_4         PF13407.1    258 seq116_BIOID50627    -            334   3.8e-08   32.9   0.0   1   1   2.2e-11   7.4e-08   31.9   0.0     1   217    69   279    69   317 0.85 Periplasmic binding protein domain
MscS_TM              PF12794.2    340 seq118_BIOID50627    -           1120   1.6e-97  326.0  29.0   1   1  3.5e-101   1.6e-97  326.0  20.1     5   340   508   826   505   826 0.97 Mechanosensitive ion channel inner membrane domain 1
MscS_porin           PF12795.2    240 seq118_BIOID50627    -           1120   4.9e-66  222.3  54.0   1   1   1.1e-69   4.9e-66  222.3  37.4     1   240    49   290    49   290 0.98 Mechanosensitive ion channel porin domain
MS_channel           PF00924.13   206 seq118_BIOID50627    -           1120   3.3e-61  206.0   0.5   1   1   7.3e-65   3.3e-61  206.0   0.3     2   206   887  1086   886  1086 0.99 Mechanosensitive ion channel
DUF3296              PF11726.3    180 seq119_BIOID50627    -            193   9.4e-24   83.8   3.5   1   1     8e-28   1.1e-23   83.6   2.4     3   169    21   171    19   179 0.85 Protein of unknown function (DUF3296)
Resolvase            PF00239.16   141 seq121_BIOID50627    -            154   4.7e-28   97.6   0.8   1   1   1.4e-31   4.7e-28   97.6   0.6    45   140     4   100     1   101 0.96 Resolvase, N terminal domain
HTH_7                PF02796.10    45 seq121_BIOID50627    -            154   9.7e-10   38.0   0.1   1   1   5.6e-13   1.9e-09   37.0   0.0     1    40   103   142   103   144 0.97 Helix-turn-helix domain of resolvase
HTH_28               PF13518.1     52 seq121_BIOID50627    -            154   3.4e-07   29.9   0.8   1   1   3.4e-10   1.2e-06   28.2   0.2     1    32   112   143   112   145 0.94 Helix-turn-helix domain
HTH_23               PF13384.1     50 seq121_BIOID50627    -            154   1.5e-06   27.4   0.7   1   1   1.1e-09   3.6e-06   26.3   0.1     4    38   110   144   107   146 0.93 Homeodomain-like domain
HTH_Tnp_1            PF01527.15    76 seq122_BIOID50627    -             87   1.6e-12   47.0   0.0   1   1   1.4e-16   1.9e-12   46.8   0.0     3    50     4    51     2    66 0.90 Transposase
Sugar_tr             PF00083.19   451 seq125_BIOID50627    -            490  5.8e-130  433.7  32.8   1   1    2e-133  6.8e-130  433.5  22.7     2   449    44   477    43   479 0.96 Sugar (and other) transporter
MFS_1                PF07690.11   354 seq125_BIOID50627    -            490   4.7e-38  130.7  40.4   1   1   4.2e-41   1.4e-37  129.1  23.0     2   328    48   393    47   405 0.80 Major Facilitator Superfamily
MFS_2                PF13347.1    427 seq125_BIOID50627    -            490   7.2e-11   41.0  32.5   1   1   1.7e-11   5.9e-08   31.4   4.9   190   343     7   159     4   163 0.87 MFS/sugar transport protein
TRI12                PF06609.8    599 seq125_BIOID50627    -            490   1.2e-09   36.8   6.5   1   1   3.5e-13   1.2e-09   36.8   4.5    38   229    34   229    18   240 0.75 Fungal trichothecene efflux pump (TRI12)
Ribosomal_S30AE      PF02482.14    94 seq126_BIOID50627    -            113   3.8e-29  100.7   0.1   1   1   3.5e-33   4.8e-29  100.4   0.1     2    92     3    93     2    95 0.97 Sigma 54 modulation protein / S30EA ribosomal protein
UTRA                 PF07702.8    141 seq128_BIOID50627    -            236   2.1e-20   72.6   0.0   1   1   5.6e-24   3.8e-20   71.8   0.0     1   140    91   230    91   231 0.97 UTRA domain
GntR                 PF00392.16    64 seq128_BIOID50627    -            236   6.3e-20   70.2   0.0   1   1   1.4e-23   9.4e-20   69.7   0.0     2    64     8    70     7    70 0.97 Bacterial regulatory proteins, gntR family
Fic                  PF02661.13    97 seq130_BIOID50627    -            200     1e-14   54.8   0.1   1   1   1.5e-18     2e-14   53.9   0.0     6    96    58   152    55   153 0.96 Fic/DOC family
AP_endonuc_2         PF01261.19   211 seq131_BIOID50627    -            258   6.7e-33  113.6   0.2   1   1   5.9e-37   8.1e-33  113.3   0.1     1   211    21   219    21   219 0.95 Xylose isomerase-like TIM barrel
Glucosaminidase      PF01832.15   134 seq134_BIOID50627    -            323   9.4e-38  129.2   0.9   1   1   2.5e-41   1.7e-37  128.4   0.6     5   133   170   305   167   306 0.96 Mannosyl-glycoprotein endo-beta-N-acetylglucosaminidase
Rod-binding          PF10135.4     49 seq134_BIOID50627    -            323   9.2e-20   70.2   2.8   1   1   3.3e-23   2.2e-19   69.0   1.9     1    49    60   107    60   107 0.99 Rod binding protein
Hexapep              PF00132.19    36 seq136_BIOID50627    -            184   7.4e-20   69.4   6.7   1   3   8.1e-10   1.1e-05   24.5   0.0     2    36    13    47    12    47 0.96 Bacterial transferase hexapeptide (six repeats)
Hexapep              PF00132.19    36 seq136_BIOID50627    -            184   7.4e-20   69.4   6.7   2   3   1.2e-10   1.6e-06   27.2   0.7     3    33    82   111    80   112 0.94 Bacterial transferase hexapeptide (six repeats)
Hexapep              PF00132.19    36 seq136_BIOID50627    -            184   7.4e-20   69.4   6.7   3   3     9e-12   1.2e-07   30.7   0.6     1    34    97   130    97   132 0.95 Bacterial transferase hexapeptide (six repeats)
Usp                  PF00582.21   140 seq137_BIOID50627    -            142     1e-14   54.7   0.0   1   1   8.6e-19   1.2e-14   54.6   0.0     2   140     3   138     2   138 0.96 Universal stress protein family
RNA_pol_Rpb2_6       PF00562.23   386 seq138_BIOID50627    -           1342  4.7e-162  539.0   0.0   1   1  3.5e-162  7.9e-159  528.4   0.1     2   386   716  1264   715  1264 0.98 RNA polymerase Rpb2, domain 6
RNA_pol_Rpb2_7       PF04560.15    83 seq138_BIOID50627    -           1342   5.7e-32  109.6   0.1   1   1   8.2e-35   1.9e-31  108.0   0.0     1    82  1266  1341  1266  1342 0.98 RNA polymerase Rpb2, domain 7
RNA_pol_Rpb2_3       PF04565.11    68 seq138_BIOID50627    -           1342   7.1e-30  102.4   0.0   1   1   7.4e-33   1.7e-29  101.2   0.0     1    68   513   582   513   582 0.98 RNA polymerase Rpb2, domain 3
RNA_pol_Rpb2_45      PF10385.4     66 seq138_BIOID50627    -           1342   4.6e-29   99.9   0.3   1   1   1.5e-31   3.5e-28   97.0   0.2     1    66   591   656   591   656 1.00 RNA polymerase beta subunit external 1 domain
RNA_pol_Rpb2_1       PF04563.10   203 seq138_BIOID50627    -           1342   1.5e-26   92.4   0.0   1   1   1.4e-29   3.1e-26   91.4   0.0     2   203    27   509    26   509 0.98 RNA polymerase beta subunit
RNA_pol_Rpb2_2       PF04561.9    190 seq138_BIOID50627    -           1342   1.6e-25   89.5   0.9   1   2   8.4e-11   1.9e-07   30.5   0.0     1    74   151   225   151   276 0.82 RNA polymerase Rpb2, domain 2
RNA_pol_Rpb2_2       PF04561.9    190 seq138_BIOID50627    -           1342   1.6e-25   89.5   0.9   2   2   1.9e-18   4.4e-15   55.4   0.0    80   190   340   454   329   454 0.88 RNA polymerase Rpb2, domain 2
Hydrolase_3          PF08282.7    254 seq139_BIOID50627    -            271   8.8e-16   58.1   0.0   1   1   6.6e-18   4.5e-14   52.5   0.0     1   229    10   233    10   241 0.76 haloacid dehalogenase-like hydrolase
S6PP                 PF05116.8    247 seq139_BIOID50627    -            271   7.7e-08   31.8   0.0   1   1   5.5e-09   3.7e-05   23.0   0.0   119   245   144   267   119   268 0.76 Sucrose-6F-phosphate phosphohydrolase
Sugar_tr             PF00083.19   451 seq142_BIOID50627    -            491  3.2e-145  484.0  30.1   1   1  5.2e-149  3.6e-145  483.8  20.8     2   451    14   478    13   478 0.97 Sugar (and other) transporter
MFS_1                PF07690.11   354 seq142_BIOID50627    -            491   1.6e-29  102.7  65.0   1   2   1.3e-26   8.9e-23   80.4  25.3     5   344    29   413    17   415 0.78 Major Facilitator Superfamily
MFS_1                PF07690.11   354 seq142_BIOID50627    -            491   1.6e-29  102.7  65.0   2   2   3.4e-13   2.3e-09   36.3  14.2     2   188   283   476   278   489 0.78 Major Facilitator Superfamily
Replicase            PF03090.12   137 seq143_BIOID50627    -            162     1e-35  122.4   0.0   1   1   8.6e-40   1.2e-35  122.2   0.0     2   137    29   162    28   162 0.98 Replicase family
Fimbrial             PF00419.15   145 seq145_BIOID50627    -            180   4.6e-13   49.4   0.7   1   1   4.2e-17   5.8e-13   49.1   0.5     2   143    31   178    30   180 0.79 Fimbrial protein
DUF2618              PF10940.3     40 seq146_BIOID50627    -             34   3.4e-09   36.1   4.0   1   1   2.5e-13   3.5e-09   36.1   2.8     3    31     5    33     3    34 0.93 Protein of unknown function (DUF2618)
HTH_17               PF12728.2     51 seq149_BIOID50627    -             93   1.1e-17   63.8   0.1   1   1   1.2e-21   1.6e-17   63.3   0.1     2    50     9    57     8    58 0.96 Helix-turn-helix domain
HTH_17               PF12728.2     51 seq150_BIOID50627    -             93   7.6e-14   51.6   0.0   1   1   7.3e-18     1e-13   51.2   0.0     2    50     9    57     8    58 0.94 Helix-turn-helix domain
DUF2886              PF11102.3    200 seq151_BIOID50627    -            214   7.7e-62  208.2   0.8   1   1   6.3e-66   8.6e-62  208.1   0.6     1   200    13   210    13   210 0.99 Protein of unknown function (DUF2886)
Phage_integrase      PF00589.17   173 seq154_BIOID50627    -            200   1.4e-15   57.3   0.3   1   1   1.3e-19   1.8e-15   56.8   0.2    16   166    33   183    21   188 0.89 Phage integrase family
Hpt                  PF01627.18    90 seq156_BIOID50627    -            890   2.1e-13   49.9   0.0   1   1   5.7e-16   3.9e-12   45.8   0.0     3    83   811   885   809   890 0.89 Hpt domain
HATPase_c            PF02518.21   111 seq156_BIOID50627    -            890   3.4e-11   42.7   0.0   1   1   1.2e-14   8.5e-11   41.4   0.0     1   109   565   675   565   677 0.94 Histidine kinase-, DNA gyrase B-, and HSP90-like ATPase
PfkB                 PF00294.19   301 seq157_BIOID50627    -            307   2.4e-76  256.6   0.1   1   1     2e-80   2.7e-76  256.4   0.1     2   299     3   298     2   300 0.97 pfkB family carbohydrate kinase
CSD                  PF00313.17    66 seq159_BIOID50627    -             70   9.7e-32  108.4   0.2   1   1   7.7e-36   1.1e-31  108.3   0.1     1    65     5    69     5    70 0.98 'Cold-shock' DNA-binding domain
Porin_1              PF00267.16   337 seq160_BIOID50627    -            387  5.6e-134  446.5  30.3   1   1  9.4e-138  6.4e-134  446.3  21.0     1   337    27   387    27   387 0.98 Gram-negative porin
Porin_4              PF13609.1    311 seq160_BIOID50627    -            387     5e-16   58.9  49.2   1   1   1.2e-19   8.3e-16   58.2  32.5     6   304    12   357     6   366 0.78 Gram-negative porin
DDE_Tnp_1            PF01609.16   211 seq162_BIOID50627    -            419   3.3e-30  105.1   0.5   1   1     1e-33   4.6e-30  104.6   0.4     7   210   231   402   225   404 0.95 Transposase DDE domain
DDE_Tnp_1_3          PF13612.1    155 seq162_BIOID50627    -            419   8.7e-07   28.6   0.1   1   1   2.9e-10   1.3e-06   28.0   0.1     8   116   231   340   227   385 0.70 Transposase DDE domain
DDE_Tnp_1_6          PF13751.1    125 seq162_BIOID50627    -            419   1.3e-06   28.3   0.3   1   1   5.6e-10   2.6e-06   27.4   0.2    63   121   346   403   323   405 0.82 Transposase DDE domain
RTC                  PF01137.16   228 seq163_BIOID50627    -             76   3.9e-08   32.2   0.0   1   1   3.3e-12   4.4e-08   32.0   0.0   173   227    15    65     2    66 0.83 RNA 3'-terminal phosphate cyclase
DDE_Tnp_IS1          PF03400.8    131 seq164_BIOID50627    -            131   2.1e-76  254.1   0.2   1   1   1.7e-80   2.4e-76  253.9   0.1     1   131     2   131     2   131 0.99 IS1 transposase
Permease             PF02405.11   215 seq165_BIOID50627    -            381   4.3e-70  235.4  25.9   1   1   4.6e-74   6.3e-70  234.8  18.0     2   215   163   376   162   376 0.99 Permease
Fimbrial             PF00419.15   145 seq167_BIOID50627    -            179   4.7e-17   62.4   0.5   1   1   4.2e-21   5.8e-17   62.1   0.4     2   144    33   178    32   179 0.85 Fimbrial protein
UDG                  PF03167.14   152 seq168_BIOID50627    -            168   6.4e-26   90.5   0.0   1   1   5.2e-30   7.1e-26   90.3   0.0     5   151     7   159     3   163 0.91 Uracil DNA glycosylase superfamily
Phage_integrase      PF00589.17   173 seq169_BIOID50627    -            246     2e-27   95.8   0.0   1   1   2.2e-31     3e-27   95.2   0.0     2   171    44   217    43   219 0.89 Phage integrase family
Inositol_P           PF00459.20   271 seq171_BIOID50627    -            246   5.8e-58  196.2   0.0   1   1     5e-62   6.9e-58  195.9   0.0     8   253     4   238     1   243 0.86 Inositol monophosphatase family
DsbC                 PF11412.3    117 seq172_BIOID50627    -            565   3.4e-36  123.5   0.3   1   1   2.7e-39   6.2e-36  122.6   0.2     2   115    28   138    27   140 0.97 Disulphide bond corrector protein DsbC
DsbD                 PF02683.10   211 seq172_BIOID50627    -            565   5.7e-20   71.7  19.7   1   1   4.1e-23   9.3e-20   71.0  13.7     2   209   171   376   170   378 0.83 Cytochrome C biogenesis protein transmembrane region
Thioredoxin_7        PF13899.1     82 seq172_BIOID50627    -            565   2.6e-13   49.6   0.1   1   1     2e-16   4.5e-13   48.9   0.1     6    81   459   536   454   537 0.81 Thioredoxin-like
Thioredoxin_2        PF13098.1    112 seq172_BIOID50627    -            565   5.2e-13   49.0   0.0   1   1   5.4e-16   1.2e-12   47.8   0.0     2   112   465   560   464   560 0.87 Thioredoxin-like domain
DsbD_2               PF13386.1    199 seq172_BIOID50627    -            565   2.4e-10   40.3  25.8   1   1     1e-13   2.4e-10   40.3  17.9     2   182   170   355   169   375 0.75 Family description
Thioredoxin          PF00085.15   104 seq172_BIOID50627    -            565   1.3e-08   34.3   0.0   1   1   9.8e-12   2.2e-08   33.5   0.0     9   101   458   560   451   563 0.66 Thioredoxin
rve                  PF00665.21   120 seq173_BIOID50627    -            301   6.8e-23   80.9   0.1   1   1   3.4e-26   1.6e-22   79.7   0.0     3   119   123   243   121   244 0.96 Integrase core domain
rve_3                PF13683.1     67 seq173_BIOID50627    -            301   1.4e-17   62.8   0.1   1   1   9.9e-21   4.5e-17   61.2   0.0     2    67   216   281   215   281 0.98 Integrase core domain
HTH_21               PF13276.1     60 seq173_BIOID50627    -            301   8.8e-17   60.7   2.0   1   1   8.3e-19   3.8e-15   55.5   0.4     6    57    49   106    45   109 0.79 HTH-like domain
Abi                  PF02517.11    92 seq174_BIOID50627    -            217     6e-16   58.2   5.3   1   1   4.4e-20     6e-16   58.2   3.7     5    87   121   207   117   211 0.90 CAAX protease self-immunity
BPL_LplA_LipB        PF03099.14   125 seq175_BIOID50627    -            213     1e-18   67.4   0.0   1   1   1.1e-22   1.4e-18   66.9   0.0    15   125    57   159    47   159 0.85 Biotin/lipoate A/B protein ligase family
PemK                 PF02452.12   110 seq176_BIOID50627    -            116   4.5e-20   71.7   0.0   1   1   3.7e-24     5e-20   71.6   0.0     1   109     8   114     8   115 0.92 PemK-like protein
DDE_Tnp_Tn3          PF01526.12   388 seq177_BIOID50627    -           1007  1.6e-149  497.6   0.0   1   1  3.5e-153  2.4e-149  497.0   0.0     1   388   592   981   592   981 1.00 Tn3 transposase DDE domain
DUF4158              PF13700.1    166 seq177_BIOID50627    -           1007     7e-52  175.1   0.6   1   1   2.3e-55   1.6e-51  173.9   0.4     1   166    10   179    10   179 0.96 Domain of unknown function (DUF4158)
DDE_Tnp_IS66_C       PF13817.1     39 seq178_BIOID50627    -             52   4.6e-18   64.8   0.0   1   1     4e-22   5.5e-18   64.5   0.0     1    39    10    48    10    48 0.98 IS66 C-terminal element
Potass_KdpF          PF09604.5     25 seq179_BIOID50627    -             67   1.4e-05   24.6   8.1   1   1     1e-09   1.4e-05   24.6   5.6     2    25    44    67    43    67 0.96 F subunit of K+-transporting ATPase (Potass_KdpF)
Trp_Tyr_perm         PF03222.8    394 seq180_BIOID50627    -            403  2.7e-143  477.4  30.8   1   1  4.4e-147    3e-143  477.2  21.3     2   393     2   390     1   391 0.99 Tryptophan/tyrosine permease family
Aa_trans             PF01490.13   410 seq180_BIOID50627    -            403   8.9e-11   40.7  21.0   1   1   1.3e-14   8.9e-11   40.7  14.6     6   248     6   236     1   239 0.82 Transmembrane amino acid transporter protein
RadC                 PF04002.10   123 seq181_BIOID50627    -            158   1.8e-48  163.1   0.1   1   1   1.7e-52   2.3e-48  162.8   0.1     2   123    37   158    36   158 0.98 RadC-like JAB domain
OEP                  PF02321.13   188 seq182_BIOID50627    -            478   5.9e-32  110.6  24.3   1   2   3.8e-23   5.2e-19   68.4   6.2     3   188    69   266    67   266 0.96 Outer membrane efflux protein
OEP                  PF02321.13   188 seq182_BIOID50627    -            478   5.9e-32  110.6  24.3   2   2     5e-17   6.9e-13   48.4   5.1     7   188   293   473   287   473 0.92 Outer membrane efflux protein
TnpB_IS66            PF05717.8    108 seq184_BIOID50627    -            115   3.8e-42  142.0   0.0   1   1     3e-46   4.1e-42  141.8   0.0     2   104     7   107     6   111 0.97 IS66 Orf2 like protein
IncFII_repA          PF02387.10   281 seq188_BIOID50627    -            132   1.6e-12   47.0   0.1   1   1   1.4e-16   1.9e-12   46.8   0.0   101   225     1   123     1   129 0.82 IncFII RepA protein family
DUF1722              PF08349.6    117 seq190_BIOID50627    -            169   6.7e-38  129.0   0.1   1   1     6e-42   8.3e-38  128.7   0.0     1   116    41   157    41   158 0.98 Protein of unknown function (DUF1722)
DUF883               PF05957.8     94 seq192_BIOID50627    -            113   6.8e-27   93.5   1.2   1   1   5.9e-31   8.1e-27   93.3   0.9     1    94    19   111    19   111 0.97 Bacterial protein of unknown function (DUF883)
HTH_19               PF12844.2     64 seq193_BIOID50627    -            139     5e-11   42.3   0.0   1   1   2.2e-14     1e-10   41.4   0.0     4    60    83   138    81   139 0.93 Helix-turn-helix domain
HTH_3                PF01381.17    55 seq193_BIOID50627    -            139   2.2e-10   40.0   0.0   1   1   7.8e-14   3.5e-10   39.4   0.0     2    53    84   134    83   136 0.93 Helix-turn-helix
HTH_26               PF13443.1     63 seq193_BIOID50627    -            139   5.2e-07   29.6   0.0   1   1   2.1e-10   9.7e-07   28.7   0.0     2    57    83   136    82   139 0.94 Cro/C1-type HTH DNA-binding domain
Histone_HNS          PF00816.16    93 seq195_BIOID50627    -            137   1.1e-19   70.5   6.3   1   1     1e-23   1.4e-19   70.2   3.8     2    91    25   127    24   130 0.91 H-NS histone family
Phosphorylase        PF00343.15   713 seq199_BIOID50627    -            797         0 1151.7   0.7   1   1         0         0 1151.5   0.2     1   712    91   796    91   797 0.99 Carbohydrate phosphorylase
FlhD                 PF05247.8    104 seq203_BIOID50627    -            116   3.8e-45  152.0   4.6   1   1   3.2e-49   4.4e-45  151.8   3.2     1   102     1   102     1   104 0.98 Flagellar transcriptional activator (FlhD)
RNase_T              PF00929.19   164 seq205_BIOID50627    -            215   9.4e-37  126.7   0.1   1   1   7.9e-41   1.1e-36  126.5   0.0     1   164    20   194    20   194 0.96 Exonuclease
Oxidored_q4          PF00507.14   102 seq206_BIOID50627    -            147   7.6e-27   92.9   1.1   1   1   5.5e-31   7.6e-27   92.9   0.8     2   102    26   125    25   125 0.95 NADH-ubiquinone/plastoquinone oxidoreductase, chain 3
DUF2057              PF09829.4    189 seq208_BIOID50627    -            220     8e-48  162.4   0.0   1   1   6.7e-52   9.1e-48  162.3   0.0     2   189    22   213    21   213 0.98 Uncharacterized protein conserved in bacteria (DUF2057)
HSP20                PF00011.16   102 seq210_BIOID50627    -            189   1.5e-28   98.5   0.2   1   1   1.6e-32   2.2e-28   97.9   0.2     1   102    85   188    85   188 0.96 Hsp20/alpha crystallin family
Endonuclease_1       PF04231.8    218 seq211_BIOID50627    -            236   1.7e-78  263.3   6.7   1   1   1.5e-82     2e-78  263.0   4.7    34   218    40   231    21   231 0.94 Endonuclease I
KdpA                 PF03814.10   552 seq212_BIOID50627    -            557  1.3e-244  812.2  29.5   1   1  1.1e-248  1.5e-244  812.0  20.4     1   552     9   557     9   557 0.99 Potassium-transporting ATPase A subunit
Helicase_C_2         PF13307.1    167 seq213_BIOID50627    -            761   4.9e-26   91.5   0.0   1   1   2.3e-29   7.7e-26   90.9   0.0     8   165   578   733   571   735 0.93 Helicase C-terminal domain
DEAD                 PF00270.24   173 seq213_BIOID50627    -            761   3.5e-09   36.2   0.1   1   1     2e-09   6.8e-06   25.5   0.0    12    78    88   153    73   171 0.74 DEAD/DEAH box helicase
DEAD_2               PF06733.10   174 seq213_BIOID50627    -            761   1.3e-08   34.3   0.0   1   1   6.7e-12   2.3e-08   33.5   0.0   103   167   245   308   195   314 0.87 DEAD_2
IlvB_leader          PF08049.6     32 seq214_BIOID50627    -             42   8.7e-20   70.0  12.1   1   1   6.4e-24   8.7e-20   70.0   8.4     1    32    11    42    11    42 1.00 IlvB leader peptide
GCS2                 PF04107.8    288 seq215_BIOID50627    -            372   3.6e-94  314.9   0.0   1   1   6.1e-98   8.3e-94  313.7   0.0     1   288    14   292    14   292 0.99 Glutamate-cysteine ligase family 2(GCS2)
Transposase_31       PF04754.7    205 seq216_BIOID50627    -            300   7.2e-81  270.3   0.3   1   1   7.4e-85     1e-80  269.8   0.2     1   203     7   207     7   209 0.98 Putative transposase, YhgA-like
Response_reg         PF00072.19   112 seq218_BIOID50627    -            239   2.6e-29  101.3   0.0   1   1   5.4e-33   3.7e-29  100.8   0.0     1   111     7   116     7   117 0.99 Response regulator receiver domain
Trans_reg_C          PF00486.23    77 seq218_BIOID50627    -            239   5.2e-23   80.6   0.0   1   1   2.1e-26   1.4e-22   79.2   0.0     2    77   157   232   156   232 0.98 Transcriptional regulatory protein, C terminal
EIID-AGA             PF03613.9    264 seq220_BIOID50627    -            263   9.9e-93  309.7   4.6   1   1   8.1e-97   1.1e-92  309.5   3.2     2   264     4   263     3   263 0.97 PTS system mannose/fructose/sorbose family IID component
HTH_1                PF00126.22    60 seq222_BIOID50627    -            336   2.4e-18   65.4   0.0   1   1   6.6e-22   4.5e-18   64.6   0.0     1    58    46   103    46   104 0.97 Bacterial regulatory helix-turn-helix protein, lysR family
LysR_substrate       PF03466.15   209 seq222_BIOID50627    -            336   2.6e-16   59.2   0.0   1   1   6.2e-20   4.3e-16   58.5   0.0    32   205   160   331   138   335 0.89 LysR substrate binding domain
OKR_DC_1             PF01276.15   417 seq223_BIOID50627    -            735  3.3e-199  661.5   0.0   1   1  8.8e-203    4e-199  661.2   0.0     1   417   112   554   112   554 0.99 Orn/Lys/Arg decarboxylase, major domain
OKR_DC_1_C           PF03711.10   137 seq223_BIOID50627    -            735   1.9e-53  180.0   0.2   1   1   1.2e-56   5.6e-53  178.5   0.1     1   135   579   710   579   712 0.98 Orn/Lys/Arg decarboxylase, C-terminal domain
OKR_DC_1_N           PF03709.10   115 seq223_BIOID50627    -            735   5.9e-24   84.2   0.0   1   1   2.4e-27   1.1e-23   83.3   0.0     1   115     7   106     7   106 0.99 Orn/Lys/Arg decarboxylase, N-terminal domain
Gp49                 PF05973.9     91 seq224_BIOID50627    -            113   5.5e-21   74.2   0.2   1   1   4.6e-25   6.3e-21   74.0   0.1     3    90    18   103    16   104 0.93 Phage derived protein Gp49-like (DUF891)
AAA_32               PF13654.1    509 seq225_BIOID50627    -            586   6.5e-18   64.5   0.0   1   1   1.3e-21     9e-18   64.0   0.0   322   469   140   286    68   322 0.85 AAA domain
Lon_C                PF05362.8    205 seq225_BIOID50627    -            586   3.8e-11   42.5   0.0   1   1     9e-15   6.1e-11   41.8   0.0   108   203   435   541   431   543 0.84 Lon protease (S16) C-terminal proteolytic domain
Pili_assembly_N      PF00345.15   122 seq226_BIOID50627    -            241   1.1e-40  138.0   0.1   1   1   2.7e-44   1.9e-40  137.3   0.0     1   121    37   156    37   157 0.91 Gram-negative pili assembly chaperone, N-terminal domain
Pili_assembly_C      PF02753.12    68 seq226_BIOID50627    -            241   9.5e-17   60.4   0.3   1   1   8.1e-20   5.6e-16   58.0   0.1     1    65   176   234   176   237 0.95 Gram-negative pili assembly chaperone, C-terminal domain
FMN_red              PF03358.10   152 seq227_BIOID50627    -            198   1.6e-14   53.5   0.0   1   1   4.8e-18   2.2e-14   53.1   0.0    14   144    13   143     2   149 0.82 NADPH-dependent FMN reductase
Flavodoxin_1         PF00258.20   143 seq227_BIOID50627    -            198   1.9e-11   44.0   0.1   1   1     7e-15   3.2e-11   43.2   0.0     1   132     6   125     6   135 0.82 Flavodoxin
Flavodoxin_2         PF02525.12   199 seq227_BIOID50627    -            198   1.1e-05   24.8   0.0   1   1   3.2e-09   1.5e-05   24.5   0.0     2   138     3   117     2   146 0.74 Flavodoxin-like fold
LysR_substrate       PF03466.15   209 seq228_BIOID50627    -            302   8.5e-34  116.3   0.0   1   1   1.7e-37   1.1e-33  115.9   0.0     4   206    91   290    88   292 0.96 LysR substrate binding domain
HTH_1                PF00126.22    60 seq228_BIOID50627    -            302   1.2e-19   69.6   0.6   1   1     4e-23   2.7e-19   68.5   0.4     3    59     7    63     5    64 0.96 Bacterial regulatory helix-turn-helix protein, lysR family
tRNA-synt_1e         PF01406.14   301 seq229_BIOID50627    -            461  4.5e-144  479.0   0.1   1   1  2.1e-147  5.7e-144  478.6   0.1     2   300    15   313    14   314 0.99 tRNA synthetases class I (C) catalytic domain
DALR_2               PF09190.6     63 seq229_BIOID50627    -            461     2e-26   91.9   1.7   1   1   7.1e-30     2e-26   91.9   1.2     1    63   341   402   341   402 0.99 DALR domain
tRNA-synt_1g         PF09334.6    391 seq229_BIOID50627    -            461   2.2e-16   59.4   1.6   1   2   3.9e-10   1.1e-06   27.5   0.1    13   112    35   133    29   147 0.82 tRNA synthetases class I (M)
tRNA-synt_1g         PF09334.6    391 seq229_BIOID50627    -            461   2.2e-16   59.4   1.6   2   2   3.1e-11   8.6e-08   31.1   0.1   312   373   251   311   231   317 0.85 tRNA synthetases class I (M)
tRNA-synt_1f         PF01921.13   360 seq229_BIOID50627    -            461   1.7e-07   30.1   0.0   1   1     2e-08   5.6e-05   21.8   0.0   276   317   261   301   214   329 0.85 tRNA synthetases class I (K)
tRNA-synt_1          PF00133.17   601 seq229_BIOID50627    -            461   1.1e-06   26.8   0.2   1   1   3.5e-09   9.5e-06   23.7   0.0   515   596   221   300   206   305 0.81 tRNA synthetases class I (I, L, M and V)
NAD_kinase           PF01513.16   285 seq230_BIOID50627    -            292   6.2e-73  244.9   0.0   1   1   5.2e-77     7e-73  244.7   0.0     2   284     8   271     7   272 0.98 ATP-NAD kinase
Na_H_antiport_1      PF06965.7    378 seq232_BIOID50627    -            388  1.1e-165  550.8  29.2   1   1  9.6e-170  1.3e-165  550.6  20.2     2   378     5   380     4   380 0.99 Na+/H+ antiporter 1
HlyD                 PF00529.15   306 seq233_BIOID50627    -            397   1.4e-80  270.8  14.4   1   1     4e-84   1.4e-80  270.8  10.0     1   306    64   361    64   361 0.99 HlyD family secretion protein
HlyD_2               PF12700.2    328 seq233_BIOID50627    -            397   4.6e-19   68.6   1.0   1   1   1.7e-22   5.9e-19   68.2   0.7     2   328    45   361    44   361 0.79 HlyD family secretion protein
HlyD_3               PF13437.1    105 seq233_BIOID50627    -            397     2e-12   47.2   4.5   1   1   1.5e-13   5.1e-10   39.5   0.2     2   105   176   290   175   290 0.89 HlyD family secretion protein
Biotin_lipoyl_2      PF13533.1     50 seq233_BIOID50627    -            397   7.2e-11   41.4   9.5   1   1   9.9e-11   3.4e-07   29.7   0.1     4    49    67   121    48   122 0.89 Biotin-lipoyl like
HOK_GEF              PF01848.11    43 seq234_BIOID50627    -             70   3.2e-19   67.8   4.6   1   1   2.8e-23   3.8e-19   67.6   3.2     1    43    24    66    24    66 0.99 Hok/gef family
Usher                PF00577.15   552 seq235_BIOID50627    -            838  1.7e-208  693.7  28.9   1   1  3.6e-212  1.7e-208  693.7  20.0     1   552   206   748   206   748 0.99 Type VII secretion system (T7SS), usher protein
PapC_N               PF13954.1    146 seq235_BIOID50627    -            838   1.4e-47  160.7   0.1   1   1   6.9e-51   3.1e-47  159.6   0.0     1   146    43   192    43   192 0.98 PapC N-terminal domain
PapC_C               PF13953.1     68 seq235_BIOID50627    -            838   5.1e-21   73.9   0.1   1   1   2.6e-24   1.2e-20   72.8   0.1     2    67   759   825   758   826 0.95 PapC C-terminal domain
Radical_SAM          PF04055.16   166 seq236_BIOID50627    -            457   3.7e-15   56.3   0.0   1   1     8e-19   5.4e-15   55.8   0.0     2   164    57   227    56   229 0.79 Radical SAM superfamily
HemN_C               PF06969.11    66 seq236_BIOID50627    -            457     4e-12   45.8   0.3   1   1   2.7e-15   1.8e-11   43.7   0.0     1    66   363   431   363   431 0.94 HemN C-terminal domain
GSH-S_ATP            PF02955.11   174 seq237_BIOID50627    -            316   7.6e-77  256.2   0.0   1   1   2.4e-80   1.1e-76  255.6   0.0     1   171   124   295   124   298 0.99 Prokaryotic glutathione synthetase, ATP-grasp domain
GSH-S_N              PF02951.9    119 seq237_BIOID50627    -            316   1.8e-48  163.1   0.0   1   1     6e-52   2.7e-48  162.5   0.0     1   119     2   120     2   120 0.99 Prokaryotic glutathione synthetase, N-terminal domain
RimK                 PF08443.6    190 seq237_BIOID50627    -            316   1.6e-11   43.9   0.0   1   1   4.8e-15   2.2e-11   43.4   0.0    18   156   135   277   131   309 0.81 RimK-like ATP-grasp domain
tRNA-synt_2c         PF01411.14   552 seq238_BIOID50627    -            876  3.4e-242  804.5   0.0   1   1  1.2e-245  5.3e-242  803.8   0.0     1   552     7   556     7   556 0.99 tRNA synthetases class II (A)
tRNA_SAD             PF07973.9     44 seq238_BIOID50627    -            876   9.7e-19   66.8   0.3   1   1   1.1e-21   5.2e-18   64.5   0.1     1    44   653   696   653   696 0.99 Threonyl and Alanyl tRNA synthetase second additional domain
DHHA1                PF02272.14    68 seq238_BIOID50627    -            876   5.3e-16   57.9   3.8   1   1   3.5e-19   1.6e-15   56.4   2.6     2    67   800   868   799   869 0.92 DHHA1 domain
Ald_Xan_dh_C2        PF02738.13   543 seq239_BIOID50627    -            956  2.7e-190  633.2   0.0   1   1  8.4e-194  3.8e-190  632.6   0.0    17   543   363   893   351   893 0.98 Molybdopterin-binding domain of aldehyde dehydrogenase
Ald_Xan_dh_C         PF01315.17   111 seq239_BIOID50627    -            956   4.4e-31  107.1   0.0   1   1   1.9e-34   8.9e-31  106.1   0.0     2   111   187   298   186   298 0.96 Aldehyde oxidase and xanthine dehydrogenase, a/b hammerhead domain
Fer2_2               PF01799.15    75 seq239_BIOID50627    -            956   7.1e-13   48.1   0.0   1   1   4.3e-16     2e-12   46.7   0.0     1    73    73   145    73   147 0.97 [2Fe-2S] binding domain
Acyl_CoA_thio        PF02551.10   132 seq241_BIOID50627    -            286   9.1e-69  229.0   0.0   1   2     3e-17   2.1e-13   49.9   0.0     5   126    21   103    17   115 0.89 Acyl-CoA thioesterase
Acyl_CoA_thio        PF02551.10   132 seq241_BIOID50627    -            286   9.1e-69  229.0   0.0   2   2   3.2e-55   2.2e-51  172.8   0.0     2   132   148   281   147   281 0.99 Acyl-CoA thioesterase
4HBT_3               PF13622.1    256 seq241_BIOID50627    -            286   7.4e-40  137.2   0.1   1   1   1.3e-43     9e-40  136.9   0.1    10   255    32   281    25   282 0.84 Thioesterase-like superfamily
Sulfatase            PF00884.18   379 seq242_BIOID50627    -            763   2.1e-25   89.4   0.1   1   1   2.1e-29   2.9e-25   88.9   0.0     2   333   163   477   162   561 0.82 Sulfatase
PDT                  PF00800.13   182 seq243_BIOID50627    -            386   3.8e-60  202.4   0.2   1   1   8.3e-64   5.6e-60  201.8   0.1     1   180   106   286   106   288 0.96 Prephenate dehydratase
CM_2                 PF01817.16    81 seq243_BIOID50627    -            386   1.9e-22   79.0   2.0   1   1   6.3e-26   4.3e-22   77.8   1.4     1    80    11    90    11    91 0.99 Chorismate mutase type II
RepB-RCR_reg         PF10723.4     85 seq244_BIOID50627    -             85   2.6e-37  126.2   1.6   1   1   2.1e-41   2.8e-37  126.1   1.1     1    84     1    84     1    85 0.99 Replication regulatory protein RepB
TonB                 PF03544.9     79 seq246_BIOID50627    -            253     1e-19   70.4   0.1   1   1   7.3e-24     1e-19   70.4   0.0     2    71   174   244   173   247 0.91 Gram-negative bacterial tonB protein
ABC_tran             PF00005.22   118 seq249_BIOID50627    -            343   2.1e-27   95.6   0.0   1   1   1.3e-30   4.4e-27   94.6   0.0     1   118    45   169    45   169 0.95 ABC transporter
NIL                  PF09383.5     76 seq249_BIOID50627    -            343   7.6e-23   79.7   0.0   1   1   4.6e-26   1.6e-22   78.7   0.0     4    76   268   340   266   340 0.98 NIL domain
AAA_21               PF13304.1    303 seq249_BIOID50627    -            343   1.3e-12   48.1   0.1   1   1   1.8e-11     6e-08   32.8   0.0   220   298   124   200    87   205 0.84 AAA domain
DUF177               PF02620.12   119 seq250_BIOID50627    -            173   4.8e-23   81.3   0.7   1   1   5.4e-27   7.4e-23   80.7   0.5     1   119    61   171    61   171 0.90 Uncharacterized ACR, COG1399
BPD_transp_1         PF00528.17   185 seq251_BIOID50627    -            298   4.6e-31  107.6  13.3   1   1     2e-34   1.4e-30  106.0   6.4     1   182   111   292   111   295 0.97 Binding-protein-dependent transport system inner membrane component
OppC_N               PF12911.2     56 seq251_BIOID50627    -            298   9.4e-09   34.4   0.5   1   1   1.4e-12   9.4e-09   34.4   0.3    12    56    27    71    24    71 0.94 N-terminal TM domain of oligopeptide transport permease C
DDE_Tnp_IS66         PF03050.9    271 seq252_BIOID50627    -            511   1.2e-99  332.8   0.1   1   1  3.4e-103   1.2e-99  332.8   0.1     1   271   175   462   175   462 0.98 Transposase IS66 family
DDE_Tnp_IS66_C       PF13817.1     39 seq252_BIOID50627    -            511   1.8e-18   66.1   0.0   1   1   1.4e-21   4.7e-18   64.8   0.0     1    39   468   506   468   506 0.98 IS66 C-terminal element
HTH_Tnp_IS66         PF13005.2     59 seq252_BIOID50627    -            511   1.5e-17   62.9   1.1   1   1   8.8e-21     3e-17   62.0   0.8     4    59   116   169   113   169 0.96 putative Helix-turn-helix domain of transposase IS66
LZ_Tnp_IS66          PF13007.2     78 seq252_BIOID50627    -            511     1e-14   54.7   4.9   1   1   9.8e-18   3.3e-14   53.1   3.4     1    77    38   110    38   111 0.88 Transposase C of IS166 homeodomain
MFS_1                PF07690.11   354 seq253_BIOID50627    -            475   2.2e-51  174.6  57.0   1   1   1.3e-50   9.2e-47  159.3  33.5     2   353    17   406    16   407 0.89 Major Facilitator Superfamily
MFS_3                PF05977.8    524 seq253_BIOID50627    -            475   6.3e-07   27.7  26.6   1   1   1.8e-08   0.00012   20.2   7.9    30   176    31   172    10   192 0.83 Transmembrane secretion effector
DUF328               PF03883.9    237 seq254_BIOID50627    -            258  9.4e-100  332.6   0.0   1   1  7.8e-104   1.1e-99  332.4   0.0     1   237     1   245     1   245 0.99 Protein of unknown function (DUF328)
GATase               PF00117.23   192 seq257_BIOID50627    -            187   1.8e-61  206.8   0.0   1   1   2.9e-65     2e-61  206.7   0.0     1   190     3   186     3   187 0.96 Glutamine amidotransferase class-I
Peptidase_C26        PF07722.8    217 seq257_BIOID50627    -            187   6.9e-10   38.6   0.0   1   1   1.4e-13   9.6e-10   38.1   0.0   104   217    70   170    49   170 0.87 Peptidase C26
TPP_enzyme_N         PF02776.13   172 seq258_BIOID50627    -            562   1.5e-59  200.1   0.3   1   1   2.1e-62   9.5e-59  197.6   0.0     2   168    14   179    13   183 0.98 Thiamine pyrophosphate enzyme, N-terminal TPP binding domain
TPP_enzyme_C         PF02775.16   153 seq258_BIOID50627    -            562   3.7e-49  166.1   0.1   1   1   2.2e-52   9.9e-49  164.7   0.1     1   153   390   538   390   538 0.97 Thiamine pyrophosphate enzyme, C-terminal TPP binding domain
TPP_enzyme_M         PF00205.17   137 seq258_BIOID50627    -            562   2.7e-43  146.8   1.4   1   1   2.8e-46   1.3e-42  144.6   0.3     1   137   201   334   201   334 0.98 Thiamine pyrophosphate enzyme, central domain
SBP_bac_1            PF01547.20   314 seq259_BIOID50627    -            430   1.1e-38  133.6   3.6   1   1   2.1e-42   1.5e-38  133.2   2.5     7   310    43   325    36   329 0.88 Bacterial extracellular solute-binding protein
SBP_bac_8            PF13416.1    281 seq259_BIOID50627    -            430   3.7e-30  105.5   9.4   1   1   7.3e-34     5e-30  105.0   6.5     1   276    48   355    48   360 0.77 Bacterial extracellular solute-binding protein
PRK                  PF00485.13   194 seq260_BIOID50627    -            368   3.8e-13   49.3   0.0   1   1   5.3e-17   7.2e-13   48.4   0.0     1   148   142   296   142   306 0.87 Phosphoribulokinase / Uridine kinase family
MerR-DNA-bind        PF09278.6     65 seq261_BIOID50627    -            154     7e-15   55.0   0.1   1   1   2.6e-18   1.2e-14   54.3   0.0     2    65    55   119    54   119 0.96 MerR, DNA binding
MerR                 PF00376.18    38 seq261_BIOID50627    -            154   4.6e-14   51.5   0.3   1   1   2.5e-17   1.1e-13   50.3   0.1     1    38    13    49    13    49 0.98 MerR family regulatory protein
MerR_1               PF13411.1     69 seq261_BIOID50627    -            154   2.8e-12   46.1   0.0   1   1     1e-15   4.6e-12   45.4   0.0     2    65    13    76    12    78 0.96 MerR HTH family regulatory protein
polyprenyl_synt      PF00348.12   260 seq262_BIOID50627    -            323   3.7e-90  301.1   0.0   1   1   3.2e-94   4.4e-90  300.9   0.0     2   257    32   282    31   285 0.97 Polyprenyl synthetase
Plug                 PF07715.10   108 seq263_BIOID50627    -            719   7.8e-09   35.7   1.2   1   1   5.7e-13   7.8e-09   35.7   0.9    12   106    47   163    38   165 0.90 TonB-dependent Receptor Plug Domain
Phage_AlpA           PF05930.7     51 seq265_BIOID50627    -             68   5.9e-20   70.6   0.2   1   1   9.9e-24   6.8e-20   70.4   0.2     1    51    10    59    10    59 0.98 Prophage CP4-57 regulatory protein (AlpA)
HTH_17               PF12728.2     51 seq265_BIOID50627    -             68   2.8e-10   40.1   0.3   1   1     5e-14   3.4e-10   39.8   0.2     9    50    20    62    15    63 0.94 Helix-turn-helix domain
HlyD                 PF00529.15   306 seq266_BIOID50627    -            285   2.4e-46  158.3   5.7   1   2   1.3e-22   3.4e-19   69.1   1.6     1    78    43   120    43   128 0.92 HlyD family secretion protein
HlyD                 PF00529.15   306 seq266_BIOID50627    -            285   2.4e-46  158.3   5.7   2   2   2.1e-29   5.7e-26   91.4   0.1   139   302   127   278   118   282 0.92 HlyD family secretion protein
HlyD_2               PF12700.2    328 seq266_BIOID50627    -            285   6.2e-22   78.0   0.3   1   1   3.1e-25   8.5e-22   77.6   0.2    15   239    38   229    31   242 0.88 HlyD family secretion protein
HlyD_3               PF13437.1    105 seq266_BIOID50627    -            285   5.9e-19   68.2   0.1   1   1   1.3e-15   3.4e-12   46.4   0.0     1    82   153   232   153   248 0.90 HlyD family secretion protein
Biotin_lipoyl_2      PF13533.1     50 seq266_BIOID50627    -            285   3.1e-18   65.0   1.9   1   1   1.9e-18   5.1e-15   54.7   0.7     1    50    43    92    43   103 0.89 Biotin-lipoyl like
FlhC                 PF05280.6    176 seq267_BIOID50627    -            192   2.4e-87  290.7   0.0   1   1     2e-91   2.8e-87  290.6   0.0     1   174     1   174     1   176 0.99 Flagellar transcriptional activator (FlhC)
DrsE                 PF02635.10   117 seq268_BIOID50627    -            128   5.2e-27   94.1   0.1   1   1   4.3e-31   5.8e-27   94.0   0.1     1   117     1   128     1   128 0.96 DsrE/DsrF-like family
PhoU                 PF01895.14    88 seq269_BIOID50627    -            241   2.4e-34  117.4   9.6   1   2   8.1e-21   1.1e-16   60.9   1.5     2    86    26   111    25   113 0.96 PhoU domain
PhoU                 PF01895.14    88 seq269_BIOID50627    -            241   2.4e-34  117.4   9.6   2   2   5.7e-21   7.8e-17   61.3   0.6     1    87   128   212   128   213 0.91 PhoU domain
Pili_assembly_N      PF00345.15   122 seq270_BIOID50627    -            224   2.1e-39  133.9   1.2   1   1     1e-42   7.1e-39  132.2   0.1     1   121    19   141    19   142 0.94 Gram-negative pili assembly chaperone, N-terminal domain
Pili_assembly_C      PF02753.12    68 seq270_BIOID50627    -            224   7.7e-11   41.5   2.4   1   1   2.9e-14     2e-10   40.2   1.6     1    65   161   221   161   224 0.94 Gram-negative pili assembly chaperone, C-terminal domain
DUF2544              PF11245.3    230 seq272_BIOID50627    -            284  5.5e-111  369.3   2.3   1   1  4.7e-115  6.4e-111  369.0   1.6     1   230    44   284    44   284 0.99 Protein of unknown function (DUF2544)
DUF987               PF06174.6     66 seq273_BIOID50627    -             73   1.7e-44  149.0   1.1   1   1   1.4e-48   1.9e-44  148.8   0.8     1    66     1    66     1    66 0.99 Protein of unknown function (DUF987)
NadA                 PF02445.11   296 seq275_BIOID50627    -            347  7.8e-106  353.0   0.0   1   1  6.6e-110    9e-106  352.8   0.0     2   295    31   340    30   341 0.98 Quinolinate synthetase A protein
Alpha-amylase        PF00128.19   316 seq276_BIOID50627    -            283   6.3e-07   28.9   0.1   1   1   5.9e-11     8e-07   28.6   0.0    21    78   128   197   111   273 0.87 Alpha amylase, catalytic domain
BPD_transp_2         PF02653.11   267 seq277_BIOID50627    -            425   4.9e-58  196.0  28.1   1   1   7.1e-62   4.9e-58  196.0  19.5     3   267   112   398   110   398 0.99 Branched-chain amino acid transport system / permease component
DUF3382              PF11862.3    101 seq277_BIOID50627    -            425   1.5e-23   82.4   6.4   1   1   2.3e-27   1.5e-23   82.4   4.4     4   101     5   103     2   103 0.98 Domain of unknown function (DUF3382)
SmpB                 PF01668.13    68 seq278_BIOID50627    -            160   1.3e-29  101.6   0.0   1   1   1.5e-33   2.1e-29  100.9   0.0     2    67    13    78    12    80 0.96 SmpB protein
AP_endonuc_2         PF01261.19   211 seq280_BIOID50627    -            326   2.9e-14   52.7   0.1   1   1   3.2e-18   4.4e-14   52.1   0.1     1   201    41   219    41   229 0.91 Xylose isomerase-like TIM barrel
Caps_synth_GfcC      PF06251.6    229 seq282_BIOID50627    -            248   2.9e-79  265.3   0.4   1   1   2.4e-83   3.3e-79  265.1   0.3     1   228    21   247    21   248 0.99 Capsule biosynthesis GfcC
Transaldolase        PF00923.14   287 seq283_BIOID50627    -            317  2.1e-104  348.5   0.3   1   1  1.7e-108  2.3e-104  348.4   0.2     1   287    14   313    14   313 0.95 Transaldolase
AIRS_C               PF02769.17   153 seq284_BIOID50627    -            350   1.8e-35  122.1   0.0   1   1   3.9e-39   2.7e-35  121.5   0.0     2   148   182   344   181   349 0.96 AIR synthase related protein, C-terminal domain
AIRS                 PF00586.19    96 seq284_BIOID50627    -            350   2.6e-18   65.9   0.1   1   1   6.4e-22   4.4e-18   65.1   0.1     4    96    51   147    25   147 0.91 AIR synthase related protein, N-terminal domain
Ribosomal_S2         PF00318.15   211 seq285_BIOID50627    -            304   3.3e-85  284.4   0.0   1   1   2.9e-89   3.9e-85  284.2   0.0     1   211    72   288    72   288 0.99 Ribosomal protein S2
FAD_binding_7        PF03441.9    277 seq286_BIOID50627    -            472  4.3e-107  357.3   1.0   1   1  8.2e-111  5.6e-107  356.9   0.7     3   276   205   468   203   469 0.96 FAD binding domain of DNA photolyase
DNA_photolyase       PF00875.13   165 seq286_BIOID50627    -            472   4.4e-46  156.5   0.3   1   1   1.8e-49   1.2e-45  155.0   0.1     2   159     5   168     4   174 0.93 DNA photolyase
SspB                 PF04386.8    155 seq287_BIOID50627    -            165   2.8e-47  160.0   0.0   1   1   2.6e-51   3.5e-47  159.7   0.0     5   155     8   165     5   165 0.91 Stringent starvation protein B
Oxidored_q6          PF01058.17   131 seq288_BIOID50627    -            220   2.2e-22   78.9   0.2   1   1   2.2e-26     3e-22   78.5   0.1     4   129    64   170    62   172 0.82 NADH ubiquinone oxidoreductase, 20 Kd subunit
HTH_3                PF01381.17    55 seq289_BIOID50627    -             93   2.4e-13   49.5   0.0   1   1     1e-16   3.5e-13   49.0   0.0     1    51    36    86    36    89 0.96 Helix-turn-helix
HTH_31               PF13560.1     64 seq289_BIOID50627    -             93   3.3e-12   46.3   0.0   1   1   1.3e-15   4.4e-12   45.8   0.0     2    56    32    85    31    90 0.95 Helix-turn-helix domain
HTH_37               PF13744.1     80 seq289_BIOID50627    -             93   1.1e-11   44.3   0.0   1   1   3.8e-15   1.3e-11   44.0   0.0    12    73    25    85    14    89 0.90 Helix-turn-helix domain
HTH_19               PF12844.2     64 seq289_BIOID50627    -             93   7.7e-11   41.7   0.0   1   1   3.3e-14   1.1e-10   41.2   0.0     2    54    34    86    34    90 0.97 Helix-turn-helix domain
Glutaredoxin         PF00462.19    60 seq292_BIOID50627    -             81   7.9e-14   51.2   0.0   1   1   6.6e-18     9e-14   51.0   0.0     1    57     3    58     3    61 0.95 Glutaredoxin
AA_permease_2        PF13520.1    426 seq294_BIOID50627    -            445   1.4e-52  178.5  55.6   1   1   2.7e-56   1.8e-52  178.1  38.6     2   401    11   403    10   428 0.89 Amino acid permease
AA_permease          PF00324.16   479 seq294_BIOID50627    -            445     7e-35  120.1  50.8   1   1   1.7e-38   1.1e-34  119.4  35.2     2   421    15   405    14   429 0.88 Amino acid permease
UPF0102              PF02021.12    93 seq295_BIOID50627    -            131     2e-34  117.2   0.1   1   1   1.8e-38   2.4e-34  116.9   0.0     1    92    22   115    22   116 0.98 Uncharacterised protein family UPF0102
GSHPx                PF00255.14   108 seq296_BIOID50627    -            183   3.3e-46  154.9   0.0   1   1   3.1e-50   4.2e-46  154.6   0.0     3   107     7   111     5   112 0.97 Glutathione peroxidase
DUF258               PF03193.11   161 seq297_BIOID50627    -            350   2.6e-55  185.9   0.0   1   1     1e-58   3.5e-55  185.4   0.0     2   161   174   334   173   334 0.97 Protein of unknown function, DUF258
MMR_HSR1             PF01926.18   114 seq297_BIOID50627    -            350   2.3e-06   27.4   0.0   1   1   1.6e-09   5.3e-06   26.2   0.0     4    57   212   272   210   334 0.75 50S ribosome-binding GTPase
PFK                  PF00365.15   282 seq298_BIOID50627    -            340  1.5e-129  430.8   2.2   1   1  1.3e-133  1.8e-129  430.5   1.6     1   281    23   297    23   298 0.98 Phosphofructokinase
Fer4_14              PF13394.1    117 seq300_BIOID50627    -            223   3.9e-18   65.4   0.1   1   1   1.5e-21     7e-18   64.6   0.1     1   112    24   139    24   147 0.84 4Fe-4S single cluster domain
Radical_SAM          PF04055.16   166 seq300_BIOID50627    -            223   2.6e-10   40.5   0.2   1   1   8.9e-14     4e-10   39.9   0.1     2   139    26   181    25   196 0.82 Radical SAM superfamily
Fer4_12              PF13353.1    139 seq300_BIOID50627    -            223     2e-07   31.1   0.1   1   1   6.1e-11   2.8e-07   30.6   0.1     2    98    13   126    12   141 0.77 4Fe-4S single cluster domain
NAD_binding_2        PF03446.10   162 seq301_BIOID50627    -            292   6.5e-49  165.8   0.6   1   1   2.2e-52   1.5e-48  164.6   0.3     2   161     1   160     1   162 0.97 NAD binding domain of 6-phosphogluconate dehydrogenase
F420_oxidored        PF03807.12    96 seq301_BIOID50627    -            292   1.9e-07   31.2   0.2   1   1   1.3e-10   9.2e-07   29.0   0.1     1    93     2    92     2    94 0.81 NADP oxidoreductase coenzyme F420-dependent
MFS_2                PF13347.1    427 seq302_BIOID50627    -            466  2.1e-104  349.2  37.7   1   1  5.5e-108  2.5e-104  348.9  26.1     1   426    24   448    24   449 0.97 MFS/sugar transport protein
MFS_1                PF07690.11   354 seq302_BIOID50627    -            466   1.7e-09   36.8  43.9   1   1   3.7e-13   1.7e-09   36.8  30.4    12   326    38   361    33   393 0.73 Major Facilitator Superfamily
HlyD                 PF00529.15   306 seq303_BIOID50627    -            355   4.5e-40  137.7  26.1   1   1   1.9e-43   5.1e-40  137.5  18.1     2   306    47   339    46   339 0.97 HlyD family secretion protein
HlyD_2               PF12700.2    328 seq303_BIOID50627    -            355     2e-19   69.8   2.0   1   1     1e-22   2.8e-19   69.3   1.4    13   239    39   290    37   308 0.79 HlyD family secretion protein
HlyD_3               PF13437.1    105 seq303_BIOID50627    -            355     5e-18   65.2   0.1   1   1   1.8e-16   4.8e-13   49.2   0.0     2    97   214   319   213   326 0.86 HlyD family secretion protein
Biotin_lipoyl_2      PF13533.1     50 seq303_BIOID50627    -            355     4e-10   39.0   2.9   1   1   1.5e-13     4e-10   39.0   2.0     2    46    47    95    44   110 0.83 Biotin-lipoyl like
FMN_bind             PF04205.9     81 seq307_BIOID50627    -            206   2.6e-18   65.8   0.1   1   1     4e-22   5.5e-18   64.7   0.0     1    77    99   187    99   191 0.98 FMN-binding domain
Antitoxin-MazE       PF04014.13    47 seq308_BIOID50627    -             85   4.3e-05   23.0   0.0   1   1     4e-09   5.4e-05   22.6   0.0     1    46     7    51     7    52 0.95 Antidote-toxin recognition MazE
PRD                  PF00874.15    90 seq310_BIOID50627    -            426   4.4e-25   87.5   0.0   1   2   3.5e-13   4.8e-09   36.1   0.0     2    89   131   217   130   218 0.97 PRD domain
PRD                  PF00874.15    90 seq310_BIOID50627    -            426   4.4e-25   87.5   0.0   2   2   2.6e-17   3.5e-13   49.3   0.0     2    89   240   328   239   329 0.97 PRD domain
YagB_YeeU_YfjZ       PF06154.6    105 seq311_BIOID50627    -            105   2.7e-52  175.3   0.0   1   1   2.1e-56   2.9e-52  175.2   0.0     3   104     3   104     1   105 0.98 YagB/YeeU/YfjZ family
Acetyltransf_4       PF13420.1    155 seq313_BIOID50627    -            172   5.6e-22   78.2   0.0   1   1   3.2e-25   6.3e-22   78.0   0.0     1   152     3   154     3   157 0.92 Acetyltransferase (GNAT) domain
Acetyltransf_1       PF00583.19    83 seq313_BIOID50627    -            172   9.2e-18   63.9   0.0   1   1   8.2e-21   1.6e-17   63.1   0.0     2    82    57   136    56   137 0.95 Acetyltransferase (GNAT) family
Acetyltransf_3       PF13302.1    142 seq313_BIOID50627    -            172   7.9e-12   45.5   0.0   1   1   4.8e-15   9.5e-12   45.3   0.0     4   142     3   137     1   137 0.82 Acetyltransferase (GNAT) domain
Acetyltransf_7       PF13508.1     79 seq313_BIOID50627    -            172   5.5e-09   35.9   0.0   1   1   4.2e-12   8.1e-09   35.4   0.0     5    78    53   137    49   138 0.75 Acetyltransferase (GNAT) domain
Acetyltransf_10      PF13673.1    117 seq313_BIOID50627    -            172   6.1e-09   35.9   0.1   1   1   4.1e-12     8e-09   35.5   0.0     1   117    10   136    10   136 0.72 Acetyltransferase (GNAT) domain
FR47                 PF08445.5     86 seq313_BIOID50627    -            172     5e-09   35.6   0.0   1   1   4.5e-12   8.7e-09   34.9   0.0    26    80    84   139    79   144 0.91 FR47-like protein
Acetyltransf_9       PF13527.1    128 seq313_BIOID50627    -            172   3.2e-06   26.9   0.1   1   1   4.7e-09   9.2e-06   25.4   0.0     2   109     3   115     2   124 0.88 Acetyltransferase (GNAT) domain
Ecotin               PF03974.8    128 seq314_BIOID50627    -            169     3e-52  175.5   0.1   1   1   2.7e-56   3.7e-52  175.2   0.1     2   128    35   160    34   160 0.97 Ecotin
Fer4_11              PF13247.1     99 seq316_BIOID50627    -            180     8e-16   57.6  22.0   1   1   2.8e-14   3.5e-11   42.7   5.2     7    59    60   110    55   115 0.93 4Fe-4S dicluster domain
Fer4_9               PF13187.1     55 seq316_BIOID50627    -            180   1.1e-12   47.9  29.8   1   1   1.5e-10   1.9e-07   31.1   7.7     1    54    93   156    93   157 0.88 4Fe-4S dicluster domain
Fer4                 PF00037.22    24 seq316_BIOID50627    -            180   5.6e-13   47.7  42.8   1   1   4.1e-11   5.1e-08   32.0   2.2     2    23    88   109    87   110 0.91 4Fe-4S binding domain
Fer4_7               PF12838.2     52 seq316_BIOID50627    -            180   1.5e-12   47.5  33.9   1   1   2.2e-11   2.7e-08   33.9   7.8     1    52    93   156    93   156 0.74 4Fe-4S dicluster domain
Fer4_6               PF12837.2     24 seq316_BIOID50627    -            180   3.2e-12   45.6  41.1   1   1   2.8e-09   3.5e-06   26.5   2.0     2    23    87   108    86   109 0.92 4Fe-4S binding domain
Fer4_2               PF12797.2     22 seq316_BIOID50627    -            180   1.4e-11   43.5  37.6   1   1   6.6e-10   8.2e-07   28.4   1.6     7    22    91   106    84   106 0.85 4Fe-4S binding domain
Fer4_10              PF13237.1     52 seq316_BIOID50627    -            180   2.9e-10   39.6  45.0   1   1   1.6e-09     2e-06   27.4   8.9     6    52    60   105    55   105 0.91 4Fe-4S dicluster domain
Fer4_3               PF12798.2     15 seq316_BIOID50627    -            180   7.3e-07   29.1  44.6   1   3   0.00059      0.74   10.4   2.1     1    15    63    79    63    79 0.91 4Fe-4S binding domain
Fer4_3               PF12798.2     15 seq316_BIOID50627    -            180   7.3e-07   29.1  44.6   2   3   1.3e-05     0.016   15.6   4.8     1    15    94   108    94   108 0.98 4Fe-4S binding domain
Fer4_3               PF12798.2     15 seq316_BIOID50627    -            180   7.3e-07   29.1  44.6   3   3   1.3e-05     0.016   15.6   3.3     1    15   136   156   136   156 0.97 4Fe-4S binding domain
Fer4_4               PF12800.2     17 seq316_BIOID50627    -            180   2.5e-06   27.2  40.8   1   2   0.00026      0.33   11.3   3.5     2    14    15    27    14    29 0.93 4Fe-4S binding domain
Fer4_4               PF12800.2     17 seq316_BIOID50627    -            180   2.5e-06   27.2  40.8   2   2   1.2e-07   0.00015   21.7   2.5     1    17    91   107    91   107 0.93 4Fe-4S binding domain
Peptidase_U32        PF01136.14   233 seq317_BIOID50627    -            340   4.8e-62  208.8   0.0   1   1   4.5e-66   6.2e-62  208.4   0.0     3   232    85   339    83   340 0.94 Peptidase family U32
GnsAB                PF08178.6     54 seq319_BIOID50627    -             58   1.2e-31  108.0   6.6   1   1   9.4e-36   1.3e-31  107.8   4.6     1    54     2    55     2    55 1.00 GnsA/GnsB family
Lipocalin_2          PF08212.7    143 seq320_BIOID50627    -            177   5.6e-51  171.9   0.0   1   1   9.6e-55   6.5e-51  171.7   0.0     1   143    34   174    34   174 0.98 Lipocalin-like domain
Lipocalin            PF00061.18   144 seq320_BIOID50627    -            177   2.5e-09   37.1   0.0   1   1   4.9e-13   3.4e-09   36.7   0.0     2   139    41   171    40   175 0.86 Lipocalin / cytosolic fatty-acid binding protein family
EI24                 PF07264.6    219 seq322_BIOID50627    -            253   1.3e-52  178.2  20.7   1   1   1.1e-56   1.5e-52  178.0  14.4     1   219    11   232    11   232 0.96 Etoposide-induced protein 2.4 (EI24)
RNase_H              PF00075.19   132 seq323_BIOID50627    -            155   2.6e-41  140.9   0.0   1   1   2.1e-45   2.9e-41  140.8   0.0     2   131     3   141     2   142 0.92 RNase H
CRCB                 PF02537.10   117 seq325_BIOID50627    -            127   2.8e-29  101.2  12.7   1   1   2.3e-33   3.2e-29  101.0   8.8     2   116     6   118     5   119 0.95 CrcB-like protein
PmrD                 PF11183.3     82 seq326_BIOID50627    -             88   1.1e-46  156.3   0.8   1   1   9.1e-51   1.2e-46  156.2   0.5     1    82     1    82     1    82 1.00 Polymyxin resistance protein PmrD
DUF1040              PF06288.8     86 seq327_BIOID50627    -             89   1.6e-46  156.3   0.5   1   1   1.3e-50   1.8e-46  156.2   0.3     1    86     1    86     1    86 1.00 Protein of unknown function (DUF1040)
AAA_23               PF13476.1    202 seq328_BIOID50627    -            115     3e-09   37.4   0.2   1   1   2.4e-13   3.3e-09   37.2   0.1     7    71    11    77     6   108 0.73 AAA domain
Flg_bbr_C            PF06429.8     74 seq329_BIOID50627    -            547   7.8e-08   32.0   2.5   1   1   1.1e-11   7.8e-08   32.0   1.7    23    74   491   546   469   546 0.82 Flagellar basal body rod FlgEFG protein C-terminal
Flg_bb_rod           PF00460.15    31 seq329_BIOID50627    -            547   2.8e-05   23.5  11.0   1   1   4.2e-09   2.8e-05   23.5   7.6     1    31     5    35     5    35 0.97 Flagella basal body rod protein
AAA_2                PF07724.9    171 seq330_BIOID50627    -            949   4.2e-56  189.4   0.5   1   1   1.2e-54     1e-51  175.1   0.0     1   171   641   810   641   810 0.98 AAA domain (Cdc48 subfamily)
AAA                  PF00004.24   132 seq330_BIOID50627    -            949   3.6e-28   98.2   0.0   1   2   1.1e-18   9.3e-16   58.1   0.0     2   116   307   429   306   445 0.81 ATPase family associated with various cellular activities (AAA)
AAA                  PF00004.24   132 seq330_BIOID50627    -            949   3.6e-28   98.2   0.0   2   2   3.3e-12   2.8e-09   37.1   0.0     2   119   647   774   646   786 0.83 ATPase family associated with various cellular activities (AAA)
Clp_N                PF02861.15    53 seq330_BIOID50627    -            949   1.8e-25   88.5   1.7   1   2     3e-10   2.5e-07   30.3   0.4     1    51   123   171   123   173 0.94 Clp amino terminal domain
Clp_N                PF02861.15    53 seq330_BIOID50627    -            949   1.8e-25   88.5   1.7   2   2     2e-18   1.7e-15   56.5   0.0     4    53   199   248   196   248 0.93 Clp amino terminal domain
ClpB_D2-small        PF10431.4     81 seq330_BIOID50627    -            949   1.8e-21   75.6   0.1   1   1     9e-24   7.7e-21   73.6   0.0     1    79   816   894   816   896 0.97 C-terminal, D2-small domain, of ClpB protein
AAA_5                PF07728.9    139 seq330_BIOID50627    -            949   1.9e-17   63.1   0.2   1   1   1.3e-13   1.1e-10   41.2   0.0     2   124   646   766   645   776 0.84 AAA domain (dynein-related subfamily)
Sigma54_activat      PF00158.21   168 seq330_BIOID50627    -            949   6.1e-11   41.9   0.1   1   1   2.6e-10   2.3e-07   30.3   0.0    23   152   644   772   615   776 0.84 Sigma-54 interaction domain
DrsE                 PF02635.10   117 seq331_BIOID50627    -            119   1.4e-20   73.4   0.0   1   1   1.1e-24   1.6e-20   73.2   0.0     1   117     2   119     2   119 0.96 DsrE/DsrF-like family
DEAD_assoc           PF08494.6    187 seq333_BIOID50627    -           1538   4.1e-59  199.3   0.0   1   1   3.9e-62   1.3e-58  197.6   0.0     2   186   679   867   678   868 0.96 DEAD/H associated
DEAD                 PF00270.24   173 seq333_BIOID50627    -           1538   4.4e-28   97.7   0.0   1   1   3.2e-31   1.1e-27   96.4   0.0     1   167    31   218    31   224 0.88 DEAD/DEAH box helicase
Helicase_C           PF00271.26    78 seq333_BIOID50627    -           1538     2e-13   49.8   0.1   1   1   1.9e-16   6.6e-13   48.2   0.0    12    75   354   417   348   419 0.96 Helicase conserved C-terminal domain
ResIII               PF04851.10   184 seq333_BIOID50627    -           1538   2.3e-07   30.6   0.0   1   1   1.5e-10   5.1e-07   29.5   0.0    10   182    31   217    23   219 0.74 Type III restriction enzyme, res subunit
hemP                 PF10636.4     38 seq334_BIOID50627    -             63   2.7e-16   58.7   1.9   1   1     9e-20   1.2e-15   56.6   0.9     1    38    26    63    26    63 0.98 Hemin uptake protein hemP
LysR_substrate       PF03466.15   209 seq335_BIOID50627    -            317     4e-18   65.1   0.0   1   1     8e-22   5.5e-18   64.7   0.0     5   207   116   316   114   317 0.95 LysR substrate binding domain
HTH_1                PF00126.22    60 seq335_BIOID50627    -            317   1.2e-14   53.6   0.0   1   1   3.1e-18   2.1e-14   52.8   0.0     1    59    31    89    31    90 0.96 Bacterial regulatory helix-turn-helix protein, lysR family
Flavodoxin_NdrI      PF07972.6    122 seq336_BIOID50627    -            136   5.1e-47  158.6   0.0   1   1   4.3e-51   5.8e-47  158.4   0.0     1   122     5   123     5   123 0.97 NrdI Flavodoxin like
Peptidase_S24        PF00717.18    70 seq337_BIOID50627    -            139   1.7e-13   49.8   0.0   1   1   1.8e-17   2.5e-13   49.3   0.0     2    68    56   120    55   122 0.91 Peptidase S24-like
TniQ                 PF06527.6    136 seq338_BIOID50627    -            518     5e-08   33.1   0.3   1   1     7e-12   9.5e-08   32.2   0.2     6   136     4   150     1   150 0.77 TniQ
LrgA                 PF03788.9     96 seq339_BIOID50627    -            135   4.4e-29   99.9  10.2   1   1   4.3e-33   5.8e-29   99.5   7.1     1    94    24   117    24   119 0.98 LrgA family
DUF968               PF06147.6    200 seq340_BIOID50627    -            135   1.3e-50  172.0   0.3   1   1   1.1e-54   1.5e-50  171.8   0.2    83   200    15   132     2   132 0.92 Protein of unknown function (DUF968)
MGS                  PF02142.17    95 seq341_BIOID50627    -            155   4.5e-18   64.8   0.0   1   1   4.4e-22     6e-18   64.4   0.0     2    95    29   121    28   121 0.96 MGS-like domain
YccJ                 PF13993.1     69 seq343_BIOID50627    -             75   3.5e-42  142.2   2.1   1   1   2.9e-46   3.9e-42  142.0   1.5     1    69     7    75     7    75 0.99 YccJ-like protein
IncFII_repA          PF02387.10   281 seq345_BIOID50627    -            243   1.1e-87  293.6   0.0   1   1   8.6e-92   1.2e-87  293.5   0.0     3   244     9   243     1   243 0.98 IncFII RepA protein family
HATPase_c            PF02518.21   111 seq348_BIOID50627    -            450     2e-23   82.0   0.0   1   1   1.3e-26   5.7e-23   80.6   0.0     4   110   335   438   332   439 0.96 Histidine kinase-, DNA gyrase B-, and HSP90-like ATPase
HAMP                 PF00672.20    70 seq348_BIOID50627    -            450   1.4e-11   44.2   5.5   1   1   1.9e-14   8.8e-11   41.7   0.0     4    67   163   226   160   229 0.93 HAMP domain
HisKA                PF00512.20    68 seq348_BIOID50627    -            450   6.9e-11   41.8   0.1   1   1   3.4e-14   1.6e-10   40.7   0.1     2    66   234   291   233   293 0.89 His Kinase A (phospho-acceptor) domain
Phage_fiber_2        PF03406.8     44 seq349_BIOID50627    -            661   2.1e-21   75.1   6.7   1   1   4.5e-25   2.1e-21   75.1   4.6     1    44     7    50     7    50 0.98 Phage tail fibre repeat
Collar               PF07484.7     57 seq349_BIOID50627    -            661   7.3e-12   44.7   0.2   1   1   4.6e-15   2.1e-11   43.3   0.1     1    56   452   498   452   499 0.97 Phage Tail Collar Domain
Phage_fiber          PF03335.8     14 seq349_BIOID50627    -            661     2e-08   32.6  61.6   1   7   0.00026       1.2    8.9   1.5     1    14   515   528   515   528 0.88 Phage tail fibre repeat
Phage_fiber          PF03335.8     14 seq349_BIOID50627    -            661     2e-08   32.6  61.6   2   7   1.2e-05     0.053   13.0   2.6     1    14   547   560   547   560 0.92 Phage tail fibre repeat
Phage_fiber          PF03335.8     14 seq349_BIOID50627    -            661     2e-08   32.6  61.6   3   7   0.00011      0.49   10.1   0.8     2    12   562   572   561   574 0.88 Phage tail fibre repeat
Phage_fiber          PF03335.8     14 seq349_BIOID50627    -            661     2e-08   32.6  61.6   4   7     2e-05     0.091   12.3   3.4     1    14   596   609   596   609 0.92 Phage tail fibre repeat
Phage_fiber          PF03335.8     14 seq349_BIOID50627    -            661     2e-08   32.6  61.6   5   7   0.00026       1.2    8.9   1.7     2    12   611   621   610   622 0.89 Phage tail fibre repeat
Phage_fiber          PF03335.8     14 seq349_BIOID50627    -            661     2e-08   32.6  61.6   6   7   0.00022      0.99    9.1   0.8     2    11   620   629   619   630 0.86 Phage tail fibre repeat
Phage_fiber          PF03335.8     14 seq349_BIOID50627    -            661     2e-08   32.6  61.6   7   7   0.00025       1.2    8.9   0.9     2    13   629   640   628   641 0.87 Phage tail fibre repeat
Phage_CII            PF05269.6     91 seq350_BIOID50627    -            121   8.3e-43  144.1   0.5   1   1   9.1e-47   1.2e-42  143.6   0.3     1    89    30   118    30   120 0.97 Bacteriophage CII protein
PemK                 PF02452.12   110 seq351_BIOID50627    -            110   6.4e-25   87.3   0.0   1   1   5.1e-29     7e-25   87.2   0.0     1   109     2   108     2   109 0.92 PemK-like protein
Ribosomal_L32p       PF01783.18    56 seq353_BIOID50627    -             57   4.1e-19   68.3   0.9   1   1   3.3e-23   4.4e-19   68.2   0.7     1    56     2    57     2    57 0.98 Ribosomal L32p protein family
Cys_Met_Meta_PP      PF01053.15   386 seq355_BIOID50627    -            174   7.8e-48  162.5   0.0   1   1   1.3e-51     9e-48  162.3   0.0     1   173     8   171     8   173 0.97 Cys/Met metabolism PLP-dependent enzyme
DegT_DnrJ_EryC1      PF01041.12   363 seq355_BIOID50627    -            174   0.00015   20.8   0.0   1   1   3.6e-08   0.00025   20.1   0.0    24   141    53   170    44   171 0.84 DegT/DnrJ/EryC1/StrS aminotransferase family
Aminotran_4          PF01063.14   231 seq356_BIOID50627    -            269   4.1e-43  147.3   0.0   1   1   3.7e-47     5e-43  147.0   0.0     2   225    38   259    37   266 0.87 Aminotransferase class IV
LamB                 PF02264.10   398 seq359_BIOID50627    -            505  3.6e-133  444.3  13.2   1   1    7e-137  4.8e-133  443.9   9.1     1   398    97   505    97   505 0.98 LamB porin
Sugarporin_N         PF11471.3     60 seq359_BIOID50627    -            505   8.4e-06   25.2   5.0   1   1   1.2e-09   8.4e-06   25.2   3.5     2    58     2    57     1    60 0.83 Maltoporin periplasmic N-terminal extension
ECH                  PF00378.15   245 seq361_BIOID50627    -            714   8.8e-62  208.2   0.3   1   1   3.3e-65   1.5e-61  207.5   0.2     6   192    14   205    11   259 0.90 Enoyl-CoA hydratase/isomerase family
3HCDH_N              PF02737.13   180 seq361_BIOID50627    -            714   1.9e-57  193.6   0.1   1   1   9.1e-61   4.1e-57  192.6   0.0     2   179   311   489   310   490 0.98 3-hydroxyacyl-CoA dehydrogenase, NAD binding domain
3HCDH                PF00725.17    97 seq361_BIOID50627    -            714   2.2e-37  127.2   0.0   1   2   2.3e-32     1e-28   99.4   0.0     1    97   492   586   492   586 0.99 3-hydroxyacyl-CoA dehydrogenase, C-terminal domain
3HCDH                PF00725.17    97 seq361_BIOID50627    -            714   2.2e-37  127.2   0.0   2   2   9.3e-09   4.2e-05   23.7   0.0     3    85   618   703   618   711 0.89 3-hydroxyacyl-CoA dehydrogenase, C-terminal domain
Molybdopterin        PF00384.17   432 seq362_BIOID50627    -           1246  6.9e-167  555.4   0.0   1   1  1.2e-170  8.5e-167  555.1   0.0     1   432   108   832   108   832 0.99 Molybdopterin oxidoreductase
Molydop_binding      PF01568.16   109 seq362_BIOID50627    -           1246   6.5e-21   74.0   0.1   1   1   1.9e-24   1.3e-20   73.0   0.1     1   105  1086  1201  1086  1205 0.93 Molydopterin dinucleotide binding domain
DUF4137              PF13593.1    313 seq363_BIOID50627    -            332  4.9e-106  354.2  22.4   1   1    4e-110  5.5e-106  354.0  15.6     1   313     8   316     8   316 0.98 SBF-like CPA transporter family (DUF4137)
Multi_Drug_Res       PF00893.14    93 seq364_BIOID50627    -            121   5.5e-26   90.7  12.2   1   1   5.6e-30   7.6e-26   90.2   8.5     2    92     4    94     3    95 0.98 Small Multidrug Resistance protein
Glucosamine_iso      PF01182.15   199 seq374_BIOID50627    -            251   4.1e-19   68.9   0.0   1   1     4e-23   5.5e-19   68.5   0.0     4   198    30   226    28   227 0.81 Glucosamine-6-phosphate isomerases/6-phosphogluconolactonase
PAPS_reduct          PF01507.14   174 seq375_BIOID50627    -            302   8.7e-67  224.1   0.0   1   1   7.6e-71     1e-66  223.9   0.0     1   174    29   257    29   257 0.99 Phosphoadenosine phosphosulfate reductase family
DUF1219              PF06755.7    117 seq376_BIOID50627    -            107   8.1e-53  176.7   0.0   1   1   6.5e-57   8.9e-53  176.6   0.0     1   107     1   107     1   107 0.99 Protein of unknown function (DUF1219)
Usher                PF00577.15   552 seq377_BIOID50627    -            878  8.4e-222  737.6  26.5   1   1  2.3e-225    1e-221  737.3  18.4     1   552   208   790   208   790 0.99 Type VII secretion system (T7SS), usher protein
PapC_N               PF13954.1    146 seq377_BIOID50627    -            878     5e-47  159.0   0.0   1   1   2.8e-50   1.3e-46  157.7   0.0     2   146    48   194    47   194 0.98 PapC N-terminal domain
PapC_C               PF13953.1     68 seq377_BIOID50627    -            878   1.3e-27   95.0   0.1   1   1   1.1e-30   4.8e-27   93.2   0.1     1    67   800   865   800   866 0.97 PapC C-terminal domain
Aminotran_3          PF00202.16   339 seq379_BIOID50627    -            406  2.3e-124  414.5   0.0   1   1  4.1e-128  2.8e-124  414.2   0.0     3   338    29   347    27   348 0.99 Aminotransferase class-III
Aminotran_1_2        PF00155.16   363 seq379_BIOID50627    -            406   2.2e-06   26.7   0.0   1   1   5.5e-10   3.8e-06   25.9   0.0   104   306   155   338    75   373 0.81 Aminotransferase class I and II
IclR                 PF01614.13   129 seq380_BIOID50627    -            263   2.1e-49  166.3   0.4   1   1   1.9e-51   1.3e-47  160.6   0.0     2   128   129   254   128   255 0.98 Bacterial transcriptional regulator
HTH_IclR             PF09339.5     52 seq380_BIOID50627    -            263   5.4e-14   51.4   0.3   1   1   2.6e-17   1.8e-13   49.7   0.0     1    52    15    65    15    65 0.96 IclR helix-turn-helix domain
ABC_tran             PF00005.22   118 seq381_BIOID50627    -            263   9.4e-20   71.0   0.0   1   1   2.5e-23   1.7e-19   70.1   0.0     1   118    46   172    46   172 0.92 ABC transporter
AAA_21               PF13304.1    303 seq381_BIOID50627    -            263   1.2e-10   41.7   0.1   1   1     5e-11   3.4e-07   30.3   0.0   233   299   140   204   131   207 0.90 AAA domain
MFS_2                PF13347.1    427 seq383_BIOID50627    -            479  3.8e-128  427.4  39.0   1   1  3.1e-132  4.3e-128  427.2  27.0     1   426    29   450    28   451 0.97 MFS/sugar transport protein
N6_N4_Mtase          PF01555.13   231 seq384_BIOID50627    -            654   9.4e-44  149.4   3.3   1   1   1.6e-47   2.2e-43  148.2   2.3     1   215   142   462   142   482 0.77 DNA methylase
DUF412               PF04217.8    143 seq385_BIOID50627    -            151   9.2e-60  200.4   0.2   1   1   7.6e-64     1e-59  200.3   0.1     1   142    10   149    10   150 0.98 Protein of unknown function, DUF412
Ala_racemase_N       PF01168.15   217 seq386_BIOID50627    -            387     2e-23   83.0   0.0   1   1   1.8e-27   2.4e-23   82.7   0.0     1   216    33   263    33   264 0.88 Alanine racemase, N-terminal domain
DUF2699              PF10919.3     94 seq388_BIOID50627    -            149   3.2e-09   36.7   0.0   1   1   3.6e-13   4.9e-09   36.1   0.0     2    69    23    90    22   113 0.83 Protein of unknown function (DUF2699)
Nramp                PF01566.13   357 seq389_BIOID50627    -            412    3e-127  424.1  30.6   1   1  3.3e-131  4.6e-127  423.5  21.2     1   357    38   384    38   384 0.98 Natural resistance-associated macrophage protein
FliD_C               PF07195.7    239 seq390_BIOID50627    -            471   1.4e-56  191.4  22.0   1   1     3e-60   1.4e-56  191.4  15.3     1   239   224   454   224   454 0.98 Flagellar hook-associated protein 2 C-terminus
FliD_N               PF02465.13    99 seq390_BIOID50627    -            471   2.6e-25   88.5  12.6   1   1   5.6e-29   2.6e-25   88.5   8.7     1    99    10   107    10   107 0.95 Flagellar hook-associated protein 2 C-terminus
Flagellin_IN         PF07196.8     56 seq390_BIOID50627    -            471   9.6e-12   44.5   6.2   1   1   2.1e-15   9.6e-12   44.5   4.3     2    56   128   184   127   203 0.97 Flagellin hook IN motif
SDH_alpha            PF03313.10   283 seq391_BIOID50627    -            436   8.4e-73  244.7  15.8   1   1   6.1e-77   8.4e-73  244.7  11.0     4   281    52   429    48   433 0.97 Serine dehydratase alpha chain
Usher                PF00577.15   552 seq393_BIOID50627    -            826  3.2e-183  610.3  28.2   1   1  1.1e-186  4.8e-183  609.7  19.5     1   552   177   743   177   743 0.98 Type VII secretion system (T7SS), usher protein
PapC_N               PF13954.1    146 seq393_BIOID50627    -            826   4.9e-33  113.6   0.1   1   1   2.1e-36   9.6e-33  112.7   0.1     2   145    26   162    25   163 0.92 PapC N-terminal domain
PapC_C               PF13953.1     68 seq393_BIOID50627    -            826   2.6e-09   36.4   0.0   1   1   2.1e-12   9.7e-09   34.6   0.0     4    61   756   813   753   820 0.93 PapC C-terminal domain
APH                  PF01636.18   239 seq395_BIOID50627    -            328   1.7e-41  142.4   2.0   1   1   3.8e-45   2.6e-41  141.8   1.4     2   232    31   259    30   269 0.84 Phosphotransferase enzyme family
EcKinase             PF02958.15   293 seq395_BIOID50627    -            328   0.00012   21.2   0.0   1   1   2.9e-08    0.0002   20.5   0.0   197   280   176   252   149   258 0.80 Ecdysteroid kinase
MotA_ExbB            PF01618.11   139 seq396_BIOID50627    -            295   4.1e-06   26.3   0.6   1   1     3e-10   4.1e-06   26.3   0.4    29   135   136   239   116   242 0.88 MotA/TolQ/ExbB proton channel family
Flg_bb_rod           PF00460.15    31 seq397_BIOID50627    -            138   8.6e-13   47.5   0.2   1   1   1.5e-16   2.1e-12   46.3   0.2     1    31     9    39     9    39 0.98 Flagella basal body rod protein
Ldh_2                PF02615.9    335 seq398_BIOID50627    -            332  1.1e-143  477.9   0.0   1   1  8.9e-148  1.2e-143  477.7   0.0     1   334     1   331     1   332 0.99 Malate/L-lactate dehydrogenase
Exonuc_VII_L         PF02601.10   319 seq399_BIOID50627    -            456     5e-92  308.3   0.8   1   1   1.4e-95   6.5e-92  308.0   0.5     1   319   126   442   126   442 0.96 Exonuclease VII, large subunit
tRNA_anti_2          PF13742.1     99 seq399_BIOID50627    -            456   1.1e-34  118.1   0.1   1   1   1.3e-37   6.1e-34  115.7   0.0     1    99     9   104     9   104 0.98 OB-fold nucleic acid binding domain
tRNA_anti            PF01336.20    76 seq399_BIOID50627    -            456   1.1e-08   34.6   0.0   1   1   4.6e-12   2.1e-08   33.7   0.0     1    75    30   104    30   105 0.96 OB-fold nucleic acid binding domain
TetR_N               PF00440.18    47 seq401_BIOID50627    -            197   5.8e-13   48.1   0.1   1   1   9.6e-17   1.3e-12   47.0   0.0     2    46    22    66    21    67 0.96 Bacterial regulatory proteins, tetR family
AMP-binding          PF00501.23   418 seq402_BIOID50627    -            548  4.5e-101  338.1   0.0   1   1  7.9e-105  5.4e-101  337.8   0.0     1   418    52   464    52   464 0.94 AMP-binding enzyme
DUF4009              PF13193.1     41 seq402_BIOID50627    -            548   8.7e-11   40.9   0.3   1   1   3.6e-14   2.4e-10   39.5   0.1     1    28   506   533   506   544 0.90 Domain of unknown function (DUF4009)
KduI                 PF04962.7    262 seq403_BIOID50627    -            278   2.5e-41  141.3   0.2   1   1   2.2e-45     3e-41  141.1   0.2     8   261    31   273    24   274 0.89 KduI/IolB family
His_Phos_1           PF00300.17   158 seq404_BIOID50627    -            204   8.5e-38  129.8   0.2   1   1   7.4e-42     1e-37  129.5   0.1     1   156     3   155     3   157 0.96 Histidine phosphatase superfamily (branch 1)
YCII                 PF03795.9     95 seq407_BIOID50627    -            130   3.1e-29  100.8   0.0   1   1   5.4e-33   3.7e-29  100.6   0.0     2    95    34   127    33   127 0.99 YCII-related domain
DsrH                 PF04077.7     88 seq408_BIOID50627    -             95   4.7e-30  102.9   0.0   1   1   3.8e-34   5.2e-30  102.8   0.0     1    88     7    93     7    93 0.98 DsrH like protein
LysR_substrate       PF03466.15   209 seq409_BIOID50627    -            324   1.1e-39  135.6   1.0   1   1   5.8e-43     4e-39  133.7   0.1     3   204   116   321   114   324 0.94 LysR substrate binding domain
HTH_1                PF00126.22    60 seq409_BIOID50627    -            324   2.2e-21   75.2   0.8   1   1   6.2e-25   4.2e-21   74.3   0.5     1    60    31    90    31    90 0.98 Bacterial regulatory helix-turn-helix protein, lysR family
Resolvase            PF00239.16   141 seq412_BIOID50627    -            501   7.2e-23   80.8   2.7   1   1   3.4e-26   2.4e-22   79.2   1.9     1   138     8   163     8   166 0.84 Resolvase, N terminal domain
Recombinase          PF07508.8    102 seq412_BIOID50627    -            501   1.2e-12   47.7   0.1   1   1   4.7e-16   3.2e-12   46.4   0.0     5   102   192   285   188   285 0.94 Recombinase
EamA                 PF00892.15   126 seq413_BIOID50627    -            306   8.7e-26   90.3  38.9   1   2   9.2e-16   6.3e-12   45.5  11.0     1   124    21   137    21   138 0.80 EamA-like transporter family
EamA                 PF00892.15   126 seq413_BIOID50627    -            306   8.7e-26   90.3  38.9   2   2   2.2e-17   1.5e-13   50.7  10.4     1   124   160   292   160   294 0.93 EamA-like transporter family
TPT                  PF03151.11   153 seq413_BIOID50627    -            306   3.3e-07   29.9  24.7   1   1   6.3e-09   4.3e-05   23.0   8.5     1   149   151   290   151   291 0.90 Triose-phosphate Transporter family
CorA                 PF01544.13   292 seq414_BIOID50627    -             67   1.9e-13   49.9   2.1   1   1   1.7e-17   2.3e-13   49.7   1.5   246   292    20    63    17    63 0.94 CorA-like Mg2+ transporter protein
YebF                 PF13995.1     89 seq415_BIOID50627    -            122   4.1e-37  125.9   0.3   1   1   3.7e-41   5.1e-37  125.6   0.2     2    89    33   120    32   120 0.98 YebF-like protein
SMC_N                PF02463.14   220 seq416_BIOID50627    -            553   8.4e-19   67.5   0.0   1   1   2.4e-22   1.6e-18   66.5   0.0     1   217     1   511     1   514 0.94 RecF/RecN/SMC N terminal domain
AAA_23               PF13476.1    202 seq416_BIOID50627    -            553     2e-18   67.3   4.3   1   1   1.5e-19   9.9e-16   58.5   3.0     1   195     4   215     4   381 0.48 AAA domain
Peripla_BP_4         PF13407.1    258 seq417_BIOID50627    -            318     3e-43  147.9   6.6   1   1   5.4e-47   3.7e-43  147.6   4.6     1   243    26   274    26   287 0.91 Periplasmic binding protein domain
Peripla_BP_1         PF00532.16   279 seq417_BIOID50627    -            318   2.7e-16   59.4   0.1   1   1     5e-20   3.4e-16   59.1   0.1    15   224    37   253    25   298 0.84 Periplasmic binding proteins and sugar binding domain of LacI family
AlaDh_PNT_C          PF01262.16   168 seq419_BIOID50627    -            528   7.2e-57  191.4   1.4   1   1   2.4e-60   1.1e-56  190.9   1.0     2   168   165   329   164   329 0.98 Alanine dehydrogenase/PNT, C-terminal domain
AlaDh_PNT_N          PF05222.10   136 seq419_BIOID50627    -            528   2.1e-52  176.5   0.0   1   1   9.7e-56   4.4e-52  175.5   0.0     1   136    22   155    22   155 0.99 Alanine dehydrogenase/PNT, N-terminal domain
DUF3814              PF12769.2     87 seq419_BIOID50627    -            528   1.8e-37  127.2   7.5   1   1   9.8e-41   4.5e-37  125.9   4.8     3    87   445   527   443   527 0.96 Domain of unknown function (DUF3814)
Ribonuc_red_lgC      PF02867.10   537 seq420_BIOID50627    -            714  2.8e-151  504.6   0.0   1   1  2.8e-153  1.3e-149  499.1   0.0     1   537   175   694   175   694 0.96 Ribonucleotide reductase, barrel domain
RNR_N                PF08343.5     82 seq420_BIOID50627    -            714     3e-29  100.5   0.1   1   1   1.7e-32   7.8e-29   99.2   0.1     1    82    16    97    16    97 0.99 Ribonucleotide reductase N-terminal
Ribonuc_red_lgN      PF00317.16    83 seq420_BIOID50627    -            714   3.2e-12   45.9   0.0   1   1   1.8e-15     8e-12   44.6   0.0     2    82    99   171    98   172 0.95 Ribonucleotide reductase, all-alpha domain
DUF1283              PF06932.6     85 seq422_BIOID50627    -            113     1e-46  156.7   6.7   1   1   8.7e-51   1.2e-46  156.5   4.7     1    85    29   113    29   113 0.99 Protein of unknown function (DUF1283)
DUF940               PF06082.6    658 seq423_BIOID50627    -            698  5.3e-257  854.5   9.7   1   1  4.4e-261    6e-257  854.3   6.7     2   657    33   691    32   692 0.96 Bacterial putative lipoprotein (DUF940)
DUF606               PF04657.8    138 seq424_BIOID50627    -            149   2.7e-21   75.9  22.3   1   1   2.2e-25   3.1e-21   75.8  15.5     2   138     6   143     5   143 0.95 Protein of unknown function, DUF606
LrgB                 PF04172.11   215 seq426_BIOID50627    -            231   1.2e-82  276.2  15.2   1   1   9.7e-87   1.3e-82  276.0  10.6     1   215    12   226    12   226 0.99 LrgB-like family
IMS                  PF00817.15   148 seq427_BIOID50627    -            157   2.9e-37  127.6   0.0   1   1   2.6e-41   3.6e-37  127.3   0.0     1   143     5   146     5   149 0.96 impB/mucB/samB family
oligo_HPY            PF08352.7     64 seq428_BIOID50627    -            328   3.2e-18   65.7   0.4   1   1   1.3e-21   5.9e-18   64.8   0.3     1    64   236   300   236   300 0.98 Oligopeptide/dipeptide transporter, C-terminal region
ABC_tran             PF00005.22   118 seq428_BIOID50627    -            328   1.8e-16   60.4   0.0   1   1   5.6e-20   2.5e-16   59.9   0.0    10   118    63   185    49   185 0.77 ABC transporter
Antiterm             PF03589.8     95 seq429_BIOID50627    -            250   6.6e-51  170.2   0.6   1   2   8.1e-22   5.5e-18   64.7   0.0     2    95    15   107    14   107 0.92 Antitermination protein
Antiterm             PF03589.8     95 seq429_BIOID50627    -            250   6.6e-51  170.2   0.6   2   2   9.8e-33   6.7e-29   99.7   0.1     2    95   155   247   154   247 0.98 Antitermination protein
Alpha-amylase_C      PF02806.13    96 seq431_BIOID50627    -            361   3.2e-05   23.8   0.0   1   1   6.6e-09   9.1e-05   22.4   0.0     8    90   260   348   258   352 0.77 Alpha amylase, C-terminal all-beta domain
FUSC                 PF04632.7    650 seq432_BIOID50627    -            670    9e-163  543.0  49.1   1   1  1.5e-166    1e-162  542.8  34.1     1   649    20   662    20   663 0.98 Fusaric acid resistance protein family
FUSC_2               PF13515.1    128 seq432_BIOID50627    -            670   2.7e-16   59.5  13.2   1   1     4e-20   2.7e-16   59.5   9.2     1   125    33   163    31   166 0.86 Fusaric acid resistance protein-like
DUF179               PF02622.10   161 seq433_BIOID50627    -            211   4.9e-53  178.9   0.0   1   1   4.2e-57   5.8e-53  178.7   0.0     1   161    35   198    35   198 0.94 Uncharacterized ACR, COG1678
Amidohydro_1         PF01979.15   333 seq435_BIOID50627    -            457   2.1e-21   76.8   0.0   1   1   2.7e-25   3.7e-21   76.0   0.0     2   333    48   392    48   392 0.82 Amidohydrolase family
Sugar_tr             PF00083.19   451 seq437_BIOID50627    -            464  3.2e-138  460.9  29.0   1   1    8e-142  3.6e-138  460.7  20.1     1   449    18   449    18   451 0.97 Sugar (and other) transporter
MFS_1                PF07690.11   354 seq437_BIOID50627    -            464   5.7e-42  143.6  43.8   1   2     9e-34   4.1e-30  104.6  13.1     2   241    23   284    22   287 0.82 Major Facilitator Superfamily
MFS_1                PF07690.11   354 seq437_BIOID50627    -            464   5.7e-42  143.6  43.8   2   2   1.5e-16   6.7e-13   48.0  13.2     3   186   258   449   256   460 0.85 Major Facilitator Superfamily
Rnf-Nqr              PF02508.9    190 seq439_BIOID50627    -            231   7.9e-59  198.3   9.5   1   1   6.7e-63   9.1e-59  198.1   6.6     1   189     1   200     1   201 0.98 Rnf-Nqr subunit, membrane protein
DUF1471              PF07338.8     56 seq440_BIOID50627    -             91   1.2e-21   75.9   0.2   1   1   1.2e-25   1.7e-21   75.5   0.1     2    56    35    91    34    91 0.98 Protein of unknown function (DUF1471)
Complex1_49kDa       PF00346.14   272 seq441_BIOID50627    -            600  5.6e-120  399.3   0.0   1   1  1.1e-123  7.2e-120  398.9   0.0     1   272   329   600   329   600 1.00 Respiratory-chain NADH dehydrogenase, 49 Kd subunit
Complex1_30kDa       PF00329.14   103 seq441_BIOID50627    -            600   3.1e-34  117.2   0.0   1   1     9e-38   6.1e-34  116.2   0.0     4   103    62   171    59   171 0.95 Respiratory-chain NADH dehydrogenase, 30 Kd subunit
Multi_Drug_Res       PF00893.14    93 seq443_BIOID50627    -            109   6.2e-29  100.2   6.5   1   1   5.4e-33   7.4e-29   99.9   4.5     3    93     6    99     4    99 0.96 Small Multidrug Resistance protein
DUF2238              PF09997.4    143 seq444_BIOID50627    -            209   1.9e-59  199.0   1.1   1   1   1.9e-63   2.6e-59  198.5   0.8     1   143    41   182    41   182 0.99 Predicted membrane protein (DUF2238)
YjgP_YjgQ            PF03739.9    354 seq445_BIOID50627    -            366   2.6e-70  236.8   6.2   1   1   2.2e-74     3e-70  236.6   4.3     1   351     5   345     5   348 0.97 Predicted permease YjgP/YjgQ family
Orn_Arg_deC_N        PF02784.11   251 seq446_BIOID50627    -            420   1.1e-66  224.4   0.0   1   1   2.1e-70   1.4e-66  224.1   0.0     1   251    32   276    32   276 0.97 Pyridoxal-dependent decarboxylase, pyridoxal binding domain
Orn_DAP_Arg_deC      PF00278.17   116 seq446_BIOID50627    -            420   5.8e-22   77.4   0.0   1   1   1.4e-25   9.4e-22   76.8   0.0     1   115   279   396   279   397 0.95 Pyridoxal-dependent decarboxylase, C-terminal sheet domain
DUF1158              PF06643.6     82 seq447_BIOID50627    -             82   3.5e-48  161.7   8.7   1   1   2.8e-52   3.8e-48  161.5   6.0     1    82     1    82     1    82 0.99 Protein of unknown function (DUF1158)
BPD_transp_1         PF00528.17   185 seq450_BIOID50627    -            217   1.5e-20   73.4  20.1   1   1   1.1e-24   1.5e-20   73.4  14.0     2   181    32   216    27   217 0.85 Binding-protein-dependent transport system inner membrane component
DUF187               PF02638.10   401 seq451_BIOID50627    -            439  1.7e-173  576.5   0.1   1   1  1.4e-177    2e-173  576.3   0.1     1   401     3   431     3   431 0.99 Uncharacterised BCR, COG1649
AAA                  PF00004.24   132 seq452_BIOID50627    -            311   2.1e-14   53.7   0.1   1   1   4.5e-18   3.1e-14   53.1   0.0     1   131    77   224    77   225 0.85 ATPase family associated with various cellular activities (AAA)
NACHT                PF05729.7    167 seq452_BIOID50627    -            311   5.9e-07   29.1   0.0   1   1   1.3e-10   9.2e-07   28.4   0.0     2   154    76   226    75   239 0.80 NACHT domain
Transcrip_reg        PF01709.15   234 seq453_BIOID50627    -            238   1.3e-82  276.2   0.6   1   1   1.1e-86   1.5e-82  276.1   0.4     1   233     3   235     3   236 0.98 Transcriptional regulator
Xan_ur_permease      PF00860.15   389 seq454_BIOID50627    -            449   1.7e-88  296.6  48.3   1   1   1.6e-92   2.1e-88  296.3  33.5     1   388    26   409    26   410 0.99 Permease family
Ldh_1_N              PF00056.18   142 seq456_BIOID50627    -            312   2.9e-48  163.0   0.9   1   1   6.1e-52   4.1e-48  162.5   0.6     1   141     1   144     1   145 0.97 lactate/malate dehydrogenase, NAD binding domain
Ldh_1_C              PF02866.13   174 seq456_BIOID50627    -            312   7.4e-48  162.4   0.0   1   1   1.5e-51     1e-47  161.9   0.0     1   174   147   310   147   310 0.99 lactate/malate dehydrogenase, alpha/beta C-terminal domain
PRD                  PF00874.15    90 seq457_BIOID50627    -            278     1e-46  156.8   2.2   1   2   2.2e-29   1.5e-25   88.9   0.0     2    90    78   164    77   164 0.97 PRD domain
PRD                  PF00874.15    90 seq457_BIOID50627    -            278     1e-46  156.8   2.2   2   2   1.8e-22   1.2e-18   66.8   0.9     1    89   181   273   181   274 0.96 PRD domain
CAT_RBD              PF03123.10    59 seq457_BIOID50627    -            278   3.9e-25   87.1   0.8   1   1   1.1e-28   7.4e-25   86.3   0.6     1    57     3    59     3    61 0.96 CAT RNA binding domain
adh_short            PF00106.20   167 seq459_BIOID50627    -            253     3e-30  105.2   0.7   1   1   1.1e-33   4.8e-30  104.5   0.5     2   166     4   171     3   172 0.94 short chain dehydrogenase
adh_short_C2         PF13561.1    243 seq459_BIOID50627    -            253   5.2e-27   95.0   0.0   1   1   1.4e-30   6.2e-27   94.8   0.0     3   242     9   243     8   244 0.90 Enoyl-(Acyl carrier protein) reductase
KR                   PF08659.5    181 seq459_BIOID50627    -            253   6.5e-09   35.5   0.5   1   1   2.6e-12   1.2e-08   34.7   0.3     4   161     6   165     4   184 0.84 KR domain
Xan_ur_permease      PF00860.15   389 seq461_BIOID50627    -            448   1.2e-44  152.3  48.4   1   1   1.1e-48   1.5e-44  151.9  33.6     3   387    36   409    34   411 0.93 Permease family
HTH_20               PF12840.2     61 seq462_BIOID50627    -            107   1.5e-15   56.6   0.7   1   1   4.7e-19   2.2e-15   56.1   0.5     2    61     8    69     3    69 0.95 Helix-turn-helix domain
HTH_5                PF01022.15    47 seq462_BIOID50627    -            107   1.5e-05   24.4   0.5   1   1     6e-09   2.7e-05   23.6   0.3     2    42    16    59    15    64 0.85 Bacterial regulatory protein, arsR family
ACR_tran             PF00873.14  1021 seq463_BIOID50627    -           1049         0 1473.8  17.9   1   1         0         0 1473.6  12.4     1  1021     1  1030     1  1030 1.00 AcrB/AcrD/AcrF family
YecM                 PF06185.7    186 seq466_BIOID50627    -            190   2.6e-77  258.1   0.0   1   1   2.2e-81     3e-77  257.9   0.0     2   186     8   187     7   187 0.98 YecM protein
HTH_1                PF00126.22    60 seq468_BIOID50627    -            301     5e-16   58.0   0.0   1   1   1.5e-19     1e-15   57.0   0.0     2    60     9    67     8    67 0.97 Bacterial regulatory helix-turn-helix protein, lysR family
LysR_substrate       PF03466.15   209 seq468_BIOID50627    -            301   4.8e-11   42.0   0.0   1   1   9.5e-15   6.5e-11   41.6   0.0     9   200    98   287    92   290 0.94 LysR substrate binding domain
NUDIX                PF00293.23   135 seq469_BIOID50627    -            186   3.6e-09   36.2   0.0   1   1   3.4e-13   4.7e-09   35.8   0.0     2    66    47   109    46   175 0.73 NUDIX domain
TPP_enzyme_N         PF02776.13   172 seq470_BIOID50627    -            588   8.4e-63  210.8   0.7   1   1   9.9e-63   4.5e-59  198.6   0.2     2   167    19   183    18   188 0.98 Thiamine pyrophosphate enzyme, N-terminal TPP binding domain
TPP_enzyme_C         PF02775.16   153 seq470_BIOID50627    -            588   1.4e-51  173.9   0.2   1   1   4.5e-53   2.1e-49  166.9   0.0     1   153   408   559   408   559 0.95 Thiamine pyrophosphate enzyme, C-terminal TPP binding domain
TPP_enzyme_M         PF00205.17   137 seq470_BIOID50627    -            588   3.7e-45  152.9   0.1   1   1   1.8e-48   8.2e-45  151.8   0.1     1   137   210   345   210   345 0.99 Thiamine pyrophosphate enzyme, central domain
DUF1107              PF06526.7     64 seq471_BIOID50627    -             68   6.4e-31  105.8   0.8   1   1   5.1e-35     7e-31  105.7   0.5     1    64     1    64     1    64 0.99 Protein of unknown function (DUF1107)
NMN_transporter      PF04973.7    182 seq472_BIOID50627    -            239   1.6e-46  157.9  27.1   1   1   1.3e-48   1.8e-44  151.2  18.8     1   180    23   227    23   229 0.94 Nicotinamide mononucleotide transporter
DUF1656              PF07869.7     58 seq473_BIOID50627    -             90   1.5e-20   72.6  10.5   1   1   1.5e-24     2e-20   72.1   7.3     2    58    29    85    28    85 0.97 Protein of unknown function (DUF1656)
Formyl_trans_N       PF00551.14   181 seq474_BIOID50627    -            212   8.8e-66  220.7   0.0   1   1   7.4e-70     1e-65  220.5   0.0     1   181     1   181     1   181 0.99 Formyl transferase
MFS_1                PF07690.11   354 seq476_BIOID50627    -            421   5.3e-23   81.2  39.8   1   1     4e-27   5.5e-23   81.1  23.0    22   351    33   365    28   368 0.78 Major Facilitator Superfamily
DUF4153              PF13687.1    217 seq477_BIOID50627    -            574   6.6e-38  130.2  28.9   1   1   4.8e-42   6.6e-38  130.2  20.0     1   216   150   389   150   390 0.90 Domain of unknown function (DUF4153)
MoCF_biosynth        PF00994.19   144 seq478_BIOID50627    -            195   9.4e-28   96.2   0.0   1   1   8.5e-32   1.2e-27   95.9   0.0     2   138     8   147     7   152 0.88 Probable molybdopterin binding domain
Pro_dh               PF01619.13   345 seq479_BIOID50627    -           1320  2.5e-133  444.1   0.0   1   1  5.1e-137  3.5e-133  443.6   0.0     2   344   229   573   228   574 0.99 Proline dehydrogenase
Aldedh               PF00171.17   462 seq479_BIOID50627    -           1320  2.9e-110  368.6   0.3   1   1  7.5e-114  5.1e-110  367.8   0.2     7   450   659  1103   654  1111 0.94 Aldehyde dehydrogenase family
Flg_bbr_C            PF06429.8     74 seq480_BIOID50627    -            134   1.5e-12   47.0   3.0   1   1   3.6e-16   2.5e-12   46.4   2.1    29    73    87   131    11   132 0.91 Flagellar basal body rod FlgEFG protein C-terminal
Flg_bb_rod           PF00460.15    31 seq480_BIOID50627    -            134   2.7e-11   42.8   1.2   1   1   3.9e-15   2.7e-11   42.8   0.8     1    30     7    37     7    38 0.95 Flagella basal body rod protein
Ribosomal_S12        PF00164.20   122 seq484_BIOID50627    -            124   3.1e-56  187.9   2.1   1   1   2.5e-60   3.5e-56  187.7   1.5     2   122     3   123     2   123 0.99 Ribosomal protein S12
Acetyltransf_3       PF13302.1    142 seq485_BIOID50627    -            186   5.7e-23   81.6   0.0   1   1     4e-26   7.7e-23   81.2   0.0     3   141     8   140     7   141 0.80 Acetyltransferase (GNAT) domain
Acetyltransf_4       PF13420.1    155 seq485_BIOID50627    -            186   7.2e-15   55.1   0.6   1   1   4.7e-18   9.1e-15   54.8   0.4     1   152     9   158     9   160 0.93 Acetyltransferase (GNAT) domain
Acetyltransf_1       PF00583.19    83 seq485_BIOID50627    -            186     6e-15   54.9   0.1   1   1   4.5e-18   8.9e-15   54.3   0.1     2    82    63   140    62   141 0.97 Acetyltransferase (GNAT) family
Acetyltransf_8       PF13523.1    152 seq485_BIOID50627    -            186   1.2e-13   51.1   0.2   1   1   8.2e-17   1.6e-13   50.6   0.2     1   141     9   145     9   157 0.89 Acetyltransferase (GNAT) domain
Acetyltransf_7       PF13508.1     79 seq485_BIOID50627    -            186   3.7e-07   30.1   0.2   1   1   3.4e-10   6.7e-07   29.2   0.1     2    78    56   141    55   142 0.80 Acetyltransferase (GNAT) domain
Acetyltransf_10      PF13673.1    117 seq485_BIOID50627    -            186   1.3e-05   25.1   0.0   1   1   9.3e-09   1.8e-05   24.7   0.0     1   117    16   140    16   140 0.75 Acetyltransferase (GNAT) domain
FR47                 PF08445.5     86 seq485_BIOID50627    -            186   2.1e-05   24.0   0.0   1   1   1.9e-08   3.8e-05   23.2   0.0    26    79    87   142    69   150 0.92 FR47-like protein
YfbU                 PF03887.9    166 seq486_BIOID50627    -            164   6.1e-85  282.7   3.0   1   1   4.9e-89   6.7e-85  282.6   2.1     1   166     1   164     1   164 1.00 YfbU domain
BON                  PF04972.12    64 seq487_BIOID50627    -            191   2.5e-32  110.3   8.7   1   2   2.7e-19   3.6e-15   55.3   0.8     3    62    53   113    51   115 0.96 BON domain
BON                  PF04972.12    64 seq487_BIOID50627    -            191   2.5e-32  110.3   8.7   2   2   1.8e-20   2.4e-16   59.1   0.8     1    57   129   184   129   188 0.97 BON domain
DJ-1_PfpI            PF01965.19   147 seq488_BIOID50627    -            283   4.2e-12   45.6   0.0   1   1   5.2e-16   7.1e-12   44.8   0.0    22   143   125   274   108   278 0.81 DJ-1/PfpI family
YcaO                 PF02624.11   332 seq489_BIOID50627    -            589   4.1e-79  266.3   0.0   1   1   7.6e-83     1e-78  265.0   0.0     1   331    61   394    61   395 0.97 YcaO-like family
TetR_N               PF00440.18    47 seq490_BIOID50627    -            199   7.9e-06   25.3   0.0   1   1     1e-09   1.4e-05   24.5   0.0     3    44    16    57    14    60 0.94 Bacterial regulatory proteins, tetR family
DUF419               PF04237.8     92 seq491_BIOID50627    -            122   2.6e-26   91.6   0.0   1   1   2.3e-30   3.1e-26   91.4   0.0     1    92    14   107    14   107 0.97 Protein of unknown function (DUF419)
EF_TS                PF00889.14   221 seq492_BIOID50627    -            283   7.6e-71  237.8   6.0   1   1   1.1e-74   7.6e-71  237.8   4.2     1   221    57   263    57   263 0.98 Elongation factor TS
UBA                  PF00627.26    37 seq492_BIOID50627    -            283   3.4e-11   42.5   0.1   1   1   3.4e-14   2.3e-10   39.8   0.1     1    35     4    39     4    40 0.96 UBA/TS-N domain
ParA                 PF10609.4     81 seq493_BIOID50627    -            379     4e-36  122.6   0.4   1   1     3e-39   8.2e-36  121.6   0.3     1    81   226   306   226   306 0.99 ParA/MinD ATPase like
CbiA                 PF01656.18   195 seq493_BIOID50627    -            379   4.6e-18   65.2   0.1   1   1   2.8e-21   7.5e-18   64.5   0.1     1   157   120   288   120   291 0.77 CobQ/CobB/MinD/ParA nucleotide binding domain
AAA_31               PF13614.1    157 seq493_BIOID50627    -            379   1.1e-10   41.5   0.0   1   1   5.3e-13   1.4e-09   37.9   0.0     1    53   118   170   118   248 0.79 AAA domain
MipZ                 PF09140.6    261 seq493_BIOID50627    -            379     2e-08   33.5   0.0   1   1   1.3e-11   3.7e-08   32.6   0.0     2   117   119   245   118   273 0.68 ATPase MipZ
Transp_cyt_pur       PF02133.10   439 seq494_BIOID50627    -            484  6.6e-140  466.4  42.7   1   1  5.5e-144  7.5e-140  466.2  29.6     1   439    19   457    19   457 0.99 Permease for cytosine/purines, uracil, thiamine, allantoin
Usp                  PF00582.21   140 seq495_BIOID50627    -            142   4.6e-26   91.5   0.5   1   1   3.8e-30   5.2e-26   91.3   0.3     1   140     1   142     1   142 0.97 Universal stress protein family
BPD_transp_1         PF00528.17   185 seq496_BIOID50627    -            293   7.9e-24   84.0  16.9   1   1   5.8e-28   7.9e-24   84.0  11.7     2   171    88   282    87   285 0.88 Binding-protein-dependent transport system inner membrane component
ABC2_membrane_3      PF12698.2    344 seq497_BIOID50627    -            911     1e-41  142.9   6.2   1   1   6.8e-45   1.5e-41  142.4   4.3    12   344   569   904   560   904 0.89 ABC-2 family transporter protein
ABC_tran             PF00005.22   118 seq497_BIOID50627    -            911   5.8e-37  126.5   0.0   1   2   5.1e-21   1.2e-17   64.2   0.0     1   118    52   176    52   176 0.89 ABC transporter
ABC_tran             PF00005.22   118 seq497_BIOID50627    -            911   5.8e-37  126.5   0.0   2   2   1.5e-19   3.3e-16   59.5   0.0     1   118   316   436   316   436 0.90 ABC transporter
AAA_21               PF13304.1    303 seq497_BIOID50627    -            911   7.5e-22   78.5   1.5   1   1     9e-10     2e-06   27.8   0.0   220   297   391   466   354   466 0.80 AAA domain
ABC2_membrane_2      PF12679.2    277 seq497_BIOID50627    -            911   3.5e-19   68.6   7.1   1   1   3.1e-22   7.1e-19   67.6   4.9    72   275   676   909   549   910 0.78 ABC-2 family transporter protein
ABC2_membrane        PF01061.19   209 seq497_BIOID50627    -            911   3.4e-17   62.1  12.9   1   1     3e-20   6.8e-17   61.2   7.2    52   207   711   874   680   876 0.85 ABC-2 type transporter
ABC2_membrane_4      PF12730.2    232 seq497_BIOID50627    -            911   1.2e-08   34.3  14.7   1   1     9e-12   2.1e-08   33.5  10.2    50   226   718   897   550   906 0.63 ABC-2 family transporter protein
PALP                 PF00291.20   307 seq498_BIOID50627    -            323   1.3e-63  214.9   0.3   1   1   1.1e-67   1.5e-63  214.7   0.2     3   306    10   300     8   301 0.87 Pyridoxal-phosphate dependent enzyme
Curlin_rpt           PF07012.7     34 seq499_BIOID50627    -            160   8.3e-22   76.5  32.2   1   3   1.1e-15   1.5e-11   43.7   0.8     1    34    62    95    62    95 0.99 Curlin associated repeat
Curlin_rpt           PF07012.7     34 seq499_BIOID50627    -            160   8.3e-22   76.5  32.2   2   3   2.3e-09   3.2e-05   23.4   2.1     9    32    92   115    91   116 0.95 Curlin associated repeat
Curlin_rpt           PF07012.7     34 seq499_BIOID50627    -            160   8.3e-22   76.5  32.2   3   3   7.8e-12   1.1e-07   31.3   4.2     1    34   106   139   106   139 0.98 Curlin associated repeat
OmpW                 PF03922.9    192 seq500_BIOID50627    -            212   2.2e-73  245.8   0.1   1   1   5.7e-77   2.6e-73  245.6   0.1     1   192    23   212    23   212 0.99 OmpW family
OMP_b-brl            PF13505.1    176 seq500_BIOID50627    -            212   3.3e-15   56.3   6.5   1   1   9.1e-19   4.1e-15   56.0   4.5     1   176     7   212     7   212 0.76 Outer membrane protein beta-barrel domain
OprF                 PF05736.6    184 seq500_BIOID50627    -            212   5.5e-05   22.6   0.2   1   1   3.6e-08   0.00016   21.1   0.1    47   120    54   129     5   145 0.84 OprF membrane domain
ABC_tran             PF00005.22   118 seq501_BIOID50627    -            255   5.2e-24   84.7   0.0   1   1   1.9e-27   8.8e-24   84.0   0.0     1   117    45   181    45   182 0.95 ABC transporter
BCA_ABC_TP_C         PF12399.3     23 seq501_BIOID50627    -            255   3.8e-11   42.2   0.1   1   1     2e-14   9.3e-11   41.0   0.0     3    23   233   253   231   253 0.95 Branched-chain amino acid ATP-binding cassette transporter
FAD_binding_3        PF01494.14   356 seq502_BIOID50627    -            453   1.9e-60  204.7   0.0   1   1   1.8e-64   2.4e-60  204.3   0.0    99   355     4   251     1   252 0.96 FAD binding domain
DUF2740              PF10872.3     48 seq503_BIOID50627    -             48   4.5e-36  122.1   3.2   1   1   3.6e-40   4.9e-36  122.0   2.2     1    48     1    48     1    48 0.99 Protein of unknown function (DUF2740)
Glyco_hydro_15       PF00723.16   448 seq505_BIOID50627    -            550     2e-08   33.1   0.0   1   1   3.6e-12   4.9e-08   31.8   0.0    18   251   110   431    95   502 0.74 Glycosyl hydrolases family 15
YceG                 PF02618.11   297 seq507_BIOID50627    -            340     4e-95  318.1   0.0   1   1   3.4e-99   4.6e-95  317.9   0.0     3   297    42   330    40   330 0.94 YceG-like family
MFS_1                PF07690.11   354 seq508_BIOID50627    -            397   5.3e-14   51.6  41.3   1   1   3.9e-18   5.3e-14   51.6  28.6     2   344    20   349    19   358 0.72 Major Facilitator Superfamily
Peptidase_U32        PF01136.14   233 seq509_BIOID50627    -            298   1.3e-34  118.9   0.0   1   1   1.3e-38   1.8e-34  118.5   0.0     5   195    88   269    82   293 0.89 Peptidase family U32
PfkB                 PF00294.19   301 seq511_BIOID50627    -            434   9.3e-55  185.7   0.0   1   1   1.6e-58   2.2e-54  184.5   0.0    19   290    71   410    53   421 0.88 pfkB family carbohydrate kinase
PS_Dcarbxylase       PF02666.10   202 seq512_BIOID50627    -            322   2.1e-62  209.9   0.0   1   1   1.9e-66   2.5e-62  209.6   0.0     1   198    63   281    63   285 0.93 Phosphatidylserine decarboxylase
Fimbrial             PF00419.15   145 seq513_BIOID50627    -            176   3.1e-19   69.5   0.2   1   1   2.6e-23   3.6e-19   69.3   0.1     3   145    29   176    27   176 0.91 Fimbrial protein
DinI                 PF06183.8     65 seq515_BIOID50627    -             79   3.4e-20   71.6   0.0   1   1     3e-24   4.1e-20   71.4   0.0     3    65    16    77    14    77 0.95 DinI-like family
OTCace               PF00185.19   158 seq516_BIOID50627    -            396   9.6e-35  119.6   0.0   1   1   2.4e-38   1.7e-34  118.8   0.0     1   156   187   373   187   374 0.91 Aspartate/ornithine carbamoyltransferase, Asp/Orn binding domain
OTCace_N             PF02729.16   142 seq516_BIOID50627    -            396   3.4e-28   97.9   0.0   1   1     2e-31   1.4e-27   95.9   0.0     1   142    22   179    22   179 0.88 Aspartate/ornithine carbamoyltransferase, carbamoyl-P binding domain
FMN_red              PF03358.10   152 seq518_BIOID50627    -            237   2.4e-28   98.4   0.0   1   1   2.5e-32   3.4e-28   97.9   0.0     1   152    31   176    31   176 0.95 NADPH-dependent FMN reductase
HlyD                 PF00529.15   306 seq519_BIOID50627    -            310   8.4e-47  159.8  13.4   1   2   3.9e-19   1.3e-15   57.3   1.8     2    68    47   113    46   115 0.93 HlyD family secretion protein
HlyD                 PF00529.15   306 seq519_BIOID50627    -            310   8.4e-47  159.8  13.4   2   2   1.2e-34   3.9e-31  108.3   4.8   103   306   101   285   100   285 0.97 HlyD family secretion protein
Biotin_lipoyl_2      PF13533.1     50 seq519_BIOID50627    -            310   5.5e-19   67.4   7.7   1   1     6e-22   2.1e-18   65.6   1.4     2    50    47    95    46    95 0.97 Biotin-lipoyl like
HlyD_2               PF12700.2    328 seq519_BIOID50627    -            310   6.6e-18   64.8   0.5   1   1   2.6e-21   8.9e-18   64.3   0.4    22   272    48   272    43   275 0.84 HlyD family secretion protein
HlyD_3               PF13437.1    105 seq519_BIOID50627    -            310   3.4e-16   59.3   1.1   1   1   1.4e-14   4.7e-11   42.8   0.0     1    94   156   249   156   278 0.83 HlyD family secretion protein
AA_kinase            PF00696.23   241 seq520_BIOID50627    -            449   1.6e-47  162.0   0.1   1   1   5.1e-51   2.3e-47  161.4   0.1     2   240     4   277     3   278 0.81 Amino acid kinase family
ACT                  PF01842.20    66 seq520_BIOID50627    -            449   6.5e-08   31.7   0.0   1   1   2.6e-09   1.2e-05   24.5   0.0    11    42   322   355   316   379 0.74 ACT domain
SelR                 PF01641.13   124 seq521_BIOID50627    -            137   5.5e-56  187.4   0.0   1   1   4.6e-60   6.3e-56  187.2   0.0     2   123     8   128     7   129 0.97 SelR domain
MCE                  PF02470.15    81 seq524_BIOID50627    -            312     1e-10   41.3   0.1   1   1   1.6e-14   2.2e-10   40.3   0.1     9    80    44   115    39   116 0.91 mce related protein
Hydrolase            PF00702.21   204 seq525_BIOID50627    -            682   3.7e-36  125.4   4.7   1   1   1.1e-39   3.7e-36  125.4   3.3     1   204   301   530   301   530 0.80 haloacid dehalogenase-like hydrolase
E1-E2_ATPase         PF00122.15   230 seq525_BIOID50627    -            682   4.3e-35  120.7   0.2   1   1   1.2e-38   4.3e-35  120.7   0.1     3   230    73   297    71   297 0.93 E1-E2 ATPase
HAD                  PF12710.2    191 seq525_BIOID50627    -            682   3.2e-14   53.4   0.0   1   1   2.2e-17   7.6e-14   52.1   0.0     2   190   305   526   304   527 0.66 haloacid dehalogenase-like hydrolase
Hydrolase_3          PF08282.7    254 seq525_BIOID50627    -            682   2.2e-05   24.0   1.2   1   1   4.3e-08   0.00015   21.3   0.3   193   241   501   549   497   556 0.89 haloacid dehalogenase-like hydrolase
TrkA_N               PF02254.13   116 seq526_BIOID50627    -            423   8.1e-21   74.0   0.2   1   1   1.8e-24   1.2e-20   73.4   0.2     1   116   252   371   252   371 0.93 TrkA-N domain
Ion_trans_2          PF07885.11    79 seq526_BIOID50627    -            423   5.5e-15   54.7   7.5   1   1   8.1e-19   5.5e-15   54.7   5.2     2    74   155   227   154   232 0.89 Ion channel
Phage_rep_O          PF04492.8    100 seq528_BIOID50627    -            286   4.7e-33  113.2   0.2   1   1   8.8e-37   1.2e-32  111.9   0.1     3   100    17   114    15   114 0.99 Bacteriophage replication protein O
DUF386               PF04074.7    153 seq530_BIOID50627    -            153   5.2e-52  175.3   0.0   1   1   4.3e-56   5.8e-52  175.1   0.0     1   152     4   152     4   153 0.99 Domain of unknown function (DUF386)
NmrA                 PF05368.8    233 seq533_BIOID50627    -            286   6.9e-23   81.0   0.5   1   1   5.4e-26   1.1e-22   80.3   0.3     1   232     2   220     2   221 0.89 NmrA-like family
NAD_binding_10       PF13460.1    183 seq533_BIOID50627    -            286   1.1e-18   67.7   3.6   1   1     1e-21     2e-18   66.9   2.5     1   181     2   182     2   184 0.90 NADH(P)-binding
NAD_binding_4        PF07993.7    249 seq533_BIOID50627    -            286   3.8e-06   25.9   0.0   1   1   3.8e-09   7.4e-06   24.9   0.0     1    41     4    44     4   106 0.83 Male sterility protein
TrkA_N               PF02254.13   116 seq533_BIOID50627    -            286   8.7e-06   25.6   0.1   1   1   9.8e-09   1.9e-05   24.5   0.1     1    58     2    62     2   101 0.89 TrkA-N domain
3Beta_HSD            PF01073.14   280 seq533_BIOID50627    -            286   7.3e-06   24.7   0.1   1   1     9e-09   1.8e-05   23.5   0.0     2   117     4   105     3   128 0.84 3-beta hydroxysteroid dehydrogenase/isomerase family
adh_short            PF00106.20   167 seq533_BIOID50627    -            286   7.9e-05   22.5   1.4   1   1   4.1e-08   7.9e-05   22.5   1.0     4    75     3    67     1   103 0.87 short chain dehydrogenase
DUF2799              PF10973.3     89 seq534_BIOID50627    -            134   3.4e-17   62.1   0.9   1   1   3.3e-21   4.5e-17   61.7   0.6     1    88    44   126    44   127 0.93 Protein of unknown function (DUF2799)
DUF533               PF04391.7    189 seq536_BIOID50627    -            219     2e-54  183.7   1.3   1   1   1.9e-58   2.6e-54  183.3   0.9     7   188    31   210    18   211 0.95 Protein of unknown function (DUF533)
LysR_substrate       PF03466.15   209 seq537_BIOID50627    -            317   2.2e-43  147.6   1.4   1   1   4.6e-47   3.1e-43  147.1   1.0     3   207    86   288    84   290 0.97 LysR substrate binding domain
HTH_1                PF00126.22    60 seq537_BIOID50627    -            317   3.7e-17   61.6   1.4   1   1   1.4e-20   9.5e-17   60.3   1.0     2    60     5    63     4    63 0.97 Bacterial regulatory helix-turn-helix protein, lysR family
UPF0081              PF03652.10   135 seq538_BIOID50627    -            138   4.2e-44  149.8   0.0   1   1   3.4e-48   4.6e-44  149.7   0.0     2   135     4   136     3   136 0.98 Uncharacterised protein family (UPF0081)
GTP_EFTU             PF00009.22   188 seq539_BIOID50627    -            475   4.4e-43  146.8   0.0   1   1   1.2e-46   5.3e-43  146.5   0.0     3   182    27   232    25   314 0.90 Elongation factor Tu GTP binding domain
MMR_HSR1             PF01926.18   114 seq539_BIOID50627    -            475   4.2e-06   26.6   0.0   1   1   2.4e-09   1.1e-05   25.2   0.0     5   114    33   169    29   170 0.76 50S ribosome-binding GTPase
GTP_EFTU_D2          PF03144.20    74 seq539_BIOID50627    -            475   2.6e-05   24.1   0.2   1   1   1.2e-08   5.4e-05   23.1   0.1     6    73   265   324   261   325 0.83 Elongation factor Tu domain 2
GPW_gp25             PF04965.9     99 seq540_BIOID50627    -            130   4.7e-11   41.9   0.0   1   1   4.4e-15   6.1e-11   41.6   0.0     5    92    20   106    16   113 0.90 Gene 25-like lysozyme
NusG                 PF02357.14    92 seq542_BIOID50627    -            162   3.6e-22   78.2   0.0   1   1   3.7e-26     5e-22   77.8   0.0     2    91     3    90     2    91 0.92 Transcription termination factor nusG
BPD_transp_1         PF00528.17   185 seq543_BIOID50627    -            368   3.2e-26   91.8  11.3   1   1   2.4e-30   3.2e-26   91.8   7.8     2   183   175   361   174   363 0.94 Binding-protein-dependent transport system inner membrane component
HTH_3                PF01381.17    55 seq545_BIOID50627    -             88   6.7e-15   54.5   0.0   1   1   3.8e-18     1e-14   53.9   0.0     2    53    18    69    17    70 0.95 Helix-turn-helix
HTH_19               PF12844.2     64 seq545_BIOID50627    -             88   6.5e-12   45.2   0.0   1   1     3e-15   8.1e-12   44.9   0.0     3    54    16    67    14    79 0.88 Helix-turn-helix domain
HTH_37               PF13744.1     80 seq545_BIOID50627    -             88   1.1e-07   31.3   0.2   1   1   5.4e-11   1.5e-07   31.0   0.1    18    72    12    65    10    70 0.91 Helix-turn-helix domain
HTH_26               PF13443.1     63 seq545_BIOID50627    -             88   8.1e-07   29.0   0.2   1   1   1.4e-09   3.7e-06   26.9   0.0     7    53    22    67    16    69 0.90 Cro/C1-type HTH DNA-binding domain
HTH_31               PF13560.1     64 seq545_BIOID50627    -             88   1.5e-06   28.1   0.0   1   1   6.8e-10   1.9e-06   27.8   0.0     2    57    13    67    12    83 0.89 Helix-turn-helix domain
FabA                 PF07977.8    138 seq546_BIOID50627    -            208   9.2e-51  170.8   0.0   1   1   8.4e-55   1.1e-50  170.5   0.0     1   137    65   194    65   195 0.98 FabA-like domain
SBP_bac_11           PF13531.1    231 seq548_BIOID50627    -            329   1.4e-44  152.3   0.2   1   1     5e-48   1.7e-44  152.0   0.1     4   231    28   280    25   280 0.87 Bacterial extracellular solute-binding protein
SBP_bac_1            PF01547.20   314 seq548_BIOID50627    -            329   1.5e-18   67.5   2.8   1   1   5.5e-22   1.9e-18   67.1   2.0     4   314    32   272    29   272 0.88 Bacterial extracellular solute-binding protein
SBP_bac_8            PF13416.1    281 seq548_BIOID50627    -            329   1.8e-13   50.7   1.2   1   1     9e-17   3.1e-13   49.9   0.8    85   262   108   281    34   300 0.75 Bacterial extracellular solute-binding protein
SBP_bac_6            PF13343.1    242 seq548_BIOID50627    -            329   3.7e-13   49.2   1.1   1   1     2e-16   6.8e-13   48.3   0.8    53   235   112   303    77   306 0.83 Bacterial extracellular solute-binding protein
FlgD                 PF03963.9     82 seq549_BIOID50627    -            231   9.6e-25   86.3   5.0   1   1   1.1e-27   4.8e-24   84.1   2.8     7    81     7    79     2    80 0.86 Flagellar hook capping protein - N-terminal region
FlgD_ig              PF13860.1     81 seq549_BIOID50627    -            231   2.5e-21   75.1   2.6   1   1   5.4e-25   2.5e-21   75.1   1.8     9    81   119   189   105   189 0.91 FlgD Ig-like domain
FLgD_tudor           PF13861.1     61 seq549_BIOID50627    -            231   6.4e-14   51.5   0.0   1   1   5.4e-17   2.5e-13   49.7   0.0     1    60    86   230    86   231 0.97 FlgD Tudor-like domain
ABC_tran             PF00005.22   118 seq550_BIOID50627    -            265     1e-20   74.1   0.0   1   1   2.3e-24   1.6e-20   73.5   0.0     1   118    51   176    51   176 0.94 ABC transporter
HhH-GPD              PF00730.20   121 seq551_BIOID50627    -            211   9.8e-19   67.6   0.0   1   1   3.1e-22   1.4e-18   67.1   0.0     1   120    34   168    34   169 0.95 HhH-GPD superfamily base excision DNA repair protein
HHH                  PF00633.18    30 seq551_BIOID50627    -            211   7.1e-08   31.6   0.0   1   1   3.7e-11   1.7e-07   30.4   0.0     2    29   100   127    99   128 0.94 Helix-hairpin-helix motif
EndIII_4Fe-2S        PF10576.4     17 seq551_BIOID50627    -            211   9.7e-05   22.2   3.3   1   1   3.7e-08   0.00017   21.5   2.3     1    17   187   203   187   203 0.99 Iron-sulfur binding domain of endonuclease III
Lactamase_B          PF00753.22   194 seq552_BIOID50627    -            251   4.5e-34  117.6   0.4   1   1   8.5e-38   5.8e-34  117.3   0.3     3   194     9   165     7   165 0.95 Metallo-beta-lactamase superfamily
Lactamase_B_2        PF12706.2    194 seq552_BIOID50627    -            251   1.8e-08   34.0   0.1   1   1   4.2e-12   2.8e-08   33.4   0.0     3   187    25   198    23   204 0.59 Beta-lactamase superfamily domain
Radical_SAM          PF04055.16   166 seq555_BIOID50627    -            321   1.7e-14   54.2   0.0   1   1   1.9e-18   2.6e-14   53.6   0.0     4   165    91   251    88   252 0.91 Radical SAM superfamily
NLPC_P60             PF00877.14   105 seq556_BIOID50627    -            154     4e-31  106.8   0.1   1   1   3.5e-35   4.8e-31  106.5   0.1     1   105    47   153    47   153 0.98 NlpC/P60 family
Sulfatase            PF00884.18   379 seq558_BIOID50627    -            557   2.1e-56  191.4   0.3   1   1   3.9e-60   2.7e-56  191.1   0.2     3   310   248   539   246   554 0.93 Sulfatase
DUF1705              PF08019.7    156 seq558_BIOID50627    -            557   3.4e-45  153.2   9.4   1   1     5e-49   3.4e-45  153.2   6.5     2   154    68   221    67   223 0.97 Domain of unknown function (DUF1705)
MotB_plug            PF13677.1     58 seq559_BIOID50627    -            308   1.4e-23   81.8   0.6   1   1   3.9e-27   2.6e-23   80.9   0.4     3    57    12    66    10    67 0.88 Membrane MotB of proton-channel complex MotA/MotB
OmpA                 PF00691.15    97 seq559_BIOID50627    -            308   3.1e-11   43.4   0.0   1   1   9.6e-15   6.6e-11   42.3   0.0     1    95   160   258   160   259 0.86 OmpA family
Radical_SAM          PF04055.16   166 seq564_BIOID50627    -            474   4.9e-30  104.7   0.0   1   1   1.7e-33   7.9e-30  104.0   0.0     1   166   151   325   151   325 0.97 Radical SAM superfamily
UPF0004              PF00919.15    98 seq564_BIOID50627    -            474   7.7e-29   99.3   0.0   1   1     3e-32   1.4e-28   98.4   0.0     1    98     4   104     4   104 0.95 Uncharacterized protein family UPF0004
TRAM                 PF01938.15    61 seq564_BIOID50627    -            474   4.7e-20   71.0   0.1   1   1   2.3e-23   1.1e-19   69.9   0.1     1    61   378   440   378   440 0.96 TRAM domain
Oligomerisation      PF02410.10   100 seq566_BIOID50627    -            105   3.4e-33  113.5   0.2   1   1   2.8e-37   3.8e-33  113.3   0.1     4   100     9   104     6   104 0.97 Oligomerisation domain
DUF1680              PF07944.7    520 seq569_BIOID50627    -            656  3.5e-197  655.7   0.1   1   1  2.9e-201    4e-197  655.5   0.0     2   520    11   560    10   560 0.98 Putative glycosyl hydrolase of unknown function (DUF1680)
Ribosomal_S7         PF00177.16   148 seq570_BIOID50627    -            156     3e-62  208.4   1.6   1   1   2.4e-66   3.3e-62  208.3   1.1     1   148     1   149     1   149 0.99 Ribosomal protein S7p/S5e
dCMP_cyt_deam_2      PF08211.6    124 seq572_BIOID50627    -            294   2.3e-50  169.6   0.2   1   1   6.8e-52   4.7e-48  162.1   0.0     1   123   157   278   157   279 0.98 Cytidine and deoxycytidylate deaminase zinc-binding region
dCMP_cyt_deam_1      PF00383.17   102 seq572_BIOID50627    -            294   1.3e-17   63.2   0.0   1   1   4.4e-18     3e-14   52.3   0.0    10    93    56   139    47   143 0.86 Cytidine and deoxycytidylate deaminase zinc-binding region
Lipoprotein_9        PF03180.9    237 seq573_BIOID50627    -            271  4.3e-101  336.6   2.9   1   1  7.1e-105  4.9e-101  336.4   2.0     1   237    33   271    33   271 0.99 NLPA lipoprotein
OpuAC                PF04069.7    257 seq573_BIOID50627    -            271     9e-05   21.8   1.1   1   1   1.9e-08   0.00013   21.3   0.8     2   113    32   132    31   261 0.82 Substrate binding domain of ABC-type glycine betaine transport system
CutC                 PF03932.9    202 seq574_BIOID50627    -            248     1e-85  286.0   0.1   1   1   8.8e-90   1.2e-85  285.7   0.1     2   201     3   200     2   201 0.99 CutC family
ACT_5                PF13710.1     63 seq576_BIOID50627    -             96   1.4e-10   40.6   0.1   1   1   5.9e-14   2.7e-10   39.7   0.0     1    63    17    78    17    78 0.97 ACT domain
ACT                  PF01842.20    66 seq576_BIOID50627    -             96   1.1e-08   34.2   0.0   1   1   3.2e-12   1.5e-08   33.8   0.0     2    65    10    73     9    74 0.97 ACT domain
MTS                  PF05175.9    170 seq577_BIOID50627    -            310   1.3e-20   73.3   0.0   1   1   1.7e-23   2.1e-20   72.7   0.0    31   138   132   260   124   273 0.92 Methyltransferase small domain
Methyltransf_26      PF13659.1    117 seq577_BIOID50627    -            310     7e-19   67.8   0.0   1   1   9.3e-22   1.2e-18   67.1   0.0     2   116   134   263   133   264 0.92 Methyltransferase domain
Methyltransf_31      PF13847.1    152 seq577_BIOID50627    -            310   4.5e-16   58.6   0.0   1   1   6.3e-19   7.8e-16   57.9   0.0     2   118   131   270   130   294 0.80 Methyltransferase domain
Methyltransf_18      PF12847.2    112 seq577_BIOID50627    -            310   1.1e-12   48.4   0.0   1   1   1.7e-15   2.1e-12   47.5   0.0     3   110   134   261   132   263 0.82 Methyltransferase domain
PrmA                 PF06325.8    295 seq577_BIOID50627    -            310   1.3e-08   34.2   0.0   1   1   1.6e-11   1.9e-08   33.6   0.0   159   232   130   207   124   208 0.84 Ribosomal protein L11 methyltransferase (PrmA)
Methyltransf_25      PF13649.1    101 seq577_BIOID50627    -            310     8e-08   32.4   0.0   1   1   1.3e-10   1.6e-07   31.4   0.0     1    73   136   206   136   256 0.90 Methyltransferase domain
UPF0020              PF01170.13   180 seq577_BIOID50627    -            310   1.5e-06   27.8   0.0   1   1   2.1e-09   2.6e-06   27.0   0.0    30   117   134   211   123   218 0.84 Putative RNA methylase family UPF0020
Methyltransf_15      PF09445.5    164 seq577_BIOID50627    -            310   2.1e-06   27.3   0.0   1   1   2.5e-09   3.1e-06   26.7   0.0     3    79   135   209   133   214 0.92 RNA cap guanine-N2 methyltransferase
Met_10               PF02475.11   200 seq577_BIOID50627    -            310   6.1e-06   25.8   0.0   1   1   8.3e-09     1e-05   25.1   0.0   100   179   131   210   122   222 0.90 Met-10+ like-protein
Ubie_methyltran      PF01209.13   233 seq577_BIOID50627    -            310   3.3e-05   23.0   0.0   1   1   4.2e-08   5.2e-05   22.3   0.0    45    98   130   182   121   196 0.88 ubiE/COQ5 methyltransferase family
Cons_hypoth95        PF03602.10   183 seq577_BIOID50627    -            310     7e-05   22.1   0.0   1   1   9.2e-08   0.00011   21.5   0.0    42   128   132   214   116   227 0.81 Conserved hypothetical protein 95
HAD_2                PF13419.1    176 seq579_BIOID50627    -            216   1.1e-22   80.9   0.0   1   1   3.9e-26   1.3e-22   80.7   0.0     2   176     7   181     6   181 0.83 Haloacid dehalogenase-like hydrolase
Hydrolase            PF00702.21   204 seq579_BIOID50627    -            216   8.8e-19   68.7   0.0   1   1   3.1e-21   1.1e-17   65.2   0.0     2   204     4   175     3   175 0.85 haloacid dehalogenase-like hydrolase
Hydrolase_like       PF13242.1     75 seq579_BIOID50627    -            216   2.2e-07   30.3   0.0   1   1   2.5e-10   8.6e-07   28.4   0.0     2    49   136   182   135   202 0.93 HAD-hyrolase-like
HAD                  PF12710.2    191 seq579_BIOID50627    -            216   4.7e-07   30.0   0.0   1   1   1.7e-10   5.7e-07   29.7   0.0     1   138     6   134     6   190 0.62 haloacid dehalogenase-like hydrolase
Nitroreductase       PF00881.19   165 seq580_BIOID50627    -            217   3.1e-30  105.0   0.0   1   1   2.6e-34   3.6e-30  104.8   0.0     2   165     8   193     7   193 0.97 Nitroreductase family
DSBA                 PF01323.15   193 seq583_BIOID50627    -            208   6.8e-32  110.4   3.3   1   1   7.9e-35   5.4e-31  107.5   2.3     1   192    40   197    40   198 0.95 DSBA-like thioredoxin domain
Thioredoxin_4        PF13462.1    163 seq583_BIOID50627    -            208   4.4e-10   39.7   0.0   1   1   9.2e-14   6.3e-10   39.1   0.0    16   149    40   180    33   191 0.69 Thioredoxin
DUF386               PF04074.7    153 seq585_BIOID50627    -            155   1.5e-55  186.8   0.0   1   1   1.2e-59   1.6e-55  186.6   0.0     1   152     1   151     1   152 0.99 Domain of unknown function (DUF386)
Phage_Nu1            PF07471.7    164 seq587_BIOID50627    -            181   1.4e-92  307.4   1.5   1   1   1.2e-96   1.6e-92  307.2   1.1     1   164     1   164     1   164 0.99 Phage DNA packaging protein Nu1
Couple_hipA          PF13657.1     99 seq589_BIOID50627    -            440   4.8e-25   87.6   0.0   1   1   1.8e-28   8.4e-25   86.8   0.0     4    98     7   103     4   104 0.97 HipA N-terminal domain
HipA_N               PF07805.7     82 seq589_BIOID50627    -            440   4.8e-21   74.6   0.0   1   1   2.4e-24   1.1e-20   73.5   0.0     1    82   150   238   150   238 0.98 HipA-like N-terminal domain
HipA_C               PF07804.7     79 seq589_BIOID50627    -            440   3.1e-17   62.3   0.0   1   1   2.1e-20   9.4e-17   60.7   0.0     1    79   249   332   249   332 0.95 HipA-like C-terminal domain
ABC_tran             PF00005.22   118 seq592_BIOID50627    -            308   1.1e-18   67.6   0.0   1   1   5.2e-22   1.8e-18   66.9   0.0     1   118    56   171    56   171 0.86 ABC transporter
oligo_HPY            PF08352.7     64 seq592_BIOID50627    -            308   1.8e-17   63.3   0.1   1   1   9.1e-21   3.1e-17   62.5   0.1     1    64   222   287   222   287 0.98 Oligopeptide/dipeptide transporter, C-terminal region
AAA_21               PF13304.1    303 seq592_BIOID50627    -            308   1.2e-11   44.9   0.0   1   1   3.5e-11   1.2e-07   31.8   0.0   220   302   126   206    86   207 0.81 AAA domain
AAA_22               PF13401.1    131 seq592_BIOID50627    -            308   1.1e-06   28.7   0.0   1   1   7.2e-10   2.5e-06   27.5   0.0     9   123    47   200    39   207 0.82 AAA domain
Curlin_rpt           PF07012.7     34 seq593_BIOID50627    -            151   9.8e-29   98.6  29.3   1   3   3.6e-16   4.9e-12   45.2   0.6     1    34    40    74    40    74 0.99 Curlin associated repeat
Curlin_rpt           PF07012.7     34 seq593_BIOID50627    -            151   9.8e-29   98.6  29.3   2   3   7.7e-17   1.1e-12   47.3   0.3     2    34    86   119    85   119 0.98 Curlin associated repeat
Curlin_rpt           PF07012.7     34 seq593_BIOID50627    -            151   9.8e-29   98.6  29.3   3   3   1.2e-09   1.7e-05   24.3   3.5     8    34   115   141   114   141 0.95 Curlin associated repeat
ABC_tran             PF00005.22   118 seq594_BIOID50627    -            520   5.5e-38  129.8   0.0   1   2   1.9e-25   5.1e-22   78.3   0.0     1   118    69   194    69   194 0.95 ABC transporter
ABC_tran             PF00005.22   118 seq594_BIOID50627    -            520   5.5e-38  129.8   0.0   2   2   1.7e-16   4.5e-13   49.4   0.0     5   117   324   450   320   451 0.89 ABC transporter
AAA_21               PF13304.1    303 seq594_BIOID50627    -            520     4e-14   53.1   1.1   1   1   3.3e-12     9e-09   35.5   0.1     1   297    57   223    57   223 0.83 AAA domain
Metalloenzyme        PF01676.13   262 seq595_BIOID50627    -            408   3.2e-56  190.4   0.0   1   1   5.8e-60   3.9e-56  190.1   0.0     2   261     3   396     2   397 0.94 Metalloenzyme superfamily
Phosphodiest         PF01663.17   364 seq595_BIOID50627    -            408   6.3e-06   25.6   0.0   1   1   1.2e-09   8.2e-06   25.2   0.0   163   248   271   350   186   385 0.70 Type I phosphodiesterase / nucleotide pyrophosphatase
Thioredoxin_2        PF13098.1    112 seq597_BIOID50627    -            268   9.4e-11   41.7   0.1   1   1   7.7e-14   5.3e-10   39.3   0.0     7   108   136   261   130   265 0.59 Thioredoxin-like domain
Thioredoxin_4        PF13462.1    163 seq597_BIOID50627    -            268   3.3e-07   30.3   0.0   1   1   1.2e-10   8.2e-07   29.0   0.0     9    73   130   192   122   248 0.74 Thioredoxin
ABC_tran             PF00005.22   118 seq598_BIOID50627    -            940   1.3e-25   89.9   0.0   1   1   2.1e-20   4.8e-17   62.3   0.0     1   118   647   861   647   861 0.95 ABC transporter
DUF1315              PF07023.7     94 seq599_BIOID50627    -             90   2.8e-38  129.5   0.4   1   1   2.1e-42   2.9e-38  129.5   0.3     2    80     4    82     3    90 0.94 Protein of unknown function (DUF1315)
Hexapep              PF00132.19    36 seq601_BIOID50627    -            326   1.4e-05   24.2  17.8   1   1     7e-07    0.0048   16.2   0.5     8    36   232   260   226   260 0.89 Bacterial transferase hexapeptide (six repeats)
GlutR_N              PF05201.10   152 seq602_BIOID50627    -            418     4e-57  191.9   0.1   1   1   2.3e-60   1.1e-56  190.5   0.0     1   152     6   157     6   157 0.99 Glutamyl-tRNAGlu reductase, N-terminal domain
Shikimate_DH         PF01488.15   135 seq602_BIOID50627    -            418   2.9e-43  147.1   0.5   1   1   1.1e-46     5e-43  146.3   0.3     2   135   172   306   171   306 0.96 Shikimate / quinate 5-dehydrogenase
GlutR_dimer          PF00745.15   101 seq602_BIOID50627    -            418   1.1e-27   95.8   2.9   1   1   2.3e-31   1.1e-27   95.8   2.0     2   100   320   417   319   418 0.97 Glutamyl-tRNAGlu reductase, dimerisation domain
Fimbrial             PF00419.15   145 seq603_BIOID50627    -            167   8.6e-09   35.6   5.6   1   1   7.8e-13   1.1e-08   35.3   3.9     1   143    28   165    26   167 0.76 Fimbrial protein
G6PD_C               PF02781.11   294 seq605_BIOID50627    -            491    1e-130  434.7   0.1   1   1  1.9e-134  1.3e-130  434.3   0.1     1   293   188   489   188   490 0.99 Glucose-6-phosphate dehydrogenase, C-terminal domain
G6PD_N               PF00479.17   183 seq605_BIOID50627    -            491   1.8e-59  200.9   0.0   1   1     6e-63   4.1e-59  199.7   0.0     1   183    13   186    13   186 0.99 Glucose-6-phosphate dehydrogenase, NAD binding domain
ACP_syn_III_C        PF08541.5     90 seq606_BIOID50627    -            317   2.8e-37  126.5   0.0   1   1   2.8e-40   9.5e-37  124.7   0.0     1    90   228   317   228   317 0.98 3-Oxoacyl-[acyl-carrier-protein (ACP)] synthase III C terminal
ACP_syn_III          PF08545.5     80 seq606_BIOID50627    -            317   4.2e-30  103.1   1.3   1   1   2.3e-33     8e-30  102.2   0.9     1    80   106   183   106   183 0.99 3-Oxoacyl-[acyl-carrier-protein (ACP)] synthase III
HMG_CoA_synt_N       PF01154.12   174 seq606_BIOID50627    -            317   1.2e-05   24.8   0.1   1   1   5.7e-09     2e-05   24.1   0.1     7   150     5   143     2   167 0.85 Hydroxymethylglutaryl-coenzyme A synthase N terminal
Chal_sti_synt_N      PF00195.14   227 seq606_BIOID50627    -            317   2.5e-05   23.5   0.7   1   1   1.3e-08   4.5e-05   22.6   0.5    98   225    48   168    21   170 0.81 Chalcone and stilbene synthases, N-terminal domain
CRS1_YhbY            PF01985.16    84 seq607_BIOID50627    -             97   1.7e-29  101.5   1.1   1   1   1.4e-33   1.9e-29  101.3   0.8     1    84     3    86     3    86 0.99 CRS1 / YhbY (CRM) domain
PTS_EIIA_1           PF00358.15   133 seq609_BIOID50627    -            650   9.9e-53  177.1   0.4   1   1   3.6e-56   1.6e-52  176.4   0.3     4   132   502   630   499   631 0.98 phosphoenolpyruvate-dependent sugar phosphotransferase system, EIIA 1
PTS_EIIC             PF02378.13   321 seq609_BIOID50627    -            650     9e-29  100.2  28.8   1   1     2e-32     9e-29  100.2  20.0     2   319   131   413   130   416 0.82 Phosphotransferase system, EIIC
PTS_EIIB             PF00367.15    35 seq609_BIOID50627    -            650   4.5e-16   57.6   0.1   1   1   1.7e-19   7.8e-16   56.9   0.0     1    34    30    63    30    64 0.97 phosphotransferase system, EIIB
PP_kinase_C          PF13090.1    353 seq610_BIOID50627    -            688  2.4e-147  490.0   0.2   1   1  9.1e-151  3.1e-147  489.6   0.1     3   352   333   681   331   682 0.99 Polyphosphate kinase C-terminal domain
PP_kinase            PF02503.12   207 seq610_BIOID50627    -            688   3.7e-50  170.1   0.8   1   1   1.8e-53     6e-50  169.5   0.6     2   204   118   321   117   324 0.95 Polyphosphate kinase middle domain
PP_kinase_N          PF13089.1    109 seq610_BIOID50627    -            688     1e-31  109.1   3.0   1   1   3.2e-35   1.1e-31  109.0   1.0     1   109     6   111     6   111 0.96 Polyphosphate kinase N-terminal domain
PLDc_2               PF13091.1    126 seq610_BIOID50627    -            688     4e-13   49.0   0.2   1   1   5.1e-12   1.7e-08   34.0   0.3    12   123   369   489   354   491 0.85 PLD-like domain
SPOUT_MTase          PF02590.12   155 seq613_BIOID50627    -            155   4.9e-52  175.6   0.0   1   1     4e-56   5.5e-52  175.4   0.0     1   155     1   153     1   153 0.99 Predicted SPOUT methyltransferase
Xan_ur_permease      PF00860.15   389 seq614_BIOID50627    -            482  4.2e-121  403.9  46.5   1   1  4.3e-125  5.9e-121  403.4  32.2     2   385    29   408    28   412 0.98 Permease family
DUF1323              PF07037.6    122 seq615_BIOID50627    -            119   9.2e-49  164.5   0.0   1   1   8.9e-53   1.2e-48  164.1   0.0     1   122     6   118     6   118 0.94 Putative transcription regulator (DUF1323)
DUF904               PF06005.7     72 seq617_BIOID50627    -             81   3.3e-28   97.6  17.2   1   1   2.9e-32     4e-28   97.4  11.9     1    72     3    81     3    81 0.99 Protein of unknown function (DUF904)
Response_reg         PF00072.19   112 seq619_BIOID50627    -            217     1e-23   83.3   0.0   1   1   3.3e-27   1.5e-23   82.8   0.0     1   111    25   133    25   134 0.97 Response regulator receiver domain
GerE                 PF00196.14    58 seq619_BIOID50627    -            217   5.2e-24   83.2   0.1   1   1     2e-27     9e-24   82.4   0.1     2    56   157   211   156   213 0.97 Bacterial regulatory proteins, luxR family
AA_permease_2        PF13520.1    426 seq623_BIOID50627    -            439   2.2e-50  171.3  53.8   1   1   3.7e-54   2.6e-50  171.1  37.3     2   415    10   415     9   428 0.91 Amino acid permease
AA_permease          PF00324.16   479 seq623_BIOID50627    -            439   2.4e-20   72.2  46.2   1   1   4.7e-24   3.2e-20   71.8  32.0     5   419    17   403    12   425 0.88 Amino acid permease
YjgP_YjgQ            PF03739.9    354 seq626_BIOID50627    -            361     9e-69  231.7   5.4   1   1   7.7e-73     1e-68  231.5   3.7     1   354    10   359    10   359 0.98 Predicted permease YjgP/YjgQ family
DUF4154              PF13689.1    145 seq627_BIOID50627    -            172     6e-33  113.3   0.0   1   1   5.4e-37   7.3e-33  113.0   0.0     6   145    32   168    27   168 0.95 Domain of unknown function (DUF4154)
Glyco_hydro_77       PF02446.12   496 seq628_BIOID50627    -            694  1.5e-162  541.5   0.0   1   1  1.3e-166  1.8e-162  541.2   0.0     1   495   148   683   148   684 0.97 4-alpha-glucanotransferase
Flagellin_N          PF00669.15   139 seq630_BIOID50627    -            317   4.4e-34  117.1   9.6   1   1   3.2e-38   4.4e-34  117.1   6.7     2   139     4   141     3   141 0.99 Bacterial flagellin N-terminal helical region
ACT_6                PF13740.1     76 seq631_BIOID50627    -            212   6.5e-30  102.5   0.5   1   1   1.4e-31   6.5e-28   96.1   0.0     1    76    29   104    29   104 0.98 ACT domain
ACT                  PF01842.20    66 seq631_BIOID50627    -            212   1.3e-12   46.8   0.2   1   1   1.3e-09   5.8e-06   25.5   0.0     2    65   119   188   118   189 0.97 ACT domain
Glycos_trans_3N      PF02885.12    66 seq633_BIOID50627    -            320   2.8e-15   55.5   0.0   1   1   3.6e-19     5e-15   54.7   0.0     2    65     3    70     2    71 0.97 Glycosyl transferase family, helical bundle domain
ABC_tran             PF00005.22   118 seq636_BIOID50627    -            237   6.1e-20   71.6   0.0   1   1   1.5e-23     1e-19   70.9   0.0     1   116    45   164    45   166 0.90 ABC transporter
SBP_bac_1            PF01547.20   314 seq637_BIOID50627    -            396   2.8e-42  145.4  15.1   1   1   8.5e-46   3.9e-42  144.9  10.5     9   312    45   315    37   317 0.90 Bacterial extracellular solute-binding protein
SBP_bac_8            PF13416.1    281 seq637_BIOID50627    -            396   2.3e-41  142.2  11.4   1   1   6.2e-45   2.8e-41  141.9   7.4     2   280    49   344    48   345 0.84 Bacterial extracellular solute-binding protein
SBP_bac_6            PF13343.1    242 seq637_BIOID50627    -            396   1.3e-06   27.7   3.5   1   1   1.1e-09     5e-06   25.8   2.4     4   215    83   325    80   345 0.71 Bacterial extracellular solute-binding protein
Sigma70_r2           PF04542.9     71 seq638_BIOID50627    -            181   4.5e-12   45.2   0.8   1   1   1.2e-15   8.1e-12   44.4   0.5     2    69    15    80    14    82 0.95 Sigma-70 region 2
Sigma70_r4_2         PF08281.7     54 seq638_BIOID50627    -            181   5.5e-10   38.4   0.0   1   1   1.6e-13   1.1e-09   37.5   0.0     3    54   105   156   103   156 0.97 Sigma-70, region 4
Bac_DnaA             PF00308.13   219 seq639_BIOID50627    -            467    2e-100  334.8   0.2   1   1  1.1e-103  3.1e-100  334.2   0.1     2   218   133   349   132   350 0.99 Bacterial dnaA  protein
Bac_DnaA_C           PF08299.6     70 seq639_BIOID50627    -            467   3.6e-35  119.5   0.1   1   1   3.6e-38   9.8e-35  118.1   0.1     1    70   375   444   375   444 0.99 Bacterial dnaA protein helix-turn-helix
DnaA_N               PF11638.3     65 seq639_BIOID50627    -            467   1.3e-20   72.5   0.1   1   1   1.3e-23   3.4e-20   71.2   0.1     2    63     4    63     3    65 0.92 DnaA N-terminal domain
IstB_IS21            PF01695.12   178 seq639_BIOID50627    -            467     7e-13   48.2   0.0   1   1   4.6e-16   1.3e-12   47.4   0.0    50   151   168   272   147   280 0.89 IstB-like ATP binding protein
AAA                  PF00004.24   132 seq639_BIOID50627    -            467   1.9e-06   27.9   0.0   1   1   4.1e-09   1.1e-05   25.5   0.0     2   111   169   270   168   290 0.78 ATPase family associated with various cellular activities (AAA)
tRNA_U5-meth_tr      PF05958.6    352 seq640_BIOID50627    -            433   1.6e-29  102.6   0.0   1   1   1.7e-31   2.1e-28   98.9   0.0    27   351   119   431    96   432 0.69 tRNA (Uracil-5-)-methyltransferase
Methyltransf_31      PF13847.1    152 seq640_BIOID50627    -            433   5.4e-14   51.9   0.0   1   1   6.8e-17   8.5e-14   51.2   0.0     4   111   287   391   284   424 0.79 Methyltransferase domain
TRAM                 PF01938.15    61 seq640_BIOID50627    -            433   2.4e-13   49.5   0.1   1   1   3.2e-16     4e-13   48.8   0.1     2    61    11    67    10    67 0.96 TRAM domain
Methyltransf_26      PF13659.1    117 seq640_BIOID50627    -            433   1.6e-10   40.9   0.1   1   1   4.3e-12   5.3e-09   36.0   0.0     2    81   288   367   287   423 0.87 Methyltransferase domain
Methyltransf_18      PF12847.2    112 seq640_BIOID50627    -            433   2.6e-08   34.3   0.0   1   1   4.7e-11   5.8e-08   33.1   0.0     1    78   286   364   286   406 0.84 Methyltransferase domain
PCMT                 PF01135.14   210 seq640_BIOID50627    -            433     7e-08   32.1   0.0   1   1   1.1e-10   1.4e-07   31.1   0.0    59   130   272   340   258   351 0.89 Protein-L-isoaspartate(D-aspartate) O-methyltransferase (PCMT)
RrnaAD               PF00398.15   262 seq640_BIOID50627    -            433   1.6e-06   27.2   0.0   1   1   2.2e-09   2.7e-06   26.4   0.0    14    84   270   342   259   350 0.91 Ribosomal RNA adenine dimethylase
Met_10               PF02475.11   200 seq640_BIOID50627    -            433   2.6e-06   27.0   0.0   1   1   3.2e-09     4e-06   26.4   0.0    99   173   284   360   269   385 0.79 Met-10+ like-protein
MTS                  PF05175.9    170 seq640_BIOID50627    -            433   1.4e-05   24.4   0.0   1   1   2.6e-08   3.2e-05   23.2   0.0    24    97   279   350   275   378 0.87 Methyltransferase small domain
Cons_hypoth95        PF03602.10   183 seq640_BIOID50627    -            433   2.2e-05   23.8   0.0   1   1   3.6e-08   4.5e-05   22.8   0.0    42   122   286   364   274   384 0.89 Conserved hypothetical protein 95
DUF1260              PF06877.6    104 seq642_BIOID50627    -            138   1.8e-34  118.3   1.1   1   1   1.7e-38   2.3e-34  118.0   0.8     2   104    10   113     9   113 0.98 Protein of unknown function (DUF1260)
Response_reg         PF00072.19   112 seq643_BIOID50627    -            216   1.7e-24   85.8   0.1   1   1   6.7e-28     3e-24   85.0   0.0     1   111     6   120     6   121 0.96 Response regulator receiver domain
GerE                 PF00196.14    58 seq643_BIOID50627    -            216     7e-19   66.7   0.1   1   1   2.5e-22   1.2e-18   66.0   0.1     2    57   149   204   148   205 0.96 Bacterial regulatory proteins, luxR family
Response_reg         PF00072.19   112 seq644_BIOID50627    -            215   1.2e-30  105.6   0.4   1   1   5.3e-34   1.8e-30  105.0   0.3     1   112     9   121     9   121 0.99 Response regulator receiver domain
GerE                 PF00196.14    58 seq644_BIOID50627    -            215   4.1e-25   86.7   0.5   1   1   2.5e-28   8.5e-25   85.7   0.4     2    57   152   207   151   208 0.96 Bacterial regulatory proteins, luxR family
Sigma70_r4_2         PF08281.7     54 seq644_BIOID50627    -            215   1.4e-07   30.7   0.1   1   1   8.1e-11   2.8e-07   29.7   0.0    25    54   167   196   154   196 0.93 Sigma-70, region 4
HTH_24               PF13412.1     48 seq644_BIOID50627    -            215   1.6e-05   24.0   1.1   1   1   1.8e-08   6.1e-05   22.2   0.3     6    43   159   194   154   195 0.80 Winged helix-turn-helix DNA-binding
tRNA_U5-meth_tr      PF05958.6    352 seq645_BIOID50627    -            366  9.2e-187  619.7   1.3   1   1  3.8e-190    1e-186  619.6   0.9     1   351    10   365    10   366 0.99 tRNA (Uracil-5-)-methyltransferase
Methyltransf_4       PF02390.12   197 seq645_BIOID50627    -            366   5.4e-07   28.7   0.1   1   1   3.8e-10     1e-06   27.8   0.1    21    86   211   275   178   286 0.81 Putative methyltransferase
MTS                  PF05175.9    170 seq645_BIOID50627    -            366   8.1e-06   25.2   0.0   1   1   5.7e-09   1.6e-05   24.2   0.0    31    87   210   264   188   282 0.85 Methyltransferase small domain
Cons_hypoth95        PF03602.10   183 seq645_BIOID50627    -            366   1.6e-05   24.2   0.2   1   1   2.2e-08     6e-05   22.3   0.2    41   123   209   301   196   350 0.73 Conserved hypothetical protein 95
DnaJ_C               PF01556.13    81 seq646_BIOID50627    -            306   8.6e-28   95.9   0.6   1   1     4e-22   2.7e-18   65.5   0.0     1    75   210   280   210   286 0.89 DnaJ C terminal domain
DnaJ                 PF00226.26    64 seq646_BIOID50627    -            306     6e-25   86.6   0.9   1   1   1.9e-28   1.3e-24   85.5   0.6     1    64     5    66     5    66 0.99 DnaJ domain
BPD_transp_1         PF00528.17   185 seq647_BIOID50627    -            280   2.2e-17   63.0  17.9   1   1   1.6e-21   2.2e-17   63.0  12.4     2   178    89   267    88   271 0.81 Binding-protein-dependent transport system inner membrane component
YebO                 PF13974.1     80 seq649_BIOID50627    -             95   1.8e-30  104.4   2.2   1   1   1.5e-34   2.1e-30  104.2   1.5     1    80    15    95    15    95 0.93 YebO-like protein
SIS_2                PF13580.1    138 seq650_BIOID50627    -            246   3.1e-31  107.7   0.3   1   1   9.4e-35   6.4e-31  106.7   0.2    15   138    78   200    56   200 0.92 SIS domain
SIS                  PF01380.17   131 seq650_BIOID50627    -            246   5.9e-08   32.2   0.0   1   1   2.3e-11   1.6e-07   30.9   0.0    51   104   163   216   152   229 0.91 SIS domain
DUF2500              PF10694.4    110 seq651_BIOID50627    -            119   2.1e-36  124.1   0.1   1   1   1.7e-40   2.3e-36  123.9   0.0     1   108     5   115     5   117 0.98 Protein of unknown function (DUF2500)
TonB_dep_Rec         PF00593.19   276 seq652_BIOID50627    -             53   0.00067   19.5   0.1   1   1   4.9e-08   0.00067   19.5   0.0   231   276    12    52     2    52 0.86 TonB dependent receptor
GTP_EFTU             PF00009.22   188 seq653_BIOID50627    -            704   2.8e-64  215.9   0.1   1   1   1.4e-67   4.7e-64  215.1   0.1     2   188     9   288     8   288 0.94 Elongation factor Tu GTP binding domain
EFG_IV               PF03764.13   120 seq653_BIOID50627    -            704   5.2e-44  148.5   0.0   1   1   3.1e-47   1.1e-43  147.5   0.0     1   120   486   609   486   609 0.99 Elongation factor G, domain IV
EFG_C                PF00679.19    89 seq653_BIOID50627    -            704   4.7e-29   99.9   0.1   1   1   3.8e-32   1.3e-28   98.5   0.0     1    87   611   696   611   698 0.97 Elongation factor G C-terminus
GTP_EFTU_D2          PF03144.20    74 seq653_BIOID50627    -            704   2.5e-15   56.2   0.2   1   1   2.1e-18   7.1e-15   54.7   0.1     1    74   331   398   331   398 0.94 Elongation factor Tu domain 2
adh_short            PF00106.20   167 seq654_BIOID50627    -            261   2.9e-30  105.2   0.0   1   1   9.6e-34   4.4e-30  104.6   0.0     1   165    19   183    19   185 0.94 short chain dehydrogenase
adh_short_C2         PF13561.1    243 seq654_BIOID50627    -            261   2.6e-22   79.7   0.0   1   1   7.1e-26   3.2e-22   79.3   0.0     6   242    28   258    25   259 0.90 Enoyl-(Acyl carrier protein) reductase
KR                   PF08659.5    181 seq654_BIOID50627    -            261     5e-12   45.7   0.0   1   1   1.9e-15   8.8e-12   44.9   0.0     2   162    20   179    19   192 0.88 KR domain
HutD                 PF05962.6    184 seq656_BIOID50627    -            198   2.5e-47  160.8   0.0   1   1   2.1e-51   2.9e-47  160.6   0.0     4   171    10   168     7   191 0.90 HutD
DDE_Tnp_1_5          PF13737.1    112 seq657_BIOID50627    -            307   1.4e-45  153.9   0.2   1   1   9.2e-49   6.3e-45  151.8   0.0     1   112    19   130    19   130 0.96 Transposase DDE domain
DDE_Tnp_1            PF01609.16   211 seq657_BIOID50627    -            307   4.6e-21   75.2   0.7   1   1   9.7e-25   6.7e-21   74.7   0.5     4   205   115   288   112   293 0.85 Transposase DDE domain
TerC                 PF03741.11   184 seq658_BIOID50627    -            518     1e-46  158.5  12.7   1   1   3.3e-50   1.5e-46  158.0   8.8     1   183    14   203    14   204 0.95 Integral membrane protein TerC family
CorC_HlyC            PF03471.12    81 seq658_BIOID50627    -            518   1.7e-18   66.0   0.4   1   1     1e-21   4.6e-18   64.6   0.3     4    80   434   510   431   511 0.92 Transporter associated domain
CBS                  PF00571.23    57 seq658_BIOID50627    -            518   2.2e-09   36.6   0.2   1   1   1.9e-08   8.8e-05   21.9   0.0     2    56   301   358   300   359 0.93 CBS domain
HTH_18               PF12833.2     81 seq659_BIOID50627    -            278   5.2e-26   90.4   2.2   1   1     2e-29   6.7e-26   90.0   0.8     1    80   193   271   193   272 0.97 Helix-turn-helix domain
AraC_binding         PF02311.14   136 seq659_BIOID50627    -            278   2.4e-23   82.1   2.3   1   1   7.1e-27   2.4e-23   82.1   1.6     4   136    16   154    14   154 0.95 AraC-like ligand binding domain
HTH_AraC             PF00165.18    42 seq659_BIOID50627    -            278   8.6e-21   72.9   0.1   1   2   1.9e-11   6.5e-08   32.0   0.0     1    42   180   221   180   221 0.97 Bacterial regulatory helix-turn-helix proteins, AraC family
HTH_AraC             PF00165.18    42 seq659_BIOID50627    -            278   8.6e-21   72.9   0.1   2   2   1.3e-13   4.5e-10   38.9   0.0     1    42   232   271   232   271 0.93 Bacterial regulatory helix-turn-helix proteins, AraC family
Terminase_GpA        PF05876.7    557 seq660_BIOID50627    -            485  5.3e-139  464.0   1.0   1   1  4.9e-143  6.6e-139  463.6   0.7     1   413    39   468    39   480 0.97 Phage terminase large subunit (GpA)
FlaE                 PF07559.9    130 seq661_BIOID50627    -            401   1.1e-20   74.5  10.6   1   1   2.3e-24   1.1e-20   74.5   7.3     1   130   170   282   170   282 0.92 Flagellar basal body protein FlaE
Flg_bbr_C            PF06429.8     74 seq661_BIOID50627    -            401   4.6e-21   74.4   1.6   1   1   4.6e-24   2.1e-20   72.2   1.1     2    74   323   400   322   400 0.92 Flagellar basal body rod FlgEFG protein C-terminal
Flg_bb_rod           PF00460.15    31 seq661_BIOID50627    -            401   9.7e-12   44.2   4.1   1   1   2.1e-15   9.7e-12   44.2   2.8     2    31     4    33     3    33 0.96 Flagella basal body rod protein
EAL                  PF00563.15   236 seq662_BIOID50627    -            174   2.1e-05   24.0   0.2   1   1   2.1e-09   2.9e-05   23.5   0.1    15   182    13   171     5   174 0.72 EAL domain
OMP_b-brl            PF13505.1    176 seq664_BIOID50627    -            173     4e-27   95.1  13.5   1   1   7.2e-31   4.9e-27   94.8   9.3     2   176    11   173     8   173 0.87 Outer membrane protein beta-barrel domain
Ail_Lom              PF06316.6    199 seq664_BIOID50627    -            173   1.6e-23   83.1   4.8   1   2   2.3e-18   1.6e-14   53.7   1.0     1   126     3   117     3   129 0.77 Enterobacterial Ail/Lom protein
Ail_Lom              PF06316.6    199 seq664_BIOID50627    -            173   1.6e-23   83.1   4.8   2   2   2.1e-11   1.5e-07   31.0   0.1   154   199   128   173   121   173 0.93 Enterobacterial Ail/Lom protein
Bac_luciferase       PF00296.15   307 seq666_BIOID50627    -            335   1.6e-31  109.4   0.4   1   1   2.1e-34   2.9e-30  105.3   0.2    18   300    23   299     8   306 0.77 Luciferase-like monooxygenase
DUF1323              PF07037.6    122 seq667_BIOID50627    -             54   4.2e-14   52.6   0.6   1   1   1.1e-17   4.9e-14   52.4   0.4     1    31     8    38     8    41 0.96 Putative transcription regulator (DUF1323)
HTH_17               PF12728.2     51 seq667_BIOID50627    -             54   4.7e-07   29.8   0.0   1   1   1.5e-10   6.9e-07   29.3   0.0     2    26     8    32     8    35 0.95 Helix-turn-helix domain
HTH_3                PF01381.17    55 seq667_BIOID50627    -             54   2.4e-05   23.9   0.0   1   1   6.1e-09   2.8e-05   23.7   0.0     4    39     2    37     1    41 0.87 Helix-turn-helix
DctQ                 PF04290.7    133 seq668_BIOID50627    -            157   1.2e-29  102.6   7.5   1   1   1.1e-33   1.5e-29  102.3   5.2     2   132    17   145    16   147 0.92 Tripartite ATP-independent periplasmic transporters, DctQ component
LysR_substrate       PF03466.15   209 seq671_BIOID50627    -            297   8.3e-46  155.6   1.5   1   1   1.8e-49   1.2e-45  155.0   1.0     2   208    89   296    88   297 0.96 LysR substrate binding domain
HTH_1                PF00126.22    60 seq671_BIOID50627    -            297   3.6e-23   80.9   2.2   1   1   1.1e-26   7.2e-23   79.9   1.5     1    60     5    64     5    64 0.98 Bacterial regulatory helix-turn-helix protein, lysR family
DcuC                 PF03606.10   463 seq673_BIOID50627    -            461  2.9e-137  457.6  49.5   1   1  4.9e-141  3.3e-137  457.4  34.3     2   462     6   451     5   452 0.99 C4-dicarboxylate anaerobic carrier
DctM                 PF06808.7    416 seq673_BIOID50627    -            461   4.8e-08   31.8  44.3   1   1   7.1e-12   4.8e-08   31.8  30.7    95   412   122   449    89   453 0.79 DctM-like transporters
PfkB                 PF00294.19   301 seq674_BIOID50627    -            300   2.7e-63  213.7   0.5   1   1   2.3e-67   3.1e-63  213.5   0.4     3   299     5   287     3   289 0.93 pfkB family carbohydrate kinase
Tafi-CsgC            PF10610.4    106 seq675_BIOID50627    -            110   4.7e-67  222.3   4.6   1   1     4e-71   5.4e-67  222.1   3.2     1   106     5   110     5   110 0.99 Thin aggregative fimbriae synthesis protein
MscS_TM              PF12794.2    340 seq676_BIOID50627    -           1107  3.7e-122  407.0  13.3   1   1  8.1e-126  3.7e-122  407.0   9.2     2   340   474   814   473   814 0.97 Mechanosensitive ion channel inner membrane domain 1
MscS_porin           PF12795.2    240 seq676_BIOID50627    -           1107   7.7e-58  195.5  55.5   1   1   1.7e-61   7.7e-58  195.5  38.5     1   239    30   260    27   261 0.96 Mechanosensitive ion channel porin domain
MS_channel           PF00924.13   206 seq676_BIOID50627    -           1107   1.1e-53  181.5   2.9   1   1   2.6e-57   1.2e-53  181.4   0.5     2   206   875  1074   874  1074 0.99 Mechanosensitive ion channel
Thymidylate_kin      PF02223.12   186 seq677_BIOID50627    -            213   1.2e-60  203.9   0.0   1   1   9.8e-65   1.3e-60  203.8   0.0     1   186     8   200     8   200 0.98 Thymidylate kinase
Peptidase_S9_N       PF02897.10   414 seq678_BIOID50627    -            686  3.4e-116  388.1   3.3   1   1  5.9e-120    4e-116  387.8   2.3     1   413     3   403     3   404 0.96 Prolyl oligopeptidase, N-terminal beta-propeller domain
Peptidase_S9         PF00326.16   213 seq678_BIOID50627    -            686   7.4e-70  234.3   0.1   1   1   1.7e-73   1.2e-69  233.6   0.0     2   210   462   676   461   679 0.97 Prolyl oligopeptidase family
DUF330               PF03886.8    161 seq679_BIOID50627    -            213   2.9e-25   88.4   2.5   1   1   2.5e-29   3.4e-25   88.1   1.7     1   160    41   201    41   202 0.94 Protein of unknown function (DUF330)
Peripla_BP_2         PF01497.13   238 seq681_BIOID50627    -            296     1e-26   93.4   0.0   1   1   8.5e-31   1.2e-26   93.2   0.0     1   235    38   270    38   273 0.94 Periplasmic binding protein
GerE                 PF00196.14    58 seq684_BIOID50627    -            241   2.9e-10   39.1   0.7   1   1   3.8e-14   5.2e-10   38.3   0.5     4    57   154   207   152   208 0.95 Bacterial regulatory proteins, luxR family
SEC-C                PF02810.10    21 seq685_BIOID50627    -            152   1.2e-18   66.0  20.2   1   2   3.8e-11   5.3e-07   28.9   0.5     1    20     1    20     1    21 0.94 SEC-C motif
SEC-C                PF02810.10    21 seq685_BIOID50627    -            152   1.2e-18   66.0  20.2   2   2   3.9e-15   5.4e-11   41.6   8.9     1    19   134   152   134   152 0.96 SEC-C motif
Fimbrial             PF00419.15   145 seq687_BIOID50627    -            363     6e-21   75.0   0.5   1   1   4.4e-25     6e-21   75.0   0.4     2   143   211   361   210   363 0.85 Fimbrial protein
PNTB                 PF02233.11   464 seq688_BIOID50627    -            462  7.5e-230  763.3  19.7   1   1  6.2e-234  8.5e-230  763.1  13.6     2   464     5   462     4   462 0.98 NAD(P) transhydrogenase beta subunit
LysM                 PF01476.15    44 seq689_BIOID50627    -            452   1.7e-28   98.0   0.0   1   2   3.2e-18   2.2e-14   52.9   0.0     1    43   343   384   343   385 0.98 LysM domain
LysM                 PF01476.15    44 seq689_BIOID50627    -            452   1.7e-28   98.0   0.0   2   2   1.6e-13   1.1e-09   37.9   0.0     1    42   402   441   402   443 0.90 LysM domain
SLT                  PF01464.15   121 seq689_BIOID50627    -            452   5.8e-26   90.2   0.1   1   1   1.4e-29   9.4e-26   89.5   0.1     2   118   103   215   102   218 0.97 Transglycosylase SLT domain
Radical_SAM          PF04055.16   166 seq690_BIOID50627    -            342   3.1e-09   37.1   0.0   1   1   2.2e-12   9.9e-09   35.4   0.0     5   157   118   263   115   270 0.74 Radical SAM superfamily
Fer4_14              PF13394.1    117 seq690_BIOID50627    -            342   2.5e-06   27.4   0.0   1   1   1.6e-09   7.5e-06   25.8   0.0     6    86   118   195   114   222 0.68 4Fe-4S single cluster domain
Fer4_12              PF13353.1    139 seq690_BIOID50627    -            342   1.5e-05   25.0   0.0   1   1   9.9e-09   4.5e-05   23.4   0.0     8    68   112   172   105   191 0.72 4Fe-4S single cluster domain
RHH_1                PF01402.16    39 seq691_BIOID50627    -            120   3.8e-09   35.9   2.0   1   1     5e-13   6.8e-09   35.1   1.4     1    37    75   111    75   113 0.95 Ribbon-helix-helix protein, copG family
FdhD-NarQ            PF02634.10   236 seq693_BIOID50627    -            277   7.6e-73  244.7   0.0   1   1   6.6e-77     9e-73  244.4   0.0     1   235    38   275    38   276 0.92 FdhD/NarQ family
Toprim_2             PF13155.1     95 seq695_BIOID50627    -            626   2.5e-11   43.6   0.0   1   1   2.6e-14   1.2e-10   41.4   0.0     1    95   209   296   209   296 0.87 Toprim-like
Toprim_4             PF13662.1     81 seq695_BIOID50627    -            626   1.2e-08   34.7   0.0   1   1   8.2e-12   3.7e-08   33.1   0.0     2    76   207   281   206   286 0.78 Toprim domain
AAA_25               PF13481.1    194 seq695_BIOID50627    -            626   1.3e-08   34.3   0.0   1   1   5.3e-12   2.4e-08   33.4   0.0    32   193   357   507   344   508 0.84 AAA domain
DUF1198              PF06711.6    148 seq696_BIOID50627    -            159     4e-72  240.7   0.4   1   1   3.3e-76   4.5e-72  240.5   0.3     1   148    10   157    10   157 1.00 Protein of unknown function (DUF1198)
EamA                 PF00892.15   126 seq697_BIOID50627    -            324   6.7e-14   51.9  24.2   1   1   5.2e-14   3.5e-10   39.8   3.7     1   112    16   126    16   144 0.87 EamA-like transporter family
EmrE                 PF13536.1    113 seq697_BIOID50627    -            324   5.9e-07   29.5   4.2   1   1   8.6e-11   5.9e-07   29.5   2.9     4   111    40   149    37   151 0.78 Multidrug resistance efflux transporter
CitMHS               PF03600.11   349 seq698_BIOID50627    -            610     1e-81  274.1   7.0   1   1   2.3e-78     8e-75  251.4   0.0     3   349    11   558     9   558 0.98 Citrate transporter
TrkA_C               PF02080.16    71 seq698_BIOID50627    -            610   4.6e-26   90.1   0.7   1   2   1.5e-15   5.1e-12   45.1   0.1     2    64   231   297   230   305 0.90 TrkA-C domain
TrkA_C               PF02080.16    71 seq698_BIOID50627    -            610   4.6e-26   90.1   0.7   2   2   5.3e-15   1.8e-11   43.3   0.0     1    66   326   392   326   395 0.87 TrkA-C domain
Na_sulph_symp        PF00939.14   471 seq698_BIOID50627    -            610   3.6e-24   85.3  47.0   1   3   1.8e-08   6.1e-05   21.9   3.2    34   118     9    90     4    92 0.92 Sodium:sulfate symporter transmembrane region
Na_sulph_symp        PF00939.14   471 seq698_BIOID50627    -            610   3.6e-24   85.3  47.0   2   3   2.9e-10     1e-06   27.8   8.1   341   433    74   163    72   200 0.78 Sodium:sulfate symporter transmembrane region
Na_sulph_symp        PF00939.14   471 seq698_BIOID50627    -            610   3.6e-24   85.3  47.0   3   3   1.4e-16   4.9e-13   48.6  11.4   277   461   427   604   416   609 0.88 Sodium:sulfate symporter transmembrane region
DctM                 PF06808.7    416 seq698_BIOID50627    -            610   3.9e-08   32.1  52.7   1   1   2.5e-10   8.6e-07   27.7  16.3   215   411   414   604   392   609 0.79 DctM-like transporters
Transpeptidase       PF00905.17   304 seq700_BIOID50627    -            633   2.1e-90  302.7   0.1   1   1   4.1e-94   2.8e-90  302.3   0.0     2   304   272   609   271   609 0.97 Penicillin binding protein transpeptidase domain
PBP_dimer            PF03717.10   190 seq700_BIOID50627    -            633   1.8e-42  145.3   1.0   1   1   3.8e-46   2.6e-42  144.8   0.7     2   189    64   239    63   240 0.95 Penicillin-binding Protein dimerisation domain
DUF945               PF06097.6    459 seq702_BIOID50627    -            490  3.1e-105  352.4  12.8   1   1  2.7e-109  3.7e-105  352.2   8.8     3   459    18   481    16   481 0.98 Bacterial protein of unknown function (DUF945)
MS_channel           PF00924.13   206 seq704_BIOID50627    -            415   8.8e-74  247.1   0.3   1   1   1.3e-75   1.7e-71  239.6   0.2     2   205   143   396   142   397 0.99 Mechanosensitive ion channel
FimH_man-bind        PF09160.5    147 seq705_BIOID50627    -            304   4.3e-61  204.9   0.8   1   1   1.3e-64   8.7e-61  203.9   0.1     1   147    27   171    27   171 0.99 FimH, mannose binding
Fimbrial             PF00419.15   145 seq705_BIOID50627    -            304     6e-07   29.6   3.8   1   1   8.8e-11     6e-07   29.6   2.7     6   145   177   304   171   304 0.83 Fimbrial protein
Na_H_Exchanger       PF00999.16   384 seq707_BIOID50627    -            549   3.4e-72  242.9  43.6   1   1   3.1e-76   4.2e-72  242.6  30.2     2   383     8   421     5   422 0.91 Sodium/hydrogen exchanger family
Caudo_TAP            PF02413.12   130 seq708_BIOID50627    -            191   1.3e-38  131.9   0.4   1   1   1.2e-42   1.7e-38  131.6   0.3     1   129    72   191    72   191 0.97 Caudovirales tail fibre assembly protein
ADH_zinc_N           PF00107.21   130 seq709_BIOID50627    -            358   9.1e-28   96.2   0.2   1   1   2.1e-31   1.4e-27   95.6   0.1     1   129   185   316   185   317 0.92 Zinc-binding dehydrogenase
ADH_N                PF08240.7    109 seq709_BIOID50627    -            358   1.3e-27   95.5   3.9   1   1   1.9e-31   1.3e-27   95.5   2.7     1   103    26   131    26   141 0.96 Alcohol dehydrogenase GroES-like domain
Fumerase             PF05681.9    271 seq710_BIOID50627    -            548   4.8e-89  297.9   0.0   1   1   8.8e-93     6e-89  297.5   0.0     2   271    48   328    47   328 0.98 Fumarate hydratase (Fumerase)
Fumerase_C           PF05683.7    206 seq710_BIOID50627    -            548   1.8e-84  281.8   0.0   1   1   5.4e-88   3.7e-84  280.8   0.0     1   204   332   539   332   541 0.98 Fumarase C-terminus
Molybdop_Fe4S4       PF04879.11    55 seq711_BIOID50627    -            195   2.2e-21   75.3   0.2   1   1   2.6e-24   1.8e-20   72.4   0.1     2    55    44   104    43   104 0.96 Molybdopterin oxidoreductase Fe4S4 domain
Molybdopterin        PF00384.17   432 seq711_BIOID50627    -            195   2.4e-06   26.4   0.1   1   1   4.2e-10   2.9e-06   26.1   0.0     1    35   107   139   107   190 0.79 Molybdopterin oxidoreductase
FliT                 PF05400.8     84 seq712_BIOID50627    -            121   3.4e-17   62.4   4.0   1   1   3.7e-21   5.1e-17   61.9   2.8     1    84    21   106    21   106 0.98 Flagellar protein FliT
CheW                 PF01584.14   138 seq713_BIOID50627    -            654   1.4e-27   95.7   1.1   1   1     1e-30   2.8e-27   94.7   0.7     2   133   514   640   513   643 0.97 CheW-like domain
CheY-binding         PF09078.6     65 seq713_BIOID50627    -            654   9.8e-27   92.6   2.1   1   1   5.1e-30   1.4e-26   92.1   0.6     2    65   161   224   160   224 0.98 CheY binding
Hpt                  PF01627.18    90 seq713_BIOID50627    -            654   1.6e-22   79.1   1.2   1   1     6e-26   1.6e-22   79.1   0.9     2    89     8   107     7   108 0.96 Hpt domain
HATPase_c            PF02518.21   111 seq713_BIOID50627    -            654   2.7e-22   78.4   0.6   1   1   2.6e-25   7.1e-22   77.1   0.2     3   110   371   507   369   508 0.98 Histidine kinase-, DNA gyrase B-, and HSP90-like ATPase
H-kinase_dim         PF02895.9     68 seq713_BIOID50627    -            654   1.4e-18   66.9   2.7   1   1   4.9e-22   1.4e-18   66.9   1.9     1    68   261   324   261   324 0.97 Signal transducing histidine kinase, homodimeric domain
CSD                  PF00313.17    66 seq714_BIOID50627    -             71   8.8e-32  108.5   0.2   1   1     7e-36   9.5e-32  108.4   0.2     1    64     5    68     5    70 0.98 'Cold-shock' DNA-binding domain
GGDEF                PF00990.16   161 seq715_BIOID50627    -            408   6.4e-45  152.5   0.5   1   1   7.4e-49     1e-44  151.8   0.3     1   159   249   403   249   405 0.96 GGDEF domain
Ligase_CoA           PF00549.14   153 seq716_BIOID50627    -            555   1.3e-51  174.0   0.8   1   1   3.6e-55   2.5e-51  173.2   0.0     1   152   336   491   336   492 0.98 CoA-ligase
CoA_binding          PF02629.14    96 seq716_BIOID50627    -            555   7.6e-17   61.4   0.1   1   1   1.2e-19   8.5e-16   58.1   0.1     3    96   193   288   191   288 0.96 CoA binding domain
Glt_symporter        PF03616.9    368 seq721_BIOID50627    -            401  1.2e-162  540.4  25.0   1   1    9e-167  1.2e-162  540.4  17.3     1   368     2   366     2   366 0.98 Sodium/glutamate symporter
PALP                 PF00291.20   307 seq722_BIOID50627    -            398   1.1e-44  152.7   0.2   1   1     1e-48   1.4e-44  152.4   0.1     4   305    41   374    39   377 0.81 Pyridoxal-phosphate dependent enzyme
ResIII               PF04851.10   184 seq723_BIOID50627    -            988   1.5e-13   50.8   0.0   1   1   6.8e-17   4.7e-13   49.2   0.0     7   154    11   221     8   252 0.83 Type III restriction enzyme, res subunit
DEAD                 PF00270.24   173 seq723_BIOID50627    -            988   2.1e-07   30.4   0.0   1   1   7.1e-11   4.8e-07   29.2   0.0    11   113    82   186    72   227 0.77 DEAD/DEAH box helicase
Chorismate_synt      PF01264.16   346 seq724_BIOID50627    -            361  1.7e-147  490.3   0.0   1   1  1.4e-151  1.9e-147  490.1   0.0     1   346    10   346    10   346 0.98 Chorismate synthase
CDH                  PF02611.10   222 seq725_BIOID50627    -            251     9e-96  319.2   0.0   1   1  7.5e-100     1e-95  319.0   0.0     2   221    31   250    30   251 0.99 CDP-diacylglycerol pyrophosphatase
DUF1282              PF06930.7    170 seq727_BIOID50627    -            203     2e-35  121.8  10.0   1   1   3.6e-39   2.5e-35  121.5   6.9     1   165    15   182    15   193 0.95 Protein of unknown function (DUF1282)
Yip1                 PF04893.12   172 seq727_BIOID50627    -            203   4.1e-28   97.9  12.4   1   1     6e-32   4.1e-28   97.9   8.6     1   168    15   179    15   185 0.96 Yip1 domain
PTS-HPr              PF00381.14    84 seq728_BIOID50627    -             85   1.3e-31  108.2   0.2   1   1   9.9e-36   1.4e-31  108.1   0.1     1    82     1    82     1    84 0.98 PTS HPr component phosphorylation site
DUF2574              PF10836.3     93 seq729_BIOID50627    -             93   6.1e-50  166.7   0.0   1   1   4.9e-54   6.8e-50  166.6   0.0     1    93     1    93     1    93 1.00 Protein of unknown function (DUF2574)
GGDEF                PF00990.16   161 seq730_BIOID50627    -            383   1.7e-31  108.8   0.4   1   1     6e-35   8.3e-31  106.6   0.0     3    85   297   379   295   383 0.97 GGDEF domain
LigB                 PF02900.13   272 seq731_BIOID50627    -            317     3e-84  282.0   0.0   1   1   2.5e-88   3.5e-84  281.9   0.0     2   272     5   309     4   309 0.97 Catalytic LigB subunit of aromatic ring-opening dioxygenase
AhpC-TSA             PF00578.16   124 seq732_BIOID50627    -            156   5.2e-40  135.8   0.0   1   1   1.9e-43   6.6e-40  135.5   0.0     2   123     7   134     6   135 0.99 AhpC/TSA family
Redoxin              PF08534.5    146 seq732_BIOID50627    -            156   2.1e-27   95.3   0.0   1   1   7.3e-31   2.5e-27   95.1   0.0     1   131     5   136     5   148 0.90 Redoxin
SCO1-SenC            PF02630.9    174 seq732_BIOID50627    -            156   3.3e-10   39.7   0.0   1   1   1.4e-13   4.7e-10   39.2   0.0    32   171    10   136     4   140 0.89 SCO1/SenC
DUF899               PF05988.7    211 seq732_BIOID50627    -            156   0.00024   20.4   0.0   1   1   7.9e-08   0.00027   20.3   0.0    48   173    12   137     3   152 0.81 Bacterial protein of unknown function (DUF899)
DUF218               PF02698.12   155 seq733_BIOID50627    -            239   3.3e-21   75.2   0.0   1   1   3.3e-25   4.6e-21   74.8   0.0     4   132    47   172    45   186 0.93 DUF218 domain
Complex1_24kDa       PF01257.14   145 seq735_BIOID50627    -            166   5.6e-51  171.8   0.0   1   1   4.7e-55   6.4e-51  171.6   0.0     2   145    23   166    22   166 0.98 Respiratory-chain NADH dehydrogenase 24 Kd subunit
DinI                 PF06183.8     65 seq738_BIOID50627    -             80   8.8e-15   54.3   0.0   1   1   7.8e-19   1.1e-14   54.0   0.0     3    65    16    78    14    78 0.87 DinI-like family
CbiA                 PF01656.18   195 seq739_BIOID50627    -            388   1.6e-34  118.9   0.0   1   1   3.1e-38   2.1e-34  118.5   0.0     2   194   110   339   109   340 0.80 CobQ/CobB/MinD/ParA nucleotide binding domain
ArsD                 PF06953.6    123 seq741_BIOID50627    -            120   3.6e-36  123.9   0.0   1   1     3e-40   4.1e-36  123.7   0.0     1   117     1   115     1   119 0.98 Arsenical resistance operon trans-acting repressor ArsD
Aminotran_1_2        PF00155.16   363 seq742_BIOID50627    -            412   1.7e-60  204.8   0.0   1   1   1.4e-64   1.9e-60  204.6   0.0     2   348    37   376    36   390 0.92 Aminotransferase class I and II
CsrA                 PF02599.11    54 seq743_BIOID50627    -             61   5.4e-28   96.3   1.7   1   1   4.4e-32     6e-28   96.2   1.2     1    54     1    54     1    54 0.99 Global regulator protein family
Amidohydro_4         PF13147.1    304 seq747_BIOID50627    -            453   4.4e-30  105.5   0.2   1   1   3.5e-33   1.2e-29  104.1   0.2     1   304    45   389    45   389 0.86 Amidohydrolase
Amidohydro_1         PF01979.15   333 seq747_BIOID50627    -            453   3.1e-19   69.6   0.0   1   1   2.1e-21   7.1e-18   65.2   0.0     1   332    50   391    50   392 0.67 Amidohydrolase family
Amidohydro_5         PF13594.1     68 seq747_BIOID50627    -            453   4.2e-17   61.6   0.9   1   1   2.9e-20   9.8e-17   60.4   0.6     1    68    23    88    23    88 0.84 Amidohydrolase
DctM                 PF06808.7    416 seq750_BIOID50627    -            425  3.2e-128  427.7  50.4   1   1  5.5e-132  3.8e-128  427.4  34.9     2   415     8   415     7   416 0.99 DctM-like transporters
Cytochrom_NNT        PF03264.9    174 seq751_BIOID50627    -            366   3.8e-65  218.4   3.8   1   1   8.2e-67   3.7e-63  211.9   2.6     6   173     6   174     1   175 0.94 NapC/NirT cytochrome c family, N-terminal region
YscJ_FliF            PF01514.12   207 seq752_BIOID50627    -            552   1.1e-65  220.5   0.0   1   1   8.1e-69   5.6e-65  218.2   0.0     9   205    28   223    18   225 0.96 Secretory protein of YscJ/FliF family
YscJ_FliF_C          PF08345.6    160 seq752_BIOID50627    -            552   4.2e-52  176.2   4.9   1   1   6.1e-56   4.2e-52  176.2   3.4     1   160   250   429   250   429 0.88 Flagellar M-ring protein C-terminal
PTR2                 PF00854.16   373 seq755_BIOID50627    -            500   2.5e-75  253.5  26.1   1   1   6.9e-79   4.7e-75  252.5  15.9     2   370    89   428    88   431 0.97 POT family
MFS_1                PF07690.11   354 seq755_BIOID50627    -            500   1.9e-20   72.8  54.6   1   1   3.5e-21   2.4e-17   62.6  25.7    10   301    35   372    26   382 0.78 Major Facilitator Superfamily
ALS_ss_C             PF10369.4     75 seq756_BIOID50627    -            173   3.1e-28   97.1   0.6   1   1     1e-29   4.6e-26   90.2   0.1     1    75    93   168    93   168 0.99 Small subunit of acetolactate synthase
ACT_5                PF13710.1     63 seq756_BIOID50627    -            173   6.7e-17   60.9   0.1   1   1   1.5e-20   6.7e-17   60.9   0.0     1    63    21    83    21    83 0.98 ACT domain
ACT                  PF01842.20    66 seq756_BIOID50627    -            173   2.4e-14   52.3   0.0   1   1     9e-18   4.1e-14   51.5   0.0     2    65    14    78    13    79 0.97 ACT domain
PEP_mutase           PF13714.1    238 seq757_BIOID50627    -            296   1.3e-53  181.6   4.4   1   1   2.1e-57   1.5e-53  181.3   3.0     1   233    10   250    10   255 0.92 Phosphoenolpyruvate phosphomutase
ICL                  PF00463.16   526 seq757_BIOID50627    -            296   1.2e-16   59.8   1.9   1   1   4.6e-20   3.1e-16   58.5   1.3   150   255    80   183    71   213 0.86 Isocitrate lyase family
DUF2629              PF10945.3     44 seq758_BIOID50627    -             62   3.3e-27   93.4   1.3   1   1     3e-31   4.2e-27   93.1   0.9     2    44    18    60    17    60 0.98 Protein of unknown function (DUF2629)
HTH_1                PF00126.22    60 seq763_BIOID50627    -            111   1.9e-20   72.2   0.0   1   1   2.3e-24   3.1e-20   71.5   0.0     1    59    12    70    12    71 0.97 Bacterial regulatory helix-turn-helix protein, lysR family
AA_permease_2        PF13520.1    426 seq765_BIOID50627    -            430     1e-31  109.8  54.4   1   1   3.1e-35   2.1e-31  108.7  37.6     1   406    13   398    13   423 0.84 Amino acid permease
AA_permease          PF00324.16   479 seq765_BIOID50627    -            430   1.3e-25   89.5  49.3   1   1   3.2e-29   2.2e-25   88.8  34.2     2   416    18   396    17   428 0.84 Amino acid permease
Formyl_trans_N       PF00551.14   181 seq766_BIOID50627    -            280   5.8e-55  185.5   0.0   1   1   1.1e-58   7.3e-55  185.2   0.0     2   181    86   262    85   262 0.99 Formyl transferase
ACT                  PF01842.20    66 seq766_BIOID50627    -            280   1.1e-07   31.0   0.0   1   1   3.3e-11   2.2e-07   30.0   0.0     2    63     8    69     7    72 0.91 ACT domain
Acyl_transf_1        PF00698.16   318 seq767_BIOID50627    -            309   8.7e-43  146.7   3.3   1   1   7.6e-47     1e-42  146.4   2.3     2   281     6   290     5   306 0.90 Acyl transferase domain
His_Phos_1           PF00300.17   158 seq768_BIOID50627    -            161   1.1e-11   44.9   0.0   1   1   2.4e-15   3.3e-11   43.4   0.0     1    73     2    70     2   103 0.82 Histidine phosphatase superfamily (branch 1)
DUF3029              PF11230.3    487 seq769_BIOID50627    -            516  2.8e-235  780.9   0.0   1   1  2.3e-239  3.2e-235  780.7   0.0     2   487    22   504    21   504 1.00 Protein of unknown function (DUF3029)
Flavodoxin_1         PF00258.20   143 seq771_BIOID50627    -            176   3.1e-33  114.6   0.1   1   1     1e-36   3.6e-33  114.4   0.0     1   143     6   160     6   160 0.95 Flavodoxin
Flavodoxin_3         PF12641.2    160 seq771_BIOID50627    -            176   1.1e-11   44.3   0.0   1   1   3.6e-15   1.2e-11   44.1   0.0     2   110     6   124     5   164 0.85 Flavodoxin domain
Flavodoxin_5         PF12724.2    143 seq771_BIOID50627    -            176   4.1e-08   33.2   0.0   1   1   1.7e-11   5.7e-08   32.7   0.0     2    84     6    89     5   108 0.83 Flavodoxin domain
APS_kinase           PF01583.15   157 seq773_BIOID50627    -            201   4.6e-73  243.9   0.0   1   1   8.6e-77   5.9e-73  243.5   0.0     1   153    27   179    27   182 0.98 Adenylylsulphate kinase
AAA_33               PF13671.1    143 seq773_BIOID50627    -            201   4.7e-08   32.9   0.0   1   1     1e-11   6.8e-08   32.3   0.0     1   115    30   143    30   170 0.81 AAA domain
Poly_export          PF02563.11    83 seq774_BIOID50627    -            386   2.1e-28   97.7   0.5   1   1     2e-31   1.3e-27   95.2   0.1     4    82    84   173    81   174 0.87 Polysaccharide biosynthesis/export protein
SLBB                 PF10531.4     59 seq774_BIOID50627    -            386   6.5e-17   61.0   1.0   1   2   4.1e-11   2.8e-07   30.2   0.0     3    47   181   226   179   232 0.93 SLBB domain
SLBB                 PF10531.4     59 seq774_BIOID50627    -            386   6.5e-17   61.0   1.0   2   2   8.8e-11     6e-07   29.1   0.1     1    53   263   314   263   320 0.92 SLBB domain
MFS_1                PF07690.11   354 seq775_BIOID50627    -            451   5.6e-35  120.6  57.6   1   1   1.6e-37   2.2e-33  115.3  34.5     2   337    81   398    77   403 0.85 Major Facilitator Superfamily
Ribonuc_red_sm       PF00268.16   281 seq777_BIOID50627    -            319   1.1e-80  270.5   0.1   1   1   9.6e-85   1.3e-80  270.2   0.0     1   280     1   280     1   281 0.97 Ribonucleotide reductase, small chain
PEP-utilizers_C      PF02896.13   294 seq778_BIOID50627    -            575  7.7e-125  415.5   0.2   1   1  2.3e-128    1e-124  415.0   0.1     1   293   250   541   250   542 0.99 PEP-utilising enzyme, TIM barrel domain
PEP-utilisers_N      PF05524.8    123 seq778_BIOID50627    -            575     2e-31  108.2   5.0   1   1   4.4e-35     2e-31  108.2   3.5     2   123     3   127     2   127 0.96 PEP-utilising enzyme, N-terminal
PEP-utilizers        PF00391.18    81 seq778_BIOID50627    -            575   1.7e-24   85.0   2.4   1   1   4.5e-28   2.1e-24   84.7   0.1     9    80   152   224   147   225 0.93 PEP-utilising enzyme, mobile domain
Alpha-amylase        PF00128.19   316 seq779_BIOID50627    -            495   5.6e-26   91.5   0.4   1   1   2.1e-29   1.4e-25   90.2   0.3     8   304    26   367    21   376 0.69 Alpha amylase, catalytic domain
Glyco_hydro_70       PF02324.11   809 seq779_BIOID50627    -            495   1.4e-13   49.5   0.2   1   1   2.9e-10     2e-06   25.8   0.0   589   698    24   132    22   143 0.86 Glycosyl hydrolase family 70
Aconitase_2_N        PF06434.8    204 seq780_BIOID50627    -            865   1.5e-95  318.2   0.0   1   1   4.8e-99   2.2e-95  317.7   0.0     1   204   168   382   168   382 0.99 Aconitate hydratase 2 N-terminus
Aconitase_B_N        PF11791.3    154 seq780_BIOID50627    -            865   5.8e-68  227.4   0.1   1   1   2.3e-71     1e-67  226.6   0.1     1   154     4   156     4   156 1.00 Aconitate B N-terminal domain
Aconitase            PF00330.15   465 seq780_BIOID50627    -            865   2.2e-25   88.9   0.1   1   2     1e-12   4.7e-09   35.1   0.0   102   305   473   698   464   701 0.75 Aconitase family (aconitate hydratase)
Aconitase            PF00330.15   465 seq780_BIOID50627    -            865   2.2e-25   88.9   0.1   2   2   1.9e-17   8.9e-14   50.7   0.0   337   465   699   818   695   818 0.90 Aconitase family (aconitate hydratase)
DNA_pol3_delta2      PF13177.1    162 seq781_BIOID50627    -            334   3.5e-39  133.9   0.0   1   1   8.6e-43   5.9e-39  133.2   0.0     8   159    13   165     9   168 0.96 DNA polymerase III, delta subunit
DNApol3-delta_C      PF09115.5    119 seq781_BIOID50627    -            334     9e-37  125.6   0.1   1   1   2.1e-40   1.4e-36  124.9   0.1     2   119   207   323   206   323 0.98 DNA polymerase III, delta subunit, C terminal
UPF0066              PF01980.11   120 seq782_BIOID50627    -            235   9.3e-41  138.4   0.0   1   1   2.5e-44   3.4e-40  136.6   0.0     1   118    18   142    18   144 0.95 Uncharacterised protein family UPF0066
DUF3811              PF11656.3     87 seq784_BIOID50627    -             90   6.3e-41  138.2   5.9   1   1   5.2e-45   7.1e-41  138.0   4.1     1    87     3    90     3    90 0.99 YjbD family (DUF3811)
YhjQ                 PF06564.7    244 seq785_BIOID50627    -            250  1.1e-126  421.0   4.8   1   1  3.9e-130  1.3e-126  420.7   3.4     1   241     1   241     1   244 0.99 YhjQ protein
AAA_31               PF13614.1    157 seq785_BIOID50627    -            250     4e-08   33.2   0.0   1   1   5.5e-11   1.9e-07   31.0   0.0     2   149     3   148     2   152 0.74 AAA domain
CbiA                 PF01656.18   195 seq785_BIOID50627    -            250   1.9e-07   30.5   0.0   1   1   7.2e-11   2.5e-07   30.2   0.0     5   161     8   176     4   207 0.66 CobQ/CobB/MinD/ParA nucleotide binding domain
ArsA_ATPase          PF02374.10   305 seq785_BIOID50627    -            250   6.3e-06   25.3   0.0   1   1   3.3e-09   1.1e-05   24.5   0.0     9    54    10    55     2    61 0.93 Anion-transporting ATPase
ADH_zinc_N           PF00107.21   130 seq786_BIOID50627    -            350   5.7e-26   90.4   0.0   1   1   6.9e-30   9.4e-26   89.7   0.0     1   101   168   269   168   297 0.89 Zinc-binding dehydrogenase
Gp49                 PF05973.9     91 seq787_BIOID50627    -            106   1.5e-21   76.0   0.1   1   1   1.3e-25   1.8e-21   75.8   0.1     3    91    14   100    12   100 0.95 Phage derived protein Gp49-like (DUF891)
Rick_17kDa_Anti      PF05433.10    42 seq788_BIOID50627    -            155   1.4e-07   30.9  26.2   1   1   1.8e-11   2.5e-07   30.1  18.2     1    42    62   103    62   103 0.96 Glycine zipper 2TM domain
DUF2566              PF10753.4     55 seq789_BIOID50627    -             59   4.3e-21   74.4   7.4   1   1   3.5e-25   4.8e-21   74.3   5.1     1    55     1    54     1    54 0.98 Protein of unknown function (DUF2566)
MTS                  PF05175.9    170 seq790_BIOID50627    -            378   1.5e-59  200.1   0.0   1   1   4.9e-60   6.7e-57  191.4   0.0     2   170   199   370   198   370 0.98 Methyltransferase small domain
Methyltransf_31      PF13847.1    152 seq790_BIOID50627    -            378     2e-14   53.3   0.0   1   1   6.6e-17     9e-14   51.2   0.0     6   117   231   347   227   372 0.84 Methyltransferase domain
Methyltransf_26      PF13659.1    117 seq790_BIOID50627    -            378   1.1e-11   44.6   0.0   1   1   2.1e-14   2.9e-11   43.3   0.0     3   115   231   340   229   342 0.88 Methyltransferase domain
Methyltransf_18      PF12847.2    112 seq790_BIOID50627    -            378   2.7e-11   43.9   0.0   1   1   6.7e-14   9.1e-11   42.2   0.0     3   110   230   339   229   341 0.81 Methyltransferase domain
Methyltransf_12      PF08242.7     99 seq790_BIOID50627    -            378   1.4e-08   34.9   0.0   1   1   6.7e-11   9.1e-08   32.3   0.0     1    99   233   336   233   336 0.91 Methyltransferase domain
Methyltransf_25      PF13649.1    101 seq790_BIOID50627    -            378   5.3e-06   26.6   0.0   1   1     1e-08   1.4e-05   25.2   0.0     1   101   232   334   232   334 0.79 Methyltransferase domain
PrmA                 PF06325.8    295 seq790_BIOID50627    -            378   9.7e-06   24.7   0.0   1   1   3.3e-08   4.5e-05   22.6   0.0   163   232   230   305   219   326 0.74 Ribosomal protein L11 methyltransferase (PrmA)
GerE                 PF00196.14    58 seq791_BIOID50627    -            225   1.9e-15   55.7   0.1   1   1   2.5e-19   3.4e-15   55.0   0.1     3    55   152   204   150   207 0.95 Bacterial regulatory proteins, luxR family
DUF2384              PF09722.5     54 seq793_BIOID50627    -            149   7.3e-16   57.6   0.1   1   1   1.3e-19   1.8e-15   56.4   0.0     3    54    95   147    83   147 0.97 Protein of unknown function (DUF2384)
LysR_substrate       PF03466.15   209 seq794_BIOID50627    -            298   6.9e-18   64.3   0.5   1   1   1.6e-21   1.1e-17   63.7   0.3     5   191    96   279    92   293 0.78 LysR substrate binding domain
HTH_1                PF00126.22    60 seq794_BIOID50627    -            298   1.8e-16   59.4   0.1   1   1   6.9e-20   4.7e-16   58.1   0.0     1    60     9    68     9    68 0.97 Bacterial regulatory helix-turn-helix protein, lysR family
PTE                  PF02126.13   308 seq795_BIOID50627    -            292  1.5e-127  424.7   0.3   1   1  1.2e-131  1.7e-127  424.5   0.2     1   308     1   292     1   292 0.99 Phosphotriesterase family
MerR_2               PF13591.1     84 seq796_BIOID50627    -            102   7.1e-30  102.3   0.3   1   1     6e-34   8.1e-30  102.1   0.2     1    84     9    93     9    93 0.95 MerR HTH family regulatory protein
FAD_binding_4        PF01565.18   139 seq798_BIOID50627    -            484   3.2e-37  126.9   1.5   1   1   8.3e-41   5.7e-37  126.1   1.0     1   138    51   190    51   191 0.97 FAD binding domain
FAD-oxidase_C        PF02913.14   249 seq798_BIOID50627    -            484   3.9e-21   75.3   0.1   1   1   3.1e-24   2.1e-20   72.9   0.0     2   247   228   477   227   479 0.79 FAD linked oxidases, C-terminal domain
NMT1                 PF09084.6    216 seq799_BIOID50627    -            328   6.6e-23   81.3   0.1   1   1   1.9e-26   8.4e-23   80.9   0.0     2   216    46   255    45   255 0.88 NMT1/THI5 like
NMT1_2               PF13379.1    252 seq799_BIOID50627    -            328   4.9e-19   68.5   1.5   1   1   1.4e-22   6.6e-19   68.1   1.0     3   246    33   257    31   263 0.88 NMT1-like family
Phosphonate-bd       PF12974.2    243 seq799_BIOID50627    -            328   1.6e-09   37.4   0.1   1   1   8.5e-13   3.9e-09   36.1   0.1    27   185    63   207    56   220 0.79 ABC transporter, phosphonate, periplasmic substrate-binding protein
PLDc_2               PF13091.1    126 seq800_BIOID50627    -            486   1.1e-32  112.3   0.0   1   2   5.6e-15   2.5e-11   43.2   0.0     1    94   134   242   134   255 0.90 PLD-like domain
PLDc_2               PF13091.1    126 seq800_BIOID50627    -            486   1.1e-32  112.3   0.0   2   2   3.1e-22   1.4e-18   66.7   0.0     7   113   332   445   326   456 0.88 PLD-like domain
PLDc                 PF00614.17    28 seq800_BIOID50627    -            486   2.2e-15   55.7   0.0   1   2   2.5e-10   1.1e-06   28.0   0.0     2    28   220   246   219   246 0.93 Phospholipase D Active site motif
PLDc                 PF00614.17    28 seq800_BIOID50627    -            486   2.2e-15   55.7   0.0   2   2   1.5e-09   6.9e-06   25.5   0.0     2    28   400   426   399   426 0.95 Phospholipase D Active site motif
PLDc_N               PF13396.1     46 seq800_BIOID50627    -            486   8.2e-06   25.2   6.4   1   1   4.3e-09   1.9e-05   24.0   4.4     2    44    17    59    16    60 0.89 Phospholipase_D-nuclease N-terminal
AraC_binding         PF02311.14   136 seq801_BIOID50627    -            312   1.1e-22   80.0   1.3   1   1   5.1e-26   1.7e-22   79.4   0.2     7   129    52   175    48   186 0.88 AraC-like ligand binding domain
HTH_18               PF12833.2     81 seq801_BIOID50627    -            312   8.8e-22   76.9   0.1   1   1   5.5e-25   1.9e-21   75.8   0.1     2    79   229   305   228   307 0.97 Helix-turn-helix domain
HTH_AraC             PF00165.18    42 seq801_BIOID50627    -            312   1.4e-20   72.2   0.2   1   2   3.2e-10   1.1e-06   28.1   0.0     2    42   216   256   215   256 0.93 Bacterial regulatory helix-turn-helix proteins, AraC family
HTH_AraC             PF00165.18    42 seq801_BIOID50627    -            312   1.4e-20   72.2   0.2   2   2   1.6e-14   5.3e-11   41.8   0.0     2    42   268   306   267   306 0.94 Bacterial regulatory helix-turn-helix proteins, AraC family
Cupin_2              PF07883.6     71 seq801_BIOID50627    -            312   1.4e-06   27.5   0.0   1   1   8.3e-10   2.8e-06   26.6   0.0     7    60    57   109    53   116 0.92 Cupin domain
Peptidase_S13        PF02113.10   444 seq802_BIOID50627    -            477  5.7e-179  595.1   0.1   1   1  9.5e-183  6.5e-179  594.9   0.1     2   443    20   468    19   469 0.99 D-Ala-D-Ala carboxypeptidase 3 (S13) family
Beta-lactamase2      PF13354.1    197 seq802_BIOID50627    -            477   2.7e-09   36.6   0.3   1   1   7.8e-12   5.3e-08   32.4   0.1    27   195   261   441   252   442 0.75 Beta-lactamase enzyme family
Ala_racemase_N       PF01168.15   217 seq803_BIOID50627    -            234   1.3e-49  168.5   0.2   1   1   1.1e-53   1.5e-49  168.3   0.1     2   217     7   230     6   230 0.90 Alanine racemase, N-terminal domain
ArsA_ATPase          PF02374.10   305 seq804_BIOID50627    -            585    1e-124  415.4   0.2   1   3   1.9e-79   1.8e-76  257.0   0.0     2   299    11   293    10   297 0.95 Anion-transporting ATPase
ArsA_ATPase          PF02374.10   305 seq804_BIOID50627    -            585    1e-124  415.4   0.2   2   3   1.3e-35   1.1e-32  113.1   0.1     4   167   331   484   328   486 0.90 Anion-transporting ATPase
ArsA_ATPase          PF02374.10   305 seq804_BIOID50627    -            585    1e-124  415.4   0.2   3   3   4.8e-15   4.3e-12   45.5   0.0   176   300   461   584   459   585 0.94 Anion-transporting ATPase
CbiA                 PF01656.18   195 seq804_BIOID50627    -            585   1.7e-30  105.7   0.0   1   2   8.7e-17   7.9e-14   51.4   0.0     2   176    13   260    12   278 0.72 CobQ/CobB/MinD/ParA nucleotide binding domain
CbiA                 PF01656.18   195 seq804_BIOID50627    -            585   1.7e-30  105.7   0.0   2   2   4.5e-17   4.1e-14   52.3   0.0     2   147   331   522   330   561 0.66 CobQ/CobB/MinD/ParA nucleotide binding domain
DUF307               PF03733.8     53 seq805_BIOID50627    -            148   1.5e-33  114.8  23.8   1   2   1.7e-17   2.3e-13   50.2   2.4     1    53     3    55     3    55 0.97 Domain of unknown function (DUF307)
DUF307               PF03733.8     53 seq805_BIOID50627    -            148   1.5e-33  114.8  23.8   2   2   5.9e-24     8e-20   70.9   8.6     1    53    76   128    76   128 0.98 Domain of unknown function (DUF307)
GATase_4             PF13230.1    272 seq807_BIOID50627    -            255  5.3e-107  356.4   0.0   1   1  1.3e-110  5.9e-107  356.2   0.0     1   252     1   252     1   255 0.99 Glutamine amidotransferases class-II
GATase_2             PF00310.16   361 seq807_BIOID50627    -            255   3.3e-17   62.1   0.2   1   1   2.1e-15   9.5e-12   44.1   0.1   189   359    65   215    60   217 0.87 Glutamine amidotransferases class-II
tRNA-synt_2          PF00152.15   335 seq808_BIOID50627    -            590    8e-132  438.9   0.0   1   1  2.8e-135  9.5e-132  438.6   0.0     2   334   118   558   117   559 0.99 tRNA synthetases class II (D, K and N)
GAD                  PF02938.9     95 seq808_BIOID50627    -            590   9.1e-32  108.9   0.1   1   1   4.8e-35   1.7e-31  108.1   0.1     1    95   307   406   307   406 0.97 GAD domain
tRNA_anti            PF01336.20    76 seq808_BIOID50627    -            590   1.3e-16   60.0   0.1   1   1   8.5e-20   2.9e-16   58.9   0.0     1    76    18   102    18   102 0.95 OB-fold nucleic acid binding domain
DUF2527              PF10736.4     38 seq810_BIOID50627    -             47   9.6e-31  105.0   2.7   1   1   7.9e-35   1.1e-30  104.8   1.8     1    38     1    38     1    38 1.00 Protein of unknown function (DUF2627)
Acetyltransf_7       PF13508.1     79 seq811_BIOID50627    -            153   1.8e-14   53.5   0.0   1   1   5.5e-18   2.5e-14   53.0   0.0     2    78    47   130    46   131 0.85 Acetyltransferase (GNAT) domain
Acetyltransf_1       PF00583.19    83 seq811_BIOID50627    -            153   8.9e-10   38.3   0.0   1   1   2.7e-13   1.2e-09   37.9   0.0     2    82    54   129    53   130 0.97 Acetyltransferase (GNAT) family
Acetyltransf_9       PF13527.1    128 seq811_BIOID50627    -            153     1e-06   28.4   0.0   1   1   3.2e-10   1.5e-06   27.9   0.0     8   125    15   129     9   132 0.84 Acetyltransferase (GNAT) domain
Ldh_2                PF02615.9    335 seq812_BIOID50627    -            361  9.2e-139  461.7   0.0   1   1  7.6e-143    1e-138  461.5   0.0     1   334     5   340     5   341 0.99 Malate/L-lactate dehydrogenase
Molybdopterin        PF00384.17   432 seq813_BIOID50627    -            803   9.9e-25   87.0   0.0   1   1   3.2e-25   2.2e-21   75.9   0.0   103   379     2   377     1   381 0.85 Molybdopterin oxidoreductase
Molydop_binding      PF01568.16   109 seq813_BIOID50627    -            803   5.6e-17   61.4   0.1   1   1     3e-20     2e-16   59.6   0.1     4   108   681   796   678   797 0.93 Molydopterin dinucleotide binding domain
Complex1_51K         PF01512.12   151 seq816_BIOID50627    -            445   3.4e-50  169.5   0.0   1   1   1.1e-53   4.9e-50  169.0   0.0     1   150    54   226    54   227 0.97 Respiratory-chain NADH dehydrogenase 51 Kd subunit
NADH_4Fe-4S          PF10589.4     46 seq816_BIOID50627    -            445   2.8e-18   64.6   0.0   1   1   1.2e-21   5.6e-18   63.6   0.0     1    46   336   381   336   381 0.97 NADH-ubiquinone oxidoreductase-F iron-sulfur binding region
SLBB                 PF10531.4     59 seq816_BIOID50627    -            445   6.8e-08   32.1   0.0   1   1   4.5e-11     2e-07   30.6   0.0     5    55   253   296   252   300 0.91 SLBB domain
SBP_bac_8            PF13416.1    281 seq817_BIOID50627    -            438   1.7e-45  155.7  14.1   1   1     3e-49   2.1e-45  155.5   9.8     2   278    44   368    43   371 0.79 Bacterial extracellular solute-binding protein
SBP_bac_1            PF01547.20   314 seq817_BIOID50627    -            438   4.7e-39  134.8  13.1   1   1   9.1e-43   6.2e-39  134.4   9.1    10   313    41   337    34   338 0.87 Bacterial extracellular solute-binding protein
PCRF                 PF03462.13   116 seq818_BIOID50627    -            360   2.4e-41  139.9   0.3   1   1   8.1e-45   5.6e-41  138.7   0.2     3   116    65   178    63   178 0.98 PCRF domain
RF-1                 PF00472.15   114 seq818_BIOID50627    -            360   3.2e-39  133.1   0.0   1   1   4.7e-43   3.2e-39  133.1   0.0     9   114   216   321   208   321 0.97 RF-1 domain
Fimbrial             PF00419.15   145 seq820_BIOID50627    -            344   6.9e-14   52.1   5.2   1   1   5.1e-18   6.9e-14   52.1   3.6     2   145   182   344   181   344 0.83 Fimbrial protein
ECH                  PF00378.15   245 seq821_BIOID50627    -            771   2.1e-78  262.7   0.0   1   1   1.1e-81   4.9e-78  261.5   0.0     3   244    54   308    52   309 0.99 Enoyl-CoA hydratase/isomerase family
3HCDH_N              PF02737.13   180 seq821_BIOID50627    -            771   1.1e-60  204.3   0.2   1   1   6.4e-64   2.9e-60  202.8   0.1     2   180   358   536   357   536 0.99 3-hydroxyacyl-CoA dehydrogenase, NAD binding domain
3HCDH                PF00725.17    97 seq821_BIOID50627    -            771   1.6e-35  121.2   2.4   1   2   8.1e-30   3.7e-26   91.2   0.1     1    97   538   634   538   634 0.97 3-hydroxyacyl-CoA dehydrogenase, C-terminal domain
3HCDH                PF00725.17    97 seq821_BIOID50627    -            771   1.6e-35  121.2   2.4   2   2   1.2e-09   5.4e-06   26.6   0.0     4    62   670   732   669   753 0.86 3-hydroxyacyl-CoA dehydrogenase, C-terminal domain
LysR_substrate       PF03466.15   209 seq823_BIOID50627    -            186   1.8e-10   40.1   0.0   1   1   1.5e-14   2.1e-10   39.9   0.0    42   205    21   183     4   186 0.90 LysR substrate binding domain
Form_Nir_trans       PF01226.12   250 seq824_BIOID50627    -            343   3.7e-82  274.8  27.6   1   1   3.2e-86   4.4e-82  274.6  19.1     1   250    70   336    70   336 0.98 Formate/nitrite transporter
PLDc_2               PF13091.1    126 seq825_BIOID50627    -            486   5.4e-38  129.4   0.0   1   2     1e-16   7.2e-13   48.2   0.0     2    99   138   248   137   280 0.79 PLD-like domain
PLDc_2               PF13091.1    126 seq825_BIOID50627    -            486   5.4e-38  129.4   0.0   2   2   2.4e-26   1.6e-22   79.4   0.0     4   123   329   451   326   454 0.92 PLD-like domain
PLDc                 PF00614.17    28 seq825_BIOID50627    -            486   1.3e-12   46.9   0.1   1   1   8.4e-09   5.7e-05   22.6   0.0     4    26   223   245   222   247 0.91 Phospholipase D Active site motif
AlkA_N               PF06029.6    116 seq826_BIOID50627    -            285   8.1e-29   99.9   0.0   1   1   1.9e-32   1.3e-28   99.2   0.0     3   116     3   112     1   112 0.98 AlkA N-terminal domain
HhH-GPD              PF00730.20   121 seq826_BIOID50627    -            285   2.6e-17   63.0   0.0   1   1   5.8e-21     4e-17   62.4   0.0     1   120   118   261   118   263 0.93 HhH-GPD superfamily base excision DNA repair protein
FecCD                PF01032.13   311 seq827_BIOID50627    -            660  9.6e-145  481.0  86.4   1   2   4.7e-73   6.4e-69  232.0  27.9     8   310    14   324     7   325 0.93 FecCD transport family
FecCD                PF01032.13   311 seq827_BIOID50627    -            660  9.6e-145  481.0  86.4   2   2   6.1e-80   8.4e-76  254.6  26.6     2   311   358   657   347   657 0.94 FecCD transport family
DUF898               PF05987.8    339 seq828_BIOID50627    -            407   7.7e-77  258.3  30.9   1   1   6.3e-80   8.6e-76  254.9  21.4     3   328    21   387    19   395 0.97 Bacterial protein of unknown function (DUF898)
Fimbrial             PF00419.15   145 seq829_BIOID50627    -            177   1.7e-21   76.8   4.1   1   1   1.5e-25     2e-21   76.5   2.8     1   145    28   177    28   177 0.94 Fimbrial protein
Response_reg         PF00072.19   112 seq830_BIOID50627    -            222     5e-26   90.7   0.1   1   1   9.9e-30   6.8e-26   90.3   0.0     1   112     3   113     3   113 0.99 Response regulator receiver domain
Trans_reg_C          PF00486.23    77 seq830_BIOID50627    -            222   3.2e-20   71.7   0.5   1   1   2.1e-23   1.4e-19   69.6   0.0     1    77   145   216   145   216 0.97 Transcriptional regulatory protein, C terminal
DeoRC                PF00455.17   162 seq831_BIOID50627    -            261   2.3e-50  170.2   1.3   1   1   2.5e-53   2.9e-50  169.9   0.9     2   161    78   237    77   238 0.99 DeoR C terminal sensor domain
HTH_DeoR             PF08220.7     57 seq831_BIOID50627    -            261   5.5e-23   80.1   0.9   1   1   4.8e-26   5.5e-23   80.1   0.6     1    56    11    66    11    67 0.97 DeoR-like helix-turn-helix domain
HTH_11               PF08279.7     55 seq831_BIOID50627    -            261   6.2e-10   38.4   0.1   1   1   9.9e-13   1.1e-09   37.6   0.1     4    44    14    53    11    60 0.87 HTH domain
MarR_2               PF12802.2     62 seq831_BIOID50627    -            261   3.3e-07   29.7   0.1   1   1   7.4e-10   8.5e-07   28.4   0.1     5    61    10    63     5    64 0.88 MarR family
MarR                 PF01047.17    59 seq831_BIOID50627    -            261   4.5e-07   29.3   0.1   1   1   8.4e-10   9.6e-07   28.3   0.0     8    50    15    57     9    59 0.94 MarR family
HTH_27               PF13463.1     68 seq831_BIOID50627    -            261   5.2e-06   26.5   0.1   1   1     1e-08   1.2e-05   25.4   0.0     2    53     9    59     9    70 0.89 Winged helix DNA-binding domain
GntR                 PF00392.16    64 seq831_BIOID50627    -            261   8.3e-06   25.0   0.0   1   1   1.6e-08   1.8e-05   23.9   0.0    27    60    27    60    19    63 0.93 Bacterial regulatory proteins, gntR family
HTH_24               PF13412.1     48 seq831_BIOID50627    -            261     2e-05   23.7   0.1   1   1   4.4e-08     5e-05   22.4   0.1     7    48    14    55     9    55 0.95 Winged helix-turn-helix DNA-binding
HTH_3                PF01381.17    55 seq832_BIOID50627    -             99     4e-12   45.6   0.0   1   1     9e-16   6.2e-12   45.0   0.0     5    52    21    68    20    70 0.97 Helix-turn-helix
HTH_19               PF12844.2     64 seq832_BIOID50627    -             99   1.1e-07   31.6   0.0   1   1   2.3e-11   1.6e-07   31.1   0.0     7    54    20    67    19    69 0.91 Helix-turn-helix domain
CSD                  PF00313.17    66 seq833_BIOID50627    -             69     2e-33  113.8   1.9   1   1   1.6e-37   2.2e-33  113.7   1.3     2    65     5    68     4    69 0.98 'Cold-shock' DNA-binding domain
HTH_37               PF13744.1     80 seq839_BIOID50627    -             94   7.3e-13   48.0   0.2   1   1   2.9e-16   9.8e-13   47.6   0.1    19    79    34    93    20    94 0.91 Helix-turn-helix domain
HTH_3                PF01381.17    55 seq839_BIOID50627    -             94   6.3e-12   45.0   0.1   1   1   2.9e-15     1e-11   44.4   0.1     3    52    40    89    38    91 0.92 Helix-turn-helix
HTH_31               PF13560.1     64 seq839_BIOID50627    -             94   1.6e-09   37.6   0.3   1   1   6.5e-13   2.2e-09   37.2   0.2     2    55    34    86    33    90 0.93 Helix-turn-helix domain
HTH_26               PF13443.1     63 seq839_BIOID50627    -             94   3.7e-07   30.1   0.1   1   1   6.1e-10   2.1e-06   27.7   0.0     6    54    41    89    33    90 0.89 Cro/C1-type HTH DNA-binding domain
DUF3302              PF11742.3     78 seq840_BIOID50627    -            120   1.7e-44  149.4   7.5   1   1   1.5e-48   2.1e-44  149.1   5.2     1    77     3    79     3    80 0.98 Protein of unknown function (DUF3302)
ROK                  PF00480.15   179 seq841_BIOID50627    -            406   9.9e-36  123.1   0.0   1   1     1e-39   1.4e-35  122.5   0.0     4   178    92   273    89   274 0.86 ROK family
GFO_IDH_MocA         PF01408.17   120 seq843_BIOID50627    -            359   1.6e-25   89.8   0.0   1   1   5.6e-29   2.6e-25   89.1   0.0     1   120    18   135    18   135 0.96 Oxidoreductase family, NAD-binding Rossmann fold
GFO_IDH_MocA_C       PF02894.12   115 seq843_BIOID50627    -            359   2.2e-18   65.9   0.0   1   1   8.3e-22   3.8e-18   65.2   0.0     1   115   147   254   147   254 0.97 Oxidoreductase family, C-terminal alpha/beta domain
Semialdhyde_dh       PF01118.19   121 seq843_BIOID50627    -            359   4.3e-06   26.9   0.0   1   1   1.6e-09   7.2e-06   26.2   0.0     1    95    19   107    19   113 0.88 Semialdehyde dehydrogenase, NAD binding domain
EamA                 PF00892.15   126 seq845_BIOID50627    -            306   7.6e-37  126.0  35.7   1   2   1.5e-25   2.1e-21   76.1   7.2     1   125    18   140    18   141 0.93 EamA-like transporter family
EamA                 PF00892.15   126 seq845_BIOID50627    -            306   7.6e-37  126.0  35.7   2   2   3.1e-19   4.2e-15   55.7  12.0     1   125   160   284   160   285 0.87 EamA-like transporter family
BPD_transp_2         PF02653.11   267 seq847_BIOID50627    -            341   4.2e-48  163.5  43.8   1   1   4.1e-52   5.6e-48  163.1  30.4     4   267    58   321    55   321 0.91 Branched-chain amino acid transport system / permease component
Fer4_7               PF12838.2     52 seq848_BIOID50627    -            205   9.5e-15   54.6  23.7   1   1   7.3e-11   9.1e-08   32.2   4.8     2    52    82   166    81   166 0.62 4Fe-4S dicluster domain
Fer4_9               PF13187.1     55 seq848_BIOID50627    -            205   8.9e-13   48.1  17.9   1   1   5.8e-10   7.2e-07   29.2   2.2     2    54    82   166    81   167 0.93 4Fe-4S dicluster domain
Fer4_11              PF13247.1     99 seq848_BIOID50627    -            205   1.9e-12   46.8  14.4   1   1   3.8e-13   4.7e-10   39.1   3.1     4    59    45    98    42   105 0.91 4Fe-4S dicluster domain
Fer4                 PF00037.22    24 seq848_BIOID50627    -            205   5.3e-12   44.6  36.6   1   1   2.2e-12   2.8e-09   36.0   1.1     2    24    76    98    75    98 0.93 4Fe-4S binding domain
Fer4_10              PF13237.1     52 seq848_BIOID50627    -            205   2.4e-10   39.9  25.1   1   1   5.6e-09   6.9e-06   25.6   5.0     2    52    75   163    74   163 0.70 4Fe-4S dicluster domain
Fer4_6               PF12837.2     24 seq848_BIOID50627    -            205     2e-09   36.7  36.3   1   1   1.3e-09   1.6e-06   27.6   0.9     3    24    76    97    74    97 0.92 4Fe-4S binding domain
Fer4_3               PF12798.2     15 seq848_BIOID50627    -            205   4.2e-08   33.0  44.7   1   3   3.5e-05     0.043   14.2   4.6     1    15    51    67    51    67 0.98 4Fe-4S binding domain
Fer4_3               PF12798.2     15 seq848_BIOID50627    -            205   4.2e-08   33.0  44.7   2   3   3.4e-05     0.042   14.2   4.0     1    15    82    96    82    96 0.98 4Fe-4S binding domain
Fer4_3               PF12798.2     15 seq848_BIOID50627    -            205   4.2e-08   33.0  44.7   3   3   1.1e-05     0.014   15.8   2.8     1    15   146   166   146   166 0.96 4Fe-4S binding domain
Fer4_4               PF12800.2     17 seq848_BIOID50627    -            205   2.5e-07   30.3  28.4   1   2   3.2e-05     0.039   14.1   0.8     3    15    11    23     9    32 0.91 4Fe-4S binding domain
Fer4_4               PF12800.2     17 seq848_BIOID50627    -            205   2.5e-07   30.3  28.4   2   2   1.1e-06    0.0013   18.7   1.5     3    17    81    95    79    95 0.90 4Fe-4S binding domain
NIF3                 PF01784.13   242 seq849_BIOID50627    -            247     1e-56  192.1   0.0   1   1   9.1e-61   1.2e-56  191.8   0.0     2   240     6   235     5   238 0.95 NIF3 (NGG1p interacting factor 3)
DUF3829              PF12889.2    277 seq850_BIOID50627    -            351   1.6e-79  266.9  10.9   1   1   1.3e-83   1.8e-79  266.6   7.5     2   277    71   351    70   351 0.97 Protein of unknown function (DUF3829)
DUF2542              PF10808.3     79 seq851_BIOID50627    -             79     5e-46  154.7   5.7   1   1     4e-50   5.5e-46  154.6   3.9     1    79     1    79     1    79 1.00 Protein of unknown function (DUF2542)
LTXXQ                PF07813.7    100 seq852_BIOID50627    -            167     4e-20   72.0  12.1   1   1   5.8e-24     4e-20   72.0   8.4     4   100    41   137    38   137 0.96 LTXXQ motif family protein
Metal_resist         PF13801.1    125 seq852_BIOID50627    -            167   1.5e-09   37.7   9.4   1   1   2.2e-13   1.5e-09   37.7   6.5    19   124    30   131     8   132 0.85 Heavy-metal resistance
Peptidase_S11        PF00768.15   241 seq853_BIOID50627    -            313   5.1e-89  297.5   1.1   1   1   1.9e-92   6.3e-89  297.2   0.8     2   240    33   264    32   265 0.98 D-alanyl-D-alanine carboxypeptidase
Beta-lactamase2      PF13354.1    197 seq853_BIOID50627    -            313   1.3e-11   44.1   0.2   1   1   5.2e-15   1.8e-11   43.7   0.1     1   142    51   194    51   260 0.85 Beta-lactamase enzyme family
Acetyltransf_10      PF13673.1    117 seq855_BIOID50627    -            108   9.9e-10   38.4   0.0   1   1   2.8e-13   1.3e-09   38.1   0.0     5    95    16   101    13   107 0.78 Acetyltransferase (GNAT) domain
Acetyltransf_6       PF13480.1    142 seq855_BIOID50627    -            108   3.1e-05   23.8   0.1   1   1     9e-09   4.1e-05   23.4   0.0    29   125    11   101     3   105 0.83 Acetyltransferase (GNAT) domain
Acetyltransf_1       PF00583.19    83 seq855_BIOID50627    -            108   6.3e-05   22.8   0.0   1   1   5.2e-08   0.00024   20.9   0.0    27    56    72   101    56   106 0.82 Acetyltransferase (GNAT) family
BPD_transp_1         PF00528.17   185 seq857_BIOID50627    -            514     5e-22   78.1  16.2   1   1   3.7e-26     5e-22   78.1  11.2     4   171   298   501   295   508 0.83 Binding-protein-dependent transport system inner membrane component
DUF4113              PF13438.1     75 seq858_BIOID50627    -            260   1.1e-28   98.8   0.3   1   1   6.3e-32   2.9e-28   97.4   0.0     1    75   185   259   185   259 0.98 Domain of unknown function (DUF4113)
IMS_C                PF11799.3    137 seq858_BIOID50627    -            260   5.2e-09   36.5   0.0   1   1   1.6e-12   7.2e-09   36.0   0.0     3   122    52   171    50   182 0.89 impB/mucB/samB family C-terminal
IMS_HHH              PF11798.3     32 seq858_BIOID50627    -            260   7.9e-08   31.8   0.0   1   1   4.3e-11     2e-07   30.5   0.0     4    32    10    38     7    38 0.92 IMS family HHH motif
RelA_SpoT            PF04607.12   116 seq859_BIOID50627    -            744   1.1e-37  128.5   0.2   1   1   1.3e-40   3.5e-37  126.8   0.0     1   114   251   360   251   362 0.98 Region found in RelA / SpoT proteins
HD_4                 PF13328.1    153 seq859_BIOID50627    -            744   1.6e-34  118.7   0.8   1   1   1.4e-37   3.9e-34  117.4   0.5    15   152    50   191    35   192 0.91 HD domain
TGS                  PF02824.16    60 seq859_BIOID50627    -            744     4e-23   80.9   0.1   1   1   5.8e-26   1.6e-22   79.0   0.0     1    60   406   465   406   465 0.99 TGS domain
ACT_4                PF13291.1     80 seq859_BIOID50627    -            744   1.5e-18   66.7   1.3   1   1   1.4e-21   3.7e-18   65.5   0.9     4    80   664   740   662   740 0.97 ACT domain
ACT                  PF01842.20    66 seq859_BIOID50627    -            744   7.4e-09   34.7   0.3   1   1   2.7e-12   7.4e-09   34.7   0.2     2    65   668   733   667   734 0.97 ACT domain
RNA_pol_Rpb1_1       PF04997.7    338 seq860_BIOID50627    -           1407  1.8e-100  336.3   0.1   1   1  1.8e-103  4.8e-100  335.0   0.1     2   338    15   342    14   342 0.95 RNA polymerase Rpb1, domain 1
RNA_pol_Rpb1_5       PF04998.12   277 seq860_BIOID50627    -           1407   1.1e-80  270.7   0.0   1   1     8e-84   2.2e-80  269.7   0.0     1   276   766  1321   766  1322 1.00 RNA polymerase Rpb1, domain 5
RNA_pol_Rpb1_2       PF00623.15   166 seq860_BIOID50627    -           1407   6.1e-51  172.5   0.0   1   1   5.3e-53   1.5e-49  168.0   0.0     1   166   344   486   344   486 0.95 RNA polymerase Rpb1, domain 2
RNA_pol_Rpb1_3       PF04983.13   157 seq860_BIOID50627    -           1407   1.4e-27   96.2   0.0   1   1   1.2e-30   3.3e-27   95.0   0.0     1   157   489   644   489   644 0.93 RNA polymerase Rpb1, domain 3
RNA_pol_Rpb1_4       PF05000.12   108 seq860_BIOID50627    -           1407   2.5e-18   65.7   0.3   1   1   9.1e-22   2.5e-18   65.7   0.2     2   107   674   763   673   764 0.82 RNA polymerase Rpb1, domain 4
PLA1                 PF02253.10   260 seq861_BIOID50627    -            289   1.6e-93  312.8   5.0   1   1   1.4e-97   1.9e-93  312.5   3.4     8   260    39   286    33   286 0.98 Phospholipase A1
GntR                 PF00392.16    64 seq863_BIOID50627    -            304   6.6e-13   47.7   0.0   1   1   1.7e-09     6e-06   25.5   0.0    12    55    18    59     7    63 0.81 Bacterial regulatory proteins, gntR family
FCD                  PF07729.7    125 seq863_BIOID50627    -            304     1e-11   45.0   3.4   1   1   6.2e-15   2.1e-11   44.0   2.4     1   124   159   286   159   287 0.83 FCD domain
Flg_bbr_C            PF06429.8     74 seq866_BIOID50627    -            251   9.1e-21   73.4   3.2   1   1   1.7e-24   1.2e-20   73.0   0.5     2    74   170   247   169   247 0.89 Flagellar basal body rod FlgEFG protein C-terminal
Flg_bb_rod           PF00460.15    31 seq866_BIOID50627    -            251   2.2e-10   39.9   3.3   1   1   3.2e-14   2.2e-10   39.9   2.3     1    31     5    35     5    35 0.97 Flagella basal body rod protein
Lysis_S              PF04971.7     68 seq867_BIOID50627    -             71   1.9e-46  155.4   0.4   1   1   1.5e-50   2.1e-46  155.3   0.3     1    68     4    71     4    71 1.00 Lysis protein S
Hemerythrin          PF01814.18   132 seq869_BIOID50627    -            220   1.2e-28   99.7   0.2   1   1   3.1e-32   2.1e-28   98.9   0.1     2   132    76   216    75   216 0.98 Hemerythrin HHE cation binding domain
ScdA_N               PF04405.9     56 seq869_BIOID50627    -            220   1.6e-20   72.1   0.0   1   1   3.9e-24   2.6e-20   71.4   0.0     2    55     5    58     4    59 0.97 Domain of Unknown function (DUF542)
DNA_pol3_beta        PF00712.14   120 seq870_BIOID50627    -            366     5e-48  161.8   0.0   1   1   4.8e-46   2.2e-42  143.6   0.0     1   120     1   120     1   120 0.99 DNA polymerase III beta subunit, N-terminal domain
DNA_pol3_beta_2      PF02767.11   116 seq870_BIOID50627    -            366   1.2e-47  160.6   0.0   1   1     6e-46   2.7e-42  143.3   0.0     1   116   129   243   129   243 0.99 DNA polymerase III beta subunit, central domain
DNA_pol3_beta_3      PF02768.10   121 seq870_BIOID50627    -            366   1.2e-44  150.6   0.3   1   1     6e-48   2.7e-44  149.4   0.1     1   121   245   365   245   365 0.99 DNA polymerase III beta subunit, C-terminal domain
LacI                 PF00356.16    46 seq871_BIOID50627    -            334   2.5e-18   65.3   0.9   1   1   7.2e-22   2.5e-18   65.3   0.6     2    46     3    50     2    50 0.96 Bacterial regulatory proteins, lacI family
Peripla_BP_3         PF13377.1    160 seq871_BIOID50627    -            334   6.6e-17   61.8   0.4   1   1     4e-18   1.4e-14   54.3   0.1    10   155   180   326   171   329 0.82 Periplasmic binding protein-like domain
Peripla_BP_1         PF00532.16   279 seq871_BIOID50627    -            334     3e-14   52.8   0.0   1   1   1.1e-17   3.9e-14   52.4   0.0     2   267    62   312    61   327 0.84 Periplasmic binding proteins and sugar binding domain of LacI family
Peripla_BP_4         PF13407.1    258 seq871_BIOID50627    -            334     4e-10   39.3   0.0   1   1   1.5e-13   5.1e-10   39.0   0.0     1   208    64   264    64   309 0.84 Periplasmic binding protein domain
SRP54                PF00448.17   196 seq872_BIOID50627    -            497   2.1e-80  268.7   2.2   1   1   1.1e-83   5.2e-80  267.4   1.5     1   195   293   493   293   494 0.99 SRP54-type protein, GTPase domain
SRP54_N              PF02881.14    75 seq872_BIOID50627    -            497     1e-16   60.6   2.6   1   1   2.2e-20     1e-16   60.6   1.8     1    75   199   275   199   275 0.95 SRP54-type protein, helical bundle domain
Zeta_toxin           PF06414.7    201 seq872_BIOID50627    -            497   2.1e-07   30.1   0.1   1   1   1.1e-10   5.1e-07   28.8   0.1    10   131   287   412   279   416 0.80 Zeta toxin
DUF2625              PF10946.3    208 seq876_BIOID50627    -            252   3.8e-89  296.9   0.1   1   1   3.4e-93   4.6e-89  296.7   0.1     1   208    40   240    40   240 0.98 Protein of unknown function DUF2625
FUSC-like            PF12805.2    284 seq877_BIOID50627    -            720  1.9e-111  371.4   5.9   1   1  4.1e-115  1.9e-111  371.4   4.1     1   284    69   348    69   348 0.98 FUSC-like inner membrane protein yccS
FUSC_2               PF13515.1    128 seq877_BIOID50627    -            720   5.6e-27   94.0  13.0   1   1   1.2e-30   5.6e-27   94.0   9.0     3   127   406   528   404   529 0.93 Fusaric acid resistance protein-like
BDM                  PF10684.4     92 seq878_BIOID50627    -             71   1.4e-48  162.9   0.4   1   1   1.1e-52   1.5e-48  162.8   0.3    22    92     1    71     1    71 0.99 Putative biofilm-dependent modulation protein
DAHP_synth_1         PF00793.15   272 seq879_BIOID50627    -            350  1.7e-105  351.4   0.0   1   1  1.5e-109    2e-105  351.2   0.0     8   271    40   338    25   339 0.96 DAHP synthetase I family
DUF3561              PF12084.3    107 seq880_BIOID50627    -            107   1.1e-51  173.0   8.8   1   1   8.8e-56   1.2e-51  172.8   6.1     1   107     1   107     1   107 0.99 Protein of unknown function (DUF3561)
MFS_1                PF07690.11   354 seq881_BIOID50627    -            459     4e-35  121.1  48.8   1   1   1.5e-36     1e-32  113.2  23.8     2   354    27   406    26   406 0.79 Major Facilitator Superfamily
Sugar_tr             PF00083.19   451 seq881_BIOID50627    -            459   1.5e-31  109.3  29.9   1   1   2.7e-35   1.8e-31  109.0  20.7    44   448    56   452    24   455 0.82 Sugar (and other) transporter
ILVD_EDD             PF00920.16   521 seq882_BIOID50627    -            603  1.5e-169  564.6   0.1   1   1  1.3e-173  1.8e-169  564.4   0.1     2   521    66   598    65   598 0.96 Dehydratase family
CsiD                 PF08943.5    297 seq883_BIOID50627    -            325  4.7e-148  491.8   0.0   1   1  7.8e-152  5.3e-148  491.6   0.0     1   297    20   315    20   315 1.00 CsiD
TauD                 PF02668.11   258 seq883_BIOID50627    -            325   8.8e-11   41.8   0.1   1   1   1.8e-14   1.2e-10   41.3   0.0    33   256    88   309    63   311 0.79 Taurine catabolism dioxygenase TauD, TfdA family
Cytochrom_C552       PF02335.10   435 seq884_BIOID50627    -            478    2e-172  573.7   7.7   1   1  3.6e-176  2.5e-172  573.3   5.4     3   433    43   472    41   474 0.98 Cytochrome c552
NUDIX                PF00293.23   135 seq885_BIOID50627    -            182   2.1e-18   66.1   0.0   1   1   1.9e-22   2.7e-18   65.8   0.0     2   131    32   161    31   165 0.83 NUDIX domain
DUF454               PF04304.8     71 seq886_BIOID50627    -            125   3.1e-22   78.2  15.2   1   1   2.3e-26   3.1e-22   78.2  10.6     1    71    46   115    46   115 0.95 Protein of unknown function (DUF454)
DUF883               PF05957.8     94 seq887_BIOID50627    -            101   1.2e-31  108.8   0.4   1   1   9.5e-36   1.3e-31  108.7   0.3     2    94     9   101     8   101 0.98 Bacterial protein of unknown function (DUF883)
YfiO                 PF13525.1    203 seq888_BIOID50627    -            245   1.1e-84  282.8   5.8   1   1   2.8e-88   1.3e-84  282.6   4.0     1   202    28   236    28   238 0.97 Outer membrane lipoprotein
TPR_18               PF13512.1    142 seq888_BIOID50627    -            245   5.1e-65  217.7   7.3   1   1     3e-68   1.4e-64  216.3   1.2     2   142    24   167    23   167 0.98 Tetratricopeptide repeat
Methyltransf_31      PF13847.1    152 seq889_BIOID50627    -            269   1.2e-15   57.2   0.0   1   1   1.1e-18   1.5e-15   56.9   0.0     2   126    84   196    83   246 0.83 Methyltransferase domain
Methyltransf_11      PF08241.7     95 seq889_BIOID50627    -            269   5.2e-14   52.4   0.0   1   1   2.4e-16   3.3e-13   49.8   0.0     1    94    90   175    90   176 0.95 Methyltransferase domain
Methyltransf_25      PF13649.1    101 seq889_BIOID50627    -            269   8.9e-12   45.1   0.0   1   1   1.3e-14   1.8e-11   44.1   0.0     1   100    89   171    89   172 0.87 Methyltransferase domain
Methyltransf_12      PF08242.7     99 seq889_BIOID50627    -            269   5.2e-08   33.1   0.0   1   1   1.6e-10   2.1e-07   31.1   0.0     1    71    90   153    90   174 0.83 Methyltransferase domain
Methyltransf_23      PF13489.1    162 seq889_BIOID50627    -            269     1e-07   31.6   0.0   1   1   1.3e-09   1.7e-06   27.6   0.0    11   147    73   204    62   218 0.66 Methyltransferase domain
Methyltransf_26      PF13659.1    117 seq889_BIOID50627    -            269   1.3e-07   31.5   0.1   1   1   1.1e-09   1.5e-06   28.0   0.0     3    75    88   153    86   180 0.85 Methyltransferase domain
Methyltransf_18      PF12847.2    112 seq889_BIOID50627    -            269   1.9e-07   31.4   0.0   1   1   3.1e-10   4.2e-07   30.4   0.0     4   111    88   178    85   179 0.88 Methyltransferase domain
Methyltransf_4       PF02390.12   197 seq889_BIOID50627    -            269   6.7e-07   28.4   0.0   1   1   1.3e-08   1.8e-05   23.7   0.0    11    63    77   129    66   135 0.88 Putative methyltransferase
MTS                  PF05175.9    170 seq889_BIOID50627    -            269   1.2e-05   24.6   0.0   1   1   1.3e-08   1.7e-05   24.1   0.0    25    77    80   131    71   156 0.79 Methyltransferase small domain
Ubie_methyltran      PF01209.13   233 seq889_BIOID50627    -            269   2.7e-05   23.3   0.0   1   1     4e-08   5.5e-05   22.2   0.0    46   150    84   175    66   180 0.82 ubiE/COQ5 methyltransferase family
PLDc_2               PF13091.1    126 seq890_BIOID50627    -            493   5.4e-35  119.7   0.0   1   2   1.1e-13   7.8e-10   38.4   0.0     6   126    59   204    55   204 0.68 PLD-like domain
PLDc_2               PF13091.1    126 seq890_BIOID50627    -            493   5.4e-35  119.7   0.0   2   2   2.6e-26   1.8e-22   79.3   0.0     5   123   295   437   291   440 0.92 PLD-like domain
Molybdopterin        PF00384.17   432 seq891_BIOID50627    -            759   1.9e-29  102.5   0.0   1   1   6.9e-33   4.7e-29  101.2   0.0     1   302   108   423   108   501 0.76 Molybdopterin oxidoreductase
Molydop_binding      PF01568.16   109 seq891_BIOID50627    -            759   4.3e-06   26.3   0.0   1   1   2.4e-09   1.7e-05   24.5   0.0     1   108   642   751   642   752 0.77 Molydopterin dinucleotide binding domain
HlyD                 PF00529.15   306 seq892_BIOID50627    -            378   1.6e-59  201.5  14.3   1   1   5.4e-63   1.9e-59  201.3   9.9     3   306    64   349    62   349 0.99 HlyD family secretion protein
HlyD_3               PF13437.1    105 seq892_BIOID50627    -            378   1.8e-13   50.6   0.6   1   1   5.9e-11     2e-07   31.1   0.0     1    80   221   301   221   333 0.89 HlyD family secretion protein
HlyD_2               PF12700.2    328 seq892_BIOID50627    -            378     3e-10   39.6   0.3   1   1   1.4e-13   4.8e-10   38.9   0.2    24   240    66   301    64   313 0.84 HlyD family secretion protein
Biotin_lipoyl_2      PF13533.1     50 seq892_BIOID50627    -            378   2.4e-09   36.6   9.0   1   1   7.9e-13   2.7e-09   36.4   0.3     3    49    64   110    60   111 0.96 Biotin-lipoyl like
DUF1327              PF07041.6    113 seq893_BIOID50627    -             91   8.2e-38  128.6   0.4   1   1   6.9e-42   9.5e-38  128.4   0.3     1    82     1    75     1    84 0.93 Protein of unknown function (DUF1327)
Peptidase_M74        PF03411.8    240 seq895_BIOID50627    -            274  6.6e-136  451.0   0.1   1   1  5.5e-140  7.6e-136  450.8   0.1     1   239    35   273    35   274 1.00 Penicillin-insensitive murein endopeptidase
FUR                  PF01475.14   120 seq897_BIOID50627    -            148   4.9e-49  165.1   0.2   1   1   4.3e-53   5.8e-49  164.8   0.1     1   120    10   130    10   130 0.99 Ferric uptake regulator family
DJ-1_PfpI            PF01965.19   147 seq898_BIOID50627    -            186     2e-42  143.9   0.0   1   1   3.5e-46   2.4e-42  143.7   0.0     1   147    45   185    45   185 0.97 DJ-1/PfpI family
DUF4066              PF13278.1    166 seq898_BIOID50627    -            186   4.4e-13   48.7   0.0   1   1   7.8e-17   5.3e-13   48.4   0.0     1   151    22   167    22   169 0.89 Putative amidotransferase
MarC                 PF01914.12   203 seq899_BIOID50627    -            221   2.6e-69  232.2  11.2   1   1   2.2e-73     3e-69  232.1   7.8     1   203     5   217     5   217 0.98 MarC family integral membrane protein
DUF1323              PF07037.6    122 seq901_BIOID50627    -             90   9.9e-32  109.5   0.0   1   1     8e-36   1.1e-31  109.4   0.0    35   122     2    89     1    89 0.98 Putative transcription regulator (DUF1323)
EAL                  PF00563.15   236 seq902_BIOID50627    -            555     8e-69  231.5   0.0   1   1   2.5e-72   1.7e-68  230.5   0.0     3   236   303   537   301   537 0.96 EAL domain
GGDEF                PF00990.16   161 seq902_BIOID50627    -            555   1.7e-26   92.6   0.0   1   1   3.3e-24   2.3e-20   72.7   0.0     2   160   133   281   132   282 0.94 GGDEF domain
Glyco_tranf_2_3      PF13641.1    230 seq903_BIOID50627    -            872   1.7e-32  113.0   0.0   1   1   1.3e-35   2.5e-32  112.4   0.0     1   230   273   500   273   500 0.87 Glycosyltransferase like family 2
Glycos_transf_2      PF00535.21   169 seq903_BIOID50627    -            872   3.9e-30  104.6   0.0   1   1   3.2e-33   6.2e-30  103.9   0.0     1   169   276   447   276   447 0.98 Glycosyl transferase family 2
Glyco_trans_2_3      PF13632.1    192 seq903_BIOID50627    -            872   5.7e-19   68.4   1.1   1   1   2.9e-22   5.7e-19   68.4   0.8     2   187   356   555   355   571 0.71 Glycosyl transferase family group 2
Cellulose_synt       PF03552.9    722 seq903_BIOID50627    -            872   1.3e-16   60.0   7.3   1   1   3.3e-16   6.4e-13   47.8   2.0   415   652   446   663   441   687 0.76 Cellulose synthase
PilZ                 PF07238.9    102 seq903_BIOID50627    -            872   4.9e-15   55.2   0.1   1   1   4.6e-18     9e-15   54.4   0.0     1   101   694   790   694   791 0.95 PilZ domain
Glyco_transf_21      PF13506.1    174 seq903_BIOID50627    -            872   1.2e-13   50.6   0.0   1   1   1.1e-16   2.1e-13   49.8   0.0    12   174   334   499   325   499 0.87 Glycosyl transferase family 21
Glyco_tranf_2_2      PF10111.4    281 seq903_BIOID50627    -            872   2.6e-06   26.6   0.0   1   1   1.9e-09   3.7e-06   26.1   0.0    32   185   303   448   277   474 0.84 Glycosyltransferase like family 2
OmpA                 PF00691.15    97 seq905_BIOID50627    -            160   3.6e-18   65.6   0.1   1   1     4e-22   5.5e-18   65.0   0.1     1    97    55   151    55   151 0.95 OmpA family
HlyD                 PF00529.15   306 seq907_BIOID50627    -            387   2.1e-79  266.9   9.7   1   1   8.9e-83   2.4e-79  266.6   6.7     4   305    56   335    53   336 0.98 HlyD family secretion protein
HlyD_3               PF13437.1    105 seq907_BIOID50627    -            387   2.7e-17   62.9   2.5   1   1   2.3e-17   6.2e-14   52.1   0.1     2    98   211   324   210   331 0.77 HlyD family secretion protein
HlyD_2               PF12700.2    328 seq907_BIOID50627    -            387     1e-15   57.6   5.3   1   1     5e-19   1.4e-15   57.2   3.7    19   239    52   288    38   322 0.82 HlyD family secretion protein
Biotin_lipoyl_2      PF13533.1     50 seq907_BIOID50627    -            387   1.2e-13   50.3   1.0   1   1   3.7e-11     1e-07   31.3   0.2     4    50    56   102    54   102 0.97 Biotin-lipoyl like
tRNA-synt_2b         PF00587.20   173 seq908_BIOID50627    -            572   7.4e-43  145.9   0.0   1   1   2.4e-46   1.1e-42  145.4   0.0     3   169    51   215    49   219 0.97 tRNA synthetase class II core domain (G, H, P, S and T)
YbaK                 PF04073.10   123 seq908_BIOID50627    -            572   1.5e-26   92.5   0.1   1   1   6.1e-30   2.8e-26   91.6   0.1     1   119   257   376   257   379 0.96 YbaK / prolyl-tRNA synthetases associated domain
HGTP_anticodon       PF03129.15    94 seq908_BIOID50627    -            572   7.6e-22   76.9   0.1   1   1   3.8e-25   1.7e-21   75.7   0.1     1    93   475   568   475   569 0.97 Anticodon binding domain
YGGT                 PF02325.12    75 seq909_BIOID50627    -            188   1.3e-41  140.2  21.6   1   2   8.4e-26   1.1e-21   76.3   3.0     1    73     8    80     8    82 0.97 YGGT family
YGGT                 PF02325.12    75 seq909_BIOID50627    -            188   1.3e-41  140.2  21.6   2   2   8.2e-24   1.1e-19   69.9   6.5     3    73   101   170    88   172 0.93 YGGT family
Pep_deformylase      PF01327.16   157 seq910_BIOID50627    -            169   6.4e-53  178.2   0.1   1   1   5.6e-57   7.6e-53  177.9   0.1     2   156     4   152     3   153 0.94 Polypeptide deformylase
adh_short            PF00106.20   167 seq912_BIOID50627    -            244   5.1e-40  136.9   1.7   1   1   3.2e-43   8.7e-40  136.2   1.2     1   166     6   169     6   170 0.92 short chain dehydrogenase
adh_short_C2         PF13561.1    243 seq912_BIOID50627    -            244     3e-33  115.5   1.8   1   1   1.3e-36   3.7e-33  115.2   1.3     5   242    14   241    12   242 0.94 Enoyl-(Acyl carrier protein) reductase
KR                   PF08659.5    181 seq912_BIOID50627    -            244   4.7e-21   75.1   0.9   1   1   2.8e-24   7.5e-21   74.4   0.6     3   174     8   180     7   196 0.84 KR domain
NAD_binding_10       PF13460.1    183 seq912_BIOID50627    -            244   2.7e-06   27.3   0.4   1   1   2.5e-09   6.8e-06   26.0   0.3     2   125     9   156     8   190 0.72 NADH(P)-binding
Epimerase            PF01370.16   236 seq912_BIOID50627    -            244   2.1e-05   23.9   0.2   1   1   1.1e-08   2.9e-05   23.4   0.1     1   119     8   142     8   192 0.77 NAD dependent epimerase/dehydratase family
DUF1097              PF06496.6    144 seq915_BIOID50627    -            165   4.9e-37  126.8  26.0   1   1   4.1e-41   5.6e-37  126.6  18.0     2   143     9   156     8   157 0.98 Protein of unknown function (DUF1097)
Ring_hydroxyl_A      PF00848.14   209 seq917_BIOID50627    -            453   2.4e-32  112.1   0.0   1   1   4.9e-36   3.4e-32  111.6   0.0     2   208   164   433   163   435 0.90 Ring hydroxylating alpha subunit (catalytic domain)
Rieske               PF00355.21    98 seq917_BIOID50627    -            453   2.5e-24   84.5   0.1   1   1   6.3e-28   4.3e-24   83.7   0.1     1    86    42   125    42   142 0.90 Rieske [2Fe-2S] domain
Peptidase_M20        PF01546.23   171 seq918_BIOID50627    -            403   3.4e-20   72.2   0.0   1   1   8.1e-24   5.5e-20   71.5   0.0     1   168    77   395    77   398 0.94 Peptidase family M20/M25/M40
M20_dimer            PF07687.9    109 seq918_BIOID50627    -            403   2.4e-17   62.5   0.0   1   1   6.5e-21   4.5e-17   61.6   0.0     2   100   183   282   182   290 0.96 Peptidase dimerisation domain
ParBc                PF02195.13    90 seq919_BIOID50627    -            323   3.9e-09   36.3   0.0   1   1   6.7e-13   9.2e-09   35.1   0.0    11    88    78   152    69   154 0.91 ParB-like nuclease domain
Glyco_hydro_1        PF00232.13   455 seq922_BIOID50627    -            464  1.1e-152  508.3   0.3   1   1  1.8e-156  1.2e-152  508.1   0.2     3   454     2   459     1   460 0.95 Glycosyl hydrolase family 1
Bac_surface_Ag       PF01103.18   323 seq923_BIOID50627    -            577   4.1e-59  200.5   6.6   1   1     1e-62   6.9e-59  199.7   4.6     1   322   290   576   290   577 0.92 Surface antigen
Surf_Ag_VNR          PF07244.10    78 seq923_BIOID50627    -            577     1e-15   57.7   0.3   1   1   8.7e-13     6e-09   36.0   0.0     1    67   189   249   189   263 0.82 Surface antigen variable number repeat
Ribosomal_S22        PF08136.6     45 seq924_BIOID50627    -             45   3.2e-32  110.3   1.3   1   1   2.5e-36   3.4e-32  110.2   0.9     1    45     1    45     1    45 1.00 30S ribosomal protein subunit S22 family
DUF3440              PF11922.3    181 seq927_BIOID50627    -            406   3.6e-55  186.2   0.8   1   2   2.4e-44   1.1e-40  139.0   0.0     1   106   237   344   237   348 0.96 Domain of unknown function (DUF3440)
DUF3440              PF11922.3    181 seq927_BIOID50627    -            406   3.6e-55  186.2   0.8   2   2   9.1e-16   4.2e-12   45.8   0.1   137   181   346   387   341   387 0.89 Domain of unknown function (DUF3440)
PAPS_reduct          PF01507.14   174 seq927_BIOID50627    -            406   3.8e-16   59.2   0.1   1   1   6.8e-19   3.1e-15   56.3   0.1     2   163    30   234    29   237 0.78 Phosphoadenosine phosphosulfate reductase family
Molybdopterin        PF00384.17   432 seq928_BIOID50627    -            809  4.3e-103  345.2   0.2   1   1  7.9e-107  5.4e-103  344.9   0.1     1   431    84   550    84   551 0.97 Molybdopterin oxidoreductase
Molydop_binding      PF01568.16   109 seq928_BIOID50627    -            809   3.5e-23   81.3   0.1   1   1   1.8e-26   1.2e-22   79.6   0.0     1    99   670   776   670   785 0.93 Molydopterin dinucleotide binding domain
HATPase_c            PF02518.21   111 seq931_BIOID50627    -            366   1.9e-18   66.1   0.0   1   1   6.5e-22     3e-18   65.4   0.0     1   110   252   358   252   359 0.95 Histidine kinase-, DNA gyrase B-, and HSP90-like ATPase
HAMP                 PF00672.20    70 seq931_BIOID50627    -            366   1.9e-08   34.2   3.5   1   1   4.1e-11   1.8e-07   31.0   0.2     2    69    73   140    72   141 0.91 HAMP domain
HisKA                PF00512.20    68 seq931_BIOID50627    -            366   1.8e-07   30.9   1.2   1   1     4e-11   1.8e-07   30.9   0.8     3    66   147   203   145   205 0.76 His Kinase A (phospho-acceptor) domain
DUF2620              PF10941.3    117 seq932_BIOID50627    -            117   6.6e-52  174.3   3.4   1   1   5.4e-56   7.4e-52  174.2   2.4     1   117     2   117     2   117 0.99 Protein of unknown function DUF2620
Glucokinase          PF02685.11   316 seq933_BIOID50627    -            321  4.9e-124  413.0   0.0   1   1  4.1e-128  5.6e-124  412.9   0.0     1   315     6   315     6   316 0.99 Glucokinase
Pyr_redox_2          PF07992.9    200 seq934_BIOID50627    -            412   1.5e-16   60.8   0.1   1   1   2.2e-18   2.5e-15   56.7   0.1     1   198   126   384   126   386 0.80 Pyridine nucleotide-disulphide oxidoreductase
Pyr_redox            PF00070.22    80 seq934_BIOID50627    -            412   4.5e-14   52.4   1.3   1   1   1.6e-10   1.8e-07   31.3   0.1     2    77   256   329   255   332 0.79 Pyridine nucleotide-disulphide oxidoreductase
Pyr_redox_3          PF13738.1    203 seq934_BIOID50627    -            412   2.2e-12   47.3   0.9   1   1   2.8e-09   3.2e-06   27.2   0.0     1    49   128   173   128   195 0.80 Pyridine nucleotide-disulphide oxidoreductase
NAD_binding_8        PF13450.1     68 seq934_BIOID50627    -            412   1.3e-08   34.6   0.0   1   1   2.8e-11   3.2e-08   33.3   0.0     1    37   129   165   129   185 0.91 NAD(P)-binding Rossmann-like domain
HI0933_like          PF03486.9    409 seq934_BIOID50627    -            412     5e-07   28.4   0.7   1   1   6.5e-09   7.4e-06   24.5   0.0     2    36   126   160   125   165 0.94 HI0933-like protein
FAD_binding_3        PF01494.14   356 seq934_BIOID50627    -            412   1.8e-05   23.8   0.3   1   1   8.1e-08   9.2e-05   21.5   0.0     3    35   126   158   125   171 0.92 FAD binding domain
Thi4                 PF01946.12   230 seq934_BIOID50627    -            412   3.9e-05   22.7   0.1   1   1   8.8e-08    0.0001   21.4   0.0    20    59   127   166   121   211 0.89 Thi4 family
FAD_binding_2        PF00890.19   421 seq934_BIOID50627    -            412   6.3e-05   21.8   0.0   1   1     1e-07   0.00012   21.0   0.0     2    35   127   160   126   165 0.92 FAD binding domain
Citrate_synt         PF00285.16   356 seq935_BIOID50627    -            389  1.3e-116  389.1   0.0   1   1  1.2e-120  1.6e-116  388.8   0.0     2   356    22   370    22   370 0.98 Citrate synthase
HSP70                PF00012.15   602 seq936_BIOID50627    -            638  4.8e-270  896.5  15.9   1   1  4.1e-274  5.7e-270  896.3  11.0     1   600     4   602     4   604 0.99 Hsp70 protein
TatD_DNase           PF01026.16   255 seq937_BIOID50627    -            265   2.2e-76  256.3   0.0   1   1   1.8e-80   2.5e-76  256.1   0.0     1   255     4   255     4   255 0.96 TatD related DNase
Ppx-GppA             PF02541.11   285 seq938_BIOID50627    -            513  2.1e-105  351.8   0.1   1   1  4.1e-109  5.5e-105  350.5   0.0     1   284    26   308    26   309 0.99 Ppx/GppA phosphatase family
Cytochrom_B_N        PF00033.14   188 seq939_BIOID50627    -             90   6.8e-11   41.7   0.5   1   1     1e-14   6.9e-11   41.7   0.3   117   187    14    84     1    85 0.84 Cytochrome b(N-terminal)/b6/petB
Ni_hydr_CYTB         PF01292.15   182 seq939_BIOID50627    -             90   7.8e-10   38.3   0.2   1   1   1.2e-13   8.2e-10   38.2   0.2   105   181    14    84     2    85 0.85 Prokaryotic cytochrome b561
Oxidored_q1          PF00361.15   270 seq940_BIOID50627    -            672   2.5e-49  167.8  22.5   1   1   1.9e-53   2.5e-49  167.8  15.6     3   267   133   411   131   414 0.94 NADH-Ubiquinone/plastoquinone (complex I), various chains
ABC2_membrane_3      PF12698.2    344 seq941_BIOID50627    -            375   8.9e-34  116.8  13.5   1   1   3.3e-37   1.1e-33  116.5   9.3    12   343    28   365    24   366 0.81 ABC-2 family transporter protein
ABC2_membrane        PF01061.19   209 seq941_BIOID50627    -            375   6.7e-28   97.1  13.5   1   1     2e-31   6.7e-28   97.1   9.4    25   209   139   337   118   337 0.83 ABC-2 type transporter
ABC2_membrane_2      PF12679.2    277 seq941_BIOID50627    -            375     7e-17   61.0   9.1   1   1   2.7e-20   9.4e-17   60.6   6.3     5   275    13   370     9   370 0.78 ABC-2 family transporter protein
ABC2_membrane_4      PF12730.2    232 seq941_BIOID50627    -            375     5e-11   42.1  10.6   1   1     2e-14   6.9e-11   41.6   7.3     4   231    16   361    13   365 0.65 ABC-2 family transporter protein
Chorismate_bind      PF00425.13   257 seq942_BIOID50627    -            431   8.2e-63  212.0   0.0   1   1   7.5e-67     1e-62  211.6   0.0     2   257   169   420   168   420 0.97 chorismate binding enzyme
Fimbrial             PF00419.15   145 seq943_BIOID50627    -            187   3.7e-16   59.5   5.8   1   1   2.7e-20   3.7e-16   59.5   4.0     3   144    34   186    32   187 0.78 Fimbrial protein
KdpD                 PF02702.12   211 seq944_BIOID50627    -            894   3.6e-99  330.0   0.0   1   1  2.4e-102   5.5e-99  329.4   0.0     2   211    21   230    20   230 0.99 Osmosensitive K+ channel His kinase sensor domain
HATPase_c            PF02518.21   111 seq944_BIOID50627    -            894   9.8e-25   86.3   0.0   1   1   9.7e-28   2.2e-24   85.1   0.0     6   110   778   881   774   882 0.97 Histidine kinase-, DNA gyrase B-, and HSP90-like ATPase
DUF4118              PF13493.1    105 seq944_BIOID50627    -            894   6.4e-15   55.1  14.3   1   1   4.8e-18   1.1e-14   54.3   9.9     5   103   407   499   402   501 0.84 Domain of unknown function (DUF4118)
HisKA                PF00512.20    68 seq944_BIOID50627    -            894   2.6e-11   43.2   1.8   1   1   1.1e-14   2.6e-11   43.2   1.2     2    68   664   730   663   730 0.88 His Kinase A (phospho-acceptor) domain
GAF_3                PF13492.1    129 seq944_BIOID50627    -            894   1.2e-09   38.2   0.0   1   1   1.5e-12   3.4e-09   36.7   0.0     2   129   528   644   527   644 0.85 GAF domain
Usp                  PF00582.21   140 seq944_BIOID50627    -            894   6.6e-05   23.0   1.6   1   1   6.9e-08   0.00016   21.7   0.4     3   133   251   365   249   373 0.85 Universal stress protein family
BPD_transp_1         PF00528.17   185 seq945_BIOID50627    -            298   8.2e-26   90.5  13.4   1   1     6e-30   8.2e-26   90.5   9.3     1   183   123   292   123   294 0.95 Binding-protein-dependent transport system inner membrane component
LMWPc                PF01451.16   138 seq946_BIOID50627    -            148   4.2e-43  146.8   0.0   1   1   3.4e-47   4.7e-43  146.7   0.0     1   138     9   143     9   143 0.98 Low molecular weight phosphotyrosine protein phosphatase
SBP_bac_7            PF03480.8    286 seq947_BIOID50627    -            328  9.3e-103  343.1   0.0   1   1  7.8e-107  1.1e-102  342.9   0.0     1   285    30   312    30   313 0.99 Bacterial extracellular solute-binding protein, family 7
AP_endonuc_2         PF01261.19   211 seq948_BIOID50627    -            262   2.7e-24   85.5   0.2   1   1   2.2e-28   3.1e-24   85.3   0.1     1   210    19   218    19   243 0.90 Xylose isomerase-like TIM barrel
DivIC                PF04977.10    80 seq949_BIOID50627    -            103   6.4e-29   99.1   0.0   1   1   5.5e-33   7.5e-29   98.9   0.0     1    79    11    89    11    90 0.98 Septum formation initiator
MFS_1                PF07690.11   354 seq950_BIOID50627    -            440   5.4e-50  170.0  43.9   1   1   1.2e-53   5.4e-50  170.0  30.4     1   353    36   397    36   398 0.91 Major Facilitator Superfamily
DUF1228              PF06779.9     85 seq950_BIOID50627    -            440   2.4e-05   24.1   1.5   1   1   5.3e-09   2.4e-05   24.1   1.0     7    84    46   123    39   124 0.94 Protein of unknown function (DUF1228)
HAD_2                PF13419.1    176 seq951_BIOID50627    -            206   5.6e-29  101.5   0.1   1   1   1.9e-32   6.4e-29  101.3   0.1     2   176    11   191    10   191 0.85 Haloacid dehalogenase-like hydrolase
Hydrolase_like       PF13242.1     75 seq951_BIOID50627    -            206   2.5e-08   33.3   0.0   1   1   1.7e-11   5.9e-08   32.2   0.0     2    50   146   193   145   205 0.93 HAD-hyrolase-like
Hydrolase            PF00702.21   204 seq951_BIOID50627    -            206   1.9e-06   28.4   0.0   1   1   6.6e-10   2.2e-06   28.2   0.0   109   203    80   184    11   185 0.75 haloacid dehalogenase-like hydrolase
AAA_15               PF13175.1    415 seq952_BIOID50627    -            608   8.9e-35  120.4   0.0   1   2   3.5e-15   1.2e-11   44.2   0.0     1    57     3    64     3   179 0.77 AAA ATPase domain
AAA_15               PF13175.1    415 seq952_BIOID50627    -            608   8.9e-35  120.4   0.0   2   2   2.3e-24   7.9e-21   74.4   0.0   239   415   216   376   185   376 0.89 AAA ATPase domain
AAA_21               PF13304.1    303 seq952_BIOID50627    -            608   3.8e-15   56.5   0.0   1   1     6e-12   2.1e-08   34.4   0.0   219   300   269   374   182   376 0.73 AAA domain
AAA_23               PF13476.1    202 seq952_BIOID50627    -            608   7.1e-11   42.7   1.6   1   1   4.5e-14   1.5e-10   41.6   1.1     1   179     5   252     5   278 0.51 AAA domain
Rhodanese            PF00581.15   113 seq953_BIOID50627    -            334   1.6e-36  124.9   0.0   1   2   5.6e-22   7.7e-18   64.7   0.0     2   112    62   181    61   182 0.86 Rhodanese-like domain
Rhodanese            PF00581.15   113 seq953_BIOID50627    -            334   1.6e-36  124.9   0.0   2   2     6e-20   8.2e-16   58.2   0.0    11   112   219   324   210   325 0.85 Rhodanese-like domain
AHS1                 PF02682.11   202 seq955_BIOID50627    -            218   5.1e-69  231.6   0.0   1   1   4.3e-73   5.8e-69  231.4   0.0     2   202     5   202     4   202 0.95 Allophanate hydrolase subunit 1
Pribosyltran         PF00156.22   125 seq957_BIOID50627    -            183   3.4e-20   71.8   0.2   1   1   3.2e-24   4.4e-20   71.5   0.1     2   124    33   155    32   156 0.95 Phosphoribosyl transferase domain
Xan_ur_permease      PF00860.15   389 seq958_BIOID50627    -            435   1.9e-98  329.3  32.8   1   1  1.7e-102   2.3e-98  329.0  22.7     2   387    11   396    10   398 0.97 Permease family
gpW                  PF02831.10    68 seq959_BIOID50627    -             68   3.5e-37  125.6   1.1   1   1   2.7e-41   3.8e-37  125.5   0.8     1    68     1    68     1    68 0.99 gpW
DUF1116              PF06545.6    216 seq961_BIOID50627    -            419   3.2e-99  330.2   1.3   1   1  3.3e-103   4.5e-99  329.7   0.9     1   216    87   303    87   303 0.99 Protein of unknown function (DUF1116)
UPF0054              PF02130.12   145 seq962_BIOID50627    -            155   1.6e-43  147.3   0.0   1   1   1.3e-47   1.8e-43  147.1   0.0    13   144    22   144     9   145 0.88 Uncharacterized protein family UPF0054
ABC_tran             PF00005.22   118 seq963_BIOID50627    -            400     4e-26   91.5   0.0   1   1   2.4e-29   8.4e-26   90.5   0.0     1   117    68   192    68   193 0.97 ABC transporter
CBS                  PF00571.23    57 seq963_BIOID50627    -            400   1.8e-06   27.4   0.0   1   1   3.5e-07    0.0012   18.3   0.0    32    55   369   392   346   394 0.86 CBS domain
Fer4_11              PF13247.1     99 seq964_BIOID50627    -            514   1.8e-40  136.7   4.7   1   1   5.1e-44   1.8e-40  136.7   3.2     2    98   175   271   174   272 0.98 4Fe-4S dicluster domain
MTS                  PF05175.9    170 seq965_BIOID50627    -            277   2.5e-21   75.7   0.0   1   1   4.2e-24   4.8e-21   74.7   0.0    26   138   105   236    95   251 0.87 Methyltransferase small domain
Methyltransf_31      PF13847.1    152 seq965_BIOID50627    -            277   4.6e-21   74.8   0.0   1   1   5.9e-24   6.7e-21   74.3   0.0     2   117   108   242   107   268 0.85 Methyltransferase domain
Methyltransf_26      PF13659.1    117 seq965_BIOID50627    -            277   1.2e-16   60.6   0.1   1   1   2.6e-19     3e-16   59.3   0.0     3   114   112   237   110   240 0.89 Methyltransferase domain
Methyltransf_18      PF12847.2    112 seq965_BIOID50627    -            277     3e-16   59.8   0.1   1   1   5.9e-19   6.8e-16   58.7   0.1     4   110   112   237   109   239 0.76 Methyltransferase domain
Methyltransf_4       PF02390.12   197 seq965_BIOID50627    -            277     1e-07   31.0   0.0   1   1   1.5e-10   1.7e-07   30.3   0.0    22    77   112   167    90   183 0.88 Putative methyltransferase
PrmA                 PF06325.8    295 seq965_BIOID50627    -            277   4.5e-06   25.8   0.0   1   1   6.2e-09   7.1e-06   25.2   0.0   153   232   101   183    94   184 0.78 Ribosomal protein L11 methyltransferase (PrmA)
Cons_hypoth95        PF03602.10   183 seq965_BIOID50627    -            277   5.8e-06   25.7   0.0   1   1   1.2e-08   1.3e-05   24.5   0.0    42   128   109   190    92   198 0.85 Conserved hypothetical protein 95
Methyltransf_11      PF08241.7     95 seq965_BIOID50627    -            277   1.2e-05   25.5   0.0   1   1   1.9e-08   2.1e-05   24.7   0.0     1    46   114   163   114   236 0.89 Methyltransferase domain
UPF0020              PF01170.13   180 seq965_BIOID50627    -            277   2.3e-05   23.9   0.0   1   1   3.3e-08   3.8e-05   23.2   0.0    38   116   117   186   102   195 0.81 Putative RNA methylase family UPF0020
TehB                 PF03848.9    192 seq965_BIOID50627    -            277   6.8e-05   22.0   0.0   1   1   1.1e-07   0.00012   21.1   0.0    30   100   109   182    95   187 0.88 Tellurite resistance protein TehB
Methyltransf_16      PF10294.4    174 seq965_BIOID50627    -            277   8.9e-05   21.8   0.0   1   1   1.2e-07   0.00014   21.2   0.0    45   111   108   172    96   184 0.82 Putative methyltransferase
PCMT                 PF01135.14   210 seq965_BIOID50627    -            277   9.7e-05   21.8   0.0   1   1   1.3e-07   0.00014   21.3   0.0    53   132    87   167    71   174 0.82 Protein-L-isoaspartate(D-aspartate) O-methyltransferase (PCMT)
MerR_1               PF13411.1     69 seq967_BIOID50627    -            135   8.7e-20   70.1   0.4   1   1     4e-23   1.8e-19   69.1   0.0     1    66     1    67     1    69 0.94 MerR HTH family regulatory protein
MerR-DNA-bind        PF09278.6     65 seq967_BIOID50627    -            135   1.9e-16   60.1   2.6   1   1   6.1e-20   2.8e-16   59.5   1.8     2    65    45   108    44   108 0.96 MerR, DNA binding
MerR                 PF00376.18    38 seq967_BIOID50627    -            135   2.7e-16   58.6   0.1   1   1   1.1e-19   5.2e-16   57.8   0.0     1    38     2    39     2    39 0.98 MerR family regulatory protein
Lyase_1              PF00206.15   312 seq968_BIOID50627    -            467  1.7e-125  418.2   0.1   1   1  3.4e-129  2.3e-125  417.8   0.1     1   312    12   342    12   342 0.98 Lyase
FumaraseC_C          PF10415.4     55 seq968_BIOID50627    -            467   3.6e-26   90.8   0.6   1   1   1.7e-29   1.1e-25   89.2   0.1     1    54   408   461   408   462 0.98 Fumarase C C-terminus
PFL                  PF02901.10   648 seq969_BIOID50627    -            760  4.9e-210  699.1   0.2   1   1  1.1e-213  7.2e-210  698.6   0.1     4   648    23   614    13   614 0.98 Pyruvate formate lyase
Gly_radical          PF01228.16   106 seq969_BIOID50627    -            760   1.7e-43  147.1   0.0   1   1   8.4e-47   5.7e-43  145.4   0.0     1   106   630   741   630   741 0.98 Glycine radical
YhfT                 PF10797.4    420 seq971_BIOID50627    -            434  9.3e-182  604.4  32.0   1   1  7.7e-186    1e-181  604.2  22.2     1   420     5   431     5   431 0.99 Protein of unknown function
FimH_man-bind        PF09160.5    147 seq972_BIOID50627    -            303   4.9e-57  191.7   0.2   1   1   1.3e-60   8.7e-57  190.9   0.1     1   147    27   171    27   171 0.99 FimH, mannose binding
Fimbrial             PF00419.15   145 seq972_BIOID50627    -            303   1.1e-09   38.4   7.6   1   1   1.7e-13   1.1e-09   38.4   5.3     7   145   176   303   170   303 0.85 Fimbrial protein
Transthyretin        PF00576.16   112 seq973_BIOID50627    -            137   1.9e-42  143.5   0.1   1   1   1.6e-46   2.2e-42  143.3   0.1     2   112    28   136    27   136 0.98 HIUase/Transthyretin family
Amidohydro_1         PF01979.15   333 seq974_BIOID50627    -            439   2.2e-60  204.9   0.0   1   1   7.9e-64   2.7e-60  204.6   0.0     2   332    74   391    73   392 0.97 Amidohydrolase family
Amidohydro_5         PF13594.1     68 seq974_BIOID50627    -            439   1.6e-09   37.3   0.0   1   1   1.6e-12   5.4e-09   35.6   0.0     2    67    41   137    40   138 0.68 Amidohydrolase
Amidohydro_3         PF07969.6    404 seq974_BIOID50627    -            439   1.2e-08   34.4   1.1   1   1   4.4e-09   1.5e-05   24.3   0.0   314   404   308   390   112   390 0.89 Amidohydrolase family
FTSW_RODA_SPOVE      PF01098.14   359 seq975_BIOID50627    -            370  3.9e-124  413.9  28.7   1   1  3.4e-128  4.7e-124  413.6  19.9     3   358    20   364    17   365 0.96 Cell cycle protein
GTP_EFTU             PF00009.22   188 seq976_BIOID50627    -            409   1.2e-60  204.0   0.0   1   1   3.8e-64   1.7e-60  203.5   0.0     1   187    25   216    25   217 0.93 Elongation factor Tu GTP binding domain
GTP_EFTU_D3          PF03143.12    97 seq976_BIOID50627    -            409   2.5e-34  117.2   0.1   1   1   1.5e-37     7e-34  115.8   0.0     1    96   313   407   313   408 0.98 Elongation factor Tu C-terminal domain
GTP_EFTU_D2          PF03144.20    74 seq976_BIOID50627    -            409   5.9e-18   64.6   5.7   1   1   1.3e-21   5.9e-18   64.6   3.9     1    74   240   309   240   309 0.96 Elongation factor Tu domain 2
Amidohydro_1         PF01979.15   333 seq977_BIOID50627    -            382     3e-39  135.5   0.3   1   1     1e-42   3.5e-39  135.2   0.2     1   332    50   363    50   364 0.94 Amidohydrolase family
Amidohydro_4         PF13147.1    304 seq977_BIOID50627    -            382   1.2e-12   48.3   0.1   1   1   4.1e-15   1.4e-11   44.8   0.1     2   304    46   361    45   361 0.74 Amidohydrolase
Amidohydro_3         PF07969.6    404 seq977_BIOID50627    -            382   1.5e-05   24.2   0.1   1   1   9.1e-09   3.1e-05   23.2   0.0   368   403   326   361   305   362 0.90 Amidohydrolase family
Amidohydro_5         PF13594.1     68 seq977_BIOID50627    -            382   4.9e-05   22.9   0.0   1   1   3.9e-08   0.00013   21.5   0.0     1    66    21    93    21   111 0.65 Amidohydrolase
SLT_2                PF13406.1    262 seq978_BIOID50627    -            396   4.5e-86  287.8   0.1   1   1   3.9e-90   5.3e-86  287.6   0.1     3   261    92   387    90   388 0.90 Transglycosylase SLT domain
DUF167               PF02594.11    78 seq979_BIOID50627    -             96   6.3e-29   99.6   0.1   1   1   5.3e-33   7.2e-29   99.4   0.1     2    77     8    82     7    83 0.97 Uncharacterised ACR, YggU family COG1872
NinB                 PF05772.7    127 seq980_BIOID50627    -            138   2.5e-51  172.4   0.2   1   1   2.1e-55   2.9e-51  172.3   0.1     2   127     8   133     7   133 0.99 NinB protein
Phage_portal_2       PF05136.8    355 seq981_BIOID50627    -            533  3.1e-104  348.2   1.2   1   1  2.8e-108  3.8e-104  347.9   0.9     2   355    30   401    29   401 0.98 Phage portal protein, lambda family
BPD_transp_2         PF02653.11   267 seq983_BIOID50627    -            331   2.4e-44  151.2  43.5   1   1   2.6e-48   3.6e-44  150.6  30.2     2   266    35   304    34   305 0.88 Branched-chain amino acid transport system / permease component
Peptidase_M22        PF00814.20   268 seq985_BIOID50627    -            337  5.1e-102  340.8   0.0   1   1  4.2e-106  5.8e-102  340.6   0.0     2   268    24   307    23   307 0.98 Glycoprotease family
Radical_SAM          PF04055.16   166 seq987_BIOID50627    -            287   1.1e-24   87.3   0.4   1   1   4.3e-28     2e-24   86.5   0.3     3   166    27   232    26   232 0.96 Radical SAM superfamily
Fer4_12              PF13353.1    139 seq987_BIOID50627    -            287   6.6e-10   39.1   7.1   1   1   2.8e-12   1.3e-08   34.9   4.9     1   125    17   183    17   195 0.68 4Fe-4S single cluster domain
Fer4                 PF00037.22    24 seq987_BIOID50627    -            287   8.7e-07   28.1  15.1   1   1     4e-09   1.8e-05   24.0   0.6     5    23    44    62    41    63 0.89 4Fe-4S binding domain
Flg_bbr_C            PF06429.8     74 seq988_BIOID50627    -            260   5.3e-27   93.4   3.1   1   1   1.6e-30   1.1e-26   92.4   1.3     2    74   183   260   182   260 0.91 Flagellar basal body rod FlgEFG protein C-terminal
Flg_bb_rod           PF00460.15    31 seq988_BIOID50627    -            260   2.9e-14   52.2   1.2   1   1   1.1e-17   7.4e-14   50.9   0.8     1    31     5    35     5    35 0.98 Flagella basal body rod protein
GST_C                PF00043.20    95 seq989_BIOID50627    -            201   3.2e-15   55.7   0.1   1   1   1.9e-18   5.3e-15   55.0   0.1     5    95   104   189   100   189 0.94 Glutathione S-transferase, C-terminal domain
GST_N_2              PF13409.1     70 seq989_BIOID50627    -            201   9.7e-12   44.6   0.0   1   1   1.4e-14   3.7e-11   42.7   0.0     5    69    11    75     9    76 0.95 Glutathione S-transferase, N-terminal domain
GST_N_3              PF13417.1     75 seq989_BIOID50627    -            201   3.7e-11   42.9   0.0   1   1   2.8e-14   7.6e-11   41.9   0.0    15    73    16    79    11    81 0.89 Glutathione S-transferase, N-terminal domain
GST_C_2              PF13410.1     69 seq989_BIOID50627    -            201   7.1e-10   38.5   0.1   1   1   3.8e-13   1.1e-09   37.9   0.0     7    69   125   184    71   184 0.90 Glutathione S-transferase, C-terminal domain
GST_N                PF02798.15    76 seq989_BIOID50627    -            201   8.4e-09   35.3   0.0   1   1     9e-12   2.5e-08   33.8   0.0     3    76     1    75     1    75 0.94 Glutathione S-transferase, N-terminal domain
IspD                 PF01128.14   221 seq990_BIOID50627    -            236   9.2e-96  319.4   0.0   1   1   1.5e-99     1e-95  319.3   0.0     1   221     8   229     8   229 0.98 Uncharacterized protein family UPF0007
NTP_transf_3         PF12804.2    179 seq990_BIOID50627    -            236     4e-17   62.8   1.4   1   1   8.6e-21   5.9e-17   62.3   1.0     1   145    10   181    10   208 0.77 MobA-like NTP transferase domain
LysR_substrate       PF03466.15   209 seq991_BIOID50627    -            310   1.5e-19   69.8   0.0   1   1   3.2e-23   2.2e-19   69.2   0.0     2   191    91   280    90   292 0.92 LysR substrate binding domain
HTH_1                PF00126.22    60 seq991_BIOID50627    -            310   8.6e-18   63.7   0.6   1   1   2.6e-21   1.8e-17   62.7   0.4     3    60     9    66     8    66 0.96 Bacterial regulatory helix-turn-helix protein, lysR family
FliG_C               PF01706.11   110 seq993_BIOID50627    -            331   1.8e-39  134.0  15.8   1   1   3.2e-42   2.2e-38  130.5   2.3     2   109   216   323   215   324 0.98 FliG C-terminal domain
Phage_lysozyme       PF00959.14   110 seq996_BIOID50627    -            161   1.9e-10   40.9   0.0   1   1   1.8e-14   2.4e-10   40.5   0.0     1   109    24   146    24   147 0.85 Phage lysozyme
RQC                  PF09382.5    106 seq997_BIOID50627    -            611   4.4e-28   96.9   0.0   1   1   3.5e-31   1.2e-27   95.6   0.0     1   104   413   514   413   516 0.97 RQC domain
Helicase_C           PF00271.26    78 seq997_BIOID50627    -            611   4.5e-24   83.9   0.0   1   1   2.6e-24   8.9e-21   73.4   0.1     3    78   258   333   256   333 0.98 Helicase conserved C-terminal domain
HRDC                 PF00570.18    68 seq997_BIOID50627    -            611   8.1e-24   83.0   0.1   1   1   6.4e-27   2.2e-23   81.6   0.0     2    68   535   601   534   601 0.97 HRDC domain
DEAD                 PF00270.24   173 seq997_BIOID50627    -            611   4.3e-21   75.0   0.0   1   1   8.5e-24   2.9e-20   72.3   0.0     2   168    30   189    29   194 0.85 DEAD/DEAH box helicase
DUF2136              PF09907.4     76 seq998_BIOID50627    -            104   8.8e-25   86.4   0.1   1   1   7.8e-29   1.1e-24   86.2   0.1     2    74    19    93    18    95 0.97 Uncharacterized protein conserved in bacteria (DUF2136)
Peptidase_S51        PF03575.12   153 seq1000_BIOID50627   -            229   2.8e-44  150.4   0.0   1   1   2.4e-48   3.3e-44  150.1   0.0     1   151    49   200    49   202 0.98 Peptidase family S51
CheW                 PF01584.14   138 seq1003_BIOID50627   -            167   1.1e-35  121.9   2.0   1   1   9.8e-40   1.3e-35  121.7   1.4     1   138    18   155    18   155 0.96 CheW-like domain
FAA_hydrolase        PF01557.13   217 seq1005_BIOID50627   -            269   1.1e-23   83.7   0.0   1   1     1e-27   1.4e-23   83.3   0.0     2   216    56   259    55   260 0.90 Fumarylacetoacetate (FAA) hydrolase family
Wzz                  PF02706.10   152 seq1006_BIOID50627   -            726   1.2e-52  177.7   2.3   1   1   1.3e-55   3.7e-52  176.0   0.1     1   152    16   252    16   252 0.99 Chain length determinant protein
GNVR                 PF13807.1     82 seq1006_BIOID50627   -            726   8.2e-34  115.1   2.4   1   1   5.6e-37   1.5e-33  114.2   0.2     1    82   367   448   367   448 0.98 G-rich domain on putative tyrosine kinase
AAA_31               PF13614.1    157 seq1006_BIOID50627   -            726   1.9e-21   76.4   0.0   1   1   1.5e-24   4.1e-21   75.4   0.0     2   148   533   671   532   675 0.91 AAA domain
CbiA                 PF01656.18   195 seq1006_BIOID50627   -            726   1.2e-09   37.7   0.0   1   1     1e-12   2.9e-09   36.5   0.0     2   109   535   655   534   712 0.67 CobQ/CobB/MinD/ParA nucleotide binding domain
YcgL                 PF05166.8     74 seq1007_BIOID50627   -            108   4.9e-34  116.1   0.2   1   1   4.7e-38   6.5e-34  115.7   0.1     1    74    14    87    14    87 0.99 YcgL domain
Sugar_tr             PF00083.19   451 seq1008_BIOID50627   -            469   1.3e-49  168.9  24.0   1   1   2.5e-53   1.7e-49  168.5  16.6     7   445    49   454    44   459 0.88 Sugar (and other) transporter
MFS_1                PF07690.11   354 seq1008_BIOID50627   -            469   4.1e-35  121.0  52.8   1   2   7.8e-33   5.3e-29  100.9  25.5     5   313    52   372    45   378 0.79 Major Facilitator Superfamily
MFS_1                PF07690.11   354 seq1008_BIOID50627   -            469   4.1e-35  121.0  52.8   2   2   1.9e-12   1.3e-08   33.9  14.8    54   180   326   450   320   459 0.85 Major Facilitator Superfamily
F420_oxidored        PF03807.12    96 seq1009_BIOID50627   -            269   1.1e-23   83.3   0.6   1   1   3.5e-27   2.4e-23   82.2   0.4     1    96     4    99     4    99 0.98 NADP oxidoreductase coenzyme F420-dependent
NAD_binding_2        PF03446.10   162 seq1009_BIOID50627   -            269   4.6e-10   39.5   0.1   1   1   1.6e-13   1.1e-09   38.2   0.1     2    92     3    96     2   118 0.89 NAD binding domain of 6-phosphogluconate dehydrogenase
DUF440               PF04269.7    103 seq1011_BIOID50627   -            109   2.9e-46  155.6   1.8   1   1   2.3e-50   3.2e-46  155.4   1.3     2   103     7   109     3   109 0.98 Protein of unknown function, DUF440
NADH-G_4Fe-4S_3      PF10588.4     41 seq1012_BIOID50627   -            910   5.2e-17   60.6   0.2   1   1   4.6e-20     1e-16   59.7   0.2     1    41    90   130    90   130 0.98 NADH-ubiquinone oxidoreductase-G iron-sulfur binding region
Fer2_4               PF13510.1     82 seq1012_BIOID50627   -            910   2.5e-11   43.0   0.2   1   1   1.4e-13   3.3e-10   39.5   0.0     5    78     5    80     3    84 0.88 2Fe-2S iron-sulfur cluster binding domain
Molybdop_Fe4S4       PF04879.11    55 seq1012_BIOID50627   -            910   3.4e-11   42.6   0.1   1   1   4.1e-14   9.4e-11   41.2   0.1     1    54   223   276   223   277 0.97 Molybdopterin oxidoreductase Fe4S4 domain
Molybdopterin        PF00384.17   432 seq1012_BIOID50627   -            910   3.5e-10   39.0   0.0   1   1   3.2e-11   7.2e-08   31.4   0.0   340   417   564   640   515   645 0.90 Molybdopterin oxidoreductase
Fer2                 PF00111.22    78 seq1012_BIOID50627   -            910   2.2e-09   36.7   1.4   1   1   1.9e-12   4.3e-09   35.8   0.1     1    77     6    73     6    74 0.79 2Fe-2S iron-sulfur cluster binding domain
Molydop_binding      PF01568.16   109 seq1012_BIOID50627   -            910   6.7e-07   28.9   0.0   1   1   7.6e-10   1.7e-06   27.6   0.0    20    81   831   892   823   906 0.89 Molydopterin dinucleotide binding domain
LysR_substrate       PF03466.15   209 seq1013_BIOID50627   -            324   2.7e-16   59.2   0.0   1   1     7e-20   4.8e-16   58.3   0.0    55   207   147   303    91   305 0.81 LysR substrate binding domain
HTH_1                PF00126.22    60 seq1013_BIOID50627   -            324   1.5e-12   46.8   0.0   1   1     4e-16   2.7e-12   46.1   0.0     2    59     9    66     8    67 0.97 Bacterial regulatory helix-turn-helix protein, lysR family
BPD_transp_1         PF00528.17   185 seq1014_BIOID50627   -            295     4e-20   71.9  20.8   1   1   2.9e-24     4e-20   71.9  14.4     3   184    88   293    86   294 0.90 Binding-protein-dependent transport system inner membrane component
SMC_N                PF02463.14   220 seq1015_BIOID50627   -            357   3.3e-41  140.8   0.0   1   1   8.7e-45     4e-41  140.5   0.0     2   218     3   354     2   356 0.97 RecF/RecN/SMC N terminal domain
AAA_23               PF13476.1    202 seq1015_BIOID50627   -            357   1.7e-09   38.2   0.0   1   1   6.4e-13   2.9e-09   37.4   0.0     1    88     5   143     5   247 0.64 AAA domain
AAA_21               PF13304.1    303 seq1015_BIOID50627   -            357   1.8e-07   31.3   0.0   1   1   4.3e-10     2e-06   27.8   0.0     1    33    25    59    25   100 0.70 AAA domain
MFS_1                PF07690.11   354 seq1016_BIOID50627   -            453   1.9e-59  201.1  43.4   1   1   3.4e-61   4.6e-57  193.2  26.8     1   354    47   408    47   408 0.86 Major Facilitator Superfamily
Pyr_redox_2          PF07992.9    200 seq1017_BIOID50627   -            466   5.3e-32  111.2   0.0   1   1   5.4e-35   1.1e-31  110.2   0.0     1   198     8   315     8   317 0.89 Pyridine nucleotide-disulphide oxidoreductase
Pyr_redox_dim        PF02852.17   110 seq1017_BIOID50627   -            466   4.1e-30  103.9   0.8   1   1   5.4e-33   1.1e-29  102.5   0.5     1   109   346   457   346   458 0.97 Pyridine nucleotide-disulphide oxidoreductase, dimerisation domain
Pyr_redox            PF00070.22    80 seq1017_BIOID50627   -            466   1.7e-18   66.6   1.7   1   1   4.2e-19   8.3e-16   58.0   0.0     1    76   178   251   178   258 0.94 Pyridine nucleotide-disulphide oxidoreductase
Pyr_redox_3          PF13738.1    203 seq1017_BIOID50627   -            466   3.4e-08   33.6   0.0   1   1   1.7e-10   3.2e-07   30.4   0.0     1   176    10   185    10   212 0.71 Pyridine nucleotide-disulphide oxidoreductase
FAD_binding_2        PF00890.19   421 seq1017_BIOID50627   -            466   6.7e-06   25.0   3.4   1   1   3.2e-08   6.2e-05   21.9   1.5     1    40     8    48     8    51 0.96 FAD binding domain
Thi4                 PF01946.12   230 seq1017_BIOID50627   -            466   1.5e-05   24.1   0.4   1   1   3.4e-08   6.6e-05   21.9   0.2    17    61     6    50     2    64 0.89 Thi4 family
DAO                  PF01266.19   358 seq1018_BIOID50627   -            422   7.6e-63  212.4   0.0   1   1   1.3e-66     9e-63  212.2   0.0     1   356     3   390     3   392 0.86 FAD dependent oxidoreductase
RES                  PF08808.6    170 seq1019_BIOID50627   -            345     3e-20   72.8   0.0   1   1     3e-24   4.1e-20   72.4   0.0     2   164   163   336   162   342 0.84 RES domain
Na_Ca_ex             PF01699.19   139 seq1020_BIOID50627   -            325   8.6e-54  180.8  24.0   1   2   1.1e-32   1.5e-28   99.0   6.4     1   138    13   142    13   143 0.98 Sodium/calcium exchanger protein
Na_Ca_ex             PF01699.19   139 seq1020_BIOID50627   -            325   8.6e-54  180.8  24.0   2   2     3e-29     4e-25   87.9   4.7     4   137   187   314   183   316 0.94 Sodium/calcium exchanger protein
Ham1p_like           PF01725.11   189 seq1022_BIOID50627   -            197   1.3e-64  216.9   0.0   1   1   1.1e-68   1.5e-64  216.7   0.0     1   188     4   193     4   194 0.97 Ham1 family
AAA_26               PF13500.1    199 seq1023_BIOID50627   -            235   2.5e-30  105.4   0.0   1   1   4.2e-34   2.9e-30  105.2   0.0     2   196     8   211     7   214 0.92 AAA domain
CbiA                 PF01656.18   195 seq1023_BIOID50627   -            235   1.9e-17   63.2   0.0   1   1   3.5e-21   2.4e-17   62.8   0.0     2   181    10   200     9   216 0.79 CobQ/CobB/MinD/ParA nucleotide binding domain
Usher                PF00577.15   552 seq1024_BIOID50627   -            880  1.7e-187  624.4  27.0   1   1  4.6e-191  2.1e-187  624.1  18.7     2   552   197   758   196   758 0.97 Type VII secretion system (T7SS), usher protein
PapC_N               PF13954.1    146 seq1024_BIOID50627   -            880   6.8e-42  142.3   0.1   1   1   2.7e-45   1.3e-41  141.5   0.1     2   146    34   181    33   181 0.98 PapC N-terminal domain
PapC_C               PF13953.1     68 seq1024_BIOID50627   -            880   1.1e-15   56.8   0.0   1   1   9.3e-19   4.2e-15   55.0   0.0     3    64   770   829   768   833 0.93 PapC C-terminal domain
Polysacc_deac_1      PF01522.16   124 seq1025_BIOID50627   -            672   9.6e-32  109.1   0.1   1   1   2.1e-35   2.8e-31  107.6   0.0     2   123   102   270   101   271 0.92 Polysaccharide deacetylase
PTS_EIIA_1           PF00358.15   133 seq1026_BIOID50627   -            169   5.4e-54  181.2   2.2   1   1   4.7e-58   6.5e-54  180.9   1.5     3   132    20   149    18   150 0.98 phosphoenolpyruvate-dependent sugar phosphotransferase system, EIIA 1
Virul_fac_BrkB       PF03631.10   260 seq1028_BIOID50627   -            290     1e-55  188.8  24.6   1   1   8.7e-60   1.2e-55  188.6  17.0     2   258    29   274    28   276 0.88 Virulence factor BrkB
DrsE                 PF02635.10   117 seq1029_BIOID50627   -            117   3.9e-23   81.6   0.0   1   1   3.2e-27   4.4e-23   81.5   0.0     2   117     3   117     2   117 0.94 DsrE/DsrF-like family
TetR_N               PF00440.18    47 seq1030_BIOID50627   -            199   2.5e-11   42.9   0.0   1   1   2.9e-15   3.9e-11   42.2   0.0     1    46    13    58    13    59 0.93 Bacterial regulatory proteins, tetR family
YbaJ                 PF10757.4    122 seq1031_BIOID50627   -            124   4.7e-71  236.4   1.2   1   1   3.8e-75   5.2e-71  236.3   0.9     1   121     1   121     1   122 0.99 Biofilm formation regulator YbaJ
PP-binding           PF00550.20    67 seq1032_BIOID50627   -             78   2.7e-16   59.4   0.4   1   1   4.4e-20     3e-16   59.3   0.3     1    67     6    73     6    73 0.96 Phosphopantetheine attachment site
DUF1493              PF07377.7    111 seq1032_BIOID50627   -             78   0.00024   21.0   0.4   1   1   4.1e-08   0.00028   20.8   0.3     1    59     1    55     1    62 0.91 Protein of unknown function (DUF1493)
HTH_19               PF12844.2     64 seq1033_BIOID50627   -            138     6e-08   32.5   0.0   1   1   3.2e-11   2.2e-07   30.6   0.0     4    56    84   134    82   138 0.92 Helix-turn-helix domain
HTH_3                PF01381.17    55 seq1033_BIOID50627   -            138     2e-07   30.6   0.0   1   1   5.3e-11   3.6e-07   29.7   0.0     1    54    84   135    84   136 0.94 Helix-turn-helix
NUMOD4               PF07463.6     51 seq1034_BIOID50627   -            200   1.3e-15   56.9   2.3   1   1   2.9e-19     2e-15   56.2   0.6     1    49     3    64     3    66 0.97 NUMOD4 motif
HNH_3                PF13392.1     46 seq1034_BIOID50627   -            200   4.2e-14   51.5   0.1   1   1   1.1e-17   7.3e-14   50.7   0.1     1    46    68   113    68   113 0.92 HNH endonuclease
CorC_HlyC            PF03471.12    81 seq1035_BIOID50627   -            292   3.5e-24   84.3   0.4   1   1   1.6e-27   1.1e-23   82.7   0.0     2    79   206   281   205   283 0.94 Transporter associated domain
CBS                  PF00571.23    57 seq1035_BIOID50627   -            292   1.2e-21   75.9   3.1   1   2   4.4e-14     3e-10   39.5   0.1     1    52    69   123    69   128 0.96 CBS domain
CBS                  PF00571.23    57 seq1035_BIOID50627   -            292   1.2e-21   75.9   3.1   2   2   3.1e-13   2.1e-09   36.7   0.3     4    56   138   189   135   190 0.92 CBS domain
AHS2                 PF02626.10   272 seq1037_BIOID50627   -            310  1.4e-100  335.9   0.0   1   1  1.2e-104  1.6e-100  335.7   0.0     2   272    24   288    23   288 0.98 Allophanate hydrolase subunit 2
HTH_AraC             PF00165.18    42 seq1038_BIOID50627   -            302   6.1e-21   73.4   0.2   1   2   8.7e-11   5.9e-07   28.9   0.0     1    42   200   241   200   241 0.97 Bacterial regulatory helix-turn-helix proteins, AraC family
HTH_AraC             PF00165.18    42 seq1038_BIOID50627   -            302   6.1e-21   73.4   0.2   2   2   6.7e-15   4.6e-11   42.0   0.1     6    42   254   291   252   291 0.94 Bacterial regulatory helix-turn-helix proteins, AraC family
HTH_18               PF12833.2     81 seq1038_BIOID50627   -            302   3.1e-19   68.7   0.2   1   1   9.3e-23   6.4e-19   67.7   0.1     2    80   214   291   213   292 0.95 Helix-turn-helix domain
Oxidored_molyb       PF00174.14   169 seq1041_BIOID50627   -            334   8.1e-41  139.1   0.0   1   1   9.6e-45   1.3e-40  138.4   0.0    11   168   108   268    97   269 0.94 Oxidoreductase molybdopterin binding domain
Lipoprotein_9        PF03180.9    237 seq1042_BIOID50627   -            272   5.4e-92  306.8   0.2   1   1   4.4e-96   6.1e-92  306.7   0.1     1   237    34   272    34   272 1.00 NLPA lipoprotein
DNA_pol3_tau_5       PF12170.3    142 seq1043_BIOID50627   -            643   5.9e-94  311.4   5.5   1   1     7e-97   1.2e-93  310.4   3.8     1   142   499   640   499   640 1.00 DNA polymerase III tau subunit V interacting with alpha
DNA_pol3_delta2      PF13177.1    162 seq1043_BIOID50627   -            643   3.3e-40  137.2   0.0   1   1   3.2e-43   5.5e-40  136.5   0.0     1   161    20   178    20   179 0.98 DNA polymerase III, delta subunit
DNA_pol3_gamma3      PF12169.3    143 seq1043_BIOID50627   -            643   7.1e-31  106.7   4.8   1   1   8.9e-34   1.5e-30  105.7   0.8     1   131   232   360   232   372 0.91 DNA polymerase III subunits gamma and tau domain III
DNA_pol3_tau_4       PF12168.3     84 seq1043_BIOID50627   -            643   4.1e-22   78.2  12.8   1   1   7.6e-25   1.3e-21   76.6   8.9     1    84   416   498   416   498 0.98 DNA polymerase III subunits tau domain IV DnaB-binding
AAA                  PF00004.24   132 seq1043_BIOID50627   -            643   7.7e-12   45.4   0.1   1   1   2.9e-14     5e-11   42.8   0.0     2   125    42   171    41   177 0.80 ATPase family associated with various cellular activities (AAA)
RuvB_N               PF05496.7    234 seq1043_BIOID50627   -            643   1.8e-06   27.0   0.0   1   1   2.2e-08   3.8e-05   22.7   0.0    15    85     7    73     2    82 0.85 Holliday junction DNA helicase ruvB N-terminus
AAA_5                PF07728.9    139 seq1043_BIOID50627   -            643   2.9e-05   23.7   0.0   1   1   5.2e-08   8.9e-05   22.1   0.0     3    93    42   147    40   161 0.76 AAA domain (dynein-related subfamily)
DNA_pol3_delta       PF06144.8    172 seq1043_BIOID50627   -            643   9.3e-05   21.8   0.1   1   1   1.1e-07    0.0002   20.8   0.1    73   161   131   215   121   219 0.86 DNA polymerase III, delta subunit
NLPC_P60             PF00877.14   105 seq1044_BIOID50627   -            252   5.1e-31  106.4   0.0   1   1   1.3e-34   9.1e-31  105.6   0.0     1   105   134   244   134   244 0.98 NlpC/P60 family
ABC_tran             PF00005.22   118 seq1046_BIOID50627   -            266   2.7e-23   82.4   0.0   1   1   8.4e-27   5.8e-23   81.4   0.0     1   117    55   170    55   171 0.92 ABC transporter
FAA_hydrolase        PF01557.13   217 seq1047_BIOID50627   -            219   3.5e-56  189.9   0.0   1   1   2.9e-60     4e-56  189.7   0.0     1   208    18   210    18   219 0.93 Fumarylacetoacetate (FAA) hydrolase family
MFS_1                PF07690.11   354 seq1048_BIOID50627   -            512   1.8e-52  178.1  38.1   1   1   2.7e-56   1.8e-52  178.1  26.4     1   353    23   417    23   418 0.88 Major Facilitator Superfamily
TRI12                PF06609.8    599 seq1048_BIOID50627   -            512   5.3e-07   28.0  14.2   1   1   7.8e-11   5.3e-07   28.0   9.9    57   320    31   283    15   317 0.77 Fungal trichothecene efflux pump (TRI12)
NUDIX                PF00293.23   135 seq1049_BIOID50627   -            169   1.2e-21   76.6   0.3   1   1     1e-25   1.4e-21   76.4   0.2     3   134    29   166    27   167 0.90 NUDIX domain
DHBP_synthase        PF00926.14   194 seq1051_BIOID50627   -            217     6e-80  266.9   0.8   1   1   4.9e-84   6.7e-80  266.7   0.6     1   194    16   209    16   209 0.99 3,4-dihydroxy-2-butanone 4-phosphate synthase
OsmC                 PF02566.14   100 seq1052_BIOID50627   -            134     3e-19   68.9   0.1   1   1   2.8e-23   3.8e-19   68.6   0.1     2    99    30   127    28   128 0.92 OsmC-like protein
BPD_transp_1         PF00528.17   185 seq1053_BIOID50627   -            296   1.6e-15   56.9  16.5   1   1   1.2e-19   1.6e-15   56.9  11.5    10   181   111   287    97   291 0.82 Binding-protein-dependent transport system inner membrane component
ADH_N                PF08240.7    109 seq1054_BIOID50627   -            347   1.6e-30  104.9   0.3   1   1   5.8e-34   3.9e-30  103.6   0.2     2   109    27   139    26   139 0.93 Alcohol dehydrogenase GroES-like domain
ADH_zinc_N           PF00107.21   130 seq1054_BIOID50627   -            347   4.6e-25   87.5   1.5   1   1   9.4e-29   6.5e-25   87.0   0.4     2   127   180   303   179   306 0.93 Zinc-binding dehydrogenase
DUF4222              PF13973.1     53 seq1055_BIOID50627   -             65   2.7e-16   58.5   3.0   1   1   2.2e-20     3e-16   58.4   2.1     9    52    18    63    10    64 0.96 Domain of unknown function (DUF4222)
DUF805               PF05656.9    117 seq1056_BIOID50627   -            146   2.4e-20   72.4  11.7   1   1   3.8e-24   5.2e-20   71.3   8.1     2   116     7   134     6   135 0.82 Protein of unknown function (DUF805)
Fe_dep_repr_C        PF02742.10    71 seq1057_BIOID50627   -            155   1.4e-13   50.2   0.9   1   1   1.5e-16   2.9e-13   49.1   0.6     1    57    95   150    95   154 0.95 Iron dependent repressor, metal binding and dimerisation domain
Fe_dep_repress       PF01325.14    60 seq1057_BIOID50627   -            155   6.9e-11   41.8   0.0   1   1   6.3e-14   1.2e-10   40.9   0.0     6    60    38    92    35    92 0.95 Iron dependent repressor, N-terminal DNA binding domain
HTH_24               PF13412.1     48 seq1057_BIOID50627   -            155   1.2e-07   30.9   0.0   1   1     9e-11   1.8e-07   30.3   0.0     3    48    40    85    38    85 0.90 Winged helix-turn-helix DNA-binding
MarR                 PF01047.17    59 seq1057_BIOID50627   -            155   1.7e-06   27.4   0.0   1   1   1.6e-09   3.1e-06   26.6   0.0    11    48    48    85    47    87 0.95 MarR family
ABC_tran             PF00005.22   118 seq1058_BIOID50627   -            222   1.2e-28   99.7   0.0   1   1     4e-32   2.8e-28   98.5   0.0     1   117    42   165    42   166 0.97 ABC transporter
AAA_21               PF13304.1    303 seq1058_BIOID50627   -            222   3.8e-11   43.3   0.0   1   1   1.6e-10   1.1e-06   28.7   0.0   181   302   101   200    58   201 0.76 AAA domain
FGGY_N               PF00370.16   245 seq1060_BIOID50627   -            498   1.1e-91  306.4   0.0   1   1   2.1e-95   1.4e-91  306.0   0.0     1   245     4   250     4   250 0.99 FGGY family of carbohydrate kinases, N-terminal domain
FGGY_C               PF02782.11   197 seq1060_BIOID50627   -            498   2.4e-22   79.4   0.4   1   1   1.3e-25   9.1e-22   77.5   0.2     3   196   261   441   259   442 0.80 FGGY family of carbohydrate kinases, C-terminal domain
Sulf_transp          PF04143.9     43 seq1061_BIOID50627   -            401   3.2e-19   68.5  35.9   1   2     6e-14   8.2e-10   38.4   5.6     3    41   114   153   112   155 0.94 Sulphur transport
Sulf_transp          PF04143.9     43 seq1061_BIOID50627   -            401   3.2e-19   68.5  35.9   2   2   1.2e-15   1.6e-11   43.8   5.0     3    42   290   329   288   336 0.93 Sulphur transport
MFS_1                PF07690.11   354 seq1062_BIOID50627   -            427   1.1e-32  113.1  40.8   1   2   1.4e-25   6.6e-22   77.6  17.7    33   258    27   262     6   265 0.81 Major Facilitator Superfamily
MFS_1                PF07690.11   354 seq1062_BIOID50627   -            427   1.1e-32  113.1  40.8   2   2   8.8e-15     4e-11   42.1   6.6    38   180   255   401   247   420 0.82 Major Facilitator Superfamily
Sugar_tr             PF00083.19   451 seq1062_BIOID50627   -            427   3.6e-25   88.3  32.8   1   1   6.7e-26   3.1e-22   78.6  22.8    51   448    34   408    10   411 0.82 Sugar (and other) transporter
PTS_EIIC             PF02378.13   321 seq1063_BIOID50627   -            477   1.4e-80  270.4  33.4   1   1   2.1e-84   1.4e-80  270.4  23.2     1   321    13   320    13   320 0.94 Phosphotransferase system, EIIC
PTS_EIIB             PF00367.15    35 seq1063_BIOID50627   -            477   7.7e-14   50.5   0.1   1   1     2e-17   1.3e-13   49.7   0.0     3    35   404   436   402   436 0.95 phosphotransferase system, EIIB
SirB                 PF04247.7    123 seq1064_BIOID50627   -            130   6.5e-38  129.1   9.0   1   1   5.4e-42   7.4e-38  128.9   6.3     2   123     4   129     3   129 0.97 Invasion gene expression up-regulator, SirB
MacB_PCD             PF12704.2    232 seq1065_BIOID50627   -            399   2.1e-18   66.6   0.1   1   1   3.1e-22   2.1e-18   66.6   0.0     9   227    24   237    11   239 0.79 MacB-like periplasmic core domain
FtsX                 PF02687.16   121 seq1065_BIOID50627   -            399   2.3e-17   62.7  17.6   1   1   3.9e-21   2.7e-17   62.5  10.1     2   121   269   392   268   392 0.95 FtsX-like permease family
ParBc                PF02195.13    90 seq1066_BIOID50627   -            209   7.6e-16   57.8   0.0   1   1     1e-19   1.4e-15   57.0   0.0     2    90    52   146    51   146 0.96 ParB-like nuclease domain
Paired_CXXCH_1       PF09699.5     41 seq1067_BIOID50627   -            190   7.3e-08   31.6  26.1   1   1     3e-08    0.0001   21.6   4.1     6    40   136   173   131   174 0.75 Doubled CXXCH motif (Paired_CXXCH_1)
MraZ                 PF02381.13    72 seq1068_BIOID50627   -            152   8.1e-48  159.9   0.0   1   2   4.8e-29   6.5e-25   86.5   0.0     1    71     1    75     1    76 0.98 MraZ protein
MraZ                 PF02381.13    72 seq1068_BIOID50627   -            152   8.1e-48  159.9   0.0   2   2     2e-24   2.7e-20   71.7   0.0     1    59    77   135    77   146 0.92 MraZ protein
Amidohydro_4         PF13147.1    304 seq1070_BIOID50627   -            461   7.9e-27   94.8   0.7   1   1   2.1e-30   9.7e-27   94.5   0.5     1   304    45   392    45   392 0.90 Amidohydrolase
Amidohydro_1         PF01979.15   333 seq1070_BIOID50627   -            461     1e-10   41.6   0.0   1   1   3.8e-13   1.7e-09   37.6   0.0     1   333    50   395    50   395 0.73 Amidohydrolase family
Amidohydro_5         PF13594.1     68 seq1070_BIOID50627   -            461   2.2e-09   36.8   0.6   1   1   2.2e-12     1e-08   34.7   0.4     2    68    22    90     3    90 0.76 Amidohydrolase
YgbB                 PF02542.11   157 seq1071_BIOID50627   -            159   1.7e-68  229.2   0.0   1   1   1.4e-72   1.9e-68  229.1   0.0     1   156     1   156     1   157 0.99 YgbB family
MCPsignal            PF00015.16   213 seq1072_BIOID50627   -            560   9.9e-74  247.3  41.8   1   1   1.7e-74   7.8e-71  237.8  18.8     1   212   329   522   329   523 0.99 Methyl-accepting chemotaxis protein (MCP) signalling domain
TarH                 PF02203.10   171 seq1072_BIOID50627   -            560     3e-45  154.0   5.9   1   1   6.5e-49     3e-45  154.0   4.1     1   165     8   176     8   182 0.97 Tar ligand binding domain homologue
HAMP                 PF00672.20    70 seq1072_BIOID50627   -            560   1.6e-14   53.6   2.2   1   1   3.6e-18   1.6e-14   53.6   1.5     2    69   202   269   201   270 0.96 HAMP domain
PTS_IIB              PF02302.12    90 seq1074_BIOID50627   -            108   6.8e-17   61.5   1.0   1   1   5.8e-21   7.9e-17   61.3   0.7     2    90     7    98     6    98 0.95 PTS system, Lactose/Cellobiose specific IIB subunit
Kinase-PPPase        PF03618.9    255 seq1076_BIOID50627   -            277   3.4e-82  275.6   0.0   1   1   2.8e-86   3.9e-82  275.4   0.0     1   255     9   267     9   267 0.97 Kinase/pyrophosphorylase
HHA                  PF05321.6     57 seq1077_BIOID50627   -             72   1.2e-30  105.3   0.3   1   1     1e-34   1.4e-30  105.0   0.2     1    57    13    69    13    69 0.99 Haemolysin expression modulating protein
MmgE_PrpD            PF03972.9    445 seq1078_BIOID50627   -            483  2.2e-177  589.6   0.0   1   1  1.8e-181  2.5e-177  589.4   0.0     2   445    14   475    13   475 0.98 MmgE/PrpD family
DUF333               PF03891.10    50 seq1079_BIOID50627   -             88   1.9e-13   49.8   0.3   1   1   1.8e-17   2.4e-13   49.5   0.2     3    50    38    85    36    85 0.91 Domain of unknown function (DUF333)
DHO_dh               PF01180.16   293 seq1081_BIOID50627   -            411   5.5e-34  117.3   0.0   1   1   1.5e-37     7e-34  117.0   0.0     2   293     6   304     5   304 0.84 Dihydroorotate dehydrogenase
Dus                  PF01207.12   310 seq1081_BIOID50627   -            411   3.5e-07   29.2   0.2   1   1   1.4e-10   6.4e-07   28.3   0.1    43   153    91   198    80   203 0.83 Dihydrouridine synthase (Dus)
DUF479               PF04336.7    106 seq1084_BIOID50627   -            193   3.5e-32  110.5   2.9   1   1   3.8e-36   5.2e-32  110.0   2.0     1   105    81   186    81   187 0.99 Protein of unknown function, DUF479
LysE                 PF01810.13   191 seq1085_BIOID50627   -            206   2.1e-45  154.2  13.7   1   1   1.7e-49   2.4e-45  154.0   9.5     1   189    14   202    14   204 0.98 LysE type translocator
FlgH                 PF02107.11   180 seq1086_BIOID50627   -            235   3.5e-69  231.8   0.3   1   1     3e-73   4.1e-69  231.6   0.2     4   180    47   234    44   234 0.95 Flagellar L-ring protein
PilN                 PF05137.8     78 seq1087_BIOID50627   -            179   1.5e-11   43.8   1.5   1   1   8.4e-15   1.1e-10   41.0   0.1     3    77    99   170    97   172 0.83 Fimbrial assembly protein (PilN)
Radical_SAM          PF04055.16   166 seq1088_BIOID50627   -            378   1.4e-16   61.0   0.0   1   1   3.3e-20   2.3e-16   60.3   0.0     2   158    11   175    10   180 0.75 Radical SAM superfamily
HemN_C               PF06969.11    66 seq1088_BIOID50627   -            378   2.7e-07   30.4   0.0   1   1     9e-11   6.2e-07   29.2   0.0     4    66   305   366   302   366 0.92 HemN C-terminal domain
DNA_pol_A            PF00476.15   383 seq1089_BIOID50627   -            928  2.7e-160  533.0   0.0   1   1  1.1e-163  3.7e-160  532.6   0.0     2   383   548   927   547   927 0.99 DNA polymerase family A
5_3_exonuc_N         PF02739.11   169 seq1089_BIOID50627   -            928   1.7e-59  199.8   0.0   1   1   1.1e-62   3.9e-59  198.7   0.0     2   169     8   169     7   169 0.99 5'-3' exonuclease, N-terminal resolvase-like domain
DNA_pol_A_exo1       PF01612.15   174 seq1089_BIOID50627   -            928   6.4e-45  152.5   0.1   1   1   3.6e-48   1.2e-44  151.6   0.1     1   174   330   517   330   517 0.97 3'-5' exonuclease
5_3_exonuc           PF01367.15   101 seq1089_BIOID50627   -            928     3e-31  107.5   0.0   1   1   2.2e-34   7.5e-31  106.2   0.0     1    99   171   275   171   277 0.97 5'-3' exonuclease, C-terminal SAM fold
AFG1_ATPase          PF03969.11   362 seq1091_BIOID50627   -            375  1.1e-163  544.0   0.0   1   1  9.4e-168  1.3e-163  543.9   0.0     2   362     5   371     4   371 0.99 AFG1-like ATPase
Nol1_Nop2_Fmu        PF01189.12   283 seq1095_BIOID50627   -            429  1.3e-104  349.4   0.0   1   1  8.4e-108  1.6e-104  349.1   0.0     1   282   164   426   164   427 0.99 NOL1/NOP2/sun family
NusB                 PF01029.13   134 seq1095_BIOID50627   -            429   6.1e-26   90.8   0.0   1   1   5.1e-29   9.9e-26   90.1   0.0     1   134     5   127     5   127 0.97 NusB family
Methyltransf_26      PF13659.1    117 seq1095_BIOID50627   -            429   3.7e-11   42.9   0.0   1   1   3.7e-14   7.3e-11   42.0   0.0     2   116   248   375   247   376 0.90 Methyltransferase domain
Methyltransf_18      PF12847.2    112 seq1095_BIOID50627   -            429   2.3e-10   40.8   0.0   1   1   2.2e-13   4.2e-10   40.0   0.0     2   112   247   375   246   375 0.84 Methyltransferase domain
Methyltransf_31      PF13847.1    152 seq1095_BIOID50627   -            429   1.9e-09   37.1   0.0   1   1   1.8e-12   3.5e-09   36.3   0.0     2   113   245   380   244   416 0.82 Methyltransferase domain
MTS                  PF05175.9    170 seq1095_BIOID50627   -            429   1.1e-06   28.0   0.0   1   1   1.1e-09   2.1e-06   27.1   0.0    24   151   239   385   229   397 0.86 Methyltransferase small domain
FtsJ                 PF01728.14   181 seq1095_BIOID50627   -            429   8.9e-05   22.4   0.0   1   1   9.1e-08   0.00018   21.4   0.0    19    99   242   323   233   400 0.60 FtsJ-like methyltransferase
Sod_Fe_C             PF02777.13   106 seq1096_BIOID50627   -            208   2.7e-40  136.3   0.5   1   1   5.9e-44     4e-40  135.8   0.1     4   106    98   204    95   204 0.91 Iron/manganese superoxide dismutases, C-terminal domain
Sod_Fe_N             PF00081.17    82 seq1096_BIOID50627   -            208   9.6e-34  115.4   2.3   1   1   2.3e-37   1.5e-33  114.7   1.6     1    81     4    91     4    92 0.97 Iron/manganese superoxide dismutases, alpha-hairpin domain
AcetDehyd-dimer      PF09290.6    137 seq1097_BIOID50627   -            316     3e-64  214.9   1.4   1   1   6.8e-68   4.7e-64  214.2   1.0     1   137   131   284   131   284 1.00 Prokaryotic acetaldehyde dehydrogenase, dimerisation
Semialdhyde_dh       PF01118.19   121 seq1097_BIOID50627   -            316     7e-15   55.2   0.3   1   1   3.3e-18   2.2e-14   53.6   0.0     1   117     5   119     5   123 0.85 Semialdehyde dehydrogenase, NAD binding domain
DUF462               PF04315.7    165 seq1098_BIOID50627   -            182   1.2e-77  258.8   0.1   1   1   9.7e-82   1.3e-77  258.6   0.0     1   163    13   176    13   178 0.99 Protein of unknown function, DUF462
LamB                 PF02264.10   398 seq1099_BIOID50627   -            538  1.5e-152  508.2  22.1   1   1  2.9e-156    2e-152  507.7  15.3     1   398   127   538   127   538 0.98 LamB porin
Sugarporin_N         PF11471.3     60 seq1099_BIOID50627   -            538   2.7e-18   65.2   6.6   1   1   6.7e-22   4.6e-18   64.5   4.6     4    59     3    59     1    60 0.92 Maltoporin periplasmic N-terminal extension
Dam                  PF05869.6    181 seq1100_BIOID50627   -            175   6.9e-62  207.9   0.2   1   1   5.6e-66   7.7e-62  207.8   0.1     2   175     3   172     2   175 0.98 DNA N-6-adenine-methyltransferase (Dam)
TPP_enzyme_N         PF02776.13   172 seq1101_BIOID50627   -            556   1.4e-25   89.6   0.7   1   1     1e-25   7.1e-22   77.5   0.1     2   135     9   141     8   173 0.85 Thiamine pyrophosphate enzyme, N-terminal TPP binding domain
TPP_enzyme_C         PF02775.16   153 seq1101_BIOID50627   -            556     8e-10   38.3   0.0   1   1   2.6e-13   1.8e-09   37.2   0.0    27   153   415   535   396   535 0.90 Thiamine pyrophosphate enzyme, C-terminal TPP binding domain
FliH                 PF02108.11   128 seq1102_BIOID50627   -            228   4.9e-40  136.2   0.3   1   1   1.1e-43   4.9e-40  136.2   0.2     5   128    96   219    89   219 0.98 Flagellar assembly protein FliH
HrpE                 PF06188.7    191 seq1102_BIOID50627   -            228   3.1e-08   33.4   6.4   1   1   1.3e-11   6.1e-08   32.5   4.5    24   182    47   211    25   222 0.75 HrpE/YscL/FliH and V-type ATPase subunit E
PTS_2-RNA            PF01885.11   186 seq1103_BIOID50627   -            184   1.7e-52  177.3   0.0   1   1   1.5e-56     2e-52  177.0   0.0     2   180     6   175     5   180 0.96 RNA 2'-phosphotransferase, Tpt1 / KptA family
Aldolase             PF01081.14   196 seq1104_BIOID50627   -            213   3.4e-95  316.7   0.8   1   1   2.8e-99   3.8e-95  316.5   0.5     2   196     9   203     8   203 0.99 KDPG and KHG aldolase
BPD_transp_1         PF00528.17   185 seq1105_BIOID50627   -            354   2.5e-26   92.2  16.2   1   1   1.8e-30   2.5e-26   92.2  11.2     1   176   163   324   163   332 0.91 Binding-protein-dependent transport system inner membrane component
SPOR                 PF05036.8     76 seq1108_BIOID50627   -            362   4.8e-17   61.7   2.1   1   1   1.7e-20   1.1e-16   60.5   1.5     1    75   287   359   287   360 0.92 Sporulation related domain
DPBB_1               PF03330.13    78 seq1108_BIOID50627   -            362   2.3e-15   56.2   0.0   1   1     7e-19   4.8e-15   55.2   0.0     2    76    79   166    78   167 0.86 Rare lipoprotein A (RlpA)-like double-psi beta-barrel
BPD_transp_1         PF00528.17   185 seq1109_BIOID50627   -            281   1.6e-22   79.7  18.4   1   1   1.2e-26   1.6e-22   79.7  12.7     3   183    93   276    91   278 0.94 Binding-protein-dependent transport system inner membrane component
DUF2877              PF11392.3    111 seq1111_BIOID50627   -            271   2.4e-28   98.4   0.0   1   1   3.5e-32   4.8e-28   97.4   0.0     1   110   158   265   158   266 0.91 Protein of unknown function (DUF2877)
PTS_EIIC             PF02378.13   321 seq1112_BIOID50627   -            415   1.6e-13   50.0  35.5   1   1   1.2e-17   1.6e-13   50.0  24.6     2   320    41   347    40   348 0.76 Phosphotransferase system, EIIC
HicB                 PF05534.7     51 seq1113_BIOID50627   -            119   1.3e-19   69.3   0.0   1   1   1.6e-23   2.2e-19   68.6   0.0     1    51    60   112    60   112 0.99 HicB family
Transcrip_reg        PF01709.15   234 seq1115_BIOID50627   -            246   9.3e-99  329.1   0.2   1   1  7.7e-103   1.1e-98  329.0   0.1     1   233     5   236     5   237 0.98 Transcriptional regulator
Transglut_core2      PF13369.1    153 seq1116_BIOID50627   -            269     9e-38  129.0   0.0   1   1   1.8e-41   1.2e-37  128.5   0.0     2   152    33   184    32   185 0.97 Transglutaminase-like superfamily
TPR_9                PF13371.1     73 seq1116_BIOID50627   -            269   2.8e-28   97.4   0.3   1   1   8.9e-32   6.1e-28   96.3   0.2     1    73   187   259   187   259 0.99 Tetratricopeptide repeat
CitMHS               PF03600.11   349 seq1117_BIOID50627   -            372   2.1e-28   98.7  20.9   1   1   3.1e-32   2.1e-28   98.7  14.5    41   321    32   306    12   330 0.89 Citrate transporter
Na_sulph_symp        PF00939.14   471 seq1117_BIOID50627   -            372   1.1e-07   31.0   5.8   1   1   1.6e-11   1.1e-07   31.0   4.0   320   449    41   166    35   184 0.80 Sodium:sulfate symporter transmembrane region
Gly_kinase           PF02595.10   378 seq1120_BIOID50627   -            381  1.7e-183  609.4  20.0   1   1  1.4e-187  1.9e-183  609.2  13.9     1   377     1   377     1   378 1.00 Glycerate kinase family
ROK                  PF00480.15   179 seq1121_BIOID50627   -            406   1.5e-59  200.7   0.2   1   1   5.1e-63   3.5e-59  199.5   0.0     1   179    90   274    90   274 0.99 ROK family
MarR                 PF01047.17    59 seq1121_BIOID50627   -            406   8.4e-08   31.7   0.0   1   1     4e-11   2.8e-07   30.0   0.0    10    48    25    63    18    67 0.94 MarR family
Mac                  PF12464.3     55 seq1123_BIOID50627   -            183   1.1e-18   66.8   0.4   1   1   2.7e-22   1.8e-18   66.1   0.3     1    54     5    58     5    59 0.97 Maltose acetyltransferase
Hexapep              PF00132.19    36 seq1123_BIOID50627   -            183   2.2e-14   52.1  16.3   1   1   2.3e-15   1.6e-11   43.0   5.3     2    36   130   164   129   164 0.96 Bacterial transferase hexapeptide (six repeats)
DUF830               PF05708.7    158 seq1124_BIOID50627   -            274   2.1e-17   63.4   0.0   1   1     5e-21   3.4e-17   62.7   0.0     2   124    65   221    64   240 0.95 Orthopoxvirus protein of unknown function (DUF830)
NLPC_P60             PF00877.14   105 seq1124_BIOID50627   -            274   9.1e-09   34.9   0.0   1   1   7.2e-09   4.9e-05   22.9   0.0    26    96    40   121    23   130 0.80 NlpC/P60 family
Fer4_11              PF13247.1     99 seq1125_BIOID50627   -            294   1.5e-29  101.6  13.1   1   1   2.1e-32   2.7e-29  100.8   5.5     2    98    92   188    91   189 0.94 4Fe-4S dicluster domain
Form-deh_trans       PF09163.6     44 seq1125_BIOID50627   -            294   7.8e-20   69.9   0.0   1   1   1.1e-22   1.4e-19   69.1   0.0     1    44   246   289   246   290 0.96 Formate dehydrogenase N, transmembrane
Fer4_7               PF12838.2     52 seq1125_BIOID50627   -            294   9.2e-15   54.6  25.0   1   1   1.7e-10   2.1e-07   31.0   5.5     1    50    38   114    38   117 0.90 4Fe-4S dicluster domain
Fer4_9               PF13187.1     55 seq1125_BIOID50627   -            294   1.4e-12   47.5  27.0   1   1   4.6e-11   5.7e-08   32.7   7.7     1    55   132   184   132   184 0.97 4Fe-4S dicluster domain
Fer4_10              PF13237.1     52 seq1125_BIOID50627   -            294   7.4e-12   44.7  27.7   1   1   9.7e-11   1.2e-07   31.2   7.0     2    52    93   144    92   144 0.86 4Fe-4S dicluster domain
Fer4_2               PF12797.2     22 seq1125_BIOID50627   -            294   3.1e-10   39.2  34.5   1   1   6.4e-09     8e-06   25.3   2.4     4    20    33    49    31    51 0.91 4Fe-4S binding domain
Fer4_4               PF12800.2     17 seq1125_BIOID50627   -            294   3.8e-07   29.8  31.4   1   2   4.7e-05     0.059   13.6   1.8     3    15    38    50    36    56 0.91 4Fe-4S binding domain
Fer4_4               PF12800.2     17 seq1125_BIOID50627   -            294   3.8e-07   29.8  31.4   2   2     1e-07   0.00013   21.9   1.8     1    17   130   146   130   146 0.92 4Fe-4S binding domain
Fer4                 PF00037.22    24 seq1125_BIOID50627   -            294   4.5e-07   29.0  37.6   1   1   4.1e-08   5.1e-05   22.5   2.0     5    22   130   147   126   149 0.87 4Fe-4S binding domain
Fer4_3               PF12798.2     15 seq1125_BIOID50627   -            294   2.3e-06   27.6  41.3   1   2   6.7e-05     0.083   13.3   2.9     1    14   133   146   133   147 0.94 4Fe-4S binding domain
Fer4_3               PF12798.2     15 seq1125_BIOID50627   -            294   2.3e-06   27.6  41.3   2   2   3.4e-06    0.0042   17.4   2.5     1    15   160   183   160   183 0.98 4Fe-4S binding domain
MFS_1                PF07690.11   354 seq1126_BIOID50627   -            463   7.3e-34  116.9  29.7   1   1   5.3e-38   7.3e-34  116.9  20.6     1   348    35   397    35   403 0.84 Major Facilitator Superfamily
TIR-like             PF10137.4    125 seq1127_BIOID50627   -            298   6.9e-48  161.2   0.0   1   1   7.9e-52   1.1e-47  160.6   0.0     1   125   154   275   154   275 0.98 Predicted nucleotide-binding protein containing TIR-like domain
Methyltransf_5       PF01795.14   310 seq1128_BIOID50627   -            313  1.5e-124  415.2   0.0   1   1  1.2e-128  1.7e-124  415.0   0.0     2   309     5   310     4   311 0.97 MraW methylase family
Tyr_Deacylase        PF02580.11   145 seq1130_BIOID50627   -            145   6.3e-55  185.0   0.1   1   1   5.1e-59     7e-55  184.8   0.0     2   144     3   144     2   145 0.99 D-Tyr-tRNA(Tyr) deacylase
TruD                 PF01142.13   378 seq1131_BIOID50627   -            349  1.5e-106  356.1   0.3   1   1  7.5e-110    1e-105  353.4   0.2     5   378     3   337     1   337 0.96 tRNA pseudouridine synthase D (TruD)
DUF490               PF04357.8    379 seq1132_BIOID50627   -           1259   6.8e-80  268.8   3.9   1   1     5e-84   6.8e-80  268.8   2.7     6   379   922  1259   914  1259 0.91 Family of unknown function (DUF490)
Aminotran_1_2        PF00155.16   363 seq1133_BIOID50627   -            361   4.7e-10   38.8   0.1   1   1   2.2e-13   9.9e-10   37.7   0.1    46   259    52   232    39   236 0.85 Aminotransferase class I and II
Cys_Met_Meta_PP      PF01053.15   386 seq1133_BIOID50627   -            361   6.9e-07   27.7   0.1   1   1   2.1e-10   9.5e-07   27.3   0.1    58   250    53   239    47   251 0.77 Cys/Met metabolism PLP-dependent enzyme
Aminotran_5          PF00266.14   371 seq1133_BIOID50627   -            361   3.2e-06   26.0   0.2   1   1     1e-09   4.6e-06   25.4   0.1    46   229    53   224    45   236 0.81 Aminotransferase class-V
SIS                  PF01380.17   131 seq1134_BIOID50627   -            335   4.9e-34  116.6   0.1   1   1   1.6e-37   1.1e-33  115.5   0.0     2   131    53   184    52   184 0.97 SIS domain
CBS                  PF00571.23    57 seq1134_BIOID50627   -            335   8.4e-15   54.0   3.4   1   2   2.5e-09   1.7e-05   24.2   0.3     1    54   213   268   213   270 0.96 CBS domain
CBS                  PF00571.23    57 seq1134_BIOID50627   -            335   8.4e-15   54.0   3.4   2   2   1.4e-10   9.6e-07   28.2   0.3     2    54   281   332   280   334 0.96 CBS domain
DUF406               PF04175.7     94 seq1139_BIOID50627   -             99     2e-28   98.5   3.2   1   1   1.6e-32   2.2e-28   98.4   2.2     4    94     3    96     1    96 0.96 Protein of unknown function (DUF406)
DUF2594              PF10769.4     74 seq1140_BIOID50627   -             74   1.4e-42  143.4   2.3   1   1   1.1e-46   1.6e-42  143.3   1.6     1    74     1    74     1    74 1.00 Protein of unknown function (DUF2594)
FtsX                 PF02687.16   121 seq1141_BIOID50627   -            361   6.3e-12   45.2  13.7   1   1   8.2e-16   1.1e-11   44.3   7.3     2   116   236   350   234   356 0.81 FtsX-like permease family
Fer4_11              PF13247.1     99 seq1142_BIOID50627   -            223   1.4e-26   92.1  10.8   1   1     1e-29   1.4e-26   92.1   7.5     2    98    84   181    83   182 0.95 4Fe-4S dicluster domain
Fer4_7               PF12838.2     52 seq1142_BIOID50627   -            223     4e-17   62.2  26.6   1   2   2.1e-12   2.9e-09   37.0   5.6     2    52    46   108    45   108 0.75 4Fe-4S dicluster domain
Fer4_7               PF12838.2     52 seq1142_BIOID50627   -            223     4e-17   62.2  26.6   2   2   1.5e-09   2.1e-06   27.9   8.5     2    52   125   176   124   176 0.81 4Fe-4S dicluster domain
Fer4_9               PF13187.1     55 seq1142_BIOID50627   -            223   1.2e-15   57.3  25.1   1   2   4.7e-10   6.4e-07   29.4   4.8     2    54    46   108    45   111 0.87 4Fe-4S dicluster domain
Fer4_9               PF13187.1     55 seq1142_BIOID50627   -            223   1.2e-15   57.3  25.1   2   2     2e-11   2.8e-08   33.7   7.1     2    54   125   176   124   177 0.96 4Fe-4S dicluster domain
Fer4                 PF00037.22    24 seq1142_BIOID50627   -            223   3.5e-13   48.4  40.5   1   1   2.7e-09   3.7e-06   26.1   2.2     2    21   119   138   118   141 0.90 4Fe-4S binding domain
Fer4_10              PF13237.1     52 seq1142_BIOID50627   -            223   3.3e-12   45.8  50.0   1   2   7.1e-09   9.7e-06   25.1   8.5     7    52    90   136    84   136 0.93 4Fe-4S dicluster domain
Fer4_10              PF13237.1     52 seq1142_BIOID50627   -            223   3.3e-12   45.8  50.0   2   2   2.1e-09   2.9e-06   26.8   7.1     4    52   120   173   117   173 0.85 4Fe-4S dicluster domain
Fer4_2               PF12797.2     22 seq1142_BIOID50627   -            223     4e-10   38.8  36.2   1   1   9.6e-09   1.3e-05   24.6   1.2     2    20    38    56    37    64 0.89 4Fe-4S binding domain
Fer4_3               PF12798.2     15 seq1142_BIOID50627   -            223   1.6e-09   37.5  44.1   1   3   2.8e-05     0.039   14.4   5.2     1    15    92   108    92   108 0.98 4Fe-4S binding domain
Fer4_3               PF12798.2     15 seq1142_BIOID50627   -            223   1.6e-09   37.5  44.1   2   3   0.00027      0.37   11.3   3.7     1    13   125   137   125   139 0.94 4Fe-4S binding domain
Fer4_3               PF12798.2     15 seq1142_BIOID50627   -            223   1.6e-09   37.5  44.1   3   3   2.6e-07   0.00036   20.7   1.5     1    15   152   176   152   176 0.98 4Fe-4S binding domain
Fer4_4               PF12800.2     17 seq1142_BIOID50627   -            223   4.8e-07   29.4  37.0   1   3    0.0002      0.27   11.5   1.9     3    15    45    57    43    61 0.90 4Fe-4S binding domain
Fer4_4               PF12800.2     17 seq1142_BIOID50627   -            223   4.8e-07   29.4  37.0   2   3   0.00016      0.22   11.8   3.0     2    17    90   107    89   107 0.86 4Fe-4S binding domain
Fer4_4               PF12800.2     17 seq1142_BIOID50627   -            223   4.8e-07   29.4  37.0   3   3   1.9e-06    0.0026   17.8   2.4     2    17   123   138   122   138 0.91 4Fe-4S binding domain
Xan_ur_permease      PF00860.15   389 seq1143_BIOID50627   -            455   1.3e-78  264.1  50.1   1   1   1.3e-82   1.8e-78  263.6  34.7     1   388    32   415    32   416 0.98 Permease family
CN_hydrolase         PF00795.17   184 seq1144_BIOID50627   -            512   1.9e-26   92.4   0.0   1   1   2.3e-30   3.1e-26   91.7   0.0     2   184   224   412   223   412 0.89 Carbon-nitrogen hydrolase
Peptidase_M15        PF01427.12   198 seq1145_BIOID50627   -            193   2.7e-75  252.2   0.0   1   1   5.8e-79     4e-75  251.6   0.0     2   197     4   186     3   187 0.98 D-ala-D-ala dipeptidase
VanY                 PF02557.12   132 seq1145_BIOID50627   -            193     4e-10   39.5   0.0   1   1   8.9e-14   6.1e-10   38.9   0.0     4   128    42   167    39   171 0.87 D-alanyl-D-alanine carboxypeptidase
LysR_substrate       PF03466.15   209 seq1146_BIOID50627   -            304   1.7e-43  148.0   0.0   1   1   3.8e-47   2.6e-43  147.4   0.0     2   208    89   293    88   294 0.93 LysR substrate binding domain
HTH_1                PF00126.22    60 seq1146_BIOID50627   -            304   2.2e-21   75.2   1.2   1   1   1.3e-24   8.6e-21   73.3   0.8     3    60     7    64     5    64 0.97 Bacterial regulatory helix-turn-helix protein, lysR family
CinA                 PF02464.12   155 seq1147_BIOID50627   -            166   1.5e-61  206.3   2.2   1   1   1.2e-65   1.6e-61  206.1   1.5     3   153     9   160     7   162 0.98 Competence-damaged protein
UPF0231              PF06062.6    121 seq1148_BIOID50627   -            136   2.9e-41  140.0   2.4   1   1   2.4e-45   3.3e-41  139.8   1.6     1   121    17   134    17   134 0.99 Uncharacterised protein family (UPF0231)
DNA_gyraseB          PF00204.20   173 seq1149_BIOID50627   -            804   1.6e-62  209.6   0.0   1   1   9.9e-66   3.4e-62  208.5   0.0     1   173   221   391   221   391 0.99 DNA gyrase B
DNA_gyraseB_C        PF00986.16    65 seq1149_BIOID50627   -            804   1.2e-30  104.9   0.2   1   1   9.3e-34   3.2e-30  103.5   0.1     3    65   731   793   729   793 0.96 DNA gyrase B subunit, carboxyl terminus
Toprim               PF01751.17    88 seq1149_BIOID50627   -            804   1.9e-23   82.0   0.0   1   1   1.7e-26   5.9e-23   80.4   0.0     1    88   419   532   419   532 0.96 Toprim domain
HATPase_c            PF02518.21   111 seq1149_BIOID50627   -            804   1.3e-20   73.0   0.2   1   1   7.7e-24   2.6e-20   72.0   0.1     2   110    32   173    31   174 0.95 Histidine kinase-, DNA gyrase B-, and HSP90-like ATPase
Rieske               PF00355.21    98 seq1153_BIOID50627   -            106   1.7e-17   62.6   0.0   1   1   2.8e-21   1.9e-17   62.4   0.0     3    97     4    94     2    95 0.85 Rieske [2Fe-2S] domain
Rieske_2             PF13806.1    104 seq1153_BIOID50627   -            106   1.9e-12   46.6   0.0   1   1   3.3e-16   2.2e-12   46.4   0.0    18   103    17    99     4   100 0.82 Rieske-like [2Fe-2S] domain
DUF2545              PF10810.3     80 seq1154_BIOID50627   -             80   1.3e-49  166.3  14.0   1   1     1e-53   1.4e-49  166.2   9.7     1    80     1    80     1    80 1.00 Protein of unknown function (DUF2545)
FAD-oxidase_C        PF02913.14   249 seq1155_BIOID50627   -            499   2.4e-65  220.2   0.0   1   1   4.7e-69   3.2e-65  219.7   0.0     1   248   230   470   230   471 0.99 FAD linked oxidases, C-terminal domain
FAD_binding_4        PF01565.18   139 seq1155_BIOID50627   -            499   2.5e-36  124.0   1.2   1   1   6.7e-40   4.6e-36  123.2   0.2     1   139    56   195    56   195 0.98 FAD binding domain
LamB_YcsF            PF03746.11   242 seq1157_BIOID50627   -            244  5.8e-103  343.0   0.5   1   1  4.9e-107  6.6e-103  342.8   0.4     1   241     2   237     2   238 0.99 LamB/YcsF family
NLPC_P60             PF00877.14   105 seq1158_BIOID50627   -            271   1.2e-33  114.8   0.0   1   1   4.7e-37   3.2e-33  113.5   0.0     1   105   153   263   153   263 0.98 NlpC/P60 family
Antitoxin-MazE       PF04014.13    47 seq1159_BIOID50627   -             82   1.8e-11   43.3   0.3   1   1   2.2e-15     3e-11   42.6   0.2     1    46     7    51     7    52 0.95 Antidote-toxin recognition MazE
SecE                 PF00584.15    57 seq1162_BIOID50627   -            127   2.4e-21   74.9   1.0   1   1   1.8e-25   2.4e-21   74.9   0.7     2    56    68   122    67   123 0.97 SecE/Sec61-gamma subunits of protein translocation complex
Nitrate_red_del      PF02613.10   136 seq1163_BIOID50627   -            231   2.4e-25   88.8   2.2   1   1   3.3e-29   4.5e-25   87.9   1.5     7   133     9   154     3   157 0.85 Nitrate reductase delta subunit
Trns_repr_metal      PF02583.12    85 seq1164_BIOID50627   -             90   5.9e-24   83.9   2.8   1   1   4.7e-28   6.5e-24   83.8   2.0     2    85     6    88     5    88 0.96 Metal-sensitive transcriptional repressor
Frataxin_Cyay        PF01491.11   109 seq1165_BIOID50627   -            106   3.6e-38  129.5   0.2   1   1   2.9e-42     4e-38  129.4   0.1     1   108     1   105     1   106 0.97 Frataxin-like domain
Y1_Tnp               PF01797.11   121 seq1167_BIOID50627   -            165   2.7e-05   23.9   1.8   1   1   1.4e-08    0.0002   21.1   1.3    12   117    20   115    11   119 0.71 Transposase IS200 like
Lyase_aromatic       PF00221.14   473 seq1169_BIOID50627   -            516    6e-189  628.2   8.4   1   1  5.1e-193  6.9e-189  628.0   5.8     2   472    12   483    11   484 0.99 Aromatic amino acid lyase
Ferric_reduct        PF01794.14   125 seq1170_BIOID50627   -            211   3.5e-13   49.6  11.2   1   1   2.6e-17   3.5e-13   49.6   7.8     5   124    51   161    18   162 0.90 Ferric reductase like transmembrane component
DUF4051              PF13260.1     54 seq1171_BIOID50627   -             64   2.3e-36  122.8   1.8   1   1   1.9e-40   2.6e-36  122.6   1.2     1    54     9    62     9    62 0.98 Protein of unknown function (DUF4051)
PHP                  PF02811.14   175 seq1175_BIOID50627   -            293   6.9e-33  113.7   0.1   1   1   6.7e-37   9.1e-33  113.3   0.1     1   169    10   233    10   239 0.92 PHP domain
ADH_zinc_N           PF00107.21   130 seq1176_BIOID50627   -            327   7.9e-30  102.9   0.0   1   1     3e-33   1.4e-29  102.2   0.0     1   108   152   258   152   285 0.89 Zinc-binding dehydrogenase
ADH_zinc_N_2         PF13602.1    127 seq1176_BIOID50627   -            327   2.8e-15   57.2   0.0   1   1     1e-18   4.8e-15   56.4   0.0     2   123   185   321   184   325 0.81 Zinc-binding dehydrogenase
ADH_N                PF08240.7    109 seq1176_BIOID50627   -            327   1.1e-13   50.7   0.1   1   1   1.5e-16   6.8e-13   48.2   0.0     2    62    29    88    28   104 0.94 Alcohol dehydrogenase GroES-like domain
Aldedh               PF00171.17   462 seq1178_BIOID50627   -            482  1.5e-175  583.8   0.1   1   1  1.3e-179  1.7e-175  583.6   0.1     1   461    19   477    19   478 0.99 Aldehyde dehydrogenase family
YfcL                 PF08891.6     85 seq1180_BIOID50627   -             92     2e-34  117.3   0.3   1   1   1.6e-38   2.2e-34  117.1   0.2     1    85     2    88     2    88 0.98 YfcL protein
OKR_DC_1             PF01276.15   417 seq1181_BIOID50627   -            756  8.1e-191  633.9   0.0   1   1  2.2e-194    1e-190  633.6   0.0     1   416   141   590   141   591 0.99 Orn/Lys/Arg decarboxylase, major domain
OKR_DC_1_C           PF03711.10   137 seq1181_BIOID50627   -            756   4.3e-43  146.5   0.0   1   1     2e-46   9.1e-43  145.4   0.0     1   131   616   744   616   748 0.99 Orn/Lys/Arg decarboxylase, C-terminal domain
OKR_DC_1_N           PF03709.10   115 seq1181_BIOID50627   -            756   2.7e-27   94.9   0.1   1   1   1.1e-30     5e-27   94.1   0.0     3   115    19   135    17   135 0.98 Orn/Lys/Arg decarboxylase, N-terminal domain
Glyco_hydro_65m      PF03632.10   370 seq1182_BIOID50627   -            755    5e-129  430.0   0.1   1   1  1.5e-132  6.6e-129  429.6   0.1     2   370   299   677   298   677 0.97 Glycosyl hydrolase family 65 central catalytic domain
Glyco_hydro_65N      PF03636.10   255 seq1182_BIOID50627   -            755   2.2e-63  213.8   0.0   1   1   6.8e-67   3.1e-63  213.3   0.0     1   255     6   241     6   241 0.96 Glycosyl hydrolase family 65, N-terminal domain
Glyco_hydro_65C      PF03633.10    54 seq1182_BIOID50627   -            755   2.1e-12   46.7   0.0   1   1   1.6e-15   7.4e-12   45.0   0.0     1    50   681   727   681   731 0.94 Glycosyl hydrolase family 65, C-terminal domain
Peptidase_S49        PF01343.13   154 seq1184_BIOID50627   -            439   1.8e-46  157.5   0.6   1   1   5.1e-50   3.5e-46  156.6   0.4     2   151   149   297   148   300 0.96 Peptidase family S49
DnaJ_C               PF01556.13    81 seq1186_BIOID50627   -            376   3.6e-33  113.2   0.1   1   1   1.7e-23   7.9e-20   70.4   0.0     1    81   262   340   262   340 0.95 DnaJ C terminal domain
DnaJ                 PF00226.26    64 seq1186_BIOID50627   -            376   6.5e-29   99.3   4.4   1   1   2.3e-32     1e-28   98.6   3.1     1    64     5    67     5    67 0.99 DnaJ domain
DnaJ_CXXCXGXG        PF00684.14    66 seq1186_BIOID50627   -            376   8.3e-16   57.6  16.9   1   1   3.3e-19   1.5e-15   56.8  11.7     1    66   144   204   144   204 0.97 DnaJ central domain
Usp                  PF00582.21   140 seq1188_BIOID50627   -            142   3.2e-17   62.8   0.0   1   1   2.7e-21   3.7e-17   62.7   0.0     2   140     3   138     2   138 0.95 Universal stress protein family
Bac_luciferase       PF00296.15   307 seq1189_BIOID50627   -            382     6e-68  229.0   0.3   1   1   5.4e-72   7.4e-68  228.8   0.2     1   302    20   339    20   344 0.93 Luciferase-like monooxygenase
PemK                 PF02452.12   110 seq1190_BIOID50627   -            111   2.6e-24   85.4   0.0   1   1   2.1e-28   2.9e-24   85.2   0.0     3   109    10   109     8   110 0.92 PemK-like protein
Lactamase_B_2        PF12706.2    194 seq1191_BIOID50627   -            356   2.2e-24   85.9   0.3   1   1     4e-28   2.8e-24   85.6   0.2     2   194    59   284    58   284 0.80 Beta-lactamase superfamily domain
Lactamase_B_3        PF13483.1    163 seq1191_BIOID50627   -            356   4.9e-17   62.0   0.1   1   1     1e-20   6.9e-17   61.5   0.0     4   163    44   283    42   283 0.86 Beta-lactamase superfamily domain
NADHdh               PF00146.16   311 seq1192_BIOID50627   -            315   9.6e-25   87.1  14.6   1   1   8.5e-29   1.2e-24   86.8  10.2     6   308    14   314     8   315 0.86 NADH dehydrogenase
adh_short            PF00106.20   167 seq1193_BIOID50627   -            270   2.1e-22   79.7   0.3   1   1   7.4e-26   3.4e-22   79.0   0.2     2   166     8   174     7   175 0.87 short chain dehydrogenase
adh_short_C2         PF13561.1    243 seq1193_BIOID50627   -            270   1.8e-13   50.7   0.0   1   1   4.6e-17   2.1e-13   50.5   0.0     6   225    16   238    13   257 0.75 Enoyl-(Acyl carrier protein) reductase
KR                   PF08659.5    181 seq1193_BIOID50627   -            270   2.1e-06   27.4   0.0   1   1   1.2e-09   5.5e-06   26.0   0.0     4   103    10   103     8   122 0.84 KR domain
F_bP_aldolase        PF01116.15   287 seq1194_BIOID50627   -            129   3.4e-36  124.6   0.4   1   1   2.9e-40     4e-36  124.4   0.2     2   125     2   125     1   127 0.96 Fructose-bisphosphate aldolase class-II
MFS_1                PF07690.11   354 seq1195_BIOID50627   -            343   3.7e-23   81.7  42.2   1   2   2.1e-15   1.4e-11   43.6  10.9    64   258     6   201     1   208 0.70 Major Facilitator Superfamily
MFS_1                PF07690.11   354 seq1195_BIOID50627   -            343   3.7e-23   81.7  42.2   2   2   1.3e-15   8.7e-12   44.3  16.1    20   172   178   336   165   343 0.77 Major Facilitator Superfamily
Sugar_tr             PF00083.19   451 seq1195_BIOID50627   -            343   4.8e-19   68.1  30.0   1   1   7.2e-21   4.9e-17   61.5  20.8    80   417     8   312     1   337 0.71 Sugar (and other) transporter
GTP_EFTU             PF00009.22   188 seq1196_BIOID50627   -            607     1e-56  191.2   0.0   1   1   7.2e-60     2e-56  190.3   0.0     2   187     4   195     3   196 0.96 Elongation factor Tu GTP binding domain
EFG_C                PF00679.19    89 seq1196_BIOID50627   -            607   1.9e-21   75.6   0.0   1   1   1.6e-24   4.3e-21   74.4   0.0     3    83   397   477   395   483 0.96 Elongation factor G C-terminus
GTP_EFTU_D2          PF03144.20    74 seq1196_BIOID50627   -            607   7.4e-10   38.6   3.2   1   1   8.1e-13   2.2e-09   37.1   2.2     1    74   219   289   219   289 0.94 Elongation factor Tu domain 2
MMR_HSR1             PF01926.18   114 seq1196_BIOID50627   -            607   1.3e-05   25.0   0.2   1   1   1.5e-08   4.1e-05   23.4   0.0     2   113     8   128     7   129 0.55 50S ribosome-binding GTPase
5_nucleotid_C        PF02872.13   156 seq1197_BIOID50627   -            550   7.7e-33  113.5   0.5   1   1   2.6e-36   1.8e-32  112.3   0.3     1   155   363   510   363   511 0.95 5'-nucleotidase, C-terminal domain
Metallophos          PF00149.23   201 seq1197_BIOID50627   -            550     5e-18   65.1   0.1   1   1     1e-21   7.1e-18   64.6   0.1     1   198    34   253    34   256 0.94 Calcineurin-like phosphoesterase
DUF2591              PF10765.4    109 seq1199_BIOID50627   -            138   6.6e-37  125.9   0.2   1   1   5.8e-41     8e-37  125.6   0.1     1   109     3   133     3   133 0.88 Protein of unknown function (DUF2591)
YiiD_Cterm           PF09500.5    144 seq1200_BIOID50627   -            313     6e-49  165.1   0.0   1   1   2.6e-52   8.8e-49  164.6   0.0     1   143   158   297   158   298 0.99 Putative thioesterase (yiiD_Cterm)
Acetyltransf_7       PF13508.1     79 seq1200_BIOID50627   -            313   4.2e-13   49.1   0.0   1   1   2.2e-16   7.6e-13   48.3   0.0     3    78    44   123    42   124 0.87 Acetyltransferase (GNAT) domain
Acetyltransf_1       PF00583.19    83 seq1200_BIOID50627   -            313   2.4e-12   46.5   0.0   1   1   1.9e-15   6.5e-12   45.2   0.0     2    82    50   122    49   123 0.96 Acetyltransferase (GNAT) family
Acetyltransf_10      PF13673.1    117 seq1200_BIOID50627   -            313   1.6e-08   34.5   0.0   1   1   7.9e-12   2.7e-08   33.8   0.0    39   117    40   122    11   122 0.81 Acetyltransferase (GNAT) domain
ATP-synt_ab          PF00006.20   215 seq1202_BIOID50627   -            457     4e-69  232.3   0.0   1   1     4e-73   5.5e-69  231.8   0.0     1   215   161   373   161   373 1.00 ATP synthase alpha/beta family, nucleotide-binding domain
YlaC                 PF10777.4    156 seq1205_BIOID50627   -            169   8.1e-76  252.7   0.3   1   1   6.7e-80   9.2e-76  252.5   0.2     1   155    14   167    14   168 0.99 sigma70 family sigma factor YlaC
NusG                 PF02357.14    92 seq1207_BIOID50627   -            181   5.3e-25   87.3   0.0   1   1   1.1e-28   7.7e-25   86.8   0.0     1    92     7   106     7   106 0.93 Transcription termination factor nusG
KOW                  PF00467.24    32 seq1207_BIOID50627   -            181   1.3e-08   33.9   0.1   1   1   9.1e-12   6.2e-08   31.7   0.0     1    28   130   161   130   165 0.86 KOW motif
E1-E2_ATPase         PF00122.15   230 seq1208_BIOID50627   -            898     8e-57  191.7   1.7   1   1   3.5e-60     8e-57  191.7   1.2     1   229   123   362   123   363 0.97 E1-E2 ATPase
Hydrolase            PF00702.21   204 seq1208_BIOID50627   -            898   1.9e-24   87.2   0.5   1   1   1.9e-27   4.2e-24   86.0   0.2     1   204   367   653   367   653 0.83 haloacid dehalogenase-like hydrolase
HAD                  PF12710.2    191 seq1208_BIOID50627   -            898   1.6e-16   60.9   0.1   1   1   1.4e-19   3.3e-16   59.9   0.0     2   191   371   650   370   650 0.78 haloacid dehalogenase-like hydrolase
Cation_ATPase_N      PF00690.21    69 seq1208_BIOID50627   -            898   1.2e-14   53.3   0.0   1   1   1.2e-17   2.8e-14   52.2   0.0     4    69    48   112    46   112 0.97 Cation transporter/ATPase, N-terminus
Hydrolase_like2      PF13246.1     91 seq1208_BIOID50627   -            898   5.2e-11   42.2   0.0   1   1   4.8e-14   1.1e-10   41.1   0.0    40    91   411   481   369   481 0.68 Putative hydrolase of sodium-potassium ATPase alpha subunit
AAA_25               PF13481.1    194 seq1209_BIOID50627   -            634   2.5e-14   52.9   0.0   1   1   1.3e-17   4.5e-14   52.1   0.0    31   193   364   515   338   516 0.84 AAA domain
Toprim_2             PF13155.1     95 seq1209_BIOID50627   -            634   6.5e-11   42.2   0.0   1   1   4.9e-14   1.7e-10   40.9   0.0     1    95   217   304   217   304 0.84 Toprim-like
Toprim_4             PF13662.1     81 seq1209_BIOID50627   -            634   4.6e-09   36.0   0.0   1   1     3e-12     1e-08   34.9   0.0     2    75   215   288   214   294 0.79 Toprim domain
KaiC                 PF06745.8    226 seq1209_BIOID50627   -            634   2.5e-06   26.6   0.0   1   1   1.2e-09   4.1e-06   25.9   0.0    16   166   363   518   355   529 0.87 KaiC
DUF2531              PF10748.4    133 seq1210_BIOID50627   -            134     6e-64  213.0   2.1   1   1   4.9e-68   6.6e-64  212.9   1.5     2   133     3   134     2   134 0.99 Protein of unknown function (DUF2531)
ABC_tran             PF00005.22   118 seq1211_BIOID50627   -            225   2.6e-18   66.3   0.0   1   1   2.1e-21   4.7e-18   65.5   0.0     1   117    47   165    47   166 0.87 ABC transporter
AAA                  PF00004.24   132 seq1211_BIOID50627   -            225   2.6e-06   27.5   0.7   1   1   2.5e-08   5.7e-05   23.2   0.5     2   118    37   204    36   207 0.65 ATPase family associated with various cellular activities (AAA)
Adeno_IVa2           PF02456.10   370 seq1211_BIOID50627   -            225   0.00011   20.8   0.0   1   1   7.7e-08   0.00018   20.2   0.0    71   132    15    76     3    86 0.79 Adenovirus IVa2 protein
CopC                 PF04234.7     97 seq1212_BIOID50627   -            124   7.4e-31  106.5   0.4   1   1   6.3e-35   8.7e-31  106.3   0.3     1    97    27   124    27   124 0.98 CopC domain
NUDIX                PF00293.23   135 seq1213_BIOID50627   -            176   2.7e-25   88.4   0.1   1   1   2.4e-29   3.3e-25   88.1   0.0     1   134     7   149     7   150 0.96 NUDIX domain
RecA                 PF00154.16   323 seq1216_BIOID50627   -            358    1e-173  576.7   2.4   1   1  3.5e-177  1.2e-173  576.5   1.7     1   320    14   332    14   335 0.99 recA bacterial DNA recombination protein
KaiC                 PF06745.8    226 seq1216_BIOID50627   -            358     3e-10   39.4   0.2   1   1   3.4e-12   1.2e-08   34.2   0.2     2   173    47   223    46   280 0.68 KaiC
Rad51                PF08423.6    261 seq1216_BIOID50627   -            358   1.3e-09   37.2   0.2   1   1   7.1e-13   2.4e-09   36.3   0.1    19   227    40   233    24   274 0.76 Rad51
AAA_25               PF13481.1    194 seq1216_BIOID50627   -            358   3.3e-08   33.0   0.3   1   1   2.6e-11     9e-08   31.6   0.2    13   174    44   183    33   195 0.74 AAA domain
RuvC                 PF02075.12   149 seq1217_BIOID50627   -            173   1.2e-66  223.0   0.5   1   1     1e-70   1.4e-66  222.7   0.3     1   149     4   150     4   150 1.00 Crossover junction endodeoxyribonuclease RuvC
SBP_bac_5            PF00496.17   374 seq1218_BIOID50627   -            516     1e-92  310.7   7.2   1   1   1.1e-96   1.6e-92  310.1   5.0     2   371    78   432    77   434 0.97 Bacterial extracellular solute-binding proteins, family 5 Middle
HMGL-like            PF00682.14   237 seq1219_BIOID50627   -            337   1.2e-63  214.7   5.7   1   1   2.2e-67   1.5e-63  214.5   3.9     1   235    14   245    14   247 0.99 HMGL-like
DmpG_comm            PF07836.6     66 seq1219_BIOID50627   -            337   3.1e-32  109.6   0.1   1   1   8.7e-36     6e-32  108.7   0.1     1    65   271   335   271   336 0.97 DmpG-like communication domain
ABC_tran             PF00005.22   118 seq1221_BIOID50627   -            233     2e-27   95.7   0.0   1   1   4.9e-31   3.4e-27   95.0   0.0     1   117    49   173    49   174 0.94 ABC transporter
AAA_21               PF13304.1    303 seq1221_BIOID50627   -            233   1.6e-11   44.6   0.1   1   1   5.4e-13   3.7e-09   36.8   0.1     1   299    37   206    37   210 0.74 AAA domain
AA_kinase            PF00696.23   241 seq1223_BIOID50627   -            297     4e-25   88.6   0.0   1   1   6.9e-29   9.4e-25   87.4   0.0     1   239     2   277     2   279 0.79 Amino acid kinase family
HK                   PF02110.10   246 seq1224_BIOID50627   -            255   3.4e-94  314.5   2.4   1   1   8.6e-98   3.9e-94  314.2   1.7     1   237    15   251    15   253 0.98 Hydroxyethylthiazole kinase family
Phos_pyr_kin         PF08543.7    246 seq1224_BIOID50627   -            255   1.2e-07   31.0   0.3   1   1   4.7e-11   2.1e-07   30.2   0.2    66   231    71   231    27   243 0.79 Phosphomethylpyrimidine kinase
Carb_kinase          PF01256.12   242 seq1224_BIOID50627   -            255   4.8e-06   25.9   1.0   1   1   1.3e-09   5.9e-06   25.6   0.7    45   226    46   238     9   249 0.82 Carbohydrate kinase
Glyco_hydro_3        PF00933.16   299 seq1225_BIOID50627   -            765   3.2e-87  292.1   0.0   1   1   1.2e-90   5.4e-87  291.4   0.0     1   298    46   351    46   352 0.98 Glycosyl hydrolase family 3 N terminal domain
Glyco_hydro_3_C      PF01915.17   227 seq1225_BIOID50627   -            765     3e-69  232.9   0.8   1   1   1.4e-72   6.3e-69  231.8   0.6     1   227   395   650   395   650 0.94 Glycosyl hydrolase family 3 C-terminal domain
Fn3-like             PF14310.1     71 seq1225_BIOID50627   -            765   2.4e-23   81.7   0.0   1   1   1.1e-26   4.8e-23   80.7   0.0     2    71   686   754   685   754 0.98 Fibronectin type III-like domain
ABC_tran             PF00005.22   118 seq1226_BIOID50627   -            356   2.1e-22   79.6   0.0   1   1   1.3e-25     6e-22   78.1   0.0     1   117    44   162    44   163 0.91 ABC transporter
TOBE_2               PF08402.5     75 seq1226_BIOID50627   -            356   1.9e-09   37.2   0.1   1   1   1.8e-12   8.1e-09   35.2   0.0     1    75   278   348   278   348 0.92 TOBE domain
DAHP_synth_1         PF00793.15   272 seq1227_BIOID50627   -            284   5.8e-82  274.3   0.0   1   1     5e-86   6.8e-82  274.0   0.0     9   271    10   275     2   276 0.97 DAHP synthetase I family
Citrate_ly_lig       PF08218.6    182 seq1228_BIOID50627   -            381   8.8e-82  272.8   0.0   1   1   2.6e-85   1.8e-81  271.8   0.0     1   182   176   362   176   362 0.99 Citrate lyase ligase C-terminal domain
NrfD                 PF03916.9    313 seq1229_BIOID50627   -            318  1.1e-111  373.1  32.4   1   1  8.7e-116  1.2e-111  373.0  22.5     2   313     5   318     4   318 0.99 Polysulphide reductase, NrfD
LysE                 PF01810.13   191 seq1230_BIOID50627   -            206   6.1e-54  182.1  12.2   1   1   5.2e-58     7e-54  181.8   8.5     2   190    14   205    13   206 0.98 LysE type translocator
Phage_integrase      PF00589.17   173 seq1231_BIOID50627   -            416   7.3e-29  100.5   0.0   1   1   1.7e-32   1.2e-28   99.8   0.0     2   171   204   384   203   386 0.95 Phage integrase family
DUF4102              PF13356.1     89 seq1231_BIOID50627   -            416   2.5e-25   88.0   0.1   1   1   7.1e-29   4.9e-25   87.1   0.1     1    88     3    89     3    90 0.97 Domain of unknown function (DUF4102)
NUDIX                PF00293.23   135 seq1232_BIOID50627   -            257   1.9e-21   75.9   0.1   1   1   1.3e-24     6e-21   74.3   0.0     6   125   132   240   127   249 0.90 NUDIX domain
zf-NADH-PPase        PF09297.6     32 seq1232_BIOID50627   -            257   2.8e-10   39.4   5.4   1   1     1e-13   4.8e-10   38.6   3.8     1    32    93   124    93   124 0.98 NADH pyrophosphatase zinc ribbon domain
NUDIX-like           PF09296.6     98 seq1232_BIOID50627   -            257   3.7e-06   27.0   0.1   1   1   1.6e-09   7.3e-06   26.1   0.1     2    97    11    90    10    91 0.96 NADH pyrophosphatase-like rudimentary NUDIX domain
BcsB                 PF03170.8    605 seq1233_BIOID50627   -            779    4e-225  748.3   1.7   1   1  3.5e-229  4.8e-225  748.0   1.1     4   605    68   681    65   681 0.99 Bacterial cellulose synthase subunit
Na_Ca_ex             PF01699.19   139 seq1234_BIOID50627   -            395   2.6e-08   33.4  11.9   1   1   1.9e-12   2.6e-08   33.4   8.3     3   138   263   392   261   393 0.78 Sodium/calcium exchanger protein
MazG                 PF03819.12    74 seq1235_BIOID50627   -            263   1.1e-37  127.7   3.7   1   2   1.3e-31   9.1e-28   95.9   0.0     1    74    27   100    27   100 0.99 MazG nucleotide pyrophosphohydrolase domain
MazG                 PF03819.12    74 seq1235_BIOID50627   -            263   1.1e-37  127.7   3.7   2   2   2.1e-11   1.5e-07   31.1   0.7    10    70   169   227   161   230 0.85 MazG nucleotide pyrophosphohydrolase domain
Cytochrom_B_N        PF00033.14   188 seq1237_BIOID50627   -            217   1.4e-20   73.3  19.2   1   1   2.5e-24   1.7e-20   73.0  13.3     4   188    10   186     7   186 0.92 Cytochrome b(N-terminal)/b6/petB
Ni_hydr_CYTB         PF01292.15   182 seq1237_BIOID50627   -            217   1.4e-18   66.8  17.8   1   1   2.5e-22   1.7e-18   66.5  12.3     5   182    13   186     9   186 0.89 Prokaryotic cytochrome b561
Mannitol_dh_C        PF08125.8    245 seq1238_BIOID50627   -            486   3.9e-98  327.4   0.0   1   1  1.3e-101   9.1e-98  326.1   0.0     1   244   213   459   213   460 0.98 Mannitol dehydrogenase C-terminal domain
Mannitol_dh          PF01232.18   151 seq1238_BIOID50627   -            486   3.2e-52  176.3   0.0   1   1   7.4e-56   5.1e-52  175.7   0.0     2   151    23   185    22   185 0.99 Mannitol dehydrogenase Rossmann domain
NinF                 PF05810.7     58 seq1239_BIOID50627   -             58   3.8e-31  106.5   6.5   1   1     3e-35   4.1e-31  106.4   4.5     1    58     1    58     1    58 0.97 NinF protein
HTH_AraC             PF00165.18    42 seq1241_BIOID50627   -            253   1.3e-16   59.6   0.4   1   2   4.1e-10   2.8e-06   26.8   0.0     5    41   147   182   146   183 0.94 Bacterial regulatory helix-turn-helix proteins, AraC family
HTH_AraC             PF00165.18    42 seq1241_BIOID50627   -            253   1.3e-16   59.6   0.4   2   2   4.4e-11     3e-07   29.9   0.1    10    39   199   229   199   230 0.94 Bacterial regulatory helix-turn-helix proteins, AraC family
HTH_18               PF12833.2     81 seq1241_BIOID50627   -            253   1.7e-14   53.5   0.1   1   1   6.2e-18   4.2e-14   52.2   0.0     1    78   156   230   156   233 0.94 Helix-turn-helix domain
Nitrate_red_gam      PF02665.9    223 seq1242_BIOID50627   -            226   2.1e-87  292.0  12.4   1   1   1.8e-91   2.4e-87  291.8   8.6     2   223     5   226     4   226 0.99 Nitrate reductase gamma subunit
DUF2655              PF10848.3     82 seq1243_BIOID50627   -            106   1.4e-57  191.3   1.3   1   1   1.3e-61   1.8e-57  191.0   0.9     1    82     1    82     1    82 1.00 Protein of unknown function (DUF2655)
H2TH                 PF06831.9     93 seq1244_BIOID50627   -            263   3.5e-18   65.0   0.0   1   1   1.4e-21   6.4e-18   64.1   0.0     1    77   126   205   126   215 0.85 Formamidopyrimidine-DNA glycosylase H2TH domain
Fapy_DNA_glyco       PF01149.19   116 seq1244_BIOID50627   -            263   7.7e-15   55.1   0.0   1   1     3e-18   1.4e-14   54.3   0.0     1   106     2   104     2   110 0.88 Formamidopyrimidine-DNA glycosylase N-terminal domain
zf-FPG_IleRS         PF06827.9     30 seq1244_BIOID50627   -            263   6.9e-07   28.6   2.7   1   1   2.8e-10   1.3e-06   27.8   1.9     1    29   235   263   235   263 0.97 Zinc finger found in FPG and IleRS
SulA                 PF03846.9    119 seq1246_BIOID50627   -            169   2.2e-63  211.1   4.5   1   1   2.2e-67     3e-63  210.7   3.1     2   118     3   119     2   120 0.99 Cell division inhibitor SulA
OpuAC                PF04069.7    257 seq1247_BIOID50627   -            344   1.6e-55  188.1   3.7   1   1   1.4e-59   1.9e-55  187.8   2.6     2   256    44   326    43   327 0.94 Substrate binding domain of ABC-type glycine betaine transport system
Secretin             PF00263.16   165 seq1248_BIOID50627   -            402     2e-45  153.9   0.2   1   1   1.1e-48   4.8e-45  152.7   0.2     1   164   240   399   240   400 0.93 Bacterial type II and III secretion system protein
Secretin_N           PF03958.12    82 seq1248_BIOID50627   -            402   4.5e-11   42.6   0.3   1   1   5.1e-14   2.3e-10   40.3   0.0     2    81   110   169   109   170 0.96 Bacterial type II/III secretion system short domain
STN                  PF07660.9     52 seq1248_BIOID50627   -            402     5e-08   32.2   0.2   1   1   2.3e-09   1.1e-05   24.8   0.0     2    47    37    79    36    81 0.89 Secretin and TonB N terminus short domain
OMPdecase            PF00215.19   226 seq1249_BIOID50627   -            220   3.6e-28   98.3   0.2   1   1     3e-32   4.1e-28   98.2   0.1     2   223     5   204     4   207 0.94 Orotidine 5'-phosphate decarboxylase / HUMPS family
AA_kinase            PF00696.23   241 seq1251_BIOID50627   -            310   1.9e-27   96.2   0.9   1   1   1.7e-31   2.4e-27   95.9   0.6     1   239     3   290     3   291 0.88 Amino acid kinase family
F_bP_aldolase        PF01116.15   287 seq1252_BIOID50627   -            109   2.3e-30  105.5   0.1   1   1   1.9e-34   2.6e-30  105.4   0.1   172   287     1   108     1   108 0.97 Fructose-bisphosphate aldolase class-II
CopD                 PF05425.8    105 seq1253_BIOID50627   -            290   1.8e-21   76.1  10.7   1   1   1.3e-25   1.8e-21   76.1   7.4     2   105   185   284   184   284 0.93 Copper resistance protein D
Mur_ligase_M         PF08245.7    189 seq1255_BIOID50627   -            457   4.5e-17   62.5   0.0   1   1   1.4e-20   6.4e-17   62.1   0.0     1   189   108   291   108   291 0.77 Mur ligase middle domain
Mur_ligase           PF01225.20    83 seq1255_BIOID50627   -            457   9.2e-16   57.5   0.0   1   1   4.7e-19   2.1e-15   56.4   0.0     1    80     2   100     2   103 0.96 Mur ligase family, catalytic domain
Mur_ligase_C         PF02875.16    91 seq1255_BIOID50627   -            457   1.5e-10   40.8   0.0   1   1   1.3e-13     6e-10   38.9   0.0     2    50   312   361   311   390 0.83 Mur ligase family, glutamate ligase domain
DUF159               PF02586.9    208 seq1258_BIOID50627   -             72   4.4e-07   29.5   0.0   1   1   3.4e-11   4.6e-07   29.4   0.0     1    63     1    68     1    72 0.88 Uncharacterised ACR, COG2135
Ribosomal_L13        PF00572.13   128 seq1259_BIOID50627   -            142   4.3e-55  185.0   0.3   1   1   3.6e-59   4.9e-55  184.9   0.2     1   127    15   141    15   142 0.99 Ribosomal protein L13
TrkA_N               PF02254.13   116 seq1261_BIOID50627   -            458   4.2e-58  194.2   3.5   1   2   5.4e-33   5.3e-30  103.6   0.0     1   108     3   111     3   125 0.92 TrkA-N domain
TrkA_N               PF02254.13   116 seq1261_BIOID50627   -            458   4.2e-58  194.2   3.5   2   2   5.9e-29   5.7e-26   90.6   0.7     1   116   235   350   235   350 0.95 TrkA-N domain
TrkA_C               PF02080.16    71 seq1261_BIOID50627   -            458   1.9e-21   75.3   0.7   1   2   4.7e-13   4.5e-10   38.8   0.0     3    70   157   225   155   226 0.91 TrkA-C domain
TrkA_C               PF02080.16    71 seq1261_BIOID50627   -            458   1.9e-21   75.3   0.7   2   2     2e-11   1.9e-08   33.6   0.2     8    70   390   451   388   452 0.89 TrkA-C domain
F420_oxidored        PF03807.12    96 seq1261_BIOID50627   -            458   1.9e-12   47.2   2.2   1   2   1.5e-07   0.00015   22.0   0.0     1    52     2    49     2    88 0.87 NADP oxidoreductase coenzyme F420-dependent
F420_oxidored        PF03807.12    96 seq1261_BIOID50627   -            458   1.9e-12   47.2   2.2   2   2   1.5e-07   0.00015   22.0   0.3     2    48   235   279   234   355 0.80 NADP oxidoreductase coenzyme F420-dependent
NAD_binding_7        PF13241.1    103 seq1261_BIOID50627   -            458   1.2e-11   44.6   3.0   1   1   7.5e-08   7.3e-05   22.8   0.0     8    82   233   319   228   323 0.75 Putative NAD(P)-binding
Shikimate_DH         PF01488.15   135 seq1261_BIOID50627   -            458   1.4e-11   44.4   0.6   1   1   5.3e-09   5.2e-06   26.4   0.2    12   102   232   332   222   367 0.77 Shikimate / quinate 5-dehydrogenase
Hydrolase_3          PF08282.7    254 seq1263_BIOID50627   -            188     1e-12   48.0   0.0   1   1   3.6e-15     5e-11   42.5   0.0   179   243    94   158    88   167 0.94 haloacid dehalogenase-like hydrolase
AMP-binding          PF00501.23   418 seq1264_BIOID50627   -            628   5.3e-91  304.9   0.0   1   1   1.4e-94   6.3e-91  304.6   0.0     1   418    85   525    85   525 0.96 AMP-binding enzyme
DUF3448              PF11930.3     82 seq1264_BIOID50627   -            628   4.3e-26   90.3   0.3   1   1   1.6e-29   7.5e-26   89.5   0.2     7    79     3    75     1    78 0.95 Domain of unknown function (DUF3448)
DUF4009              PF13193.1     41 seq1264_BIOID50627   -            628     9e-15   53.7   0.0   1   1   5.8e-18   2.7e-14   52.2   0.0     3    41   575   615   573   615 0.96 Domain of unknown function (DUF4009)
HNH_3                PF13392.1     46 seq1265_BIOID50627   -            169   9.2e-16   56.8   1.1   1   1   2.1e-19   1.4e-15   56.2   0.8     2    46    59   103    58   103 0.95 HNH endonuclease
NUMOD4               PF07463.6     51 seq1265_BIOID50627   -            169   1.1e-09   37.9   0.3   1   1   3.8e-13   2.6e-09   36.6   0.2     4    49     7    48     7    50 0.97 NUMOD4 motif
YfdX                 PF10938.3    155 seq1266_BIOID50627   -            210   1.7e-51  173.8   4.2   1   1   1.3e-55   1.7e-51  173.8   2.9     1   153    54   206    54   208 0.99 YfdX protein
MdoG                 PF04349.7    484 seq1268_BIOID50627   -            517  8.5e-263  871.7   1.2   1   1  7.2e-267  9.8e-263  871.5   0.8     1   483    29   514    29   515 1.00 Periplasmic glucan biosynthesis protein, MdoG
Sod_Fe_C             PF02777.13   106 seq1269_BIOID50627   -            193   4.7e-46  154.8   1.6   1   1   4.4e-49     3e-45  152.3   0.1     1   105    87   190    87   191 0.98 Iron/manganese superoxide dismutases, C-terminal domain
Sod_Fe_N             PF00081.17    82 seq1269_BIOID50627   -            193     3e-35  120.2   0.6   1   1   7.4e-39   5.1e-35  119.5   0.4     1    82     2    82     2    82 0.98 Iron/manganese superoxide dismutases, alpha-hairpin domain
Peptidase_S11        PF00768.15   241 seq1270_BIOID50627   -            403  6.1e-100  333.3   0.1   1   1  1.8e-103    8e-100  332.9   0.0     4   240    38   272    35   273 0.98 D-alanyl-D-alanine carboxypeptidase
PBP5_C               PF07943.8     91 seq1270_BIOID50627   -            403   2.6e-25   88.1   0.0   1   1   9.9e-29   4.5e-25   87.3   0.0     1    91   292   383   292   383 0.99 Penicillin-binding protein 5, C-terminal domain
Beta-lactamase2      PF13354.1    197 seq1270_BIOID50627   -            403   2.6e-08   33.4   0.0   1   1   7.9e-12   3.6e-08   32.9   0.0     2   141    55   206    54   249 0.81 Beta-lactamase enzyme family
DNA_III_psi          PF03603.8    128 seq1271_BIOID50627   -            137   1.4e-45  154.1   0.1   1   1   1.2e-49   1.6e-45  153.9   0.1     1   128     1   128     1   128 0.99 DNA polymerase III psi subunit
ETF_alpha            PF00766.14    86 seq1272_BIOID50627   -            286   3.3e-21   74.5   1.5   1   1   8.8e-25     6e-21   73.7   1.0     3    86   164   245   162   245 0.92 Electron transfer flavoprotein FAD-binding domain
ETF                  PF01012.16   164 seq1272_BIOID50627   -            286     1e-07   31.7   0.2   1   1   5.3e-11   3.6e-07   29.9   0.0    78   159    41   123    27   128 0.83 Electron transfer flavoprotein domain
Glyco_tranf_2_3      PF13641.1    230 seq1273_BIOID50627   -            441   5.5e-41  140.7   0.0   1   1   2.4e-44   5.5e-41  140.7   0.0     1   230    75   299    75   299 0.96 Glycosyltransferase like family 2
Glycos_transf_2      PF00535.21   169 seq1273_BIOID50627   -            441   2.5e-36  124.7   0.0   1   1   1.7e-39   3.9e-36  124.1   0.0     1   168    78   245    78   246 0.95 Glycosyl transferase family 2
Glyco_trans_2_3      PF13632.1    192 seq1273_BIOID50627   -            441   3.8e-26   91.8  13.0   1   1   1.7e-29   3.8e-26   91.8   9.0     1   177   158   359   158   423 0.72 Glycosyl transferase family group 2
Glyco_transf_21      PF13506.1    174 seq1273_BIOID50627   -            441   7.5e-15   54.5   0.1   1   1   5.1e-18   1.2e-14   53.9   0.1    17   174   141   298   104   298 0.89 Glycosyl transferase family 21
Chitin_synth_2       PF03142.10   527 seq1273_BIOID50627   -            441   2.3e-08   32.7   5.8   1   1   5.1e-10   1.2e-06   27.1   0.0   177   305   131   257    85   261 0.85 Chitin synthase
Glyco_tranf_2_2      PF10111.4    281 seq1273_BIOID50627   -            441   5.1e-08   32.2   0.1   1   1   3.8e-11   8.8e-08   31.4   0.0     1   111    78   178    78   185 0.94 Glycosyltransferase like family 2
MetJ                 PF01340.15   104 seq1276_BIOID50627   -            105   9.5e-70  230.8   0.1   1   1   7.7e-74     1e-69  230.6   0.1     1   104     2   105     2   105 1.00 Met Apo-repressor, MetJ
YodA                 PF09223.6    182 seq1277_BIOID50627   -            223   3.3e-86  287.4   4.0   1   1   2.8e-90   3.8e-86  287.2   2.7     2   182    43   223    42   223 0.99 YodA lipocalin-like domain
FadR_C               PF07840.7    164 seq1278_BIOID50627   -            239   6.9e-73  243.5   0.0   1   1   1.9e-76   8.5e-73  243.2   0.0     1   163    72   234    72   235 0.99 FadR C-terminal domain
GntR                 PF00392.16    64 seq1278_BIOID50627   -            239   2.3e-20   71.6   0.0   1   1     1e-23   4.7e-20   70.6   0.0     4    64    11    71     8    71 0.96 Bacterial regulatory proteins, gntR family
Radical_SAM          PF04055.16   166 seq1279_BIOID50627   -            255   2.2e-32  112.4   0.1   1   1   6.3e-36   2.8e-32  112.0   0.1     1   158    33   187    33   193 0.96 Radical SAM superfamily
Fer4_12              PF13353.1    139 seq1279_BIOID50627   -            255   1.4e-18   67.2   0.0   1   1   4.1e-22   1.9e-18   66.8   0.0     1   134    25   155    25   160 0.86 4Fe-4S single cluster domain
Fer4_14              PF13394.1    117 seq1279_BIOID50627   -            255   1.1e-10   41.4   0.1   1   1   4.4e-14     2e-10   40.6   0.0     5    91    36   120    32   145 0.84 4Fe-4S single cluster domain
Peptidase_M24        PF00557.19   205 seq1281_BIOID50627   -            361   7.9e-63  211.7   0.1   1   1   1.5e-66     1e-62  211.3   0.0     2   205   135   342   134   342 0.94 Metallopeptidase family M24
Creatinase_N         PF01321.13   131 seq1281_BIOID50627   -            361   1.8e-14   54.2   0.1   1   1     5e-18   3.4e-14   53.3   0.1     2   130     4   126     4   127 0.94 Creatinase/Prolidase N-terminal domain
PEP-utilizers_C      PF02896.13   294 seq1282_BIOID50627   -            748  2.4e-107  358.0   0.0   1   1  1.5e-110  3.5e-107  357.5   0.0     5   293   420   707   416   708 0.98 PEP-utilising enzyme, TIM barrel domain
PEP-utilisers_N      PF05524.8    123 seq1282_BIOID50627   -            748     2e-25   88.8   1.6   1   1   2.4e-28   5.5e-25   87.4   1.1     2   123   172   295   171   295 0.96 PEP-utilising enzyme, N-terminal
PEP-utilizers        PF00391.18    81 seq1282_BIOID50627   -            748   1.6e-18   65.9   0.1   1   1   1.7e-21   3.9e-18   64.6   0.1     6    81   316   391   311   391 0.94 PEP-utilising enzyme, mobile domain
GAF                  PF01590.21   154 seq1282_BIOID50627   -            748   2.2e-17   63.4   0.4   1   1   2.9e-20   6.5e-17   61.9   0.1     2   152    18   152    17   154 0.97 GAF domain
GAF_2                PF13185.1    148 seq1282_BIOID50627   -            748   3.9e-14   53.2   0.0   1   1     4e-17     9e-14   52.0   0.0     4   147    18   154    15   155 0.82 GAF domain
GAF_3                PF13492.1    129 seq1282_BIOID50627   -            748   5.1e-10   39.4   0.1   1   1   5.4e-13   1.2e-09   38.1   0.0     3   125    19   152    17   156 0.78 GAF domain
Sua5_yciO_yrdC       PF01300.13   179 seq1283_BIOID50627   -            206   1.2e-47  161.3   0.0   1   1   1.1e-51   1.4e-47  161.0   0.0     2   179    23   198    22   198 0.95 Telomere recombination
DeoRC                PF00455.17   162 seq1284_BIOID50627   -            269   7.6e-57  191.3   1.5   1   1   1.8e-60   8.3e-57  191.2   0.5     2   161    88   247    87   248 0.99 DeoR C terminal sensor domain
HTH_DeoR             PF08220.7     57 seq1284_BIOID50627   -            269   3.1e-21   74.5   0.2   1   1   1.2e-24   5.3e-21   73.7   0.1     1    57    18    74    18    74 0.98 DeoR-like helix-turn-helix domain
HTH_11               PF08279.7     55 seq1284_BIOID50627   -            269   1.4e-09   37.2   0.1   1   1   8.4e-13   3.8e-09   35.9   0.1     1    48    18    64    18    68 0.91 HTH domain
Hydrolase_6          PF13344.1    101 seq1285_BIOID50627   -            250   5.2e-23   80.7   0.0   1   1     3e-26     1e-22   79.7   0.0     1   101     6   105     6   105 0.98 Haloacid dehalogenase-like hydrolase
Hydrolase_like       PF13242.1     75 seq1285_BIOID50627   -            250   2.4e-19   68.6   0.0   1   1   2.4e-22   8.1e-19   67.0   0.0     2    74   174   246   173   247 0.97 HAD-hyrolase-like
HAD_2                PF13419.1    176 seq1285_BIOID50627   -            250   2.8e-10   40.6   0.0   1   1   3.2e-08   0.00011   22.4   0.0   131   176   174   220   136   220 0.90 Haloacid dehalogenase-like hydrolase
Hydrolase            PF00702.21   204 seq1285_BIOID50627   -            250   1.7e-09   38.4   0.0   1   1   4.2e-11   1.4e-07   32.1   0.0     1   204     3   214     3   214 0.62 haloacid dehalogenase-like hydrolase
EAL                  PF00563.15   236 seq1288_BIOID50627   -            518   2.7e-64  216.7   0.0   1   1   5.6e-68   3.8e-64  216.2   0.0     2   235   275   503   274   504 0.96 EAL domain
CSS-motif            PF12792.2    208 seq1288_BIOID50627   -            518   1.3e-41  142.1   0.0   1   1   3.4e-45   2.3e-41  141.3   0.0     2   208    38   249    37   249 0.94 CSS motif domain associated with EAL
MCPsignal            PF00015.16   213 seq1289_BIOID50627   -            533   2.2e-63  213.5  31.2   1   1   4.7e-67   2.2e-63  213.5  21.6     2   212   321   513   316   514 0.97 Methyl-accepting chemotaxis protein (MCP) signalling domain
TarH                 PF02203.10   171 seq1289_BIOID50627   -            533   1.8e-40  138.4   7.5   1   1   3.9e-44   1.8e-40  138.4   5.2     1   168     1   170     1   179 0.96 Tar ligand binding domain homologue
HAMP                 PF00672.20    70 seq1289_BIOID50627   -            533     1e-08   35.1   0.1   1   1   2.2e-12     1e-08   35.1   0.0     3    69   195   260   192   261 0.86 HAMP domain
Pyr_redox_2          PF07992.9    200 seq1291_BIOID50627   -            400   4.9e-27   94.9   0.2   1   1   4.7e-29   6.4e-26   91.3   0.1     2   196     6   277     5   281 0.88 Pyridine nucleotide-disulphide oxidoreductase
Pyr_redox            PF00070.22    80 seq1291_BIOID50627   -            400   2.2e-19   69.5   2.2   1   1   4.3e-20   5.9e-17   61.7   0.1     1    77   146   222   146   226 0.92 Pyridine nucleotide-disulphide oxidoreductase
UPF0014              PF03649.8    250 seq1292_BIOID50627   -            259  1.9e-119  397.3  18.0   1   1  1.6e-123  2.2e-119  397.1  12.5     2   250     3   247     2   247 0.99 Uncharacterised protein family (UPF0014)
Voltage_CLC          PF00654.15   355 seq1294_BIOID50627   -            473   1.4e-90  303.8  35.9   1   1   1.1e-92   1.5e-88  297.1  20.9     2   354    89   437    88   438 0.94 Voltage gated chloride channel
Response_reg         PF00072.19   112 seq1295_BIOID50627   -            227   7.3e-27   93.4   0.0   1   1   2.1e-30   1.5e-26   92.5   0.0     1   112     3   113     3   113 0.99 Response regulator receiver domain
Trans_reg_C          PF00486.23    77 seq1295_BIOID50627   -            227   6.8e-26   89.8   0.0   1   1   1.7e-29   1.2e-25   89.0   0.0     1    77   146   221   146   221 0.97 Transcriptional regulatory protein, C terminal
Transpeptidase       PF00905.17   304 seq1296_BIOID50627   -            588   4.1e-82  275.4   0.0   1   1   8.2e-86   5.6e-82  275.0   0.0     1   303   260   554   260   555 0.99 Penicillin binding protein transpeptidase domain
PBP_dimer            PF03717.10   190 seq1296_BIOID50627   -            588     7e-34  117.3   0.0   1   1   1.5e-37     1e-33  116.8   0.0     4   188    69   220    66   222 0.93 Penicillin-binding Protein dimerisation domain
PseudoU_synth_2      PF00849.17   164 seq1297_BIOID50627   -            319   7.6e-30  103.7   0.1   1   1   1.8e-33   1.2e-29  103.0   0.0     1   163   101   249   101   250 0.89 RNA pseudouridylate synthase
S4                   PF01479.20    48 seq1297_BIOID50627   -            319   1.7e-10   40.0   0.2   1   1   4.7e-14   3.2e-10   39.1   0.2     1    48    20    66    20    66 0.96 S4 domain
Esterase             PF00756.15   251 seq1298_BIOID50627   -            398   3.9e-19   68.9   0.0   1   1   2.6e-22   1.8e-18   66.7   0.0     1   153   159   318   159   396 0.74 Putative esterase
CBM_48               PF02922.13    85 seq1298_BIOID50627   -            398   7.4e-12   45.0   0.1   1   1   2.2e-15   1.5e-11   44.0   0.1     7    74    53   113    47   133 0.84 Carbohydrate-binding module 48 (Isoamylase N-terminal domain)
LigB                 PF02900.13   272 seq1299_BIOID50627   -            271     7e-58  195.6   0.2   1   1   5.8e-62     8e-58  195.4   0.1     1   271    16   270    16   271 0.92 Catalytic LigB subunit of aromatic ring-opening dioxygenase
DUF3521              PF12035.3     35 seq1300_BIOID50627   -             55   5.3e-09   35.6   0.1   1   1   6.5e-13   8.9e-09   34.9   0.0     5    35    24    53    24    53 0.98 Protein of unknown function (DUF3521)
Fe-ADH               PF00465.14   366 seq1301_BIOID50627   -            362   1.7e-45  155.1   0.2   1   1   3.5e-49   2.4e-45  154.6   0.1     1   364    12   348    12   350 0.91 Iron-containing alcohol dehydrogenase
Fe-ADH_2             PF13685.1    250 seq1301_BIOID50627   -            362   2.4e-22   79.3   0.0   1   1   4.6e-26   3.2e-22   78.9   0.0     4   250    19   279    17   279 0.85 Iron-containing alcohol dehydrogenase
Sigma70_r2           PF04542.9     71 seq1302_BIOID50627   -            284   4.6e-19   67.6   0.0   1   1   1.3e-22   9.1e-19   66.7   0.0     1    70    53   122    53   123 0.97 Sigma-70 region 2
Sigma70_r4           PF04545.11    50 seq1302_BIOID50627   -            284   3.6e-18   64.4   1.1   1   1   1.3e-20   9.1e-17   59.9   0.2     1    50   228   280   228   280 0.97 Sigma-70, region 4
Oxidored_q1          PF00361.15   270 seq1303_BIOID50627   -            479   2.6e-50  171.0  14.1   1   1   1.9e-54   2.6e-50  171.0   9.8     1   268   132   400   132   402 0.93 NADH-Ubiquinone/plastoquinone (complex I), various chains
PfkB                 PF00294.19   301 seq1304_BIOID50627   -            278   2.2e-63  214.0   0.4   1   1   3.9e-67   2.7e-63  213.8   0.3    34   297     2   262     1   266 0.95 pfkB family carbohydrate kinase
Phos_pyr_kin         PF08543.7    246 seq1304_BIOID50627   -            278   5.7e-06   25.6   0.1   1   1   1.2e-09   8.5e-06   25.0   0.1   115   226   148   248   116   264 0.80 Phosphomethylpyrimidine kinase
Ribosomal_S9         PF00380.14   121 seq1306_BIOID50627   -            130   1.4e-47  160.8   2.1   1   1   1.1e-51   1.5e-47  160.6   1.5     1   121    10   130    10   130 1.00 Ribosomal protein S9/S16
UxuA                 PF03786.8    351 seq1308_BIOID50627   -            394  4.2e-163  541.7   0.2   1   1    7e-167  4.8e-163  541.6   0.1     1   350     1   388     1   389 0.99 D-mannonate dehydratase (UxuA)
AP_endonuc_2         PF01261.19   211 seq1308_BIOID50627   -            394     1e-08   34.6   0.0   1   1   8.1e-12   5.6e-08   32.2   0.0     3   189    18   299    16   320 0.82 Xylose isomerase-like TIM barrel
FAD_syn              PF06574.7    158 seq1309_BIOID50627   -            313   2.2e-57  193.0   0.0   1   1   4.4e-61     3e-57  192.5   0.0     2   158    12   168    11   168 0.98 FAD synthetase
Flavokinase          PF01687.12   125 seq1309_BIOID50627   -            313   6.1e-40  135.8   0.0   1   1   1.4e-43   9.4e-40  135.2   0.0     1   124   184   307   184   308 0.97 Riboflavin kinase
Abhydrolase_6        PF12697.2    228 seq1310_BIOID50627   -            252   4.5e-24   85.4   3.9   1   1   1.2e-27   5.3e-24   85.2   2.7     1   226    17   243    17   245 0.75 Alpha/beta hydrolase family
Abhydrolase_5        PF12695.2    142 seq1310_BIOID50627   -            252   6.5e-15   55.0   0.2   1   1   4.2e-18   1.9e-14   53.5   0.2     1   142    16   233    16   233 0.81 Alpha/beta hydrolase family
Abhydrolase_1        PF00561.15   230 seq1310_BIOID50627   -            252   2.8e-07   30.2   0.0   1   1   8.4e-11   3.8e-07   29.7   0.0     6   224    45   242    42   248 0.89 alpha/beta hydrolase fold
Acetyltransf_1       PF00583.19    83 seq1312_BIOID50627   -            153   2.7e-20   72.0   0.0   1   1   2.6e-23   3.9e-20   71.5   0.0     4    82    48   120    45   121 0.92 Acetyltransferase (GNAT) family
Acetyltransf_10      PF13673.1    117 seq1312_BIOID50627   -            153   2.6e-13   50.0   0.1   1   1   2.3e-16   3.4e-13   49.6   0.1    22   117    18   120     8   120 0.86 Acetyltransferase (GNAT) domain
FR47                 PF08445.5     86 seq1312_BIOID50627   -            153   1.5e-12   46.9   0.1   1   1   1.4e-15   2.1e-12   46.5   0.0    17    80    59   123    42   130 0.82 FR47-like protein
Acetyltransf_7       PF13508.1     79 seq1312_BIOID50627   -            153   3.8e-12   46.0   0.0   1   1   3.4e-15   5.2e-12   45.6   0.0     8    78    45   121    38   122 0.86 Acetyltransferase (GNAT) domain
Acetyltransf_4       PF13420.1    155 seq1312_BIOID50627   -            153   1.2e-08   34.9   0.0   1   1   9.6e-12   1.5e-08   34.6   0.0    32   148    23   134     5   141 0.82 Acetyltransferase (GNAT) domain
Acetyltransf_8       PF13523.1    152 seq1312_BIOID50627   -            153   1.9e-08   34.2   0.1   1   1   3.7e-10   5.6e-07   29.4   0.0    75   138    61   122     4   127 0.79 Acetyltransferase (GNAT) domain
Acetyltransf_3       PF13302.1    142 seq1312_BIOID50627   -            153   3.1e-07   30.6   0.1   1   1   7.1e-10   1.1e-06   28.9   0.1    67   142    49   121     3   121 0.73 Acetyltransferase (GNAT) domain
Acetyltransf_9       PF13527.1    128 seq1312_BIOID50627   -            153   4.9e-07   29.5   0.0   1   1   4.5e-10   6.8e-07   29.0   0.0    74   127    64   122     4   123 0.93 Acetyltransferase (GNAT) domain
Acetyltransf_6       PF13480.1    142 seq1312_BIOID50627   -            153   4.7e-05   23.2   0.0   1   1   4.1e-08   6.2e-05   22.8   0.0    73   131    42   100    17   107 0.91 Acetyltransferase (GNAT) domain
Phos_pyr_kin         PF08543.7    246 seq1314_BIOID50627   -            266   1.1e-94  316.1   0.0   1   1   1.8e-98   1.3e-94  315.9   0.0     1   246    13   260    13   260 0.98 Phosphomethylpyrimidine kinase
PfkB                 PF00294.19   301 seq1314_BIOID50627   -            266   4.9e-07   29.0   0.0   1   1   8.5e-11   5.8e-07   28.8   0.0   136   282    80   237    39   251 0.84 pfkB family carbohydrate kinase
LysR_substrate       PF03466.15   209 seq1315_BIOID50627   -            354   1.4e-33  115.6   0.0   1   1     3e-37     2e-33  115.1   0.0     6   208   148   352   143   353 0.97 LysR substrate binding domain
HTH_1                PF00126.22    60 seq1315_BIOID50627   -            354   6.2e-19   67.3   2.6   1   1   1.9e-22   1.3e-18   66.3   1.8     1    60    60   119    60   119 0.94 Bacterial regulatory helix-turn-helix protein, lysR family
LysR_substrate       PF03466.15   209 seq1316_BIOID50627   -            312   3.9e-28   97.8   0.3   1   1   1.1e-31   7.5e-28   96.9   0.2     4   204    97   284    95   288 0.92 LysR substrate binding domain
HTH_1                PF00126.22    60 seq1316_BIOID50627   -            312   4.8e-18   64.5   1.7   1   1   1.2e-21   7.9e-18   63.8   1.2     1    59    13    71    13    72 0.97 Bacterial regulatory helix-turn-helix protein, lysR family
DUF1364              PF07102.7     94 seq1319_BIOID50627   -             91   1.4e-09   37.5   0.5   1   1   1.2e-13   1.6e-09   37.4   0.3    30    92    26    86    11    88 0.87 Protein of unknown function (DUF1364)
DctA-YdbH            PF11739.3    207 seq1320_BIOID50627   -            879   6.8e-56  188.8   1.9   1   1     1e-59   1.4e-55  187.8   0.1     1   207   656   859   656   859 0.99 Dicarboxylate transport
Toprim_4             PF13662.1     81 seq1321_BIOID50627   -            201   2.6e-22   78.5   0.0   1   1   8.9e-26   4.1e-22   77.8   0.0     1    81    81   172    81   172 0.95 Toprim domain
RecR                 PF02132.10    41 seq1321_BIOID50627   -            201   4.7e-16   57.8   1.1   1   1     1e-19   4.7e-16   57.8   0.8     2    41    39    78    38    78 0.95 RecR protein
Toprim               PF01751.17    88 seq1321_BIOID50627   -            201   9.5e-11   41.3   0.0   1   1   3.6e-14   1.7e-10   40.5   0.0     2    77    83   166    82   173 0.90 Toprim domain
AP_endonuc_2         PF01261.19   211 seq1322_BIOID50627   -            297   1.2e-31  109.5   0.0   1   1   1.1e-35   1.5e-31  109.2   0.0     3   211    36   245    34   245 0.96 Xylose isomerase-like TIM barrel
DeoRC                PF00455.17   162 seq1325_BIOID50627   -            251   3.8e-38  130.5   0.0   1   1   1.1e-41   4.8e-38  130.2   0.0     2   161    75   231    74   232 0.97 DeoR C terminal sensor domain
HTH_DeoR             PF08220.7     57 seq1325_BIOID50627   -            251   5.9e-21   73.6   0.6   1   1   4.2e-24   1.9e-20   72.0   0.1     1    57     6    62     6    62 0.98 DeoR-like helix-turn-helix domain
HTH_11               PF08279.7     55 seq1325_BIOID50627   -            251   1.2e-05   24.7   0.4   1   1   6.5e-09     3e-05   23.4   0.0     5    49    10    52     6    55 0.81 HTH domain
LptC                 PF06835.8    176 seq1326_BIOID50627   -            191   1.2e-53  180.9   2.1   1   1     1e-57   1.4e-53  180.8   1.4     2   176     9   183     8   183 0.97 Lipopolysaccharide-assembly, LptC-related
DUF830               PF05708.7    158 seq1327_BIOID50627   -            202   2.5e-45  154.1   0.0   1   1     2e-49   2.8e-45  154.0   0.0     2   157    21   193    20   194 0.97 Orthopoxvirus protein of unknown function (DUF830)
FAD_binding_4        PF01565.18   139 seq1328_BIOID50627   -            350   5.9e-17   61.3   0.0   1   1   7.7e-21   1.1e-16   60.5   0.0    16   138    14   136     4   137 0.91 FAD binding domain
Abhydrolase_6        PF12697.2    228 seq1329_BIOID50627   -            256   5.3e-33  114.7   2.7   1   1   1.3e-36     6e-33  114.5   1.9     1   225    16   245    16   248 0.93 Alpha/beta hydrolase family
Abhydrolase_1        PF00561.15   230 seq1329_BIOID50627   -            256   2.1e-26   92.7   0.0   1   1   5.5e-30   2.5e-26   92.5   0.0     1   229    40   250    40   251 0.93 alpha/beta hydrolase fold
Abhydrolase_5        PF12695.2    142 seq1329_BIOID50627   -            256   8.9e-17   61.0   0.1   1   1   5.7e-19   2.6e-15   56.3   0.0     2   141    16   235    15   236 0.84 Alpha/beta hydrolase family
PhzC-PhzF            PF02567.11   282 seq1330_BIOID50627   -            297   9.1e-83  277.6   0.0   1   1   7.5e-87     1e-82  277.4   0.0     1   281     8   290     8   291 0.96 Phenazine biosynthesis-like protein
NADHdh               PF00146.16   311 seq1331_BIOID50627   -            325  5.5e-124  413.1  15.7   1   1  4.7e-128  6.4e-124  412.9  10.9     2   310    14   320    13   321 0.99 NADH dehydrogenase
HDPD                 PF02924.9    118 seq1332_BIOID50627   -            112   2.3e-15   56.3   0.8   1   1     2e-19   2.7e-15   56.1   0.6     4   114     7   108     4   111 0.87 Bacteriophage lambda head decoration protein D
MFS_1                PF07690.11   354 seq1333_BIOID50627   -            425   3.2e-42  144.4  92.8   1   2   1.2e-38   8.2e-35  120.0  33.4     2   296    41   322    40   325 0.84 Major Facilitator Superfamily
MFS_1                PF07690.11   354 seq1333_BIOID50627   -            425   3.2e-42  144.4  92.8   2   2   8.8e-14     6e-10   38.2  25.4     1   175   241   413   241   424 0.80 Major Facilitator Superfamily
Sugar_tr             PF00083.19   451 seq1333_BIOID50627   -            425   2.5e-14   52.5  38.3   1   1   2.1e-14   1.5e-10   40.1  26.6    43   410    32   385     6   414 0.67 Sugar (and other) transporter
Pyr_redox_2          PF07992.9    200 seq1334_BIOID50627   -            443   1.9e-33  115.9   0.0   1   1   1.7e-36   4.6e-33  114.6   0.0     1   197    16   327    16   329 0.91 Pyridine nucleotide-disulphide oxidoreductase
Pyr_redox            PF00070.22    80 seq1334_BIOID50627   -            443   2.3e-19   69.4   3.6   1   1     1e-15   2.8e-12   46.7   0.4     1    68   181   263   181   273 0.91 Pyridine nucleotide-disulphide oxidoreductase
DAO                  PF01266.19   358 seq1334_BIOID50627   -            443   2.6e-11   42.9  10.1   1   1   1.3e-09   3.5e-06   26.0   0.0   147   236   235   317   232   345 0.80 FAD dependent oxidoreductase
Ribosomal_L1         PF00687.16   221 seq1335_BIOID50627   -            234   9.2e-50  168.8   0.2   1   1   7.9e-54   1.1e-49  168.6   0.2    13   220    28   220     8   221 0.90 Ribosomal protein L1p/L10e family
OmpA_membrane        PF01389.12   183 seq1336_BIOID50627   -            374   1.5e-75  252.6   1.5   1   1     6e-79   2.7e-75  251.7   0.4     1   183    47   223    47   223 0.97 OmpA-like transmembrane domain
OMP_b-brl            PF13505.1    176 seq1336_BIOID50627   -            374   1.3e-24   86.9   6.3   1   1   2.8e-28   1.3e-24   86.9   4.4     2   176    32   219    31   219 0.81 Outer membrane protein beta-barrel domain
OmpA                 PF00691.15    97 seq1336_BIOID50627   -            374   8.3e-23   80.5   0.0   1   1   4.9e-26   2.2e-22   79.1   0.0     1    95   250   345   250   347 0.96 OmpA family
Pili_assembly_N      PF00345.15   122 seq1337_BIOID50627   -            250   1.4e-36  124.8   0.6   1   1   3.7e-40   2.6e-36  123.9   0.4     1   121    29   147    29   148 0.92 Gram-negative pili assembly chaperone, N-terminal domain
Pili_assembly_C      PF02753.12    68 seq1337_BIOID50627   -            250   1.1e-10   41.0   0.8   1   1   4.5e-14   3.1e-10   39.6   0.6     2    65   170   230   169   233 0.86 Gram-negative pili assembly chaperone, C-terminal domain
Aminotran_3          PF00202.16   339 seq1340_BIOID50627   -            426  2.3e-121  404.7   0.1   1   1    2e-125  2.7e-121  404.4   0.1     2   338    27   360    26   361 0.98 Aminotransferase class-III
Cytochrom_C_asm      PF01578.15   214 seq1342_BIOID50627   -            552   3.1e-49  167.3  21.3   1   1   2.2e-53   3.1e-49  167.3  14.8     1   212    72   279    72   281 0.97 Cytochrome C assembly protein
GDPD                 PF03009.12   255 seq1345_BIOID50627   -            247   9.7e-45  152.9   0.0   1   1   8.4e-49   1.1e-44  152.7   0.0     1   254    12   238    12   239 0.95 Glycerophosphoryl diester phosphodiesterase family
DUF2207              PF09972.4    511 seq1346_BIOID50627   -            631   1.8e-87  294.0   0.0   1   1   1.7e-91   2.3e-87  293.6   0.0     2   508    33   573    32   575 0.96 Predicted membrane protein (DUF2207)
RusA                 PF05866.6    116 seq1347_BIOID50627   -            120     5e-21   75.1   0.0   1   1   4.1e-25   5.6e-21   75.0   0.0     1   116     8   117     8   117 0.91 Endodeoxyribonuclease RusA
Urocanase            PF01175.13   546 seq1348_BIOID50627   -            562  2.1e-282  936.9   0.0   1   1  1.8e-286  2.4e-282  936.7   0.0     2   545    15   562    14   562 0.99 Urocanase
CTP_synth_N          PF06418.9    276 seq1349_BIOID50627   -            545  1.9e-130  433.8   0.0   1   1  8.6e-134    3e-130  433.1   0.0     1   276     3   276     3   276 0.98 CTP synthase N-terminus
GATase               PF00117.23   192 seq1349_BIOID50627   -            545   5.3e-52  175.9   0.0   1   1   2.7e-55   9.2e-52  175.1   0.0     2   192   301   535   300   535 0.90 Glutamine amidotransferase class-I
Peptidase_C26        PF07722.8    217 seq1349_BIOID50627   -            545   1.1e-10   41.2   0.7   1   1   1.8e-13   6.1e-10   38.7   0.1    99   217   365   517   359   517 0.80 Peptidase C26
CbiA                 PF01656.18   195 seq1349_BIOID50627   -            545   1.4e-05   24.4   0.0   1   1   9.4e-09   3.2e-05   23.3   0.0     8   109    14   148     7   178 0.73 CobQ/CobB/MinD/ParA nucleotide binding domain
DUF2511              PF10709.4     87 seq1351_BIOID50627   -            113   6.8e-36  122.3   0.0   1   1   5.9e-40   8.1e-36  122.1   0.0     1    87    26   113    26   113 0.99 Protein of unknown function (DUF2511)
FliJ                 PF02050.11   123 seq1352_BIOID50627   -            147   2.5e-32  111.3  20.6   1   1   2.3e-36   3.1e-32  111.0  14.3     1   122    19   141    19   142 0.98 Flagellar FliJ protein
ACP                  PF06857.6     87 seq1353_BIOID50627   -             98   1.2e-33  114.7   0.1   1   1   9.9e-38   1.4e-33  114.5   0.1     1    86     2    87     2    88 0.98 Malonate decarboxylase delta subunit (MdcD)
SIS                  PF01380.17   131 seq1355_BIOID50627   -            298   5.3e-09   35.6   0.0   1   1   7.7e-13   5.3e-09   35.6   0.0    50   128   128   208   113   211 0.95 SIS domain
SIS_2                PF13580.1    138 seq1355_BIOID50627   -            298   3.4e-07   29.9   1.6   1   1   1.4e-10   9.7e-07   28.4   0.2    20   136    47   164    40   166 0.83 SIS domain
HAD_2                PF13419.1    176 seq1356_BIOID50627   -            225   4.7e-28   98.4   0.0   1   1   1.2e-31   5.5e-28   98.2   0.0     1   176     6   195     6   195 0.91 Haloacid dehalogenase-like hydrolase
Hydrolase_like       PF13242.1     75 seq1356_BIOID50627   -            225   9.4e-13   47.5   0.0   1   1   3.3e-16   1.5e-12   46.9   0.0     3    75   149   218   147   218 0.85 HAD-hyrolase-like
Hydrolase            PF00702.21   204 seq1356_BIOID50627   -            225   2.2e-11   44.5   0.2   1   1   2.4e-14   1.1e-10   42.3   0.1   107   204    78   189     3   189 0.75 haloacid dehalogenase-like hydrolase
HATPase_c            PF02518.21   111 seq1357_BIOID50627   -            482   5.5e-25   87.1   0.0   1   1   2.1e-28   9.7e-25   86.3   0.0     1   110   371   480   371   481 0.97 Histidine kinase-, DNA gyrase B-, and HSP90-like ATPase
HisKA                PF00512.20    68 seq1357_BIOID50627   -            482   2.5e-12   46.4   0.9   1   1   1.7e-15   7.9e-12   44.8   0.6     2    67   262   326   261   327 0.96 His Kinase A (phospho-acceptor) domain
HAMP                 PF00672.20    70 seq1357_BIOID50627   -            482     5e-10   39.2   0.1   1   1   1.1e-13     5e-10   39.2   0.1     5    69   191   256   187   257 0.84 HAMP domain
AA_permease_2        PF13520.1    426 seq1358_BIOID50627   -            418   1.1e-32  113.0  38.7   1   1   1.8e-36   1.3e-32  112.8  26.8     1   401     8   400     8   418 0.78 Amino acid permease
AA_permease          PF00324.16   479 seq1358_BIOID50627   -            418   4.7e-11   41.5  34.8   1   1   9.4e-15   6.5e-11   41.1  24.1    11   443    22   414    10   418 0.70 Amino acid permease
Phage_cap_E          PF03864.10   329 seq1360_BIOID50627   -            350   2.5e-64  217.1   0.3   1   1   2.1e-68   2.8e-64  216.9   0.2     1   328    13   348    13   349 0.93 Phage major capsid protein E
Sulfatase            PF00884.18   379 seq1361_BIOID50627   -            560  2.5e-114  382.1   8.3   1   1  4.6e-118  3.2e-114  381.7   5.8     1   371    58   497    58   505 0.96 Sulfatase
Phosphodiest         PF01663.17   364 seq1361_BIOID50627   -            560   1.4e-12   47.5   0.4   1   1     5e-16   3.4e-12   46.2   0.3    18   244   106   348    98   350 0.68 Type I phosphodiesterase / nucleotide pyrophosphatase
RuvA_N               PF01330.16    61 seq1362_BIOID50627   -            203   1.4e-24   85.4   0.4   1   1   7.7e-28   3.5e-24   84.2   0.1     1    61     1    62     1    62 1.00 RuvA N terminal domain
RuvA_C               PF07499.8     47 seq1362_BIOID50627   -            203   1.4e-15   57.0   2.0   1   1     3e-19   1.4e-15   57.0   1.4     1    45   158   201   158   203 0.95 RuvA, C-terminal domain
PRK                  PF00485.13   194 seq1363_BIOID50627   -            234   9.5e-45  152.4   0.0   1   1   3.3e-48   1.1e-44  152.1   0.0     1   193    31   220    31   221 0.94 Phosphoribulokinase / Uridine kinase family
AAA_18               PF13238.1    129 seq1363_BIOID50627   -            234     2e-08   34.5   0.0   1   1     9e-12   3.1e-08   33.8   0.0     1   118    32   179    32   190 0.81 AAA domain
AAA_17               PF13207.1    121 seq1363_BIOID50627   -            234   6.7e-07   30.0   0.0   1   1   3.3e-10   1.1e-06   29.2   0.0     1   119    31   182    31   184 0.71 AAA domain
Cytochrom_B_N        PF00033.14   188 seq1364_BIOID50627   -            184   1.7e-22   79.5  12.3   1   1   2.9e-26     2e-22   79.3   8.5     2   187    10   181     9   182 0.96 Cytochrome b(N-terminal)/b6/petB
Ni_hydr_CYTB         PF01292.15   182 seq1364_BIOID50627   -            184   1.2e-18   67.0  11.5   1   1   2.1e-22   1.4e-18   66.7   8.0     1   181    11   181    11   182 0.85 Prokaryotic cytochrome b561
SgrR_N               PF12793.2    115 seq1365_BIOID50627   -            571   4.8e-38  129.5   1.9   1   1   1.2e-41   8.3e-38  128.8   1.3     2   115    11   124    10   124 0.98 Sugar transport-related sRNA regulator N-term
SBP_bac_5            PF00496.17   374 seq1365_BIOID50627   -            571   7.2e-19   67.7   0.0   1   1   1.8e-22   1.3e-18   66.9   0.0     2   158   170   308   169   311 0.89 Bacterial extracellular solute-binding proteins, family 5 Middle
Response_reg         PF00072.19   112 seq1369_BIOID50627   -            238     3e-26   91.5   0.4   1   1   1.5e-29   1.1e-25   89.7   0.1     1   109     6   112     6   115 0.98 Response regulator receiver domain
Trans_reg_C          PF00486.23    77 seq1369_BIOID50627   -            238   3.5e-18   65.1   0.0   1   1   1.2e-21   8.1e-18   63.9   0.0     1    77   156   232   156   232 0.98 Transcriptional regulatory protein, C terminal
OstA                 PF03968.9    113 seq1370_BIOID50627   -            185   8.9e-33  112.5   2.3   1   1   8.8e-37   1.2e-32  112.0   1.6     1   113    37   149    37   149 0.98 OstA-like protein
Phage_NinH           PF06322.6     64 seq1371_BIOID50627   -             62   8.1e-29   98.9   0.3   1   1   6.3e-33   8.6e-29   98.8   0.2     1    60     1    60     1    62 0.96 Phage NinH protein
HpcH_HpaI            PF03328.9    221 seq1372_BIOID50627   -            302   1.5e-81  272.3   0.2   1   1   4.1e-85   5.6e-81  270.5   0.0     1   221    15   234    15   234 0.99 HpcH/HpaI aldolase/citrate lyase family
CoA_transf_3         PF02515.12   191 seq1373_BIOID50627   -            416     3e-43  147.1   0.0   1   1   3.2e-47   4.4e-43  146.6   0.0     1   147    70   215    70   244 0.96 CoA-transferase family III
YecR                 PF13992.1     74 seq1375_BIOID50627   -            107   2.5e-27   94.7   0.1   1   1   2.3e-31   3.2e-27   94.3   0.1     2    74    26    98    25    98 0.98 YecR-like lipoprotein
[truncated: 1,204,586 more chars]
