# Supplementary material for: A domain sequence approach to pangenomics: applications to Escherichia coli
Source: F1000Res. 2013 May 29;1:19. Originally published 2012 Oct 1. [Version 2] doi: 10.12688/f1000research.1-19.v2 (PMC3901455; doi:10.12688/f1000research.1-19.v2)
Supplement: The 347 text files show the results from scanning each of the fasta-files against the Pfam-A database [file f1000research-1-1101-s0002.tgz › Escherichia_coli_MS_116_1_BIOID50635.txt]

#                                                                            --- full sequence --- -------------- this domain -------------   hmm coord   ali coord   env coord
# target name        accession   tlen query name           accession   qlen   E-value  score  bias   #  of  c-Evalue  i-Evalue  score  bias  from    to  from    to  from    to  acc description of target
#------------------- ---------- ----- -------------------- ---------- ----- --------- ------ ----- --- --- --------- --------- ------ ----- ----- ----- ----- ----- ----- ----- ---- ---------------------
DUF986               PF06173.7    149 seq2_BIOID50635      -            162   4.6e-65  217.8   6.4   1   1   3.8e-69   5.2e-65  217.6   4.4     1   148    14   161    14   162 0.99 Protein of unknown function (DUF986)
MFS_2                PF13347.1    427 seq5_BIOID50635      -            171   5.9e-39  133.5  10.1   1   1   4.8e-43   6.6e-39  133.3   7.0   283   427     2   145     1   145 0.99 MFS/sugar transport protein
Amidohydro_4         PF13147.1    304 seq7_BIOID50635      -            461   1.9e-28  100.1   0.7   1   1     7e-32   2.4e-28   99.8   0.5     1   304    45   392    45   392 0.90 Amidohydrolase
Amidohydro_1         PF01979.15   333 seq7_BIOID50635      -            461   7.7e-13   48.6   0.0   1   1   3.8e-15   1.3e-11   44.6   0.0     1   333    50   395    50   395 0.73 Amidohydrolase family
Amidohydro_5         PF13594.1     68 seq7_BIOID50635      -            461   1.7e-11   43.6   0.6   1   1   2.3e-14   7.9e-11   41.5   0.4     2    68    22    90     3    90 0.76 Amidohydrolase
PTS_EIIB             PF00367.15    35 seq10_BIOID50635     -            104   1.3e-11   43.3   0.1   1   1   1.3e-15   1.8e-11   42.9   0.0     3    29    30    56    29    67 0.83 phosphotransferase system, EIIB
His_Phos_1           PF00300.17   158 seq11_BIOID50635     -            161   1.1e-11   44.9   0.0   1   1   2.4e-15   3.3e-11   43.4   0.0     1    73     2    70     2   103 0.82 Histidine phosphatase superfamily (branch 1)
DnaJ                 PF00226.26    64 seq12_BIOID50635     -            171   4.7e-14   51.7   1.3   1   1   9.3e-18   1.3e-13   50.3   0.0     4    56     8    56     5    63 0.93 DnaJ domain
DDE_Tnp_1_5          PF13737.1    112 seq13_BIOID50635     -            322   1.2e-46  157.3   0.0   1   1   2.7e-49   1.8e-45  153.5   0.0     1   112    34   145    34   145 0.96 Transposase DDE domain
DDE_Tnp_1            PF01609.16   211 seq13_BIOID50635     -            322     4e-22   78.7   0.8   1   1   8.3e-26   5.7e-22   78.2   0.6     4   203   130   303   127   308 0.88 Transposase DDE domain
Glyco_hydro_77       PF02446.12   496 seq14_BIOID50635     -            637  7.2e-163  542.5   0.0   1   1  6.1e-167  8.3e-163  542.3   0.0     1   495    91   626    91   627 0.97 4-alpha-glucanotransferase
DNA_ligase_aden      PF01653.13   315 seq15_BIOID50635     -            671  1.3e-134  448.0   0.0   1   1  9.3e-138  1.8e-134  447.5   0.0     2   315     3   318     2   318 0.98 NAD-dependent DNA ligase adenylation domain
DNA_ligase_OB        PF03120.11    82 seq15_BIOID50635     -            671   6.9e-36  121.6   1.3   1   1   9.9e-39   1.9e-35  120.2   0.9     2    81   321   400   320   401 0.98 NAD-dependent DNA ligase OB-fold domain
HHH_2                PF12826.2     64 seq15_BIOID50635     -            671   3.6e-26   90.7   0.5   1   1   1.9e-26   3.7e-23   81.0   0.2     1    64   510   573   510   573 0.98 Helix-hairpin-helix motif
BRCT                 PF00533.21    78 seq15_BIOID50635     -            671     1e-13   51.1   0.0   1   1   1.4e-16   2.8e-13   49.6   0.0     4    77   596   668   593   669 0.96 BRCA1 C Terminus (BRCT) domain
DNA_ligase_ZBD       PF03119.11    28 seq15_BIOID50635     -            671   5.3e-12   45.0   4.8   1   1   2.7e-15   5.3e-12   45.0   3.3     1    28   407   434   407   434 0.97 NAD-dependent DNA ligase C4 zinc finger domain
PTCB-BRCT            PF12738.2     63 seq15_BIOID50635     -            671   3.5e-06   26.6   0.0   1   1     5e-09   9.9e-06   25.2   0.0     5    59   605   660   602   661 0.88 twin BRCT domain
Fe-ADH               PF00465.14   366 seq17_BIOID50635     -            395  1.9e-111  372.1   6.8   1   1  3.2e-115  2.2e-111  371.9   4.7     1   366    27   387    27   387 0.94 Iron-containing alcohol dehydrogenase
Fe-ADH_2             PF13685.1    250 seq17_BIOID50635     -            395   3.3e-16   59.2   3.2   1   1   1.5e-12     1e-08   34.6   0.0     3    96    33   127    31   133 0.93 Iron-containing alcohol dehydrogenase
Aldedh               PF00171.17   462 seq18_BIOID50635     -            512  1.7e-162  540.8   0.0   1   1  1.4e-166  1.9e-162  540.6   0.0     1   460    33   498    33   500 0.96 Aldehyde dehydrogenase family
DUF606               PF04657.8    138 seq19_BIOID50635     -            310   1.9e-46  157.4  38.4   1   2   4.8e-34   6.6e-30  103.8   5.6     3   137     1   143     1   144 0.92 Protein of unknown function, DUF606
DUF606               PF04657.8    138 seq19_BIOID50635     -            310   1.9e-46  157.4  38.4   2   2   1.9e-20   2.6e-16   59.8  15.5     2   137   158   292   157   293 0.94 Protein of unknown function, DUF606
Pili_assembly_N      PF00345.15   122 seq20_BIOID50635     -            231   9.2e-42  141.5   0.0   1   1   2.4e-45   1.6e-41  140.7   0.0     1   122    25   145    25   145 0.94 Gram-negative pili assembly chaperone, N-terminal domain
Pili_assembly_C      PF02753.12    68 seq20_BIOID50635     -            231     3e-17   62.0   0.2   1   1     1e-20   7.1e-17   60.8   0.1     1    67   164   226   164   227 0.91 Gram-negative pili assembly chaperone, C-terminal domain
Ail_Lom              PF06316.6    199 seq21_BIOID50635     -            199  1.9e-125  415.8   6.3   1   1  3.1e-129  2.1e-125  415.6   4.4     1   199     1   199     1   199 1.00 Enterobacterial Ail/Lom protein
OMP_b-brl            PF13505.1    176 seq21_BIOID50635     -            199   1.4e-25   90.1   5.8   1   1   2.5e-29   1.7e-25   89.8   4.0     2   176    11   199     8   199 0.85 Outer membrane protein beta-barrel domain
DUF2726              PF10881.3    126 seq23_BIOID50635     -            175   3.4e-13   49.1   0.0   1   1   3.8e-17   5.2e-13   48.5   0.0     3   108    54   155    51   166 0.90 Protein of unknown function (DUF2726)
Ig_2                 PF13895.1     80 seq24_BIOID50635     -            234   7.7e-07   29.0   0.7   1   1   1.8e-10   2.5e-06   27.3   0.3    25    80   174   233   139   233 0.84 Immunoglobulin domain
Chorismate_bind      PF00425.13   257 seq26_BIOID50635     -            520   4.3e-80  268.6   0.0   1   1   9.3e-84   6.4e-80  268.0   0.0     2   257   242   502   241   502 0.96 chorismate binding enzyme
Anth_synt_I_N        PF04715.8    140 seq26_BIOID50635     -            520     1e-18   67.5   0.4   1   1   4.5e-22     3e-18   66.0   0.0     3   139    19   192    17   193 0.91 Anthranilate synthase component I, N terminal region
HTH_7                PF02796.10    45 seq27_BIOID50635     -            143   2.9e-07   30.1   0.1   1   1   8.9e-11   6.1e-07   29.0   0.0     1    44    99   142    99   143 0.96 Helix-turn-helix domain of resolvase
Resolvase            PF00239.16   141 seq27_BIOID50635     -            143   1.8e-06   27.7   0.1   1   1   5.3e-10   3.6e-06   26.7   0.1    78   140    27    96    16    97 0.74 Resolvase, N terminal domain
DDE_Tnp_1            PF01609.16   211 seq28_BIOID50635     -            370   2.5e-29  102.2   0.0   1   1   2.3e-33   3.2e-29  101.9   0.0     2   211   107   348   106   348 0.96 Transposase DDE domain
Aldose_epim          PF01263.15   301 seq31_BIOID50635     -            308   1.7e-53  181.5   0.0   1   1   1.4e-57   1.9e-53  181.4   0.0     2   296    20   299    19   304 0.91 Aldose 1-epimerase
HisG                 PF01634.13   163 seq34_BIOID50635     -            299   8.2e-55  184.7   0.0   1   1   1.7e-58   1.2e-54  184.1   0.0     1   163    53   221    53   221 0.94 ATP phosphoribosyltransferase
HisG_C               PF08029.6     75 seq34_BIOID50635     -            299   5.6e-28   96.5   0.1   1   1   2.2e-31   1.5e-27   95.2   0.0     1    75   222   297   222   297 0.98 HisG, C-terminal domain
Glyoxalase           PF00903.20   128 seq35_BIOID50635     -            135   3.7e-25   88.2   0.0   1   1   9.3e-29   4.2e-25   88.0   0.0     2   128     3   123     2   123 0.92 Glyoxalase/Bleomycin resistance protein/Dioxygenase superfamily
Glyoxalase_2         PF12681.2    108 seq35_BIOID50635     -            135   3.6e-18   66.0   0.0   1   1   9.1e-22   4.2e-18   65.8   0.0     1   108     8   124     8   124 0.77 Glyoxalase-like domain
Glyoxalase_4         PF13669.1    110 seq35_BIOID50635     -            135   5.7e-09   35.8   0.0   1   1   6.2e-12   2.8e-08   33.6   0.0     2   106     5   108     4   112 0.88 Glyoxalase/Bleomycin resistance protein/Dioxygenase superfamily
Fumerase             PF05681.9    271 seq36_BIOID50635     -            548     4e-91  304.7   0.0   1   1   7.3e-95     5e-91  304.4   0.0     2   271    48   328    47   328 0.98 Fumarate hydratase (Fumerase)
Fumerase_C           PF05683.7    206 seq36_BIOID50635     -            548   7.4e-83  276.6   0.0   1   1     2e-86   1.4e-82  275.7   0.0     1   204   332   539   332   541 0.98 Fumarase C-terminus
DDE_Tnp_ISL3         PF01610.12   248 seq37_BIOID50635     -            406   5.8e-54  183.1   0.9   1   1   1.3e-57   8.6e-54  182.5   0.6     2   246   158   393   157   395 0.95 Transposase
HTH_Tnp_ISL3         PF13542.1     65 seq37_BIOID50635     -            406   9.9e-15   53.9   4.7   1   1   3.1e-18   2.2e-14   52.8   3.3     4    65    42   101    39   101 0.95 Helix-turn-helix domain of transposase family ISL3
AMNp_N               PF10423.4    160 seq38_BIOID50635     -            490   8.4e-51  171.6   0.1   1   1   1.8e-54   1.2e-50  171.0   0.1     2   158    18   176    17   178 0.96 Bacterial AMP nucleoside phosphorylase N-terminus
PNP_UDP_1            PF01048.15   234 seq38_BIOID50635     -            490   4.7e-20   71.4   0.0   1   1   1.1e-23   7.5e-20   70.7   0.0    33   200   268   435   235   458 0.83 Phosphorylase superfamily
rve                  PF00665.21   120 seq39_BIOID50635     -            237   3.7e-25   88.2   0.0   1   1   1.7e-28   5.7e-25   87.6   0.0     2   119    71   186    70   187 0.97 Integrase core domain
rve_3                PF13683.1     67 seq39_BIOID50635     -            237   7.2e-17   60.5   0.4   1   1   4.8e-20   1.7e-16   59.4   0.3     2    64   159   222   158   224 0.97 Integrase core domain
rve_2                PF13333.1     52 seq39_BIOID50635     -            237   1.1e-11   44.4   1.0   1   1   6.9e-15   2.3e-11   43.4   0.7     1    51   177   232   177   232 0.93 Integrase core domain
HTH_21               PF13276.1     60 seq39_BIOID50635     -            237   2.9e-08   33.4   2.7   1   1   2.4e-11   8.2e-08   32.0   1.9    16    59     5    47     2    48 0.91 HTH-like domain
ketoacyl-synt        PF00109.21   255 seq40_BIOID50635     -            413     6e-60  202.7   1.1   1   1   1.7e-63     6e-60  202.7   0.8     2   255     4   247     3   247 0.93 Beta-ketoacyl synthase, N-terminal domain
Ketoacyl-synt_C      PF02801.17   119 seq40_BIOID50635     -            413   2.5e-39  133.6   1.7   1   1   1.4e-42   4.7e-39  132.7   1.2     1   119   255   370   255   370 0.97 Beta-ketoacyl synthase, C-terminal domain
Thiolase_N           PF00108.18   264 seq40_BIOID50635     -            413   1.2e-06   27.6   0.1   1   1   8.7e-10     3e-06   26.3   0.0    80   120   156   196   145   216 0.93 Thiolase, N-terminal domain
Methyltrans_RNA      PF04452.9    225 seq41_BIOID50635     -            243   6.8e-74  247.6   0.0   1   1   5.6e-78   7.6e-74  247.5   0.0     3   225    20   237    18   237 0.98 RNA methyltransferase
Fapy_DNA_glyco       PF01149.19   116 seq42_BIOID50635     -            269   7.6e-31  106.7   0.0   1   1   2.7e-34   1.2e-30  106.1   0.0     1   115     2   114     2   115 0.96 Formamidopyrimidine-DNA glycosylase N-terminal domain
H2TH                 PF06831.9     93 seq42_BIOID50635     -            269     1e-29  101.9   0.0   1   1   3.7e-33   1.7e-29  101.2   0.0     1    89   129   217   129   220 0.97 Formamidopyrimidine-DNA glycosylase H2TH domain
zf-FPG_IleRS         PF06827.9     30 seq42_BIOID50635     -            269   7.2e-09   34.9   4.0   1   1     3e-12   1.4e-08   34.0   2.8     1    29   241   269   241   269 0.98 Zinc finger found in FPG and IleRS
BPD_transp_1         PF00528.17   185 seq44_BIOID50635     -            219   7.2e-26   90.7  16.2   1   1   7.3e-30   9.9e-26   90.2  11.2     1   184    33   217    33   218 0.95 Binding-protein-dependent transport system inner membrane component
DUF997               PF06196.7     80 seq45_BIOID50635     -             80     2e-31  107.1   1.1   1   1   1.6e-35   2.2e-31  107.0   0.8     2    78     7    78     6    80 0.97 Protein of unknown function (DUF997)
DUF2559              PF10832.3     54 seq47_BIOID50635     -             55   1.8e-37  126.7   3.2   1   1   1.4e-41     2e-37  126.6   2.2     1    54     2    55     2    55 0.99 Protein of unknown function (DUF2559)
2-Hacid_dh_C         PF02826.14   178 seq49_BIOID50635     -            328   1.3e-62  209.9   0.0   1   1   4.9e-66   2.3e-62  209.2   0.0     1   178   112   291   112   291 0.97 D-isomer specific 2-hydroxyacid dehydrogenase, NAD binding domain
2-Hacid_dh           PF00389.25   133 seq49_BIOID50635     -            328   2.3e-31  107.8   0.1   1   1   5.9e-35   2.7e-31  107.6   0.1     1   133     9   323     9   323 0.97 D-isomer specific 2-hydroxyacid dehydrogenase, catalytic domain
NAD_binding_2        PF03446.10   162 seq49_BIOID50635     -            328   3.1e-05   23.8   0.1   1   1     3e-08   0.00014   21.7   0.0     2   116   150   263   149   271 0.85 NAD binding domain of 6-phosphogluconate dehydrogenase
FBPase_glpX          PF03320.8    309 seq50_BIOID50635     -            336  5.5e-135  448.8   7.6   1   1  4.6e-139  6.2e-135  448.6   5.3     2   309     3   322     2   322 0.99 Bacterial fructose-1,6-bisphosphatase, glpX-encoded
HMGL-like            PF00682.14   237 seq52_BIOID50635     -            523     3e-91  305.1   3.0   1   1   7.2e-95   4.9e-91  304.4   2.1     1   236    13   251    13   252 0.99 HMGL-like
LeuA_dimer           PF08502.5    133 seq52_BIOID50635     -            523     4e-39  133.3   0.3   1   1   1.3e-42   8.7e-39  132.2   0.2     1   133   369   500   369   500 0.98 LeuA allosteric (dimerisation) domain
Transgly             PF00912.17   178 seq54_BIOID50635     -            727   4.4e-54  182.3   0.0   1   1   1.3e-57   5.9e-54  181.9   0.0    10   177    17   183     6   184 0.94 Transglycosylase
BiPBP_C              PF06832.7     90 seq54_BIOID50635     -            727   2.4e-18   65.6   0.1   1   1     2e-21   9.3e-18   63.8   0.0     6    90   643   724   638   724 0.96 Penicillin-Binding Protein C-terminus Family
Transpeptidase       PF00905.17   304 seq54_BIOID50635     -            727     1e-13   50.8   0.0   1   1   4.4e-17     2e-13   49.9   0.0     5   282   262   492   258   505 0.84 Penicillin binding protein transpeptidase domain
PseudoU_synth_2      PF00849.17   164 seq55_BIOID50635     -            319   2.6e-30  105.3   0.1   1   1   6.1e-34   4.2e-30  104.6   0.0     1   163   101   249   101   250 0.90 RNA pseudouridylate synthase
S4                   PF01479.20    48 seq55_BIOID50635     -            319   1.7e-10   40.0   0.2   1   1   4.7e-14   3.2e-10   39.1   0.2     1    48    20    66    20    66 0.96 S4 domain
Y1_Tnp               PF01797.11   121 seq56_BIOID50635     -            173   5.1e-36  123.0   0.3   1   1   4.6e-40   6.3e-36  122.7   0.2     2   121    33   150    32   150 0.98 Transposase IS200 like
TPP_enzyme_N         PF02776.13   172 seq58_BIOID50635     -            562   3.2e-59  199.1   0.1   1   1   2.1e-62   9.8e-59  197.5   0.0     2   168    14   179    13   183 0.98 Thiamine pyrophosphate enzyme, N-terminal TPP binding domain
TPP_enzyme_C         PF02775.16   153 seq58_BIOID50635     -            562   1.7e-48  163.9   0.1   1   1     1e-51   4.6e-48  162.5   0.1     1   153   390   538   390   538 0.97 Thiamine pyrophosphate enzyme, C-terminal TPP binding domain
TPP_enzyme_M         PF00205.17   137 seq58_BIOID50635     -            562   2.6e-43  146.9   1.4   1   1   2.8e-46   1.3e-42  144.6   0.3     1   137   201   334   201   334 0.98 Thiamine pyrophosphate enzyme, central domain
DUF937               PF06078.6    137 seq59_BIOID50635     -            132   7.2e-19   68.2   6.3   1   1   6.6e-23   9.1e-19   67.9   4.3    41   137     6   107     1   107 0.84 Bacterial protein of unknown function (DUF937)
DUF987               PF06174.6     66 seq60_BIOID50635     -             73   4.2e-41  138.1   0.2   1   1   3.4e-45   4.7e-41  138.0   0.1     1    66     1    66     1    66 0.99 Protein of unknown function (DUF987)
DDE_Tnp_1            PF01609.16   211 seq63_BIOID50635     -            402   1.4e-24   86.7   0.0   1   1   1.6e-28   2.2e-24   86.1   0.0     4   208    91   328    88   331 0.93 Transposase DDE domain
Sod_Fe_C             PF02777.13   106 seq67_BIOID50635     -            193   1.9e-45  152.9   1.9   1   1   1.5e-48     1e-44  150.5   0.1     1   105    87   190    87   191 0.98 Iron/manganese superoxide dismutases, C-terminal domain
Sod_Fe_N             PF00081.17    82 seq67_BIOID50635     -            193     3e-35  120.2   0.6   1   1   7.4e-39   5.1e-35  119.5   0.4     1    82     2    82     2    82 0.98 Iron/manganese superoxide dismutases, alpha-hairpin domain
RVT_1                PF00078.22   214 seq68_BIOID50635     -            179   5.9e-08   32.2   0.0   1   1   5.4e-11   7.3e-07   28.6   0.0     1    95   110   177   110   179 0.89 Reverse transcriptase (RNA-dependent DNA polymerase)
HTH_Tnp_1            PF01527.15    76 seq70_BIOID50635     -            141   3.7e-18   65.1   0.5   1   1   1.3e-21     6e-18   64.4   0.1     3    49    10    61     8    94 0.77 Transposase
HTH_28               PF13518.1     52 seq70_BIOID50635     -            141   2.5e-05   24.0   0.1   1   1     1e-08   4.6e-05   23.1   0.0     1    41    18    59    18    64 0.94 Helix-turn-helix domain
PAS_6                PF08348.6    118 seq71_BIOID50635     -            244   2.2e-39  133.5   0.1   1   1     6e-43   4.1e-39  132.6   0.1     1   114    32   144    32   148 0.96 YheO-like PAS domain
HTH_22               PF13309.1     64 seq71_BIOID50635     -            244   1.4e-21   75.8   0.4   1   1   3.4e-25   2.3e-21   75.1   0.3     1    64   169   232   169   232 0.98 HTH domain
hemP                 PF10636.4     38 seq72_BIOID50635     -             63   2.7e-16   58.7   1.9   1   1     9e-20   1.2e-15   56.6   0.9     1    38    26    63    26    63 0.98 Hemin uptake protein hemP
DUF1479              PF07350.7    416 seq73_BIOID50635     -            421  1.2e-144  481.8   0.0   1   1    1e-148  1.4e-144  481.5   0.0     5   416    16   419     9   419 0.99 Protein of unknown function (DUF1479)
Zn_peptidase         PF04228.8    292 seq74_BIOID50635     -            287  6.2e-140  465.3   1.1   1   1  5.1e-144    7e-140  465.1   0.8     1   292     1   283     1   283 0.99 Putative neutral zinc metallopeptidase
rve                  PF00665.21   120 seq75_BIOID50635     -            117   6.3e-12   45.5   0.0   1   1   1.5e-15     1e-11   44.8   0.0    58   120     3    65     1    65 0.93 Integrase core domain
rve_3                PF13683.1     67 seq75_BIOID50635     -            117   8.6e-10   37.8   0.0   1   1   1.7e-13   1.1e-09   37.5   0.0     2    67    37   103    36   103 0.95 Integrase core domain
Hexapep              PF00132.19    36 seq76_BIOID50635     -            256     4e-19   67.0   6.7   1   3   1.4e-09   1.8e-05   23.8   0.0     2    36    85   119    84   119 0.96 Bacterial transferase hexapeptide (six repeats)
Hexapep              PF00132.19    36 seq76_BIOID50635     -            256     4e-19   67.0   6.7   2   3   1.9e-10   2.6e-06   26.5   0.7     3    33   154   183   152   184 0.94 Bacterial transferase hexapeptide (six repeats)
Hexapep              PF00132.19    36 seq76_BIOID50635     -            256     4e-19   67.0   6.7   3   3   1.5e-11   2.1e-07   30.0   0.6     1    34   169   202   169   204 0.95 Bacterial transferase hexapeptide (six repeats)
Trns_repr_metal      PF02583.12    85 seq77_BIOID50635     -             98   3.6e-26   91.0   0.8   1   1     3e-30   4.1e-26   90.8   0.6     2    85    13    96    12    96 0.94 Metal-sensitive transcriptional repressor
Aconitase            PF00330.15   465 seq78_BIOID50635     -            891  2.1e-185  616.5   0.0   1   1  3.7e-189  2.6e-185  616.2   0.0     1   465    57   562    57   562 0.99 Aconitase family (aconitate hydratase)
Aconitase_C          PF00694.14   131 seq78_BIOID50635     -            891   8.3e-49  164.9   0.0   1   1   2.7e-52   1.8e-48  163.8   0.0     3   130   691   818   689   819 0.98 Aconitase C-terminal domain
WGR                  PF05406.10    81 seq79_BIOID50635     -            274   1.5e-14   53.5   0.7   1   1   1.9e-18   2.6e-14   52.7   0.5    11    78     4    68     1    71 0.91 WGR domain
Tautomerase          PF01361.16    60 seq81_BIOID50635     -             77   3.9e-14   51.8   0.0   1   1     4e-18   5.5e-14   51.3   0.0     1    51     2    53     2    55 0.98 Tautomerase enzyme
AA_permease          PF00324.16   479 seq82_BIOID50635     -            466  6.5e-122  407.1  48.3   1   1  1.1e-125  7.4e-122  406.9  33.5     1   476    18   455    18   458 0.98 Amino acid permease
AA_permease_2        PF13520.1    426 seq82_BIOID50635     -            466   1.1e-42  145.9  47.5   1   1     2e-46   1.4e-42  145.6  32.9     5   422    18   437    14   446 0.85 Amino acid permease
DNA_pol3_chi         PF04364.8    137 seq84_BIOID50635     -            147   5.2e-45  152.5   0.0   1   1   4.2e-49   5.8e-45  152.3   0.0     1   137     1   143     1   143 0.97 DNA polymerase III chi subunit, HolC
MobA_MobL            PF03389.10   216 seq85_BIOID50635     -            266   1.5e-34  119.1   0.7   1   1   1.6e-38   2.1e-34  118.6   0.5    42   211     1   177     1   181 0.91 MobA/MobL family
DAHP_synth_1         PF00793.15   272 seq86_BIOID50635     -            348  7.9e-103  342.7   0.0   1   1  6.9e-107  9.4e-103  342.4   0.0     8   270    39   336    24   338 0.97 DAHP synthetase I family
Thiolase_N           PF00108.18   264 seq87_BIOID50635     -            436   4.7e-66  222.3   0.5   1   1   1.4e-69   6.4e-66  221.9   0.3     3   264    14   288    12   288 0.97 Thiolase, N-terminal domain
Thiolase_C           PF02803.13   123 seq87_BIOID50635     -            436   5.9e-37  125.7   0.8   1   1   3.4e-40   1.5e-36  124.3   0.1     3   122   297   434   295   435 0.98 Thiolase, C-terminal domain
UDG                  PF03167.14   152 seq88_BIOID50635     -            168   6.4e-26   90.5   0.0   1   1   5.2e-30   7.1e-26   90.3   0.0     5   151     7   159     3   163 0.91 Uracil DNA glycosylase superfamily
DUF1287              PF06940.6    164 seq91_BIOID50635     -            205   2.1e-75  251.5   0.0   1   1   1.8e-79   2.4e-75  251.3   0.0     1   164    39   202    39   202 0.99 Domain of unknown function (DUF1287)
TetR_N               PF00440.18    47 seq93_BIOID50635     -            196   2.1e-18   65.5   0.1   1   1   6.1e-22   8.4e-18   63.6   0.0     1    47    16    62    16    62 0.98 Bacterial regulatory proteins, tetR family
Bax1-I               PF01027.15   205 seq94_BIOID50635     -            219   9.5e-40  136.2  32.5   1   1     8e-44   1.1e-39  136.0  22.5     2   205    19   213    18   213 0.86 Inhibitor of apoptosis-promoting Bax1
HTH_35               PF13693.1     78 seq96_BIOID50635     -             92   9.7e-38  127.7   0.2   1   1     8e-42   1.1e-37  127.5   0.1     1    78     7    85     7    85 0.98 Winged helix-turn-helix DNA-binding
DUF497               PF04365.8     80 seq98_BIOID50635     -             98   8.4e-27   92.7   0.7   1   1   7.1e-31   9.7e-27   92.6   0.5     1    80    10    92    10    92 0.96 Protein of unknown function (DUF497)
PDT                  PF00800.13   182 seq105_BIOID50635    -            386   9.1e-61  204.4   0.2   1   1     2e-64   1.3e-60  203.9   0.1     1   180   106   286   106   288 0.96 Prephenate dehydratase
CM_2                 PF01817.16    81 seq105_BIOID50635    -            386   1.9e-22   79.0   2.0   1   1   6.3e-26   4.3e-22   77.8   1.4     1    80    11    90    11    91 0.99 Chorismate mutase type II
Fic                  PF02661.13    97 seq106_BIOID50635    -            200   1.1e-14   54.7   0.1   1   1   1.5e-18     2e-14   53.9   0.0     6    96    58   152    55   153 0.96 Fic/DOC family
Ureidogly_hydro      PF04115.7    165 seq107_BIOID50635    -            160   1.7e-52  177.0   0.0   1   1   1.4e-56   1.9e-52  176.8   0.0     3   159     2   153     1   158 0.95 Ureidoglycolate hydrolase
Ribonuclease_3       PF00636.21   114 seq108_BIOID50635    -            226   5.6e-21   75.0   0.0   1   1   2.4e-24   1.6e-20   73.5   0.0     1   113    38   127    38   128 0.90 Ribonuclease III domain
dsrm                 PF00035.20    67 seq108_BIOID50635    -            226   8.7e-15   54.9   0.0   1   1   2.1e-18   1.5e-14   54.2   0.0     1    67   156   223   156   223 0.95 Double-stranded RNA binding motif
Glucosaminidase      PF01832.15   134 seq109_BIOID50635    -            323   9.4e-38  129.2   0.9   1   1   2.5e-41   1.7e-37  128.4   0.6     5   133   170   305   167   306 0.96 Mannosyl-glycoprotein endo-beta-N-acetylglucosaminidase
Rod-binding          PF10135.4     49 seq109_BIOID50635    -            323   9.2e-20   70.2   2.8   1   1   3.3e-23   2.2e-19   69.0   1.9     1    49    60   107    60   107 0.99 Rod binding protein
DUF340               PF03956.8    191 seq111_BIOID50635    -            299   2.7e-72  241.9  27.5   1   1   2.5e-73   3.5e-69  231.8  11.8     2   190   112   298   111   299 0.99 Membrane protein of unknown function (DUF340)
GST_N_3              PF13417.1     75 seq113_BIOID50635    -            202   5.7e-16   58.4   0.0   1   1   2.7e-19   9.2e-16   57.7   0.0     1    68     3    71     3    78 0.95 Glutathione S-transferase, N-terminal domain
GST_N_2              PF13409.1     70 seq113_BIOID50635    -            202   2.2e-10   40.2   0.0   1   1   1.1e-13   3.8e-10   39.5   0.0     2    68     9    71     8    72 0.92 Glutathione S-transferase, N-terminal domain
GST_C                PF00043.20    95 seq113_BIOID50635    -            202   1.3e-09   37.8   0.0   1   1   5.1e-13   1.7e-09   37.3   0.0     2    95    97   192    96   192 0.96 Glutathione S-transferase, C-terminal domain
GST_N                PF02798.15    76 seq113_BIOID50635    -            202   1.4e-06   28.3   0.0   1   1     1e-09   3.5e-06   26.9   0.0    11    75    11    71     2    71 0.87 Glutathione S-transferase, N-terminal domain
Aldedh               PF00171.17   462 seq114_BIOID50635    -            482  4.1e-175  582.4   0.1   1   1  3.4e-179  4.6e-175  582.2   0.1     1   461    19   477    19   478 0.99 Aldehyde dehydrogenase family
Hydrolase_3          PF08282.7    254 seq116_BIOID50635    -            271   8.9e-16   58.1   0.0   1   1   6.6e-18   4.5e-14   52.5   0.0     1   229    10   233    10   241 0.76 haloacid dehalogenase-like hydrolase
S6PP                 PF05116.8    247 seq116_BIOID50635    -            271   1.1e-07   31.3   0.0   1   1   7.6e-09   5.2e-05   22.5   0.0   119   245   144   267   119   268 0.76 Sucrose-6F-phosphate phosphohydrolase
Sigma70_r4_2         PF08281.7     54 seq118_BIOID50635    -            173   2.5e-15   55.5   0.4   1   1   1.5e-18   5.1e-15   54.5   0.0     2    54   112   164   111   164 0.97 Sigma-70, region 4
Sigma70_r2           PF04542.9     71 seq118_BIOID50635    -            173   8.4e-12   44.4   0.2   1   1   3.6e-15   1.2e-11   43.9   0.1     1    69    16    81    16    83 0.90 Sigma-70 region 2
Sigma70_r4           PF04545.11    50 seq118_BIOID50635    -            173   7.6e-08   31.4   0.0   1   1   4.6e-11   1.6e-07   30.4   0.0     2    47   118   163   117   164 0.95 Sigma-70, region 4
Sigma70_ECF          PF07638.6    185 seq118_BIOID50635    -            173     4e-05   23.2   0.1   1   1   2.7e-08   9.1e-05   22.0   0.1    53   172    42   157    11   164 0.76 ECF sigma factor
Peripla_BP_3         PF13377.1    160 seq120_BIOID50635    -            343   3.1e-37  127.9   0.6   1   1   2.1e-40     7e-37  126.7   0.1     2   160   169   329   168   329 0.92 Periplasmic binding protein-like domain
Peripla_BP_1         PF00532.16   279 seq120_BIOID50635    -            343   7.5e-28   97.4   0.0   1   1   2.9e-31     1e-27   96.9   0.0     2   240    60   296    59   309 0.83 Periplasmic binding proteins and sugar binding domain of LacI family
LacI                 PF00356.16    46 seq120_BIOID50635    -            343   3.6e-21   74.3   1.8   1   1   3.4e-24   1.2e-20   72.7   0.8     1    46     3    48     3    48 0.99 Bacterial regulatory proteins, lacI family
Peripla_BP_4         PF13407.1    258 seq120_BIOID50635    -            343   1.6e-12   47.1   0.0   1   1   1.4e-15   4.7e-12   45.7   0.0     1   256    62   309    62   311 0.83 Periplasmic binding protein domain
NQR2_RnfD_RnfE       PF03116.10   314 seq121_BIOID50635    -            352  1.2e-121  405.6  16.1   1   1  9.8e-126  1.3e-121  405.4  11.1     3   314     4   350     2   350 0.93 NQR2, RnfD, RnfE family
LPP                  PF04728.8     11 seq122_BIOID50635    -             78   5.8e-11   41.3  16.8   1   2   4.2e-10   5.8e-06   25.7   1.0     1    11    24    34    24    34 0.99 Repeated sequence found in lipoprotein LPP
LPP                  PF04728.8     11 seq122_BIOID50635    -             78   5.8e-11   41.3  16.8   2   2   6.3e-10   8.6e-06   25.1   2.1     1    11    38    48    38    48 0.99 Repeated sequence found in lipoprotein LPP
Ribosomal_S30AE      PF02482.14    94 seq123_BIOID50635    -            113   3.8e-29  100.7   0.1   1   1   3.5e-33   4.8e-29  100.4   0.1     2    92     3    93     2    95 0.97 Sigma 54 modulation protein / S30EA ribosomal protein
MFS_1                PF07690.11   354 seq124_BIOID50635    -            413   1.2e-32  112.9  44.4   1   1   1.7e-36   1.2e-32  112.9  30.8     6   348    26   358    20   367 0.79 Major Facilitator Superfamily
Sugar_tr             PF00083.19   451 seq124_BIOID50635    -            413   8.6e-08   31.0  14.9   1   1   1.3e-11   8.6e-08   31.0  10.3    49   216    54   213    22   221 0.91 Sugar (and other) transporter
Sugar_tr             PF00083.19   451 seq125_BIOID50635    -            432   7.5e-39  133.4  36.5   1   2   1.4e-31   6.5e-28   97.3   6.4     3   194    24   221    22   223 0.90 Sugar (and other) transporter
Sugar_tr             PF00083.19   451 seq125_BIOID50635    -            432   7.5e-39  133.4  36.5   2   2   1.2e-15   5.6e-12   44.8  12.3   225   433   223   421   215   431 0.69 Sugar (and other) transporter
MFS_1                PF07690.11   354 seq125_BIOID50635    -            432   3.5e-29  101.5  51.5   1   1     5e-30   2.3e-26   92.3  22.6    32   347    63   382    30   389 0.78 Major Facilitator Superfamily
MFS_2                PF13347.1    427 seq125_BIOID50635    -            432   7.4e-07   27.7  22.2   1   1   1.6e-10   7.4e-07   27.7  15.4    53   337    75   359    38   368 0.73 MFS/sugar transport protein
Chorismate_bind      PF00425.13   257 seq126_BIOID50635    -            391   2.1e-68  230.3   0.0   1   1   1.8e-72   2.5e-68  230.0   0.0     2   257   126   380   125   380 0.97 chorismate binding enzyme
SSF                  PF00474.12   406 seq130_BIOID50635    -            483  8.8e-143  475.6  29.8   1   1  7.9e-147  1.1e-142  475.3  20.6     1   406    36   432    36   432 1.00 Sodium:solute symporter family
Pyr_redox_2          PF07992.9    200 seq131_BIOID50635    -            443   1.9e-33  115.9   0.0   1   1   1.7e-36   4.6e-33  114.6   0.0     1   197    16   327    16   329 0.91 Pyridine nucleotide-disulphide oxidoreductase
Pyr_redox            PF00070.22    80 seq131_BIOID50635    -            443   2.3e-19   69.4   3.6   1   1     1e-15   2.8e-12   46.7   0.4     1    68   181   263   181   273 0.91 Pyridine nucleotide-disulphide oxidoreductase
DAO                  PF01266.19   358 seq131_BIOID50635    -            443   2.6e-11   42.9  10.1   1   1   1.2e-09   3.2e-06   26.1   0.0   146   236   234   317   222   345 0.81 FAD dependent oxidoreductase
Trp_Tyr_perm         PF03222.8    394 seq135_BIOID50635    -            423   6.1e-06   25.1  35.8   1   1   7.6e-10     1e-05   24.4  24.8     7   374    21   404    17   416 0.76 Tryptophan/tyrosine permease family
KGG                  PF10685.4     23 seq139_BIOID50635    -             59     5e-20   70.8  18.4   1   2   2.5e-14   3.4e-10   39.4   4.3     1    23    10    31    10    31 0.98 Stress-induced bacterial acidophilic repeat motif
KGG                  PF10685.4     23 seq139_BIOID50635    -             59     5e-20   70.8  18.4   2   2   1.1e-13   1.4e-09   37.4   3.0     1    23    32    53    32    53 0.98 Stress-induced bacterial acidophilic repeat motif
OprD                 PF03573.8    391 seq140_BIOID50635    -            468   2.2e-25   89.1  12.3   1   1     2e-29   2.8e-25   88.8   8.5     1   365    33   431    33   443 0.83 outer membrane porin, OprD family
Porin_1              PF00267.16   337 seq142_BIOID50635    -            357    2e-122  408.5  31.1   1   1  3.3e-126  2.3e-122  408.3  21.5     1   337    27   357    27   357 0.96 Gram-negative porin
Porin_4              PF13609.1    311 seq142_BIOID50635    -            357   2.3e-19   69.9  40.3   1   1   3.4e-23   2.3e-19   69.9  28.0     6   306    12   331     6   339 0.78 Gram-negative porin
Rep_3                PF01051.16   218 seq145_BIOID50635    -            335   1.1e-52  178.5   3.3   1   1   1.1e-56   1.5e-52  178.2   2.3     4   218    17   247    14   247 0.89 Initiator Replication protein
DUF957               PF06117.6     65 seq148_BIOID50635    -             80   3.1e-34  116.2   0.1   1   1   2.6e-38   3.6e-34  116.0   0.1     1    65    16    80    16    80 0.99 Enterobacterial protein of unknown function (DUF957)
Nuc_H_symport        PF03825.11   400 seq149_BIOID50635    -            418    3e-189  628.7  40.8   1   1  4.9e-193  3.4e-189  628.5  28.3     1   399     1   406     1   407 1.00 Nucleoside H+ symporter
MFS_1                PF07690.11   354 seq149_BIOID50635    -            418   2.4e-11   42.8  55.9   1   1   2.1e-12   1.5e-08   33.7  12.3    33   173   252   402   241   416 0.83 Major Facilitator Superfamily
Replicase            PF03090.12   137 seq150_BIOID50635    -            304   3.3e-51  172.6   0.1   1   1   7.6e-55   5.2e-51  171.9   0.1     2   137    25   158    24   158 0.99 Replicase family
PriCT_1              PF08708.6     72 seq150_BIOID50635    -            304   3.7e-23   81.0   0.3   1   1   1.5e-26   1.1e-22   79.5   0.1     4    72   166   238   163   238 0.95 Primase C terminal 1 (PriCT-1)
PTS_EIIC             PF02378.13   321 seq153_BIOID50635    -            523     7e-65  218.8  40.7   1   1     1e-68     7e-65  218.8  28.2     1   321    19   357    19   357 0.92 Phosphotransferase system, EIIC
PTS_EIIB             PF00367.15    35 seq153_BIOID50635    -            523   1.2e-15   56.3   0.4   1   1   3.2e-19   2.2e-15   55.4   0.3     4    35   453   484   451   484 0.96 phosphotransferase system, EIIB
GerE                 PF00196.14    58 seq154_BIOID50635    -            210   1.9e-05   23.7   0.0   1   1   2.3e-09   3.2e-05   23.0   0.0     2    47   150   195   149   197 0.96 Bacterial regulatory proteins, luxR family
PIG-L                PF02585.12   128 seq156_BIOID50635    -            223   1.4e-24   86.9   1.4   1   1   1.6e-28   2.2e-24   86.2   1.0     1   127    20   141    20   142 0.94 GlcNAc-PI de-N-acetylase
Trp_Tyr_perm         PF03222.8    394 seq158_BIOID50635    -            403  7.8e-144  479.2  31.1   1   1  1.3e-147  8.8e-144  479.0  21.6     2   393     2   390     1   391 0.99 Tryptophan/tyrosine permease family
Aa_trans             PF01490.13   410 seq158_BIOID50635    -            403   9.7e-11   40.6  21.5   1   1   1.4e-14   9.7e-11   40.6  14.9     6   249     6   237     1   239 0.83 Transmembrane amino acid transporter protein
ADH_N                PF08240.7    109 seq163_BIOID50635    -            369   1.1e-28   99.0   2.4   1   1   1.6e-32   1.1e-28   99.0   1.7     2   108    28   154    27   155 0.91 Alcohol dehydrogenase GroES-like domain
ADH_zinc_N           PF00107.21   130 seq163_BIOID50635    -            369   8.1e-20   70.5   0.1   1   1     2e-23   1.4e-19   69.8   0.1     1   128   197   330   197   332 0.88 Zinc-binding dehydrogenase
Caps_assemb_Wzi      PF14052.1    443 seq164_BIOID50635    -            504  1.1e-106  357.2  22.1   1   1    9e-111  1.2e-106  357.1  15.3     1   442    64   499    64   500 0.93 Capsule assembly protein Wzi
DUF4415              PF14384.1     62 seq165_BIOID50635    -            100   3.8e-18   65.2   0.1   1   1   4.3e-22   5.8e-18   64.6   0.1     1    62    37    93    37    93 0.96 Domain of unknown function (DUF4415)
MMR_HSR1             PF01926.18   114 seq166_BIOID50635    -            210   5.6e-18   64.8   0.0   1   1   2.1e-21   7.3e-18   64.5   0.0     1   114    28   146    28   165 0.86 50S ribosome-binding GTPase
FeoB_N               PF02421.13   189 seq166_BIOID50635    -            210   4.6e-06   25.8   0.1   1   1   2.5e-09   8.4e-06   25.0   0.1     1   163    27   200    27   208 0.72 Ferrous iron transport protein B
AICARFT_IMPCHas      PF01808.13   315 seq167_BIOID50635    -            529  1.1e-146  487.7   4.5   1   1  2.1e-150  1.4e-146  487.4   3.1     1   315   137   461   137   461 0.99 AICARFT/IMPCHase bienzyme
MGS                  PF02142.17    95 seq167_BIOID50635    -            529   5.8e-32  109.3   0.0   1   1   1.9e-35   1.3e-31  108.2   0.0     1    95    19   132    19   132 0.99 MGS-like domain
DUF883               PF05957.8     94 seq168_BIOID50635    -            113   6.8e-27   93.5   1.2   1   1   5.9e-31   8.1e-27   93.3   0.9     1    94    19   111    19   111 0.97 Bacterial protein of unknown function (DUF883)
tRNA-synt_1c         PF00749.16   314 seq169_BIOID50635    -            471  5.1e-126  419.4   0.0   1   1  5.9e-130  8.1e-126  418.8   0.0     1   314     2   305     2   305 0.99 tRNA synthetases class I (E and Q), catalytic domain
Relaxase             PF03432.9    242 seq173_BIOID50635    -            409   6.6e-11   41.9   0.5   1   1   4.8e-15   6.6e-11   41.9   0.3    48   159   118   236    74   293 0.79 Relaxase/Mobilisation nuclease domain
BPD_transp_1         PF00528.17   185 seq174_BIOID50635    -            536   9.9e-17   60.9  21.7   1   2   1.4e-15     2e-11   43.6   6.8     5   181    74   266    70   273 0.83 Binding-protein-dependent transport system inner membrane component
BPD_transp_1         PF00528.17   185 seq174_BIOID50635    -            536   9.9e-17   60.9  21.7   2   2   8.3e-12   1.1e-07   31.4   2.7    22   172   373   523   359   532 0.81 Binding-protein-dependent transport system inner membrane component
Phage_H_T_join       PF05521.6     95 seq176_BIOID50635    -            110   2.2e-32  111.0   0.1   1   1   1.8e-36   2.5e-32  110.9   0.1     1    95     7   103     7   103 0.96 Phage head-tail joining protein
RNase_T              PF00929.19   164 seq177_BIOID50635    -            215   9.4e-37  126.7   0.1   1   1   7.9e-41   1.1e-36  126.5   0.0     1   164    20   194    20   194 0.96 Exonuclease
Porin_1              PF00267.16   337 seq179_BIOID50635    -            362  5.3e-128  426.8  27.9   1   1  8.8e-132    6e-128  426.7  19.3     1   337    28   362    28   362 0.97 Gram-negative porin
Porin_4              PF13609.1    311 seq179_BIOID50635    -            362   2.2e-18   66.7  44.5   1   1   6.1e-22   4.1e-18   65.8  30.9     6   303    13   335     7   362 0.73 Gram-negative porin
Oxidored_q4          PF00507.14   102 seq180_BIOID50635    -            147   7.6e-27   92.9   1.1   1   1   5.5e-31   7.6e-27   92.9   0.8     2   102    26   125    25   125 0.95 NADH-ubiquinone/plastoquinone oxidoreductase, chain 3
DUF4222              PF13973.1     53 seq182_BIOID50635    -             63   3.8e-23   80.5   0.0   1   1   3.1e-27   4.2e-23   80.3   0.0     1    51     6    56     6    58 0.96 Domain of unknown function (DUF4222)
DUF2057              PF09829.4    189 seq183_BIOID50635    -            220     8e-48  162.4   0.0   1   1   6.7e-52   9.1e-48  162.3   0.0     2   189    22   213    21   213 0.98 Uncharacterized protein conserved in bacteria (DUF2057)
tRNA-synt_1          PF00133.17   601 seq184_BIOID50635    -            951  2.6e-227  755.5   0.6   1   1  4.8e-230  1.3e-226  753.1   0.4     2   601    14   631    13   631 0.97 tRNA synthetases class I (I, L, M and V)
Anticodon_1          PF08264.8    153 seq184_BIOID50635    -            951   1.1e-42  145.2   0.0   1   1   9.7e-46   2.7e-42  144.0   0.0     1   151   674   824   674   826 0.90 Anticodon-binding domain of tRNA
tRNA-synt_1g         PF09334.6    391 seq184_BIOID50635    -            951   6.8e-19   67.6   0.2   1   1   3.6e-11   9.9e-08   30.9   0.1     5   125    39   178    35   209 0.62 tRNA synthetases class I (M)
Val_tRNA-synt_C      PF10458.4     66 seq184_BIOID50635    -            951   2.1e-17   62.8   6.2   1   1   1.7e-20   4.8e-17   61.6   4.3     3    61   886   944   884   949 0.95 Valyl tRNA synthetase tRNA binding arm
tRNA-synt_1_2        PF13603.1    185 seq184_BIOID50635    -            951   2.4e-09   36.6   0.0   1   1   4.4e-10   1.2e-06   27.8   0.0    86   161   247   319   243   348 0.76 Leucyl-tRNA synthetase, Domain 2
Sulfatase            PF00884.18   379 seq185_BIOID50635    -            551   5.8e-98  328.2   2.0   1   1  1.5e-101   6.8e-98  328.0   1.4     1   377    86   514    86   516 0.96 Sulfatase
DUF4222              PF13973.1     53 seq187_BIOID50635    -             63   2.2e-21   74.8   0.0   1   1   1.8e-25   2.4e-21   74.7   0.0     1    51     6    56     6    58 0.96 Domain of unknown function (DUF4222)
DUF892               PF05974.7    159 seq188_BIOID50635    -            173   2.9e-56  189.5  14.5   1   1   2.4e-60   3.3e-56  189.3  10.1     1   159    12   170    12   170 0.98 Domain of unknown function (DUF892)
Hydrolase_3          PF08282.7    254 seq192_BIOID50635    -            270   3.9e-68  229.6   0.0   1   1   9.6e-72   4.4e-68  229.5   0.0     1   254     6   264     6   264 0.95 haloacid dehalogenase-like hydrolase
S6PP                 PF05116.8    247 seq192_BIOID50635    -            270   5.4e-16   58.5   0.0   1   2   4.5e-09     2e-05   23.8   0.0     3    79     4    82     2   144 0.79 Sucrose-6F-phosphate phosphohydrolase
S6PP                 PF05116.8    247 seq192_BIOID50635    -            270   5.4e-16   58.5   0.0   2   2     8e-12   3.6e-08   32.8   0.0   144   214   175   244   155   268 0.80 Sucrose-6F-phosphate phosphohydrolase
Hydrolase            PF00702.21   204 seq192_BIOID50635    -            270   9.2e-09   36.0   1.3   1   1     1e-11   4.6e-08   33.7   0.9     1   204     3   232     3   232 0.60 haloacid dehalogenase-like hydrolase
G_glu_transpept      PF01019.16   510 seq193_BIOID50635    -            545  6.9e-176  585.5   0.4   1   1  6.2e-180  8.5e-176  585.2   0.3     2   463    64   529    63   536 0.98 Gamma-glutamyltranspeptidase
ClpS                 PF02617.12    82 seq194_BIOID50635    -            106   8.1e-35  118.3   0.1   1   1     7e-39   9.6e-35  118.0   0.1     2    82    23   103    22   103 0.98 ATP-dependent Clp protease adaptor protein ClpS
Methyltransf_27      PF13708.1    194 seq195_BIOID50635    -            312     2e-75  252.4   0.1   1   1     2e-79   2.7e-75  252.0   0.1     2   194   118   310   117   310 0.99 Methyltransferase domain
DUF1656              PF07869.7     58 seq201_BIOID50635    -             78   3.3e-18   65.1   9.6   1   1   2.4e-22   3.3e-18   65.1   6.7     3    57    16    70    14    72 0.95 Protein of unknown function (DUF1656)
UPF0047              PF01894.12   118 seq202_BIOID50635    -            138   4.5e-39  132.8   0.0   1   1   3.7e-43   5.1e-39  132.6   0.0     1   117    17   135    17   136 0.97 Uncharacterised protein family UPF0047
MarR                 PF01047.17    59 seq204_BIOID50635    -            176   1.4e-17   63.0   0.5   1   1   4.3e-20     2e-16   59.3   0.0     1    58    62   121    62   122 0.97 MarR family
MarR_2               PF12802.2     62 seq204_BIOID50635    -            176   1.1e-11   44.0   0.0   1   1     4e-15   1.8e-11   43.3   0.0     1    62    60   121    60   121 0.98 MarR family
HTH_27               PF13463.1     68 seq204_BIOID50635    -            176   5.1e-06   26.5   0.1   1   1   2.9e-09   1.3e-05   25.2   0.0     7    68    68   130    62   130 0.86 Winged helix DNA-binding domain
AAA_32               PF13654.1    509 seq205_BIOID50635    -            586   5.5e-18   64.8   0.0   1   1   1.1e-21   7.5e-18   64.3   0.0   322   469   140   286    68   322 0.85 AAA domain
Lon_C                PF05362.8    205 seq205_BIOID50635    -            586   2.2e-10   40.1   0.0   1   1     5e-14   3.4e-10   39.4   0.0   108   203   435   541   431   543 0.81 Lon protease (S16) C-terminal proteolytic domain
RVT_1                PF00078.22   214 seq206_BIOID50635    -            173   1.6e-18   66.7   0.0   1   1     4e-22   2.8e-18   65.9   0.0   119   213     7    96     2    97 0.93 Reverse transcriptase (RNA-dependent DNA polymerase)
GIIM                 PF08388.6     80 seq206_BIOID50635    -            173   3.3e-13   49.1   0.3   1   1   9.3e-17   6.3e-13   48.2   0.0     2    62   113   172   112   173 0.95 Group II intron, maturase-specific domain
Usher                PF00577.15   552 seq207_BIOID50635    -            863  1.4e-207  690.7  29.9   1   1    3e-211  1.4e-207  690.7  20.7     1   552   231   773   231   773 0.99 Type VII secretion system (T7SS), usher protein
PapC_N               PF13954.1    146 seq207_BIOID50635    -            863   1.6e-47  160.6   0.1   1   1   7.7e-51   3.5e-47  159.5   0.1     1   146    68   217    68   217 0.98 PapC N-terminal domain
PapC_C               PF13953.1     68 seq207_BIOID50635    -            863   5.2e-21   73.9   0.1   1   1   2.6e-24   1.2e-20   72.8   0.1     2    67   784   850   783   851 0.95 PapC C-terminal domain
ABC_tran             PF00005.22   118 seq210_BIOID50635    -            240   1.8e-26   92.6   0.0   1   1   9.7e-30   2.6e-26   92.1   0.0     1   118    41   165    41   165 0.89 ABC transporter
AAA_21               PF13304.1    303 seq210_BIOID50635    -            240   3.9e-15   56.4   0.0   1   1   1.4e-10   3.9e-07   30.2   0.0   234   298   134   195   130   198 0.95 AAA domain
Response_reg         PF00072.19   112 seq211_BIOID50635    -            239   2.6e-29  101.3   0.0   1   1   5.4e-33   3.7e-29  100.8   0.0     1   111     7   116     7   117 0.99 Response regulator receiver domain
Trans_reg_C          PF00486.23    77 seq211_BIOID50635    -            239   5.2e-23   80.6   0.0   1   1   2.1e-26   1.4e-22   79.2   0.0     2    77   157   232   156   232 0.98 Transcriptional regulatory protein, C terminal
EIID-AGA             PF03613.9    264 seq212_BIOID50635    -            263   9.2e-93  309.8   4.6   1   1   7.5e-97     1e-92  309.7   3.2     2   264     4   263     3   263 0.97 PTS system mannose/fructose/sorbose family IID component
FMN_red              PF03358.10   152 seq213_BIOID50635    -            198   8.1e-15   54.5   0.0   1   1   3.1e-18   1.1e-14   54.1   0.0    14   144    13   143     2   149 0.85 NADPH-dependent FMN reductase
Flavodoxin_1         PF00258.20   143 seq213_BIOID50635    -            198   2.8e-11   43.4   0.1   1   1   1.4e-14   4.8e-11   42.7   0.0     1   138     6   130     6   135 0.81 Flavodoxin
Flavodoxin_2         PF02525.12   199 seq213_BIOID50635    -            198     1e-05   25.0   0.0   1   1   3.9e-09   1.3e-05   24.6   0.0     2   138     3   117     2   147 0.74 Flavodoxin-like fold
YmgB                 PF10798.3     61 seq214_BIOID50635    -             97   1.1e-07   31.4   1.4   1   1   1.1e-11   1.5e-07   31.0   0.9     3    61    40    97    38    97 0.94 Biofilm development protein YmgB/AriR
LysR_substrate       PF03466.15   209 seq215_BIOID50635    -            302   6.4e-33  113.5   0.0   1   1   1.2e-36   8.5e-33  113.1   0.0     4   206    91   290    88   292 0.96 LysR substrate binding domain
HTH_1                PF00126.22    60 seq215_BIOID50635    -            302   1.2e-19   69.6   0.6   1   1     4e-23   2.7e-19   68.5   0.4     3    59     7    63     5    64 0.96 Bacterial regulatory helix-turn-helix protein, lysR family
Nterm_IS4            PF13006.2     98 seq216_BIOID50635    -            442   1.5e-31  108.2   0.1   1   1     6e-35   4.1e-31  106.7   0.1     3    97    17   109    15   110 0.97 Insertion element 4 transposase N-terminal
DDE_Tnp_1            PF01609.16   211 seq216_BIOID50635    -            442   6.8e-27   94.2   0.0   1   1   1.4e-30   9.2e-27   93.8   0.0     4   211   127   352   124   352 0.85 Transposase DDE domain
MTS                  PF05175.9    170 seq217_BIOID50635    -            310   1.2e-20   73.4   0.0   1   1   1.5e-23   1.9e-20   72.8   0.0    31   138   132   260   124   273 0.92 Methyltransferase small domain
Methyltransf_26      PF13659.1    117 seq217_BIOID50635    -            310     6e-19   68.0   0.0   1   1     8e-22   9.9e-19   67.3   0.0     2   116   134   263   133   264 0.92 Methyltransferase domain
Methyltransf_31      PF13847.1    152 seq217_BIOID50635    -            310   3.2e-16   59.1   0.0   1   1   4.4e-19   5.5e-16   58.3   0.0     2   118   131   270   130   294 0.80 Methyltransferase domain
Methyltransf_18      PF12847.2    112 seq217_BIOID50635    -            310   5.5e-13   49.3   0.0   1   1   8.6e-16   1.1e-12   48.4   0.0     3   110   134   261   132   263 0.82 Methyltransferase domain
PrmA                 PF06325.8    295 seq217_BIOID50635    -            310   1.7e-08   33.8   0.0   1   1     2e-11   2.5e-08   33.2   0.0   159   232   130   207   124   208 0.84 Ribosomal protein L11 methyltransferase (PrmA)
Methyltransf_25      PF13649.1    101 seq217_BIOID50635    -            310   1.1e-07   31.9   0.0   1   1   1.9e-10   2.3e-07   30.9   0.0     1    73   136   206   136   256 0.90 Methyltransferase domain
UPF0020              PF01170.13   180 seq217_BIOID50635    -            310   1.6e-06   27.7   0.0   1   1   2.2e-09   2.7e-06   26.9   0.0    30   117   134   211   123   218 0.85 Putative RNA methylase family UPF0020
Methyltransf_15      PF09445.5    164 seq217_BIOID50635    -            310   2.4e-06   27.1   0.0   1   1   2.9e-09   3.6e-06   26.5   0.0     3    79   135   209   133   214 0.92 RNA cap guanine-N2 methyltransferase
Met_10               PF02475.11   200 seq217_BIOID50635    -            310   4.6e-06   26.2   0.0   1   1   6.3e-09   7.8e-06   25.4   0.0   100   179   131   210   122   222 0.91 Met-10+ like-protein
Ubie_methyltran      PF01209.13   233 seq217_BIOID50635    -            310   4.7e-05   22.5   0.0   1   1     6e-08   7.4e-05   21.8   0.0    45    98   130   182   121   196 0.88 ubiE/COQ5 methyltransferase family
Cons_hypoth95        PF03602.10   183 seq217_BIOID50635    -            310   8.8e-05   21.8   0.0   1   1   1.2e-07   0.00014   21.1   0.0    42   128   132   214   116   227 0.80 Conserved hypothetical protein 95
Phage_TAC            PF06222.6    127 seq218_BIOID50635    -            126   5.6e-57  190.6   0.3   1   1   4.6e-61   6.3e-57  190.5   0.2     1   127     4   126     4   126 0.97 Phage tail assembly chaperone
Cytochrom_B_N        PF00033.14   188 seq219_BIOID50635    -            217   1.4e-20   73.3  19.2   1   1   2.5e-24   1.7e-20   73.0  13.3     4   188    10   186     7   186 0.92 Cytochrome b(N-terminal)/b6/petB
Ni_hydr_CYTB         PF01292.15   182 seq219_BIOID50635    -            217   1.4e-18   66.8  17.8   1   1   2.5e-22   1.7e-18   66.5  12.3     5   182    13   186     9   186 0.89 Prokaryotic cytochrome b561
Y1_Tnp               PF01797.11   121 seq220_BIOID50635    -            168     8e-42  141.8   0.0   1   1   7.2e-46   9.8e-42  141.5   0.0     2   121    20   139    19   139 0.99 Transposase IS200 like
DEDD_Tnp_IS110       PF01548.12   144 seq221_BIOID50635    -            208   1.3e-31  109.0   0.1   1   1   1.2e-35   1.6e-31  108.7   0.1     1   144    57   202    57   202 0.93 Transposase
PQQ                  PF01011.16    38 seq223_BIOID50635    -            796   2.1e-55  181.4   7.8   1   5   1.7e-11   7.8e-08   31.3   0.0     2    34   226   258   225   262 0.88 PQQ enzyme repeat
PQQ                  PF01011.16    38 seq223_BIOID50635    -            796   2.1e-55  181.4   7.8   2   5   7.3e-09   3.3e-05   23.0   0.0     8    34   361   387   353   391 0.85 PQQ enzyme repeat
PQQ                  PF01011.16    38 seq223_BIOID50635    -            796   2.1e-55  181.4   7.8   3   5   1.2e-11   5.6e-08   31.8   0.0     8    37   439   468   436   469 0.91 PQQ enzyme repeat
PQQ                  PF01011.16    38 seq223_BIOID50635    -            796   2.1e-55  181.4   7.8   4   5   2.7e-11   1.2e-07   30.7   0.0     3    36   662   696   660   698 0.91 PQQ enzyme repeat
PQQ                  PF01011.16    38 seq223_BIOID50635    -            796   2.1e-55  181.4   7.8   5   5   5.8e-10   2.6e-06   26.5   0.0     2    38   722   759   721   759 0.93 PQQ enzyme repeat
PQQ_2                PF13360.1    238 seq223_BIOID50635    -            796   1.9e-28   99.4   0.0   1   2   4.3e-16   1.9e-12   47.0   0.0    14   148   195   379   181   390 0.77 PQQ-like domain
PQQ_2                PF13360.1    238 seq223_BIOID50635    -            796   1.9e-28   99.4   0.0   2   2   9.1e-11   4.2e-07   29.5   0.0     4    86   671   774   669   780 0.77 PQQ-like domain
FecR                 PF04773.8     98 seq224_BIOID50635    -            317   2.7e-17   62.6   0.8   1   1   3.1e-21   4.3e-17   62.0   0.6     2    98   110   203   109   203 0.90 FecR protein
Toxin_YhaV           PF11663.3    141 seq225_BIOID50635    -            154   2.1e-59  199.1   0.1   1   1   1.8e-63   2.4e-59  199.0   0.0     2   140    12   152    11   153 0.98 Toxin with endonuclease activity YhaV
Acyl_CoA_thio        PF02551.10   132 seq227_BIOID50635    -            292     1e-68  228.9   0.0   1   2   3.2e-17   2.2e-13   49.8   0.0     5   126    27   109    23   121 0.89 Acyl-CoA thioesterase
Acyl_CoA_thio        PF02551.10   132 seq227_BIOID50635    -            292     1e-68  228.9   0.0   2   2   3.4e-55   2.3e-51  172.7   0.0     2   132   154   287   153   287 0.99 Acyl-CoA thioesterase
4HBT_3               PF13622.1    256 seq227_BIOID50635    -            292   8.1e-40  137.0   0.1   1   1   1.5e-43   9.9e-40  136.8   0.1    10   255    38   287    31   288 0.84 Thioesterase-like superfamily
IclR                 PF01614.13   129 seq228_BIOID50635    -            271   1.9e-40  137.3   0.0   1   1   4.5e-44   3.1e-40  136.7   0.0     2   128   140   263   139   264 0.98 Bacterial transcriptional regulator
HTH_IclR             PF09339.5     52 seq228_BIOID50635    -            271   1.2e-12   47.1   0.1   1   1   5.9e-16     4e-12   45.4   0.0     1    51    23    73    23    74 0.98 IclR helix-turn-helix domain
Fe-ADH               PF00465.14   366 seq231_BIOID50635    -            372  4.9e-107  357.6   0.3   1   1    8e-111  5.5e-107  357.4   0.2     2   366     9   363     8   363 0.93 Iron-containing alcohol dehydrogenase
Fe-ADH_2             PF13685.1    250 seq231_BIOID50635    -            372   2.1e-16   59.8   0.2   1   1   4.9e-20   3.4e-16   59.2   0.1    16   247    23   261    12   263 0.85 Iron-containing alcohol dehydrogenase
GSH-S_ATP            PF02955.11   174 seq232_BIOID50635    -            316   7.6e-77  256.2   0.0   1   1   2.4e-80   1.1e-76  255.6   0.0     1   171   124   295   124   298 0.99 Prokaryotic glutathione synthetase, ATP-grasp domain
GSH-S_N              PF02951.9    119 seq232_BIOID50635    -            316   1.8e-48  163.1   0.0   1   1     6e-52   2.7e-48  162.5   0.0     1   119     2   120     2   120 0.99 Prokaryotic glutathione synthetase, N-terminal domain
RimK                 PF08443.6    190 seq232_BIOID50635    -            316   1.6e-11   43.9   0.0   1   1   4.8e-15   2.2e-11   43.4   0.0    18   156   135   277   131   309 0.81 RimK-like ATP-grasp domain
Transposase_20       PF02371.11    87 seq239_BIOID50635    -            115   9.5e-12   44.7   0.1   1   1   9.3e-16   1.3e-11   44.3   0.0    24    81     6    64     1    70 0.85 Transposase IS116/IS110/IS902 family
ABC_tran             PF00005.22   118 seq240_BIOID50635    -            343   2.6e-27   95.3   0.0   1   1   1.6e-30   5.4e-27   94.3   0.0     1   118    45   169    45   169 0.95 ABC transporter
NIL                  PF09383.5     76 seq240_BIOID50635    -            343   7.6e-23   79.7   0.0   1   1   4.6e-26   1.6e-22   78.7   0.0     4    76   268   340   266   340 0.98 NIL domain
AAA_21               PF13304.1    303 seq240_BIOID50635    -            343   1.6e-12   47.8   0.1   1   1   2.1e-11   7.1e-08   32.6   0.0   220   298   124   200    87   205 0.84 AAA domain
DrsE                 PF02635.10   117 seq242_BIOID50635    -            128   5.2e-27   94.1   0.1   1   1   4.3e-31   5.8e-27   94.0   0.1     1   117     1   128     1   128 0.96 DsrE/DsrF-like family
DUF204               PF02659.10    67 seq243_BIOID50635    -            206   9.1e-39  131.3  23.3   1   2   1.2e-24   1.7e-20   72.7   1.6     1    67    31    99    31    99 0.98 Domain of unknown function DUF
DUF204               PF02659.10    67 seq243_BIOID50635    -            206   9.1e-39  131.3  23.3   2   2   5.6e-22   7.6e-18   64.2   9.2     1    67   133   196   133   196 0.99 Domain of unknown function DUF
DUF1219              PF06755.7    117 seq245_BIOID50635    -            122   1.8e-54  182.1   0.0   1   1   1.6e-58   2.1e-54  181.8   0.0     1   113     1   113     1   119 0.98 Protein of unknown function (DUF1219)
GATase               PF00117.23   192 seq246_BIOID50635    -            187   1.8e-61  206.8   0.0   1   1   2.9e-65     2e-61  206.7   0.0     1   190     3   186     3   187 0.96 Glutamine amidotransferase class-I
Peptidase_C26        PF07722.8    217 seq246_BIOID50635    -            187   6.9e-10   38.6   0.0   1   1   1.4e-13   9.6e-10   38.1   0.0   104   217    70   170    49   170 0.87 Peptidase C26
polyprenyl_synt      PF00348.12   260 seq248_BIOID50635    -            323   3.7e-90  301.1   0.0   1   1   3.2e-94   4.4e-90  300.9   0.0     2   257    32   282    31   285 0.97 Polyprenyl synthetase
DUF646               PF04883.7    106 seq249_BIOID50635    -            179   1.5e-16   60.9   2.7   1   1   1.1e-20   1.5e-16   60.9   1.9     2   100    14   149    13   155 0.87 Bacteriophage protein of unknown function (DUF646)
SmpB                 PF01668.13    68 seq250_BIOID50635    -            160   1.3e-29  101.6   0.0   1   1   1.5e-33   2.1e-29  100.9   0.0     2    67    13    78    12    80 0.96 SmpB protein
HlyD                 PF00529.15   306 seq251_BIOID50635    -            285   2.2e-46  158.4   6.4   1   2   1.4e-22   3.8e-19   69.0   1.7     1    78    43   120    43   128 0.92 HlyD family secretion protein
HlyD                 PF00529.15   306 seq251_BIOID50635    -            285   2.2e-46  158.4   6.4   2   2     1e-29   2.8e-26   92.4   0.2   139   302   127   278   116   282 0.91 HlyD family secretion protein
HlyD_2               PF12700.2    328 seq251_BIOID50635    -            285     1e-21   77.3   0.3   1   1   5.1e-25   1.4e-21   76.9   0.2    15   239    38   229    31   242 0.86 HlyD family secretion protein
HlyD_3               PF13437.1    105 seq251_BIOID50635    -            285   9.2e-19   67.6   0.1   1   1   2.1e-15   5.7e-12   45.7   0.0     1    82   153   232   153   248 0.90 HlyD family secretion protein
Biotin_lipoyl_2      PF13533.1     50 seq251_BIOID50635    -            285     4e-18   64.7   2.2   1   1   1.9e-18   5.1e-15   54.7   0.7     1    50    43    92    43   103 0.89 Biotin-lipoyl like
MMR_HSR1             PF01926.18   114 seq253_BIOID50635    -            301   7.1e-22   77.4   0.1   1   1   7.3e-25   1.2e-21   76.6   0.1     2   114    11   125    10   125 0.81 50S ribosome-binding GTPase
KH_2                 PF07650.12    78 seq253_BIOID50635    -            301   2.1e-18   65.5   0.7   1   1   3.5e-21     6e-18   64.0   0.5     1    77   209   285   209   286 0.94 KH domain
FeoB_N               PF02421.13   189 seq253_BIOID50635    -            301   3.3e-14   52.4   0.1   1   1   2.9e-17   4.9e-14   51.8   0.0     3   164    11   177    10   203 0.82 Ferrous iron transport protein B
GTP_EFTU             PF00009.22   188 seq253_BIOID50635    -            301   2.2e-10   40.1   0.7   1   1   6.2e-12   1.1e-08   34.6   0.5     6   187    11   174     9   175 0.68 Elongation factor Tu GTP binding domain
Dynamin_N            PF00350.18   168 seq253_BIOID50635    -            301   8.5e-08   32.0   0.1   1   1   2.7e-08   4.7e-05   23.1   0.1     1    35    11    45    11    58 0.84 Dynamin family
AIG1                 PF04548.11   212 seq253_BIOID50635    -            301   4.7e-07   29.0   0.0   1   1   4.9e-10   8.4e-07   28.1   0.0     3   109    11   114    10   117 0.74 AIG1 family
PduV-EutP            PF10662.4    143 seq253_BIOID50635    -            301   9.1e-07   28.3   0.3   1   1   6.9e-09   1.2e-05   24.7   0.2     4   141    11   169     9   171 0.72 Ethanolamine utilisation - propanediol utilisation
Miro                 PF08477.8    119 seq253_BIOID50635    -            301   1.5e-05   25.3   0.0   1   1   2.4e-08   4.1e-05   23.9   0.0     2   119    11   127    11   127 0.63 Miro-like protein
FecCD                PF01032.13   311 seq255_BIOID50635    -            332   1.5e-86  289.9  30.0   1   1   2.6e-90   1.7e-86  289.7  20.8     2   311    18   330    17   330 0.95 FecCD transport family
ABC-3                PF00950.12   258 seq255_BIOID50635    -            332   1.3e-07   31.0  11.5   1   1   1.9e-11   1.3e-07   31.0   7.9    50   253   119   326    97   330 0.80 ABC 3 transport family
Fer4_7               PF12838.2     52 seq256_BIOID50635    -            164   6.7e-15   55.1  26.9   1   2     8e-11   1.1e-07   32.0   7.4     1    50    36    81    36    83 0.94 4Fe-4S dicluster domain
Fer4_7               PF12838.2     52 seq256_BIOID50635    -            164   6.7e-15   55.1  26.9   2   2     6e-10   8.2e-07   29.1   5.7     3    52   108   155   101   155 0.91 4Fe-4S dicluster domain
Fer4_9               PF13187.1     55 seq256_BIOID50635    -            164   1.6e-14   53.7  24.7   1   2     2e-09   2.7e-06   27.4   7.6     2    52    37    81    36    83 0.92 4Fe-4S dicluster domain
Fer4_9               PF13187.1     55 seq256_BIOID50635    -            164   1.6e-14   53.7  24.7   2   2   5.8e-11     8e-08   32.3   4.0     4    55   109   156   108   156 0.86 4Fe-4S dicluster domain
Fer4                 PF00037.22    24 seq256_BIOID50635    -            164   3.4e-14   51.6  25.1   1   1     3e-10   4.1e-07   29.2   1.0     3    24   136   157   134   157 0.90 4Fe-4S binding domain
Fer4_10              PF13237.1     52 seq256_BIOID50635    -            164   9.7e-10   37.9  27.5   1   1   4.3e-09   5.9e-06   25.8   6.3     8    52    36    80    32    80 0.81 4Fe-4S dicluster domain
Fer4_4               PF12800.2     17 seq256_BIOID50635    -            164   7.4e-09   35.1  30.9   1   3   2.1e-05     0.028   14.6   0.9     4    15    37    48    31    54 0.91 4Fe-4S binding domain
Fer4_4               PF12800.2     17 seq256_BIOID50635    -            164   7.4e-09   35.1  30.9   2   3   0.00018      0.25   11.6   1.0     4    15   102   118   100   127 0.75 4Fe-4S binding domain
Fer4_4               PF12800.2     17 seq256_BIOID50635    -            164   7.4e-09   35.1  30.9   3   3   1.4e-06    0.0019   18.2   2.7     1    16   138   153   138   155 0.91 4Fe-4S binding domain
Fer4_6               PF12837.2     24 seq256_BIOID50635    -            164   7.6e-09   34.9  30.8   1   1   1.3e-08   1.8e-05   24.2   1.2     5    24   137   156   134   156 0.90 4Fe-4S binding domain
FMN_red              PF03358.10   152 seq257_BIOID50635    -            191   7.3e-36  122.8   0.0   1   1   1.4e-39   9.8e-36  122.4   0.0     1   148     1   141     1   144 0.94 NADPH-dependent FMN reductase
Flavodoxin_2         PF02525.12   199 seq257_BIOID50635    -            191   7.5e-07   28.7   0.0   1   1   2.1e-10   1.5e-06   27.7   0.0     1   103     1    91     1   129 0.85 Flavodoxin-like fold
SgrR_N               PF12793.2    115 seq258_BIOID50635    -            566   5.8e-38  129.3   2.0   1   1   1.5e-41     1e-37  128.5   1.4     2   115     6   119     5   119 0.98 Sugar transport-related sRNA regulator N-term
SBP_bac_5            PF00496.17   374 seq258_BIOID50635    -            566     4e-19   68.5   0.0   1   1   1.8e-22   1.2e-18   66.9   0.0     2   158   165   303   164   306 0.89 Bacterial extracellular solute-binding proteins, family 5 Middle
Polysacc_deac_1      PF01522.16   124 seq260_BIOID50635    -            273   2.1e-37  127.3   0.0   1   1     4e-41   5.5e-37  126.0   0.0     2   123    56   214    55   215 0.98 Polysaccharide deacetylase
Histidinol_dh        PF00815.15   413 seq261_BIOID50635    -            437    3e-180  599.1   1.1   1   1  2.6e-184  3.5e-180  598.9   0.7     2   413    21   431    20   431 0.99 Histidinol dehydrogenase
SelA                 PF03841.8    367 seq262_BIOID50635    -            463  1.6e-176  586.4   0.0   1   1  2.7e-180  1.8e-176  586.1   0.0     1   366    83   451    83   452 0.99 L-seryl-tRNA selenium transferase
Se-cys_synth_N       PF12390.3     40 seq262_BIOID50635    -            463   2.8e-10   40.0   0.5   1   1   4.1e-14   2.8e-10   40.0   0.4     1    40     9    48     9    48 0.99 Selenocysteine synthase N terminal
AAA_2                PF07724.9    171 seq263_BIOID50635    -            758   2.6e-51  173.8   0.0   1   1   1.5e-50   1.5e-47  161.6   0.0     1   171   486   647   486   647 0.97 AAA domain (Cdc48 subfamily)
ClpB_D2-small        PF10431.4     81 seq263_BIOID50635    -            758     5e-25   87.1   0.0   1   1   1.5e-27   1.5e-24   85.5   0.0     1    81   653   733   653   733 0.98 C-terminal, D2-small domain, of ClpB protein
AAA                  PF00004.24   132 seq263_BIOID50635    -            758   1.8e-24   86.3   0.1   1   2   4.1e-16     4e-13   49.5   0.0     2   125   211   342   210   347 0.76 ATPase family associated with various cellular activities (AAA)
AAA                  PF00004.24   132 seq263_BIOID50635    -            758   1.8e-24   86.3   0.1   2   2   5.9e-11   5.7e-08   32.9   0.0     2   111   492   607   491   621 0.85 ATPase family associated with various cellular activities (AAA)
AAA_5                PF07728.9    139 seq263_BIOID50635    -            758   4.2e-19   68.5   0.0   1   1   2.9e-16   2.8e-13   49.6   0.0     2   125   491   609   490   619 0.89 AAA domain (dynein-related subfamily)
Clp_N                PF02861.15    53 seq263_BIOID50635    -            758   2.3e-16   59.3   1.3   1   1     1e-17   9.9e-15   54.1   0.7     1    52    13    62    13    63 0.97 Clp amino terminal domain
AAA_16               PF13191.1    166 seq263_BIOID50635    -            758   1.7e-13   51.1   6.7   1   1     6e-11   5.9e-08   33.1   0.0     1    95   187   287   187   354 0.79 AAA ATPase domain
Sigma54_activat      PF00158.21   168 seq263_BIOID50635    -            758   1.3e-12   47.3   0.2   1   2     1e-07   9.8e-05   21.7   0.0     2   105   189   290   188   328 0.85 Sigma-54 interaction domain
Sigma54_activat      PF00158.21   168 seq263_BIOID50635    -            758   1.3e-12   47.3   0.2   2   2   3.1e-08   3.1e-05   23.4   0.0    22   148   484   612   460   618 0.77 Sigma-54 interaction domain
NTP_transferase      PF00483.18   248 seq264_BIOID50635    -            301   1.6e-21   76.6   0.0   1   1   2.9e-25     2e-21   76.3   0.0     1   242     9   277     9   282 0.85 Nucleotidyl transferase
NTP_transf_3         PF12804.2    179 seq264_BIOID50635    -            301   3.4e-07   30.5   0.0   1   1   7.3e-11     5e-07   29.9   0.0     2   112    11   152    10   264 0.72 MobA-like NTP transferase domain
PTE                  PF02126.13   308 seq265_BIOID50635    -            344   6.6e-51  173.0   0.0   1   1   6.4e-55   8.8e-51  172.6   0.0     3   308    14   343    12   343 0.90 Phosphotriesterase family
PRK                  PF00485.13   194 seq266_BIOID50635    -            336   3.1e-13   49.6   0.0   1   1   4.4e-17     6e-13   48.6   0.0     1   148   110   264   110   273 0.87 Phosphoribulokinase / Uridine kinase family
Ivy                  PF08816.6    118 seq267_BIOID50635    -            157   6.8e-35  119.4   0.1   1   1   6.1e-39   8.4e-35  119.2   0.1     1   118    37   152    37   152 0.98 Inhibitor of vertebrate lysozyme (Ivy)
ACR_tran             PF00873.14  1021 seq268_BIOID50635    -           1034         0 1450.4  22.8   1   1         0         0 1450.2  15.8     1  1021     1  1029     1  1029 1.00 AcrB/AcrD/AcrF family
SecD_SecF            PF02355.11   189 seq268_BIOID50635    -           1034   1.1e-07   31.1  31.7   1   1   3.1e-08   0.00014   21.0   5.2    31   180   870  1018   856  1029 0.84 Protein export membrane protein
MMPL                 PF03176.10   333 seq268_BIOID50635    -           1034   8.7e-06   24.5   9.7   1   1   1.9e-09   8.7e-06   24.5   6.7   135   306   330   500   289   525 0.78 MMPL family
GNAT_acetyltr_2      PF13718.1    198 seq269_BIOID50635    -            671     4e-53  179.5   0.4   1   1   3.6e-55   9.8e-52  175.0   0.3     1   197   368   533   368   534 0.98 GNAT acetyltransferase 2
Helicase_RecD        PF05127.9    177 seq269_BIOID50635    -            671   5.4e-43  146.5   1.0   1   1   2.1e-44   5.6e-41  139.9   0.7     2   177   197   337   196   337 0.96 Helicase
tRNA_bind_2          PF13725.1    101 seq269_BIOID50635    -            671   2.6e-09   36.9   0.1   1   1   2.2e-12     6e-09   35.8   0.1     2    99   549   635   548   637 0.97 Possible tRNA binding domain
DUF1726              PF08351.6     92 seq269_BIOID50635    -            671   2.8e-06   26.7   0.0   1   1   2.2e-09   6.1e-06   25.7   0.0     5    86    66   147    63   153 0.80 Domain of unknown function (DUF1726)
HEAT_2               PF13646.1     88 seq271_BIOID50635    -            132   3.4e-07   30.3   0.0   1   1   3.3e-11   4.5e-07   29.9   0.0     3    86    32   119    31   121 0.94 HEAT repeats
Oxidored_q6          PF01058.17   131 seq272_BIOID50635    -            220   2.2e-22   78.9   0.2   1   1   2.2e-26     3e-22   78.5   0.1     4   129    64   170    62   172 0.82 NADH ubiquinone oxidoreductase, 20 Kd subunit
AAA_23               PF13476.1    202 seq273_BIOID50635    -           1048   1.3e-27   97.3  11.6   1   1   2.9e-31   1.3e-27   97.3   8.0     1   200     5   272     5   324 0.82 AAA domain
SbcCD_C              PF13558.1     90 seq273_BIOID50635    -           1048   2.5e-19   68.8   0.6   1   1   1.8e-22   8.1e-19   67.2   0.4     5    89   924  1002   920  1003 0.88 Putative exonuclease SbcCD, C subunit
AAA_29               PF13555.1     62 seq273_BIOID50635    -           1048   2.5e-07   30.0   0.1   1   1   3.8e-10   1.7e-06   27.3   0.0    18    51    26    58    16    69 0.80 P-loop containing region of AAA domain
DUF4102              PF13356.1     89 seq274_BIOID50635    -            451     8e-20   70.4   0.4   1   1   2.5e-23   1.7e-19   69.3   0.2     3    89    20   112    18   112 0.84 Domain of unknown function (DUF4102)
Phage_integrase      PF00589.17   173 seq274_BIOID50635    -            451   2.5e-15   56.4   0.0   1   1   1.8e-18   1.2e-14   54.2   0.0    26   158   272   399   228   412 0.86 Phage integrase family
DUF4132              PF13569.1    180 seq275_BIOID50635    -            952   1.9e-52  177.2   0.0   1   1   2.9e-56   3.9e-52  176.2   0.0     1   179   676   861   676   862 0.96 Domain of unknown function (DUF4132)
HTS                  PF04204.11   298 seq277_BIOID50635    -            309  5.5e-131  435.5   0.0   1   1  4.5e-135  6.1e-131  435.4   0.0     1   298     2   299     2   299 1.00 Homoserine O-succinyltransferase
DUF419               PF04237.8     92 seq278_BIOID50635    -            118   1.2e-22   79.9   0.1   1   1   1.1e-26   1.5e-22   79.6   0.0     1    91    10   102    10   103 0.98 Protein of unknown function (DUF419)
Glutaredoxin         PF00462.19    60 seq279_BIOID50635    -             81   7.9e-14   51.2   0.0   1   1   6.6e-18     9e-14   51.0   0.0     1    57     3    58     3    61 0.95 Glutaredoxin
UPF0114              PF03350.11   124 seq280_BIOID50635    -            164   3.7e-39  133.3   6.0   1   1   4.2e-43   5.8e-39  132.7   4.2     2   124     9   126     8   126 0.99 Uncharacterized protein family, UPF0114
Glycos_transf_2      PF00535.21   169 seq281_BIOID50635    -            398   3.7e-24   85.1   0.0   1   1   1.6e-27   5.6e-24   84.6   0.0     2   167    34   200    33   202 0.88 Glycosyl transferase family 2
Glyco_tranf_2_3      PF13641.1    230 seq281_BIOID50635    -            398   1.7e-19   70.4   0.0   1   1   6.8e-23   2.3e-19   70.0   0.0     5   230    34   254    29   254 0.85 Glycosyltransferase like family 2
Glyco_transf_21      PF13506.1    174 seq281_BIOID50635    -            398   3.7e-12   45.8   0.0   1   1     2e-15     7e-12   44.9   0.0    18   173    97   252    86   253 0.82 Glycosyl transferase family 21
Glyco_trans_2_3      PF13632.1    192 seq281_BIOID50635    -            398   5.9e-11   42.3  14.9   1   1   1.6e-13   5.4e-10   39.1  10.3     4   190   115   310   113   362 0.67 Glycosyl transferase family group 2
Pertactin            PF03212.9    121 seq282_BIOID50635    -            863   5.3e-46  155.1   3.2   1   1   7.8e-50   5.3e-46  155.1   2.2     1   120   430   555   430   556 0.97 Pertactin
Autotransporter      PF03797.14   265 seq282_BIOID50635    -            863   2.5e-44  151.4  22.1   1   1   1.3e-47   9.2e-44  149.6  15.3     3   262   598   846   596   849 0.97 Autotransporter beta-domain
HHA                  PF05321.6     57 seq283_BIOID50635    -             46   6.3e-22   77.3   0.1   1   1     5e-26   6.8e-22   77.2   0.0    15    57     1    43     1    43 0.98 Haemolysin expression modulating protein
Acetyltransf_2       PF00797.12   240 seq284_BIOID50635    -            281   1.6e-83  279.8   0.2   1   1   1.4e-87   1.9e-83  279.6   0.1     1   237    21   256    21   259 0.97 N-acetyltransferase
Plasmid_stabil       PF05016.9     90 seq285_BIOID50635    -             93   3.4e-13   49.6   1.3   1   1   3.1e-17   4.3e-13   49.3   0.9     2    87     6    82     5    84 0.92 Plasmid stabilisation system protein
DctA-YdbH            PF11739.3    207 seq286_BIOID50635    -            879   8.3e-56  188.5   2.1   1   1     1e-59   1.4e-55  187.8   0.1     1   207   656   859   656   859 0.99 Dicarboxylate transport
UPF0118              PF01594.11   327 seq287_BIOID50635    -            344   5.1e-74  249.0  42.7   1   1   4.2e-78   5.8e-74  248.8  29.6     2   326    14   328    13   329 0.99 Domain of unknown function DUF20
DUF4035              PF13227.1     53 seq289_BIOID50635    -             96     4e-23   80.4   0.1   1   1   3.8e-27   5.2e-23   80.0   0.1     2    53    32    83    31    83 0.98 Protein of unknown function (DUF4035)
Aldedh               PF00171.17   462 seq290_BIOID50635    -            499  6.6e-163  542.1   0.0   1   1  5.9e-167    8e-163  541.9   0.0     5   462    33   495    30   495 0.97 Aldehyde dehydrogenase family
Glyco_hydro_2_C      PF02836.12   298 seq291_BIOID50635    -            603  7.6e-105  349.9   0.2   1   1  3.9e-108  1.8e-104  348.7   0.0     1   297   274   592   274   593 0.98 Glycosyl hydrolases family 2, TIM barrel domain
Glyco_hydro_2_N      PF02837.13   167 seq291_BIOID50635    -            603   2.3e-47  160.5   0.9   1   1   8.5e-51   3.9e-47  159.8   0.6     2   167    10   180     9   180 0.96 Glycosyl hydrolases family 2, sugar binding domain
Glyco_hydro_2        PF00703.16   110 seq291_BIOID50635    -            603   1.1e-08   35.3   0.1   1   1   6.9e-12   3.1e-08   33.9   0.1     3   110   184   272   182   272 0.86 Glycosyl hydrolases family 2
Glyco_hydro_31       PF01055.21   451 seq292_BIOID50635    -            678   3.7e-95  319.0   3.2   1   1   3.6e-99   4.9e-95  318.6   2.2     5   449   229   666   225   668 0.93 Glycosyl hydrolases family 31
RNase_PH             PF01138.16   132 seq294_BIOID50635    -            238   2.8e-27   95.5   0.0   1   1   6.9e-31   4.7e-27   94.7   0.0     1   129    10   140    10   142 0.93 3' exoribonuclease family, domain 1
RNase_PH_C           PF03725.10    68 seq294_BIOID50635    -            238   8.9e-13   47.8   0.7   1   1   2.4e-16   1.6e-12   47.0   0.5     1    66   157   222   157   224 0.96 3' exoribonuclease family, domain 2
Fimbrial             PF00419.15   145 seq297_BIOID50635    -            187   4.8e-16   59.1   6.0   1   1   3.5e-20   4.8e-16   59.1   4.2     3   144    34   186    32   187 0.78 Fimbrial protein
Gp_dh_N              PF00044.19   151 seq299_BIOID50635    -             38   2.3e-10   40.5   0.1   1   1   1.7e-14   2.3e-10   40.4   0.1     2    34     3    36     2    38 0.92 Glyceraldehyde 3-phosphate dehydrogenase, NAD binding domain
Fer4_11              PF13247.1     99 seq300_BIOID50635    -            180     8e-16   57.6  22.0   1   1   2.8e-14   3.5e-11   42.7   5.2     7    59    60   110    55   115 0.93 4Fe-4S dicluster domain
Fer4_9               PF13187.1     55 seq300_BIOID50635    -            180   1.1e-12   47.9  29.8   1   1   1.5e-10   1.9e-07   31.1   7.7     1    54    93   156    93   157 0.88 4Fe-4S dicluster domain
Fer4                 PF00037.22    24 seq300_BIOID50635    -            180   5.6e-13   47.7  42.8   1   1   4.1e-11   5.1e-08   32.0   2.2     2    23    88   109    87   110 0.91 4Fe-4S binding domain
Fer4_7               PF12838.2     52 seq300_BIOID50635    -            180   1.5e-12   47.5  33.9   1   1   2.2e-11   2.7e-08   33.9   7.8     1    52    93   156    93   156 0.74 4Fe-4S dicluster domain
Fer4_6               PF12837.2     24 seq300_BIOID50635    -            180   3.2e-12   45.6  41.1   1   1   2.8e-09   3.5e-06   26.5   2.0     2    23    87   108    86   109 0.92 4Fe-4S binding domain
Fer4_2               PF12797.2     22 seq300_BIOID50635    -            180   1.4e-11   43.5  37.6   1   1   6.6e-10   8.2e-07   28.4   1.6     7    22    91   106    84   106 0.85 4Fe-4S binding domain
Fer4_10              PF13237.1     52 seq300_BIOID50635    -            180   2.9e-10   39.6  45.0   1   1   1.6e-09     2e-06   27.4   8.9     6    52    60   105    55   105 0.91 4Fe-4S dicluster domain
Fer4_3               PF12798.2     15 seq300_BIOID50635    -            180   7.3e-07   29.1  44.6   1   3   0.00059      0.74   10.4   2.1     1    15    63    79    63    79 0.91 4Fe-4S binding domain
Fer4_3               PF12798.2     15 seq300_BIOID50635    -            180   7.3e-07   29.1  44.6   2   3   1.3e-05     0.016   15.6   4.8     1    15    94   108    94   108 0.98 4Fe-4S binding domain
Fer4_3               PF12798.2     15 seq300_BIOID50635    -            180   7.3e-07   29.1  44.6   3   3   1.3e-05     0.016   15.6   3.3     1    15   136   156   136   156 0.97 4Fe-4S binding domain
Fer4_4               PF12800.2     17 seq300_BIOID50635    -            180   2.5e-06   27.2  40.8   1   2   0.00026      0.33   11.3   3.5     2    14    15    27    14    29 0.93 4Fe-4S binding domain
Fer4_4               PF12800.2     17 seq300_BIOID50635    -            180   2.5e-06   27.2  40.8   2   2   1.2e-07   0.00015   21.7   2.5     1    17    91   107    91   107 0.93 4Fe-4S binding domain
Sigma54_activat      PF00158.21   168 seq302_BIOID50635    -            528   3.1e-65  218.6   0.1   1   1   1.3e-68   4.3e-65  218.1   0.0     1   167   218   393   218   394 0.96 Sigma-54 interaction domain
PrpR_N               PF06506.6    175 seq302_BIOID50635    -            528   3.9e-58  195.6   0.1   1   1   1.7e-61   5.7e-58  195.0   0.1     2   171    29   197    28   202 0.98 Propionate catabolism activator
HTH_8                PF02954.14    42 seq302_BIOID50635    -            528   1.1e-10   40.8   0.1   1   1   2.4e-13   8.2e-10   37.9   0.0    11    40   498   527   498   528 0.98 Bacterial regulatory protein, Fis family
Mg_chelatase         PF01078.16   207 seq302_BIOID50635    -            528   3.1e-05   23.1   0.3   1   1   2.5e-08   8.6e-05   21.6   0.2     9   156   226   367   215   378 0.79 Magnesium chelatase, subunit ChlI
HOK_GEF              PF01848.11    43 seq305_BIOID50635    -             70   3.2e-19   67.8   4.6   1   1   2.8e-23   3.8e-19   67.6   3.2     1    43    24    66    24    66 0.99 Hok/gef family
Peptidase_U32        PF01136.14   233 seq306_BIOID50635    -            331   7.7e-62  208.1   0.0   1   1   7.3e-66     1e-61  207.7   0.0     3   232    76   330    74   331 0.94 Peptidase family U32
DrsE                 PF02635.10   117 seq307_BIOID50635    -            119   1.4e-20   73.4   0.0   1   1   1.1e-24   1.6e-20   73.2   0.0     1   117     2   119     2   119 0.96 DsrE/DsrF-like family
DUF770               PF05591.7    158 seq308_BIOID50635    -            166   6.2e-55  184.9   0.2   1   1   5.2e-59   7.1e-55  184.7   0.1     2   157     7   162     6   163 0.97 Protein of unknown function (DUF770)
ETF                  PF01012.16   164 seq309_BIOID50635    -            254   3.8e-32  111.1   0.7   1   1     4e-36   5.4e-32  110.6   0.5     8   164    28   183    22   183 0.92 Electron transfer flavoprotein domain
DDE_Tnp_1_assoc      PF13808.1     90 seq311_BIOID50635    -            248   1.5e-31  107.7   0.0   1   1   3.5e-35   2.4e-31  107.1   0.0     1    90     6    95     6    95 0.99 DDE_Tnp_1-associated
DDE_Tnp_1            PF01609.16   211 seq311_BIOID50635    -            248   1.8e-13   50.4   0.0   1   1   3.6e-17   2.5e-13   49.9   0.0     4   125   103   222   100   243 0.80 Transposase DDE domain
CoaE                 PF01121.15   180 seq312_BIOID50635    -            206     1e-77  259.4   0.4   1   1   3.6e-81   1.2e-77  259.2   0.2     1   176     3   177     3   181 0.99 Dephospho-CoA kinase
AAA_17               PF13207.1    121 seq312_BIOID50635    -            206   2.8e-08   34.4   0.4   1   1   1.6e-10   5.3e-07   30.3   0.3     1    77     4   114     4   191 0.61 AAA domain
Acetyltransf_4       PF13420.1    155 seq313_BIOID50635    -            172   5.1e-22   78.3   0.0   1   1   2.9e-25   5.7e-22   78.2   0.0     1   152     3   154     3   157 0.92 Acetyltransferase (GNAT) domain
Acetyltransf_1       PF00583.19    83 seq313_BIOID50635    -            172     1e-17   63.8   0.0   1   1   8.8e-21   1.7e-17   63.0   0.0     2    82    57   136    56   137 0.95 Acetyltransferase (GNAT) family
Acetyltransf_3       PF13302.1    142 seq313_BIOID50635    -            172     1e-11   45.2   0.0   1   1   6.2e-15   1.2e-11   44.9   0.0     4   142     3   137     1   137 0.83 Acetyltransferase (GNAT) domain
Acetyltransf_10      PF13673.1    117 seq313_BIOID50635    -            172   5.7e-09   36.0   0.1   1   1   3.8e-12   7.4e-09   35.6   0.0     1   117    10   136    10   136 0.73 Acetyltransferase (GNAT) domain
Acetyltransf_7       PF13508.1     79 seq313_BIOID50635    -            172   6.7e-09   35.6   0.0   1   1     5e-12   9.8e-09   35.1   0.0     5    78    53   137    49   138 0.75 Acetyltransferase (GNAT) domain
FR47                 PF08445.5     86 seq313_BIOID50635    -            172   5.1e-09   35.6   0.0   1   1   4.5e-12   8.7e-09   34.9   0.0    26    80    84   139    79   144 0.91 FR47-like protein
Flg_bbr_C            PF06429.8     74 seq314_BIOID50635    -            547     6e-08   32.3   2.6   1   1   8.8e-12     6e-08   32.3   1.8    23    74   491   546   469   546 0.81 Flagellar basal body rod FlgEFG protein C-terminal
Flg_bb_rod           PF00460.15    31 seq314_BIOID50635    -            547   2.8e-05   23.5  11.0   1   1   4.2e-09   2.8e-05   23.5   7.6     1    31     5    35     5    35 0.97 Flagella basal body rod protein
Prismane             PF03063.15   516 seq315_BIOID50635    -            550  2.9e-155  517.4   0.0   1   1  2.4e-159  3.3e-155  517.2   0.0     1   516     1   548     1   548 0.98 Prismane/CO dehydrogenase family
DEAD                 PF00270.24   173 seq317_BIOID50635    -            583   8.5e-28   96.8   0.0   1   1   6.4e-31   2.9e-27   95.1   0.0     1   167    31   218    31   225 0.88 DEAD/DEAH box helicase
Helicase_C           PF00271.26    78 seq317_BIOID50635    -            583   3.8e-14   52.1   0.1   1   1   4.1e-17   1.9e-13   49.9   0.0    12    75   354   417   347   419 0.96 Helicase conserved C-terminal domain
ResIII               PF04851.10   184 seq317_BIOID50635    -            583     3e-08   33.6   0.0   1   1   2.1e-11   9.6e-08   31.9   0.0    23   182    42   217    21   219 0.74 Type III restriction enzyme, res subunit
HTH_Tnp_1            PF01527.15    76 seq318_BIOID50635    -            136   4.5e-19   68.0   0.6   1   1   1.2e-22     8e-19   67.2   0.4     2    74    23   102    22   104 0.89 Transposase
HTH_28               PF13518.1     52 seq318_BIOID50635    -            136   2.1e-06   27.4   0.5   1   1   6.5e-10   4.4e-06   26.4   0.0     1    43    32    75    32    78 0.93 Helix-turn-helix domain
FMN_bind             PF04205.9     81 seq320_BIOID50635    -            206   2.6e-18   65.8   0.0   1   1     4e-22   5.5e-18   64.7   0.0     1    77    99   187    99   191 0.98 FMN-binding domain
MGS                  PF02142.17    95 seq321_BIOID50635    -            155   4.5e-18   64.8   0.0   1   1   4.4e-22     6e-18   64.4   0.0     2    95    29   121    28   121 0.96 MGS-like domain
YccJ                 PF13993.1     69 seq322_BIOID50635    -             75   3.5e-42  142.2   2.1   1   1   2.9e-46   3.9e-42  142.0   1.5     1    69     7    75     7    75 0.99 YccJ-like protein
5_3_exonuc_N         PF02739.11   169 seq324_BIOID50635    -            281   3.7e-25   88.1   0.0   1   1   8.1e-29   5.5e-25   87.5   0.0    35   149    56   172    35   188 0.90 5'-3' exonuclease, N-terminal resolvase-like domain
5_3_exonuc           PF01367.15   101 seq324_BIOID50635    -            281   1.2e-23   83.1   0.0   1   1   2.7e-27   1.8e-23   82.5   0.0     1    91   190   279   190   281 0.97 5'-3' exonuclease, C-terminal SAM fold
Pyr_redox_2          PF07992.9    200 seq325_BIOID50635    -            466   5.3e-32  111.2   0.0   1   1   5.4e-35   1.1e-31  110.2   0.0     1   198     8   315     8   317 0.89 Pyridine nucleotide-disulphide oxidoreductase
Pyr_redox_dim        PF02852.17   110 seq325_BIOID50635    -            466   4.1e-30  103.9   0.8   1   1   5.4e-33   1.1e-29  102.5   0.5     1   109   346   457   346   458 0.97 Pyridine nucleotide-disulphide oxidoreductase, dimerisation domain
Pyr_redox            PF00070.22    80 seq325_BIOID50635    -            466   1.7e-18   66.6   1.7   1   1   4.2e-19   8.3e-16   58.0   0.0     1    76   178   251   178   258 0.94 Pyridine nucleotide-disulphide oxidoreductase
Pyr_redox_3          PF13738.1    203 seq325_BIOID50635    -            466   3.4e-08   33.6   0.0   1   1   1.7e-10   3.2e-07   30.4   0.0     1   176    10   185    10   212 0.71 Pyridine nucleotide-disulphide oxidoreductase
FAD_binding_2        PF00890.19   421 seq325_BIOID50635    -            466   6.7e-06   25.0   3.4   1   1   3.2e-08   6.2e-05   21.9   1.5     1    40     8    48     8    51 0.96 FAD binding domain
Thi4                 PF01946.12   230 seq325_BIOID50635    -            466   1.5e-05   24.1   0.4   1   1   3.4e-08   6.6e-05   21.9   0.2    17    61     6    50     2    64 0.89 Thi4 family
Trans_reg_C          PF00486.23    77 seq326_BIOID50635    -            269   1.2e-08   34.6   0.0   1   1   1.4e-12   1.9e-08   33.9   0.0     4    76    28   102    23   103 0.92 Transcriptional regulatory protein, C terminal
Aminotran_4          PF01063.14   231 seq329_BIOID50635    -            269   1.9e-42  145.1   0.0   1   1   1.7e-46   2.4e-42  144.8   0.0     2   225    38   259    37   266 0.87 Aminotransferase class IV
DUF3168              PF11367.3    121 seq330_BIOID50635    -            121   7.3e-18   64.7   0.4   1   1   6.2e-22   8.5e-18   64.5   0.3     2   121     5   115     4   115 0.90 Protein of unknown function (DUF3168)
EutH                 PF04346.7    354 seq331_BIOID50635    -            408    2e-147  490.6  45.9   1   1  1.7e-151  2.3e-147  490.4  31.8     1   353     1   391     1   392 0.98 Ethanolamine utilisation protein, EutH
HATPase_c            PF02518.21   111 seq332_BIOID50635    -            450     2e-23   82.0   0.0   1   1   1.3e-26   5.7e-23   80.6   0.0     4   110   335   438   332   439 0.96 Histidine kinase-, DNA gyrase B-, and HSP90-like ATPase
HAMP                 PF00672.20    70 seq332_BIOID50635    -            450   1.4e-11   44.2   5.5   1   1   1.9e-14   8.8e-11   41.7   0.0     4    67   163   226   160   229 0.93 HAMP domain
HisKA                PF00512.20    68 seq332_BIOID50635    -            450   6.9e-11   41.8   0.1   1   1   3.4e-14   1.6e-10   40.7   0.1     2    66   234   291   233   293 0.89 His Kinase A (phospho-acceptor) domain
AA_kinase            PF00696.23   241 seq334_BIOID50635    -            310   1.4e-27   96.6   0.8   1   1   1.3e-31   1.8e-27   96.3   0.6     1   239     3   290     3   291 0.88 Amino acid kinase family
Transposase_20       PF02371.11    87 seq335_BIOID50635    -            140   2.9e-22   78.4   0.5   1   1   3.3e-26   4.4e-22   77.8   0.2     1    86    13    96    13    97 0.96 Transposase IS116/IS110/IS902 family
NMT1                 PF09084.6    216 seq337_BIOID50635    -            333   2.8e-14   53.1   0.0   1   1   2.4e-17   6.5e-14   51.9   0.0    29   147    78   197    71   261 0.85 NMT1/THI5 like
SBP_bac_3            PF00497.15   225 seq337_BIOID50635    -            333   2.2e-13   49.8   0.0   1   1   5.8e-13   1.6e-09   37.2   0.0    87   212   125   250   117   259 0.83 Bacterial extracellular solute-binding proteins, family 3
NMT1_2               PF13379.1    252 seq337_BIOID50635    -            333   2.7e-12   46.5   0.0   1   1   1.3e-15   3.4e-12   46.1   0.0     4   248    39   266    36   270 0.83 NMT1-like family
Phosphonate-bd       PF12974.2    243 seq337_BIOID50635    -            333   9.5e-10   38.1   0.1   1   1   5.7e-13   1.6e-09   37.4   0.0    41   171    82   204    63   278 0.82 ABC transporter, phosphonate, periplasmic substrate-binding protein
OpuAC                PF04069.7    257 seq337_BIOID50635    -            333   4.1e-08   32.7   0.0   1   1   2.1e-11   5.8e-08   32.2   0.0     3   235    43   260    41   282 0.78 Substrate binding domain of ABC-type glycine betaine transport system
PduV-EutP            PF10662.4    143 seq338_BIOID50635    -            121   6.9e-13   48.1   0.0   1   1   9.8e-17   1.3e-12   47.2   0.0    86   140    60   113    47   116 0.93 Ethanolamine utilisation - propanediol utilisation
ECH                  PF00378.15   245 seq339_BIOID50635    -            714   1.7e-60  204.0   0.5   1   1   6.7e-64   3.1e-60  203.2   0.4     6   195    14   208    11   259 0.89 Enoyl-CoA hydratase/isomerase family
3HCDH_N              PF02737.13   180 seq339_BIOID50635    -            714   1.9e-59  200.2   0.1   1   1   9.3e-63   4.2e-59  199.0   0.0     2   179   311   489   310   490 0.98 3-hydroxyacyl-CoA dehydrogenase, NAD binding domain
3HCDH                PF00725.17    97 seq339_BIOID50635    -            714   3.3e-37  126.6   0.0   1   2   3.6e-32   1.6e-28   98.8   0.0     1    97   492   586   492   586 0.99 3-hydroxyacyl-CoA dehydrogenase, C-terminal domain
3HCDH                PF00725.17    97 seq339_BIOID50635    -            714   3.3e-37  126.6   0.0   2   2   9.3e-09   4.2e-05   23.7   0.0     3    85   618   703   618   711 0.89 3-hydroxyacyl-CoA dehydrogenase, C-terminal domain
DUF3521              PF12035.3     35 seq340_BIOID50635    -             60   4.3e-12   45.5   0.2   1   1   3.2e-16   4.3e-12   45.5   0.1     1    35     1    33     1    33 0.96 Protein of unknown function (DUF3521)
QRPTase_C            PF01729.14   169 seq341_BIOID50635    -            311   3.7e-65  218.4   0.1   1   1     7e-69   4.8e-65  218.0   0.1     1   169   145   309   145   309 0.99 Quinolinate phosphoribosyl transferase, C-terminal domain
QRPTase_N            PF02749.11    88 seq341_BIOID50635    -            311   2.1e-27   94.6   0.1   1   1   1.1e-30   7.8e-27   92.8   0.0     4    88    57   143    55   143 0.98 Quinolinate phosphoribosyl transferase, N-terminal domain
AMP-binding          PF00501.23   418 seq343_BIOID50635    -            536   6.9e-86  288.0   0.0   1   1   1.2e-89   8.3e-86  287.8   0.0     1   417    50   461    50   462 0.95 AMP-binding enzyme
DUF4009              PF13193.1     41 seq343_BIOID50635    -            536   7.9e-08   31.4   0.1   1   1   3.6e-11   2.4e-07   29.9   0.0     1    29   501   529   501   535 0.92 Domain of unknown function (DUF4009)
Phage_HK97_TLTM      PF06120.6    301 seq346_BIOID50635    -           1077  7.9e-127  422.6  16.1   1   1  1.2e-130  7.9e-127  422.6  11.1     1   298   397   694   397   698 0.98 Tail length tape measure protein
Tape_meas_lam_C      PF09718.5     78 seq346_BIOID50635    -           1077   1.9e-16   59.6   2.4   1   1   2.7e-20   1.9e-16   59.6   1.6     1    77   861   937   861   938 0.97 Lambda phage tail tape-measure protein (Tape_meas_lam_C)
tRNA-synt_2          PF00152.15   335 seq347_BIOID50635    -            505   1.5e-98  329.5   1.0   1   1  4.3e-102     2e-98  329.1   0.7     1   334   162   502   162   503 0.90 tRNA synthetases class II (D, K and N)
tRNA_anti            PF01336.20    76 seq347_BIOID50635    -            505   1.2e-15   56.9   0.0   1   1   4.7e-19   2.1e-15   56.1   0.0     1    76    68   146    68   146 0.98 OB-fold nucleic acid binding domain
Aminotran_3          PF00202.16   339 seq348_BIOID50635    -            406  1.3e-125  418.6   0.0   1   1  2.4e-129  1.6e-125  418.3   0.0     3   338    29   347    27   348 0.99 Aminotransferase class-III
Aminotran_1_2        PF00155.16   363 seq348_BIOID50635    -            406   2.2e-06   26.7   0.0   1   1   5.5e-10   3.8e-06   25.9   0.0   104   306   155   338    75   373 0.81 Aminotransferase class I and II
Glucosamine_iso      PF01182.15   199 seq349_BIOID50635    -            251   3.2e-19   69.3   0.0   1   1   3.2e-23   4.4e-19   68.8   0.0     4   198    30   226    28   227 0.81 Glucosamine-6-phosphate isomerases/6-phosphogluconolactonase
SgrR_N               PF12793.2    115 seq351_BIOID50635    -            551   1.3e-38  131.3   4.6   1   1     2e-42   1.3e-38  131.3   3.2     1   115     5   118     5   118 0.98 Sugar transport-related sRNA regulator N-term
SBP_bac_5            PF00496.17   374 seq351_BIOID50635    -            551   5.6e-30  104.2   0.0   1   1   1.2e-32   8.5e-29  100.4   0.0     1   340   163   445   163   502 0.86 Bacterial extracellular solute-binding proteins, family 5 Middle
Carb_kinase          PF01256.12   242 seq353_BIOID50635    -            515   6.1e-83  277.6   4.2   1   1   5.5e-86   3.7e-82  275.1   1.2     2   242   258   496   257   496 0.99 Carbohydrate kinase
YjeF_N               PF03853.10   173 seq353_BIOID50635    -            515   7.8e-47  158.9   0.1   1   1     2e-50   1.4e-46  158.1   0.0     2   173    35   199    34   199 0.98 YjeF-related protein N-terminus
Gp_dh_C              PF02800.15   157 seq354_BIOID50635    -            134   3.5e-42  143.3   0.1   1   1   7.7e-46   5.3e-42  142.8   0.1     1    94    39   133    39   134 0.98 Glyceraldehyde 3-phosphate dehydrogenase, C-terminal domain
Gp_dh_N              PF00044.19   151 seq354_BIOID50635    -            134   4.9e-06   26.4   0.1   1   1   1.2e-09   8.1e-06   25.7   0.0   117   151     2    34     1    34 0.96 Glyceraldehyde 3-phosphate dehydrogenase, NAD binding domain
Fimbrial             PF00419.15   145 seq355_BIOID50635    -            191   9.6e-20   71.1   7.7   1   1   8.7e-24   1.2e-19   70.8   5.3     1   145    41   191    41   191 0.87 Fimbrial protein
FCD                  PF07729.7    125 seq356_BIOID50635    -            226   5.6e-18   65.3  11.5   1   1   1.3e-21   8.7e-18   64.7   8.0     1   124    82   213    82   214 0.85 FCD domain
GntR                 PF00392.16    64 seq356_BIOID50635    -            226     1e-12   47.1   0.0   1   1   3.3e-16   2.2e-12   46.0   0.0     7    64    16    72    12    72 0.96 Bacterial regulatory proteins, gntR family
DUF445               PF04286.7    367 seq357_BIOID50635    -            426  4.6e-105  352.0   2.9   1   1  3.8e-109  5.2e-105  351.8   2.0     1   366    44   417    44   418 0.99 Protein of unknown function (DUF445)
HOK_GEF              PF01848.11    43 seq359_BIOID50635    -             83   8.4e-18   63.3   1.1   1   1   9.2e-22   1.3e-17   62.7   0.8     1    43    37    79    37    79 0.99 Hok/gef family
DNA_III_psi          PF03603.8    128 seq360_BIOID50635    -            137   1.4e-45  154.1   0.1   1   1   1.2e-49   1.6e-45  153.9   0.1     1   128     1   128     1   128 0.99 DNA polymerase III psi subunit
DDE_Tnp_1_5          PF13737.1    112 seq361_BIOID50635    -            305   1.7e-45  153.6   0.0   1   1   5.7e-49   3.9e-45  152.4   0.0     1   112    19   130    19   130 0.96 Transposase DDE domain
DDE_Tnp_1            PF01609.16   211 seq361_BIOID50635    -            305   9.3e-24   84.0   0.1   1   1   2.1e-27   1.5e-23   83.4   0.0     6   203   117   284   114   290 0.94 Transposase DDE domain
PAPS_reduct          PF01507.14   174 seq362_BIOID50635    -            302   8.7e-67  224.1   0.0   1   1   7.6e-71     1e-66  223.9   0.0     1   174    29   257    29   257 0.99 Phosphoadenosine phosphosulfate reductase family
Nramp                PF01566.13   357 seq364_BIOID50635    -            412    3e-127  424.1  30.6   1   1  3.3e-131  4.6e-127  423.5  21.2     1   357    38   384    38   384 0.98 Natural resistance-associated macrophage protein
DsrH                 PF04077.7     88 seq366_BIOID50635    -             95   4.7e-30  102.9   0.0   1   1   3.8e-34   5.2e-30  102.8   0.0     1    88     7    93     7    93 0.98 DsrH like protein
Phage_Cox            PF10743.4     87 seq367_BIOID50635    -             90   1.4e-42  143.4   0.1   1   1   1.2e-46   1.7e-42  143.2   0.1     2    87     4    90     3    90 0.98 Regulatory phage protein cox
Glycos_transf_3      PF00591.16   254 seq368_BIOID50635    -            531    2e-103  344.9   0.3   1   1  1.1e-106  3.7e-103  344.0   0.0     4   254   273   521   270   521 0.99 Glycosyl transferase family, a/b domain
GATase               PF00117.23   192 seq368_BIOID50635    -            531   2.8e-46  157.2   0.0   1   1   1.3e-49   4.4e-46  156.6   0.0     1   189     5   187     5   190 0.96 Glutamine amidotransferase class-I
Glycos_trans_3N      PF02885.12    66 seq368_BIOID50635    -            531   2.7e-18   65.2   1.0   1   1   1.9e-21   6.3e-18   64.0   0.2     1    65   199   263   199   264 0.98 Glycosyl transferase family, helical bundle domain
Peptidase_C26        PF07722.8    217 seq368_BIOID50635    -            531   5.8e-07   29.0   0.0   1   1   3.9e-10   1.3e-06   27.8   0.0   104   217    75   172    70   172 0.87 Peptidase C26
TPP_enzyme_N         PF02776.13   172 seq369_BIOID50635    -            623   2.4e-54  183.2   2.8   1   1   4.8e-56   2.2e-52  176.9   0.9     1   170    34   203    34   205 0.98 Thiamine pyrophosphate enzyme, N-terminal TPP binding domain
TPP_enzyme_C         PF02775.16   153 seq369_BIOID50635    -            623   7.1e-36  122.9   0.3   1   1   1.6e-37   7.2e-34  116.4   0.0     2   153   423   583   422   583 0.96 Thiamine pyrophosphate enzyme, C-terminal TPP binding domain
TPP_enzyme_M         PF00205.17   137 seq369_BIOID50635    -            623     1e-34  119.1   0.6   1   1   4.8e-38   2.2e-34  118.0   0.0     1   136   223   358   223   359 0.94 Thiamine pyrophosphate enzyme, central domain
Response_reg         PF00072.19   112 seq370_BIOID50635    -            238     3e-26   91.5   0.4   1   1   1.5e-29   1.1e-25   89.7   0.1     1   109     6   112     6   115 0.98 Response regulator receiver domain
Trans_reg_C          PF00486.23    77 seq370_BIOID50635    -            238   3.5e-18   65.1   0.0   1   1   1.2e-21   8.1e-18   63.9   0.0     1    77   156   232   156   232 0.98 Transcriptional regulatory protein, C terminal
Methyltrans_SAM      PF10672.4    286 seq372_BIOID50635    -            396   5.2e-31  107.4   0.0   1   1   3.8e-34   7.4e-31  106.9   0.0    12   266   110   371   103   381 0.84 S-adenosylmethionine-dependent methyltransferase
Cons_hypoth95        PF03602.10   183 seq372_BIOID50635    -            396   2.2e-12   46.6   0.0   1   1   1.8e-15   3.5e-12   45.9   0.0    39   123   216   302   211   329 0.89 Conserved hypothetical protein 95
Methyltransf_31      PF13847.1    152 seq372_BIOID50635    -            396     1e-10   41.3   0.1   1   1     9e-14   1.8e-10   40.5   0.0    21   118   236   349   220   377 0.74 Methyltransferase domain
Methyltransf_26      PF13659.1    117 seq372_BIOID50635    -            396   1.2e-09   38.0   0.0   1   1   1.1e-12   2.2e-09   37.2   0.0     2   116   222   340   221   341 0.84 Methyltransferase domain
Methyltransf_18      PF12847.2    112 seq372_BIOID50635    -            396     1e-06   29.2   0.0   1   1   1.8e-09   3.6e-06   27.4   0.0    12   109   231   337   220   340 0.69 Methyltransferase domain
MTS                  PF05175.9    170 seq372_BIOID50635    -            396   6.6e-07   28.7   0.0   1   1   5.2e-10     1e-06   28.1   0.0    55   154   243   353   217   363 0.77 Methyltransferase small domain
Met_10               PF02475.11   200 seq372_BIOID50635    -            396     1e-05   25.1   0.0   1   1   7.6e-09   1.5e-05   24.5   0.0    70   182   187   306   121   323 0.85 Met-10+ like-protein
Iso_dh               PF00180.15   348 seq373_BIOID50635    -            364  5.8e-140  466.0   0.0   1   1  4.8e-144  6.5e-140  465.8   0.0     1   348     7   356     7   356 0.99 Isocitrate/isopropylmalate dehydrogenase
Peptidase_C26        PF07722.8    217 seq374_BIOID50635    -            254     1e-68  230.8   0.0   1   1   1.8e-72   1.2e-68  230.6   0.0     1   217     8   224     8   224 0.96 Peptidase C26
GATase               PF00117.23   192 seq374_BIOID50635    -            254     5e-12   45.5   0.0   1   1     1e-15   6.9e-12   45.1   0.0    43   190    62   241    31   243 0.70 Glutamine amidotransferase class-I
LysR_substrate       PF03466.15   209 seq375_BIOID50635    -            297   1.7e-39  135.0   0.1   1   1   3.8e-43   2.6e-39  134.3   0.1     3   205    88   294    86   297 0.94 LysR substrate binding domain
HTH_1                PF00126.22    60 seq375_BIOID50635    -            297   3.1e-22   77.9   0.5   1   1   8.2e-26   5.6e-22   77.1   0.4     1    60     3    62     3    62 0.98 Bacterial regulatory helix-turn-helix protein, lysR family
Esterase             PF00756.15   251 seq376_BIOID50635    -            277   1.2e-76  257.3   0.1   1   1   3.1e-80   1.4e-76  257.1   0.0     1   250    21   268    21   269 0.99 Putative esterase
Esterase_phd         PF10503.4    220 seq376_BIOID50635    -            277   1.5e-05   24.2   0.1   1   1   2.3e-08   0.00011   21.4   0.1     4   129    31   169    28   177 0.76 Esterase PHB depolymerase
Chlorophyllase2      PF12740.2    260 seq376_BIOID50635    -            277   4.4e-05   22.3   0.0   1   1   1.4e-08   6.4e-05   21.8   0.0    13   121    39   165    27   215 0.73 Chlorophyllase enzyme
rve                  PF00665.21   120 seq377_BIOID50635    -            301     1e-23   83.6   0.1   1   1   5.1e-27   2.3e-23   82.4   0.0     3   119   123   243   121   244 0.97 Integrase core domain
rve_3                PF13683.1     67 seq377_BIOID50635    -            301   5.6e-17   60.9   0.1   1   1   4.1e-20   1.9e-16   59.2   0.0     2    67   216   281   215   281 0.97 Integrase core domain
HTH_21               PF13276.1     60 seq377_BIOID50635    -            301   7.1e-16   57.8   1.7   1   1   7.5e-18   3.4e-14   52.4   0.4     6    57    49   106    45   109 0.79 HTH-like domain
Response_reg         PF00072.19   112 seq378_BIOID50635    -            222   5.1e-26   90.7   0.0   1   1     1e-29   6.9e-26   90.3   0.0     1   112     3   113     3   113 0.99 Response regulator receiver domain
Trans_reg_C          PF00486.23    77 seq378_BIOID50635    -            222   3.2e-20   71.7   0.5   1   1   2.1e-23   1.4e-19   69.6   0.0     1    77   145   216   145   216 0.97 Transcriptional regulatory protein, C terminal
Xan_ur_permease      PF00860.15   389 seq379_BIOID50635    -            445   1.3e-42  145.6  51.4   1   1   9.3e-47   1.3e-42  145.6  35.6     3   387    31   404    29   406 0.92 Permease family
MS_channel           PF00924.13   206 seq380_BIOID50635    -            741   2.7e-44  150.8   1.8   1   1   3.9e-48   5.4e-44  149.8   1.2     2   205   515   714   514   715 0.98 Mechanosensitive ion channel
Aminotran_3          PF00202.16   339 seq381_BIOID50635    -            428  2.5e-121  404.5   0.1   1   1  2.2e-125  2.9e-121  404.3   0.1     2   338    29   362    28   363 0.98 Aminotransferase class-III
Ribonuc_red_lgC      PF02867.10   537 seq382_BIOID50635    -            714  9.2e-152  506.2   0.0   1   1  9.3e-154  4.2e-150  500.7   0.0     1   537   175   694   175   694 0.97 Ribonucleotide reductase, barrel domain
RNR_N                PF08343.5     82 seq382_BIOID50635    -            714     3e-29  100.5   0.1   1   1   1.7e-32   7.8e-29   99.2   0.1     1    82    16    97    16    97 0.99 Ribonucleotide reductase N-terminal
Ribonuc_red_lgN      PF00317.16    83 seq382_BIOID50635    -            714   3.1e-12   45.9   0.0   1   1   1.8e-15     8e-12   44.6   0.0     2    82    99   171    98   172 0.95 Ribonucleotide reductase, all-alpha domain
Chorismate_synt      PF01264.16   346 seq383_BIOID50635    -            362  4.2e-148  492.3   0.0   1   1  3.5e-152  4.7e-148  492.1   0.0     1   346    11   347    11   347 0.99 Chorismate synthase
PocR                 PF10114.4    173 seq385_BIOID50635    -            420   6.7e-52  175.0   0.0   1   1   2.5e-55   1.1e-51  174.2   0.0     1   172    18   189    18   190 0.97 Sensory domain found in PocR
His_kinase           PF06580.8     82 seq385_BIOID50635    -            420   4.2e-26   90.5   1.2   1   1   2.7e-29   1.2e-25   89.0   0.8     1    80   216   297   216   299 0.97 Histidine kinase
HATPase_c            PF02518.21   111 seq385_BIOID50635    -            420   1.9e-08   33.8   0.0   1   1   7.4e-12   3.4e-08   33.0   0.0     8   110   313   417   307   418 0.87 Histidine kinase-, DNA gyrase B-, and HSP90-like ATPase
FUSC                 PF04632.7    650 seq386_BIOID50635    -            670  5.1e-163  543.8  47.2   1   1  8.4e-167  5.8e-163  543.6  32.7     1   649    20   662    20   663 0.97 Fusaric acid resistance protein family
FUSC_2               PF13515.1    128 seq386_BIOID50635    -            670   2.7e-16   59.5  13.2   1   1     4e-20   2.7e-16   59.5   9.2     1   125    33   163    31   166 0.86 Fusaric acid resistance protein-like
UxaC                 PF02614.9    469 seq387_BIOID50635    -            491  4.7e-227  754.0   0.2   1   1  3.9e-231  5.3e-227  753.8   0.1     1   467    22   489    22   491 0.99 Glucuronate isomerase
DNA_pol3_theta       PF06440.6     75 seq388_BIOID50635    -             82   1.8e-38  129.8   0.3   1   1   1.5e-42   2.1e-38  129.6   0.2     3    74     9    80     7    81 0.97 DNA polymerase III, theta subunit
Phytase-like         PF13449.1    326 seq389_BIOID50635    -            457   5.7e-34  117.7   0.0   1   1     7e-38   9.6e-34  116.9   0.0    60   311   146   396    50   410 0.85 Esterase-like activity of phytase
PrmA                 PF06325.8    295 seq392_BIOID50635    -            293  1.2e-105  352.7   0.0   1   1  9.1e-109  1.4e-105  352.5   0.0     1   294     2   292     2   293 0.99 Ribosomal protein L11 methyltransferase (PrmA)
Methyltransf_18      PF12847.2    112 seq392_BIOID50635    -            293   2.2e-11   44.2   0.1   1   1   2.4e-14   3.6e-11   43.5   0.1     2    77   159   230   158   273 0.82 Methyltransferase domain
Methyltransf_26      PF13659.1    117 seq392_BIOID50635    -            293   1.5e-11   44.2   0.0   1   1   2.2e-14   3.4e-11   43.0   0.0     1    78   159   231   159   252 0.80 Methyltransferase domain
MTS                  PF05175.9    170 seq392_BIOID50635    -            293   4.3e-11   42.3   0.0   1   1   4.4e-14   6.7e-11   41.7   0.0    17   105   142   230   127   238 0.81 Methyltransferase small domain
Methyltransf_31      PF13847.1    152 seq392_BIOID50635    -            293   1.5e-10   40.7   0.0   1   1   1.5e-13   2.2e-10   40.1   0.0     4    80   159   230   156   277 0.79 Methyltransferase domain
Methyltransf_23      PF13489.1    162 seq392_BIOID50635    -            293   1.1e-07   31.5   0.0   1   1   1.3e-10     2e-07   30.7   0.0    21    86   157   230   141   268 0.73 Methyltransferase domain
UPF0020              PF01170.13   180 seq392_BIOID50635    -            293   8.9e-06   25.2   0.1   1   1     1e-08   1.5e-05   24.5   0.1    29   113   159   230   155   231 0.85 Putative RNA methylase family UPF0020
Methyltransf_11      PF08241.7     95 seq392_BIOID50635    -            293   2.2e-05   24.7   0.0   1   1   2.6e-08     4e-05   23.9   0.0     2    65   164   228   163   238 0.76 Methyltransferase domain
Cons_hypoth95        PF03602.10   183 seq392_BIOID50635    -            293   1.3e-05   24.5   0.0   1   1   1.5e-08   2.3e-05   23.7   0.0    34    98   150   214   138   234 0.86 Conserved hypothetical protein 95
HTH_1                PF00126.22    60 seq393_BIOID50635    -            301     5e-16   58.0   0.0   1   1   1.5e-19     1e-15   57.0   0.0     2    60     9    67     8    67 0.97 Bacterial regulatory helix-turn-helix protein, lysR family
LysR_substrate       PF03466.15   209 seq393_BIOID50635    -            301   4.8e-11   42.0   0.0   1   1   9.5e-15   6.5e-11   41.6   0.0     9   200    98   287    92   290 0.94 LysR substrate binding domain
Glycos_transf_1      PF00534.15   172 seq396_BIOID50635    -            362     1e-24   86.7   0.0   1   1   4.9e-28   1.7e-24   86.0   0.0    15   162   185   331   179   341 0.85 Glycosyl transferases group 1
Glyco_trans_1_4      PF13692.1    135 seq396_BIOID50635    -            362   3.4e-12   46.5   0.0   1   1   1.7e-15   5.7e-12   45.8   0.0     2   135   185   327   184   327 0.85 Glycosyl transferases group 1
Glyco_trans_1_2      PF13524.1     92 seq396_BIOID50635    -            362   1.9e-07   31.1   0.0   1   1   1.1e-10   3.8e-07   30.1   0.0     2    91   265   356   263   357 0.94 Glycosyl transferases group 1
PulS_OutS            PF09691.5    109 seq397_BIOID50635    -            115   2.3e-08   33.8   0.0   1   1     2e-12   2.8e-08   33.6   0.0    21   102    26   106    14   113 0.89 Bacterial chaperone lipoprotein (PulS_OutS)
DUF606               PF04657.8    138 seq398_BIOID50635    -            149   1.4e-21   76.8  22.4   1   1   1.2e-25   1.6e-21   76.6  15.5     2   138     6   143     5   143 0.95 Protein of unknown function, DUF606
Complex1_49kDa       PF00346.14   272 seq400_BIOID50635    -            600  1.6e-120  401.0   0.0   1   1  3.1e-124  2.1e-120  400.6   0.0     1   272   329   600   329   600 1.00 Respiratory-chain NADH dehydrogenase, 49 Kd subunit
Complex1_30kDa       PF00329.14   103 seq400_BIOID50635    -            600     3e-34  117.2   0.0   1   1     9e-38   6.1e-34  116.2   0.0     4   103    62   171    59   171 0.95 Respiratory-chain NADH dehydrogenase, 30 Kd subunit
FxsA                 PF04186.8    120 seq402_BIOID50635    -            158   1.1e-36  124.9   8.3   1   1   9.6e-41   1.3e-36  124.7   5.7     1   113     6   118     6   127 0.93 FxsA cytoplasmic membrane protein
DUF179               PF02622.10   161 seq403_BIOID50635    -            211   4.9e-53  178.9   0.0   1   1   4.2e-57   5.8e-53  178.7   0.0     1   161    35   198    35   198 0.94 Uncharacterized ACR, COG1678
YbfN                 PF13982.1     89 seq405_BIOID50635    -            108   6.2e-50  167.2   6.7   1   1   5.2e-54   7.2e-50  166.9   4.6     1    89    19   107    19   107 0.99 YbfN-like lipoprotein
YkuD                 PF03734.9    146 seq406_BIOID50635    -            306   1.6e-17   63.9   0.0   1   1     2e-21   2.8e-17   63.2   0.0     4   144   101   231    98   238 0.79 L,D-transpeptidase catalytic domain
TonB_dep_Rec         PF00593.19   276 seq407_BIOID50635    -            774   5.7e-23   82.1  17.8   1   1   1.3e-26   5.7e-23   82.1  12.4     2   274   526   771   525   773 0.88 TonB dependent receptor
Plug                 PF07715.10   108 seq407_BIOID50635    -            774   5.7e-20   71.5   0.4   1   1   4.2e-23   1.9e-19   69.8   0.3     4   108   132   244   129   244 0.87 TonB-dependent Receptor Plug Domain
STN                  PF07660.9     52 seq407_BIOID50635    -            774   3.4e-10   39.2   0.0   1   1   2.3e-13     1e-09   37.6   0.0     2    52    57   107    56   107 0.95 Secretin and TonB N terminus short domain
RecO_N               PF11967.3     80 seq408_BIOID50635    -            242   4.6e-24   83.9   0.0   1   1   1.1e-27   7.7e-24   83.2   0.0     5    78     4    76     1    78 0.95 Recombination protein O N terminal
RecO_C               PF02565.10   118 seq408_BIOID50635    -            242   3.3e-20   71.9   0.0   1   1   6.3e-24   4.3e-20   71.6   0.0     3   118    82   226    80   226 0.91 Recombination protein O C terminal
Usher                PF00577.15   552 seq409_BIOID50635    -            881  3.8e-188  626.5  26.8   1   1    1e-191  4.7e-188  626.2  18.6     2   552   197   759   196   759 0.97 Type VII secretion system (T7SS), usher protein
PapC_N               PF13954.1    146 seq409_BIOID50635    -            881     8e-42  142.1   0.0   1   1   3.3e-45   1.5e-41  141.2   0.0     2   145    34   180    33   181 0.98 PapC N-terminal domain
PapC_C               PF13953.1     68 seq409_BIOID50635    -            881   1.6e-15   56.3   0.0   1   1   1.2e-18   5.7e-15   54.6   0.0     3    64   771   830   769   834 0.93 PapC C-terminal domain
PMI_typeI            PF01238.16   373 seq410_BIOID50635    -            403  4.1e-125  417.5   0.1   1   1  4.8e-128  3.3e-124  414.5   0.0     1   373    13   369    13   369 0.99 Phosphomannose isomerase type I
Sua5_yciO_yrdC       PF01300.13   179 seq412_BIOID50635    -            766   1.8e-46  157.4   0.0   1   1     7e-50   3.2e-46  156.7   0.0     2   178   225   389   224   390 0.95 Telomere recombination
zf-HYPF              PF07503.7     35 seq412_BIOID50635    -            766   7.2e-34  114.7  18.5   1   2   2.7e-20   1.2e-16   59.6   3.7     1    35   124   158   124   158 0.97 HypF finger
zf-HYPF              PF07503.7     35 seq412_BIOID50635    -            766   7.2e-34  114.7  18.5   2   2   4.6e-21   2.1e-17   62.1   1.6     1    34   174   207   174   208 0.96 HypF finger
Acylphosphatase      PF00708.13    91 seq412_BIOID50635    -            766   1.1e-17   63.7   0.0   1   1   5.2e-21   2.4e-17   62.7   0.0     6    91    25   107    17   107 0.87 Acylphosphatase
Aminotran_1_2        PF00155.16   363 seq413_BIOID50635    -            396     3e-96  322.4   0.0   1   1  2.5e-100   3.4e-96  322.2   0.0     3   363    28   392    26   392 0.98 Aminotransferase class I and II
GerE                 PF00196.14    58 seq414_BIOID50635    -             88   4.8e-05   22.4   0.1   1   1   5.2e-09   7.2e-05   21.9   0.0     3    40    20    57    18    62 0.92 Bacterial regulatory proteins, luxR family
Rick_17kDa_Anti      PF05433.10    42 seq416_BIOID50635    -            179   1.7e-11   43.4  15.7   1   1   5.1e-15   1.7e-11   43.4  10.9     2    42    73   113    72   113 0.96 Glycine zipper 2TM domain
Gly-zipper_OmpA      PF13436.1    118 seq416_BIOID50635    -            179   5.2e-09   35.6   3.0   1   1   1.5e-12   5.2e-09   35.6   2.1     5   112    28   134    24   136 0.78 Glycine-zipper containing OmpA-like membrane domain
Gly-zipper_YMGG      PF13441.1     45 seq416_BIOID50635    -            179   3.6e-08   32.6  12.7   1   1     1e-11   3.6e-08   32.6   8.8     2    45    69   111    68   111 0.97 YMGG-like Gly-zipper
Gly-zipper_Omp       PF13488.1     46 seq416_BIOID50635    -            179   1.8e-05   24.1  13.8   1   1   5.3e-09   1.8e-05   24.1   9.6     2    42    73   112    72   118 0.82 Glycine zipper
BPD_transp_1         PF00528.17   185 seq418_BIOID50635    -            217   1.5e-20   73.4  20.1   1   1   1.1e-24   1.5e-20   73.4  14.0     2   181    32   216    27   217 0.85 Binding-protein-dependent transport system inner membrane component
tRNA-synt_1g         PF09334.6    391 seq420_BIOID50635    -            677  3.4e-156  519.7   0.1   1   1  1.5e-159  4.2e-156  519.4   0.0     1   390     8   397     8   398 0.98 tRNA synthetases class I (M)
tRNA_bind            PF01588.15    95 seq420_BIOID50635    -            677   1.5e-22   79.0   0.0   1   1   1.2e-25   3.4e-22   77.9   0.0     1    94   581   674   581   675 0.98 Putative tRNA binding domain
tRNA-synt_1          PF00133.17   601 seq420_BIOID50635    -            677   3.4e-18   64.8   1.4   1   1   3.7e-15     1e-11   43.5   0.0    28   103    11    85     2   113 0.83 tRNA synthetases class I (I, L, M and V)
tRNA-synt_1e         PF01406.14   301 seq420_BIOID50635    -            677   8.4e-14   51.2   0.4   1   2   6.2e-09   1.7e-05   23.9   0.0    14   120    12   119     2   132 0.87 tRNA synthetases class I (C) catalytic domain
tRNA-synt_1e         PF01406.14   301 seq420_BIOID50635    -            677   8.4e-14   51.2   0.4   2   2   3.1e-09   8.5e-06   24.9   0.0   214   282   295   362   289   381 0.79 tRNA synthetases class I (C) catalytic domain
Xan_ur_permease      PF00860.15   389 seq421_BIOID50635    -            470   4.4e-44  150.4  48.3   1   1     4e-48   5.5e-44  150.1  33.5     3   387    58   431    56   433 0.93 Permease family
ydhR                 PF08803.6     97 seq422_BIOID50635    -            101   1.1e-43  147.1   0.0   1   1   8.6e-48   1.2e-43  146.9   0.0     1    97     4   100     4   100 0.99 Putative mono-oxygenase ydhR
Transcrip_reg        PF01709.15   234 seq423_BIOID50635    -            238   1.2e-82  276.4   0.7   1   1   9.8e-87   1.3e-82  276.2   0.5     1   233     3   235     3   236 0.98 Transcriptional regulator
DUF1342              PF07072.6    211 seq424_BIOID50635    -            247   6.4e-76  254.5   0.3   1   1   5.3e-80   7.3e-76  254.3   0.2     1   211    19   225    19   225 0.99 Protein of unknown function (DUF1342)
DUF968               PF06147.6    200 seq425_BIOID50635    -            352   1.9e-75  253.0   0.1   1   1   2.5e-79   3.4e-75  252.2   0.0     2   198   130   344   129   346 0.98 Protein of unknown function (DUF968)
Peptidase_M28        PF04389.12   176 seq426_BIOID50635    -            323   1.1e-23   83.7   0.0   1   1   3.6e-27   2.5e-23   82.6   0.0     2   175   107   308   106   309 0.73 Peptidase family M28
Peptidase_M20        PF01546.23   171 seq426_BIOID50635    -            323   3.3e-05   23.4   0.0   1   1   6.8e-09   4.6e-05   22.9   0.0     1    63   109   170   109   315 0.82 Peptidase family M20/M25/M40
FecCD                PF01032.13   311 seq427_BIOID50635    -            318   3.7e-94  314.9  27.0   1   1   3.3e-98   4.5e-94  314.6  18.7     2   311    13   316     9   316 0.98 FecCD transport family
HTH_6                PF01418.12    77 seq428_BIOID50635    -            289   2.3e-33  113.6   0.2   1   1   2.4e-36   1.1e-32  111.4   0.0     1    76     1    76     1    77 0.99 Helix-turn-helix domain, rpiR family
SIS                  PF01380.17   131 seq428_BIOID50635    -            289     3e-27   94.7   0.1   1   1   1.1e-30     5e-27   93.9   0.1     2   130   125   252   124   253 0.98 SIS domain
SIS_2                PF13580.1    138 seq428_BIOID50635    -            289     1e-12   47.8   0.9   1   1   1.2e-11   5.3e-08   32.5   0.0    99   138   171   210   157   210 0.89 SIS domain
DUF177               PF02620.12   119 seq429_BIOID50635    -            173   4.8e-23   81.3   0.7   1   1   5.4e-27   7.4e-23   80.7   0.5     1   119    61   171    61   171 0.90 Uncharacterized ACR, COG1399
Gp_dh_C              PF02800.15   157 seq430_BIOID50635    -             83   5.6e-12   45.2   0.2   1   1   4.8e-16   6.5e-12   45.0   0.2    97   157     2    63     1    63 0.93 Glyceraldehyde 3-phosphate dehydrogenase, C-terminal domain
Pribosyltran         PF00156.22   125 seq431_BIOID50635    -            218   5.1e-17   61.6   0.1   1   1   9.1e-21   1.2e-16   60.3   0.0     3   123    44   157    42   159 0.94 Phosphoribosyl transferase domain
Rnf-Nqr              PF02508.9    190 seq432_BIOID50635    -            231   7.9e-59  198.3   9.5   1   1   6.7e-63   9.1e-59  198.1   6.6     1   189     1   200     1   201 0.98 Rnf-Nqr subunit, membrane protein
Acetyltransf_1       PF00583.19    83 seq433_BIOID50635    -            148   2.4e-20   72.2   0.0   1   1   2.4e-23   3.6e-20   71.6   0.0     4    82    48   120    45   121 0.92 Acetyltransferase (GNAT) family
Acetyltransf_10      PF13673.1    117 seq433_BIOID50635    -            148   2.3e-13   50.1   0.1   1   1     2e-16   3.1e-13   49.7   0.1    22   117    18   120     8   120 0.86 Acetyltransferase (GNAT) domain
FR47                 PF08445.5     86 seq433_BIOID50635    -            148   1.4e-12   47.0   0.1   1   1   1.2e-15   1.9e-12   46.6   0.0    17    81    59   124    42   130 0.82 FR47-like protein
Acetyltransf_7       PF13508.1     79 seq433_BIOID50635    -            148   3.5e-12   46.1   0.0   1   1   3.1e-15   4.8e-12   45.7   0.0     8    78    45   121    38   122 0.86 Acetyltransferase (GNAT) domain
Acetyltransf_4       PF13420.1    155 seq433_BIOID50635    -            148   1.1e-08   35.0   0.0   1   1   8.6e-12   1.3e-08   34.8   0.0    32   148    23   134     5   141 0.82 Acetyltransferase (GNAT) domain
Acetyltransf_8       PF13523.1    152 seq433_BIOID50635    -            148   1.7e-08   34.4   0.1   1   1   3.4e-10   5.1e-07   29.5   0.0    75   138    61   122     4   127 0.78 Acetyltransferase (GNAT) domain
Acetyltransf_3       PF13302.1    142 seq433_BIOID50635    -            148   2.8e-07   30.8   0.1   1   1   6.4e-10   9.7e-07   29.0   0.1    67   142    49   121     3   121 0.73 Acetyltransferase (GNAT) domain
Acetyltransf_9       PF13527.1    128 seq433_BIOID50635    -            148   4.6e-07   29.6   0.0   1   1   5.8e-10   8.7e-07   28.7   0.0    74   127    64   122    49   123 0.89 Acetyltransferase (GNAT) domain
Acetyltransf_6       PF13480.1    142 seq433_BIOID50635    -            148   4.4e-05   23.3   0.0   1   1   3.7e-08   5.7e-05   22.9   0.0    73   131    42   100    17   107 0.90 Acetyltransferase (GNAT) domain
CinA                 PF02464.12   155 seq436_BIOID50635    -            172   2.8e-47  159.9   0.9   1   1   2.3e-51   3.2e-47  159.7   0.6     2   155    18   171    17   171 0.98 Competence-damaged protein
DUF3296              PF11726.3    180 seq439_BIOID50635    -            189     5e-56  188.9   0.0   1   1   4.1e-60   5.6e-56  188.8   0.0     1   180    11   188    11   188 0.98 Protein of unknown function (DUF3296)
Aminotran_1_2        PF00155.16   363 seq440_BIOID50635    -            391   4.5e-36  124.4   0.0   1   1   4.1e-40   5.6e-36  124.1   0.0    43   352    66   374    37   385 0.92 Aminotransferase class I and II
Flavodoxin_1         PF00258.20   143 seq442_BIOID50635    -            173     1e-27   96.7   0.0   1   1   8.7e-32   1.2e-27   96.5   0.0     1   143     5   160     5   160 0.94 Flavodoxin
Ribosomal_S12        PF00164.20   122 seq444_BIOID50635    -            124   3.1e-56  187.9   2.1   1   1   2.5e-60   3.5e-56  187.7   1.5     2   122     3   123     2   123 0.99 Ribosomal protein S12
Pro_dh               PF01619.13   345 seq446_BIOID50635    -           1320  2.7e-133  444.0   0.0   1   1  5.6e-137  3.8e-133  443.5   0.0     2   344   229   573   228   574 0.99 Proline dehydrogenase
Aldedh               PF00171.17   462 seq446_BIOID50635    -           1320  1.1e-111  373.3   0.3   1   1  2.8e-115  1.9e-111  372.5   0.2     7   450   659  1103   654  1111 0.94 Aldehyde dehydrogenase family
DJ-1_PfpI            PF01965.19   147 seq448_BIOID50635    -            283   4.2e-12   45.6   0.0   1   1   5.2e-16   7.1e-12   44.8   0.0    22   143   125   274   108   278 0.81 DJ-1/PfpI family
ETF_alpha            PF00766.14    86 seq451_BIOID50635    -            312   1.1e-30  105.0   0.3   1   1   2.8e-34   1.9e-30  104.1   0.2     2    85   189   273   188   274 0.97 Electron transfer flavoprotein FAD-binding domain
ETF                  PF01012.16   164 seq451_BIOID50635    -            312   5.1e-24   84.7   0.5   1   1   1.3e-27   8.9e-24   83.9   0.3     2   164     7   153     6   153 0.91 Electron transfer flavoprotein domain
2-Hacid_dh_C         PF02826.14   178 seq452_BIOID50635    -            312   4.4e-45  152.8   0.0   1   1   8.3e-49   5.7e-45  152.5   0.0     2   178   105   277   104   277 0.95 D-isomer specific 2-hydroxyacid dehydrogenase, NAD binding domain
NAD_binding_2        PF03446.10   162 seq452_BIOID50635    -            312   1.5e-06   28.0   0.0   1   1   5.1e-10   3.5e-06   26.9   0.0     3    91   138   224   136   242 0.92 NAD binding domain of 6-phosphogluconate dehydrogenase
ABC_tran             PF00005.22   118 seq454_BIOID50635    -            517   2.6e-32  111.5   0.0   1   2   8.3e-23   5.7e-19   68.5   0.0     1   118    51   169    51   169 0.95 ABC transporter
ABC_tran             PF00005.22   118 seq454_BIOID50635    -            517   2.6e-32  111.5   0.0   2   2   3.1e-14   2.1e-10   40.8   0.0     3   117   305   431   303   432 0.76 ABC transporter
DUF3820              PF12843.2     67 seq455_BIOID50635    -             72   1.9e-30  104.1   0.5   1   1   1.5e-34   2.1e-30  104.0   0.4     1    67     1    68     1    68 0.98 Protein of unknown function (DUF3820)
DUF877               PF05943.7    423 seq456_BIOID50635    -            491    3e-188  625.4   0.0   1   1  2.7e-192  3.6e-188  625.1   0.0     1   423    68   489    68   489 1.00 Protein of unknown function (DUF877)
DDE_Tnp_1            PF01609.16   211 seq458_BIOID50635    -             66   1.7e-06   27.6   0.2   1   1   1.4e-10   1.9e-06   27.5   0.1   143   197     7    65     2    66 0.94 Transposase DDE domain
DEAD                 PF00270.24   173 seq460_BIOID50635    -            421   3.7e-42  143.5   0.0   1   1   4.2e-43   2.8e-39  134.2   0.0     1   171    33   206    33   208 0.95 DEAD/DEAH box helicase
Helicase_C           PF00271.26    78 seq460_BIOID50635    -            421   3.8e-25   87.4   0.0   1   1   1.6e-28   1.1e-24   85.9   0.0     3    78   276   351   274   351 0.97 Helicase conserved C-terminal domain
PduL                 PF06130.7     71 seq461_BIOID50635    -            228   5.8e-49  163.6   0.5   1   2   1.3e-29   1.8e-25   88.4   0.0     2    71    37   118    36   118 0.98 Propanediol utilisation protein PduL
PduL                 PF06130.7     71 seq461_BIOID50635    -            228   5.8e-49  163.6   0.5   2   2   1.2e-24   1.6e-20   72.5   0.7     2    70   146   212   145   213 0.97 Propanediol utilisation protein PduL
Ferritin             PF00210.19   142 seq462_BIOID50635    -            167   2.7e-18   66.0   0.1   1   1   2.3e-22   3.1e-18   65.7   0.1     2   136    31   166    30   167 0.94 Ferritin-like domain
GARS_A               PF01071.14   194 seq463_BIOID50635    -            429   1.2e-86  289.1   0.1   1   1   8.3e-90   1.6e-86  288.7   0.0     1   194   103   296   103   296 0.99 Phosphoribosylglycinamide synthetase, ATP-grasp (A) domain
GARS_N               PF02844.10   100 seq463_BIOID50635    -            429     4e-38  129.7   0.1   1   1   3.9e-41   7.7e-38  128.8   0.1     1   100     1   102     1   102 0.95 Phosphoribosylglycinamide synthetase, N domain
GARS_C               PF02843.11    93 seq463_BIOID50635    -            429   4.5e-30  103.5   0.1   1   1   1.4e-32   2.8e-29  101.0   0.0     1    92   330   423   330   424 0.95 Phosphoribosylglycinamide synthetase, C domain
ATP-grasp_4          PF13535.1    184 seq463_BIOID50635    -            429   7.2e-15   55.0   0.0   1   1   7.6e-18   1.5e-14   54.0   0.0     5   180   105   292   103   293 0.78 ATP-grasp domain
ATP-grasp_3          PF02655.9    161 seq463_BIOID50635    -            429   1.8e-07   31.0   0.0   1   1   1.5e-10     3e-07   30.3   0.0     3   159   104   292   103   294 0.79 ATP-grasp domain
CPSase_L_D2          PF02786.12   211 seq463_BIOID50635    -            429   1.3e-05   24.5   0.0   1   1   1.4e-08   2.8e-05   23.3   0.0     6   138   109   244   104   293 0.67 Carbamoyl-phosphate synthase L chain, ATP binding domain
ATP-grasp            PF02222.17   172 seq463_BIOID50635    -            429   8.3e-05   21.8   0.0   1   1   6.8e-08   0.00013   21.2   0.0     2    83   113   200   112   222 0.84 ATP-grasp domain
AA_permease          PF00324.16   479 seq464_BIOID50635    -            514  2.6e-121  405.1  47.0   1   1  4.4e-125    3e-121  404.9  32.6     2   478    50   491    49   492 0.97 Amino acid permease
AA_permease_2        PF13520.1    426 seq464_BIOID50635    -            514   2.9e-43  147.8  50.3   1   1   5.1e-47   3.5e-43  147.6  34.9     5   423    49   477    45   480 0.85 Amino acid permease
CN_hydrolase         PF00795.17   184 seq465_BIOID50635    -            218   3.8e-14   52.3   0.0   1   1   3.4e-18   4.7e-14   52.0   0.0     1   119     5   114     5   150 0.92 Carbon-nitrogen hydrolase
Repair_PSII          PF04536.9    119 seq466_BIOID50635    -            290   1.1e-33  115.4   0.4   1   1   1.1e-37   1.4e-33  115.1   0.3     2   118    36   153    35   154 0.98 Repair protein
DUF3302              PF11742.3     78 seq467_BIOID50635    -            107   1.9e-45  152.4   8.2   1   1   1.6e-49   2.2e-45  152.2   5.7     1    77     3    79     3    80 0.99 Protein of unknown function (DUF3302)
Poly_export          PF02563.11    83 seq470_BIOID50635    -            378   1.1e-30  105.1   0.4   1   1   7.2e-34     5e-30  103.0   0.1     5    82    78   166    74   167 0.86 Polysaccharide biosynthesis/export protein
SLBB                 PF10531.4     59 seq470_BIOID50635    -            378   2.8e-16   59.0   0.7   1   2   5.7e-12   3.9e-08   32.9   0.0     1    48   172   220   172   227 0.92 SLBB domain
SLBB                 PF10531.4     59 seq470_BIOID50635    -            378   2.8e-16   59.0   0.7   2   2   3.3e-09   2.2e-05   24.1   0.1     1    55   256   309   256   313 0.91 SLBB domain
ABC_tran             PF00005.22   118 seq472_BIOID50635    -            232   5.3e-26   91.1   0.0   1   1   1.3e-29   8.7e-26   90.5   0.0     1   117    39   157    39   158 0.92 ABC transporter
AAA_21               PF13304.1    303 seq472_BIOID50635    -            232   6.3e-12   45.9   0.2   1   1   2.5e-10   1.7e-06   28.1   0.0   235   298   128   189   124   191 0.93 AAA domain
HlyD                 PF00529.15   306 seq474_BIOID50635    -            332   4.7e-26   91.6  14.0   1   1   1.9e-29   6.6e-26   91.2   9.7     1   263    43   293    43   329 0.80 HlyD family secretion protein
HlyD_3               PF13437.1    105 seq474_BIOID50635    -            332     1e-14   54.6   0.1   1   1   1.1e-15   3.7e-12   46.3   0.0     1   101   206   314   206   318 0.80 HlyD family secretion protein
HlyD_2               PF12700.2    328 seq474_BIOID50635    -            332   1.1e-13   50.9   0.3   1   1   4.2e-16   1.4e-12   47.3   0.2    10   265    33   323    27   328 0.77 HlyD family secretion protein
Biotin_lipoyl_2      PF13533.1     50 seq474_BIOID50635    -            332   4.1e-11   42.2   0.0   1   1   1.2e-14   4.1e-11   42.2   0.0     1    49    43    91    43    92 0.96 Biotin-lipoyl like
HlyD_2               PF12700.2    328 seq476_BIOID50635    -            455   3.4e-26   92.0   2.7   1   1   1.3e-29   4.4e-26   91.7   1.9     9   328   114   416   106   416 0.82 HlyD family secretion protein
HlyD                 PF00529.15   306 seq476_BIOID50635    -            455   6.5e-24   84.6  18.1   1   1   2.5e-27   8.5e-24   84.2  12.3     1   241   126   351   126   416 0.85 HlyD family secretion protein
HlyD_3               PF13437.1    105 seq476_BIOID50635    -            455   2.1e-16   60.0   4.5   1   1     1e-14   3.5e-11   43.2   0.6     1   101   237   342   237   347 0.93 HlyD family secretion protein
Biotin_lipoyl_2      PF13533.1     50 seq476_BIOID50635    -            455   8.2e-14   50.8   8.0   1   1   1.2e-16   4.1e-13   48.6   0.7     2    50   127   175   126   175 0.97 Biotin-lipoyl like
Peptidase_U32        PF01136.14   233 seq477_BIOID50635    -            298   1.3e-34  118.9   0.0   1   1   1.3e-38   1.8e-34  118.5   0.0     5   195    88   269    82   293 0.89 Peptidase family U32
Transthyretin        PF00576.16   112 seq479_BIOID50635    -            137   1.9e-42  143.5   0.1   1   1   1.6e-46   2.2e-42  143.3   0.1     2   112    28   136    27   136 0.98 HIUase/Transthyretin family
YceG                 PF02618.11   297 seq481_BIOID50635    -            340   3.1e-95  318.5   0.0   1   1   2.6e-99   3.6e-95  318.3   0.0     3   297    42   330    40   330 0.94 YceG-like family
Spermine_synth       PF01564.12   246 seq482_BIOID50635    -            288     7e-89  296.8   0.1   1   1   1.5e-92     1e-88  296.3   0.1     5   238     6   239     3   247 0.97 Spermine/spermidine synthase
Methyltransf_18      PF12847.2    112 seq482_BIOID50635    -            288   5.4e-07   30.0   0.0   1   1   1.5e-10   1.1e-06   29.1   0.0     3   110    79   191    77   193 0.79 Methyltransferase domain
Peptidase_M24        PF00557.19   205 seq483_BIOID50635    -            264   2.2e-49  167.8   0.2   1   1   1.8e-53   2.5e-49  167.6   0.2     1   205    12   242    12   242 0.86 Metallopeptidase family M24
Gln-synt_C           PF00120.19   259 seq484_BIOID50635    -            469  2.1e-106  354.7   0.0   1   1    4e-110  2.7e-106  354.3   0.0     2   259   103   379   102   379 0.98 Glutamine synthetase, catalytic domain
Gln-synt_N           PF03951.14    84 seq484_BIOID50635    -            469   2.1e-31  107.1   0.1   1   1   6.2e-35   4.2e-31  106.2   0.1     1    84    14    95    14    95 0.98 Glutamine synthetase, beta-Grasp domain
HTH_3                PF01381.17    55 seq485_BIOID50635    -             96   8.2e-06   25.4   0.0   1   1   8.4e-10   1.2e-05   24.9   0.0     1    43    38    80    38    82 0.95 Helix-turn-helix
Aminotran_1_2        PF00155.16   363 seq486_BIOID50635    -            356   3.8e-68  229.9   0.0   1   1   3.3e-72   4.5e-68  229.7   0.0    31   363    46   351    30   351 0.94 Aminotransferase class I and II
Malate_synthase      PF01274.17   523 seq488_BIOID50635    -            533  1.3e-214  712.9   0.0   1   1  1.1e-218  1.5e-214  712.7   0.0     2   522    12   532    11   533 0.99 Malate synthase
Trehalase            PF01204.13   512 seq489_BIOID50635    -            549  4.4e-161  536.8   0.1   1   1  3.9e-165  5.3e-161  536.5   0.0     1   511    70   546    70   547 0.96 Trehalase
NAD_binding_9        PF13454.1    156 seq492_BIOID50635    -            534   1.3e-32  112.6   0.2   1   1     2e-36   2.8e-32  111.5   0.0     1   155     5   164     5   165 0.90 FAD-NAD(P)-binding
Epimerase            PF01370.16   236 seq493_BIOID50635    -            338   1.6e-54  184.6   0.0   1   1   1.5e-57     2e-54  184.4   0.0     1   236     3   262     3   262 0.95 NAD dependent epimerase/dehydratase family
Epimerase_Csub       PF13950.1     62 seq493_BIOID50635    -            338   2.6e-28   97.6   2.3   1   1   3.1e-31   4.2e-28   96.9   1.6     1    62   275   336   275   336 0.99 UDP-glucose 4-epimerase C-term subunit
3Beta_HSD            PF01073.14   280 seq493_BIOID50635    -            338   6.7e-22   77.3   0.0   1   1   1.4e-24   1.9e-21   75.8   0.0     1   177     4   176     4   189 0.82 3-beta hydroxysteroid dehydrogenase/isomerase family
Polysacc_synt_2      PF02719.10   294 seq493_BIOID50635    -            338     9e-19   67.3   0.1   1   1   1.5e-20   2.1e-17   62.8   0.0     1   171     3   180     3   187 0.81 Polysaccharide biosynthesis protein
NAD_binding_4        PF07993.7    249 seq493_BIOID50635    -            338   8.4e-12   44.4   0.0   1   1   1.3e-14   1.7e-11   43.4   0.0     1   194     5   176     5   224 0.80 Male sterility protein
NAD_binding_10       PF13460.1    183 seq493_BIOID50635    -            338   2.3e-11   43.9   0.0   1   1   3.2e-14   4.4e-11   43.0   0.0     1   108     3   134     3   206 0.80 NADH(P)-binding
adh_short            PF00106.20   167 seq493_BIOID50635    -            338   2.2e-11   43.8   0.0   1   1   2.6e-14   3.5e-11   43.1   0.0     2   141     2   129     1   145 0.83 short chain dehydrogenase
RmlD_sub_bind        PF04321.12   287 seq493_BIOID50635    -            338   2.4e-10   39.6   0.0   1   1   3.6e-13   4.9e-10   38.6   0.0     1   139     1   163     1   174 0.91 RmlD substrate binding domain
KR                   PF08659.5    181 seq493_BIOID50635    -            338   1.2e-09   37.9   0.0   1   1   1.8e-12   2.5e-09   36.9   0.0     2   144     2   131     1   138 0.86 KR domain
NmrA                 PF05368.8    233 seq493_BIOID50635    -            338   1.3e-09   37.6   0.1   1   1   8.2e-10   1.1e-06   27.9   0.0     1   104     3   125     3   139 0.83 NmrA-like family
GTP_EFTU             PF00009.22   188 seq496_BIOID50635    -            614   3.3e-37  127.6   0.0   1   1   2.1e-40   5.7e-37  126.8   0.0     5   184     2   163     1   166 0.95 Elongation factor Tu GTP binding domain
SelB-wing_3          PF09107.6     50 seq496_BIOID50635    -            614   8.4e-20   69.7   0.6   1   1   9.4e-23   2.6e-19   68.2   0.4     1    50   557   606   557   606 0.96 Elongation factor SelB, winged helix
SelB-wing_2          PF09106.6     59 seq496_BIOID50635    -            614     2e-19   69.1   1.1   1   1   2.6e-22   7.1e-19   67.3   0.8     1    59   423   480   423   480 0.99 Elongation factor SelB, winged helix
GTP_EFTU_D2          PF03144.20    74 seq496_BIOID50635    -            614   9.4e-09   35.1   0.0   1   1   1.1e-11   2.9e-08   33.5   0.0     1    73   189   256   189   257 0.94 Elongation factor Tu domain 2
MMR_HSR1             PF01926.18   114 seq496_BIOID50635    -            614   1.7e-05   24.6   0.0   1   1   2.6e-08     7e-05   22.6   0.0     2   109     3   107     2   115 0.70 50S ribosome-binding GTPase
Pili_assembly_N      PF00345.15   122 seq497_BIOID50635    -            230   2.2e-37  127.4   0.2   1   1   8.5e-41   5.8e-37  126.0   0.0     1   121    26   145    26   146 0.91 Gram-negative pili assembly chaperone, N-terminal domain
Pili_assembly_C      PF02753.12    68 seq497_BIOID50635    -            230     2e-16   59.4   0.3   1   1   5.2e-20   3.6e-16   58.6   0.2     1    65   165   223   165   226 0.96 Gram-negative pili assembly chaperone, C-terminal domain
HATPase_c            PF02518.21   111 seq499_BIOID50635    -            366   1.1e-18   66.9   0.0   1   1   3.6e-22   1.6e-18   66.2   0.0     1   110   252   358   252   359 0.95 Histidine kinase-, DNA gyrase B-, and HSP90-like ATPase
HisKA                PF00512.20    68 seq499_BIOID50635    -            366   2.5e-08   33.6   1.8   1   1   5.4e-12   2.5e-08   33.6   1.3     3    66   147   203   145   205 0.76 His Kinase A (phospho-acceptor) domain
HAMP                 PF00672.20    70 seq499_BIOID50635    -            366   4.3e-08   33.1   5.1   1   1   4.1e-11   1.8e-07   31.0   0.2     2    69    73   140    72   141 0.91 HAMP domain
DUF2799              PF10973.3     89 seq501_BIOID50635    -            134   3.4e-17   62.1   0.9   1   1   3.3e-21   4.5e-17   61.7   0.6     1    88    44   126    44   127 0.93 Protein of unknown function (DUF2799)
FabA                 PF07977.8    138 seq504_BIOID50635    -            208   9.2e-51  170.8   0.0   1   1   8.4e-55   1.1e-50  170.5   0.0     1   137    65   194    65   195 0.98 FabA-like domain
FCD                  PF07729.7    125 seq505_BIOID50635    -            229   7.4e-24   84.3   9.5   1   1   1.7e-27   1.1e-23   83.7   6.6     3   123    99   218    97   220 0.94 FCD domain
GntR                 PF00392.16    64 seq505_BIOID50635    -            229   1.6e-14   52.9   0.1   1   1   5.7e-18   3.9e-14   51.7   0.0     3    64     7    68     5    68 0.95 Bacterial regulatory proteins, gntR family
DUF1043              PF06295.7    128 seq506_BIOID50635    -            134   2.2e-57  192.1   0.0   1   1   1.8e-61   2.4e-57  191.9   0.0     1   127     7   132     7   133 0.99 Protein of unknown function (DUF1043)
FliD_C               PF07195.7    239 seq507_BIOID50635    -            468   1.6e-60  204.2  20.3   1   1   2.4e-64   1.6e-60  204.2  14.1     1   239   222   452   222   452 0.98 Flagellar hook-associated protein 2 C-terminus
FliD_N               PF02465.13    99 seq507_BIOID50635    -            468   1.7e-23   82.7  12.7   1   1   2.5e-27   1.7e-23   82.7   8.8     1    99    10   107    10   107 0.96 Flagellar hook-associated protein 2 C-terminus
NDK                  PF00334.14   135 seq508_BIOID50635    -            143   1.5e-54  183.3   0.0   1   1   1.2e-58   1.7e-54  183.1   0.0     1   134     4   137     4   138 0.99 Nucleoside diphosphate kinase
NusG                 PF02357.14    92 seq509_BIOID50635    -            162   3.6e-22   78.2   0.0   1   1   3.7e-26     5e-22   77.8   0.0     2    91     3    90     2    91 0.92 Transcription termination factor nusG
HAD_2                PF13419.1    176 seq510_BIOID50635    -            225   4.7e-28   98.4   0.0   1   1   1.2e-31   5.5e-28   98.2   0.0     1   176     6   195     6   195 0.91 Haloacid dehalogenase-like hydrolase
Hydrolase_like       PF13242.1     75 seq510_BIOID50635    -            225   9.4e-13   47.5   0.0   1   1   3.3e-16   1.5e-12   46.9   0.0     3    75   149   218   147   218 0.85 HAD-hyrolase-like
Hydrolase            PF00702.21   204 seq510_BIOID50635    -            225   2.2e-11   44.5   0.2   1   1   2.4e-14   1.1e-10   42.3   0.1   107   204    78   189     3   189 0.75 haloacid dehalogenase-like hydrolase
Hexapep              PF00132.19    36 seq511_BIOID50635    -            146   1.7e-14   52.4   5.3   1   1   4.5e-10   6.2e-06   25.3   0.8     4    34     2    32     1    34 0.91 Bacterial transferase hexapeptide (six repeats)
UPF0081              PF03652.10   135 seq512_BIOID50635    -            138   4.2e-44  149.8   0.0   1   1   3.4e-48   4.6e-44  149.7   0.0     2   135     4   136     3   136 0.98 Uncharacterised protein family (UPF0081)
Fer4_7               PF12838.2     52 seq513_BIOID50635    -            231   3.9e-14   52.6  24.6   1   1   7.1e-11   9.8e-08   32.1   6.1     1    52    60   115    60   115 0.83 4Fe-4S dicluster domain
Fer4                 PF00037.22    24 seq513_BIOID50635    -            231   9.2e-11   40.7  35.1   1   1   1.9e-09   2.6e-06   26.6   1.2     6    23    59    76    57    77 0.89 4Fe-4S binding domain
Fer4_4               PF12800.2     17 seq513_BIOID50635    -            231   9.6e-08   31.6  34.5   1   3     4e-06    0.0055   16.8   3.4     3    17    60    74    58    74 0.90 4Fe-4S binding domain
Fer4_4               PF12800.2     17 seq513_BIOID50635    -            231   9.6e-08   31.6  34.5   2   3   4.2e-05     0.057   13.6   0.4     1    15   136   155   136   168 0.80 4Fe-4S binding domain
Fer4_4               PF12800.2     17 seq513_BIOID50635    -            231   9.6e-08   31.6  34.5   3   3   3.2e-05     0.044   14.0   3.0     1    14   183   196   183   198 0.94 4Fe-4S binding domain
HlyD                 PF00529.15   306 seq514_BIOID50635    -            378   1.9e-59  201.3  13.0   1   1   6.2e-63   2.1e-59  201.2   9.0     3   306    64   349    62   349 0.98 HlyD family secretion protein
HlyD_3               PF13437.1    105 seq514_BIOID50635    -            378   3.8e-11   43.1   0.6   1   1   9.5e-12   3.3e-08   33.7   0.0     2    80   222   301   221   335 0.87 HlyD family secretion protein
Biotin_lipoyl_2      PF13533.1     50 seq514_BIOID50635    -            378   2.6e-09   36.4   1.0   1   1   1.3e-09   4.4e-06   26.1   0.2     4    49    65   110    61   113 0.93 Biotin-lipoyl like
HlyD_2               PF12700.2    328 seq514_BIOID50635    -            378   8.1e-09   34.9   0.2   1   1   4.3e-12   1.5e-08   34.1   0.2    26   240    68   301    63   319 0.74 HlyD family secretion protein
Bac_luciferase       PF00296.15   307 seq515_BIOID50635    -            381   8.1e-80  268.0   5.6   1   1   7.3e-84     1e-79  267.7   3.9     3   306     5   325     3   326 0.97 Luciferase-like monooxygenase
Cupin_2              PF07883.6     71 seq517_BIOID50635    -            185     9e-18   63.4   0.1   1   1   5.2e-21   1.4e-17   62.8   0.1     2    69   111   178   110   180 0.94 Cupin domain
HTH_3                PF01381.17    55 seq517_BIOID50635    -            185   1.1e-14   53.9   0.4   1   1   5.9e-18   1.6e-14   53.3   0.2     2    55    13    66    12    66 0.97 Helix-turn-helix
HTH_31               PF13560.1     64 seq517_BIOID50635    -            185     1e-10   41.4   0.0   1   1     6e-14   1.6e-10   40.8   0.0     3    60     9    65     7    68 0.95 Helix-turn-helix domain
HTH_19               PF12844.2     64 seq517_BIOID50635    -            185   1.7e-10   40.6   0.0   1   1     1e-13   2.7e-10   40.0   0.0     1    62     9    70     9    72 0.96 Helix-turn-helix domain
GTP_EFTU             PF00009.22   188 seq518_BIOID50635    -            475   4.4e-43  146.8   0.0   1   1   1.2e-46   5.3e-43  146.5   0.0     3   182    27   232    25   314 0.90 Elongation factor Tu GTP binding domain
MMR_HSR1             PF01926.18   114 seq518_BIOID50635    -            475   4.2e-06   26.6   0.0   1   1   2.4e-09   1.1e-05   25.2   0.0     5   114    33   169    29   170 0.76 50S ribosome-binding GTPase
GTP_EFTU_D2          PF03144.20    74 seq518_BIOID50635    -            475   2.6e-05   24.1   0.2   1   1   1.2e-08   5.4e-05   23.1   0.1     6    73   265   324   261   325 0.83 Elongation factor Tu domain 2
Ribosomal_S7         PF00177.16   148 seq519_BIOID50635    -            156     3e-62  208.4   1.6   1   1   2.4e-66   3.3e-62  208.3   1.1     1   148     1   149     1   149 0.99 Ribosomal protein S7p/S5e
Ribosomal_L32p       PF01783.18    56 seq521_BIOID50635    -             57   4.1e-19   68.3   0.9   1   1   3.3e-23   4.4e-19   68.2   0.7     1    56     2    57     2    57 0.98 Ribosomal L32p protein family
LigT_PEase           PF02834.11    87 seq522_BIOID50635    -            176   2.5e-23   81.7   0.5   1   2   1.9e-16   1.3e-12   47.3   0.1     1    87    11    89    11    89 0.92 LigT like Phosphoesterase
LigT_PEase           PF02834.11    87 seq522_BIOID50635    -            176   2.5e-23   81.7   0.5   2   2   1.5e-11     1e-07   31.6   0.0     4    85    92   164    90   166 0.72 LigT like Phosphoesterase
2_5_RNA_ligase2      PF13563.1    153 seq522_BIOID50635    -            176     8e-11   41.7   0.1   1   1   1.3e-14     9e-11   41.5   0.0     2   121    14   135    13   165 0.87 2'-5' RNA ligase superfamily
HIT                  PF01230.18    98 seq523_BIOID50635    -            125   9.1e-30  102.9   0.0   1   1   1.6e-33   1.1e-29  102.7   0.0     1    97    18   115    18   116 0.97 HIT domain
DcpS_C               PF11969.3    116 seq523_BIOID50635    -            125   2.7e-25   88.7   0.0   1   1   4.3e-29     3e-25   88.6   0.0     2   103    11   112    10   123 0.96 Scavenger mRNA decapping enzyme C-term binding
OTCace               PF00185.19   158 seq525_BIOID50635    -            334   4.5e-51  172.7   0.2   1   1   1.5e-54     1e-50  171.5   0.1     2   157   156   330   155   331 0.97 Aspartate/ornithine carbamoyltransferase, Asp/Orn binding domain
OTCace_N             PF02729.16   142 seq525_BIOID50635    -            334   2.5e-47  159.9   0.0   1   1   5.4e-51   3.7e-47  159.4   0.0     1   142     7   148     7   148 0.99 Aspartate/ornithine carbamoyltransferase, carbamoyl-P binding domain
PdxJ                 PF03740.8    239 seq527_BIOID50635    -            248  7.5e-106  352.4   4.5   1   1  6.4e-110  8.7e-106  352.2   3.1     2   237    10   243     9   245 0.99 Pyridoxal phosphate biosynthesis protein PdxJ
Lipoprotein_9        PF03180.9    237 seq528_BIOID50635    -            271    1e-100  335.4   2.9   1   1  1.7e-104  1.1e-100  335.2   2.0     1   237    33   271    33   271 0.99 NLPA lipoprotein
OpuAC                PF04069.7    257 seq528_BIOID50635    -            271   8.9e-05   21.8   1.0   1   1   1.8e-08   0.00013   21.3   0.7     2   113    32   132    31   261 0.83 Substrate binding domain of ABC-type glycine betaine transport system
N_methyl_2           PF13544.1     31 seq530_BIOID50635    -            146   3.3e-09   35.7   0.6   1   1   8.6e-13   5.9e-09   34.8   0.4    11    31     2    22     1    22 0.94 Type IV pilin N-term methylation site GFxxxE
N_methyl             PF07963.7     20 seq530_BIOID50635    -            146   3.3e-07   29.5   3.6   1   1   9.3e-11   6.4e-07   28.6   2.5     1    20     5    24     5    24 0.95 Prokaryotic N-terminal methylation motif
DUF2732              PF10809.3     77 seq532_BIOID50635    -             74   1.7e-11   43.3   1.1   1   1   1.4e-15   1.9e-11   43.2   0.7    20    72    14    66     2    70 0.93 Protein of unknown function (DUF2732)
MFS_1                PF07690.11   354 seq533_BIOID50635    -            438   1.3e-27   96.3  51.0   1   2   1.3e-19     6e-16   58.0  16.8    38   258    70   296    27   301 0.68 Major Facilitator Superfamily
MFS_1                PF07690.11   354 seq533_BIOID50635    -            438   1.3e-27   96.3  51.0   2   2   5.7e-15   2.6e-11   42.7  14.8    44   172   298   431   291   438 0.84 Major Facilitator Superfamily
Sugar_tr             PF00083.19   451 seq533_BIOID50635    -            438   3.5e-27   94.9  34.2   1   1   4.4e-29     2e-25   89.1  23.7     6   417    27   407    23   433 0.75 Sugar (and other) transporter
MFS_2                PF13347.1    427 seq533_BIOID50635    -            438   9.6e-10   37.3  21.2   1   1   2.1e-13   9.6e-10   37.3  14.7    26   343    48   372    38   383 0.79 MFS/sugar transport protein
DUF329               PF03884.9     57 seq535_BIOID50635    -             65   2.2e-26   91.0   1.7   1   1     2e-30   2.7e-26   90.7   1.2     2    56     6    62     3    63 0.92 Domain of unknown function (DUF329)
Iso_dh               PF00180.15   348 seq536_BIOID50635    -            416  2.5e-115  385.0   0.0   1   1  2.1e-119  2.9e-115  384.8   0.0     2   348    29   412    28   412 0.98 Isocitrate/isopropylmalate dehydrogenase
Peripla_BP_3         PF13377.1    160 seq537_BIOID50635    -            341   9.6e-43  145.8   0.0   1   1   9.5e-46   3.2e-42  144.1   0.0     2   160   171   331   170   331 0.92 Periplasmic binding protein-like domain
Peripla_BP_1         PF00532.16   279 seq537_BIOID50635    -            341   8.6e-35  120.1   0.0   1   1     3e-38     1e-34  119.9   0.0     2   275    60   325    59   329 0.93 Periplasmic binding proteins and sugar binding domain of LacI family
LacI                 PF00356.16    46 seq537_BIOID50635    -            341   3.7e-21   74.3   0.8   1   1   2.1e-24   7.1e-21   73.4   0.6     1    46     3    48     3    48 0.99 Bacterial regulatory proteins, lacI family
Peripla_BP_4         PF13407.1    258 seq537_BIOID50635    -            341   2.6e-20   72.7   0.0   1   1   1.1e-23   3.6e-20   72.3   0.0     1   253    62   308    62   313 0.89 Periplasmic binding protein domain
Fels1                PF05666.6     45 seq538_BIOID50635    -            122   9.3e-40  133.6   2.2   1   2   1.7e-21   2.4e-17   61.9   0.1     2    45    20    62    19    62 0.96 Fels-1 Prophage Protein-like
Fels1                PF05666.6     45 seq538_BIOID50635    -            122   9.3e-40  133.6   2.2   2   2   1.2e-24   1.7e-20   72.0   0.2     1    45    66   121    66   121 0.98 Fels-1 Prophage Protein-like
EutA                 PF06277.6    473 seq540_BIOID50635    -            467  1.3e-174  581.1   0.0   1   1  1.1e-178  1.6e-174  580.9   0.0     2   473     5   466     4   466 0.98 Ethanolamine utilisation protein EutA
Fimbrial             PF00419.15   145 seq542_BIOID50635    -            194   4.3e-13   49.5   0.0   1   1   4.3e-17   5.8e-13   49.1   0.0     3   144    29   193    27   194 0.76 Fimbrial protein
LysR_substrate       PF03466.15   209 seq543_BIOID50635    -            311     8e-44  149.1   3.6   1   1   1.5e-47     1e-43  148.7   2.5     4   207    92   293    89   295 0.97 LysR substrate binding domain
HTH_1                PF00126.22    60 seq543_BIOID50635    -            311   4.3e-18   64.6   0.6   1   1   1.6e-21   1.1e-17   63.3   0.4     1    59     6    64     6    65 0.96 Bacterial regulatory helix-turn-helix protein, lysR family
ExsB                 PF06508.8    137 seq545_BIOID50635    -            231     5e-57  191.4   0.0   1   1   1.4e-60   6.4e-57  191.0   0.0     1   137     3   140     3   140 0.99 ExsB
Asn_synthase         PF00733.16   255 seq545_BIOID50635    -            231   2.3e-05   23.9   0.0   1   1   8.3e-09   3.8e-05   23.1   0.0    21    80     5    64     2    77 0.90 Asparagine synthase
Arginosuc_synth      PF00764.14   388 seq545_BIOID50635    -            231   2.4e-05   23.4   0.1   1   1   8.8e-09     4e-05   22.7   0.0     1    59     5    63     5    75 0.91 Arginosuccinate synthase
SLT                  PF01464.15   121 seq546_BIOID50635    -            206   8.5e-20   70.3   0.0   1   1   1.7e-23   2.3e-19   68.9   0.0     8   115    11   146     7   151 0.93 Transglycosylase SLT domain
UPF0259              PF06790.6    248 seq547_BIOID50635    -            247  1.2e-102  342.4  17.5   1   1    1e-106  1.4e-102  342.2  12.2     1   247     1   246     1   247 0.99 Uncharacterised protein family (UPF0259)
MASE1                PF05231.9    299 seq548_BIOID50635    -            501   4.1e-54  183.5  45.5   1   1   1.1e-57     5e-54  183.2  31.5     2   299    12   278    11   278 0.98 MASE1
HisKA_3              PF07730.8     68 seq548_BIOID50635    -            501   1.9e-14   53.6   2.9   1   1   4.2e-18   1.9e-14   53.6   2.0     2    68   306   371   305   371 0.95 Histidine kinase
HATPase_c            PF02518.21   111 seq548_BIOID50635    -            501     1e-12   47.6   0.0   1   1   3.7e-16   1.7e-12   46.9   0.0     5   110   414   498   410   499 0.95 Histidine kinase-, DNA gyrase B-, and HSP90-like ATPase
Oxidored_molyb       PF00174.14   169 seq549_BIOID50635    -            334   8.1e-41  139.1   0.0   1   1   9.6e-45   1.3e-40  138.4   0.0    11   168   108   268    97   269 0.94 Oxidoreductase molybdopterin binding domain
SeqA                 PF03925.8    189 seq551_BIOID50635    -            207   7.4e-71  237.6   0.1   1   1   6.2e-75   8.4e-71  237.4   0.1     1   189    27   207    27   207 0.91 SeqA protein
RNase_T              PF00929.19   164 seq553_BIOID50635    -            220     4e-18   66.1   0.0   1   1   7.2e-22   9.8e-18   64.8   0.0     2   164     4   147     3   147 0.91 Exonuclease
GlgS                 PF08971.6     66 seq554_BIOID50635    -             66   8.9e-42  140.7   0.7   1   1   7.1e-46   9.7e-42  140.6   0.5     1    66     1    66     1    66 0.99 Glycogen synthesis protein
FA_synthesis         PF02504.10   323 seq555_BIOID50635    -            346  4.2e-124  413.5   0.0   1   1  3.4e-128  4.7e-124  413.3   0.0     8   323     1   321     1   321 0.99 Fatty acid synthesis protein
DcuA_DcuB            PF03605.9    364 seq556_BIOID50635    -            432  1.6e-120  402.1  26.8   1   1  1.5e-124    2e-120  401.8  18.6     1   363     5   363     5   364 0.99 Anaerobic c4-dicarboxylate membrane transporter
Peptidase_M74        PF03411.8    240 seq557_BIOID50635    -            274  6.2e-137  454.3   0.1   1   1  5.2e-141  7.1e-137  454.1   0.0     1   239    35   273    35   274 1.00 Penicillin-insensitive murein endopeptidase
HSP70                PF00012.15   602 seq558_BIOID50635    -            252   6.2e-10   37.4   0.7   1   1   3.7e-12   2.5e-08   32.1   0.3   116   213    52   143    45   178 0.90 Hsp70 protein
YccV-like            PF08755.6    100 seq560_BIOID50635    -            122   5.9e-25   86.9   0.0   1   1   5.1e-29     7e-25   86.7   0.0     2    99    21   118    20   119 0.96 Hemimethylated DNA-binding protein YccV like
Xan_ur_permease      PF00860.15   389 seq565_BIOID50635    -            482  4.2e-121  403.9  46.5   1   1  4.3e-125  5.9e-121  403.4  32.2     2   385    29   408    28   412 0.98 Permease family
DUF535               PF04393.8    288 seq567_BIOID50635    -            316   2.8e-89  298.7   0.0   1   1   2.5e-93   3.4e-89  298.4   0.0     6   287    24   302    19   303 0.97 Protein of unknown function (DUF535)
ABC_tran             PF00005.22   118 seq568_BIOID50635    -            255   7.7e-21   74.5   0.0   1   1   2.5e-24   1.1e-20   73.9   0.0     1   118    42   167    42   167 0.95 ABC transporter
AAA_29               PF13555.1     62 seq568_BIOID50635    -            255   6.8e-08   31.8   0.1   1   1   3.6e-11   1.6e-07   30.6   0.1    21    54    26    59    17    62 0.86 P-loop containing region of AAA domain
NAPRTase             PF04095.11   245 seq569_BIOID50635    -            400   3.2e-79  265.5   0.0   1   1   3.2e-83   4.3e-79  265.1   0.0     1   244   169   394   169   395 0.99 Nicotinate phosphoribosyltransferase (NAPRTase) family
DUF1425              PF07233.7     94 seq570_BIOID50635    -            125   1.7e-23   81.8   0.0   1   1   1.5e-27     2e-23   81.6   0.0     2    93    34   124    33   125 0.98 Protein of unknown function (DUF1425)
DLH                  PF01738.13   218 seq571_BIOID50635    -            130   9.4e-12   44.5   0.0   1   1     8e-16   1.1e-11   44.3   0.0     1    54    56   110    56   129 0.86 Dienelactone hydrolase family
PK                   PF00224.16   348 seq572_BIOID50635    -            480  6.6e-144  478.6   4.6   1   1  1.3e-147  9.1e-144  478.2   3.2     2   345     6   347     5   350 0.98 Pyruvate kinase, barrel domain
PK_C                 PF02887.11   117 seq572_BIOID50635    -            480   4.5e-31  106.7   1.5   1   1   6.5e-35   4.5e-31  106.7   1.1     2   116   363   477   362   478 0.98 Pyruvate kinase, alpha/beta domain
DUF4154              PF13689.1    145 seq573_BIOID50635    -            172     6e-33  113.3   0.0   1   1   5.4e-37   7.3e-33  113.0   0.0     6   145    32   168    27   168 0.95 Domain of unknown function (DUF4154)
RusA                 PF05866.6    116 seq575_BIOID50635    -            126   7.6e-21   74.5   0.0   1   1   6.4e-25   8.7e-21   74.3   0.0     1   116     9   118     9   118 0.88 Endodeoxyribonuclease RusA
HGD-D                PF06050.8    349 seq576_BIOID50635    -            383   5.4e-98  327.9   0.2   1   1  4.6e-102   6.3e-98  327.6   0.1     1   349    39   383    39   383 0.98 2-hydroxyglutaryl-CoA dehydratase, D-component
Fer2                 PF00111.22    78 seq577_BIOID50635    -            322   6.2e-14   51.3   2.2   1   1   2.9e-17   1.3e-13   50.3   1.5     8    77   248   315   242   316 0.84 2Fe-2S iron-sulfur cluster binding domain
FAD_binding_6        PF00970.19    99 seq577_BIOID50635    -            322   2.7e-11   43.3   0.0   1   1     1e-14   4.6e-11   42.5   0.0     2    98    12   105    11   106 0.88 Oxidoreductase FAD-binding domain
NAD_binding_1        PF00175.16   109 seq577_BIOID50635    -            322     2e-08   34.6   0.0   1   1   8.5e-12   3.9e-08   33.7   0.0     1   107   116   210   116   212 0.82 Oxidoreductase NAD-binding domain
UPF0118              PF01594.11   327 seq578_BIOID50635    -            353   2.6e-83  279.6  41.1   1   1   2.2e-87     3e-83  279.4  28.5     3   326    20   345    18   346 0.97 Domain of unknown function DUF20
PDZ                  PF00595.19    81 seq579_BIOID50635    -            455   5.7e-29   99.9   6.3   1   2   7.2e-19   2.5e-15   56.3   0.0     5    80   261   345   257   346 0.94 PDZ domain (Also known as DHR or GLGF)
PDZ                  PF00595.19    81 seq579_BIOID50635    -            455   5.7e-29   99.9   6.3   2   2   5.6e-15   1.9e-11   43.8   0.8    12    80   376   443   366   444 0.87 PDZ domain (Also known as DHR or GLGF)
PDZ_2                PF13180.1     82 seq579_BIOID50635    -            455   9.5e-29   99.0   0.6   1   2   3.1e-21   1.1e-17   63.5   0.0     7    82   273   358   267   358 0.89 PDZ domain
PDZ_2                PF13180.1     82 seq579_BIOID50635    -            455   9.5e-29   99.0   0.6   2   2     1e-11   3.4e-08   33.1   0.1    13    59   389   435   375   451 0.86 PDZ domain
Trypsin_2            PF13365.1    120 seq579_BIOID50635    -            455   6.1e-20   71.2   0.3   1   1   3.1e-23     1e-19   70.5   0.2     1   120    92   228    92   228 0.80 Trypsin-like peptidase domain
Trypsin              PF00089.21   220 seq579_BIOID50635    -            455   1.1e-16   60.9   0.0   1   1   5.4e-20   1.9e-16   60.2   0.0    28   215    93   250    84   254 0.82 Trypsin
Dus                  PF01207.12   310 seq580_BIOID50635    -            321  9.6e-116  385.8   0.0   1   1  1.6e-119  1.1e-115  385.6   0.0     2   307    14   318    12   321 0.98 Dihydrouridine synthase (Dus)
DUF1877              PF08974.5    167 seq581_BIOID50635    -             55   5.6e-12   45.5   0.1   1   1   4.8e-16   6.6e-12   45.2   0.0     1    53     1    51     1    52 0.96 Domain of unknown function (DUF1877)
SBP_bac_3            PF00497.15   225 seq582_BIOID50635    -            248   3.1e-71  239.1   2.2   1   1   2.6e-75   3.5e-71  238.9   1.5     1   224    27   244    27   245 0.97 Bacterial extracellular solute-binding proteins, family 3
DAO                  PF01266.19   358 seq584_BIOID50635    -            429   2.6e-21   75.8   6.3   1   2     2e-10   2.8e-07   29.6   0.2     1    35     7    41     7    93 0.84 FAD dependent oxidoreductase
DAO                  PF01266.19   358 seq584_BIOID50635    -            429   2.6e-21   75.8   6.3   2   2   3.8e-16   5.2e-13   48.5   0.8   144   356   105   328    99   330 0.62 FAD dependent oxidoreductase
FAD_binding_3        PF01494.14   356 seq584_BIOID50635    -            429   2.8e-13   49.5   0.9   1   1   4.1e-16   5.5e-13   48.5   0.1     2   191     6   183     5   207 0.81 FAD binding domain
FAD_oxidored         PF12831.2    428 seq584_BIOID50635    -            429   6.8e-09   35.1   1.0   1   1     5e-12   6.8e-09   35.1   0.7     1   143     7   157     7   161 0.77 FAD dependent oxidoreductase
HI0933_like          PF03486.9    409 seq584_BIOID50635    -            429   1.9e-07   29.7   3.2   1   1   9.9e-10   1.4e-06   26.9   2.3     2   167     7   165     6   174 0.83 HI0933-like protein
FAD_binding_2        PF00890.19   421 seq584_BIOID50635    -            429   2.9e-07   29.5  17.3   1   1   2.7e-08   3.7e-05   22.6   4.5     1    35     7    41     7    48 0.93 FAD binding domain
NAD_binding_8        PF13450.1     68 seq584_BIOID50635    -            429   5.4e-07   29.4   1.3   1   1     1e-09   1.4e-06   28.0   0.9     1    32    10    41    10    64 0.90 NAD(P)-binding Rossmann-like domain
Thi4                 PF01946.12   230 seq584_BIOID50635    -            429   6.9e-07   28.4   1.7   1   1   4.8e-09   6.6e-06   25.2   0.4    18    64     6    52     3    58 0.94 Thi4 family
Pyr_redox_2          PF07992.9    200 seq584_BIOID50635    -            429   3.6e-06   26.9   2.5   1   1   7.4e-09     1e-05   25.4   1.7     1    90     7    95     7   306 0.82 Pyridine nucleotide-disulphide oxidoreductase
GIDA                 PF01134.17   392 seq584_BIOID50635    -            429   0.00014   20.7   1.9   1   1     1e-07   0.00014   20.7   1.3     1    31     7    36     7    60 0.78 Glucose inhibited division protein A
HTH_AraC             PF00165.18    42 seq586_BIOID50635    -            351   1.3e-20   72.4   1.1   1   2   1.4e-11   6.2e-08   32.1   0.0     1    41   252   292   252   293 0.97 Bacterial regulatory helix-turn-helix proteins, AraC family
HTH_AraC             PF00165.18    42 seq586_BIOID50635    -            351   1.3e-20   72.4   1.1   2   2   2.5e-13   1.1e-09   37.6   0.0     2    42   305   343   304   343 0.94 Bacterial regulatory helix-turn-helix proteins, AraC family
Response_reg         PF00072.19   112 seq586_BIOID50635    -            351   7.4e-19   67.6   2.6   1   1   3.5e-22   1.6e-18   66.6   1.8     1   111     4   116     4   117 0.93 Response regulator receiver domain
HTH_18               PF12833.2     81 seq586_BIOID50635    -            351   1.9e-17   63.0   0.1   1   1   7.7e-21   3.5e-17   62.1   0.1     2    80   266   343   265   344 0.96 Helix-turn-helix domain
Bac_DnaA             PF00308.13   219 seq587_BIOID50635    -            467    2e-100  334.8   0.2   1   1  1.1e-103  3.1e-100  334.2   0.1     2   218   133   349   132   350 0.99 Bacterial dnaA  protein
Bac_DnaA_C           PF08299.6     70 seq587_BIOID50635    -            467   3.6e-35  119.5   0.1   1   1   3.6e-38   9.8e-35  118.1   0.1     1    70   375   444   375   444 0.99 Bacterial dnaA protein helix-turn-helix
DnaA_N               PF11638.3     65 seq587_BIOID50635    -            467   1.3e-20   72.5   0.1   1   1   1.3e-23   3.4e-20   71.2   0.1     2    63     4    63     3    65 0.92 DnaA N-terminal domain
IstB_IS21            PF01695.12   178 seq587_BIOID50635    -            467     7e-13   48.2   0.0   1   1   4.6e-16   1.3e-12   47.4   0.0    50   151   168   272   147   280 0.89 IstB-like ATP binding protein
AAA                  PF00004.24   132 seq587_BIOID50635    -            467   1.9e-06   27.9   0.0   1   1   4.1e-09   1.1e-05   25.5   0.0     2   111   169   270   168   290 0.78 ATPase family associated with various cellular activities (AAA)
PHP                  PF02811.14   175 seq589_BIOID50635    -            245   1.2e-17   64.1   1.1   1   1   1.8e-21   2.5e-17   63.1   0.9     1   169     4   164     4   175 0.91 PHP domain
DEAD_assoc           PF08494.6    187 seq590_BIOID50635    -            961   1.2e-58  197.8   0.0   1   1   2.3e-62   3.2e-58  196.4   0.0     2   186   102   290   101   291 0.96 DEAD/H associated
Gly-zipper_YMGG      PF13441.1     45 seq591_BIOID50635    -            114   2.4e-12   46.0  38.9   1   1   2.3e-10   1.1e-06   27.9   8.4     1    37    25    61    25    64 0.87 YMGG-like Gly-zipper
Gly-zipper_Omp       PF13488.1     46 seq591_BIOID50635    -            114   1.2e-11   43.8  39.9   1   2   4.6e-09   2.1e-05   23.9   9.5     2    33    30    61    28    71 0.89 Glycine zipper
Gly-zipper_Omp       PF13488.1     46 seq591_BIOID50635    -            114   1.2e-11   43.8  39.9   2   2   9.3e-10   4.2e-06   26.1  12.6     2    41    74   113    73   114 0.95 Glycine zipper
HTH_18               PF12833.2     81 seq592_BIOID50635    -            278   5.4e-26   90.4   2.2   1   1     2e-29   6.7e-26   90.0   0.8     1    80   193   271   193   272 0.97 Helix-turn-helix domain
AraC_binding         PF02311.14   136 seq592_BIOID50635    -            278   7.2e-24   83.8   2.1   1   1   2.1e-27   7.2e-24   83.8   1.5     4   136    16   154    14   154 0.96 AraC-like ligand binding domain
HTH_AraC             PF00165.18    42 seq592_BIOID50635    -            278   8.6e-21   72.9   0.1   1   2   1.9e-11   6.5e-08   32.0   0.0     1    42   180   221   180   221 0.97 Bacterial regulatory helix-turn-helix proteins, AraC family
HTH_AraC             PF00165.18    42 seq592_BIOID50635    -            278   8.6e-21   72.9   0.1   2   2   1.3e-13   4.5e-10   38.9   0.0     1    42   232   271   232   271 0.93 Bacterial regulatory helix-turn-helix proteins, AraC family
T2SE                 PF00437.15   272 seq593_BIOID50635    -            461   5.8e-83  277.8   0.4   1   1   1.7e-86     8e-83  277.3   0.3     4   271    89   353    86   354 0.98 Type II/IV secretion system protein
T2SE_Nter            PF05157.10   109 seq593_BIOID50635    -            461   8.3e-06   25.6   0.0   1   1   5.4e-09   2.5e-05   24.1   0.0    43   104     8    68     6    73 0.92 Type II secretion system (T2SS), protein E, N-terminal domain
UPF0079              PF02367.12   123 seq594_BIOID50635    -            153   3.3e-45  152.5   0.0   1   1   2.8e-49   3.9e-45  152.3   0.0     1   121    14   134    14   136 0.98 Uncharacterised P-loop hydrolase UPF0079
DnaJ_C               PF01556.13    81 seq595_BIOID50635    -            306   8.6e-28   95.9   0.6   1   1     4e-22   2.7e-18   65.5   0.0     1    75   210   280   210   286 0.89 DnaJ C terminal domain
DnaJ                 PF00226.26    64 seq595_BIOID50635    -            306     6e-25   86.6   0.9   1   1   1.9e-28   1.3e-24   85.5   0.6     1    64     5    66     5    66 0.99 DnaJ domain
GTP_EFTU             PF00009.22   188 seq596_BIOID50635    -            704   2.8e-64  215.9   0.1   1   1   1.4e-67   4.7e-64  215.1   0.1     2   188     9   288     8   288 0.94 Elongation factor Tu GTP binding domain
EFG_IV               PF03764.13   120 seq596_BIOID50635    -            704   5.2e-44  148.5   0.0   1   1   3.1e-47   1.1e-43  147.5   0.0     1   120   486   609   486   609 0.99 Elongation factor G, domain IV
EFG_C                PF00679.19    89 seq596_BIOID50635    -            704   4.7e-29   99.9   0.1   1   1   3.8e-32   1.3e-28   98.5   0.0     1    87   611   696   611   698 0.97 Elongation factor G C-terminus
GTP_EFTU_D2          PF03144.20    74 seq596_BIOID50635    -            704   2.5e-15   56.2   0.2   1   1   2.1e-18   7.1e-15   54.7   0.1     1    74   331   398   331   398 0.94 Elongation factor Tu domain 2
Abhydrolase_2        PF02230.11   216 seq597_BIOID50635    -            240   2.3e-53  180.7   0.0   1   1   9.5e-57   2.6e-53  180.5   0.0     2   216    12   217    11   217 0.97 Phospholipase/Carboxylesterase
DLH                  PF01738.13   218 seq597_BIOID50635    -            240   6.9e-12   45.0   0.0   1   1   3.4e-15   9.3e-12   44.5   0.0    72   194    85   205    69   225 0.89 Dienelactone hydrolase family
Abhydrolase_5        PF12695.2    142 seq597_BIOID50635    -            240   1.1e-08   34.8   0.3   1   1   5.6e-12   1.5e-08   34.3   0.2     2   141    27   199    26   200 0.72 Alpha/beta hydrolase family
Usher                PF00577.15   552 seq599_BIOID50635    -            867  3.4e-207  689.4  23.3   1   1  8.9e-211  4.1e-207  689.1  16.1     5   552   202   775   198   775 0.99 Type VII secretion system (T7SS), usher protein
PapC_N               PF13954.1    146 seq599_BIOID50635    -            867   7.2e-49  165.0   0.0   1   1   2.8e-52   1.3e-48  164.1   0.0     2   146    38   189    37   189 0.98 PapC N-terminal domain
PapC_C               PF13953.1     68 seq599_BIOID50635    -            867   7.4e-23   79.8   0.1   1   1   4.5e-26   2.1e-22   78.4   0.0     1    67   785   850   785   851 0.96 PapC C-terminal domain
DUF2500              PF10694.4    110 seq602_BIOID50635    -            119   1.1e-35  121.8   0.1   1   1   8.8e-40   1.2e-35  121.7   0.0     1   108     5   115     5   117 0.98 Protein of unknown function (DUF2500)
DGOK                 PF05035.7    287 seq603_BIOID50635    -            292   8.2e-98  326.5   0.2   1   1  6.8e-102   9.3e-98  326.3   0.2     1   286     9   287     9   288 0.98 2-keto-3-deoxy-galactonokinase
Glyco_transf_9       PF01075.12   247 seq604_BIOID50635    -            356   9.2e-74  247.6   0.0   1   1   7.9e-78   1.1e-73  247.4   0.0     3   246    78   326    76   327 0.99 Glycosyltransferase family 9 (heptosyltransferase)
TerC                 PF03741.11   184 seq605_BIOID50635    -            542   4.4e-47  159.7  14.2   1   1   1.5e-50   6.6e-47  159.2   9.8     1   183    29   218    29   219 0.94 Integral membrane protein TerC family
CorC_HlyC            PF03471.12    81 seq605_BIOID50635    -            542   2.6e-20   71.9   0.1   1   1   5.6e-23   2.5e-19   68.7   0.0     2    79   455   531   454   533 0.93 Transporter associated domain
CBS                  PF00571.23    57 seq605_BIOID50635    -            542   6.7e-16   57.5   1.3   1   2   8.5e-09   3.9e-05   23.1   0.4     1    53   317   373   317   376 0.94 CBS domain
CBS                  PF00571.23    57 seq605_BIOID50635    -            542   6.7e-16   57.5   1.3   2   2   9.7e-12   4.4e-08   32.5   0.0     3    53   384   434   383   438 0.93 CBS domain
Isochorismatase      PF00857.15   174 seq606_BIOID50635    -            285   1.1e-37  129.5   0.0   1   1     2e-41   1.4e-37  129.2   0.0     2   173    32   204    31   205 0.97 Isochorismatase family
PP-binding           PF00550.20    67 seq606_BIOID50635    -            285   2.3e-08   34.0   0.0   1   1   9.9e-12   6.8e-08   32.5   0.0     2    62   217   275   216   280 0.86 Phosphopantetheine attachment site
GlnD_UR_UTase        PF08335.6    142 seq607_BIOID50635    -            890   7.7e-40  135.8   0.3   1   1   2.8e-43   7.7e-40  135.8   0.2     1   142   192   331   192   331 0.98 GlnD PII-uridylyltransferase
ACT                  PF01842.20    66 seq607_BIOID50635    -            890   3.2e-20   71.0   0.2   1   2   5.9e-12   1.6e-08   33.7   0.0     1    55   708   763   708   766 0.92 ACT domain
ACT                  PF01842.20    66 seq607_BIOID50635    -            890   3.2e-20   71.0   0.2   2   2   2.7e-12   7.4e-09   34.8   0.1     3    63   817   874   815   877 0.82 ACT domain
HD                   PF01966.17   122 seq607_BIOID50635    -            890     4e-15   55.7   0.2   1   1   4.4e-18   1.2e-14   54.2   0.1     1   121   468   601   468   602 0.93 HD domain
NTP_transf_2         PF01909.18    93 seq607_BIOID50635    -            890     7e-11   42.1   0.0   1   1   6.4e-14   1.8e-10   40.9   0.0    11    92    78   168    68   169 0.84 Nucleotidyltransferase domain
DUF294               PF03445.8    169 seq607_BIOID50635    -            890   1.1e-05   24.8   0.1   1   1   4.1e-08   0.00011   21.5   0.0     3    88    43   124    41   139 0.84 Putative nucleotidyltransferase DUF294
HTH_5                PF01022.15    47 seq608_BIOID50635    -             99   1.2e-14   53.5   0.1   1   1   7.3e-18     2e-14   52.8   0.1     1    47    23    70    23    70 0.97 Bacterial regulatory protein, arsR family
HTH_20               PF12840.2     61 seq608_BIOID50635    -             99   2.4e-11   43.1   0.4   1   1   1.3e-14   3.5e-11   42.6   0.3     2    58    16    72    15    75 0.96 Helix-turn-helix domain
MarR_2               PF12802.2     62 seq608_BIOID50635    -             99     2e-09   36.8   0.1   1   1   1.2e-12   3.3e-09   36.1   0.1     5    60    24    75    19    77 0.89 MarR family
HTH_24               PF13412.1     48 seq608_BIOID50635    -             99     2e-08   33.3   0.0   1   1   1.9e-11   5.1e-08   32.0   0.0     5    47    26    68    24    69 0.96 Winged helix-turn-helix DNA-binding
MarR                 PF01047.17    59 seq608_BIOID50635    -             99   6.7e-06   25.6   0.0   1   1   4.6e-09   1.3e-05   24.7   0.0     5    53    26    74    23    75 0.95 MarR family
MerR_1               PF13411.1     69 seq609_BIOID50635    -            243   2.5e-18   65.4   0.2   1   1   2.6e-21   1.8e-17   62.7   0.0     1    68     4    72     4    73 0.98 MerR HTH family regulatory protein
MerR                 PF00376.18    38 seq609_BIOID50635    -            243   7.3e-13   47.7   0.0   1   1   2.1e-16   1.4e-12   46.7   0.0     1    38     5    42     5    42 0.98 MerR family regulatory protein
Fer4_5               PF12801.2     48 seq610_BIOID50635    -            287   8.9e-16   57.3   8.8   1   2   1.1e-15   3.1e-12   45.9   0.2     1    47    81   127    81   128 0.89 4Fe-4S binding domain
Fer4_5               PF12801.2     48 seq610_BIOID50635    -            287   8.9e-16   57.3   8.8   2   2   3.2e-08   8.7e-05   22.1   2.1     6    38   178   211   172   218 0.80 4Fe-4S binding domain
Fer4_6               PF12837.2     24 seq610_BIOID50635    -            287   3.8e-09   35.8  23.3   1   1   4.5e-11   1.2e-07   31.1   2.1     1    21   218   238   218   243 0.92 4Fe-4S binding domain
Fer4_10              PF13237.1     52 seq610_BIOID50635    -            287     2e-07   30.5  10.5   1   1   7.3e-11     2e-07   30.5   7.3     5    51   222   270   218   271 0.95 4Fe-4S dicluster domain
zf-dskA_traR         PF01258.12    36 seq613_BIOID50635    -             74   4.6e-11   42.1   1.4   1   1     5e-15   6.8e-11   41.5   1.0     5    35    34    64    29    65 0.91 Prokaryotic dksA/traR C4-type zinc finger
Phage_AlpA           PF05930.7     51 seq614_BIOID50635    -             68     6e-20   70.5   0.1   1   1     1e-23     7e-20   70.3   0.1     1    51    10    59    10    59 0.98 Prophage CP4-57 regulatory protein (AlpA)
HTH_17               PF12728.2     51 seq614_BIOID50635    -             68   3.9e-07   30.1   0.0   1   1   6.7e-11   4.6e-07   29.8   0.0     9    50    20    62    15    63 0.90 Helix-turn-helix domain
Resolvase            PF00239.16   141 seq615_BIOID50635    -            197   3.2e-42  143.6   2.2   1   1   5.9e-46     4e-42  143.3   1.5     2   139    16   149    15   151 0.97 Resolvase, N terminal domain
HTH_7                PF02796.10    45 seq615_BIOID50635    -            197   3.7e-11   42.5   1.1   1   1   1.1e-14   7.8e-11   41.5   0.1     1    44   153   193   153   194 0.97 Helix-turn-helix domain of resolvase
DUF945               PF06097.6    459 seq617_BIOID50635    -            502  1.6e-149  498.4  18.7   1   1  1.3e-153  1.8e-149  498.3  13.0     1   459     1   482     1   482 0.99 Bacterial protein of unknown function (DUF945)
GTP_EFTU             PF00009.22   188 seq618_BIOID50635    -            538     1e-44  152.1   0.0   1   1   3.4e-48   1.6e-44  151.5   0.0     3   187    22   286    20   287 0.92 Elongation factor Tu GTP binding domain
GTP_EFTU_D2          PF03144.20    74 seq618_BIOID50635    -            538   2.8e-11   43.2   0.1   1   1   2.7e-14   1.2e-10   41.2   0.0     2    74   323   389   322   389 0.97 Elongation factor Tu domain 2
ABC_tran             PF00005.22   118 seq622_BIOID50635    -            578   3.3e-38  130.5   0.0   1   2   1.6e-21   5.6e-18   65.3   0.0     1   116    47   165    47   167 0.92 ABC transporter
ABC_tran             PF00005.22   118 seq622_BIOID50635    -            578   3.3e-38  130.5   0.0   2   2   7.1e-21   2.4e-17   63.2   0.0     1   118   369   489   369   489 0.90 ABC transporter
AAA_21               PF13304.1    303 seq622_BIOID50635    -            578   1.7e-24   87.2   0.1   1   2   2.4e-11   8.2e-08   32.4   0.0     1   285    35   184    35   192 0.81 AAA domain
AAA_21               PF13304.1    303 seq622_BIOID50635    -            578   1.7e-24   87.2   0.1   2   2   7.5e-11   2.6e-07   30.8   0.0   236   297   460   518   457   518 0.96 AAA domain
Bac_luciferase       PF00296.15   307 seq625_BIOID50635    -            335   1.6e-31  109.4   0.4   1   1   2.1e-34   2.9e-30  105.3   0.2    18   300    23   299     8   306 0.77 Luciferase-like monooxygenase
IGPS                 PF00218.16   254 seq626_BIOID50635    -            453   8.7e-98  326.2   0.4   1   1  1.8e-101   1.2e-97  325.7   0.0     1   253     6   252     6   253 0.99 Indole-3-glycerol phosphate synthase
PRAI                 PF00697.17   197 seq626_BIOID50635    -            453   9.9e-60  201.3   0.0   1   1   2.2e-63   1.5e-59  200.7   0.0     1   196   258   448   258   449 0.99 N-(5'phosphoribosyl)anthranilate (PRA) isomerase
GntP_permease        PF02447.11   441 seq628_BIOID50635    -            447    9e-166  551.6  52.1   1   1  7.5e-170    1e-165  551.4  36.1     2   441     5   446     4   446 0.98 GntP family permease
MFS_2                PF13347.1    427 seq632_BIOID50635    -            468  2.5e-102  342.3  27.0   1   1  4.1e-106  2.8e-102  342.1  18.7     2   427    25   451    24   451 0.97 MFS/sugar transport protein
MFS_1                PF07690.11   354 seq632_BIOID50635    -            468   2.2e-11   43.0  48.4   1   1   3.6e-14   2.5e-10   39.5  21.3    70   352   108   396   105   398 0.76 Major Facilitator Superfamily
GD_AH_C              PF04295.8    397 seq633_BIOID50635    -            495  2.8e-154  513.4   0.0   1   1    5e-158  3.4e-154  513.1   0.0     3   397   106   495   104   495 0.99 D-galactarate dehydratase / Altronate hydrolase, C terminus
SAF                  PF08666.7     63 seq633_BIOID50635    -            495   1.9e-15   56.9   0.9   1   1   5.8e-19     4e-15   55.8   0.6     1    62    10    80    10    81 0.98 SAF domain
LysR_substrate       PF03466.15   209 seq634_BIOID50635    -            309     7e-38  129.7   0.0   1   1   1.3e-41     9e-38  129.3   0.0     4   207    90   291    87   293 0.95 LysR substrate binding domain
HTH_1                PF00126.22    60 seq634_BIOID50635    -            309   2.1e-20   72.0   0.7   1   1   5.1e-24   3.5e-20   71.3   0.5     1    60     4    63     4    63 0.97 Bacterial regulatory helix-turn-helix protein, lysR family
Thymidylate_kin      PF02223.12   186 seq635_BIOID50635    -            213   1.2e-60  203.9   0.0   1   1   9.8e-65   1.3e-60  203.8   0.0     1   186     8   200     8   200 0.98 Thymidylate kinase
LMWPc                PF01451.16   138 seq637_BIOID50635    -            145   5.7e-37  127.0   0.0   1   1   4.7e-41   6.4e-37  126.8   0.0     1   137     5   138     5   139 0.97 Low molecular weight phosphotyrosine protein phosphatase
Aldedh               PF00171.17   462 seq638_BIOID50635    -            495  1.2e-169  564.4   0.0   1   1  1.9e-173  1.3e-169  564.2   0.0     4   462    31   489    28   489 0.97 Aldehyde dehydrogenase family
Fimbrial             PF00419.15   145 seq639_BIOID50635    -            363     6e-21   75.0   0.5   1   1   4.4e-25     6e-21   75.0   0.4     2   143   211   361   210   363 0.85 Fimbrial protein
DUF3897              PF13036.1    180 seq640_BIOID50635    -            213   4.2e-52  176.2   0.0   1   1   3.7e-56   5.1e-52  175.9   0.0     1   180    10   210    10   210 0.92 Protein of unknown function (DUF3897)
TrbC                 PF04956.8     99 seq641_BIOID50635    -            125   2.1e-16   59.6   4.3   1   1   1.9e-20   2.5e-16   59.3   3.0    10    98    37   122    19   123 0.93 TrbC/VIRB2 family
ACPS                 PF01648.15   113 seq642_BIOID50635    -            126   6.7e-22   77.4   0.1   1   1   5.5e-26   7.5e-22   77.2   0.0     1   113     5   122     5   122 0.96 4'-phosphopantetheinyl transferase superfamily
DLH                  PF01738.13   218 seq643_BIOID50635    -            136   9.5e-35  119.7   0.2   1   1   3.8e-38     1e-34  119.6   0.2    80   218     2   135     1   135 0.97 Dienelactone hydrolase family
BAAT_C               PF08840.6    213 seq643_BIOID50635    -            136   3.3e-07   30.1   0.9   1   1   9.2e-09   2.5e-05   23.9   0.0     6    68     4    65     1    98 0.82 BAAT / Acyl-CoA thioester hydrolase C terminal
Abhydrolase_5        PF12695.2    142 seq643_BIOID50635    -            136     1e-06   28.4   0.0   1   1   4.7e-10   1.3e-06   28.1   0.0    48   141     9   105     2   106 0.77 Alpha/beta hydrolase family
Peptidase_S15        PF02129.13   272 seq643_BIOID50635    -            136   4.9e-06   26.0   0.0   1   1   2.5e-09   6.8e-06   25.5   0.0    84   135     2    52     1   102 0.90 X-Pro dipeptidyl-peptidase (S15 family)
DUF1198              PF06711.6    148 seq644_BIOID50635    -            159     4e-72  240.7   0.4   1   1   3.3e-76   4.5e-72  240.5   0.3     1   148    10   157    10   157 1.00 Protein of unknown function (DUF1198)
DUF1451              PF07295.6    146 seq645_BIOID50635    -            160   7.1e-53  178.2   0.3   1   1   6.1e-57   8.3e-53  177.9   0.2     2   145    12   157    11   158 0.98 Protein of unknown function (DUF1451)
DUF1768              PF08719.6    157 seq646_BIOID50635    -            149   2.1e-45  154.1   0.1   1   1   1.7e-49   2.4e-45  153.9   0.1     1   155     6   145     6   147 0.97 Domain of unknown function (DUF1768)
FdhD-NarQ            PF02634.10   236 seq647_BIOID50635    -            277   7.6e-73  244.7   0.0   1   1   6.6e-77     9e-73  244.4   0.0     1   235    38   275    38   276 0.92 FdhD/NarQ family
Antiterm             PF03589.8     95 seq648_BIOID50635    -            273   2.9e-55  184.2   4.5   1   2   1.4e-27     2e-23   82.1   0.0     2    95    15   111    14   111 0.97 Antitermination protein
Antiterm             PF03589.8     95 seq648_BIOID50635    -            273   2.9e-55  184.2   4.5   2   2   3.4e-34   4.7e-30  103.4   0.3     2    95   178   270   177   270 0.98 Antitermination protein
DUF1471              PF07338.8     56 seq649_BIOID50635    -             85   8.5e-20   70.0   0.1   1   1   8.2e-24   1.1e-19   69.6   0.0     2    56    33    85    32    85 0.98 Protein of unknown function (DUF1471)
LysE                 PF01810.13   191 seq650_BIOID50635    -            223   1.3e-52  177.7  10.7   1   1   1.2e-56   1.6e-52  177.4   7.4     2   191    29   219    28   219 0.99 LysE type translocator
Trp_Tyr_perm         PF03222.8    394 seq652_BIOID50635    -            409   3.1e-11   42.6  35.6   1   1   5.7e-15   3.9e-11   42.2  24.7    12   360    16   379     7   408 0.78 Tryptophan/tyrosine permease family
Aa_trans             PF01490.13   410 seq652_BIOID50635    -            409   1.8e-05   23.3  40.2   1   1   8.5e-09   5.8e-05   21.6  27.9    10   399    14   406    10   409 0.67 Transmembrane amino acid transporter protein
SEC-C                PF02810.10    21 seq653_BIOID50635    -            152   1.2e-18   66.0  20.2   1   2   3.8e-11   5.3e-07   28.9   0.5     1    20     1    20     1    21 0.94 SEC-C motif
SEC-C                PF02810.10    21 seq653_BIOID50635    -            152   1.2e-18   66.0  20.2   2   2   3.9e-15   5.4e-11   41.6   8.9     1    19   134   152   134   152 0.96 SEC-C motif
LysR_substrate       PF03466.15   209 seq654_BIOID50635    -            308   8.6e-46  155.5   2.0   1   1     2e-49   1.3e-45  154.9   1.4     2   207    89   292    88   294 0.98 LysR substrate binding domain
HTH_1                PF00126.22    60 seq654_BIOID50635    -            308   2.8e-23   81.3   1.6   1   1   1.4e-26   9.3e-23   79.6   0.4     1    60     5    64     5    64 0.98 Bacterial regulatory helix-turn-helix protein, lysR family
MASE1                PF05231.9    299 seq655_BIOID50635    -            729   1.8e-55  187.9  38.7   1   1   3.4e-59   2.3e-55  187.5  26.8     2   297    16   314    15   316 0.98 MASE1
EAL                  PF00563.15   236 seq655_BIOID50635    -            729   2.7e-55  187.3   0.3   1   1   6.9e-59   4.7e-55  186.5   0.2     3   236   494   724   492   724 0.91 EAL domain
Glycos_transf_1      PF00534.15   172 seq658_BIOID50635    -            738   1.6e-16   60.1   0.0   1   1   1.2e-14   8.1e-11   41.5   0.0    83   166   216   301   209   307 0.88 Glycosyl transferases group 1
Glyco_trans_1_4      PF13692.1    135 seq658_BIOID50635    -            738     1e-14   54.6   0.0   1   1   2.3e-12   1.6e-08   34.6   0.0    58   135   211   290   175   290 0.81 Glycosyl transferases group 1
Acyltransferase      PF01553.16   132 seq659_BIOID50635    -            310   2.7e-14   52.6   0.0   1   1   2.8e-18   3.8e-14   52.1   0.0     3   119    84   220    82   238 0.82 Acyltransferase
Peptidase_M20        PF01546.23   171 seq663_BIOID50635    -            396   9.6e-32  109.7   0.0   1   1   5.1e-35   3.5e-31  107.9   0.0     1   169    89   390    89   392 0.96 Peptidase family M20/M25/M40
M20_dimer            PF07687.9    109 seq663_BIOID50635    -            396   5.9e-25   87.0   0.0   1   1   1.5e-28     1e-24   86.2   0.0     2   107   191   301   190   303 0.92 Peptidase dimerisation domain
PGM_PMM_I            PF02878.11   138 seq664_BIOID50635    -            546     1e-35  122.1   0.1   1   1   1.1e-38   3.8e-35  120.2   0.0     2   133    40   179    39   183 0.97 Phosphoglucomutase/phosphomannomutase, alpha/beta/alpha domain I
PGM_PMM_III          PF02880.11   111 seq664_BIOID50635    -            546   2.7e-27   94.9   0.0   1   1   1.5e-30   5.3e-27   93.9   0.0     1   111   320   440   320   440 0.93 Phosphoglucomutase/phosphomannomutase, alpha/beta/alpha domain III
PGM_PMM_II           PF02879.11   104 seq664_BIOID50635    -            546   3.6e-13   49.6   0.0   1   1   3.2e-16   1.1e-12   48.0   0.0     2   104   210   317   209   317 0.90 Phosphoglucomutase/phosphomannomutase, alpha/beta/alpha domain II
PGM_PMM_IV           PF00408.15    73 seq664_BIOID50635    -            546   3.7e-13   49.1   0.0   1   1   3.2e-16   1.1e-12   47.6   0.0    12    72   479   539   465   542 0.90 Phosphoglucomutase/phosphomannomutase, C-terminal domain
Esterase             PF00756.15   251 seq665_BIOID50635    -            400   7.7e-50  169.5   0.0   1   1   1.1e-53   7.7e-50  169.5   0.0     1   251   172   391   172   391 0.98 Putative esterase
DUF3327              PF11806.3    122 seq665_BIOID50635    -            400   1.2e-35  122.3   2.6   1   1   3.7e-39   2.6e-35  121.2   0.4     3   121    29   155    21   156 0.97 Domain of unknown function (DUF3327)
Rhodanese            PF00581.15   113 seq667_BIOID50635    -            174   1.5e-11   44.4   0.0   1   1   3.4e-15   2.3e-11   43.9   0.0     2   112     8    98     7    99 0.80 Rhodanese-like domain
DUF2892              PF11127.3     66 seq667_BIOID50635    -            174   3.7e-11   42.5   3.5   1   1   8.3e-15   5.7e-11   41.9   2.4    10    60   115   170   112   174 0.88 Protein of unknown function (DUF2892)
DUF1454              PF07305.7    200 seq670_BIOID50635    -            199  1.9e-111  369.7   1.6   1   1  1.5e-115  2.1e-111  369.6   1.1     1   200     1   199     1   199 0.99 Protein of unknown function (DUF1454)
GGDEF                PF00990.16   161 seq671_BIOID50635    -            408   5.3e-45  152.7   0.5   1   1   6.1e-49   8.4e-45  152.1   0.3     1   159   249   403   249   405 0.96 GGDEF domain
Ribonuc_L-PSP        PF01042.16   121 seq672_BIOID50635    -            115   3.4e-28   97.7   0.5   1   1   2.7e-32   3.7e-28   97.5   0.4     2   121     4   115     3   115 0.96 Endoribonuclease L-PSP
Ligase_CoA           PF00549.14   153 seq673_BIOID50635    -            555   7.8e-52  174.8   0.8   1   1     2e-55   1.4e-51  174.0   0.0     1   152   336   491   336   492 0.98 CoA-ligase
CoA_binding          PF02629.14    96 seq673_BIOID50635    -            555   4.4e-17   62.2   0.0   1   1   1.4e-19   9.6e-16   57.9   0.1     3    96   193   288   191   288 0.96 CoA binding domain
GCV_T                PF01571.16   211 seq674_BIOID50635    -            326   4.9e-28   97.8   0.3   1   1   5.6e-32   7.7e-28   97.1   0.2     4   209    24   217    21   219 0.90 Aminomethyltransferase folate-binding domain
Ppx-GppA             PF02541.11   285 seq675_BIOID50635    -            494  1.5e-103  345.7   0.6   1   1  1.7e-107  2.3e-103  345.1   0.4     1   283    21   301    21   303 0.99 Ppx/GppA phosphatase family
AP_endonuc_2         PF01261.19   211 seq678_BIOID50635    -            258   2.8e-32  111.6   0.3   1   1   2.5e-36   3.4e-32  111.3   0.2     1   211    21   219    21   219 0.95 Xylose isomerase-like TIM barrel
IspA                 PF04279.10   176 seq681_BIOID50635    -            179     6e-72  241.1  22.8   1   1   4.9e-76   6.7e-72  241.0  15.8     1   175     1   175     1   176 0.99 Intracellular septation protein A
Amidase_3            PF01520.13   175 seq682_BIOID50635    -            450   3.8e-49  166.7   0.0   1   1   9.8e-53   6.7e-49  165.9   0.0     1   174   199   418   199   419 0.99 N-acetylmuramoyl-L-alanine amidase
Tape_meas_lam_C      PF09718.5     78 seq683_BIOID50635    -            811   9.1e-13   47.8  11.9   1   1   6.6e-17   9.1e-13   47.8   8.3     1    76   580   655   580   657 0.97 Lambda phage tail tape-measure protein (Tape_meas_lam_C)
GPW_gp25             PF04965.9     99 seq684_BIOID50635    -            137   3.3e-19   68.1   0.0   1   1   3.2e-23   4.4e-19   67.7   0.0     3    94    29   118    27   124 0.90 Gene 25-like lysozyme
Pro_CA               PF00484.14   148 seq685_BIOID50635    -            220   5.2e-48  162.6   0.0   1   1   4.7e-52   6.4e-48  162.3   0.0     2   147    38   187    37   188 0.91 Carbonic anhydrase
ACR_tran             PF00873.14  1021 seq688_BIOID50635    -           1040         0 1232.2  34.3   1   1         0         0 1232.0  23.8     2  1020    13  1022    12  1023 1.00 AcrB/AcrD/AcrF family
SecD_SecF            PF02355.11   189 seq688_BIOID50635    -           1040   1.3e-08   34.1  32.4   1   1   1.6e-09   1.1e-05   24.6  10.9    36   183   348   495   338   501 0.82 Protein export membrane protein
Aminotran_1_2        PF00155.16   363 seq689_BIOID50635    -            412   1.7e-60  204.8   0.0   1   1   1.4e-64   1.9e-60  204.6   0.0     2   348    37   376    36   390 0.92 Aminotransferase class I and II
BPD_transp_2         PF02653.11   267 seq690_BIOID50635    -            348     4e-46  157.0  41.4   1   1   4.1e-50   5.6e-46  156.5  28.7     3   267    38   301    36   301 0.96 Branched-chain amino acid transport system / permease component
Complex1_24kDa       PF01257.14   145 seq691_BIOID50635    -            166   5.6e-51  171.8   0.0   1   1   4.7e-55   6.4e-51  171.6   0.0     2   145    23   166    22   166 0.98 Respiratory-chain NADH dehydrogenase 24 Kd subunit
DUF2541              PF10807.3    134 seq694_BIOID50635    -            134   6.3e-78  258.9   1.4   1   1   5.1e-82   6.9e-78  258.8   1.0     1   134     1   134     1   134 1.00 Protein of unknown function (DUF2541)
Phage_GPA            PF05840.8    371 seq695_BIOID50635    -            759  1.5e-147  491.1   0.8   1   1  1.3e-151  1.8e-147  490.7   0.6     1   370   133   514   133   515 0.98 Bacteriophage replication gene A protein (GPA)
TauE                 PF01925.14   240 seq696_BIOID50635    -            269   1.8e-40  138.8  27.2   1   1   1.6e-44   2.2e-40  138.4  18.9     1   240    18   253    18   253 0.95 Sulfite exporter TauE/SafE
tRNA-synt_2          PF00152.15   335 seq697_BIOID50635    -            325   4.5e-70  235.9   0.0   1   1   4.2e-74   5.7e-70  235.6   0.0    21   333    15   323     6   325 0.88 tRNA synthetases class II (D, K and N)
CagE_TrbE_VirB       PF03135.9    205 seq699_BIOID50635    -            915     1e-47  162.4   0.1   1   1   2.2e-51     1e-47  162.4   0.0     1   205   269   472   269   472 0.98 CagE, TrbE, VirB family, component of type IV transporter system
AAA_10               PF12846.2    328 seq699_BIOID50635    -            915   1.3e-26   93.5   0.0   1   1   4.8e-30   2.2e-26   92.7   0.0     3   327   536   834   535   835 0.85 AAA-like domain
VirB3                PF05101.8     89 seq699_BIOID50635    -            915   1.8e-13   50.1   2.4   1   1   7.8e-17   3.6e-13   49.2   1.7     7    89     2    84     1    84 0.97 Type IV secretory pathway, VirB3-like protein
MTS                  PF05175.9    170 seq700_BIOID50635    -            388   1.6e-59  199.9   0.0   1   1   5.2e-60   7.1e-57  191.3   0.0     2   170   209   380   208   380 0.98 Methyltransferase small domain
Methyltransf_31      PF13847.1    152 seq700_BIOID50635    -            388   2.3e-14   53.1   0.0   1   1   7.1e-17   9.7e-14   51.0   0.0     6   117   241   357   237   381 0.84 Methyltransferase domain
Methyltransf_26      PF13659.1    117 seq700_BIOID50635    -            388   1.1e-11   44.6   0.0   1   1   2.2e-14     3e-11   43.2   0.0     3   115   241   350   239   352 0.88 Methyltransferase domain
Methyltransf_18      PF12847.2    112 seq700_BIOID50635    -            388   3.2e-11   43.6   0.0   1   1     7e-14   9.6e-11   42.1   0.0     3   110   240   349   239   351 0.81 Methyltransferase domain
Methyltransf_12      PF08242.7     99 seq700_BIOID50635    -            388   1.6e-08   34.8   0.0   1   1     7e-11   9.6e-08   32.3   0.0     1    99   243   346   243   346 0.91 Methyltransferase domain
Methyltransf_25      PF13649.1    101 seq700_BIOID50635    -            388   5.5e-06   26.5   0.0   1   1   1.1e-08   1.5e-05   25.1   0.0     1   101   242   344   242   344 0.79 Methyltransferase domain
PrmA                 PF06325.8    295 seq700_BIOID50635    -            388   1.1e-05   24.6   0.0   1   1   3.4e-08   4.6e-05   22.5   0.0   163   232   240   315   229   337 0.74 Ribosomal protein L11 methyltransferase (PrmA)
Wzz                  PF02706.10   152 seq703_BIOID50635    -            722   7.7e-49  165.3   0.7   1   1   2.2e-52   7.7e-49  165.3   0.5     1   152    14   250    14   250 0.98 Chain length determinant protein
GNVR                 PF13807.1     82 seq703_BIOID50635    -            722   2.5e-32  110.3   1.0   1   1   7.4e-36   2.5e-32  110.3   0.7     2    81   366   445   365   446 0.98 G-rich domain on putative tyrosine kinase
AAA_31               PF13614.1    157 seq703_BIOID50635    -            722   8.6e-20   71.1   0.2   1   1   9.6e-23   3.3e-19   69.2   0.0     2   149   527   666   526   673 0.94 AAA domain
CbiA                 PF01656.18   195 seq703_BIOID50635    -            722   8.1e-08   31.7   0.0   1   1   6.9e-11   2.4e-07   30.2   0.0     5   110   532   653   528   697 0.68 CobQ/CobB/MinD/ParA nucleotide binding domain
MASE1                PF05231.9    299 seq705_BIOID50635    -            123   6.8e-16   58.0   9.4   1   1   5.6e-20   7.7e-16   57.8   6.5     2   106    19   121    18   123 0.96 MASE1
Gp49                 PF05973.9     91 seq706_BIOID50635    -            116   1.8e-23   82.2   0.1   1   1   1.5e-27   2.1e-23   82.0   0.1     1    90    12   105    12   106 0.97 Phage derived protein Gp49-like (DUF891)
Ferric_reduct        PF01794.14   125 seq707_BIOID50635    -            211   3.5e-13   49.6  11.2   1   1   2.6e-17   3.5e-13   49.6   7.8     5   124    51   161    18   162 0.90 Ferric reductase like transmembrane component
Phage_integrase      PF00589.17   173 seq708_BIOID50635    -            400   1.7e-20   73.2   0.1   1   1   4.6e-24   3.1e-20   72.4   0.1    23   168   233   375   215   379 0.91 Phage integrase family
DUF4102              PF13356.1     89 seq708_BIOID50635    -            400   8.9e-18   63.8   0.0   1   1   2.4e-21   1.6e-17   63.0   0.0     1    88     4    93     4    94 0.91 Domain of unknown function (DUF4102)
Lipoprotein_19       PF13617.1     59 seq710_BIOID50635    -             61   4.8e-27   93.2   0.6   1   1   3.8e-31   5.3e-27   93.1   0.4     1    59     2    60     2    60 0.97 YnbE-like lipoprotein
Nitrate_red_del      PF02613.10   136 seq712_BIOID50635    -            184   1.1e-19   70.5   0.2   1   1   1.1e-23   1.5e-19   70.0   0.1     3   135    31   150    29   151 0.90 Nitrate reductase delta subunit
DUF3029              PF11230.3    487 seq713_BIOID50635    -            516  3.8e-235  780.5   0.0   1   1  3.2e-239  4.4e-235  780.3   0.0     2   487    22   504    21   504 1.00 Protein of unknown function (DUF3029)
Cpn10                PF00166.16    93 seq715_BIOID50635    -             97   5.2e-29   99.9   1.8   1   1   4.2e-33   5.7e-29   99.7   1.3     1    93     2    95     2    95 0.97 Chaperonin 10 Kd subunit
DUF2623              PF11115.3     95 seq716_BIOID50635    -             95     2e-54  181.4   1.9   1   1   1.6e-58   2.1e-54  181.3   1.3     1    95     1    95     1    95 0.99 Protein of unknown function (DUF2623)
MFS_1                PF07690.11   354 seq717_BIOID50635    -            451   5.6e-35  120.6  57.6   1   1   1.6e-37   2.2e-33  115.3  34.5     2   337    81   398    77   403 0.85 Major Facilitator Superfamily
FliS                 PF02561.9    122 seq718_BIOID50635    -            136   2.5e-45  153.1   1.2   1   1   2.1e-49   2.9e-45  152.9   0.8     2   121     4   128     2   129 0.97 Flagellar protein FliS
Formyl_trans_N       PF00551.14   181 seq720_BIOID50635    -            280   2.8e-55  186.5   0.0   1   1     5e-59   3.4e-55  186.2   0.0     2   181    86   262    85   262 0.99 Formyl transferase
ACT                  PF01842.20    66 seq720_BIOID50635    -            280   1.1e-07   31.0   0.0   1   1   3.3e-11   2.2e-07   30.0   0.0     2    63     8    69     7    72 0.91 ACT domain
AraC_binding         PF02311.14   136 seq722_BIOID50635    -            312   7.8e-23   80.5   1.3   1   1   3.5e-26   1.2e-22   79.9   0.2     7   120    52   170    48   186 0.89 AraC-like ligand binding domain
HTH_18               PF12833.2     81 seq722_BIOID50635    -            312     9e-22   76.8   0.1   1   1   5.5e-25   1.9e-21   75.8   0.1     2    79   229   305   228   307 0.97 Helix-turn-helix domain
HTH_AraC             PF00165.18    42 seq722_BIOID50635    -            312   1.5e-20   72.2   0.2   1   2   3.2e-10   1.1e-06   28.1   0.0     2    42   216   256   215   256 0.93 Bacterial regulatory helix-turn-helix proteins, AraC family
HTH_AraC             PF00165.18    42 seq722_BIOID50635    -            312   1.5e-20   72.2   0.2   2   2   1.6e-14   5.3e-11   41.8   0.0     2    42   268   306   267   306 0.94 Bacterial regulatory helix-turn-helix proteins, AraC family
Cupin_2              PF07883.6     71 seq722_BIOID50635    -            312   1.4e-06   27.5   0.0   1   1   8.3e-10   2.8e-06   26.6   0.0     7    60    57   109    53   116 0.92 Cupin domain
Ribonuc_red_sm       PF00268.16   281 seq723_BIOID50635    -            319   1.1e-80  270.5   0.1   1   1   9.6e-85   1.3e-80  270.2   0.0     1   280     1   280     1   281 0.97 Ribonucleotide reductase, small chain
DNA_pol3_delta2      PF13177.1    162 seq726_BIOID50635    -            334   2.9e-39  134.2   0.0   1   1   7.3e-43     5e-39  133.4   0.0     8   159    13   165     9   168 0.96 DNA polymerase III, delta subunit
DNApol3-delta_C      PF09115.5    119 seq726_BIOID50635    -            334     2e-37  127.7   0.1   1   1   4.5e-41   3.1e-37  127.1   0.1     2   119   207   323   206   323 0.98 DNA polymerase III, delta subunit, C terminal
PTR2                 PF00854.16   373 seq727_BIOID50635    -            500   3.8e-75  252.8  26.0   1   1   6.9e-79   4.7e-75  252.5  15.9     2   370    89   428    88   431 0.97 POT family
MFS_1                PF07690.11   354 seq727_BIOID50635    -            500   2.6e-20   72.3  54.6   1   1   3.7e-21   2.5e-17   62.5  25.8    10   301    35   372    26   382 0.78 Major Facilitator Superfamily
ICL                  PF00463.16   526 seq728_BIOID50635    -            439  3.2e-200  665.6   1.7   1   2  4.6e-118  3.2e-114  381.9   0.0     1   255    12   262    12   264 0.99 Isocitrate lyase family
ICL                  PF00463.16   526 seq728_BIOID50635    -            439  3.2e-200  665.6   1.7   2   2   1.5e-88     1e-84  284.5   1.0   353   526   262   439   260   439 0.98 Isocitrate lyase family
PEP_mutase           PF13714.1    238 seq728_BIOID50635    -            439   4.8e-19   68.4   0.0   1   1   2.3e-22   1.6e-18   66.7   0.0    26   198    86   320    74   352 0.86 Phosphoenolpyruvate phosphomutase
UPF0066              PF01980.11   120 seq729_BIOID50635    -            235   1.3e-40  137.9   0.0   1   1   3.5e-44   4.8e-40  136.1   0.0     1   118    18   142    18   144 0.95 Uncharacterised protein family UPF0066
ACP_syn_III_C        PF08541.5     90 seq730_BIOID50635    -            317   2.8e-37  126.5   0.0   1   1   2.8e-40   9.5e-37  124.7   0.0     1    90   228   317   228   317 0.98 3-Oxoacyl-[acyl-carrier-protein (ACP)] synthase III C terminal
ACP_syn_III          PF08545.5     80 seq730_BIOID50635    -            317   4.2e-30  103.1   1.3   1   1   2.3e-33     8e-30  102.2   0.9     1    80   106   183   106   183 0.99 3-Oxoacyl-[acyl-carrier-protein (ACP)] synthase III
HMG_CoA_synt_N       PF01154.12   174 seq730_BIOID50635    -            317   1.2e-05   24.8   0.1   1   1   5.7e-09     2e-05   24.1   0.1     7   150     5   143     2   167 0.85 Hydroxymethylglutaryl-coenzyme A synthase N terminal
Chal_sti_synt_N      PF00195.14   227 seq730_BIOID50635    -            317   2.5e-05   23.5   0.7   1   1   1.3e-08   4.5e-05   22.6   0.5    98   225    48   168    21   170 0.81 Chalcone and stilbene synthases, N-terminal domain
DUF1318              PF07027.7     95 seq732_BIOID50635    -            124   7.3e-34  115.7   1.2   1   1   6.4e-38   8.7e-34  115.5   0.8     2    95    31   123    30   123 0.98 Protein of unknown function (DUF1318)
APS_kinase           PF01583.15   157 seq733_BIOID50635    -            201   4.6e-73  243.9   0.0   1   1   8.6e-77   5.9e-73  243.5   0.0     1   153    27   179    27   182 0.98 Adenylylsulphate kinase
AAA_33               PF13671.1    143 seq733_BIOID50635    -            201   4.7e-08   32.9   0.0   1   1     1e-11   6.8e-08   32.3   0.0     1   115    30   143    30   170 0.81 AAA domain
Beta-lactamase2      PF13354.1    197 seq734_BIOID50635    -            286   2.7e-39  134.5   0.0   1   1   7.2e-43   3.3e-39  134.2   0.0     1   196    49   257    49   259 0.92 Beta-lactamase enzyme family
Beta-lactamase       PF00144.19   330 seq734_BIOID50635    -            286   1.6e-30  106.2   0.0   1   1   6.5e-34     3e-30  105.2   0.0     4   328    34   278    31   280 0.87 Beta-lactamase
Peptidase_S11        PF00768.15   241 seq734_BIOID50635    -            286   1.6e-08   34.0   0.0   1   1   6.6e-12     3e-08   33.1   0.0    14   133    43   160    29   193 0.90 D-alanyl-D-alanine carboxypeptidase
Lipase_GDSL_2        PF13472.1    179 seq735_BIOID50635    -            208   1.8e-28   99.7   0.0   1   1   3.5e-32   2.4e-28   99.3   0.0     1   175    31   188    31   191 0.89 GDSL-like Lipase/Acylhydrolase family
Lipase_GDSL          PF00657.17   234 seq735_BIOID50635    -            208   7.1e-22   78.2   0.0   1   1   1.2e-25   8.4e-22   78.0   0.0     2   233    31   195    30   196 0.90 GDSL-like Lipase/Acylhydrolase
HATPase_c            PF02518.21   111 seq736_BIOID50635    -            349   7.9e-20   70.5   0.0   1   1   3.2e-23   1.5e-19   69.6   0.0     2   109   234   346   233   348 0.91 Histidine kinase-, DNA gyrase B-, and HSP90-like ATPase
HisKA                PF00512.20    68 seq736_BIOID50635    -            349   4.1e-13   49.0   3.7   1   1     1e-16   4.6e-13   48.8   0.1     3    60   131   186   129   189 0.97 His Kinase A (phospho-acceptor) domain
PAS                  PF00989.19   113 seq736_BIOID50635    -            349   7.3e-08   32.0   0.0   1   1   5.4e-11   2.4e-07   30.3   0.0     5    96    11    99    10   108 0.91 PAS fold
zf-dskA_traR         PF01258.12    36 seq737_BIOID50635    -            151   5.7e-10   38.6   3.6   1   1   7.5e-14     1e-09   37.8   2.5     2    35   110   143   109   147 0.87 Prokaryotic dksA/traR C4-type zinc finger
Aldolase             PF01081.14   196 seq738_BIOID50635    -            205   1.6e-29  102.3   0.4   1   1   2.9e-33     2e-29  102.0   0.3     6   183     5   183     2   194 0.92 KDPG and KHG aldolase
DUF879               PF05947.7    602 seq739_BIOID50635    -            616    6e-196  652.2   0.4   1   1    5e-200  6.9e-196  652.0   0.3     2   602     5   616     4   616 0.95 Bacterial protein of unknown function (DUF879)
DUF4132              PF13569.1    180 seq740_BIOID50635    -           1210   1.2e-42  145.3   0.0   1   1     2e-46   2.7e-42  144.1   0.0     3   180   954  1139   952  1139 0.96 Domain of unknown function (DUF4132)
adh_short_C2         PF13561.1    243 seq741_BIOID50635    -            248   5.2e-29  101.6   0.1   1   1   1.4e-32   6.6e-29  101.3   0.1     3   242    14   244    12   245 0.92 Enoyl-(Acyl carrier protein) reductase
adh_short            PF00106.20   167 seq741_BIOID50635    -            248   2.4e-27   95.7   9.7   1   1   5.1e-30   2.3e-26   92.5   6.7     2   164     7   160     6   163 0.88 short chain dehydrogenase
KR                   PF08659.5    181 seq741_BIOID50635    -            248   2.8e-11   43.3   8.8   1   1     1e-13   4.7e-10   39.2   5.7    56   160    47   155     7   161 0.90 KR domain
HTH_8                PF02954.14    42 seq743_BIOID50635    -             98     1e-14   53.6   0.3   1   1   1.1e-18   1.5e-14   53.0   0.2     2    42    55    95    54    95 0.98 Bacterial regulatory protein, Fis family
Frataxin_Cyay        PF01491.11   109 seq744_BIOID50635    -            106   8.8e-38  128.3   0.1   1   1   7.1e-42   9.7e-38  128.2   0.1     1   108     1   105     1   106 0.97 Frataxin-like domain
NapB                 PF03892.9    134 seq745_BIOID50635    -            149   1.6e-45  153.9   0.0   1   1   1.3e-49   1.8e-45  153.8   0.0    31   133    41   143    14   144 0.90 Nitrate reductase cytochrome c-type subunit (NapB)
Peptidase_S13        PF02113.10   444 seq746_BIOID50635    -            477  1.7e-178  593.6   0.0   1   1  2.8e-182  1.9e-178  593.4   0.0     2   443    20   468    19   469 0.99 D-Ala-D-Ala carboxypeptidase 3 (S13) family
Beta-lactamase2      PF13354.1    197 seq746_BIOID50635    -            477   2.7e-09   36.6   0.3   1   1   7.8e-12   5.3e-08   32.4   0.1    27   195   261   441   252   442 0.75 Beta-lactamase enzyme family
DUF307               PF03733.8     53 seq749_BIOID50635    -            148   1.5e-33  114.8  23.8   1   2   1.7e-17   2.3e-13   50.2   2.4     1    53     3    55     3    55 0.97 Domain of unknown function (DUF307)
DUF307               PF03733.8     53 seq749_BIOID50635    -            148   1.5e-33  114.8  23.8   2   2   5.9e-24     8e-20   70.9   8.6     1    53    76   128    76   128 0.98 Domain of unknown function (DUF307)
Ala_racemase_N       PF01168.15   217 seq750_BIOID50635    -            234   1.3e-49  168.5   0.2   1   1   1.1e-53   1.5e-49  168.3   0.1     2   217     7   230     6   230 0.90 Alanine racemase, N-terminal domain
TPP_enzyme_N         PF02776.13   172 seq751_BIOID50635    -            572   4.2e-43  146.6   0.9   1   1   1.3e-45     6e-42  142.9   0.1     2   170     4   170     3   172 0.98 Thiamine pyrophosphate enzyme, N-terminal TPP binding domain
TPP_enzyme_C         PF02775.16   153 seq751_BIOID50635    -            572   4.1e-41  139.9   1.1   1   1   2.3e-44   1.1e-40  138.6   0.3     1   153   379   525   379   525 0.96 Thiamine pyrophosphate enzyme, C-terminal TPP binding domain
TPP_enzyme_M         PF00205.17   137 seq751_BIOID50635    -            572   8.3e-28   96.7   0.0   1   1   4.3e-31   1.9e-27   95.5   0.0     2   137   192   319   191   319 0.96 Thiamine pyrophosphate enzyme, central domain
Ubiq_cyt_C_chap      PF03981.7    141 seq752_BIOID50635    -            237   2.6e-23   82.3   0.2   1   1   5.7e-27   3.9e-23   81.7   0.1     1   139    58   220    58   225 0.96 Ubiquinol-cytochrome C chaperone
DUF3944              PF13099.1     35 seq752_BIOID50635    -            237   8.3e-15   53.8   0.8   1   1   1.2e-18   8.3e-15   53.8   0.5     1    35     5    39     5    39 0.99 Domain of unknown function (DUF3944)
Peripla_BP_1         PF00532.16   279 seq753_BIOID50635    -            342  9.7e-102  339.8   0.0   1   1  4.1e-105  1.4e-101  339.2   0.0     2   278    65   341    64   342 0.99 Periplasmic binding proteins and sugar binding domain of LacI family
LacI                 PF00356.16    46 seq753_BIOID50635    -            342   1.1e-18   66.4   0.1   1   1   6.5e-22   2.2e-18   65.4   0.1     1    46     8    53     8    53 0.99 Bacterial regulatory proteins, lacI family
Peripla_BP_3         PF13377.1    160 seq753_BIOID50635    -            342   4.7e-17   62.3   0.2   1   1   3.9e-20   1.3e-16   60.8   0.1     2   155   175   339   174   342 0.85 Periplasmic binding protein-like domain
Peripla_BP_4         PF13407.1    258 seq753_BIOID50635    -            342   3.1e-14   52.8   0.0   1   1   1.3e-17   4.3e-14   52.3   0.0     1   208    67   268    67   298 0.85 Periplasmic binding protein domain
EutB                 PF06751.6    444 seq754_BIOID50635    -            453  2.5e-230  764.2   0.6   1   1  2.1e-234  2.9e-230  764.0   0.4     1   444    11   452    11   452 1.00 Ethanolamine ammonia lyase large subunit (EutB)
HTH_37               PF13744.1     80 seq755_BIOID50635    -             99   2.4e-14   52.7   1.8   1   1   6.1e-18   2.8e-14   52.5   1.2     4    79    10    87     7    88 0.94 Helix-turn-helix domain
HTH_31               PF13560.1     64 seq755_BIOID50635    -             99   7.8e-10   38.6   0.0   1   1   2.5e-13   1.1e-09   38.1   0.0     6    56    32    81    31    89 0.92 Helix-turn-helix domain
HTH_3                PF01381.17    55 seq755_BIOID50635    -             99   5.3e-09   35.6   0.3   1   1   1.8e-12   8.2e-09   35.0   0.2     2    52    33    83    32    85 0.93 Helix-turn-helix
Complex1_51K         PF01512.12   151 seq756_BIOID50635    -            445   2.5e-49  166.7   0.0   1   1   7.9e-53   3.6e-49  166.2   0.0     1   150    54   226    54   227 0.97 Respiratory-chain NADH dehydrogenase 51 Kd subunit
NADH_4Fe-4S          PF10589.4     46 seq756_BIOID50635    -            445   2.8e-18   64.6   0.0   1   1   1.2e-21   5.6e-18   63.6   0.0     1    46   336   381   336   381 0.97 NADH-ubiquinone oxidoreductase-F iron-sulfur binding region
SLBB                 PF10531.4     59 seq756_BIOID50635    -            445   6.8e-08   32.1   0.0   1   1   4.5e-11     2e-07   30.6   0.0     5    55   253   296   252   300 0.91 SLBB domain
ECH                  PF00378.15   245 seq757_BIOID50635    -            771   1.8e-78  262.9   0.0   1   1   1.1e-81   4.9e-78  261.5   0.0     3   244    54   308    52   309 0.99 Enoyl-CoA hydratase/isomerase family
3HCDH_N              PF02737.13   180 seq757_BIOID50635    -            771     2e-60  203.4   0.2   1   1   1.2e-63   5.3e-60  202.0   0.1     2   180   358   536   357   536 0.99 3-hydroxyacyl-CoA dehydrogenase, NAD binding domain
3HCDH                PF00725.17    97 seq757_BIOID50635    -            771   1.9e-35  121.0   2.7   1   2   8.1e-30   3.7e-26   91.2   0.1     1    97   538   634   538   634 0.97 3-hydroxyacyl-CoA dehydrogenase, C-terminal domain
3HCDH                PF00725.17    97 seq757_BIOID50635    -            771   1.9e-35  121.0   2.7   2   2   1.2e-09   5.4e-06   26.6   0.0     4    62   670   732   669   753 0.86 3-hydroxyacyl-CoA dehydrogenase, C-terminal domain
BcrAD_BadFG          PF01869.15   271 seq760_BIOID50635    -            257   3.7e-66  223.0   0.1   1   1   3.1e-70   4.2e-66  222.8   0.1     1   270     7   249     7   250 0.97 BadF/BadG/BcrA/BcrD ATPase family
FAA_hydrolase        PF01557.13   217 seq763_BIOID50635    -            219   1.1e-56  191.6   0.0   1   1     9e-61   1.2e-56  191.4   0.0     1   208    18   210    18   219 0.93 Fumarylacetoacetate (FAA) hydrolase family
ABC_tran             PF00005.22   118 seq764_BIOID50635    -            401   5.6e-22   78.2   0.0   1   1   3.6e-25   1.2e-21   77.0   0.0     1   117    73   191    73   192 0.92 ABC transporter
TOBE_2               PF08402.5     75 seq764_BIOID50635    -            401   9.6e-12   44.6   0.3   1   1   1.2e-14   4.2e-11   42.5   0.1     1    75   313   385   313   385 0.95 TOBE domain
4HBT                 PF03061.17    79 seq765_BIOID50635    -            132   4.9e-18   64.9   0.3   1   1   4.7e-22   6.5e-18   64.5   0.2     1    74    26    98    26   102 0.96 Thioesterase superfamily
TIM                  PF00121.13   244 seq766_BIOID50635    -            255   2.7e-93  311.3   1.2   1   1   2.3e-97   3.1e-93  311.2   0.8     1   243     4   245     4   246 0.97 Triosephosphate isomerase
YobH                 PF13996.1     70 seq767_BIOID50635    -             79   1.7e-36  123.8   1.2   1   1   1.4e-40   1.9e-36  123.6   0.8     1    70     2    71     2    71 0.99 YobH-like protein
Aconitase_C          PF00694.14   131 seq768_BIOID50635    -            201   8.6e-44  148.7   0.0   1   1   8.7e-48   1.2e-43  148.2   0.0     2   129     3   125     2   127 0.97 Aconitase C-terminal domain
Glycos_transf_1      PF00534.15   172 seq769_BIOID50635    -            374   6.7e-37  126.4   0.0   1   1   2.7e-40   9.3e-37  125.9   0.0     2   170   183   349   182   351 0.98 Glycosyl transferases group 1
Glyco_trans_1_4      PF13692.1    135 seq769_BIOID50635    -            374   4.2e-13   49.4   0.1   1   1   2.7e-16   9.4e-13   48.3   0.0     7   133   201   335   197   337 0.80 Glycosyl transferases group 1
Glyco_trans_4_4      PF13579.1    160 seq769_BIOID50635    -            374   2.4e-07   30.8   0.8   1   1   1.7e-10   5.7e-07   29.6   0.1     1   160    14   168    14   168 0.80 Glycosyl transferase 4-like domain
Cpn60_TCP1           PF00118.19   488 seq770_BIOID50635    -            548  1.2e-126  423.1  10.9   1   1  9.8e-131  1.3e-126  422.9   7.5     1   486    23   523    23   525 0.94 TCP-1/cpn60 chaperonin family
DUF1889              PF08986.5    119 seq771_BIOID50635    -            119   2.3e-83  276.1   0.8   1   1   1.8e-87   2.5e-83  276.0   0.6     1   119     1   119     1   119 1.00 Domain of unknown function (DUF1889)
SIS_2                PF13580.1    138 seq772_BIOID50635    -            198     2e-31  108.4   0.3   1   1   5.1e-35   3.5e-31  107.6   0.2    15   138    30   152     8   152 0.92 SIS domain
SIS                  PF01380.17   131 seq772_BIOID50635    -            198   5.2e-08   32.4   0.0   1   1   1.5e-11     1e-07   31.5   0.0    51   104   115   168   104   183 0.91 SIS domain
GGDEF                PF00990.16   161 seq774_BIOID50635    -            949   1.7e-44  151.1   0.3   1   1     2e-47   3.5e-44  150.1   0.2     1   160   526   682   526   683 0.97 GGDEF domain
PAS_9                PF13426.1    104 seq774_BIOID50635    -            949   7.7e-28   96.8   0.0   1   2   2.7e-15   4.6e-12   46.1   0.0     3   104   158   260   156   260 0.95 PAS domain
PAS_9                PF13426.1    104 seq774_BIOID50635    -            949   7.7e-28   96.8   0.0   2   2   3.1e-12   5.2e-09   36.3   0.0     2   104   410   514   409   514 0.92 PAS domain
PAS_3                PF08447.6     91 seq774_BIOID50635    -            949   5.2e-25   87.2   0.0   1   2   9.6e-13   1.6e-09   37.5   0.0     5    89   172   253   168   255 0.93 PAS fold
PAS_3                PF08447.6     91 seq774_BIOID50635    -            949   5.2e-25   87.2   0.0   2   2   1.7e-12   2.9e-09   36.7   0.0     3    91   297   381   295   381 0.94 PAS fold
PAS_4                PF08448.5    110 seq774_BIOID50635    -            949   1.5e-22   79.5   0.0   1   2   1.5e-09   2.6e-06   27.3   0.0     7   110   158   263   153   263 0.90 PAS fold
PAS_4                PF08448.5    110 seq774_BIOID50635    -            949   1.5e-22   79.5   0.0   2   2   9.3e-14   1.6e-10   40.8   0.0     1   109   405   516   405   517 0.94 PAS fold
PAS                  PF00989.19   113 seq774_BIOID50635    -            949   5.9e-22   77.4   0.2   1   2   2.5e-12   4.2e-09   36.0   0.0     2   113   147   258   146   258 0.91 PAS fold
PAS                  PF00989.19   113 seq774_BIOID50635    -            949   5.9e-22   77.4   0.2   2   2   4.7e-11     8e-08   31.9   0.0     7   113   405   512   399   512 0.94 PAS fold
EAL                  PF00563.15   236 seq774_BIOID50635    -            949   2.8e-15   56.3   0.3   1   1   5.1e-18   8.7e-15   54.7   0.2    38   234   741   932   735   934 0.90 EAL domain
MASE1                PF05231.9    299 seq774_BIOID50635    -            949   3.9e-12   45.6  19.7   1   1   2.3e-15   3.9e-12   45.6  13.6   148   298     2   138     1   139 0.81 MASE1
PAS_8                PF13188.1     64 seq774_BIOID50635    -            949     7e-12   44.6   0.0   1   2   6.2e-07    0.0011   18.6   0.0     2    51   147   202   146   215 0.72 PAS domain
PAS_8                PF13188.1     64 seq774_BIOID50635    -            949     7e-12   44.6   0.0   2   2   1.3e-07   0.00023   20.8   0.0     1    52   399   451   399   463 0.80 PAS domain
S-AdoMet_synt_C      PF02773.11   138 seq776_BIOID50635    -            383   5.2e-64  214.0   0.1   1   1   1.7e-67   7.8e-64  213.4   0.1     1   137   233   369   233   370 0.99 S-adenosylmethionine synthetase, C-terminal domain
S-AdoMet_synt_M      PF02772.11   120 seq776_BIOID50635    -            383     4e-47  158.9   0.0   1   1   1.5e-50   6.6e-47  158.2   0.0     2   120   114   231   113   231 0.98 S-adenosylmethionine synthetase, central domain
S-AdoMet_synt_N      PF00438.15   100 seq776_BIOID50635    -            383   5.2e-40  135.6   0.6   1   1   1.9e-43   8.8e-40  134.8   0.0     2   100     3   101     2   101 0.98 S-adenosylmethionine synthetase, N-terminal domain
Aminotran_5          PF00266.14   371 seq777_BIOID50635    -            401  6.3e-140  466.0   0.0   1   1  5.2e-144  7.1e-140  465.8   0.0     1   371    21   388    21   388 1.00 Aminotransferase class-V
tRNA-synt_2          PF00152.15   335 seq778_BIOID50635    -            481   2.5e-71  240.0   0.0   1   1   4.6e-75   3.2e-71  239.7   0.0     4   334   135   476   132   477 0.88 tRNA synthetases class II (D, K and N)
tRNA_anti            PF01336.20    76 seq778_BIOID50635    -            481     1e-12   47.6   0.1   1   1   3.9e-16   2.7e-12   46.2   0.1     1    75    35   114    35   115 0.95 OB-fold nucleic acid binding domain
MFS_1                PF07690.11   354 seq779_BIOID50635    -            422   9.2e-37  126.4  51.6   1   1   1.3e-40   9.2e-37  126.4  35.7     1   340    36   357    36   360 0.88 Major Facilitator Superfamily
Sugar_tr             PF00083.19   451 seq779_BIOID50635    -            422     8e-10   37.7  18.8   1   1   1.2e-13     8e-10   37.7  13.1    49   191    69   205    29   209 0.95 Sugar (and other) transporter
DUF554               PF04474.7    226 seq780_BIOID50635    -            235   1.1e-76  256.7  18.8   1   1   9.7e-81   1.3e-76  256.5  13.0     2   226     3   230     2   230 0.97 Protein of unknown function (DUF554)
MFS_1                PF07690.11   354 seq782_BIOID50635    -            440   5.4e-50  170.0  43.9   1   1   1.2e-53   5.4e-50  170.0  30.4     1   353    36   397    36   398 0.91 Major Facilitator Superfamily
DUF1228              PF06779.9     85 seq782_BIOID50635    -            440   2.4e-05   24.1   1.5   1   1   5.3e-09   2.4e-05   24.1   1.0     7    84    46   123    39   124 0.94 Protein of unknown function (DUF1228)
FliT                 PF05400.8     84 seq783_BIOID50635    -            121   1.3e-16   60.6   3.7   1   1   1.4e-20   1.9e-16   60.0   2.6     1    84    21   106    21   106 0.98 Flagellar protein FliT
DUF3302              PF11742.3     78 seq784_BIOID50635    -            120   1.7e-44  149.4   7.5   1   1   1.5e-48   2.1e-44  149.1   5.2     1    77     3    79     3    80 0.98 Protein of unknown function (DUF3302)
OsmC                 PF02566.14   100 seq786_BIOID50635    -            143   1.5e-19   69.9   0.1   1   1   1.4e-23   1.9e-19   69.5   0.0     2    99    42   139    41   140 0.89 OsmC-like protein
EamA                 PF00892.15   126 seq787_BIOID50635    -            306   9.5e-37  125.7  35.6   1   2   1.9e-25   2.6e-21   75.8   7.2     1   125    18   140    18   141 0.93 EamA-like transporter family
EamA                 PF00892.15   126 seq787_BIOID50635    -            306   9.5e-37  125.7  35.6   2   2   3.1e-19   4.2e-15   55.7  12.0     1   125   160   284   160   285 0.87 EamA-like transporter family
EutN_CcmL            PF03319.8     83 seq788_BIOID50635    -             89   4.9e-30  103.6   1.6   1   1     4e-34   5.5e-30  103.4   1.1     1    83     1    83     1    83 1.00 Ethanolamine utilisation protein EutN/carboxysome
DUF3829              PF12889.2    277 seq791_BIOID50635    -            351   2.1e-79  266.5  12.1   1   1   1.8e-83   2.4e-79  266.2   8.4     2   277    71   351    70   351 0.98 Protein of unknown function (DUF3829)
N6_N4_Mtase          PF01555.13   231 seq795_BIOID50635    -            296   7.2e-54  182.5   0.0   1   1     2e-57     9e-54  182.2   0.0     1   227    36   252    36   256 0.92 DNA methylase
PfkB                 PF00294.19   301 seq798_BIOID50635    -            315   2.2e-61  207.5   0.3   1   1     4e-65   2.7e-61  207.1   0.2     3   300    11   303    10   304 0.97 pfkB family carbohydrate kinase
Phos_pyr_kin         PF08543.7    246 seq798_BIOID50635    -            315   7.1e-09   35.1   0.0   1   1   3.4e-12   2.3e-08   33.4   0.0   117   229   184   289   167   300 0.89 Phosphomethylpyrimidine kinase
NAD_binding_2        PF03446.10   162 seq801_BIOID50635    -            292   6.5e-49  165.8   0.7   1   1   2.2e-52   1.5e-48  164.6   0.3     2   161     1   160     1   162 0.97 NAD binding domain of 6-phosphogluconate dehydrogenase
F420_oxidored        PF03807.12    96 seq801_BIOID50635    -            292   1.9e-07   31.2   0.2   1   1   1.3e-10   9.2e-07   29.0   0.1     1    93     2    92     2    94 0.81 NADP oxidoreductase coenzyme F420-dependent
Fe-ADH               PF00465.14   366 seq803_BIOID50635    -            383  3.2e-121  404.3   9.4   1   1  5.3e-125  3.6e-121  404.1   6.5     2   366    10   375     9   375 0.97 Iron-containing alcohol dehydrogenase
Fe-ADH_2             PF13685.1    250 seq803_BIOID50635    -            383   1.4e-19   70.2   5.3   1   1   8.3e-21   5.7e-17   61.7   3.7     2   246    14   278    13   280 0.91 Iron-containing alcohol dehydrogenase
ABC_tran             PF00005.22   118 seq804_BIOID50635    -            255   2.6e-22   79.3   0.0   1   1   6.4e-26   4.4e-22   78.5   0.0     1   117    51   160    51   161 0.92 ABC transporter
Peptidase_M22        PF00814.20   268 seq805_BIOID50635    -            337  5.1e-102  340.8   0.0   1   1  4.2e-106  5.8e-102  340.6   0.0     2   268    24   307    23   307 0.98 Glycoprotease family
GATase               PF00117.23   192 seq806_BIOID50635    -            196   8.4e-28   97.0   0.0   1   1   2.8e-31   9.7e-28   96.8   0.0     1   189     4   194     4   196 0.81 Glutamine amidotransferase class-I
GATase_3             PF07685.9    158 seq806_BIOID50635    -            196   9.6e-06   25.1   0.0   1   1   4.3e-09   1.5e-05   24.5   0.0     8    79    39   100    32   106 0.87 CobB/CobQ-like glutamine amidotransferase domain
Polysacc_deac_1      PF01522.16   124 seq807_BIOID50635    -            672   1.2e-31  108.7   0.0   1   1   2.6e-35   3.5e-31  107.2   0.0     2   123   102   270   101   271 0.92 Polysaccharide deacetylase
DUF2498              PF10692.4     82 seq808_BIOID50635    -             83   2.6e-44  148.6   0.1   1   1   2.2e-48   2.9e-44  148.4   0.1     2    82     3    83     2    83 0.98 Protein of unknown function (DUF2498)
Trypsin              PF00089.21   220 seq809_BIOID50635    -            355   6.1e-17   61.8   0.0   1   1   3.8e-20   1.3e-16   60.7   0.0    23   214    72   239    50   245 0.79 Trypsin
Trypsin_2            PF13365.1    120 seq809_BIOID50635    -            355   9.9e-17   60.9   0.5   1   1   4.5e-20   1.5e-16   60.3   0.4     1   120    80   215    80   215 0.82 Trypsin-like peptidase domain
PDZ_2                PF13180.1     82 seq809_BIOID50635    -            355   8.9e-14   51.0   0.5   1   1     1e-16   3.5e-13   49.1   0.1     3    82   259   348   257   348 0.87 PDZ domain
PDZ                  PF00595.19    81 seq809_BIOID50635    -            355   4.3e-11   42.7   1.4   1   1   1.2e-14   4.3e-11   42.7   0.9    10    80   257   335   248   336 0.77 PDZ domain (Also known as DHR or GLGF)
Aminotran_1_2        PF00155.16   363 seq810_BIOID50635    -            437   3.7e-79  266.1   0.1   1   1   6.4e-83   4.4e-79  265.9   0.0     2   363    82   426    81   426 0.98 Aminotransferase class I and II
Aminotran_5          PF00266.14   371 seq810_BIOID50635    -            437     1e-05   24.3   0.0   1   1   1.1e-08   7.2e-05   21.5   0.0    43   181   126   255   110   258 0.80 Aminotransferase class-V
DUF1097              PF06496.6    144 seq811_BIOID50635    -            173   1.9e-46  157.3  25.0   1   1   1.7e-50   2.3e-46  157.0  17.3     1   143    18   156    18   157 0.99 Protein of unknown function (DUF1097)
T2SF                 PF00482.18   124 seq813_BIOID50635    -            400   1.1e-54  183.5   1.5   1   2   1.8e-31   2.4e-27   95.1   0.2     2   124    64   186    63   186 0.98 Type II secretion system (T2SS), protein F
T2SF                 PF00482.18   124 seq813_BIOID50635    -            400   1.1e-54  183.5   1.5   2   2   3.8e-29   5.2e-25   87.6   0.0     3   124   268   388   266   388 0.98 Type II secretion system (T2SS), protein F
DUF4115              PF13464.1     77 seq814_BIOID50635    -            337   6.2e-22   76.9   0.0   1   1   5.7e-25   1.5e-21   75.6   0.0     1    76   255   329   255   330 0.98 Domain of unknown function (DUF4115)
HTH_25               PF13413.1     62 seq814_BIOID50635    -            337     5e-16   57.9   0.5   1   1   2.8e-19   7.5e-16   57.3   0.3     1    62    18    79    18    79 0.94 Helix-turn-helix domain
HTH_19               PF12844.2     64 seq814_BIOID50635    -            337   1.5e-10   40.8   0.0   1   1   8.3e-14   2.3e-10   40.2   0.0     1    63    16    84    16    85 0.90 Helix-turn-helix domain
HTH_31               PF13560.1     64 seq814_BIOID50635    -            337   2.6e-10   40.2   0.8   1   1   2.5e-13   6.8e-10   38.8   0.5     2    61    15    79    14    81 0.91 Helix-turn-helix domain
HTH_3                PF01381.17    55 seq814_BIOID50635    -            337   7.8e-08   31.9   0.0   1   1   5.3e-11   1.5e-07   31.0   0.0     1    35    19    53    19    57 0.92 Helix-turn-helix
tRNA-synt_1c         PF00749.16   314 seq815_BIOID50635    -            308   2.2e-51  174.2   0.0   1   1   8.5e-55   1.2e-50  171.9   0.0     5   295    19   284    17   298 0.93 tRNA synthetases class I (E and Q), catalytic domain
DNA_pol3_beta        PF00712.14   120 seq816_BIOID50635    -            366     5e-48  161.8   0.0   1   1   4.8e-46   2.2e-42  143.6   0.0     1   120     1   120     1   120 0.99 DNA polymerase III beta subunit, N-terminal domain
DNA_pol3_beta_2      PF02767.11   116 seq816_BIOID50635    -            366   1.2e-47  160.6   0.0   1   1     6e-46   2.7e-42  143.3   0.0     1   116   129   243   129   243 0.99 DNA polymerase III beta subunit, central domain
DNA_pol3_beta_3      PF02768.10   121 seq816_BIOID50635    -            366   1.2e-44  150.6   0.3   1   1     6e-48   2.7e-44  149.4   0.1     1   121   245   365   245   365 0.99 DNA polymerase III beta subunit, C-terminal domain
DUF462               PF04315.7    165 seq817_BIOID50635    -            182   1.4e-77  258.6   0.1   1   1   1.2e-81   1.6e-77  258.4   0.0     1   163    13   176    13   178 0.99 Protein of unknown function, DUF462
SRP54                PF00448.17   196 seq818_BIOID50635    -            497   5.2e-80  267.4   2.2   1   1   1.1e-83   5.2e-80  267.4   1.5     1   195   293   493   293   494 0.99 SRP54-type protein, GTPase domain
SRP54_N              PF02881.14    75 seq818_BIOID50635    -            497     1e-16   60.6   2.6   1   1   2.2e-20     1e-16   60.6   1.8     1    75   199   275   199   275 0.95 SRP54-type protein, helical bundle domain
Zeta_toxin           PF06414.7    201 seq818_BIOID50635    -            497   3.1e-07   29.6   0.1   1   1   1.7e-10   7.6e-07   28.3   0.1    10   131   287   412   279   416 0.80 Zeta toxin
FUSC-like            PF12805.2    284 seq820_BIOID50635    -            720  9.8e-111  369.1   6.4   1   1  2.2e-114  9.8e-111  369.1   4.5     1   284    69   348    69   348 0.98 FUSC-like inner membrane protein yccS
FUSC_2               PF13515.1    128 seq820_BIOID50635    -            720   5.6e-27   94.0  13.0   1   1   1.2e-30   5.6e-27   94.0   9.0     3   127   406   528   404   529 0.93 Fusaric acid resistance protein-like
FUSC                 PF04632.7    650 seq820_BIOID50635    -            720   4.2e-09   35.3  34.1   1   1   1.4e-11   6.4e-08   31.3  15.0    67   525    84   573    70   579 0.71 Fusaric acid resistance protein family
Pili_assembly_N      PF00345.15   122 seq821_BIOID50635    -            250     8e-37  125.6   0.9   1   1   1.2e-40     8e-37  125.6   0.6     1   121    29   147    29   148 0.93 Gram-negative pili assembly chaperone, N-terminal domain
Pili_assembly_C      PF02753.12    68 seq821_BIOID50635    -            250   6.8e-10   38.5   1.0   1   1   2.8e-13   1.9e-09   37.0   0.7     2    66   170   231   169   233 0.84 Gram-negative pili assembly chaperone, C-terminal domain
DUF3927              PF13064.1     46 seq823_BIOID50635    -             38   1.1e-15   56.6  11.0   1   1   8.4e-20   1.1e-15   56.6   7.6     8    41     2    35     1    38 0.91 Protein of unknown function (DUF3927)
HATPase_c            PF02518.21   111 seq824_BIOID50635    -            543   3.1e-22   78.2   0.0   1   1   2.3e-25   7.7e-22   77.0   0.0     5   109   434   535   430   537 0.95 Histidine kinase-, DNA gyrase B-, and HSP90-like ATPase
PAS                  PF00989.19   113 seq824_BIOID50635    -            543   6.4e-15   54.7   0.1   1   1   1.2e-17   4.2e-14   52.1   0.0     1   112   222   323   222   324 0.95 PAS fold
PAS_10               PF13596.1    106 seq824_BIOID50635    -            543   1.7e-07   31.3   0.1   1   1   2.7e-10   9.2e-07   28.9   0.0     2   104   225   323   224   325 0.86 PAS domain
PAS_8                PF13188.1     64 seq824_BIOID50635    -            543     2e-06   27.3   0.0   1   1   1.6e-09   5.4e-06   25.9   0.0     3    45   224   269   222   294 0.76 PAS domain
SSB                  PF00436.20   104 seq825_BIOID50635    -            178   8.4e-43  144.3   0.5   1   1   7.4e-47     1e-42  144.1   0.4     1   103     6   112     6   113 0.97 Single-strand binding protein family
adh_short            PF00106.20   167 seq826_BIOID50635    -            269   5.5e-26   91.3   0.0   1   1   2.7e-29   7.5e-26   90.9   0.0     1   166    16   177    16   178 0.90 short chain dehydrogenase
KR                   PF08659.5    181 seq826_BIOID50635    -            269   4.2e-12   45.9   0.0   1   1   2.6e-15   7.2e-12   45.2   0.0     3   165    18   175    17   194 0.80 KR domain
adh_short_C2         PF13561.1    243 seq826_BIOID50635    -            269   5.4e-12   45.9   0.0   1   1   2.6e-15   7.2e-12   45.5   0.0     6   193    25   202    22   211 0.89 Enoyl-(Acyl carrier protein) reductase
NAD_binding_10       PF13460.1    183 seq826_BIOID50635    -            269   1.2e-09   38.3   0.0   1   1   6.3e-13   1.7e-09   37.8   0.0     1   146    18   192    18   214 0.81 NADH(P)-binding
DUF1049              PF06305.6     68 seq827_BIOID50635    -            102   1.3e-25   88.5   0.7   1   1   9.6e-30   1.3e-25   88.5   0.5     1    66    22    87    22    89 0.97 Protein of unknown function (DUF1049)
SBP_bac_8            PF13416.1    281 seq828_BIOID50635    -            414   9.3e-47  159.9   6.7   1   1   8.8e-51   1.2e-46  159.5   4.7     2   279    49   351    48   353 0.83 Bacterial extracellular solute-binding protein
NUDIX                PF00293.23   135 seq829_BIOID50635    -            182   2.7e-18   65.7   0.0   1   1   2.5e-22   3.4e-18   65.4   0.0     2   131    32   161    31   165 0.83 NUDIX domain
Lactamase_B_2        PF12706.2    194 seq830_BIOID50635    -            305     2e-27   95.8   0.0   1   1     5e-31   3.4e-27   95.1   0.0     3   193    35   270    34   271 0.82 Beta-lactamase superfamily domain
Lactamase_B          PF00753.22   194 seq830_BIOID50635    -            305   3.1e-14   52.9   0.2   1   1   5.5e-17   3.8e-13   49.4   0.0     3   128    16   142    14   149 0.92 Metallo-beta-lactamase superfamily
MR_MLE_N             PF02746.11   117 seq831_BIOID50635    -            382   3.7e-31  107.4   0.0   1   1   1.5e-34   6.9e-31  106.5   0.0    28   117    15   107     4   107 0.97 Mandelate racemase / muconate lactonizing enzyme, N-terminal domain
MR_MLE_C             PF13378.1    111 seq831_BIOID50635    -            382   1.8e-29  101.8   0.0   1   1   7.8e-33   3.6e-29  100.8   0.0     1   111   234   351   234   351 0.88 Enolase C-terminal domain-like
MR_MLE               PF01188.16    67 seq831_BIOID50635    -            382   3.8e-11   43.2   0.0   1   1   1.7e-14   7.7e-11   42.2   0.0     2    67   167   234   166   234 0.96 Mandelate racemase / muconate lactonizing enzyme, C-terminal domain
MCPsignal            PF00015.16   213 seq832_BIOID50635    -            554   3.6e-74  248.7  37.0   1   1   2.2e-75   9.8e-72  240.8  18.4     1   213   324   518   324   518 0.99 Methyl-accepting chemotaxis protein (MCP) signalling domain
TarH                 PF02203.10   171 seq832_BIOID50635    -            554   1.4e-53  181.1   3.2   1   1   3.1e-57   1.4e-53  181.1   2.2     1   170     1   176     1   177 0.97 Tar ligand binding domain homologue
HAMP                 PF00672.20    70 seq832_BIOID50635    -            554   3.1e-14   52.7   0.4   1   1   6.8e-18   3.1e-14   52.7   0.3     1    68   196   263   196   265 0.95 HAMP domain
DUF336               PF03928.9    132 seq837_BIOID50635    -            165   1.7e-30  105.3   0.0   1   1   1.4e-34     2e-30  105.1   0.0     2   130    26   152    25   154 0.96 Domain of unknown function (DUF336)
Cytochrom_C552       PF02335.10   435 seq838_BIOID50635    -            478  1.2e-172  574.3   8.0   1   1  2.2e-176  1.5e-172  574.0   5.5     3   433    43   472    41   474 0.98 Cytochrome c552
PqiA                 PF04403.8    160 seq839_BIOID50635    -            427   1.3e-82  275.0  28.0   1   2   3.6e-41     5e-37  126.8   5.9     1   160    65   221    65   221 0.96 Paraquat-inducible protein A
PqiA                 PF04403.8    160 seq839_BIOID50635    -            427   1.3e-82  275.0  28.0   2   2   1.1e-49   1.5e-45  154.5   8.0     1   158   262   420   262   422 0.97 Paraquat-inducible protein A
MbtH                 PF03621.8     54 seq840_BIOID50635    -             72   3.9e-21   74.0   0.6   1   1   3.5e-25   4.8e-21   73.7   0.4     1    53     1    54     1    55 0.96 MbtH-like protein
YodA                 PF09223.6    182 seq841_BIOID50635    -            223   1.6e-85  285.2   4.5   1   1   1.4e-89   1.9e-85  285.0   3.1     2   182    43   223    42   223 0.99 YodA lipocalin-like domain
BPD_transp_2         PF02653.11   267 seq842_BIOID50635    -            332   1.2e-47  162.0  42.9   1   1     1e-51   1.4e-47  161.7  29.7     4   267    39   307    36   307 0.97 Branched-chain amino acid transport system / permease component
MFS_1                PF07690.11   354 seq843_BIOID50635    -            438   2.7e-20   72.3  34.9   1   1     4e-24   2.7e-20   72.3  24.2     2   341    32   388    30   399 0.77 Major Facilitator Superfamily
Sugar_tr             PF00083.19   451 seq843_BIOID50635    -            438   1.1e-05   24.1   6.7   1   1   1.6e-09   1.1e-05   24.1   4.7    29   182    53   222     6   246 0.78 Sugar (and other) transporter
AMP-binding          PF00501.23   418 seq844_BIOID50635    -            548  5.3e-101  337.8   0.0   1   1  9.3e-105  6.3e-101  337.6   0.0     1   418    52   464    52   464 0.94 AMP-binding enzyme
DUF4009              PF13193.1     41 seq844_BIOID50635    -            548   1.9e-10   39.9   0.3   1   1   7.4e-14   5.1e-10   38.5   0.1     1    28   506   533   506   544 0.90 Domain of unknown function (DUF4009)
MipA                 PF06629.7    226 seq847_BIOID50635    -            246   1.1e-73  247.3   1.8   1   1   8.8e-78   1.2e-73  247.1   1.3     2   226    24   246    23   246 0.99 MltA-interacting protein MipA
OmpA                 PF00691.15    97 seq848_BIOID50635    -            160   3.6e-18   65.6   0.1   1   1     4e-22   5.5e-18   65.0   0.1     1    97    55   151    55   151 0.95 OmpA family
MFS_2                PF13347.1    427 seq850_BIOID50635    -            469  4.3e-103  344.8  36.7   1   1  7.2e-107  4.9e-103  344.6  25.4     2   426    18   439    16   440 0.97 MFS/sugar transport protein
Phage_min_tail       PF05939.8    109 seq851_BIOID50635    -            118   2.8e-38  130.1   0.0   1   1   2.2e-42   3.1e-38  129.9   0.0     2   109    10   118     9   118 0.98 Phage minor tail protein
Alpha-amylase        PF00128.19   316 seq852_BIOID50635    -            495   5.6e-26   91.5   0.4   1   1   2.1e-29   1.4e-25   90.2   0.3     8   304    26   367    21   376 0.69 Alpha amylase, catalytic domain
Glyco_hydro_70       PF02324.11   809 seq852_BIOID50635    -            495   1.6e-13   49.3   0.2   1   1   2.9e-10     2e-06   25.8   0.0   589   698    24   132    22   143 0.86 Glycosyl hydrolase family 70
4HBT                 PF03061.17    79 seq854_BIOID50635    -            137   7.5e-17   61.1   0.1   1   1   8.9e-21   1.2e-16   60.4   0.1     1    79    50   127    50   127 0.98 Thioesterase superfamily
tRNA-synt_2b         PF00587.20   173 seq855_BIOID50635    -            572   7.4e-43  145.9   0.0   1   1   2.4e-46   1.1e-42  145.4   0.0     3   169    51   215    49   219 0.97 tRNA synthetase class II core domain (G, H, P, S and T)
YbaK                 PF04073.10   123 seq855_BIOID50635    -            572   5.8e-27   93.8   0.1   1   1   2.4e-30   1.1e-26   92.9   0.1     1   119   257   376   257   379 0.96 YbaK / prolyl-tRNA synthetases associated domain
HGTP_anticodon       PF03129.15    94 seq855_BIOID50635    -            572   7.6e-22   76.9   0.1   1   1   3.8e-25   1.7e-21   75.7   0.1     1    93   475   568   475   569 0.97 Anticodon binding domain
adh_short            PF00106.20   167 seq856_BIOID50635    -            248   2.5e-34  118.4   0.0   1   1   1.2e-37   3.2e-34  118.1   0.0     2   166     2   165     1   166 0.93 short chain dehydrogenase
adh_short_C2         PF13561.1    243 seq856_BIOID50635    -            248   2.5e-14   53.5   0.0   1   1   1.1e-17   3.1e-14   53.2   0.0     3   222     9   218     7   232 0.89 Enoyl-(Acyl carrier protein) reductase
KR                   PF08659.5    181 seq856_BIOID50635    -            248   2.2e-13   50.1   0.0   1   1   1.1e-16   3.1e-13   49.6   0.0     3   173     3   170     2   177 0.89 KR domain
Epimerase            PF01370.16   236 seq856_BIOID50635    -            248   1.4e-06   27.8   0.1   1   1   1.6e-09   4.3e-06   26.2   0.0     1   117     3   135     3   176 0.80 NAD dependent epimerase/dehydratase family
NAD_binding_10       PF13460.1    183 seq856_BIOID50635    -            248   2.8e-06   27.3   0.0   1   1   1.3e-09   3.7e-06   26.9   0.0     1    60     3    67     3   173 0.77 NADH(P)-binding
MFS_1                PF07690.11   354 seq857_BIOID50635    -            403   6.2e-43  146.7  42.3   1   1     9e-47   6.2e-43  146.7  29.4     4   347    14   341    11   348 0.86 Major Facilitator Superfamily
Sugar_tr             PF00083.19   451 seq857_BIOID50635    -            403   5.6e-08   31.6   5.9   1   1   8.1e-12   5.6e-08   31.6   4.1    44   123    39   115    16   185 0.88 Sugar (and other) transporter
Isochorismatase      PF00857.15   174 seq860_BIOID50635    -            208   4.9e-24   85.0   0.0   1   1   8.8e-28   1.2e-23   83.8   0.0     2   172    14   165    13   166 0.91 Isochorismatase family
Glyco_hydro_3        PF00933.16   299 seq861_BIOID50635    -            341   4.4e-72  242.4   0.0   1   1   4.1e-76   5.6e-72  242.1   0.0     3   294     7   319     5   320 0.94 Glycosyl hydrolase family 3 N terminal domain
YGGT                 PF02325.12    75 seq862_BIOID50635    -            188   1.3e-41  140.2  21.6   1   2   8.4e-26   1.1e-21   76.3   3.0     1    73     8    80     8    82 0.97 YGGT family
YGGT                 PF02325.12    75 seq862_BIOID50635    -            188   1.3e-41  140.2  21.6   2   2   8.2e-24   1.1e-19   69.9   6.5     3    73   101   170    88   172 0.93 YGGT family
DUF3582              PF12122.3    101 seq863_BIOID50635    -            276   3.6e-33  113.4   0.0   1   1     1e-36   7.1e-33  112.5   0.0     1   101     1    99     1    99 0.97 Protein of unknown function (DUF3582)
Rhomboid             PF01694.17   146 seq863_BIOID50635    -            276   3.2e-27   95.2  14.7   1   1   4.7e-31   3.2e-27   95.2  10.2     3   142   131   269   129   273 0.88 Rhomboid family
DAO                  PF01266.19   358 seq866_BIOID50635    -            426   5.5e-72  242.5   0.2   1   1   2.8e-75   6.3e-72  242.3   0.1     1   358    29   381    29   381 0.96 FAD dependent oxidoreductase
Thi4                 PF01946.12   230 seq866_BIOID50635    -            426   1.7e-07   30.4   0.2   1   1   1.4e-10   3.1e-07   29.6   0.1     9    64    19    75    12   102 0.91 Thi4 family
NAD_binding_8        PF13450.1     68 seq866_BIOID50635    -            426   2.2e-06   27.4   0.7   1   1   3.9e-09   8.8e-06   25.5   0.5     1    42    32    71    32    88 0.82 NAD(P)-binding Rossmann-like domain
FAD_binding_3        PF01494.14   356 seq866_BIOID50635    -            426   6.4e-06   25.3   0.6   1   1   2.8e-09   6.4e-06   25.3   0.4     2    33    28    59    27    68 0.94 FAD binding domain
FAD_binding_2        PF00890.19   421 seq866_BIOID50635    -            426   2.1e-05   23.4   0.6   1   1   1.5e-08   3.4e-05   22.7   0.5     1    43    29    71    29    82 0.85 FAD binding domain
Pep_deformylase      PF01327.16   157 seq867_BIOID50635    -            169   5.1e-52  175.2   0.1   1   1   4.5e-56   6.2e-52  175.0   0.1     2   156     4   152     3   153 0.94 Polypeptide deformylase
AA_permease_2        PF13520.1    426 seq870_BIOID50635    -            514   9.6e-33  113.2  61.1   1   1   1.9e-36   1.3e-32  112.7  42.3     2   419    23   482    22   497 0.77 Amino acid permease
AA_permease          PF00324.16   479 seq870_BIOID50635    -            514   3.8e-14   51.7  53.1   1   1   3.3e-17   2.3e-13   49.2  36.8    12   446    33   479    22   501 0.72 Amino acid permease
Imp-YgjV             PF10688.4    164 seq871_BIOID50635    -            183   5.4e-60  201.4  10.9   1   1   4.4e-64     6e-60  201.2   7.6     1   163     3   165     3   166 0.99 Bacterial inner membrane protein
YfiO                 PF13525.1    203 seq872_BIOID50635    -            245   1.1e-84  282.8   5.8   1   1   2.8e-88   1.3e-84  282.6   4.0     1   202    28   236    28   238 0.97 Outer membrane lipoprotein
TPR_18               PF13512.1    142 seq872_BIOID50635    -            245   5.1e-65  217.7   7.3   1   1     3e-68   1.4e-64  216.3   1.2     2   142    24   167    23   167 0.98 Tetratricopeptide repeat
AMP-binding          PF00501.23   418 seq873_BIOID50635    -           1293  1.1e-116  389.4   0.0   1   1  5.6e-120  1.5e-116  389.0   0.0     1   417   482   886   482   887 0.96 AMP-binding enzyme
Condensation         PF00668.15   301 seq873_BIOID50635    -           1293   2.6e-60  203.7   0.0   1   1   1.4e-63     4e-60  203.1   0.0     2   300     2   300     1   301 0.91 Condensation domain
Thioesterase         PF00975.15   229 seq873_BIOID50635    -           1293   3.5e-46  158.1   0.6   1   1   1.2e-46   3.3e-43  148.4   0.0     2   219  1067  1277  1066  1290 0.95 Thioesterase domain
PP-binding           PF00550.20    67 seq873_BIOID50635    -           1293   2.6e-09   37.0   0.1   1   1     3e-12   8.1e-09   35.5   0.1     3    65   980  1040   978  1042 0.90 Phosphopantetheine attachment site
Abhydrolase_6        PF12697.2    228 seq873_BIOID50635    -           1293   1.3e-05   25.1   0.1   1   1   4.8e-09   1.3e-05   25.1   0.1     2   127  1069  1198  1068  1267 0.65 Alpha/beta hydrolase family
TPR_7                PF13176.1     36 seq875_BIOID50635    -            389     1e-13   49.8  11.5   1   1   1.8e-05     0.025   14.2   0.0     1    27    71    97    71   106 0.82 Tetratricopeptide repeat
TPR_2                PF07719.12    34 seq875_BIOID50635    -            389   1.8e-12   46.0   7.2   1   1   1.4e-05     0.019   14.7   0.0     5    32   218   245   214   247 0.88 Tetratricopeptide repeat
Apc3                 PF12895.2     84 seq875_BIOID50635    -            389   7.3e-10   38.7   1.4   1   1   1.3e-09   1.8e-06   27.8   0.1     4    83   156   239   153   240 0.89 Anaphase-promoting complex, cyclosome, subunit 3
TPR_1                PF00515.23    34 seq875_BIOID50635    -            389   4.6e-09   35.3   2.5   1   1   2.6e-05     0.035   13.5   0.0     7    32   220   245   214   247 0.89 Tetratricopeptide repeat
TPR_8                PF13181.1     34 seq875_BIOID50635    -            389   1.4e-07   30.6   1.1   1   1   1.7e-05     0.024   14.3   0.0     5    29   218   242   214   246 0.89 Tetratricopeptide repeat
DUF4153              PF13687.1    217 seq876_BIOID50635    -            574   1.5e-38  132.3  29.0   1   1   1.1e-42   1.5e-38  132.3  20.1     1   216   150   389   150   390 0.90 Domain of unknown function (DUF4153)
Glucokinase          PF02685.11   316 seq877_BIOID50635    -            321  4.5e-124  413.2   0.0   1   1  3.7e-128  5.1e-124  413.0   0.0     1   315     6   315     6   316 0.99 Glucokinase
Acyl_transf_1        PF00698.16   318 seq878_BIOID50635    -            309   8.7e-43  146.7   3.3   1   1   7.6e-47     1e-42  146.4   2.3     2   281     6   290     5   306 0.90 Acyl transferase domain
FliB                 PF03692.10    85 seq879_BIOID50635    -            153   1.3e-08   35.0  10.3   1   1   1.7e-12   2.4e-08   34.2   7.1     2    85    29    97    28    97 0.97 Flagellin N-methylase
DUF3343              PF11823.3     73 seq880_BIOID50635    -             85   1.4e-15   56.1   0.0   1   1   1.2e-19   1.6e-15   55.9   0.0     1    71     1    68     1    70 0.93 Protein of unknown function (DUF3343)
DNA_mis_repair       PF01119.14   119 seq881_BIOID50635    -            615   5.2e-37  125.8   0.0   1   1   2.5e-40   8.6e-37  125.1   0.0     2   118   213   330   212   331 0.95 DNA mismatch repair protein, C-terminal domain
MutL_C               PF08676.6    144 seq881_BIOID50635    -            615   1.6e-23   82.7   0.2   1   1   4.7e-27   1.6e-23   82.7   0.1     2   134   435   563   434   572 0.92 MutL C terminal dimerisation domain
HATPase_c_3          PF13589.1    137 seq881_BIOID50635    -            615   1.1e-13   50.9   0.0   1   1   5.6e-17   1.9e-13   50.1   0.0     4   103    24   123    21   142 0.81 Histidine kinase-, DNA gyrase B-, and HSP90-like ATPase
HATPase_c            PF02518.21   111 seq881_BIOID50635    -            615   5.7e-11   42.0   0.0   1   1   3.8e-14   1.3e-10   40.8   0.0     2    72    19    87    18   147 0.79 Histidine kinase-, DNA gyrase B-, and HSP90-like ATPase
tRNA_bind            PF01588.15    95 seq882_BIOID50635    -            110   8.5e-32  108.7   0.6   1   1     7e-36   9.5e-32  108.5   0.4     1    94    14   107    14   108 0.98 Putative tRNA binding domain
Chorismate_bind      PF00425.13   257 seq883_BIOID50635    -            453   2.3e-90  302.2   0.0   1   1   4.3e-94   2.9e-90  301.9   0.0     2   257   190   443   189   443 0.98 chorismate binding enzyme
Anth_synt_I_N        PF04715.8    140 seq883_BIOID50635    -            453   2.7e-29  101.8   0.1   1   1   3.3e-32   2.3e-28   98.8   0.0     9   139    22   153    16   154 0.90 Anthranilate synthase component I, N terminal region
TatD_DNase           PF01026.16   255 seq885_BIOID50635    -            265   1.2e-76  257.2   0.0   1   1   9.8e-81   1.3e-76  257.0   0.0     1   255     4   255     4   255 0.96 TatD related DNase
ABC_tran             PF00005.22   118 seq886_BIOID50635    -            491   5.9e-26   91.0   0.0   1   1   2.7e-29   1.2e-25   90.0   0.0     1   117   159   283   159   284 0.97 ABC transporter
CBS                  PF00571.23    57 seq886_BIOID50635    -            491   3.2e-06   26.5   0.0   1   1   3.4e-07    0.0015   18.0   0.0    32    55   460   483   437   485 0.86 CBS domain
ABC2_membrane_3      PF12698.2    344 seq888_BIOID50635    -            377   2.2e-44  151.7  22.3   1   1   7.2e-48   2.5e-44  151.6  15.5     2   344    27   370    26   370 0.88 ABC-2 family transporter protein
ABC2_membrane_2      PF12679.2    277 seq888_BIOID50635    -            377   1.5e-39  135.4  14.8   1   1   5.9e-43     2e-39  134.9  10.3     2   270    13   370    12   375 0.87 ABC-2 family transporter protein
ABC2_membrane        PF01061.19   209 seq888_BIOID50635    -            377   1.6e-23   82.8  36.0   1   1   8.6e-26   2.9e-22   78.7  16.2    47   208   179   341   146   342 0.91 ABC-2 type transporter
ABC2_membrane_4      PF12730.2    232 seq888_BIOID50635    -            377   3.3e-16   59.0  17.3   1   1   1.4e-19   4.9e-16   58.4  12.0     3   229    18   363    17   369 0.74 ABC-2 family transporter protein
Grp1_Fun34_YaaH      PF01184.14   211 seq889_BIOID50635    -            188   2.2e-59  200.1  21.7   1   1   1.7e-63   2.4e-59  200.0  15.0    15   207     4   184     1   188 0.95 GPR1/FUN34/yaaH family
Pyrophosphatase      PF00719.14   156 seq891_BIOID50635    -            176   2.9e-61  205.3   0.1   1   1   2.4e-65   3.3e-61  205.1   0.0     2   155    18   174    17   175 0.98 Inorganic pyrophosphatase
PEPcase              PF00311.12   793 seq892_BIOID50635    -            883  7.6e-293  973.1   0.0   1   1  6.9e-297  9.4e-293  972.8   0.0     2   793   129   883   128   883 0.98 Phosphoenolpyruvate carboxylase
Sulfatase            PF00884.18   379 seq893_BIOID50635    -            527   8.9e-47  159.7   1.4   1   1   8.5e-51   1.2e-46  159.4   1.0     1   308   217   486   217   524 0.88 Sulfatase
GATase_4             PF13230.1    272 seq894_BIOID50635    -            255  3.2e-107  357.1   0.0   1   1  7.7e-111  3.5e-107  357.0   0.0     1   252     1   252     1   255 0.99 Glutamine amidotransferases class-II
GATase_2             PF00310.16   361 seq894_BIOID50635    -            255   3.3e-17   62.1   0.1   1   1   2.1e-15   9.7e-12   44.1   0.1   189   359    65   215    60   217 0.87 Glutamine amidotransferases class-II
Trans_reg_C          PF00486.23    77 seq895_BIOID50635    -            458   3.8e-12   45.8   0.0   1   1     6e-16   8.3e-12   44.7   0.0     2    77    28   101    26   101 0.93 Transcriptional regulatory protein, C terminal
DUF1471              PF07338.8     56 seq896_BIOID50635    -            134   1.1e-19   69.7   0.2   1   1   1.3e-23   1.7e-19   69.0   0.1     1    56    81   134    81   134 0.99 Protein of unknown function (DUF1471)
His_biosynth         PF00977.16   228 seq897_BIOID50635    -            246   5.3e-76  254.7   0.2   1   1   1.8e-79     6e-76  254.5   0.2     1   228     2   235     2   235 0.98 Histidine biosynthesis protein
Trp_syntA            PF00290.15   259 seq897_BIOID50635    -            246   1.9e-06   26.4   1.0   1   1     1e-08   3.6e-05   22.2   0.1   174   232    52   109    34   115 0.88 Tryptophan synthase alpha chain
Sigma54_activat      PF00158.21   168 seq898_BIOID50635    -            469   4.4e-71  237.6   0.0   1   1   2.5e-74   6.8e-71  237.0   0.0     1   167   140   306   140   307 0.99 Sigma-54 interaction domain
Response_reg         PF00072.19   112 seq898_BIOID50635    -            469   1.2e-32  112.0   0.0   1   1   9.7e-36   2.7e-32  110.9   0.0     1   111     6   115     6   116 0.97 Response regulator receiver domain
HTH_8                PF02954.14    42 seq898_BIOID50635    -            469   1.4e-15   56.4   3.4   1   1   1.6e-18   4.3e-15   54.8   1.0     3    42   427   466   425   466 0.96 Bacterial regulatory protein, Fis family
AAA_5                PF07728.9    139 seq898_BIOID50635    -            469   2.9e-08   33.4   0.0   1   1   2.3e-11   6.3e-08   32.3   0.0     2   125   164   284   163   301 0.86 AAA domain (dynein-related subfamily)
AAA_2                PF07724.9    171 seq898_BIOID50635    -            469   2.6e-05   24.0   0.0   1   1   1.7e-08   4.7e-05   23.2   0.0     2   125   160   279   159   316 0.78 AAA domain (Cdc48 subfamily)
DUF1266              PF06889.6    172 seq899_BIOID50635    -            235   1.8e-43  148.2   9.2   1   1   1.5e-47     2e-43  147.9   6.4     3   172    40   217    38   217 0.99 Protein of unknown function (DUF1266)
SBP_bac_3            PF00497.15   225 seq900_BIOID50635    -            341   1.2e-33  116.2   0.0   1   1   1.2e-37   1.7e-33  115.6   0.0     2   211    38   251    37   256 0.91 Bacterial extracellular solute-binding proteins, family 3
FGGY_C               PF02782.11   197 seq902_BIOID50635    -            566   7.3e-35  120.2   0.5   1   1   1.8e-38   1.2e-34  119.5   0.4     4   197   292   501   289   501 0.89 FGGY family of carbohydrate kinases, C-terminal domain
YfcL                 PF08891.6     85 seq903_BIOID50635    -             92     2e-34  117.3   0.3   1   1   1.6e-38   2.2e-34  117.1   0.2     1    85     2    88     2    88 0.98 YfcL protein
LysR_substrate       PF03466.15   209 seq904_BIOID50635    -            323   9.4e-42  142.3   0.2   1   1   1.9e-45   1.3e-41  141.9   0.1     3   206   113   316   111   319 0.97 LysR substrate binding domain
HTH_1                PF00126.22    60 seq904_BIOID50635    -            323   7.3e-19   67.1   0.6   1   1     2e-22   1.3e-18   66.3   0.4     2    59    29    86    28    87 0.97 Bacterial regulatory helix-turn-helix protein, lysR family
Phage_tail_L         PF05100.7    206 seq905_BIOID50635    -            232   1.9e-97  324.2   0.3   1   1  1.7e-101   2.3e-97  323.9   0.2     1   206    29   230    29   230 0.99 Phage minor tail protein L
Ribonuc_red_lgC      PF02867.10   537 seq906_BIOID50635    -            761  2.8e-134  448.5   0.0   1   1  1.3e-136    6e-133  444.1   0.0     1   536   222   731   222   732 0.95 Ribonucleotide reductase, barrel domain
ATP-cone             PF03477.11    90 seq906_BIOID50635    -            761   5.9e-15   55.3   0.1   1   1   2.8e-18   1.3e-14   54.2   0.1     3    90     7    92     5    92 0.97 ATP cone domain
Ribonuc_red_lgN      PF00317.16    83 seq906_BIOID50635    -            761   1.4e-12   47.0   1.0   1   1     5e-16   2.3e-12   46.4   0.1     2    82   142   219   141   220 0.93 Ribonucleotide reductase, all-alpha domain
TonB_dep_Rec         PF00593.19   276 seq907_BIOID50635    -            700   3.1e-38  132.1  12.4   1   1   4.5e-42   3.1e-38  132.1   8.6     2   275   449   695   448   696 0.97 TonB dependent receptor
Plug                 PF07715.10   108 seq907_BIOID50635    -            700   3.9e-22   78.5   2.1   1   1   1.3e-25   9.2e-22   77.3   1.4     3   108    41   151    39   151 0.96 TonB-dependent Receptor Plug Domain
ABC_tran             PF00005.22   118 seq908_BIOID50635    -            205   8.6e-22   77.6   0.0   1   1   2.3e-25   1.5e-21   76.7   0.0     1   117    41   154    41   155 0.91 ABC transporter
DUF1144              PF06610.8    143 seq909_BIOID50635    -            149   4.1e-71  237.2   7.6   1   1   3.3e-75   4.5e-71  237.0   5.3     4   143     3   142     1   142 0.98 Protein of unknown function (DUF1144)
GD_AH_C              PF04295.8    397 seq910_BIOID50635    -            523  9.8e-145  482.0   0.1   1   1  1.6e-148  1.1e-144  481.8   0.0     2   396   117   522   116   523 0.97 D-galactarate dehydratase / Altronate hydrolase, C terminus
SAF                  PF08666.7     63 seq910_BIOID50635    -            523     5e-14   52.3   1.0   1   1   2.3e-17   1.6e-13   50.7   0.2     1    62    22    91    22    92 0.98 SAF domain
Abhydrolase_6        PF12697.2    228 seq911_BIOID50635    -            256   2.8e-34  118.9   2.4   1   1   9.2e-38   3.1e-34  118.7   1.7     1   227    16   247    16   248 0.93 Alpha/beta hydrolase family
Abhydrolase_1        PF00561.15   230 seq911_BIOID50635    -            256   5.1e-27   94.8   0.0   1   1   1.8e-30     6e-27   94.5   0.0     1   229    40   250    40   251 0.93 alpha/beta hydrolase fold
Abhydrolase_5        PF12695.2    142 seq911_BIOID50635    -            256   7.4e-17   61.3   0.0   1   1   6.3e-19   2.1e-15   56.5   0.0     2   141    16   235    15   236 0.84 Alpha/beta hydrolase family
DivIC                PF04977.10    80 seq912_BIOID50635    -            103   5.7e-30  102.5   0.0   1   1   4.9e-34   6.7e-30  102.2   0.0     1    79    11    89    11    90 0.98 Septum formation initiator
SdiA-regulated       PF06977.6    249 seq914_BIOID50635    -            323   1.4e-90  302.5   0.2   1   1   2.3e-94   1.6e-90  302.3   0.1     2   249    74   318    73   318 0.98 SdiA-regulated
Phytase-like         PF13449.1    326 seq914_BIOID50635    -            323     1e-06   28.1   0.0   1   1   6.8e-09   4.6e-05   22.7   0.0    83   178   135   220    69   239 0.76 Esterase-like activity of phytase
ZipA_C               PF04354.8    131 seq915_BIOID50635    -            345     2e-50  169.5   0.1   1   1     2e-54   2.7e-50  169.1   0.1     2   129   209   335   208   337 0.98 ZipA, C-terminal FtsZ-binding domain
Acetate_kinase       PF00871.12   388 seq916_BIOID50635    -            398  1.8e-146  487.5   0.0   1   1  1.5e-150    2e-146  487.3   0.0     2   387     6   388     5   389 0.99 Acetokinase family
DUF1116              PF06545.6    216 seq918_BIOID50635    -            419   3.3e-99  330.2   1.3   1   1  3.3e-103   4.5e-99  329.7   0.9     1   216    87   303    87   303 0.99 Protein of unknown function (DUF1116)
NTP_transf_3         PF12804.2    179 seq919_BIOID50635    -            192   9.6e-31  107.2   0.0   1   1   7.9e-35   1.1e-30  107.0   0.0     1   179     6   182     6   182 0.89 MobA-like NTP transferase domain
DUF2136              PF09907.4     76 seq920_BIOID50635    -            104   8.8e-25   86.4   0.1   1   1   7.8e-29   1.1e-24   86.2   0.1     2    74    19    93    18    95 0.97 Uncharacterized protein conserved in bacteria (DUF2136)
RadC                 PF04002.10   123 seq922_BIOID50635    -            224     6e-47  158.2   0.0   1   1   5.9e-51   8.1e-47  157.8   0.0     2   123   103   224   102   224 0.98 RadC-like JAB domain
adh_short            PF00106.20   167 seq923_BIOID50635    -            205     1e-33  116.5   0.5   1   1   3.3e-37   1.1e-33  116.3   0.4     1   165    12   176    12   178 0.94 short chain dehydrogenase
adh_short_C2         PF13561.1    243 seq923_BIOID50635    -            205   4.3e-28   98.6   0.1   1   1   1.6e-31   5.3e-28   98.3   0.1     6   181    21   190    18   195 0.93 Enoyl-(Acyl carrier protein) reductase
KR                   PF08659.5    181 seq923_BIOID50635    -            205   1.4e-08   34.4   0.3   1   1   5.5e-12   1.9e-08   34.0   0.2     4   161    15   171    13   177 0.89 KR domain
DHDPS                PF00701.17   289 seq925_BIOID50635    -            292  1.4e-122  407.6   0.1   1   1  1.2e-126  1.6e-122  407.5   0.0     1   289     1   290     1   290 0.99 Dihydrodipicolinate synthetase family
Phage_integrase      PF00589.17   173 seq926_BIOID50635    -            422   4.7e-15   55.5   0.2   1   1   2.2e-18     3e-14   52.9   0.0    21   143   214   355   203   393 0.87 Phage integrase family
Fimbrial             PF00419.15   145 seq929_BIOID50635    -            170   1.9e-27   96.1   1.7   1   1   1.8e-31   2.4e-27   95.7   1.2     8   145    42   170    35   170 0.91 Fimbrial protein
Kdo                  PF06293.9    206 seq931_BIOID50635    -            265   8.3e-64  214.3   0.0   1   1   7.3e-68   9.9e-64  214.0   0.0     2   206    20   230    19   230 0.99 Lipopolysaccharide kinase (Kdo/WaaP) family
SLT_2                PF13406.1    262 seq932_BIOID50635    -            396   3.8e-86  288.1   0.1   1   1   3.3e-90   4.5e-86  287.8   0.0     3   261    92   387    90   388 0.90 Transglycosylase SLT domain
CstA                 PF02554.9    376 seq933_BIOID50635    -            701  5.2e-156  518.8  28.7   1   1  7.7e-160  5.2e-156  518.8  19.9     1   359    32   420    32   436 0.95 Carbon starvation protein CstA
DUF4161              PF13722.1    127 seq933_BIOID50635    -            701   1.8e-46  157.4   7.5   1   1   2.7e-50   1.8e-46  157.4   5.2     3   127   467   596   464   596 0.98 C-terminal domain on CstA (DUF4161)
DUF333               PF03891.10    50 seq934_BIOID50635    -             88   2.4e-13   49.5   0.4   1   1   2.2e-17   3.1e-13   49.2   0.2     7    50    42    85    36    85 0.91 Domain of unknown function (DUF333)
DUF167               PF02594.11    78 seq935_BIOID50635    -             96   6.3e-29   99.6   0.1   1   1   5.3e-33   7.2e-29   99.4   0.1     2    77     8    82     7    83 0.97 Uncharacterised ACR, YggU family COG1872
Formyl_trans_N       PF00551.14   181 seq936_BIOID50635    -            315   1.4e-55  187.5   0.0   1   1   2.9e-59     2e-55  187.0   0.0     2   180     6   183     5   184 0.98 Formyl transferase
Formyl_trans_C       PF02911.13   100 seq936_BIOID50635    -            315   1.1e-33  115.1   0.1   1   1   2.5e-37   1.7e-33  114.5   0.0     1    99   207   304   207   305 0.98 Formyl transferase, C-terminal domain
Radical_SAM          PF04055.16   166 seq937_BIOID50635    -            287   1.7e-24   86.7   0.3   1   1   6.6e-28     3e-24   85.9   0.2     3   166    27   232    26   232 0.96 Radical SAM superfamily
Fer4_12              PF13353.1    139 seq937_BIOID50635    -            287     6e-10   39.2   6.5   1   1   2.6e-12   1.2e-08   35.0   4.5     1   125    17   183    17   195 0.69 4Fe-4S single cluster domain
Fer4                 PF00037.22    24 seq937_BIOID50635    -            287   8.7e-07   28.1  15.1   1   1     4e-09   1.8e-05   24.0   0.6     5    23    44    62    41    63 0.89 4Fe-4S binding domain
PNP_UDP_1            PF01048.15   234 seq939_BIOID50635    -            277   4.1e-40  137.0   0.5   1   1   3.4e-44   4.7e-40  136.9   0.3     1   233    27   273    27   274 0.92 Phosphorylase superfamily
MFS_1                PF07690.11   354 seq940_BIOID50635    -            438   2.4e-22   79.0  33.4   1   2   7.9e-16   1.1e-11   44.0   9.5    22   229    45   274    19   282 0.79 Major Facilitator Superfamily
MFS_1                PF07690.11   354 seq940_BIOID50635    -            438   2.4e-22   79.0  33.4   2   2   9.9e-15   1.4e-10   40.4   8.5    37   186   292   435   275   438 0.82 Major Facilitator Superfamily
LppC                 PF04348.8    536 seq941_BIOID50635    -            678  9.9e-136  453.3  23.8   1   2   1.9e-52   2.5e-48  164.8  13.8     1   316    40   347    40   353 0.91 LppC putative lipoprotein
LppC                 PF04348.8    536 seq941_BIOID50635    -            678  9.9e-136  453.3  23.8   2   2   7.3e-91     1e-86  291.5   0.1   245   536   346   672   342   672 0.97 LppC putative lipoprotein
BMC                  PF00936.14    75 seq945_BIOID50635    -            181   4.2e-21   74.2   8.7   1   1   3.1e-25   4.2e-21   74.2   6.1     1    75     4    81     4    81 0.96 BMC domain
LamB                 PF02264.10   398 seq946_BIOID50635    -            446  1.3e-168  561.0  26.2   1   1  1.1e-172  1.5e-168  560.9  18.2     1   398    28   446    28   446 0.97 LamB porin
IspD                 PF01128.14   221 seq947_BIOID50635    -            236   6.5e-96  319.9   0.0   1   1   1.1e-99   7.4e-96  319.8   0.0     1   221     8   229     8   229 0.98 Uncharacterized protein family UPF0007
NTP_transf_3         PF12804.2    179 seq947_BIOID50635    -            236     5e-17   62.5   1.4   1   1   1.1e-20   7.3e-17   61.9   1.0     1   145    10   181    10   208 0.77 MobA-like NTP transferase domain
Transp_cyt_pur       PF02133.10   439 seq948_BIOID50635    -            484  8.7e-141  469.3  43.4   1   1  7.3e-145    1e-140  469.1  30.1     1   439    19   457    19   457 0.99 Permease for cytosine/purines, uracil, thiamine, allantoin
Thioredoxin          PF00085.15   104 seq949_BIOID50635    -            284   6.7e-19   67.3   0.0   1   1   9.2e-23   1.3e-18   66.5   0.0     3   103     7   108     5   109 0.94 Thioredoxin
SufE                 PF02657.10   125 seq950_BIOID50635    -            147   3.5e-48  162.2   0.0   1   1   2.9e-52     4e-48  162.0   0.0     2   124    21   144    20   145 0.98 Fe-S metabolism associated domain
YCII                 PF03795.9     95 seq951_BIOID50635    -            130   3.1e-29  100.8   0.0   1   1   5.4e-33   3.7e-29  100.6   0.0     2    95    34   127    33   127 0.99 YCII-related domain
Fer4_11              PF13247.1     99 seq952_BIOID50635    -            328   6.6e-29   99.6  14.6   1   1   4.2e-32   7.2e-29   99.4   7.0     3    99   105   207   103   207 0.91 4Fe-4S dicluster domain
Fer4_7               PF12838.2     52 seq952_BIOID50635    -            328   2.9e-15   56.2  19.8   1   2   1.2e-10     2e-07   31.1   2.6     2    52    47   128    46   128 0.63 4Fe-4S dicluster domain
Fer4_7               PF12838.2     52 seq952_BIOID50635    -            328   2.9e-15   56.2  19.8   2   2   3.2e-10   5.4e-07   29.7   5.9     2    52   145   201   144   201 0.86 4Fe-4S dicluster domain
Fer4_9               PF13187.1     55 seq952_BIOID50635    -            328   4.9e-14   52.2  26.4   1   1   1.3e-11   2.3e-08   34.0   6.3     2    54   145   201   144   202 0.94 4Fe-4S dicluster domain
Fer4                 PF00037.22    24 seq952_BIOID50635    -            328   1.3e-09   37.1  37.7   1   1   3.6e-09   6.1e-06   25.5   2.4     2    23   139   160   138   161 0.91 4Fe-4S binding domain
Fer4_3               PF12798.2     15 seq952_BIOID50635    -            328   9.9e-07   28.7  43.7   1   3    0.0004      0.68   10.5   4.5     1    15   112   128   112   128 0.95 4Fe-4S binding domain
Fer4_3               PF12798.2     15 seq952_BIOID50635    -            328   9.9e-07   28.7  43.7   2   3     9e-05      0.15   12.5   3.6     1    14   145   158   145   159 0.95 4Fe-4S binding domain
Fer4_3               PF12798.2     15 seq952_BIOID50635    -            328   9.9e-07   28.7  43.7   3   3     3e-06    0.0052   17.1   1.7     1    15   174   201   174   201 0.96 4Fe-4S binding domain
PolyA_pol_arg_C      PF12626.2    124 seq953_BIOID50635    -            454   8.5e-43  144.8   2.1   1   1   3.7e-46   1.7e-42  143.8   1.5     1   123   324   447   324   448 0.94 Polymerase A arginine-rich C-terminus
PolyA_pol            PF01743.15   126 seq953_BIOID50635    -            454     1e-39  135.5   0.5   1   1   9.2e-43   4.2e-39  133.5   0.1     1   126    51   182    51   182 0.93 Poly A polymerase head domain
PolyA_pol_RNAbd      PF12627.2     64 seq953_BIOID50635    -            454   8.7e-22   76.3   0.2   1   1   7.9e-25   3.6e-21   74.3   0.0     1    61   209   269   209   272 0.96 Probable RNA and SrmB- binding site of polymerase A
EutC                 PF05985.6    238 seq955_BIOID50635    -            295   1.1e-81  273.2   0.0   1   1     1e-85   1.4e-81  272.9   0.0     2   237    61   293    60   294 0.98 Ethanolamine ammonia-lyase light chain (EutC)
HTH_19               PF12844.2     64 seq956_BIOID50635    -            138     6e-08   32.5   0.0   1   1   3.2e-11   2.2e-07   30.6   0.0     4    56    84   134    82   138 0.92 Helix-turn-helix domain
HTH_3                PF01381.17    55 seq956_BIOID50635    -            138     2e-07   30.6   0.0   1   1   5.3e-11   3.6e-07   29.7   0.0     1    54    84   135    84   136 0.94 Helix-turn-helix
GcpE                 PF04551.9    359 seq958_BIOID50635    -            372  1.3e-128  428.6   0.2   1   1  1.1e-132  1.5e-128  428.4   0.1     2   357    13   354    12   356 0.98 GcpE protein
NADH-G_4Fe-4S_3      PF10588.4     41 seq959_BIOID50635    -            910   5.2e-17   60.6   0.2   1   1   4.6e-20     1e-16   59.7   0.2     1    41    90   130    90   130 0.98 NADH-ubiquinone oxidoreductase-G iron-sulfur binding region
Fer2_4               PF13510.1     82 seq959_BIOID50635    -            910   2.7e-11   42.9   0.2   1   1   1.4e-13   3.3e-10   39.5   0.0     5    78     5    80     3    84 0.88 2Fe-2S iron-sulfur cluster binding domain
Molybdop_Fe4S4       PF04879.11    55 seq959_BIOID50635    -            910   3.4e-11   42.6   0.1   1   1   4.1e-14   9.4e-11   41.2   0.1     1    54   223   276   223   277 0.97 Molybdopterin oxidoreductase Fe4S4 domain
Molybdopterin        PF00384.17   432 seq959_BIOID50635    -            910   3.1e-10   39.2   0.0   1   1   3.2e-11   7.4e-08   31.4   0.0   340   417   564   640   512   645 0.90 Molybdopterin oxidoreductase
Fer2                 PF00111.22    78 seq959_BIOID50635    -            910   2.3e-09   36.7   1.4   1   1   1.9e-12   4.3e-09   35.8   0.1     1    77     6    73     6    74 0.79 2Fe-2S iron-sulfur cluster binding domain
AceK                 PF06315.6    562 seq963_BIOID50635    -            578  6.4e-239  793.7   0.0   1   1  5.3e-243  7.3e-239  793.6   0.0     1   562     9   568     9   568 0.99 Isocitrate dehydrogenase kinase/phosphatase (AceK)
MFS_1                PF07690.11   354 seq964_BIOID50635    -            457   2.5e-50  171.1  47.8   1   1   5.4e-54   2.5e-50  171.1  33.1     2   353    22   412    21   413 0.90 Major Facilitator Superfamily
Sugar_tr             PF00083.19   451 seq964_BIOID50635    -            457   1.1e-08   34.0  16.1   1   1   2.4e-12   1.1e-08   34.0  11.2    44   192    49   192    18   195 0.88 Sugar (and other) transporter
MFS_3                PF05977.8    524 seq964_BIOID50635    -            457   0.00018   19.6  14.4   1   1     4e-08   0.00018   19.6  10.0    12   214    18   216    10   242 0.90 Transmembrane secretion effector
GST_C                PF00043.20    95 seq965_BIOID50635    -            201   1.7e-15   56.6   0.1   1   1     1e-18   2.9e-15   55.9   0.1     5    95   104   189   100   189 0.94 Glutathione S-transferase, C-terminal domain
GST_N_2              PF13409.1     70 seq965_BIOID50635    -            201   9.5e-12   44.6   0.0   1   1   1.4e-14   3.7e-11   42.7   0.0     5    69    11    75     9    76 0.95 Glutathione S-transferase, N-terminal domain
GST_N_3              PF13417.1     75 seq965_BIOID50635    -            201   3.6e-11   43.0   0.0   1   1   2.8e-14   7.6e-11   41.9   0.0    15    73    16    79    11    81 0.89 Glutathione S-transferase, N-terminal domain
GST_C_2              PF13410.1     69 seq965_BIOID50635    -            201   1.8e-10   40.4   0.1   1   1   9.6e-14   2.6e-10   39.8   0.0     7    69   125   184    71   184 0.90 Glutathione S-transferase, C-terminal domain
GST_N                PF02798.15    76 seq965_BIOID50635    -            201   8.7e-09   35.3   0.0   1   1     9e-12   2.5e-08   33.8   0.0     3    76     1    75     1    75 0.94 Glutathione S-transferase, N-terminal domain
AP_endonuc_2         PF01261.19   211 seq966_BIOID50635    -            444   6.7e-20   71.1   0.2   1   1   8.2e-23   1.1e-18   67.1   0.1    25   200   107   312    90   318 0.79 Xylose isomerase-like TIM barrel
SMC_N                PF02463.14   220 seq967_BIOID50635    -            357   3.3e-41  140.8   0.0   1   1   8.7e-45     4e-41  140.5   0.0     2   218     3   354     2   356 0.97 RecF/RecN/SMC N terminal domain
AAA_23               PF13476.1    202 seq967_BIOID50635    -            357   1.7e-09   38.2   0.0   1   1   6.4e-13   2.9e-09   37.4   0.0     1    88     5   143     5   247 0.64 AAA domain
AAA_21               PF13304.1    303 seq967_BIOID50635    -            357   1.8e-07   31.3   0.0   1   1   4.3e-10     2e-06   27.8   0.0     1    33    25    59    25   100 0.70 AAA domain
FCD                  PF07729.7    125 seq968_BIOID50635    -            228   1.6e-26   92.9   5.9   1   1   3.5e-30   2.4e-26   92.3   4.1     5   124    89   208    87   209 0.99 FCD domain
GntR                 PF00392.16    64 seq968_BIOID50635    -            228   9.3e-18   63.3   0.0   1   1   3.6e-21   2.4e-17   61.9   0.0     3    64    15    75    13    75 0.98 Bacterial regulatory proteins, gntR family
Na_Ca_ex             PF01699.19   139 seq970_BIOID50635    -            325   1.8e-53  179.7  23.9   1   2   2.3e-32   3.2e-28   97.9   6.3     1   138    13   142    13   143 0.98 Sodium/calcium exchanger protein
Na_Ca_ex             PF01699.19   139 seq970_BIOID50635    -            325   1.8e-53  179.7  23.9   2   2     3e-29     4e-25   87.9   4.7     4   137   187   314   183   316 0.94 Sodium/calcium exchanger protein
ABC2_membrane        PF01061.19   209 seq972_BIOID50635    -            259   1.5e-17   63.3  33.0   1   1   1.5e-21     2e-17   62.9  22.9     3   207    18   219    16   221 0.93 ABC-2 type transporter
Exonuc_X-T_C         PF08411.5    269 seq974_BIOID50635    -            491  8.3e-104  346.2   0.1   1   1  1.5e-107    1e-103  345.9   0.1     1   268   228   489   228   490 0.99 Exonuclease C-terminal
RNase_T              PF00929.19   164 seq974_BIOID50635    -            491   3.9e-25   88.9   0.0   1   1   1.1e-28   7.4e-25   88.0   0.0     2   162    29   208    28   210 0.95 Exonuclease
DeoRC                PF00455.17   162 seq975_BIOID50635    -            252   1.2e-57  193.9   0.1   1   1   4.6e-61   1.6e-57  193.5   0.1     2   161    73   232    72   233 0.99 DeoR C terminal sensor domain
HTH_DeoR             PF08220.7     57 seq975_BIOID50635    -            252   2.9e-26   90.6   0.0   1   1   1.5e-29   5.2e-26   89.8   0.0     1    56     6    61     6    62 0.98 DeoR-like helix-turn-helix domain
HTH_11               PF08279.7     55 seq975_BIOID50635    -            252   7.2e-08   31.8   0.0   1   1   3.6e-11   1.2e-07   31.1   0.0     1    43     6    47     6    55 0.88 HTH domain
GntR                 PF00392.16    64 seq975_BIOID50635    -            252   7.4e-06   25.1   0.0   1   1   5.5e-09   1.9e-05   23.8   0.0    26    61    21    56    13    58 0.93 Bacterial regulatory proteins, gntR family
Ham1p_like           PF01725.11   189 seq976_BIOID50635    -            197   1.2e-64  217.0   0.0   1   1   9.8e-69   1.3e-64  216.9   0.0     1   188     4   193     4   194 0.97 Ham1 family
DUF1471              PF07338.8     56 seq978_BIOID50635    -            314   4.1e-62  205.5   5.4   1   3   2.8e-22   3.9e-18   64.7   0.0     2    56    34    90    33    90 0.98 Protein of unknown function (DUF1471)
DUF1471              PF07338.8     56 seq978_BIOID50635    -            314   4.1e-62  205.5   5.4   2   3     3e-22   4.1e-18   64.6   0.1     3    56   119   174   117   174 0.98 Protein of unknown function (DUF1471)
DUF1471              PF07338.8     56 seq978_BIOID50635    -            314   4.1e-62  205.5   5.4   3   3   3.1e-26   4.3e-22   77.3   0.1     2    56   259   314   258   314 0.99 Protein of unknown function (DUF1471)
Fimbrial             PF00419.15   145 seq980_BIOID50635    -            346   9.3e-19   67.9   0.1   1   1   1.1e-22   1.5e-18   67.3   0.0     2   145   199   346   198   346 0.92 Fimbrial protein
TonB_dep_Rec         PF00593.19   276 seq981_BIOID50635    -            760   1.6e-35  123.2  13.4   1   1   2.3e-39   1.6e-35  123.2   9.3     1   275   514   758   514   759 0.91 TonB dependent receptor
Plug                 PF07715.10   108 seq981_BIOID50635    -            760   2.6e-20   72.6   3.3   1   1   1.3e-23     9e-20   70.8   2.3     2   107    68   168    67   169 0.95 TonB-dependent Receptor Plug Domain
TetR_N               PF00440.18    47 seq982_BIOID50635    -            199   2.5e-11   42.9   0.0   1   1   2.9e-15   3.9e-11   42.2   0.0     1    46    13    58    13    59 0.93 Bacterial regulatory proteins, tetR family
Peptidase_C48        PF02902.14   216 seq983_BIOID50635    -            403   7.1e-33  113.9   0.9   1   1   7.8e-37   1.1e-32  113.3   0.6     2   215   165   362   164   363 0.96 Ulp1 protease family, C-terminal catalytic domain
Peripla_BP_4         PF13407.1    258 seq984_BIOID50635    -            340   4.9e-53  180.0   5.3   1   1   4.4e-57   6.1e-53  179.7   3.7     1   256    30   285    30   287 0.95 Periplasmic binding protein domain
CcmB                 PF03379.8    215 seq985_BIOID50635    -            220   2.4e-87  291.5  20.9   1   1     2e-91   2.7e-87  291.3  14.5     1   215     3   217     3   217 0.99 CcmB protein
Mg_chelatase         PF01078.16   207 seq986_BIOID50635    -            506     2e-89  298.0   0.0   1   1   1.8e-92   3.5e-89  297.2   0.0     1   200   189   386   189   391 0.98 Magnesium chelatase, subunit ChlI
ChlI                 PF13541.1    121 seq986_BIOID50635    -            506     6e-45  151.5   0.1   1   1   5.1e-48     1e-44  150.8   0.1     1   121    21   142    21   142 0.96 Subunit ChlI of Mg-chelatase
Mg_chelatase_2       PF13335.1     96 seq986_BIOID50635    -            506     3e-32  110.7   0.3   1   1     4e-35   7.9e-32  109.4   0.2     2    96   400   492   399   492 0.99 Magnesium chelatase, subunit ChlI
MCM                  PF00493.18   332 seq986_BIOID50635    -            506   3.1e-13   49.1   0.0   1   1     5e-12   9.8e-09   34.3   0.0   114   201   287   382   271   397 0.85 MCM2/3/5 family
AAA_5                PF07728.9    139 seq986_BIOID50635    -            506   1.6e-12   47.2   0.0   1   1   1.5e-15     3e-12   46.3   0.0     1   126   212   352   212   362 0.90 AAA domain (dynein-related subfamily)
Sigma54_activat      PF00158.21   168 seq986_BIOID50635    -            506   1.7e-06   27.4   0.0   1   1   8.8e-09   1.7e-05   24.2   0.0    18   145   206   348   195   358 0.72 Sigma-54 interaction domain
MFS_1                PF07690.11   354 seq987_BIOID50635    -            463   7.3e-34  116.9  29.7   1   1   5.3e-38   7.3e-34  116.9  20.6     1   348    35   397    35   403 0.84 Major Facilitator Superfamily
DnaJ                 PF00226.26    64 seq988_BIOID50635    -            475     9e-06   25.2   0.1   1   1   3.1e-09   4.2e-05   23.0   0.0     1    52     3    47     3    52 0.93 DnaJ domain
His_biosynth         PF00977.16   228 seq989_BIOID50635    -            258   1.9e-78  262.7   0.6   1   1   6.4e-82   2.2e-78  262.5   0.4     1   227     5   239     5   240 0.96 Histidine biosynthesis protein
Trans_reg_C          PF00486.23    77 seq991_BIOID50635    -            512     8e-18   64.0   0.0   1   1   1.1e-21   1.5e-17   63.1   0.0     1    77    24   100    24   100 0.96 Transcriptional regulatory protein, C terminal
ADH_N                PF08240.7    109 seq992_BIOID50635    -            341   9.4e-32  108.9   2.5   1   1   1.4e-35   9.4e-32  108.9   1.7     2   109    26   135    25   135 0.96 Alcohol dehydrogenase GroES-like domain
ADH_zinc_N           PF00107.21   130 seq992_BIOID50635    -            341   3.4e-27   94.4   0.1   1   1   7.1e-31   4.9e-27   93.9   0.1     1   128   174   301   174   304 0.95 Zinc-binding dehydrogenase
Lipoprotein_9        PF03180.9    237 seq993_BIOID50635    -            272   5.4e-92  306.8   0.2   1   1   4.4e-96   6.1e-92  306.7   0.1     1   237    34   272    34   272 1.00 NLPA lipoprotein
Prok-JAB             PF14464.1    105 seq994_BIOID50635    -            247   1.5e-19   69.4   0.2   1   1   3.7e-23   2.5e-19   68.6   0.1     3    96     3    98     1   109 0.93 Prokaryotic homologs of the JAB domain
NLPC_P60             PF00877.14   105 seq994_BIOID50635    -            247   4.9e-14   51.8   0.0   1   1     1e-17   6.9e-14   51.4   0.0     1   104   111   223   111   224 0.92 NlpC/P60 family
DUF1305              PF06996.6    303 seq995_BIOID50635    -            362   7.6e-93  310.7   0.1   1   1   6.4e-97   8.7e-93  310.5   0.1     3   303    35   349    33   349 0.97 Protein of unknown function (DUF1305)
HTH_AraC             PF00165.18    42 seq996_BIOID50635    -            302   6.1e-21   73.4   0.2   1   2   8.7e-11   5.9e-07   28.9   0.0     1    42   200   241   200   241 0.97 Bacterial regulatory helix-turn-helix proteins, AraC family
HTH_AraC             PF00165.18    42 seq996_BIOID50635    -            302   6.1e-21   73.4   0.2   2   2   6.7e-15   4.6e-11   42.0   0.1     6    42   254   291   252   291 0.94 Bacterial regulatory helix-turn-helix proteins, AraC family
HTH_18               PF12833.2     81 seq996_BIOID50635    -            302   3.1e-19   68.7   0.2   1   1   9.3e-23   6.4e-19   67.7   0.1     2    80   214   291   213   292 0.95 Helix-turn-helix domain
Fimbrial             PF00419.15   145 seq997_BIOID50635    -            162     1e-24   87.3   0.0   1   1   8.4e-29   1.1e-24   87.1   0.0     1   145    23   162    23   162 0.90 Fimbrial protein
Trp_syntA            PF00290.15   259 seq998_BIOID50635    -            268  5.3e-101  336.3   0.0   1   1  4.3e-105  5.9e-101  336.1   0.0     1   258     8   266     8   267 0.99 Tryptophan synthase alpha chain
MFS_1                PF07690.11   354 seq999_BIOID50635    -            445   2.4e-64  217.2  76.6   1   2   2.3e-59   1.6e-55  188.2  26.1     1   354    36   404    36   404 0.86 Major Facilitator Superfamily
MFS_1                PF07690.11   354 seq999_BIOID50635    -            445   2.4e-64  217.2  76.6   2   2   3.3e-15   2.3e-11   42.9  21.5     2   172   261   437   260   444 0.87 Major Facilitator Superfamily
Sugar_tr             PF00083.19   451 seq999_BIOID50635    -            445   5.1e-11   41.7  28.9   1   1   1.1e-14   7.8e-11   41.0  20.0    43   430    59   431    26   442 0.76 Sugar (and other) transporter
UPF0227              PF05728.7    187 seq1000_BIOID50635   -            180   4.7e-72  241.5   0.0   1   1   3.9e-76   5.3e-72  241.3   0.0     1   186     1   177     1   178 0.99 Uncharacterised protein family (UPF0227)
Hexapep              PF00132.19    36 seq1001_BIOID50635   -            274   2.1e-14   52.1   9.5   1   2   2.5e-09   3.5e-05   23.0   1.3     1    36   131   166   131   166 0.96 Bacterial transferase hexapeptide (six repeats)
Hexapep              PF00132.19    36 seq1001_BIOID50635   -            274   2.1e-14   52.1   9.5   2   2   6.2e-12   8.5e-08   31.2   0.9     2    35   176   209   175   210 0.96 Bacterial transferase hexapeptide (six repeats)
Cytochrom_B_N        PF00033.14   188 seq1002_BIOID50635   -            122   2.2e-17   62.9   4.9   1   1   3.3e-21   2.3e-17   62.8   3.4    85   187     9   119     1   120 0.95 Cytochrome b(N-terminal)/b6/petB
Ni_hydr_CYTB         PF01292.15   182 seq1002_BIOID50635   -            122   4.2e-15   55.5   3.0   1   1   6.7e-19   4.6e-15   55.3   2.0    96   181    20   119     3   120 0.82 Prokaryotic cytochrome b561
Beta_elim_lyase      PF01212.16   290 seq1004_BIOID50635   -            333   3.9e-92  308.3   0.1   1   1   1.1e-95     5e-92  308.0   0.1     1   285     3   280     3   285 0.97 Beta-eliminating lyase
Aminotran_1_2        PF00155.16   363 seq1004_BIOID50635   -            333     7e-09   34.9   0.0   1   1   2.7e-12   1.2e-08   34.1   0.0    38   327    28   303     4   325 0.77 Aminotransferase class I and II
Glyco_hydro_1        PF00232.13   455 seq1005_BIOID50635   -            479  8.3e-132  439.4   2.1   1   1  7.1e-136  9.7e-132  439.2   1.4     3   454     6   476     4   477 0.92 Glycosyl hydrolase family 1
adh_short            PF00106.20   167 seq1006_BIOID50635   -            244   5.1e-40  136.9   1.7   1   1   3.2e-43   8.7e-40  136.2   1.2     1   166     6   169     6   170 0.92 short chain dehydrogenase
adh_short_C2         PF13561.1    243 seq1006_BIOID50635   -            244     3e-33  115.5   1.8   1   1   1.3e-36   3.7e-33  115.2   1.3     5   242    14   241    12   242 0.94 Enoyl-(Acyl carrier protein) reductase
KR                   PF08659.5    181 seq1006_BIOID50635   -            244   4.7e-21   75.1   0.9   1   1   2.8e-24   7.5e-21   74.4   0.6     3   174     8   180     7   196 0.84 KR domain
NAD_binding_10       PF13460.1    183 seq1006_BIOID50635   -            244   2.7e-06   27.3   0.4   1   1   2.5e-09   6.8e-06   26.0   0.3     2   125     9   156     8   190 0.72 NADH(P)-binding
Epimerase            PF01370.16   236 seq1006_BIOID50635   -            244   2.1e-05   23.9   0.2   1   1   1.1e-08   2.9e-05   23.4   0.1     1   119     8   142     8   192 0.77 NAD dependent epimerase/dehydratase family
adh_short_C2         PF13561.1    243 seq1007_BIOID50635   -             47   8.5e-08   32.1   0.0   1   1   6.6e-12     9e-08   32.0   0.0   203   241     3    41     1    43 0.94 Enoyl-(Acyl carrier protein) reductase
Phage_GPO            PF05929.6    276 seq1008_BIOID50635   -            284  1.2e-140  467.4   0.6   1   1  9.7e-145  1.3e-140  467.2   0.4     1   276     6   284     6   284 1.00 Phage capsid scaffolding protein (GPO) serine peptidase
MCE                  PF02470.15    81 seq1009_BIOID50635   -            879   1.2e-64  214.1  10.4   1   3   3.5e-21   4.8e-17   61.6   0.1     2    81    48   139    47   139 0.97 mce related protein
MCE                  PF02470.15    81 seq1009_BIOID50635   -            879   1.2e-64  214.1  10.4   2   3   1.6e-11   2.2e-07   30.6   0.0     2    76   282   357   281   371 0.88 mce related protein
MCE                  PF02470.15    81 seq1009_BIOID50635   -            879   1.2e-64  214.1  10.4   3   3   1.2e-14   1.6e-10   40.7   0.0     4    81   638   726   636   726 0.96 mce related protein
GFO_IDH_MocA         PF01408.17   120 seq1011_BIOID50635   -            345   3.5e-27   95.2   0.0   1   1   1.2e-30   5.7e-27   94.5   0.0     1   117     3   120     3   123 0.96 Oxidoreductase family, NAD-binding Rossmann fold
GFO_IDH_MocA_C       PF02894.12   115 seq1011_BIOID50635   -            345   6.7e-14   51.5   0.0   1   1   2.5e-17   1.1e-13   50.7   0.0     1   113   135   237   135   239 0.92 Oxidoreductase family, C-terminal alpha/beta domain
NAD_binding_3        PF03447.11   117 seq1011_BIOID50635   -            345   5.9e-07   29.7   0.0   1   1   2.8e-10   1.3e-06   28.6   0.0    26   114    33   119    19   120 0.83 Homoserine dehydrogenase, NAD binding domain
BPD_transp_1         PF00528.17   185 seq1012_BIOID50635   -            435   5.2e-22   78.1  23.8   1   1   3.8e-26   5.2e-22   78.1  16.5     4   175   219   418   216   427 0.91 Binding-protein-dependent transport system inner membrane component
OsmC                 PF02566.14   100 seq1013_BIOID50635   -            134     3e-19   68.9   0.1   1   1   2.8e-23   3.8e-19   68.6   0.1     2    99    30   127    28   128 0.92 OsmC-like protein
HTH_Tnp_IS1          PF12759.2     50 seq1014_BIOID50635   -             90   7.2e-32  108.5   0.3   1   1   1.4e-35   9.7e-32  108.1   0.2     1    49    38    86    38    87 0.99 InsA C-terminal domain
Zn_Tnp_IS1           PF03811.8     36 seq1014_BIOID50635   -             90   1.8e-19   68.8   8.5   1   1   2.6e-23   1.8e-19   68.8   5.9     1    36     1    35     1    35 0.99 InsA N-terminal domain
DUF1328              PF07043.8     39 seq1016_BIOID50635   -             59   1.6e-12   47.0  24.5   1   1   1.4e-16   1.9e-12   46.8  17.0     1    39    12    50    12    50 0.99 Protein of unknown function (DUF1328)
DUF1283              PF06932.6     85 seq1018_BIOID50635   -            113     1e-46  156.7   6.7   1   1   8.7e-51   1.2e-46  156.5   4.7     1    85    29   113    29   113 0.99 Protein of unknown function (DUF1283)
DUF4156              PF13698.1     93 seq1019_BIOID50635   -            128   4.7e-32  109.6   0.1   1   1   4.3e-36   5.9e-32  109.2   0.0     2    93    34   126    33   126 0.98 Domain of unknown function (DUF4156)
ABC_tran             PF00005.22   118 seq1020_BIOID50635   -            222   1.2e-28   99.7   0.0   1   1     4e-32   2.8e-28   98.5   0.0     1   117    42   165    42   166 0.97 ABC transporter
AAA_21               PF13304.1    303 seq1020_BIOID50635   -            222   3.8e-11   43.3   0.0   1   1   1.6e-10   1.1e-06   28.7   0.0   181   302   101   200    58   201 0.76 AAA domain
adh_short            PF00106.20   167 seq1022_BIOID50635   -            252   2.1e-37  128.5   0.1   1   1   8.9e-41   2.4e-37  128.2   0.1     2   166    14   183    13   184 0.94 short chain dehydrogenase
KR                   PF08659.5    181 seq1022_BIOID50635   -            252   1.7e-16   60.2   0.0   1   1   8.2e-20   2.2e-16   59.9   0.0     3   166    15   182    14   195 0.87 KR domain
adh_short_C2         PF13561.1    243 seq1022_BIOID50635   -            252   1.5e-15   57.5   0.0   1   1     7e-19   1.9e-15   57.2   0.0     6   189    22   204    19   223 0.90 Enoyl-(Acyl carrier protein) reductase
Polysacc_synt_2      PF02719.10   294 seq1022_BIOID50635   -            252    0.0001   21.1   0.0   1   1   4.7e-08   0.00013   20.8   0.0     1   156    15   183    15   198 0.68 Polysaccharide biosynthesis protein
DUF1737              PF08410.5     54 seq1024_BIOID50635   -             67   2.9e-18   65.2   0.0   1   1   2.6e-22   3.6e-18   64.9   0.0     1    53     6    55     6    56 0.97 Domain of unknown function (DUF1737)
Bac_transf           PF02397.11   187 seq1025_BIOID50635   -            475   2.7e-69  231.9   0.0   1   1   7.7e-73   5.2e-69  230.9   0.0     1   187   279   475   279   475 0.94 Bacterial sugar transferase
CoA_binding_3        PF13727.1    175 seq1025_BIOID50635   -            475   8.3e-09   35.3   1.1   1   1   1.2e-12   8.3e-09   35.3   0.7    12   129    78   196    52   203 0.90 CoA-binding domain
Fucose_iso_N1        PF07881.7    171 seq1026_BIOID50635   -            591   1.7e-87  291.1   0.0   1   1   6.2e-91   2.8e-87  290.4   0.0     3   171     6   174     4   174 0.99 L-fucose isomerase, first N-terminal domain
Fucose_iso_N2        PF07882.7    181 seq1026_BIOID50635   -            591   7.9e-81  269.9   1.0   1   1   2.8e-84   1.3e-80  269.2   0.7     1   181   175   355   175   355 0.99 L-fucose isomerase, second N-terminal domain
Fucose_iso_C         PF02952.12   142 seq1026_BIOID50635   -            591   9.8e-55  183.8   0.0   1   1   3.4e-58   1.5e-54  183.2   0.0     2   142   385   554   384   554 0.94 L-fucose isomerase, C-terminal domain
PTS_EIIC             PF02378.13   321 seq1027_BIOID50635   -            477   2.9e-79  266.1  33.1   1   1   4.2e-83   2.9e-79  266.1  22.9     1   321    13   320    13   320 0.94 Phosphotransferase system, EIIC
PTS_EIIB             PF00367.15    35 seq1027_BIOID50635   -            477   7.7e-14   50.5   0.1   1   1     2e-17   1.3e-13   49.7   0.0     3    35   404   436   402   436 0.95 phosphotransferase system, EIIB
MacB_PCD             PF12704.2    232 seq1031_BIOID50635   -            399     3e-18   66.1   0.1   1   1   4.4e-22     3e-18   66.1   0.0     9   227    24   237    11   239 0.79 MacB-like periplasmic core domain
FtsX                 PF02687.16   121 seq1031_BIOID50635   -            399   2.4e-17   62.7  17.6   1   1   3.9e-21   2.7e-17   62.5  10.1     2   121   269   392   268   392 0.95 FtsX-like permease family
Pyr_redox_2          PF07992.9    200 seq1032_BIOID50635   -           1032   4.2e-19   69.1   0.0   1   1   6.9e-22     1e-18   67.8   0.0     2   198   553   829   552   831 0.84 Pyridine nucleotide-disulphide oxidoreductase
NAD_binding_8        PF13450.1     68 seq1032_BIOID50635   -           1032   1.7e-08   34.2   1.1   1   1   3.4e-11   5.2e-08   32.6   0.1     1    37   555   591   555   615 0.90 NAD(P)-binding Rossmann-like domain
Fer4_9               PF13187.1     55 seq1032_BIOID50635   -           1032   3.1e-06   27.2   7.6   1   1     2e-09   3.1e-06   27.2   5.3     1    53   897   951   867   952 0.90 4Fe-4S dicluster domain
Thi4                 PF01946.12   230 seq1032_BIOID50635   -           1032     4e-06   25.9   0.1   1   1   6.6e-08    0.0001   21.4   0.0    20    54   553   587   538   591 0.93 Thi4 family
FAD_binding_3        PF01494.14   356 seq1032_BIOID50635   -           1032   5.1e-05   22.3   0.1   1   1   7.4e-08   0.00011   21.2   0.1     3    35   552   584   550   590 0.92 FAD binding domain
FAD_binding_2        PF00890.19   421 seq1032_BIOID50635   -           1032    0.0001   21.2   0.8   1   1   6.6e-08    0.0001   21.2   0.5     2    36   553   587   552   591 0.94 FAD binding domain
Virul_fac_BrkB       PF03631.10   260 seq1033_BIOID50635   -            337   3.5e-49  167.4  16.0   1   1     3e-53   4.1e-49  167.1  11.1     4   258    65   325    62   327 0.91 Virulence factor BrkB
PMSR                 PF01625.16   156 seq1034_BIOID50635   -            221   1.6e-62  209.9   0.0   1   1   1.5e-66     2e-62  209.5   0.0     2   153    54   209    53   211 0.98 Peptide methionine sulfoxide reductase
PTS_IIB              PF02302.12    90 seq1037_BIOID50635   -            108   6.8e-17   61.5   1.0   1   1   5.8e-21   7.9e-17   61.3   0.7     2    90     7    98     6    98 0.95 PTS system, Lactose/Cellobiose specific IIB subunit
ABC2_membrane_3      PF12698.2    344 seq1038_BIOID50635   -            368   2.4e-53  181.2  14.5   1   1   8.4e-57   2.9e-53  181.0  10.1     7   338    25   355    21   361 0.91 ABC-2 family transporter protein
ABC2_membrane        PF01061.19   209 seq1038_BIOID50635   -            368   5.6e-36  123.5  16.2   1   1     3e-39     1e-35  122.6   7.6    52   207   164   331   120   333 0.87 ABC-2 type transporter
ABC2_membrane_2      PF12679.2    277 seq1038_BIOID50635   -            368   2.2e-30  105.3   9.0   1   1   8.4e-34   2.9e-30  104.9   6.3     1   275     6   366     6   368 0.87 ABC-2 family transporter protein
ABC2_membrane_4      PF12730.2    232 seq1038_BIOID50635   -            368   9.8e-20   70.5   7.7   1   1   3.8e-23   1.3e-19   70.2   5.3     2   224    11   352    10   358 0.79 ABC-2 family transporter protein
Ribosomal_L28        PF00830.14    61 seq1040_BIOID50635   -             78   1.1e-29  101.9   1.4   1   1   8.9e-34   1.2e-29  101.7   1.0     1    61     3    63     3    63 0.99 Ribosomal L28 family
AA_permease          PF00324.16   479 seq1041_BIOID50635   -            457  7.6e-127  423.4  47.5   1   1  1.2e-130  8.5e-127  423.2  32.9     1   476    19   454    19   457 0.98 Amino acid permease
AA_permease_2        PF13520.1    426 seq1041_BIOID50635   -            457   1.5e-44  152.1  50.8   1   1   2.8e-48   1.9e-44  151.7  35.2     8   412    22   426    18   444 0.86 Amino acid permease
Paired_CXXCH_1       PF09699.5     41 seq1042_BIOID50635   -            190   6.5e-08   31.8  25.9   1   1     2e-08   6.7e-05   22.2   3.7     4    40   135   173   131   174 0.78 Doubled CXXCH motif (Paired_CXXCH_1)
Acetyltransf_1       PF00583.19    83 seq1043_BIOID50635   -            115   1.9e-14   53.3   0.0   1   1   5.1e-18   2.3e-14   53.0   0.0    27    83    33    89    15    89 0.96 Acetyltransferase (GNAT) family
Acetyltransf_7       PF13508.1     79 seq1043_BIOID50635   -            115   2.2e-09   37.2   0.0   1   1   5.9e-13   2.7e-09   36.9   0.0    28    79    33    90    12    90 0.81 Acetyltransferase (GNAT) domain
FR47                 PF08445.5     86 seq1043_BIOID50635   -            115   7.8e-07   28.6   0.0   1   1   2.2e-10   9.9e-07   28.3   0.0    22    80    32    91    25    98 0.87 FR47-like protein
Aminotran_3          PF00202.16   339 seq1046_BIOID50635   -            421  1.1e-108  362.9   0.6   1   1    2e-112  1.4e-108  362.6   0.4     3   338    27   359    25   360 0.97 Aminotransferase class-III
Aminotran_1_2        PF00155.16   363 seq1046_BIOID50635   -            421   2.9e-05   23.0   0.1   1   1   1.9e-08   0.00013   20.9   0.0   125   281   159   326    40   391 0.61 Aminotransferase class I and II
BPD_transp_1         PF00528.17   185 seq1047_BIOID50635   -            393   6.4e-16   58.2  32.2   1   1   7.7e-19   1.1e-14   54.3  18.1     2   183   103   388   102   390 0.88 Binding-protein-dependent transport system inner membrane component
Glyco_transf_8       PF01501.15   250 seq1048_BIOID50635   -            326   1.1e-45  155.8   1.9   1   1   2.4e-49   1.7e-45  155.2   1.3     1   248    26   263    26   265 0.91 Glycosyl transferase family 8
Glyco_transf_8C      PF08437.5     57 seq1048_BIOID50635   -            326   8.3e-05   22.4   4.2   1   1   3.6e-08   0.00025   20.8   2.9     5    57   268   320   266   320 0.95 Glycosyl transferase family 8 C-terminal
Sod_Fe_C             PF02777.13   106 seq1049_BIOID50635   -            208   5.1e-40  135.4   0.6   1   1   1.1e-43   7.5e-40  134.9   0.1     4   106    98   204    95   204 0.91 Iron/manganese superoxide dismutases, C-terminal domain
Sod_Fe_N             PF00081.17    82 seq1049_BIOID50635   -            208   9.5e-34  115.4   2.3   1   1   2.3e-37   1.5e-33  114.7   1.6     1    81     4    91     4    92 0.97 Iron/manganese superoxide dismutases, alpha-hairpin domain
Lipoprotein_18       PF06804.6    303 seq1050_BIOID50635   -            344  1.5e-137  457.3   1.4   1   1  1.2e-141  1.7e-137  457.0   1.0     1   303    40   343    40   343 0.99 NlpB/DapX lipoprotein
TrkA_N               PF02254.13   116 seq1051_BIOID50635   -            417   7.9e-21   74.1   0.2   1   1   1.7e-24   1.2e-20   73.5   0.2     1   116   246   365   246   365 0.93 TrkA-N domain
Ion_trans_2          PF07885.11    79 seq1051_BIOID50635   -            417   5.3e-15   54.7   7.5   1   1   7.8e-19   5.3e-15   54.7   5.2     2    74   149   221   148   226 0.89 Ion channel
YgbB                 PF02542.11   157 seq1052_BIOID50635   -            159   1.7e-68  229.2   0.0   1   1   1.4e-72   1.9e-68  229.1   0.0     1   156     1   156     1   157 0.99 YgbB family
KdgM                 PF06178.8    218 seq1053_BIOID50635   -            242   7.4e-87  290.3  11.3   1   1   1.2e-90   8.4e-87  290.1   7.8     2   218    27   242    26   242 0.99 Oligogalacturonate-specific porin protein (KdgM)
DUF1597              PF07642.6    344 seq1053_BIOID50635   -            242   2.3e-07   30.0   8.7   1   1   9.9e-11   6.8e-07   28.5   6.0   152   326    62   231    24   241 0.78 Outer membrane protein family (DUF1597)
DUF1228              PF06779.9     85 seq1054_BIOID50635   -            392   3.1e-31  107.1   6.4   1   1   4.5e-35   3.1e-31  107.1   4.5     1    85    24   110    24   110 0.97 Protein of unknown function (DUF1228)
MFS_1                PF07690.11   354 seq1054_BIOID50635   -            392   5.8e-14   51.4  60.3   1   1   8.5e-18   5.8e-14   51.4  41.8     2   354    21   349    20   349 0.77 Major Facilitator Superfamily
NA37                 PF04245.8    326 seq1055_BIOID50635   -            335  2.4e-103  345.7   0.0   1   1    2e-107  2.7e-103  345.6   0.0     2   326    10   329     9   329 0.97 37-kD nucleoid-associated bacterial protein
HTH_3                PF01381.17    55 seq1056_BIOID50635   -             80   2.8e-10   39.7   0.0   1   1   7.2e-14   3.3e-10   39.5   0.0     1    55     5    59     5    59 0.97 Helix-turn-helix
HTH_19               PF12844.2     64 seq1056_BIOID50635   -             80   1.1e-09   38.0   0.0   1   1   3.3e-13   1.5e-09   37.6   0.0     4    57     5    58     5    62 0.94 Helix-turn-helix domain
HTH_31               PF13560.1     64 seq1056_BIOID50635   -             80   3.7e-08   33.3   0.0   1   1     1e-11   4.7e-08   32.9   0.0     6    56     5    54     4    62 0.93 Helix-turn-helix domain
Response_reg         PF00072.19   112 seq1058_BIOID50635   -            239   2.5e-18   66.0   0.1   1   1   2.6e-22   3.5e-18   65.5   0.1     1   111     4   117     4   118 0.96 Response regulator receiver domain
OMPdecase            PF00215.19   226 seq1059_BIOID50635   -            265   2.2e-54  184.1   0.0   1   1   1.9e-58   2.6e-54  183.8   0.0     1   226    35   257    35   257 0.96 Orotidine 5'-phosphate decarboxylase / HUMPS family
Patatin              PF01734.17   204 seq1061_BIOID50635   -            357   5.1e-22   78.6   0.2   1   1   3.1e-25   4.2e-21   75.7   0.2     1   203    27   195    27   196 0.91 Patatin-like phospholipase
DUF479               PF04336.7    106 seq1062_BIOID50635   -            193   3.5e-32  110.5   2.9   1   1   3.8e-36   5.2e-32  110.0   2.0     1   105    81   186    81   187 0.99 Protein of unknown function, DUF479
Radical_SAM          PF04055.16   166 seq1064_BIOID50635   -            378   3.2e-17   63.0   0.0   1   1   7.4e-21   5.1e-17   62.4   0.0     2   158    11   175    10   180 0.79 Radical SAM superfamily
HemN_C               PF06969.11    66 seq1064_BIOID50635   -            378   2.2e-07   30.7   0.0   1   1   7.3e-11     5e-07   29.5   0.0     3    66   304   366   302   366 0.92 HemN C-terminal domain
priB_priC            PF07445.7    173 seq1065_BIOID50635   -            175   7.1e-57  191.5  16.3   1   1   5.8e-61     8e-57  191.3  11.3     1   173     7   175     7   175 0.99 Primosomal replication protein priB and priC
CMAS                 PF02353.15   273 seq1066_BIOID50635   -            382  1.8e-106  355.1   0.2   1   1  1.6e-109  2.4e-106  354.6   0.2     2   273   108   368   107   368 0.98 Mycolic acid cyclopropane synthetase
Methyltransf_23      PF13489.1    162 seq1066_BIOID50635   -            382   1.5e-14   53.9   0.0   1   1   1.6e-17   2.4e-14   53.2   0.0    14   135   157   287   144   315 0.73 Methyltransferase domain
Methyltransf_11      PF08241.7     95 seq1066_BIOID50635   -            382   8.7e-13   48.4   0.0   1   1   1.1e-15   1.6e-12   47.5   0.0     1    94   172   264   172   265 0.97 Methyltransferase domain
Methyltransf_18      PF12847.2    112 seq1066_BIOID50635   -            382   8.2e-11   42.3   0.0   1   1   1.4e-13   2.1e-10   41.0   0.0     1   111   167   267   167   268 0.91 Methyltransferase domain
Methyltransf_31      PF13847.1    152 seq1066_BIOID50635   -            382   5.2e-11   42.2   0.0   1   1   5.6e-14   8.6e-11   41.5   0.0     2   112   166   269   165   329 0.85 Methyltransferase domain
Methyltransf_12      PF08242.7     99 seq1066_BIOID50635   -            382   4.1e-08   33.4   0.0   1   1   5.5e-11   8.4e-08   32.4   0.0     1    99   172   263   172   263 0.83 Methyltransferase domain
Methyltransf_25      PF13649.1    101 seq1066_BIOID50635   -            382   2.1e-07   31.0   0.0   1   1   2.8e-10   4.2e-07   30.1   0.0     1   101   171   261   171   261 0.90 Methyltransferase domain
PCMT                 PF01135.14   210 seq1066_BIOID50635   -            382   3.9e-06   26.4   0.0   1   1   3.8e-09   5.7e-06   25.8   0.0    61   123   155   215   135   230 0.82 Protein-L-isoaspartate(D-aspartate) O-methyltransferase (PCMT)
MTS                  PF05175.9    170 seq1066_BIOID50635   -            382   3.8e-05   23.0   0.0   1   1     4e-08   6.1e-05   22.3   0.0    22   104   158   234   152   265 0.81 Methyltransferase small domain
Nuc_H_symport        PF03825.11   400 seq1067_BIOID50635   -            418  4.2e-190  631.5  36.6   1   1    1e-193  4.7e-190  631.3  25.4     1   400     1   407     1   407 1.00 Nucleoside H+ symporter
MFS_1                PF07690.11   354 seq1067_BIOID50635   -            418     1e-13   50.6  66.5   1   1     6e-13   2.7e-09   36.1  10.8    36   180   255   410   245   418 0.83 Major Facilitator Superfamily
LacY_symp            PF01306.14   413 seq1067_BIOID50635   -            418   8.6e-08   31.0  32.8   1   1   3.7e-11   1.7e-07   30.0  22.7    13   401     8   403     4   416 0.71 LacY proton/sugar symporter
Fimbrial             PF00419.15   145 seq1068_BIOID50635   -            179   9.6e-20   71.1   0.7   1   1   8.1e-24   1.1e-19   70.9   0.5     2   144    33   178    32   179 0.87 Fimbrial protein
NUDIX                PF00293.23   135 seq1069_BIOID50635   -            192   4.8e-16   58.4   0.0   1   1   4.9e-20   6.7e-16   58.0   0.0     4   124    33   151    29   159 0.87 NUDIX domain
NAD_synthase         PF02540.12   242 seq1070_BIOID50635   -            275   7.5e-79  263.9   0.0   1   1   6.3e-83   8.7e-79  263.7   0.0     2   242    23   265    22   265 0.98 NAD synthase
Acetyltransf_3       PF13302.1    142 seq1072_BIOID50635   -            186   5.7e-23   81.6   0.0   1   1     4e-26   7.7e-23   81.2   0.0     3   141     8   140     7   141 0.80 Acetyltransferase (GNAT) domain
Acetyltransf_4       PF13420.1    155 seq1072_BIOID50635   -            186   7.2e-15   55.1   0.6   1   1   4.7e-18   9.1e-15   54.8   0.4     1   152     9   158     9   160 0.93 Acetyltransferase (GNAT) domain
Acetyltransf_1       PF00583.19    83 seq1072_BIOID50635   -            186     6e-15   54.9   0.1   1   1   4.5e-18   8.9e-15   54.3   0.1     2    82    63   140    62   141 0.97 Acetyltransferase (GNAT) family
Acetyltransf_8       PF13523.1    152 seq1072_BIOID50635   -            186   1.2e-13   51.1   0.2   1   1   8.2e-17   1.6e-13   50.6   0.2     1   141     9   145     9   157 0.89 Acetyltransferase (GNAT) domain
Acetyltransf_7       PF13508.1     79 seq1072_BIOID50635   -            186   3.7e-07   30.1   0.2   1   1   3.4e-10   6.7e-07   29.2   0.1     2    78    56   141    55   142 0.80 Acetyltransferase (GNAT) domain
Acetyltransf_10      PF13673.1    117 seq1072_BIOID50635   -            186   1.3e-05   25.1   0.0   1   1   9.3e-09   1.8e-05   24.7   0.0     1   117    16   140    16   140 0.75 Acetyltransferase (GNAT) domain
FR47                 PF08445.5     86 seq1072_BIOID50635   -            186   2.1e-05   24.0   0.0   1   1   1.9e-08   3.8e-05   23.2   0.0    26    79    87   142    69   150 0.92 FR47-like protein
Oxidored_FMN         PF00724.15   341 seq1074_BIOID50635   -            365   2.3e-90  302.9   0.0   1   1   1.9e-94   2.6e-90  302.7   0.0     1   340     5   343     5   344 0.93 NADH:flavin oxidoreductase / NADH oxidase family
DUF3521              PF12035.3     35 seq1075_BIOID50635   -             39   1.1e-09   37.8   0.2   1   1   1.2e-13   1.6e-09   37.2   0.1     1    35     6    37     6    37 0.96 Protein of unknown function (DUF3521)
Nol1_Nop2_Fmu        PF01189.12   283 seq1076_BIOID50635   -            429  1.3e-104  349.5   0.0   1   1  8.1e-108  1.6e-104  349.1   0.0     1   282   164   426   164   427 0.99 NOL1/NOP2/sun family
NusB                 PF01029.13   134 seq1076_BIOID50635   -            429   6.1e-26   90.8   0.0   1   1   5.1e-29   9.9e-26   90.1   0.0     1   134     5   127     5   127 0.97 NusB family
Methyltransf_26      PF13659.1    117 seq1076_BIOID50635   -            429     8e-11   41.8   0.0   1   1     8e-14   1.6e-10   40.9   0.0     2   116   248   375   247   376 0.90 Methyltransferase domain
Methyltransf_18      PF12847.2    112 seq1076_BIOID50635   -            429     3e-10   40.5   0.0   1   1   2.7e-13   5.4e-10   39.7   0.0     2   112   247   375   246   375 0.84 Methyltransferase domain
Methyltransf_31      PF13847.1    152 seq1076_BIOID50635   -            429   2.2e-09   36.9   0.0   1   1   2.1e-12   4.1e-09   36.0   0.0     2   113   245   380   244   416 0.82 Methyltransferase domain
MTS                  PF05175.9    170 seq1076_BIOID50635   -            429   1.3e-06   27.7   0.0   1   1   1.3e-09   2.5e-06   26.8   0.0    24   151   239   385   229   397 0.86 Methyltransferase small domain
FtsJ                 PF01728.14   181 seq1076_BIOID50635   -            429   8.7e-05   22.4   0.0   1   1   8.9e-08   0.00017   21.4   0.0    19    99   242   323   233   400 0.60 FtsJ-like methyltransferase
Ribosomal_L33        PF00471.15    48 seq1077_BIOID50635   -             55     9e-24   83.3   1.5   1   1   7.4e-28     1e-23   83.2   1.0     1    48     6    53     6    53 0.99 Ribosomal protein L33
Metal_resist         PF13801.1    125 seq1078_BIOID50635   -            141   3.2e-19   69.0   2.9   1   1   2.3e-23   3.2e-19   69.0   2.0     7   122    11   120     5   123 0.84 Heavy-metal resistance
ADH_N                PF08240.7    109 seq1079_BIOID50635   -            339   1.1e-27   95.8   1.0   1   1   6.6e-31   1.8e-27   95.1   0.7     1   109    28   138    28   138 0.96 Alcohol dehydrogenase GroES-like domain
ADH_zinc_N           PF00107.21   130 seq1079_BIOID50635   -            339   1.7e-22   79.2   0.0   1   1   9.7e-26   2.6e-22   78.6   0.0     1   129   179   301   179   302 0.98 Zinc-binding dehydrogenase
ADH_zinc_N_2         PF13602.1    127 seq1079_BIOID50635   -            339   4.4e-08   33.9   0.0   1   1   2.7e-11   7.5e-08   33.2   0.0     1   127   211   335   211   335 0.73 Zinc-binding dehydrogenase
AlaDh_PNT_C          PF01262.16   168 seq1079_BIOID50635   -            339   2.1e-05   24.0   0.0   1   1   1.3e-08   3.6e-05   23.2   0.0    21    74   170   223   161   239 0.89 Alanine dehydrogenase/PNT, C-terminal domain
BMC                  PF00936.14    75 seq1082_BIOID50635   -            219   2.7e-23   81.3   1.0   1   2   5.9e-17   8.1e-13   47.7   0.3     1    64    35   109    35   129 0.94 BMC domain
BMC                  PF00936.14    75 seq1082_BIOID50635   -            219   2.7e-23   81.3   1.0   2   2   4.8e-12   6.5e-08   32.0   0.0    13    64   157   210   147   218 0.84 BMC domain
ABC_tran             PF00005.22   118 seq1083_BIOID50635   -            250   8.6e-11   42.1   0.0   1   1   5.1e-14   3.5e-10   40.1   0.0     1   115    74   180    74   182 0.75 ABC transporter
BPD_transp_1         PF00528.17   185 seq1084_BIOID50635   -            354   2.5e-26   92.2  16.2   1   1   1.8e-30   2.5e-26   92.2  11.2     1   176   163   324   163   332 0.91 Binding-protein-dependent transport system inner membrane component
PTS_EIIC             PF02378.13   321 seq1085_BIOID50635   -            415   2.7e-13   49.3  35.0   1   1     2e-17   2.7e-13   49.3  24.3     2   320    41   347    40   348 0.75 Phosphotransferase system, EIIC
NrfD                 PF03916.9    313 seq1086_BIOID50635   -            392   7.8e-19   68.1  21.9   1   1   1.1e-22   1.5e-18   67.1  15.2     5   302    45   330    41   337 0.80 Polysulphide reductase, NrfD
DUF2877              PF11392.3    111 seq1087_BIOID50635   -            271   2.4e-28   98.4   0.0   1   1   3.7e-32   5.1e-28   97.3   0.0     1   110   158   265   158   266 0.89 Protein of unknown function (DUF2877)
dCMP_cyt_deam_1      PF00383.17   102 seq1088_BIOID50635   -            178   1.7e-27   94.9   0.0   1   1   1.8e-31   2.4e-27   94.4   0.0     3   101    18   116    16   117 0.96 Cytidine and deoxycytidylate deaminase zinc-binding region
YdfZ                 PF14001.1     64 seq1089_BIOID50635   -             67     2e-33  114.3   0.1   1   1   1.6e-37   2.2e-33  114.1   0.1     1    64     2    65     2    65 0.99 YdfZ protein
HTH_IclR             PF09339.5     52 seq1090_BIOID50635   -            315   2.8e-16   58.7   1.8   1   1   2.2e-19   7.6e-16   57.3   1.2     2    52    53   103    52   103 0.97 IclR helix-turn-helix domain
IclR                 PF01614.13   129 seq1090_BIOID50635   -            315   5.2e-13   48.7   0.0   1   1   4.6e-16   1.6e-12   47.1   0.0     6   127   172   295   167   297 0.90 Bacterial transcriptional regulator
Glyco_tranf_2_3      PF13641.1    230 seq1093_BIOID50635   -            441   5.5e-41  140.7   0.0   1   1   2.4e-44   5.5e-41  140.7   0.0     1   230    75   299    75   299 0.96 Glycosyltransferase like family 2
Glycos_transf_2      PF00535.21   169 seq1093_BIOID50635   -            441   2.5e-36  124.7   0.0   1   1   1.7e-39   3.9e-36  124.1   0.0     1   168    78   245    78   246 0.95 Glycosyl transferase family 2
Glyco_trans_2_3      PF13632.1    192 seq1093_BIOID50635   -            441   3.8e-26   91.8  13.0   1   1   1.7e-29   3.8e-26   91.8   9.0     1   177   158   359   158   423 0.72 Glycosyl transferase family group 2
Glyco_transf_21      PF13506.1    174 seq1093_BIOID50635   -            441   7.5e-15   54.5   0.1   1   1   5.1e-18   1.2e-14   53.9   0.1    17   174   141   298   104   298 0.89 Glycosyl transferase family 21
Chitin_synth_2       PF03142.10   527 seq1093_BIOID50635   -            441   2.3e-08   32.7   5.8   1   1   5.1e-10   1.2e-06   27.1   0.0   177   305   131   257    85   261 0.85 Chitin synthase
Glyco_tranf_2_2      PF10111.4    281 seq1093_BIOID50635   -            441   5.1e-08   32.2   0.1   1   1   3.8e-11   8.8e-08   31.4   0.0     1   111    78   178    78   185 0.94 Glycosyltransferase like family 2
DUF1833              PF08875.6    150 seq1095_BIOID50635   -            160     5e-39  132.7   0.0   1   1   4.1e-43   5.6e-39  132.5   0.0     2   150     3   148     2   148 0.98 Domain of unknown function (DUF1833)
DUF830               PF05708.7    158 seq1096_BIOID50635   -            292   2.6e-16   59.8   0.0   1   1   6.9e-20   4.7e-16   59.0   0.0     2   123    83   238    82   255 0.95 Orthopoxvirus protein of unknown function (DUF830)
T4SS                 PF07996.6    195 seq1098_BIOID50635   -            238   8.3e-39  133.3  18.0   1   1   7.4e-43     1e-38  133.0  12.5     1   194    22   222    22   223 0.96 Type IV secretion system proteins
PTS_EIIC             PF02378.13   321 seq1100_BIOID50635   -            648     5e-71  239.0  33.0   1   1   1.1e-74     5e-71  239.0  22.9     2   321    12   300    11   300 0.94 Phosphotransferase system, EIIC
PTS_EIIA_1           PF00358.15   133 seq1100_BIOID50635   -            648   1.6e-52  176.4   0.6   1   1   5.5e-56   2.5e-52  175.8   0.4     4   131   499   626   496   628 0.98 phosphoenolpyruvate-dependent sugar phosphotransferase system, EIIA 1
PTS_EIIB             PF00367.15    35 seq1100_BIOID50635   -            648   1.2e-12   46.6   0.9   1   1   5.3e-16   2.4e-12   45.7   0.7     1    35   393   427   393   427 0.97 phosphotransferase system, EIIB
PRA-CH               PF01502.13    75 seq1102_BIOID50635   -            202   1.4e-33  114.2   0.0   1   1   3.1e-37   2.1e-33  113.6   0.0     1    74    33   106    33   107 0.99 Phosphoribosyl-AMP cyclohydrolase
PRA-PH               PF01503.12    83 seq1102_BIOID50635   -            202   3.6e-15   55.8   0.2   1   1   7.4e-19   5.1e-15   55.4   0.2     2    82   116   201   115   202 0.96 Phosphoribosyl-ATP pyrophosphohydrolase
Lambda_tail_I        PF06805.7     82 seq1103_BIOID50635   -            182   1.6e-14   53.3   0.0   1   1     2e-18   2.7e-14   52.6   0.0    25    82     2    64     1    64 0.98 Bacteriophage lambda tail assembly protein I
Lysis_S              PF04971.7     68 seq1104_BIOID50635   -             71   1.4e-47  159.0   0.5   1   1   1.2e-51   1.6e-47  158.9   0.3     1    68     4    71     4    71 1.00 Lysis protein S
SIS                  PF01380.17   131 seq1108_BIOID50635   -            335   4.7e-34  116.6   0.1   1   1   1.6e-37   1.1e-33  115.5   0.0     2   131    53   184    52   184 0.97 SIS domain
CBS                  PF00571.23    57 seq1108_BIOID50635   -            335   3.6e-14   52.0   3.5   1   2   2.5e-09   1.7e-05   24.2   0.3     1    54   213   268   213   270 0.96 CBS domain
CBS                  PF00571.23    57 seq1108_BIOID50635   -            335   3.6e-14   52.0   3.5   2   2   5.6e-10   3.8e-06   26.3   0.4     2    54   281   332   280   334 0.96 CBS domain
DUF2594              PF10769.4     74 seq1111_BIOID50635   -             74   1.4e-42  143.4   2.3   1   1   1.1e-46   1.6e-42  143.3   1.6     1    74     1    74     1    74 1.00 Protein of unknown function (DUF2594)
FtsX                 PF02687.16   121 seq1112_BIOID50635   -            357   3.2e-12   46.1  12.8   1   1     4e-16   5.5e-12   45.3   6.7     2   116   232   346   230   353 0.81 FtsX-like permease family
DUF2545              PF10810.3     80 seq1113_BIOID50635   -             80   1.3e-49  166.3  14.0   1   1     1e-53   1.4e-49  166.2   9.7     1    80     1    80     1    80 1.00 Protein of unknown function (DUF2545)
TruD                 PF01142.13   378 seq1114_BIOID50635   -            349  1.5e-106  356.1   0.3   1   1  7.5e-110    1e-105  353.4   0.2     5   378     3   337     1   337 0.96 tRNA pseudouridine synthase D (TruD)
CinA                 PF02464.12   155 seq1116_BIOID50635   -            166   1.1e-61  206.7   2.5   1   1     9e-66   1.2e-61  206.5   1.7     3   153     9   160     7   162 0.98 Competence-damaged protein
GyrI-like            PF06445.10   155 seq1117_BIOID50635   -            289   5.4e-24   84.8   0.0   1   1   1.5e-27   6.9e-24   84.5   0.0     2   155   127   288   126   288 0.98 GyrI-like small molecule binding domain
HTH_18               PF12833.2     81 seq1117_BIOID50635   -            289   2.3e-20   72.3   2.1   1   1   8.1e-24   3.7e-20   71.7   1.5     1    80    27   105    27   106 0.97 Helix-turn-helix domain
HTH_AraC             PF00165.18    42 seq1117_BIOID50635   -            289   2.5e-14   52.4   0.1   1   1   1.2e-12   5.3e-09   35.5   0.1     7    42    69   105    66   105 0.92 Bacterial regulatory helix-turn-helix proteins, AraC family
ABC_tran             PF00005.22   118 seq1118_BIOID50635   -            511   2.6e-30  105.0   0.1   1   2   1.5e-21     1e-17   64.4   0.0     1   118    51   169    51   169 0.95 ABC transporter
ABC_tran             PF00005.22   118 seq1118_BIOID50635   -            511   2.6e-30  105.0   0.1   2   2   1.8e-13   1.2e-09   38.4   0.0     3   117   305   431   303   432 0.77 ABC transporter
adh_short            PF00106.20   167 seq1120_BIOID50635   -            263   7.1e-27   94.2   3.4   1   1   1.4e-30   9.8e-27   93.7   2.4     1   165    33   189    33   191 0.85 short chain dehydrogenase
adh_short_C2         PF13561.1    243 seq1120_BIOID50635   -            263   3.7e-25   89.0   0.0   1   1   6.9e-29   4.7e-25   88.6   0.0     5   240    41   259    39   262 0.89 Enoyl-(Acyl carrier protein) reductase
DcuC                 PF03606.10   463 seq1122_BIOID50635   -            455  4.1e-129  430.7  48.6   1   1  3.4e-133  4.6e-129  430.5  33.7     1   462     2   454     2   455 0.98 C4-dicarboxylate anaerobic carrier
DNA_gyraseB          PF00204.20   173 seq1123_BIOID50635   -            804   1.6e-62  209.6   0.0   1   1   9.9e-66   3.4e-62  208.5   0.0     1   173   221   391   221   391 0.99 DNA gyrase B
DNA_gyraseB_C        PF00986.16    65 seq1123_BIOID50635   -            804   1.2e-30  104.9   0.2   1   1   9.3e-34   3.2e-30  103.5   0.1     3    65   731   793   729   793 0.96 DNA gyrase B subunit, carboxyl terminus
Toprim               PF01751.17    88 seq1123_BIOID50635   -            804   1.9e-23   82.0   0.0   1   1   1.7e-26   5.9e-23   80.4   0.0     1    88   419   532   419   532 0.96 Toprim domain
HATPase_c            PF02518.21   111 seq1123_BIOID50635   -            804   6.5e-20   70.8   0.2   1   1   3.9e-23   1.3e-19   69.8   0.1     2   110    32   173    31   174 0.95 Histidine kinase-, DNA gyrase B-, and HSP90-like ATPase
NLPC_P60             PF00877.14   105 seq1124_BIOID50635   -            271   1.2e-33  114.8   0.0   1   1   4.7e-37   3.2e-33  113.5   0.0     1   105   153   263   153   263 0.98 NlpC/P60 family
FAD-oxidase_C        PF02913.14   249 seq1127_BIOID50635   -            499   2.4e-65  220.2   0.0   1   1   4.7e-69   3.2e-65  219.7   0.0     1   248   230   470   230   471 0.99 FAD linked oxidases, C-terminal domain
FAD_binding_4        PF01565.18   139 seq1127_BIOID50635   -            499   1.2e-35  121.9   1.1   1   1   3.3e-39   2.3e-35  120.9   0.2     1   139    56   195    56   195 0.98 FAD binding domain
Metallophos          PF00149.23   201 seq1128_BIOID50635   -            270   2.3e-09   36.8   0.1   1   1   8.9e-13   6.1e-09   35.4   0.0     1   199    49   211    49   213 0.90 Calcineurin-like phosphoesterase
Metallophos_2        PF12850.2    156 seq1128_BIOID50635   -            270   1.3e-08   34.7   0.0   1   1   2.6e-12   1.8e-08   34.2   0.0     2   123    50   215    49   246 0.65 Calcineurin-like phosphoesterase superfamily domain
ACR_tran             PF00873.14  1021 seq1129_BIOID50635   -           1025         0 1227.2  15.0   1   1         0         0 1227.0  10.4     2  1020     4  1008     3  1009 0.99 AcrB/AcrD/AcrF family
MMPL                 PF03176.10   333 seq1129_BIOID50635   -           1025     5e-14   51.6  17.3   1   2   3.7e-12   1.7e-08   33.4   4.1   138   313   327   501   209   521 0.83 MMPL family
MMPL                 PF03176.10   333 seq1129_BIOID50635   -           1025     5e-14   51.6  17.3   2   2   4.7e-09   2.2e-05   23.2   2.4    73   306   785  1012   687  1024 0.76 MMPL family
SecD_SecF            PF02355.11   189 seq1129_BIOID50635   -           1025   6.5e-12   44.9  18.7   1   2   3.7e-10   1.7e-06   27.2   5.6    35   186   336   489   316   492 0.80 Protein export membrane protein
SecD_SecF            PF02355.11   189 seq1129_BIOID50635   -           1025   6.5e-12   44.9  18.7   2   2   7.3e-09   3.3e-05   23.0   2.0    25   183   844  1005   831  1022 0.88 Protein export membrane protein
tRNA-synt_His        PF13393.1    310 seq1130_BIOID50635   -            424   1.8e-48  165.1   0.0   1   1   6.4e-52   2.2e-48  164.7   0.0     1   310    10   312    10   312 0.89 Histidyl-tRNA synthetase
tRNA-synt_2b         PF00587.20   173 seq1130_BIOID50635   -            424   8.2e-29  100.2   0.0   1   1     4e-32   1.4e-28   99.5   0.0     1   168    21   183    21   188 0.94 tRNA synthetase class II core domain (G, H, P, S and T)
HGTP_anticodon       PF03129.15    94 seq1130_BIOID50635   -            424   5.2e-11   42.2   0.0   1   1   3.8e-14   1.3e-10   40.9   0.0     8    92   335   420   329   422 0.83 Anticodon binding domain
Fimbrial             PF00419.15   145 seq1131_BIOID50635   -            171   1.3e-15   57.8   0.1   1   1   1.1e-19   1.5e-15   57.5   0.1     1   145    29   171    27   171 0.87 Fimbrial protein
RdgC                 PF04381.7    301 seq1132_BIOID50635   -            325  3.6e-134  446.3   2.6   1   1  3.1e-138  4.2e-134  446.1   1.8     1   300    24   323    24   324 1.00 Putative exonuclease, RdgC
DUF1327              PF07041.6    113 seq1133_BIOID50635   -            116   4.2e-66  219.8   0.0   1   1   3.4e-70   4.7e-66  219.6   0.0     1   112     1   112     1   113 0.99 Protein of unknown function (DUF1327)
DeoC                 PF01791.4    236 seq1134_BIOID50635   -            291   5.1e-15   55.2   0.0   1   1   5.2e-19   7.1e-15   54.8   0.0     2   235    52   258    51   259 0.85 DeoC/LacD family aldolase
IPPT                 PF01715.12   253 seq1135_BIOID50635   -            316  8.7e-108  359.0   0.0   1   1  1.5e-111    1e-107  358.7   0.0     2   252    45   297    44   298 0.99 IPP transferase
IPT                  PF01745.11   233 seq1135_BIOID50635   -            316   6.5e-07   28.6   0.0   1   1   1.7e-08   0.00012   21.2   0.0     5   100    14   109    10   120 0.80 Isopentenyl transferase
DUF2645              PF10840.3    103 seq1136_BIOID50635   -            104   4.6e-47  158.3   8.5   1   1   3.7e-51     5e-47  158.1   5.9     1   103     1   103     1   103 1.00 Protein of unknown function (DUF2645)
CobA_CobO_BtuR       PF02572.10   172 seq1137_BIOID50635   -            196   1.3e-71  239.5   0.1   1   1   2.4e-75   1.6e-71  239.3   0.0     2   172    27   196    26   196 0.99 ATP:corrinoid adenosyltransferase BtuR/CobO/CobP
Co_AT_N              PF12557.3     24 seq1137_BIOID50635   -            196   2.5e-07   30.2   6.4   1   1   3.7e-11   2.5e-07   30.2   4.5     6    24     3    21     1    21 0.94 Cob(I)alamin adenosyltransferase N terminal
Arabinose_Isome      PF02610.10   359 seq1138_BIOID50635   -            500  7.2e-186  617.2   0.4   1   1  1.2e-189  8.5e-186  616.9   0.3     1   359     1   359     1   359 1.00 L-arabinose isomerase
Arabinose_Iso_C      PF11762.3    115 seq1138_BIOID50635   -            500   4.5e-49  164.7   0.0   1   1   1.3e-52   9.1e-49  163.7   0.0     1   115   362   476   362   476 0.99 L-arabinose isomerase C-terminal domain
EAL                  PF00563.15   236 seq1139_BIOID50635   -            429   1.6e-41  142.2   0.1   1   1   4.8e-45   3.3e-41  141.2   0.0    14   235   199   414   190   415 0.88 EAL domain
BLUF                 PF04940.7     93 seq1139_BIOID50635   -            429   2.6e-27   94.2   0.0   1   1   6.5e-31   4.4e-27   93.5   0.0     1    92    28   119    28   120 0.98 Sensors of blue-light using FAD
DUF2496              PF10689.4     44 seq1140_BIOID50635   -             53   3.5e-24   84.0   2.3   1   1   2.9e-28   3.9e-24   83.8   1.6     1    44     2    45     2    45 0.98 Protein of unknown function (DUF2496)
NUDIX                PF00293.23   135 seq1141_BIOID50635   -            141   1.8e-21   76.0   0.1   1   1   1.6e-25   2.2e-21   75.8   0.0     2   130     3   136     2   140 0.88 NUDIX domain
Phage_cap_P2         PF05125.7    333 seq1143_BIOID50635   -            357    2e-177  588.9   0.7   1   1  1.7e-181  2.3e-177  588.7   0.5     1   333     6   342     6   342 0.99 Phage major capsid protein, P2 family
PP-binding           PF00550.20    67 seq1144_BIOID50635   -             78   2.7e-16   59.4   0.4   1   1   4.4e-20     3e-16   59.3   0.3     1    67     6    73     6    73 0.96 Phosphopantetheine attachment site
DUF1493              PF07377.7    111 seq1144_BIOID50635   -             78   0.00024   21.0   0.4   1   1   4.1e-08   0.00028   20.8   0.3     1    59     1    55     1    62 0.91 Protein of unknown function (DUF1493)
AA_permease_2        PF13520.1    426 seq1146_BIOID50635   -            460   1.4e-79  267.5  39.9   1   1   1.2e-83   1.6e-79  267.2  27.7     1   420     5   441     5   449 0.91 Amino acid permease
DUF2544              PF11245.3    230 seq1148_BIOID50635   -            273  4.2e-113  376.2   3.8   1   1  3.6e-117  4.9e-113  376.0   2.7     1   230    42   273    42   273 0.98 Protein of unknown function (DUF2544)
HPPK                 PF01288.15   127 seq1151_BIOID50635   -            159   2.1e-44  150.2   0.0   1   1   1.8e-48   2.5e-44  149.9   0.0     1   127     5   132     5   132 0.99 7,8-dihydro-6-hydroxymethylpterin-pyrophosphokinase (HPPK)
NAD_binding_10       PF13460.1    183 seq1152_BIOID50635   -            476   4.9e-19   68.9   0.1   1   1   3.3e-22   7.5e-19   68.3   0.0     1   160     5   165     5   193 0.88 NADH(P)-binding
Epimerase            PF01370.16   236 seq1152_BIOID50635   -            476   2.5e-13   49.8   0.0   1   1   5.8e-16   1.3e-12   47.5   0.0     1   121     5   116     5   132 0.89 NAD dependent epimerase/dehydratase family
NmrA                 PF05368.8    233 seq1152_BIOID50635   -            476   3.4e-10   39.4   0.0   1   1   1.8e-13   4.2e-10   39.1   0.0     1   227     5   228     5   303 0.80 NmrA-like family
3Beta_HSD            PF01073.14   280 seq1152_BIOID50635   -            476   7.2e-07   28.0   0.0   1   1   4.7e-10   1.1e-06   27.4   0.0     1   118     6   113     6   124 0.78 3-beta hydroxysteroid dehydrogenase/isomerase family
DUF2867              PF11066.3    149 seq1152_BIOID50635   -            476   2.7e-06   27.0   0.0   1   1   3.3e-09   7.5e-06   25.6   0.0    42   148   358   463   332   463 0.88 Protein of unknown function (DUF2867)
adh_short            PF00106.20   167 seq1152_BIOID50635   -            476   3.6e-06   26.8   0.2   1   1   3.8e-09   8.7e-06   25.6   0.1     3    89     5    78     3   114 0.87 short chain dehydrogenase
OKR_DC_1             PF01276.15   417 seq1155_BIOID50635   -            756  8.1e-191  633.9   0.0   1   1  2.2e-194    1e-190  633.6   0.0     1   416   141   590   141   591 0.99 Orn/Lys/Arg decarboxylase, major domain
OKR_DC_1_C           PF03711.10   137 seq1155_BIOID50635   -            756   3.3e-43  146.9   0.0   1   1   1.5e-46   6.9e-43  145.8   0.0     1   131   616   744   616   748 0.99 Orn/Lys/Arg decarboxylase, C-terminal domain
OKR_DC_1_N           PF03709.10   115 seq1155_BIOID50635   -            756   2.7e-27   94.9   0.1   1   1   1.1e-30     5e-27   94.1   0.0     3   115    19   135    17   135 0.98 Orn/Lys/Arg decarboxylase, N-terminal domain
Bac_luciferase       PF00296.15   307 seq1156_BIOID50635   -            382     3e-69  233.3   0.5   1   1   2.7e-73   3.7e-69  233.0   0.3     1   302    20   339    20   344 0.93 Luciferase-like monooxygenase
BMC                  PF00936.14    75 seq1157_BIOID50635   -            261   8.7e-30  102.1   4.4   1   2   6.2e-17   8.5e-13   47.6   0.3     1    66    69   145    69   152 0.86 BMC domain
BMC                  PF00936.14    75 seq1157_BIOID50635   -            261   8.7e-30  102.1   4.4   2   2   1.9e-19   2.6e-15   55.7   0.2     1    70   175   248   175   255 0.94 BMC domain
MtfA                 PF06167.7    253 seq1159_BIOID50635   -            265   8.3e-75  251.3   0.1   1   1   6.8e-79   9.3e-75  251.1   0.0    12   253     6   243     1   243 0.95 Phosphoenolpyruvate:glucose-phosphotransferase regulator
Arg_repressor        PF01316.16    70 seq1160_BIOID50635   -            156   3.1e-26   90.5   0.1   1   1   7.1e-30   4.9e-26   89.9   0.0     2    69     6    74     5    75 0.97 Arginine repressor, DNA binding domain
Arg_repressor_C      PF02863.13    70 seq1160_BIOID50635   -            156   2.1e-24   84.6   0.1   1   1   5.1e-28   3.5e-24   83.9   0.1     2    69    82   150    81   151 0.96 Arginine repressor, C-terminal domain
SLT                  PF01464.15   121 seq1161_BIOID50635   -            124   2.5e-28   97.9   0.1   1   1     2e-32   2.7e-28   97.7   0.1    11   117     3   115     1   119 0.95 Transglycosylase SLT domain
Amidohydro_4         PF13147.1    304 seq1162_BIOID50635   -            453   2.7e-29  102.9   0.1   1   1     2e-32   6.8e-29  101.6   0.1     1   304    45   389    45   389 0.86 Amidohydrolase
Amidohydro_1         PF01979.15   333 seq1162_BIOID50635   -            453   3.4e-19   69.5   0.0   1   1   1.6e-21   5.5e-18   65.6   0.0     1   332    50   391    50   392 0.76 Amidohydrolase family
Amidohydro_5         PF13594.1     68 seq1162_BIOID50635   -            453   4.2e-17   61.5   0.9   1   1   2.9e-20   9.8e-17   60.4   0.6     1    68    23    88    23    88 0.84 Amidohydrolase
FGGY_N               PF00370.16   245 seq1163_BIOID50635   -            484     4e-90  301.3   0.0   1   1   8.2e-94   5.6e-90  300.8   0.0     1   245     1   240     1   240 0.99 FGGY family of carbohydrate kinases, N-terminal domain
FGGY_C               PF02782.11   197 seq1163_BIOID50635   -            484     1e-33  116.5   1.5   1   1   2.3e-37   1.6e-33  115.9   1.1     1   196   249   435   249   436 0.92 FGGY family of carbohydrate kinases, C-terminal domain
SUI1                 PF01253.17    83 seq1165_BIOID50635   -            108   1.6e-22   78.9   1.9   1   1   1.4e-26   1.9e-22   78.7   1.3     2    82    28   104    27   105 0.95 Translation initiation factor SUI1
Nuc_H_symport        PF03825.11   400 seq1166_BIOID50635   -            425  6.2e-186  617.8  32.5   1   1    1e-189  7.1e-186  617.6  22.6     1   400     1   405     1   405 0.99 Nucleoside H+ symporter
MFS_1                PF07690.11   354 seq1166_BIOID50635   -            425   5.3e-21   74.6  62.9   1   1   2.1e-20   1.4e-16   60.0  30.7     2   353     8   353     7   354 0.76 Major Facilitator Superfamily
MalM                 PF07148.7    136 seq1167_BIOID50635   -            309   2.3e-50  169.4   0.1   1   1   2.5e-54   3.4e-50  168.9   0.0     2   136    78   213    77   213 0.98 Maltose operon periplasmic protein precursor (MalM)
KdgT                 PF03812.8    314 seq1168_BIOID50635   -            329  9.4e-181  599.7  30.6   1   1  7.8e-185  1.1e-180  599.6  21.2     1   314     3   316     3   316 1.00 2-keto-3-deoxygluconate permease
Glycos_transf_2      PF00535.21   169 seq1169_BIOID50635   -            344     1e-35  122.7   0.2   1   1     4e-39   1.8e-35  121.9   0.1     1   130     9   137     9   252 0.93 Glycosyl transferase family 2
Glyco_tranf_2_3      PF13641.1    230 seq1169_BIOID50635   -            344   1.1e-17   64.4   0.1   1   1   3.9e-21   1.8e-17   63.8   0.1     2   136     7   136     6   207 0.86 Glycosyltransferase like family 2
Glyco_tranf_2_2      PF10111.4    281 seq1169_BIOID50635   -            344   6.9e-12   44.9   0.4   1   1   2.9e-15   1.3e-11   44.0   0.0     1   111     9   108     9   119 0.84 Glycosyltransferase like family 2
Pirin                PF02678.11   107 seq1170_BIOID50635   -            231     2e-36  123.9   0.4   1   1   4.5e-40   3.1e-36  123.3   0.3     5   107     7   119     3   119 0.94 Pirin
Cupin_2              PF07883.6     71 seq1170_BIOID50635   -            231   1.8e-07   30.4   0.8   1   1   6.3e-11   4.3e-07   29.2   0.2     5    67    48   114    46   120 0.88 Cupin domain
SDH_alpha            PF03313.10   283 seq1171_BIOID50635   -            454  7.6e-104  346.5   5.6   1   1  1.4e-107  9.8e-104  346.2   3.9     3   282   184   449   182   450 0.96 Serine dehydratase alpha chain
SDH_beta             PF03315.10   158 seq1171_BIOID50635   -            454   8.5e-56  188.2   0.0   1   1   2.2e-59   1.5e-55  187.4   0.0     1   157     3   158     3   159 0.96 Serine dehydratase beta chain
BMC                  PF00936.14    75 seq1172_BIOID50635   -            166   2.3e-21   75.1   1.8   1   1   2.8e-25   3.9e-21   74.4   0.5     1    75     3    79     3    79 0.95 BMC domain
MCPsignal            PF00015.16   213 seq1173_BIOID50635   -            506   6.5e-51  172.7  37.5   1   1     4e-53   1.1e-49  168.7  17.2     5   208   314   503   310   506 0.95 Methyl-accepting chemotaxis protein (MCP) signalling domain
PAS_3                PF08447.6     91 seq1173_BIOID50635   -            506   9.5e-16   57.5   0.0   1   1   6.5e-19   1.8e-15   56.6   0.0     2    89    31   113    30   115 0.95 PAS fold
PAS_9                PF13426.1    104 seq1173_BIOID50635   -            506     4e-14   52.7   0.0   1   1   5.3e-17   1.4e-13   50.9   0.0     6    98    23   114    18   120 0.94 PAS domain
HAMP                 PF00672.20    70 seq1173_BIOID50635   -            506   4.1e-08   33.1  11.2   1   1   3.5e-10   9.6e-07   28.7   0.0     3    61   188   246   186   250 0.91 HAMP domain
PAS                  PF00989.19   113 seq1173_BIOID50635   -            506   4.1e-07   29.6   0.0   1   1   3.6e-10   9.7e-07   28.4   0.0    14   106    21   111    14   114 0.92 PAS fold
Glycos_transf_1      PF00534.15   172 seq1174_BIOID50635   -            359   1.8e-27   95.7   0.0   1   1   1.1e-30     3e-27   95.0   0.0    12   159   175   323   166   335 0.87 Glycosyl transferases group 1
Glyco_transf_4       PF13439.1    177 seq1174_BIOID50635   -            359   6.5e-14   51.9   0.0   1   1   3.9e-17   1.1e-13   51.2   0.0     8   173    10   165     4   167 0.85 Glycosyltransferase Family 4
Glyco_trans_1_4      PF13692.1    135 seq1174_BIOID50635   -            359   2.8e-11   43.5   0.0   1   1   1.3e-13   3.7e-10   39.9   0.0     2   131   181   318   180   321 0.79 Glycosyl transferases group 1
Glyco_trans_4_4      PF13579.1    160 seq1174_BIOID50635   -            359   2.2e-08   34.2   0.0   1   1   4.8e-11   1.3e-07   31.7   0.0     1   159    14   161    14   162 0.73 Glycosyl transferase 4-like domain
Glyco_trans_4_2      PF13477.1    139 seq1174_BIOID50635   -            359     1e-06   28.4   0.2   1   1   6.6e-10   1.8e-06   27.7   0.2     1   116     2   124     2   141 0.81 Glycosyl transferase 4-like
Phage-tail_3         PF13550.1    164 seq1175_BIOID50635   -           1159   3.1e-40  137.5   0.0   1   1   2.6e-43   8.7e-40  136.0   0.0     1   161   330   497   330   500 0.94 Putative phage tail protein
DUF3672              PF12421.3    136 seq1175_BIOID50635   -           1159   3.2e-40  137.3   0.1   1   1   2.8e-43   9.5e-40  135.7   0.0     1   135   977  1117   977  1118 0.89 Fibronectin type III protein
DUF1983              PF09327.6     81 seq1175_BIOID50635   -           1159   2.7e-27   94.4   1.5   1   1   1.9e-30   6.6e-27   93.1   1.1     1    81   873   953   873   953 0.99 Domain of unknown function (DUF1983)
CcmD                 PF04995.9     46 seq1178_BIOID50635   -             69   5.2e-16   57.9   4.7   1   1   6.2e-20   8.5e-16   57.3   3.2     1    45    15    59    15    69 0.98 Heme exporter protein D (CcmD)
Phage_lysozyme       PF00959.14   110 seq1180_BIOID50635   -            177   4.1e-30  104.2   0.0   1   1     4e-34   5.4e-30  103.7   0.0     1   110    48   166    48   166 0.98 Phage lysozyme
Glycos_transf_1      PF00534.15   172 seq1181_BIOID50635   -            359   8.1e-35  119.6   0.0   1   1   7.1e-38   1.6e-34  118.6   0.0    17   172   183   333   174   333 0.95 Glycosyl transferases group 1
Glyco_transf_4       PF13439.1    177 seq1181_BIOID50635   -            359   8.3e-18   64.6   0.0   1   1   5.2e-21   1.2e-17   64.1   0.0    10   176    11   171     6   172 0.89 Glycosyltransferase Family 4
Glyco_trans_4_4      PF13579.1    160 seq1181_BIOID50635   -            359   1.9e-16   60.5   0.0   1   1   1.5e-19   3.3e-16   59.6   0.0     1   159    13   164    13   165 0.87 Glycosyl transferase 4-like domain
Glyco_trans_1_4      PF13692.1    135 seq1181_BIOID50635   -            359   2.3e-15   56.7   0.0   1   1   2.2e-18     5e-15   55.7   0.0    17   130   196   313   181   316 0.78 Glycosyl transferases group 1
Glyco_trans_4_2      PF13477.1    139 seq1181_BIOID50635   -            359   7.3e-09   35.4   0.0   1   1   6.6e-12   1.5e-08   34.4   0.0    14   134    20   136    12   141 0.80 Glycosyl transferase 4-like
Glyco_trans_1_2      PF13524.1     92 seq1181_BIOID50635   -            359   3.6e-08   33.4   0.0   1   1   4.2e-11   9.6e-08   32.0   0.0     5    90   258   347   247   349 0.88 Glycosyl transferases group 1
DUF1440              PF07274.7    136 seq1182_BIOID50635   -            204   3.9e-55  185.4   2.3   1   1   3.4e-59   4.7e-55  185.1   1.6     1   136    26   182    26   182 0.99 Protein of unknown function (DUF1440)
TrbL                 PF04610.9    225 seq1184_BIOID50635   -            359   1.9e-46  158.4  26.5   1   1   1.4e-50   1.9e-46  158.4  18.4     1   222    38   253    38   256 0.94 TrbL/VirB6 plasmid conjugal transfer protein
RecA                 PF00154.16   323 seq1185_BIOID50635   -            358    1e-173  576.7   2.4   1   1  3.5e-177  1.2e-173  576.5   1.7     1   320    14   332    14   335 0.99 recA bacterial DNA recombination protein
KaiC                 PF06745.8    226 seq1185_BIOID50635   -            358     3e-10   39.4   0.2   1   1   3.4e-12   1.2e-08   34.2   0.2     2   173    47   223    46   280 0.68 KaiC
Rad51                PF08423.6    261 seq1185_BIOID50635   -            358   1.3e-09   37.2   0.2   1   1   7.1e-13   2.4e-09   36.3   0.1    19   227    40   233    24   274 0.76 Rad51
AAA_25               PF13481.1    194 seq1185_BIOID50635   -            358   3.3e-08   33.0   0.3   1   1   2.6e-11     9e-08   31.6   0.2    13   174    44   183    33   195 0.74 AAA domain
BPD_transp_1         PF00528.17   185 seq1186_BIOID50635   -            283     2e-19   69.7  14.3   1   1   1.5e-23     2e-19   69.7   9.9    10   183   102   276    94   278 0.82 Binding-protein-dependent transport system inner membrane component
FAD_binding_3        PF01494.14   356 seq1187_BIOID50635   -            391   5.3e-28   97.9   0.0   1   1   2.7e-31   7.5e-28   97.4   0.0     2   345     6   338     5   342 0.80 FAD binding domain
Lycopene_cycl        PF05834.7    374 seq1187_BIOID50635   -            391   8.5e-11   41.2   5.1   1   1   1.2e-10   3.2e-07   29.4   2.4     2   143     8   170     7   201 0.85 Lycopene cyclase protein
DAO                  PF01266.19   358 seq1187_BIOID50635   -            391   5.7e-09   35.2   1.2   1   1   1.6e-09   4.4e-06   25.7   0.2     2    34     8    40     7    91 0.90 FAD dependent oxidoreductase
SE                   PF08491.5    276 seq1187_BIOID50635   -            391     6e-06   25.1   0.0   1   1   4.9e-09   1.4e-05   24.0   0.0   124   217   275   368   238   390 0.87 Squalene epoxidase
HATPase_c            PF02518.21   111 seq1188_BIOID50635   -            552     2e-19   69.2   0.0   1   1   9.7e-23   3.3e-19   68.5   0.0     2   110   429   539   428   540 0.95 Histidine kinase-, DNA gyrase B-, and HSP90-like ATPase
PAS_8                PF13188.1     64 seq1188_BIOID50635   -            552   2.5e-06   27.0   0.0   1   1   3.6e-09   1.2e-05   24.8   0.0     2    49   223   273   222   291 0.73 PAS domain
PAS                  PF00989.19   113 seq1188_BIOID50635   -            552   5.4e-06   26.0   0.0   1   1   4.7e-09   1.6e-05   24.5   0.0     4    64   225   285   222   294 0.88 PAS fold
AA_kinase            PF00696.23   241 seq1189_BIOID50635   -            297   5.8e-25   88.1   0.0   1   1     1e-28   1.4e-24   86.8   0.0     1   239     2   277     2   279 0.79 Amino acid kinase family
ABC_tran             PF00005.22   118 seq1192_BIOID50635   -            233     2e-27   95.7   0.0   1   1   4.9e-31   3.4e-27   95.0   0.0     1   117    49   173    49   174 0.94 ABC transporter
AAA_21               PF13304.1    303 seq1192_BIOID50635   -            233   1.6e-11   44.6   0.1   1   1   5.4e-13   3.7e-09   36.8   0.1     1   299    37   206    37   210 0.74 AAA domain
IMS                  PF00817.15   148 seq1193_BIOID50635   -            422   8.3e-39  132.6   0.0   1   1     6e-42   2.1e-38  131.3   0.0     1   147     5   150     5   151 0.96 impB/mucB/samB family
DUF4113              PF13438.1     75 seq1193_BIOID50635   -            422   1.5e-28   98.3   0.3   1   1   1.9e-31   6.6e-28   96.3   0.0     1    75   347   421   347   421 0.98 Domain of unknown function (DUF4113)
IMS_C                PF11799.3    137 seq1193_BIOID50635   -            422     1e-08   35.5   0.0   1   1   6.1e-12   2.1e-08   34.5   0.0     3   122   214   333   212   344 0.89 impB/mucB/samB family C-terminal
IMS_HHH              PF11798.3     32 seq1193_BIOID50635   -            422   1.3e-07   31.0   0.0   1   1   1.1e-10   3.8e-07   29.6   0.0     4    32   172   200   169   200 0.92 IMS family HHH motif
Porphobil_deam       PF01379.15   215 seq1194_BIOID50635   -            320   4.2e-92  306.7   0.0   1   1   7.6e-96   5.2e-92  306.4   0.0     2   214    13   223    12   224 0.99 Porphobilinogen deaminase, dipyromethane cofactor binding domain
Porphobil_deamC      PF03900.10    74 seq1194_BIOID50635   -            320   1.1e-25   89.3   0.1   1   1   3.2e-29   2.2e-25   88.4   0.1     1    74   232   303   232   303 0.97 Porphobilinogen deaminase, C-terminal domain
TatD_DNase           PF01026.16   255 seq1195_BIOID50635   -            260   9.4e-68  228.0   0.0   1   1   7.9e-72   1.1e-67  227.8   0.0     1   255     6   257     6   257 0.98 TatD related DNase
BPD_transp_1         PF00528.17   185 seq1196_BIOID50635   -            368   3.2e-26   91.8  11.3   1   1   2.4e-30   3.2e-26   91.8   7.8     2   183   175   361   174   363 0.94 Binding-protein-dependent transport system inner membrane component
HTH_36               PF13730.1     55 seq1197_BIOID50635   -            317     3e-11   43.1   0.0   1   1   2.1e-14   9.6e-11   41.5   0.0     5    55    20    70    16    70 0.91 Helix-turn-helix domain
GntR                 PF00392.16    64 seq1197_BIOID50635   -            317   2.3e-05   23.6   0.0   1   1     1e-08   4.8e-05   22.6   0.0    25    60    41    76    35    77 0.95 Bacterial regulatory proteins, gntR family
NLPC_P60             PF00877.14   105 seq1199_BIOID50635   -            269   5.2e-31  106.4   0.0   1   1   1.4e-34   9.3e-31  105.6   0.0     1   105   151   261   151   261 0.98 NlpC/P60 family
Phage-tail_3         PF13550.1    164 seq1200_BIOID50635   -           1022   1.1e-06   28.4   0.0   1   1   1.7e-10   2.3e-06   27.3   0.0    65   161   802   901   742   904 0.81 Putative phage tail protein
DLH                  PF01738.13   218 seq1201_BIOID50635   -            289   1.4e-76  256.4   0.0   1   1   6.4e-80   1.8e-76  256.1   0.0     1   217    60   283    60   284 0.99 Dienelactone hydrolase family
Abhydrolase_5        PF12695.2    142 seq1201_BIOID50635   -            289   3.5e-15   55.8   0.1   1   1   1.9e-18   5.3e-15   55.3   0.0     2   142    77   255    76   255 0.76 Alpha/beta hydrolase family
Abhydrolase_6        PF12697.2    228 seq1201_BIOID50635   -            289   4.7e-12   46.1   1.9   1   1   3.4e-09   9.3e-06   25.5   0.0   163   221   198   260   182   267 0.74 Alpha/beta hydrolase family
BAAT_C               PF08840.6    213 seq1201_BIOID50635   -            289   5.6e-09   35.9   0.1   1   1   5.9e-09   1.6e-05   24.6   0.0   109   175   204   268   191   270 0.82 BAAT / Acyl-CoA thioester hydrolase C terminal
Peptidase_S9         PF00326.16   213 seq1201_BIOID50635   -            289   1.1e-06   27.9   0.0   1   1   1.5e-08   4.2e-05   22.7   0.0   136   210   202   284   186   287 0.79 Prolyl oligopeptidase family
GIY-YIG              PF01541.19    80 seq1202_BIOID50635   -            295   2.9e-05   24.2   0.0   1   1   4.2e-09   5.8e-05   23.2   0.0     2    76    35   104    34   109 0.76 GIY-YIG catalytic domain
CcmE                 PF03100.10   131 seq1203_BIOID50635   -            159   8.4e-51  170.8   0.0   1   1   7.7e-55     1e-50  170.5   0.0     3   131     4   138     2   138 0.97 CcmE
GTP_cyclohydroI      PF01227.17    86 seq1204_BIOID50635   -            282   2.1e-17   62.4   0.0   1   1   1.1e-19   1.5e-15   56.5   0.0     1    83   196   271   196   274 0.97 GTP cyclohydrolase I
Ribonuc_red_sm       PF00268.16   281 seq1205_BIOID50635   -            453   1.5e-29  102.7   2.5   1   2   6.2e-17   8.4e-13   47.8   0.3    13   143   108   235    99   242 0.91 Ribonucleotide reductase, small chain
Ribonuc_red_sm       PF00268.16   281 seq1205_BIOID50635   -            453   1.5e-29  102.7   2.5   2   2   4.1e-19   5.6e-15   54.9   0.1   155   274   277   406   259   413 0.89 Ribonucleotide reductase, small chain
UPF0102              PF02021.12    93 seq1207_BIOID50635   -            131   4.5e-36  122.5   0.1   1   1     4e-40   5.4e-36  122.2   0.0     1    92    22   115    22   116 0.98 Uncharacterised protein family UPF0102
Exo_endo_phos        PF03372.18   251 seq1208_BIOID50635   -            272     2e-26   93.3   0.0   1   1   1.7e-30   2.3e-26   93.0   0.0     1   251     8   263     8   263 0.80 Endonuclease/Exonuclease/phosphatase family
SAICAR_synt          PF01259.13   249 seq1209_BIOID50635   -            240   3.3e-75  252.2   0.0   1   1   2.8e-79   3.8e-75  252.0   0.0     2   247     7   237     6   239 0.98 SAICAR synthetase
DUF2655              PF10848.3     82 seq1212_BIOID50635   -            106   1.4e-57  191.3   1.3   1   1   1.3e-61   1.8e-57  191.0   0.9     1    82     1    82     1    82 1.00 Protein of unknown function (DUF2655)
Peripla_BP_3         PF13377.1    160 seq1213_BIOID50635   -            363   7.9e-34  116.8   0.2   1   1   8.6e-37   2.9e-33  115.0   0.0     1   160   174   332   174   332 0.90 Periplasmic binding protein-like domain
Peripla_BP_1         PF00532.16   279 seq1213_BIOID50635   -            363   2.6e-23   82.5   0.3   1   1   1.1e-26   3.6e-23   82.0   0.2    18   278    81   329    79   330 0.91 Periplasmic binding proteins and sugar binding domain of LacI family
LacI                 PF00356.16    46 seq1213_BIOID50635   -            363   9.6e-23   79.4   3.6   1   1   5.4e-26   1.8e-22   78.5   1.4     1    46     8    53     8    53 0.99 Bacterial regulatory proteins, lacI family
Peripla_BP_4         PF13407.1    258 seq1213_BIOID50635   -            363   7.6e-16   58.1   0.1   1   1   3.4e-19   1.2e-15   57.5   0.0    15   257    81   314    67   315 0.91 Periplasmic binding protein domain
SpoU_methylase       PF00588.14   142 seq1214_BIOID50635   -            370   7.3e-29  100.3   0.0   1   1   1.6e-32   1.1e-28   99.7   0.0     3   141   224   361   222   362 0.95 SpoU rRNA Methylase family
SpoU_sub_bind        PF08032.7     76 seq1214_BIOID50635   -            370   3.1e-12   46.3   0.0   1   1     1e-15     7e-12   45.2   0.0     2    73   135   206   134   209 0.96 RNA 2'-O ribose methyltransferase substrate binding
DUF3300              PF11737.3    228 seq1215_BIOID50635   -            617     3e-78  262.1   4.9   1   1   2.2e-82     3e-78  262.1   3.4     1   228    73   334    73   334 0.94 Protein of unknown function (DUF3300)
SulA                 PF03846.9    119 seq1217_BIOID50635   -            169   2.2e-63  211.1   4.5   1   1   2.2e-67     3e-63  210.7   3.1     2   118     3   119     2   120 0.99 Cell division inhibitor SulA
Na_Ala_symp          PF01235.12   416 seq1219_BIOID50635   -            476  2.3e-186  619.2  19.7   1   1  1.9e-190  2.6e-186  619.0  13.6     2   415    41   457    40   458 0.99 Sodium:alanine symporter family
Glyco_tranf_2_3      PF13641.1    230 seq1220_BIOID50635   -            303   8.1e-20   71.5   0.0   1   1   2.9e-23     1e-19   71.2   0.0     3   216     3   212     1   222 0.81 Glycosyltransferase like family 2
Glycos_transf_2      PF00535.21   169 seq1220_BIOID50635   -            303   2.7e-18   66.0   0.1   1   1   1.3e-21   4.3e-18   65.4   0.1     2   169     5   172     4   172 0.92 Glycosyl transferase family 2
Glyco_trans_2_3      PF13632.1    192 seq1220_BIOID50635   -            303   8.6e-09   35.2   0.0   1   1   3.1e-12     1e-08   34.9   0.0     2   134    83   219    82   275 0.81 Glycosyl transferase family group 2
Glyco_transf_21      PF13506.1    174 seq1220_BIOID50635   -            303   1.1e-08   34.4   0.0   1   1   5.3e-12   1.8e-08   33.7   0.0    29   166    78   221    67   222 0.83 Glycosyl transferase family 21
OpuAC                PF04069.7    257 seq1221_BIOID50635   -            344   4.2e-56  190.0   3.9   1   1   3.8e-60   5.2e-56  189.7   2.7     2   256    44   326    43   327 0.94 Substrate binding domain of ABC-type glycine betaine transport system
DDE_Tnp_IS1          PF03400.8    131 seq1222_BIOID50635   -            145   1.8e-53  179.9   0.1   1   1   1.6e-57   2.2e-53  179.6   0.0     1   125     2   125     2   130 0.96 IS1 transposase
DcuA_DcuB            PF03605.9    364 seq1223_BIOID50635   -            446    5e-164  545.3  20.1   1   1  4.3e-168  5.9e-164  545.0  13.9     1   364     6   376     6   376 0.98 Anaerobic c4-dicarboxylate membrane transporter
Sugar_tr             PF00083.19   451 seq1225_BIOID50635   -            440   1.2e-35  122.8  33.9   1   2   1.1e-31   7.4e-28   97.2   5.7     2   203    23   232    22   236 0.89 Sugar (and other) transporter
Sugar_tr             PF00083.19   451 seq1225_BIOID50635   -            440   1.2e-35  122.8  33.9   2   2   2.4e-12   1.6e-08   33.4  11.7   242   443   240   439   226   440 0.69 Sugar (and other) transporter
MFS_1                PF07690.11   354 seq1225_BIOID50635   -            440   1.8e-29  102.4  61.0   1   2   4.8e-21   3.3e-17   62.1  18.9     2   239    28   275    27   287 0.71 Major Facilitator Superfamily
MFS_1                PF07690.11   354 seq1225_BIOID50635   -            440   1.8e-29  102.4  61.0   2   2   5.7e-16   3.9e-12   45.4  19.4    27   176   283   435   271   440 0.81 Major Facilitator Superfamily
YfdX                 PF10938.3    155 seq1226_BIOID50635   -            210   1.7e-51  173.8   4.2   1   1   1.3e-55   1.7e-51  173.8   2.9     1   153    54   206    54   208 0.99 YfdX protein
DUF853               PF05872.7    504 seq1227_BIOID50635   -            500    6e-252  836.3   0.3   1   1    4e-255  6.8e-252  836.1   0.2     3   504     5   500     3   500 0.98 Bacterial protein of unknown function (DUF853)
AAA_10               PF12846.2    328 seq1227_BIOID50635   -            500   2.2e-20   73.0   0.0   1   2   2.1e-10   3.5e-07   29.6   0.0     1    47    23    69    23   125 0.94 AAA-like domain
AAA_10               PF12846.2    328 seq1227_BIOID50635   -            500   2.2e-20   73.0   0.0   2   2   5.5e-14   9.3e-11   41.4   0.0   245   307   255   319   220   341 0.79 AAA-like domain
TrwB_AAD_bind        PF10412.4    386 seq1227_BIOID50635   -            500   2.1e-07   29.7   1.9   1   1   3.1e-08   5.4e-05   21.8   0.1    14    56    22    64    14    77 0.93 Type IV secretion-system coupling protein DNA-binding domain
FtsK_SpoIIIE         PF01580.13   205 seq1227_BIOID50635   -            500   6.9e-07   28.8   0.0   1   1     3e-09   5.1e-06   26.0   0.0    35    83    18    63     7    75 0.85 FtsK/SpoIIIE family
DUF87                PF01935.12   229 seq1227_BIOID50635   -            500   2.3e-06   27.4   0.0   1   1   2.5e-09   4.2e-06   26.6   0.0    20   127    20   138    12   234 0.72 Domain of unknown function DUF87
DUF2575              PF10837.3     71 seq1230_BIOID50635   -             72   1.1e-47  159.8   3.1   1   1   8.7e-52   1.2e-47  159.7   2.1     1    71     2    72     2    72 1.00 Protein of unknown function (DUF2575)
Hydrolase_3          PF08282.7    254 seq1232_BIOID50635   -            188     1e-12   48.0   0.0   1   1   3.6e-15     5e-11   42.5   0.0   179   243    94   158    88   167 0.94 haloacid dehalogenase-like hydrolase
Ribonuc_L-PSP        PF01042.16   121 seq1233_BIOID50635   -            131   6.5e-32  109.7   0.0   1   1   5.3e-36   7.3e-32  109.5   0.0     3   120    13   127    11   128 0.95 Endoribonuclease L-PSP
HTH_18               PF12833.2     81 seq1234_BIOID50635   -            350   8.3e-25   86.5   0.4   1   1   1.4e-27   9.9e-24   83.1   0.0     1    79   262   342   262   344 0.96 Helix-turn-helix domain
HTH_AraC             PF00165.18    42 seq1234_BIOID50635   -            350   4.5e-16   57.9   0.0   1   2     1e-10   6.9e-07   28.7   0.0     2    42   250   290   249   290 0.95 Bacterial regulatory helix-turn-helix proteins, AraC family
HTH_AraC             PF00165.18    42 seq1234_BIOID50635   -            350   4.5e-16   57.9   0.0   2   2   1.3e-09     9e-06   25.2   0.0     1    42   301   343   301   343 0.95 Bacterial regulatory helix-turn-helix proteins, AraC family
NiFeSe_Hases         PF00374.14   507 seq1235_BIOID50635   -            567  2.6e-222  738.9   0.0   1   1  2.2e-226  2.9e-222  738.8   0.0     1   507    39   552    39   552 0.98 Nickel-dependent hydrogenase
MetJ                 PF01340.15   104 seq1236_BIOID50635   -            120   1.5e-69  230.1   0.1   1   1   1.3e-73   1.7e-69  229.9   0.1     1   104    17   120    17   120 1.00 Met Apo-repressor, MetJ
DUF466               PF04328.8     65 seq1237_BIOID50635   -             65   2.9e-32  110.1   0.5   1   1   2.3e-36   3.1e-32  110.0   0.3     1    65     1    65     1    65 0.99 Protein of unknown function (DUF466)
ketoacyl-synt        PF00109.21   255 seq1238_BIOID50635   -            406   4.2e-43  147.5   2.7   1   1   1.3e-46   5.9e-43  147.0   1.9     2   255     2   246     1   246 0.87 Beta-ketoacyl synthase, N-terminal domain
Ketoacyl-synt_C      PF02801.17   119 seq1238_BIOID50635   -            406   9.7e-30  102.7   2.0   1   1   5.4e-33   2.4e-29  101.4   0.4     1   119   254   362   254   362 0.96 Beta-ketoacyl synthase, C-terminal domain
Thiolase_N           PF00108.18   264 seq1238_BIOID50635   -            406   6.3e-05   21.9   0.2   1   1   2.8e-08   0.00013   20.9   0.1    68   146   143   223   132   232 0.78 Thiolase, N-terminal domain
HTH_Tnp_1            PF01527.15    76 seq1240_BIOID50635   -             95   1.1e-11   44.3   1.0   1   1     2e-15   1.3e-11   44.1   0.7     1    76     1    76     1    76 0.94 Transposase
HTH_28               PF13518.1     52 seq1240_BIOID50635   -             95   4.6e-05   23.1   0.0   1   1   1.1e-08   7.6e-05   22.4   0.0     1    38    10    48    10    58 0.88 Helix-turn-helix domain
ABM                  PF03992.11    78 seq1241_BIOID50635   -            103     4e-15   55.4   0.1   1   1   3.4e-19   4.6e-15   55.2   0.0     1    77     8    83     8    84 0.95 Antibiotic biosynthesis monooxygenase
TrkA_N               PF02254.13   116 seq1242_BIOID50635   -            458   4.2e-58  194.2   3.5   1   2   5.4e-33   5.3e-30  103.6   0.0     1   108     3   111     3   125 0.92 TrkA-N domain
TrkA_N               PF02254.13   116 seq1242_BIOID50635   -            458   4.2e-58  194.2   3.5   2   2   5.9e-29   5.7e-26   90.6   0.7     1   116   235   350   235   350 0.95 TrkA-N domain
TrkA_C               PF02080.16    71 seq1242_BIOID50635   -            458   1.9e-21   75.3   0.7   1   2   4.7e-13   4.5e-10   38.8   0.0     3    70   157   225   155   226 0.91 TrkA-C domain
TrkA_C               PF02080.16    71 seq1242_BIOID50635   -            458   1.9e-21   75.3   0.7   2   2     2e-11   1.9e-08   33.6   0.2     8    70   390   451   388   452 0.89 TrkA-C domain
F420_oxidored        PF03807.12    96 seq1242_BIOID50635   -            458   1.9e-12   47.2   2.2   1   2   1.5e-07   0.00015   22.0   0.0     1    52     2    49     2    88 0.87 NADP oxidoreductase coenzyme F420-dependent
F420_oxidored        PF03807.12    96 seq1242_BIOID50635   -            458   1.9e-12   47.2   2.2   2   2   1.5e-07   0.00015   22.0   0.3     2    48   235   279   234   355 0.80 NADP oxidoreductase coenzyme F420-dependent
NAD_binding_7        PF13241.1    103 seq1242_BIOID50635   -            458   1.2e-11   44.6   3.0   1   1   7.5e-08   7.3e-05   22.8   0.0     8    82   233   319   228   323 0.75 Putative NAD(P)-binding
Shikimate_DH         PF01488.15   135 seq1242_BIOID50635   -            458   1.4e-11   44.4   0.6   1   1   5.3e-09   5.2e-06   26.4   0.2    12   102   232   332   222   367 0.77 Shikimate / quinate 5-dehydrogenase
AA_permease_2        PF13520.1    426 seq1245_BIOID50635   -            444     2e-40  138.5  55.6   1   1   4.6e-44   3.1e-40  137.8  38.5     1   423     7   420     7   424 0.85 Amino acid permease
AA_permease          PF00324.16   479 seq1245_BIOID50635   -            444   3.8e-22   78.1  47.2   1   1   1.1e-25   7.8e-22   77.1  32.7     8   391    18   377     8   435 0.81 Amino acid permease
MFS_1                PF07690.11   354 seq1246_BIOID50635   -            419   1.6e-27   96.1  65.1   1   2   8.9e-19   1.2e-14   53.7  29.4     3   271    38   291    36   294 0.83 Major Facilitator Superfamily
MFS_1                PF07690.11   354 seq1246_BIOID50635   -            419   1.6e-27   96.1  65.1   2   2   1.9e-16   2.5e-12   46.0  14.1    35   184   268   414   266   418 0.90 Major Facilitator Superfamily
DUF3461              PF11944.3    125 seq1247_BIOID50635   -            128   6.5e-59  197.1   2.9   1   1   5.3e-63   7.2e-59  196.9   2.0     1   125     1   125     1   125 1.00 Protein of unknown function (DUF3461)
Phage_lysis          PF03245.8    125 seq1248_BIOID50635   -            153   5.2e-48  162.0  13.9   1   1   4.4e-52     6e-48  161.8   9.6     1   125    29   153    29   153 0.99 Bacteriophage lysis protein
DUF1161              PF06649.7     52 seq1250_BIOID50635   -            102   1.3e-25   88.9   0.0   1   1   1.2e-29   1.6e-25   88.6   0.0     1    52    27    80    27    80 0.99 Protein of unknown function (DUF1161)
Fimbrial             PF00419.15   145 seq1251_BIOID50635   -            194   8.1e-15   55.1   9.8   1   1   7.4e-19     1e-14   54.8   6.8     2   145    31   194    30   194 0.80 Fimbrial protein
Peptidase_M24        PF00557.19   205 seq1252_BIOID50635   -            361   4.2e-63  212.6   0.1   1   1     8e-67   5.5e-63  212.2   0.0     1   205   134   342   134   342 0.94 Metallopeptidase family M24
Creatinase_N         PF01321.13   131 seq1252_BIOID50635   -            361   2.3e-14   53.9   0.1   1   1   6.5e-18   4.4e-14   53.0   0.1     2   130     4   126     4   127 0.91 Creatinase/Prolidase N-terminal domain
Exo_endo_phos        PF03372.18   251 seq1253_BIOID50635   -            253     1e-25   90.9   0.7   1   1     9e-30   1.2e-25   90.7   0.5     2   251    14   244    13   244 0.78 Endonuclease/Exonuclease/phosphatase family
HTH_1                PF00126.22    60 seq1254_BIOID50635   -            279   2.8e-21   74.8   1.5   1   1   7.6e-25   5.2e-21   74.0   1.0     2    60     4    62     3    62 0.96 Bacterial regulatory helix-turn-helix protein, lysR family
LysR_substrate       PF03466.15   209 seq1254_BIOID50635   -            279   2.3e-15   56.1   0.0   1   1   1.1e-18   7.7e-15   54.4   0.0     5   201    88   270    84   272 0.90 LysR substrate binding domain
DUF1471              PF07338.8     56 seq1255_BIOID50635   -            104     1e-22   79.3   0.2   1   1   1.2e-26   1.6e-22   78.7   0.1     2    56    51   104    50   104 0.97 Protein of unknown function (DUF1471)
LysR_substrate       PF03466.15   209 seq1257_BIOID50635   -            299   3.9e-38  130.5   0.8   1   1   7.7e-42   5.3e-38  130.1   0.6     2   204    98   297    97   299 0.95 LysR substrate binding domain
HTH_1                PF00126.22    60 seq1257_BIOID50635   -            299   4.1e-23   80.7   0.2   1   1   1.2e-26   8.2e-23   79.7   0.2     1    60    14    73    14    73 0.98 Bacterial regulatory helix-turn-helix protein, lysR family
Aldedh               PF00171.17   462 seq1258_BIOID50635   -            505   1.5e-33  115.7   4.0   1   1   4.1e-31   5.7e-27   94.0   1.0    18   298    61   339    40   369 0.84 Aldehyde dehydrogenase family
PLDc_2               PF13091.1    126 seq1259_BIOID50635   -            486   1.1e-32  112.3   0.0   1   2   5.6e-15   2.5e-11   43.2   0.0     1    94   134   242   134   255 0.90 PLD-like domain
PLDc_2               PF13091.1    126 seq1259_BIOID50635   -            486   1.1e-32  112.3   0.0   2   2   3.1e-22   1.4e-18   66.7   0.0     7   113   332   445   326   456 0.88 PLD-like domain
PLDc                 PF00614.17    28 seq1259_BIOID50635   -            486   2.2e-15   55.7   0.0   1   2   2.5e-10   1.1e-06   28.0   0.0     2    28   220   246   219   246 0.93 Phospholipase D Active site motif
PLDc                 PF00614.17    28 seq1259_BIOID50635   -            486   2.2e-15   55.7   0.0   2   2   1.5e-09   6.9e-06   25.5   0.0     2    28   400   426   399   426 0.95 Phospholipase D Active site motif
PLDc_N               PF13396.1     46 seq1259_BIOID50635   -            486   8.2e-06   25.2   6.4   1   1   4.3e-09   1.9e-05   24.0   4.4     2    44    17    59    16    60 0.89 Phospholipase_D-nuclease N-terminal
PgaD                 PF13994.1    138 seq1260_BIOID50635   -            137   6.1e-31  106.6   5.3   1   1   7.7e-35   1.1e-30  105.8   3.7     1   137     4   126     4   127 0.94 PgaD-like protein
LSM                  PF01423.17    68 seq1261_BIOID50635   -            102   7.6e-09   34.8   0.2   1   1   1.1e-12   1.4e-08   33.9   0.1     6    68    17    64    10    64 0.85 LSM domain
SIS_2                PF13580.1    138 seq1262_BIOID50635   -            196   1.2e-31  109.1   1.0   1   1   2.2e-35   1.5e-31  108.8   0.7     3   138    10   144     8   144 0.95 SIS domain
SIS                  PF01380.17   131 seq1262_BIOID50635   -            196   6.2e-07   28.9   0.3   1   1   7.1e-10   4.8e-06   26.0   0.0    49   105   105   164    77   182 0.82 SIS domain
FAD_syn              PF06574.7    158 seq1263_BIOID50635   -            313   8.4e-56  187.8   0.0   1   1   1.7e-59   1.2e-55  187.3   0.0     3   158    13   168    11   168 0.98 FAD synthetase
Flavokinase          PF01687.12   125 seq1263_BIOID50635   -            313   6.5e-40  135.7   0.0   1   1   1.4e-43   9.4e-40  135.2   0.0     1   124   184   307   184   308 0.97 Riboflavin kinase
Sulfatase            PF00884.18   379 seq1264_BIOID50635   -            577   3.9e-48  164.2   6.9   1   1   8.7e-52     6e-48  163.6   4.8     2   308   238   535   237   565 0.93 Sulfatase
DUF1705              PF08019.7    156 seq1264_BIOID50635   -            577     5e-05   22.7   7.5   1   1   7.3e-09     5e-05   22.7   5.2    11   149    59   206    50   211 0.60 Domain of unknown function (DUF1705)
Tagatose_6_P_K       PF08013.6    424 seq1265_BIOID50635   -            426  4.6e-209  694.0   0.0   1   1  3.8e-213  5.2e-209  693.8   0.0     1   423     1   424     1   425 1.00 Tagatose 6 phosphate kinase
Cytochrom_C_asm      PF01578.15   214 seq1266_BIOID50635   -            647   5.9e-55  186.0  19.2   1   1   4.3e-59   5.9e-55  186.0  13.3     1   208    89   296    89   299 0.98 Cytochrome C assembly protein
DUF1266              PF06889.6    172 seq1267_BIOID50635   -            235   4.6e-42  143.6   6.9   1   1   3.9e-46   5.4e-42  143.3   4.8     3   172    40   217    38   217 0.96 Protein of unknown function (DUF1266)
FGGY_N               PF00370.16   245 seq1269_BIOID50635   -            482   4.2e-86  288.1   0.0   1   1   8.2e-90   5.6e-86  287.7   0.0     1   245    15   259    15   259 0.99 FGGY family of carbohydrate kinases, N-terminal domain
FGGY_C               PF02782.11   197 seq1269_BIOID50635   -            482     2e-24   86.2   0.9   1   1   3.1e-27   2.2e-23   82.8   0.6     3   195   269   448   268   450 0.78 FGGY family of carbohydrate kinases, C-terminal domain
Rotamase             PF00639.16    95 seq1272_BIOID50635   -             93   1.1e-22   80.4   0.0   1   1     2e-26   1.4e-22   80.1   0.0     1    93     9    89     9    91 0.96 PPIC-type PPIASE domain
Rotamase_3           PF13616.1    117 seq1272_BIOID50635   -             93   5.6e-20   71.6   0.0   1   1   8.7e-24     6e-20   71.5   0.0    16   115     5    91     1    93 0.93 PPIC-type PPIASE domain
DUF3521              PF12035.3     35 seq1273_BIOID50635   -             55   5.3e-09   35.6   0.1   1   1   6.5e-13   8.9e-09   34.9   0.0     5    35    24    53    24    53 0.98 Protein of unknown function (DUF3521)
Sigma70_r2           PF04542.9     71 seq1274_BIOID50635   -            284   4.6e-19   67.6   0.0   1   1   1.3e-22   9.1e-19   66.7   0.0     1    70    53   122    53   123 0.97 Sigma-70 region 2
Sigma70_r4           PF04545.11    50 seq1274_BIOID50635   -            284   3.6e-18   64.4   1.1   1   1   1.3e-20   9.1e-17   59.9   0.2     1    50   228   280   228   280 0.97 Sigma-70, region 4
Band_7               PF01145.20   179 seq1277_BIOID50635   -            305   2.4e-35  121.9   0.5   1   1   1.7e-39   2.4e-35  121.9   0.3     1   178    21   203    21   204 0.96 SPFH domain / Band 7 family
Peripla_BP_1         PF00532.16   279 seq1278_BIOID50635   -            331   5.4e-31  107.7   0.0   1   1   2.1e-34     7e-31  107.3   0.0     2   259    64   309    63   319 0.93 Periplasmic binding proteins and sugar binding domain of LacI family
Peripla_BP_3         PF13377.1    160 seq1278_BIOID50635   -            331   3.4e-26   92.0   0.1   1   1   9.7e-29   3.3e-25   88.8   0.1     5   159   176   330   172   331 0.84 Periplasmic binding protein-like domain
LacI                 PF00356.16    46 seq1278_BIOID50635   -            331   5.1e-18   64.2   0.0   1   1   3.1e-21   1.1e-17   63.2   0.0     2    46     8    52     7    52 0.98 Bacterial regulatory proteins, lacI family
Peripla_BP_4         PF13407.1    258 seq1278_BIOID50635   -            331   5.7e-12   45.4   0.0   1   1   2.2e-15   7.4e-12   45.0   0.0     1   217    66   275    66   309 0.87 Periplasmic binding protein domain
MacB_PCD             PF12704.2    232 seq1279_BIOID50635   -            414   1.2e-25   90.4   0.2   1   1   1.7e-29   1.2e-25   90.4   0.1    11   229    26   241    21   244 0.83 MacB-like periplasmic core domain
FtsX                 PF02687.16   121 seq1279_BIOID50635   -            414   1.9e-22   79.1  12.5   1   1   3.4e-26   2.3e-22   78.8   4.5     2   121   274   407   273   407 0.98 FtsX-like permease family
Ribul_P_3_epim       PF00834.14   201 seq1280_BIOID50635   -            247   4.2e-35  120.5   0.0   1   1     4e-39   5.5e-35  120.1   0.0     4   200    24   229    21   230 0.90 Ribulose-phosphate 3 epimerase family
ABC_tran             PF00005.22   118 seq1281_BIOID50635   -            251   3.4e-21   75.6   0.0   1   1   8.5e-25   5.8e-21   74.9   0.0     1   118    44   149    44   149 0.90 ABC transporter
AAA_21               PF13304.1    303 seq1281_BIOID50635   -            251   2.8e-10   40.5   0.0   1   1   4.8e-11   3.3e-07   30.4   0.0     4   302    35   184    32   186 0.87 AAA domain
NTP_transf_3         PF12804.2    179 seq1283_BIOID50635   -            194   4.4e-42  144.1   0.1   1   1   3.6e-46   4.9e-42  143.9   0.1     1   179     9   187     9   187 0.89 MobA-like NTP transferase domain
2OG-FeII_Oxy_3       PF13640.1    100 seq1284_BIOID50635   -            225   5.7e-13   49.1   0.1   1   1   2.2e-16     1e-12   48.3   0.1     3    99    84   175    83   176 0.91 2OG-Fe(II) oxygenase superfamily
2OG-FeII_Oxy         PF03171.15    99 seq1284_BIOID50635   -            225   8.3e-06   25.9   0.0   1   1   3.1e-09   1.4e-05   25.1   0.0     6    98    83   176    79   177 0.88 2OG-Fe(II) oxygenase superfamily
2OG-FeII_Oxy_4       PF13661.1     70 seq1284_BIOID50635   -            225     6e-05   22.4   0.2   1   1   2.6e-08   0.00012   21.5   0.1    14    69    83   140    71   141 0.88 2OG-Fe(II) oxygenase superfamily
SirA                 PF01206.12    70 seq1286_BIOID50635   -             77   2.7e-20   71.6   0.0   1   1   2.2e-24   2.9e-20   71.5   0.0     2    70     9    77     8    77 0.98 SirA-like protein
Glyco_hydro_53       PF07745.8    332 seq1289_BIOID50635   -            400  8.2e-121  402.7   1.6   1   1  6.8e-125  9.3e-121  402.5   1.1     1   332    40   399    40   399 0.98 Glycosyl hydrolase family 53
Isochorismatase      PF00857.15   174 seq1290_BIOID50635   -            231   8.9e-42  142.8   0.0   1   1     9e-46   1.2e-41  142.3   0.0     1   173    19   216    19   217 0.96 Isochorismatase family
Curlin_rpt           PF07012.7     34 seq1294_BIOID50635   -            160   8.3e-22   76.5  32.2   1   3   1.1e-15   1.5e-11   43.7   0.8     1    34    62    95    62    95 0.99 Curlin associated repeat
Curlin_rpt           PF07012.7     34 seq1294_BIOID50635   -            160   8.3e-22   76.5  32.2   2   3   2.3e-09   3.2e-05   23.4   2.1     9    32    92   115    91   116 0.95 Curlin associated repeat
Curlin_rpt           PF07012.7     34 seq1294_BIOID50635   -            160   8.3e-22   76.5  32.2   3   3   7.8e-12   1.1e-07   31.3   4.2     1    34   106   139   106   139 0.98 Curlin associated repeat
DegT_DnrJ_EryC1      PF01041.12   363 seq1295_BIOID50635   -            385  8.1e-133  442.8   0.1   1   1  3.4e-136  9.2e-133  442.6   0.1     3   363    18   380    16   380 0.98 DegT/DnrJ/EryC1/StrS aminotransferase family
Aminotran_1_2        PF00155.16   363 seq1295_BIOID50635   -            385   1.3e-09   37.3   0.1   1   1   1.2e-12   3.4e-09   36.0   0.0    46   197    41   170    24   216 0.89 Aminotransferase class I and II
Cys_Met_Meta_PP      PF01053.15   386 seq1295_BIOID50635   -            385   2.8e-08   32.3   0.1   1   1   1.5e-11     4e-08   31.8   0.1    54   193    38   176    36   251 0.81 Cys/Met metabolism PLP-dependent enzyme
Beta_elim_lyase      PF01212.16   290 seq1295_BIOID50635   -            385     6e-07   28.7   0.0   1   1   3.7e-10     1e-06   28.0   0.0    29   243    39   256    32   302 0.72 Beta-eliminating lyase
Aminotran_5          PF00266.14   371 seq1295_BIOID50635   -            385   2.1e-06   26.5   0.2   1   1   1.1e-09   2.9e-06   26.1   0.1    55   297    48   283    41   326 0.81 Aminotransferase class-V
Gate                 PF07670.9    109 seq1296_BIOID50635   -            231   9.6e-12   44.6   2.8   1   1     7e-16   9.6e-12   44.6   2.0     2    93    88   185    87   211 0.74 Nucleoside recognition
MFS_1                PF07690.11   354 seq1298_BIOID50635   -            397   3.9e-18   65.2  48.8   1   1   2.9e-22   3.9e-18   65.2  33.8     1   351    18   354    18   357 0.77 Major Facilitator Superfamily
DUF830               PF05708.7    158 seq1299_BIOID50635   -            202   4.1e-45  153.4   0.0   1   1   3.4e-49   4.6e-45  153.3   0.0     2   157    21   193    20   194 0.98 Orthopoxvirus protein of unknown function (DUF830)
MOSC                 PF03473.12   133 seq1300_BIOID50635   -            224   3.1e-27   94.5   0.0   1   1   6.2e-31   4.2e-27   94.1   0.0     2   132    38   161    37   162 0.97 MOSC domain
3-alpha              PF03475.9     47 seq1300_BIOID50635   -            224   1.7e-16   59.5   0.1   1   1   4.6e-20   3.1e-16   58.6   0.0     1    47   168   214   168   214 0.97 3-alpha domain
UPF0027              PF01139.12   420 seq1301_BIOID50635   -            408  4.5e-134  447.4   0.2   1   1  3.7e-138  5.1e-134  447.3   0.1     2   420    10   408     9   408 0.93 Uncharacterized protein family UPF0027
MMR_HSR1             PF01926.18   114 seq1302_BIOID50635   -            426   3.4e-21   75.2   0.1   1   1   3.3e-24   9.1e-21   73.8   0.1     2   114   200   318   199   318 0.83 50S ribosome-binding GTPase
GTP-bdg_N            PF13167.1     95 seq1302_BIOID50635   -            426   1.6e-15   56.9   0.0   1   1   1.4e-18   3.8e-15   55.6   0.0     8    95    25   112    18   112 0.96 GTP-binding GTPase N-terminal
FeoB_N               PF02421.13   189 seq1302_BIOID50635   -            426     1e-08   34.5   0.1   1   1   7.5e-12   2.1e-08   33.5   0.0     2   168   199   369   198   390 0.81 Ferrous iron transport protein B
Arf                  PF00025.16   175 seq1302_BIOID50635   -            426   1.2e-05   24.4   0.6   1   1   2.8e-08   7.6e-05   21.9   0.4    19   132   202   326   190   360 0.79 ADP-ribosylation factor family
HSP70                PF00012.15   602 seq1303_BIOID50635   -            450   1.1e-24   86.2   0.0   1   2   6.7e-19   9.2e-15   53.4   0.0     2   207     3   228     2   259 0.77 Hsp70 protein
HSP70                PF00012.15   602 seq1303_BIOID50635   -            450   1.1e-24   86.2   0.0   2   2   8.8e-12   1.2e-07   29.9   0.0   250   352   329   423   305   448 0.80 Hsp70 protein
T6SS-SciN            PF12790.2    142 seq1304_BIOID50635   -            174   7.4e-33  113.0   0.0   1   1   6.2e-37   8.5e-33  112.8   0.0     1   142    13   167    13   167 0.98 Type VI secretion lipoprotein
BPD_transp_2         PF02653.11   267 seq1306_BIOID50635   -            342   1.8e-44  151.5  42.9   1   1   1.9e-48   2.6e-44  151.1  29.8     5   267    40   301    36   301 0.96 Branched-chain amino acid transport system / permease component
FAD_binding_4        PF01565.18   139 seq1308_BIOID50635   -            350   8.1e-16   57.6   0.0   1   1   1.1e-19   1.5e-15   56.7   0.0    16   138    14   136     4   137 0.91 FAD binding domain
Molybdopterin        PF00384.17   432 seq1309_BIOID50635   -            808   6.6e-96  321.5   0.0   1   1   1.8e-99   8.2e-96  321.2   0.0     1   432   111   566   111   566 0.92 Molybdopterin oxidoreductase
Molydop_binding      PF01568.16   109 seq1309_BIOID50635   -            808   1.1e-27   95.8   0.0   1   1   5.8e-31   2.6e-27   94.6   0.0     1   107   687   800   687   802 0.96 Molydopterin dinucleotide binding domain
Molybdop_Fe4S4       PF04879.11    55 seq1309_BIOID50635   -            808   1.2e-14   53.6   1.0   1   1   4.8e-18   2.2e-14   52.8   0.7     1    55    49   108    49   108 0.97 Molybdopterin oxidoreductase Fe4S4 domain
NTPase_I-T           PF01931.13   168 seq1310_BIOID50635   -            173   2.9e-65  218.9   0.0   1   1   2.4e-69   3.3e-65  218.8   0.0     1   166    10   171    10   173 0.99 Protein of unknown function DUF84
Glyco_transf_8       PF01501.15   250 seq1311_BIOID50635   -            339   8.6e-53  179.0   2.0   1   1   1.7e-56   1.1e-52  178.7   1.4     2   250    31   277    30   277 0.97 Glycosyl transferase family 8
Glyco_transf_8C      PF08437.5     57 seq1311_BIOID50635   -            339   4.4e-24   84.1   3.9   1   1   2.1e-27   1.4e-23   82.5   2.7     1    57   280   336   280   336 1.00 Glycosyl transferase family 8 C-terminal
Phage_AlpA           PF05930.7     51 seq1312_BIOID50635   -             64   6.2e-10   38.5   0.0   1   1   5.7e-14   7.7e-10   38.2   0.0    26    51     9    34     1    34 0.92 Prophage CP4-57 regulatory protein (AlpA)
DUF3442              PF11924.3    280 seq1313_BIOID50635   -            816  7.4e-101  337.2   3.1   1   1  1.1e-104  7.4e-101  337.2   2.2     3   280   150   428   148   428 0.99 Protein of unknown function (DUF3442)
Big_1                PF02369.11   100 seq1313_BIOID50635   -            816   4.7e-17   61.6  21.1   1   1   1.2e-15     8e-12   44.8   3.8     2    74   749   816   744   816 0.89 Bacterial Ig-like domain (group 1)
adh_short            PF00106.20   167 seq1314_BIOID50635   -            240   5.3e-16   58.8   0.2   1   1   1.6e-19   7.2e-16   58.4   0.1     3   166     9   170     8   171 0.87 short chain dehydrogenase
adh_short_C2         PF13561.1    243 seq1314_BIOID50635   -            240   2.1e-07   30.9   0.0   1   1   5.8e-11   2.6e-07   30.5   0.0     8   192    18   193    13   238 0.71 Enoyl-(Acyl carrier protein) reductase
KR                   PF08659.5    181 seq1314_BIOID50635   -            240   3.8e-07   29.8   0.5   1   1   1.6e-10   7.1e-07   28.9   0.4     4   172    10   175     8   184 0.84 KR domain
AAA_5                PF07728.9    139 seq1316_BIOID50635   -            384   6.5e-38  129.4   0.0   1   1     8e-42   1.1e-37  128.7   0.0     2   139   101   242   100   242 0.98 AAA domain (dynein-related subfamily)
NADHdh               PF00146.16   311 seq1317_BIOID50635   -            325  5.5e-124  413.1  15.7   1   1  4.7e-128  6.4e-124  412.9  10.9     2   310    14   320    13   321 0.99 NADH dehydrogenase
HEM4                 PF02602.10   231 seq1318_BIOID50635   -            246   1.8e-39  135.2   0.0   1   1   1.5e-43     2e-39  135.0   0.0     2   230    14   242    13   243 0.92 Uroporphyrinogen-III synthase HemD
Glycos_transf_1      PF00534.15   172 seq1319_BIOID50635   -            384   6.5e-33  113.4   0.0   1   1   3.3e-36   1.1e-32  112.6   0.0    15   169   197   351   192   353 0.91 Glycosyl transferases group 1
Glyco_trans_1_4      PF13692.1    135 seq1319_BIOID50635   -            384   1.3e-16   60.8   0.0   1   1     7e-20   2.4e-16   59.9   0.0     5   129   200   334   196   339 0.83 Glycosyl transferases group 1
Glyco_trans_4_2      PF13477.1    139 seq1319_BIOID50635   -            384     4e-12   46.0   1.4   1   1   1.9e-15   6.6e-12   45.3   1.0     1   136     2   154     2   157 0.80 Glycosyl transferase 4-like
Glyco_trans_1_2      PF13524.1     92 seq1319_BIOID50635   -            384   3.7e-07   30.1   0.0   1   1   2.1e-10   7.2e-07   29.2   0.0     2    82   278   360   277   369 0.93 Glycosyl transferases group 1
MerR_1               PF13411.1     69 seq1320_BIOID50635   -            243   5.9e-19   67.4   0.0   1   1   2.3e-22   1.1e-18   66.6   0.0     1    67     4    71     4    73 0.98 MerR HTH family regulatory protein
MerR                 PF00376.18    38 seq1320_BIOID50635   -            243   1.6e-13   49.8   0.0   1   1   6.3e-17   2.9e-13   49.0   0.0     1    38     5    42     5    42 0.98 MerR family regulatory protein
MethyltransfD12      PF02086.10   260 seq1321_BIOID50635   -            269   4.7e-48  163.8   0.0   1   1   3.8e-52   5.2e-48  163.6   0.0     1   245     8   238     8   252 0.91 D12 class N6 adenine-specific DNA methyltransferase
DUF3748              PF12566.3    122 seq1322_BIOID50635   -            416   1.2e-63  212.3   4.0   1   1   2.5e-66   1.1e-62  209.1   2.3     1   122    74   191    74   191 0.99 Protein of unknown function (DUF3748)
ADP_ribosyl_GH       PF03747.9    289 seq1324_BIOID50635   -            334   7.8e-62  209.5   2.2   1   1   6.6e-66   9.1e-62  209.3   1.5     1   287     8   303     8   305 0.95 ADP-ribosylglycohydrolase
MatE                 PF01554.13   162 seq1325_BIOID50635   -            457   2.3e-73  245.0  36.2   1   2   1.4e-41   1.9e-37  128.2   3.8     1   162    17   177    17   177 0.98 MatE
MatE                 PF01554.13   162 seq1325_BIOID50635   -            457   2.3e-73  245.0  36.2   2   2   3.8e-42   5.2e-38  130.0   8.5     1   162   244   405   244   405 1.00 MatE
DUF3412              PF11892.3    123 seq1326_BIOID50635   -            454   1.8e-57  192.3   0.0   1   1   6.2e-61   4.2e-57  191.1   0.0     2   122   333   453   332   454 0.98 Domain of unknown function (DUF3412)
Lysine_decarbox      PF03641.9    133 seq1326_BIOID50635   -            454   9.5e-34  115.9   0.1   1   1     2e-37   1.4e-33  115.4   0.0     1   133   190   329   190   329 0.95 Possible lysine decarboxylase
MoeA_N               PF03453.12   162 seq1327_BIOID50635   -            411   4.5e-57  191.8   0.0   1   1   1.4e-60   6.2e-57  191.3   0.0     2   162     8   168     7   168 0.99 MoeA N-terminal region (domain I and II)
MoCF_biosynth        PF00994.19   144 seq1327_BIOID50635   -            411   4.3e-31  107.1   0.0   1   1   1.3e-34     6e-31  106.6   0.0     2   143   182   317   181   318 0.95 Probable molybdopterin binding domain
MoeA_C               PF03454.10    72 seq1327_BIOID50635   -            411   1.8e-21   75.7   0.1   1   1   1.2e-24   5.5e-21   74.1   0.0     1    72   332   404   332   404 0.98 MoeA C-terminal region (domain IV)
OmpA_membrane        PF01389.12   183 seq1329_BIOID50635   -            354   9.6e-76  253.2   2.4   1   1   2.8e-79   1.3e-75  252.8   1.7     1   183    31   203    31   203 0.97 OmpA-like transmembrane domain
OMP_b-brl            PF13505.1    176 seq1329_BIOID50635   -            354   1.4e-24   86.8   7.6   1   1   3.1e-28   1.4e-24   86.8   5.2     2   176    16   199    15   199 0.82 Outer membrane protein beta-barrel domain
OmpA                 PF00691.15    97 seq1329_BIOID50635   -            354   8.1e-23   80.5   0.0   1   1   4.4e-26     2e-22   79.2   0.0     1    95   230   325   230   327 0.96 OmpA family
IclR                 PF01614.13   129 seq1330_BIOID50635   -            282   2.1e-44  150.1   0.0   1   1   4.7e-48   3.2e-44  149.6   0.0     2   128   143   268   142   269 0.97 Bacterial transcriptional regulator
HTH_IclR             PF09339.5     52 seq1330_BIOID50635   -            282   1.8e-14   52.9   0.0   1   1   5.2e-18   3.5e-14   51.9   0.0     1    50    25    74    25    76 0.96 IclR helix-turn-helix domain
Epimerase            PF01370.16   236 seq1331_BIOID50635   -            349   2.3e-27   95.8   0.0   1   1     3e-30   8.3e-27   94.0   0.0     1   235    15   246    15   247 0.91 NAD dependent epimerase/dehydratase family
NAD_binding_10       PF13460.1    183 seq1331_BIOID50635   -            349   1.9e-18   67.0   0.0   1   1   9.5e-22   2.6e-18   66.5   0.0     1   151    15   188    15   202 0.85 NADH(P)-binding
3Beta_HSD            PF01073.14   280 seq1331_BIOID50635   -            349   2.3e-18   65.8   0.0   1   1     1e-21   2.8e-18   65.4   0.0     1   271    16   268    16   276 0.89 3-beta hydroxysteroid dehydrogenase/isomerase family
RmlD_sub_bind        PF04321.12   287 seq1331_BIOID50635   -            349   1.1e-10   40.8   0.0   1   1   9.7e-14   2.7e-10   39.5   0.0     1   241    13   274    13   288 0.85 RmlD substrate binding domain
NAD_binding_4        PF07993.7    249 seq1331_BIOID50635   -            349   2.3e-10   39.6   0.0   1   1   3.2e-13   8.7e-10   37.8   0.0    63   200    58   185    17   227 0.79 Male sterility protein
RecX                 PF02631.11   122 seq1332_BIOID50635   -            166   2.1e-32  111.7   0.4   1   1   3.5e-36   4.8e-32  110.6   0.1     6   117    51   162    46   166 0.94 RecX family
SNARE_assoc          PF09335.6    123 seq1333_BIOID50635   -            236   3.2e-27   95.0   6.3   1   1   2.3e-31   3.2e-27   95.0   4.3     1   121    63   180    63   182 0.98 SNARE associated Golgi protein
Toxin_15             PF07906.8    284 seq1335_BIOID50635   -            471     1e-85  287.5   0.1   1   1   7.6e-87   3.5e-83  279.2   0.0    49   284     2   235     1   235 0.99 ShET2 enterotoxin, N-terminal region
Cytochrom_C_asm      PF01578.15   214 seq1336_BIOID50635   -            552   1.2e-49  168.6  22.0   1   1   8.7e-54   1.2e-49  168.6  15.2     1   212    72   279    72   281 0.97 Cytochrome C assembly protein
Xan_ur_permease      PF00860.15   389 seq1337_BIOID50635   -            435   2.9e-98  328.7  32.9   1   1  2.6e-102   3.5e-98  328.5  22.8     2   387    11   396    10   398 0.97 Permease family
Pili_assembly_N      PF00345.15   122 seq1338_BIOID50635   -            246   8.6e-44  148.1   0.0   1   1   3.4e-47   2.4e-43  146.7   0.0     2   122    27   152    26   152 0.93 Gram-negative pili assembly chaperone, N-terminal domain
Pili_assembly_C      PF02753.12    68 seq1338_BIOID50635   -            246   1.3e-19   69.6   0.2   1   1   3.6e-23   2.5e-19   68.7   0.1     1    66   175   242   175   244 0.96 Gram-negative pili assembly chaperone, C-terminal domain
BON                  PF04972.12    64 seq1340_BIOID50635   -            191   2.5e-32  110.3   8.7   1   2   2.7e-19   3.6e-15   55.3   0.8     3    62    53   113    51   115 0.96 BON domain
BON                  PF04972.12    64 seq1340_BIOID50635   -            191   2.5e-32  110.3   8.7   2   2   1.8e-20   2.4e-16   59.1   0.8     1    57   129   184   129   188 0.97 BON domain
OTCace_N             PF02729.16   142 seq1341_BIOID50635   -            311   1.7e-43  147.5   0.1   1   1   4.3e-47   2.9e-43  146.8   0.0     1   141     8   148     8   149 0.95 Aspartate/ornithine carbamoyltransferase, carbamoyl-P binding domain
OTCace               PF00185.19   158 seq1341_BIOID50635   -            311     4e-36  124.1   0.1   1   1   1.1e-39   7.3e-36  123.3   0.1     1   157   154   303   154   304 0.93 Aspartate/ornithine carbamoyltransferase, Asp/Orn binding domain
PCMT                 PF01135.14   210 seq1343_BIOID50635   -            208   2.1e-82  275.6   0.0   1   1   9.1e-86   2.5e-82  275.3   0.0     2   209     5   206     4   207 0.98 Protein-L-isoaspartate(D-aspartate) O-methyltransferase (PCMT)
Methyltransf_18      PF12847.2    112 seq1343_BIOID50635   -            208     3e-08   34.1   0.0   1   1   1.8e-11     5e-08   33.3   0.0     2   108    76   169    75   193 0.82 Methyltransferase domain
Methyltransf_26      PF13659.1    117 seq1343_BIOID50635   -            208   6.9e-07   29.1   0.0   1   1   4.2e-10   1.1e-06   28.4   0.0     2    76    77   147    76   189 0.84 Methyltransferase domain
RrnaAD               PF00398.15   262 seq1343_BIOID50635   -            208     5e-07   28.8   0.0   1   1   2.4e-10   6.6e-07   28.4   0.0    16   116    61   161    54   182 0.81 Ribosomal RNA adenine dimethylase
Methyltransf_31      PF13847.1    152 seq1343_BIOID50635   -            208   1.3e-06   27.9   0.0   1   1   6.9e-10   1.9e-06   27.4   0.0     3    84    75   157    73   201 0.76 Methyltransferase domain
ABC_tran             PF00005.22   118 seq1344_BIOID50635   -            252   3.7e-26   91.7   0.0   1   1   7.8e-30   5.3e-26   91.1   0.0     1   118    52   176    52   176 0.91 ABC transporter
PLDc_2               PF13091.1    126 seq1346_BIOID50635   -            413   5.3e-35  119.8   0.0   1   2   3.9e-15   2.6e-11   43.2   0.0     3   112    26   154    24   165 0.78 PLD-like domain
PLDc_2               PF13091.1    126 seq1346_BIOID50635   -            413   5.3e-35  119.8   0.0   2   2   7.8e-25   5.3e-21   74.5   0.0     2   120   213   334   212   339 0.87 PLD-like domain
PLDc                 PF00614.17    28 seq1346_BIOID50635   -            413   2.3e-11   42.9   0.2   1   1   7.6e-12   5.2e-08   32.3   0.0     3    24   110   131   108   135 0.91 Phospholipase D Active site motif
SopA                 PF13981.1    135 seq1348_BIOID50635   -            431   2.6e-32  111.5   7.0   1   1   1.3e-35   4.5e-32  110.7   4.9     3   135   198   331   196   331 0.97 SopA-like central domain
Pentapeptide_4       PF13599.1     78 seq1348_BIOID50635   -            431   1.6e-17   62.9  19.5   1   1   3.7e-17   1.3e-13   50.4   4.5     6    78    79   154    74   158 0.91 Pentapeptide repeats (9 copies)
Pentapeptide_3       PF13576.1     48 seq1348_BIOID50635   -            431   1.4e-11   43.9  19.6   1   1   1.5e-10   5.1e-07   29.3   0.8     1    39    91   127    91   129 0.96 Pentapeptide repeats (9 copies)
Hpt                  PF01627.18    90 seq1350_BIOID50635   -            890   2.4e-13   49.7   0.0   1   1   5.7e-16   3.9e-12   45.8   0.0     3    83   811   885   809   890 0.89 Hpt domain
HATPase_c            PF02518.21   111 seq1350_BIOID50635   -            890   3.4e-11   42.7   0.0   1   1   1.2e-14   8.5e-11   41.4   0.0     1   109   565   675   565   677 0.94 Histidine kinase-, DNA gyrase B-, and HSP90-like ATPase
PaaB                 PF06243.6     94 seq1352_BIOID50635   -             95   4.3e-35  119.6   0.0   1   1   3.4e-39   4.6e-35  119.5   0.0     3    94     6    95     4    95 0.97 Phenylacetic acid degradation B
EAL                  PF00563.15   236 seq1355_BIOID50635   -            552   1.4e-59  201.3   0.2   1   1   3.1e-63   2.1e-59  200.7   0.2     4   236   273   501   270   501 0.93 EAL domain
CSS-motif            PF12792.2    208 seq1355_BIOID50635   -            552   3.9e-41  140.5   0.4   1   1     1e-44     7e-41  139.7   0.1     3   203    42   242    40   247 0.91 CSS motif domain associated with EAL
MobB                 PF03205.9    140 seq1356_BIOID50635   -            175   1.7e-36  124.8   0.0   1   1   1.5e-40     2e-36  124.6   0.0     1   120     8   129     8   157 0.93 Molybdopterin guanine dinucleotide synthesis protein B
YiaAB                PF05360.9     53 seq1358_BIOID50635   -            117   7.1e-18   63.7  12.7   1   1   5.4e-20   7.4e-16   57.3   3.9     2    51     9    58     8    60 0.95 yiaA/B two helix domain
Nol1_Nop2_Fmu        PF01189.12   283 seq1359_BIOID50635   -            481  3.1e-110  367.9   0.0   1   2   1.2e-30     4e-27   95.2   0.0    12   177    42   210    31   211 0.88 NOL1/NOP2/sun family
Nol1_Nop2_Fmu        PF01189.12   283 seq1359_BIOID50635   -            481  3.1e-110  367.9   0.0   2   2   1.3e-86   4.4e-83  278.7   0.0     9   282   201   480   201   481 0.99 NOL1/NOP2/sun family
Nol1_Nop2_Fmu_2      PF13636.1    102 seq1359_BIOID50635   -            481   6.7e-23   80.5   0.0   1   1   3.4e-26   1.2e-22   79.8   0.0     3   102   368   470   366   470 0.91 pre-rRNA processing and ribosome biogenesis
Methyltransf_26      PF13659.1    117 seq1359_BIOID50635   -            481   1.1e-06   28.5   0.1   1   1   9.3e-10   3.2e-06   27.0   0.0     2   116   121   249   120   250 0.87 Methyltransferase domain
tRNA-synt_1c         PF00749.16   314 seq1360_BIOID50635   -            554  1.6e-124  414.5   0.0   1   1  2.9e-128    2e-124  414.2   0.0     2   313    28   337    27   338 0.99 tRNA synthetases class I (E and Q), catalytic domain
tRNA-synt_1c_C       PF03950.13   174 seq1360_BIOID50635   -            554   1.1e-63  213.8   0.0   1   1   3.5e-67   2.4e-63  212.8   0.0     1   174   340   528   340   528 0.97 tRNA synthetases class I (E and Q), anti-codon binding domain
HTH_Tnp_1            PF01527.15    76 seq1361_BIOID50635   -            111   2.7e-19   68.7   0.8   1   1   4.9e-23   3.3e-19   68.4   0.6     2    75    23   103    22   104 0.90 Transposase
HTH_28               PF13518.1     52 seq1361_BIOID50635   -            111   1.4e-06   28.0   0.5   1   1     4e-10   2.8e-06   27.0   0.0     1    43    32    75    32    79 0.93 Helix-turn-helix domain
Curlin_rpt           PF07012.7     34 seq1362_BIOID50635   -            151   9.8e-29   98.6  29.3   1   3   3.6e-16   4.9e-12   45.2   0.6     1    34    40    74    40    74 0.99 Curlin associated repeat
Curlin_rpt           PF07012.7     34 seq1362_BIOID50635   -            151   9.8e-29   98.6  29.3   2   3   7.7e-17   1.1e-12   47.3   0.3     2    34    86   119    85   119 0.98 Curlin associated repeat
Curlin_rpt           PF07012.7     34 seq1362_BIOID50635   -            151   9.8e-29   98.6  29.3   3   3   1.2e-09   1.7e-05   24.3   3.5     8    34   115   141   114   141 0.95 Curlin associated repeat
DUF159               PF02586.9    208 seq1363_BIOID50635   -            138   7.6e-28   97.3   0.0   1   1   6.1e-32   8.3e-28   97.2   0.0    83   207     1   130     1   131 0.87 Uncharacterised ACR, COG2135
PQQ_2                PF13360.1    238 seq1364_BIOID50635   -            392   1.9e-62  210.6  19.8   1   2   1.6e-56   7.3e-53  179.3   6.8     2   238    78   319    77   319 0.95 PQQ-like domain
PQQ_2                PF13360.1    238 seq1364_BIOID50635   -            392   1.9e-62  210.6  19.8   2   2   4.4e-10     2e-06   27.3   0.2     2    91   302   390   301   392 0.92 PQQ-like domain
YWTD                 PF13570.1     40 seq1364_BIOID50635   -            392   6.6e-39  130.9  18.7   1   3   3.6e-10   1.6e-06   28.0   0.1     1    39    89   137    89   138 0.87 YWTD domain
YWTD                 PF13570.1     40 seq1364_BIOID50635   -            392   6.6e-39  130.9  18.7   2   3   8.4e-10   3.8e-06   26.8   0.0     1    38   139   176   139   178 0.95 YWTD domain
YWTD                 PF13570.1     40 seq1364_BIOID50635   -            392   6.6e-39  130.9  18.7   3   3   6.8e-09   3.1e-05   23.9   0.0     1    40   224   274   224   274 0.79 YWTD domain
PQQ                  PF01011.16    38 seq1364_BIOID50635   -            392   9.8e-34  113.1   2.5   1   3   6.1e-09   2.8e-05   23.3   0.1     1    35    70   104    70   107 0.90 PQQ enzyme repeat
PQQ                  PF01011.16    38 seq1364_BIOID50635   -            392   9.8e-34  113.1   2.5   2   3   1.7e-08   7.8e-05   21.8   0.0     1    37   120   156   120   157 0.94 PQQ enzyme repeat
PQQ                  PF01011.16    38 seq1364_BIOID50635   -            392   9.8e-34  113.1   2.5   3   3   1.4e-09   6.6e-06   25.2   0.0     1    32   256   287   256   292 0.92 PQQ enzyme repeat
PspA_IM30            PF04012.7    221 seq1365_BIOID50635   -            222   6.9e-48  162.8  32.6   1   1     6e-52   8.2e-48  162.5  22.6     1   220     2   217     2   219 0.97 PspA/IM30 family
CoA_transf_3         PF02515.12   191 seq1366_BIOID50635   -            416     3e-43  147.1   0.0   1   1   3.2e-47   4.4e-43  146.6   0.0     1   147    70   215    70   244 0.96 CoA-transferase family III
Glyco_hydro_2_C      PF02836.12   298 seq1368_BIOID50635   -           1024  2.1e-125  417.4   0.0   1   1  8.2e-129  2.8e-125  417.0   0.0     1   297   336   629   336   630 0.98 Glycosyl hydrolases family 2, TIM barrel domain
Bgal_small_N         PF02929.12   276 seq1368_BIOID50635   -           1024   2.4e-91  305.4   0.0   1   1   1.1e-94   3.6e-91  304.8   0.0     5   275   753  1021   749  1022 0.98 Beta galactosidase small chain
Glyco_hydro_2_N      PF02837.13   167 seq1368_BIOID50635   -           1024   4.8e-51  172.5   0.1   1   1   2.7e-54   9.3e-51  171.5   0.0     2   167    50   219    49   219 0.94 Glycosyl hydrolases family 2, sugar binding domain
Glyco_hydro_2        PF00703.16   110 seq1368_BIOID50635   -           1024   7.4e-16   58.4   0.0   1   1     2e-18   6.9e-15   55.3   0.0     2   110   222   334   221   334 0.87 Glycosyl hydrolases family 2
OstA                 PF03968.9    113 seq1370_BIOID50635   -            185   8.9e-33  112.5   2.3   1   1   8.8e-37   1.2e-32  112.0   1.6     1   113    37   149    37   149 0.98 OstA-like protein
DUF876               PF05936.7    425 seq1371_BIOID50635   -            443  6.4e-148  492.5   0.5   1   1  5.3e-152  7.2e-148  492.4   0.3     1   425    20   442    20   442 0.99 Bacterial protein of unknown function (DUF876)
Phage_GPL            PF05926.6    140 seq1372_BIOID50635   -            169   3.5e-54  182.3   0.2   1   1   2.9e-58     4e-54  182.1   0.2     1   140    30   169    30   169 0.99 Phage head completion protein (GPL)
MFS_1                PF07690.11   354 seq1373_BIOID50635   -            394   6.5e-37  126.9  54.8   1   2   8.2e-30   5.6e-26   91.0  17.0     2   188    17   198    16   220 0.87 Major Facilitator Superfamily
MFS_1                PF07690.11   354 seq1373_BIOID50635   -            394   6.5e-37  126.9  54.8   2   2   1.1e-14   7.4e-11   41.2  16.1     3   175   218   387   216   394 0.89 Major Facilitator Superfamily
Sugar_tr             PF00083.19   451 seq1373_BIOID50635   -            394   3.5e-13   48.8  16.6   1   1     5e-17   3.5e-13   48.8  11.5    43   188    39   181    11   184 0.88 Sugar (and other) transporter
LysR_substrate       PF03466.15   209 seq1374_BIOID50635   -            310   2.9e-34  117.8   0.0   1   1   5.6e-38   3.8e-34  117.5   0.0     2   208    92   296    91   297 0.95 LysR substrate binding domain
[truncated: 1,185,838 more chars]
