# Supplementary material for: A domain sequence approach to pangenomics: applications to Escherichia coli
Source: F1000Res. 2013 May 29;1:19. Originally published 2012 Oct 1. [Version 2] doi: 10.12688/f1000research.1-19.v2 (PMC3901455; doi:10.12688/f1000research.1-19.v2)
Supplement: The 347 text files show the results from scanning each of the fasta-files against the Pfam-A database [file f1000research-1-1101-s0002.tgz › Escherichia_coli_MS_117_3_BIOID47231.txt]

#                                                                            --- full sequence --- -------------- this domain -------------   hmm coord   ali coord   env coord
# target name        accession   tlen query name           accession   qlen   E-value  score  bias   #  of  c-Evalue  i-Evalue  score  bias  from    to  from    to  from    to  acc description of target
#------------------- ---------- ----- -------------------- ---------- ----- --------- ------ ----- --- --- --------- --------- ------ ----- ----- ----- ----- ----- ----- ----- ---- ---------------------
PGM_PMM_III          PF02880.11   111 seq1_BIOID47231      -            383   7.2e-31  106.4   0.0   1   1   3.2e-34   1.1e-30  105.8   0.0     1   111   189   300   189   300 0.96 Phosphoglucomutase/phosphomannomutase, alpha/beta/alpha domain III
PGM_PMM_II           PF02879.11   104 seq1_BIOID47231      -            383     3e-22   78.7   0.1   1   1   1.9e-25   6.5e-22   77.7   0.0     1   104    80   185    80   185 0.95 Phosphoglucomutase/phosphomannomutase, alpha/beta/alpha domain II
PGM_PMM_I            PF02878.11   138 seq1_BIOID47231      -            383   9.7e-13   47.6   0.0   1   1   9.7e-16   3.3e-12   45.9   0.0    78   135     3    61     1    64 0.89 Phosphoglucomutase/phosphomannomutase, alpha/beta/alpha domain I
PGM_PMM_IV           PF00408.15    73 seq1_BIOID47231      -            383   2.6e-10   40.0   0.1   1   1   1.5e-13   5.1e-10   39.0   0.0     1    64   305   373   305   382 0.85 Phosphoglucomutase/phosphomannomutase, C-terminal domain
YagB_YeeU_YfjZ       PF06154.6    105 seq2_BIOID47231      -             88   3.6e-41  139.5   0.0   1   1   2.9e-45     4e-41  139.4   0.0    21   104     1    84     1    85 0.98 YagB/YeeU/YfjZ family
RHS                  PF03527.9     41 seq3_BIOID47231      -            259     5e-21   74.0   0.8   1   1   7.2e-25   9.8e-21   73.1   0.6     2    41    12    51    11    51 0.97 RHS protein
MFS_1                PF07690.11   354 seq4_BIOID47231      -            496   1.4e-38  132.5  59.0   1   2   5.9e-29     4e-25   88.1  23.6     2   286    26   288    25   296 0.70 Major Facilitator Superfamily
MFS_1                PF07690.11   354 seq4_BIOID47231      -            496   1.4e-38  132.5  59.0   2   2   4.2e-16   2.9e-12   45.9  15.8     2   175   281   452   279   491 0.79 Major Facilitator Superfamily
Sugar_tr             PF00083.19   451 seq4_BIOID47231      -            496   9.4e-26   90.2  14.7   1   1   1.4e-29   9.4e-26   90.2  10.2     2   197    21   200    20   214 0.91 Sugar (and other) transporter
AP_endonuc_2         PF01261.19   211 seq5_BIOID47231      -            276   8.1e-32  110.1   0.0   1   1   7.5e-36     1e-31  109.7   0.0     1   210    19   225    19   226 0.97 Xylose isomerase-like TIM barrel
DUF986               PF06173.7    149 seq7_BIOID47231      -            152   3.7e-65  218.1   6.4   1   1     3e-69   4.1e-65  218.0   4.4     1   148     4   151     4   152 0.99 Protein of unknown function (DUF986)
DUF457               PF04307.9    157 seq11_BIOID47231     -            173   1.7e-29  102.0  11.3   1   1   1.4e-33     2e-29  101.8   7.8     2   141     5   157     4   172 0.86 Predicted membrane-bound metal-dependent hydrolase (DUF457)
DnaJ                 PF00226.26    64 seq12_BIOID47231     -            171   4.8e-14   51.7   1.3   1   1   9.3e-18   1.3e-13   50.3   0.0     4    56     8    56     5    63 0.93 DnaJ domain
Fumerase             PF05681.9    271 seq13_BIOID47231     -            535   1.5e-91  306.1   0.0   1   1   2.7e-95   1.8e-91  305.8   0.0     2   271    35   315    34   315 0.98 Fumarate hydratase (Fumerase)
Fumerase_C           PF05683.7    206 seq13_BIOID47231     -            535   2.1e-82  275.1   0.0   1   1     6e-86   4.1e-82  274.1   0.0     1   204   319   526   319   528 0.98 Fumarase C-terminus
SprT-like            PF10263.4    157 seq14_BIOID47231     -            165   1.5e-25   89.6   0.7   1   1   2.6e-29   1.8e-25   89.3   0.5     3   154    20   163    18   165 0.86 SprT-like family
LysR_substrate       PF03466.15   209 seq15_BIOID47231     -             81     1e-10   40.9   0.0   1   1   8.5e-15   1.2e-10   40.7   0.0   134   205     5    76     2    80 0.95 LysR substrate binding domain
DTW                  PF03942.10   204 seq16_BIOID47231     -            232     2e-59  200.1   0.0   1   1   1.7e-63   2.4e-59  199.8   0.0     1   202    27   216    27   218 0.97 DTW domain
DDE_Tnp_IS240        PF13610.1    140 seq17_BIOID47231     -            238   1.1e-50  171.1   0.0   1   1   3.3e-54   1.5e-50  170.6   0.0     4   139    79   216    77   217 0.99 DDE domain
rve                  PF00665.21   120 seq17_BIOID47231     -            238   4.5e-11   42.7   0.1   1   1   1.9e-13   8.5e-10   38.6   0.0     9   119    79   186    74   187 0.89 Integrase core domain
DDE_Tnp_IS66         PF03050.9    271 seq17_BIOID47231     -            238   3.3e-10   39.5   0.3   1   1   9.3e-14   4.2e-10   39.1   0.2     5   132    14   148    10   178 0.87 Transposase IS66 family
HMGL-like            PF00682.14   237 seq19_BIOID47231     -            523     3e-91  305.1   3.0   1   1   7.2e-95   4.9e-91  304.4   2.1     1   236    13   251    13   252 0.99 HMGL-like
LeuA_dimer           PF08502.5    133 seq19_BIOID47231     -            523   4.7e-39  133.1   0.3   1   1   1.5e-42     1e-38  132.0   0.2     1   133   369   500   369   500 0.98 LeuA allosteric (dimerisation) domain
PAS                  PF00989.19   113 seq20_BIOID47231     -            228   2.5e-16   59.3   0.0   1   1   5.3e-20   3.6e-16   58.8   0.0     3   109    23   121    21   125 0.94 PAS fold
PAS_8                PF13188.1     64 seq20_BIOID47231     -            228   9.5e-06   25.1   0.0   1   1   4.6e-09   3.1e-05   23.5   0.0     4    41    24    65    22    87 0.75 PAS domain
Phage_antitermQ      PF06530.7    126 seq22_BIOID47231     -            121   4.9e-55  184.3   0.4   1   1   3.9e-59   5.4e-55  184.2   0.3     1   121     1   121     1   121 0.99 Phage antitermination protein Q
MannoseP_isomer      PF01050.13   151 seq23_BIOID47231     -            380   2.1e-71  238.3   0.3   1   1   1.5e-74   6.8e-71  236.6   0.4     1   150   225   374   225   375 0.99 Mannose-6-phosphate isomerase
NTP_transferase      PF00483.18   248 seq23_BIOID47231     -            380   1.7e-38  132.2   0.0   1   1   6.4e-42   2.9e-38  131.4   0.0    96   247     7   197     1   198 0.93 Nucleotidyl transferase
Cupin_2              PF07883.6     71 seq23_BIOID47231     -            380     4e-12   45.3   0.1   1   1   1.8e-15     8e-12   44.3   0.1     3    70   292   359   290   360 0.90 Cupin domain
Tex_N                PF09371.5    193 seq25_BIOID47231     -            773   2.9e-80  268.0   0.4   1   1   1.2e-83   5.5e-80  267.1   0.3     1   192    10   201    10   202 0.99 Tex-like protein N-terminal domain
HHH_3                PF12836.2     65 seq25_BIOID47231     -            773   4.9e-27   93.5   0.0   1   1   2.5e-30   1.1e-26   92.3   0.0     1    65   491   555   491   555 0.99 Helix-hairpin-helix motif
S1                   PF00575.18    74 seq25_BIOID47231     -            773   4.2e-24   84.3   0.6   1   1   1.7e-27   7.8e-24   83.4   0.4     2    74   648   720   647   720 0.98 S1 RNA binding domain
Antibiotic_NAT       PF02522.9    229 seq27_BIOID47231     -            286     3e-78  262.0   0.0   1   1   2.8e-82   3.8e-78  261.7   0.0     1   229    23   265    23   265 0.98 Aminoglycoside 3-N-acetyltransferase
Methyltrans_RNA      PF04452.9    225 seq28_BIOID47231     -            243   9.7e-74  247.1   0.0   1   1     8e-78   1.1e-73  246.9   0.0     3   225    20   237    18   237 0.98 RNA methyltransferase
Acyl_transf_1        PF00698.16   318 seq29_BIOID47231     -            163   4.9e-08   32.5   0.0   1   1   4.4e-12     6e-08   32.2   0.0   148   278     9   140     3   158 0.93 Acyl transferase domain
Barstar              PF01337.13    90 seq30_BIOID47231     -             90   1.7e-19   69.3   0.4   1   1   1.4e-23   1.9e-19   69.1   0.3     1    84     4    82     4    87 0.96 Barstar (barnase inhibitor)
Glyoxalase           PF00903.20   128 seq33_BIOID47231     -            135   3.7e-25   88.2   0.0   1   1   9.3e-29   4.2e-25   88.0   0.0     2   128     3   123     2   123 0.92 Glyoxalase/Bleomycin resistance protein/Dioxygenase superfamily
Glyoxalase_2         PF12681.2    108 seq33_BIOID47231     -            135   3.6e-18   66.0   0.0   1   1   9.1e-22   4.2e-18   65.8   0.0     1   108     8   124     8   124 0.77 Glyoxalase-like domain
Glyoxalase_4         PF13669.1    110 seq33_BIOID47231     -            135   5.7e-09   35.8   0.0   1   1   6.2e-12   2.8e-08   33.6   0.0     2   106     5   108     4   112 0.88 Glyoxalase/Bleomycin resistance protein/Dioxygenase superfamily
N6_N4_Mtase          PF01555.13   231 seq35_BIOID47231     -            227   1.8e-34  119.0   0.0   1   2   4.3e-15     3e-11   43.1   0.0     1   114    21   124    21   138 0.88 DNA methylase
N6_N4_Mtase          PF01555.13   231 seq35_BIOID47231     -            227   1.8e-34  119.0   0.0   2   2   1.2e-24     8e-21   74.4   0.0   169   228   141   200   126   203 0.90 DNA methylase
Aldolase_II          PF00596.16   183 seq36_BIOID47231     -            274   7.2e-30  103.8   0.0   1   1   7.2e-34   9.9e-30  103.4   0.0     2   182    12   238    11   239 0.88 Class II Aldolase and Adducin N-terminal domain
MS_channel           PF00924.13   206 seq37_BIOID47231     -            415   4.4e-74  248.1   0.3   1   1     7e-76   9.6e-72  240.5   0.2     1   205   142   396   142   397 0.99 Mechanosensitive ion channel
DUF997               PF06196.7     80 seq38_BIOID47231     -             80     8e-32  108.4   0.8   1   1   6.4e-36   8.7e-32  108.3   0.6     2    78     7    78     6    80 0.97 Protein of unknown function (DUF997)
EamA                 PF00892.15   126 seq39_BIOID47231     -            321   5.2e-42  142.7  28.5   1   2   1.9e-29   1.3e-25   89.7   5.9     1   124    17   142    17   144 0.98 EamA-like transporter family
EamA                 PF00892.15   126 seq39_BIOID47231     -            321   5.2e-42  142.7  28.5   2   2   5.9e-20     4e-16   59.0   8.3     2   125   170   291   169   292 0.97 EamA-like transporter family
EmrE                 PF13536.1    113 seq39_BIOID47231     -            321   5.2e-10   39.3   6.8   1   1   7.7e-14   5.2e-10   39.3   4.7     3   103    41   141    39   147 0.94 Multidrug resistance efflux transporter
DUF905               PF06006.7     71 seq40_BIOID47231     -             77     7e-37  124.5   0.4   1   1   5.7e-41   7.7e-37  124.3   0.3     2    71     9    77     8    77 0.98 Bacterial protein of unknown function (DUF905)
DAHP_synth_1         PF00793.15   272 seq41_BIOID47231     -            348    1e-102  342.3   0.0   1   1  8.9e-107  1.2e-102  342.1   0.0     8   270    39   336    24   338 0.97 DAHP synthetase I family
Sel1                 PF08238.7     39 seq44_BIOID47231     -            229     3e-18   65.7  15.4   1   4     2e-07    0.0027   18.1   0.4     2    39    36    66    35    66 0.82 Sel1 repeat
Sel1                 PF08238.7     39 seq44_BIOID47231     -            229     3e-18   65.7  15.4   2   4    0.0012        17    6.1   0.0     3    39    69   101    67   101 0.69 Sel1 repeat
Sel1                 PF08238.7     39 seq44_BIOID47231     -            229     3e-18   65.7  15.4   3   4   9.1e-10   1.2e-05   25.6   0.0     2    34   143   172   142   174 0.92 Sel1 repeat
Sel1                 PF08238.7     39 seq44_BIOID47231     -            229     3e-18   65.7  15.4   4   4   4.8e-08   0.00066   20.1   0.1     4    38   182   215   179   216 0.85 Sel1 repeat
DUF1992              PF09350.5     71 seq45_BIOID47231     -            122   1.1e-22   79.5   0.1   1   1   9.3e-27   1.3e-22   79.2   0.1     1    69     7    74     7   100 0.96 Domain of unknown function (DUF1992)
rve                  PF00665.21   120 seq46_BIOID47231     -            272   4.8e-25   87.8   0.0   1   1   2.3e-28     8e-25   87.1   0.0     2   119   106   221   105   222 0.97 Integrase core domain
rve_3                PF13683.1     67 seq46_BIOID47231     -            272   1.4e-17   62.8   0.2   1   1   9.7e-21   3.3e-17   61.6   0.2     2    67   194   260   193   260 0.98 Integrase core domain
rve_2                PF13333.1     52 seq46_BIOID47231     -            272     1e-12   47.7   0.7   1   1   6.5e-16   2.2e-12   46.7   0.5     1    51   212   267   212   267 0.93 Integrase core domain
HTH_21               PF13276.1     60 seq46_BIOID47231     -            272   1.5e-09   37.5   5.4   1   1   1.2e-12   3.9e-09   36.2   3.8     3    59    27    82    23    83 0.89 HTH-like domain
AA_permease_2        PF13520.1    426 seq49_BIOID47231     -            511   1.9e-57  194.5  52.9   1   1   3.5e-61   2.4e-57  194.2  36.6     1   424    13   452    13   457 0.92 Amino acid permease
AA_permease          PF00324.16   479 seq49_BIOID47231     -            511   1.7e-20   72.7  45.6   1   1   3.8e-24   2.6e-20   72.1  31.6    20   462    32   459    15   474 0.76 Amino acid permease
DUF4132              PF13569.1    180 seq50_BIOID47231     -           1264   4.6e-53  179.2   0.0   1   1     2e-56   1.4e-52  177.7   0.0     1   179   988  1173   988  1174 0.96 Domain of unknown function (DUF4132)
WGR                  PF05406.10    81 seq50_BIOID47231     -           1264   2.9e-16   59.0   1.7   1   1   1.3e-19   8.7e-16   57.5   0.6    11    78     4    68     1    71 0.92 WGR domain
GNVR                 PF13807.1     82 seq51_BIOID47231     -            221   2.1e-12   46.4   0.1   1   1   3.1e-16   4.2e-12   45.5   0.0     3    82   137   212   135   212 0.96 G-rich domain on putative tyrosine kinase
PmbA_TldD            PF01523.11   293 seq53_BIOID47231     -            481   4.8e-75  252.4   1.1   1   1   5.3e-79   7.2e-75  251.8   0.8     1   293    34   332    34   332 0.92 Putative modulator of DNA gyrase
DUF1479              PF07350.7    416 seq54_BIOID47231     -            421  1.8e-144  481.1   0.0   1   1  1.6e-148  2.2e-144  480.8   0.0     5   416    16   419     9   419 0.99 Protein of unknown function (DUF1479)
Pantoate_transf      PF02548.10   261 seq55_BIOID47231     -            264  2.2e-108  361.2   0.2   1   1  1.8e-112  2.5e-108  361.0   0.1     2   261     3   260     2   260 0.99 Ketopantoate hydroxymethyltransferase
Lyase_1              PF00206.15   312 seq57_BIOID47231     -            467  1.6e-125  418.3   0.1   1   1  3.4e-129  2.3e-125  417.8   0.1     1   312    12   342    12   342 0.98 Lyase
FumaraseC_C          PF10415.4     55 seq57_BIOID47231     -            467   1.3e-26   92.2   0.7   1   1   5.5e-30   3.8e-26   90.8   0.1     1    54   408   461   408   462 0.98 Fumarase C C-terminus
DUF937               PF06078.6    137 seq58_BIOID47231     -            132   1.8e-19   70.1   5.7   1   1   1.7e-23   2.3e-19   69.8   3.9    41   137     6   107     1   107 0.85 Bacterial protein of unknown function (DUF937)
DUF1311              PF07007.7     95 seq59_BIOID47231     -            162   6.7e-20   70.8   1.9   1   1   6.2e-24   8.5e-20   70.5   1.3     1    95    34   145    34   145 0.85 Protein of unknown function (DUF1311)
CagX                 PF03524.10   215 seq60_BIOID47231     -            271   1.5e-51  174.6   2.4   1   1   1.3e-55   1.8e-51  174.3   1.6     4   214     1   246     1   247 0.89 Conjugal transfer protein
FKBP_C               PF00254.23    94 seq63_BIOID47231     -            259   5.8e-27   93.4   0.0   1   1   1.6e-30   1.1e-26   92.5   0.0     5    94   170   256   167   256 0.96 FKBP-type peptidyl-prolyl cis-trans isomerase
FKBP_N               PF01346.13   124 seq63_BIOID47231     -            259   4.6e-24   84.7   0.0   1   1   8.6e-28   5.9e-24   84.3   0.0    10   124    51   161    43   161 0.93 Domain amino terminal to FKBP-type peptidyl-prolyl isomerase
Aminotran_1_2        PF00155.16   363 seq64_BIOID47231     -            417   1.4e-21   76.7   0.0   1   1     4e-25   5.5e-21   74.8   0.0   126   348   165   391    33   405 0.77 Aminotransferase class I and II
HOK_GEF              PF01848.11    43 seq65_BIOID47231     -             70   3.5e-23   80.5   1.9   1   1   3.2e-27   4.4e-23   80.2   1.3     1    43    24    66    24    66 0.99 Hok/gef family
FCD                  PF07729.7    125 seq66_BIOID47231     -            230   1.6e-19   70.3   1.7   1   1   3.4e-23   1.6e-19   70.3   1.2     3   124   108   226   105   227 0.94 FCD domain
GntR                 PF00392.16    64 seq66_BIOID47231     -            230   2.2e-19   68.5   0.5   1   1   9.5e-23   4.3e-19   67.5   0.3     5    64    18    77    14    77 0.97 Bacterial regulatory proteins, gntR family
Pentapeptide         PF00805.17    40 seq68_BIOID47231     -            430   1.6e-25   87.7  21.5   1   3   1.2e-09   5.3e-06   25.4   0.0     2    39   163   200   162   201 0.92 Pentapeptide repeats (8 copies)
Pentapeptide         PF00805.17    40 seq68_BIOID47231     -            430   1.6e-25   87.7  21.5   2   3   9.2e-12   4.2e-08   32.1   1.1     2    38   268   304   267   306 0.97 Pentapeptide repeats (8 copies)
Pentapeptide         PF00805.17    40 seq68_BIOID47231     -            430   1.6e-25   87.7  21.5   3   3   3.6e-11   1.7e-07   30.2   1.1     8    39   314   345   307   346 0.94 Pentapeptide repeats (8 copies)
Pentapeptide_4       PF13599.1     78 seq68_BIOID47231     -            430   7.1e-18   64.0  31.0   1   1     8e-14   3.6e-10   39.3   1.4     6    75   147   216   145   219 0.92 Pentapeptide repeats (9 copies)
DUF987               PF06174.6     66 seq69_BIOID47231     -             73   2.7e-42  142.0   0.2   1   1   2.2e-46     3e-42  141.8   0.1     1    66     1    66     1    66 0.99 Protein of unknown function (DUF987)
YebF                 PF13995.1     89 seq71_BIOID47231     -            141   1.1e-28   98.9   0.0   1   1   9.7e-33   1.3e-28   98.6   0.0     2    89    49   139    48   139 0.96 YebF-like protein
YkuD                 PF03734.9    146 seq73_BIOID47231     -            319   3.5e-20   72.6   0.0   1   1     9e-24   6.1e-20   71.8   0.0     3   146   102   239   100   239 0.78 L,D-transpeptidase catalytic domain
LysM                 PF01476.15    44 seq73_BIOID47231     -            319   4.1e-07   29.6   0.0   1   1   1.1e-10   7.8e-07   28.7   0.0     2    44    46    90    45    90 0.94 LysM domain
Response_reg         PF00072.19   112 seq74_BIOID47231     -            240   8.4e-25   86.8   0.0   1   1   1.8e-28   1.2e-24   86.3   0.0     1   112    13   122    13   122 0.98 Response regulator receiver domain
Trans_reg_C          PF00486.23    77 seq74_BIOID47231     -            240   3.7e-22   77.9   0.1   1   1   9.6e-26   6.6e-22   77.1   0.0     2    77   157   232   156   232 0.96 Transcriptional regulatory protein, C terminal
Bax1-I               PF01027.15   205 seq80_BIOID47231     -            219   9.5e-40  136.2  32.5   1   1     8e-44   1.1e-39  136.0  22.5     2   205    19   213    18   213 0.86 Inhibitor of apoptosis-promoting Bax1
TrwB_AAD_bind        PF10412.4    386 seq82_BIOID47231     -            717  2.9e-148  493.5   0.0   1   1  1.3e-151  3.5e-148  493.2   0.0     2   386   172   561   171   561 0.99 Type IV secretion-system coupling protein DNA-binding domain
TraD_N               PF12615.3    101 seq82_BIOID47231     -            717   5.2e-34  116.4  11.5   1   1   7.5e-37     2e-33  114.5   7.8     1   101    31   129    31   129 0.99 F sex factor protein N terminal
TraG-D_C             PF12696.2    128 seq82_BIOID47231     -            717   1.1e-18   67.2   0.0   1   1   6.9e-22   1.9e-18   66.4   0.0     1   127   419   541   419   542 0.86 TraM recognition site of TraD and TraG
AAA_10               PF12846.2    328 seq82_BIOID47231     -            717   2.2e-10   40.1   0.0   1   1     8e-12   2.2e-08   33.6   0.0     3   318   187   491   186   498 0.72 AAA-like domain
T4SS-DNA_transf      PF02534.9    469 seq82_BIOID47231     -            717   9.4e-08   30.9   0.0   1   1   9.6e-11   2.6e-07   29.4   0.0   264   361   382   476   198   500 0.83 Type IV secretory system Conjugative DNA transfer
Replicase            PF03090.12   137 seq83_BIOID47231     -            322   1.5e-45  154.3   0.1   1   1     4e-49   2.7e-45  153.4   0.1     2   137    26   159    25   159 0.98 Replicase family
PriCT_1              PF08708.6     72 seq83_BIOID47231     -            322   3.4e-20   71.5   0.2   1   1   1.2e-23   8.2e-20   70.2   0.0     7    72   176   245   172   245 0.97 Primase C terminal 1 (PriCT-1)
Bax1-I               PF01027.15   205 seq84_BIOID47231     -            215   7.4e-12   45.1  30.7   1   1   6.3e-16   8.6e-12   44.9  21.3     7   202     5   203     1   207 0.75 Inhibitor of apoptosis-promoting Bax1
PTS_EIIC             PF02378.13   321 seq87_BIOID47231     -            485   6.8e-42  143.3  31.5   1   1   9.9e-46   6.8e-42  143.3  21.9     3   321   113   396   111   396 0.92 Phosphotransferase system, EIIC
PTS_EIIB             PF00367.15    35 seq87_BIOID47231     -            485   1.5e-16   59.2   0.2   1   1   3.6e-20   2.4e-16   58.5   0.1     1    35     9    43     9    43 0.98 phosphotransferase system, EIIB
DUF1219              PF06755.7    117 seq88_BIOID47231     -            125   1.1e-59  198.9   0.0   1   1   9.2e-64   1.3e-59  198.7   0.0     1   113     1   113     1   122 0.98 Protein of unknown function (DUF1219)
StbA                 PF06406.6    318 seq89_BIOID47231     -             49   2.8e-13   49.4   0.0   1   1   2.2e-17     3e-13   49.2   0.0   277   318     1    42     1    42 0.98 StbA protein
PsiB                 PF06290.6    143 seq91_BIOID47231     -            145   3.5e-71  237.1   0.0   1   1   2.9e-75   3.9e-71  236.9   0.0     1   143     2   144     2   144 0.99 Plasmid SOS inhibition protein (PsiB)
Fer2_BFD             PF04324.10    55 seq96_BIOID47231     -             64   7.6e-14   51.3   0.2   1   1   6.7e-18   9.1e-14   51.1   0.1     1    53     1    52     1    54 0.94 BFD-like [2Fe-2S] binding domain
CbiA                 PF01656.18   195 seq97_BIOID47231     -            214   1.8e-07   30.6   0.1   1   1   3.8e-11   2.6e-07   30.1   0.1     1   145     4   124     4   174 0.78 CobQ/CobB/MinD/ParA nucleotide binding domain
MipZ                 PF09140.6    261 seq97_BIOID47231     -            214   3.2e-06   26.3   2.3   1   1   1.8e-08   0.00012   21.1   0.0    70   133    45   108    25   125 0.84 ATPase MipZ
Oxidored_q1          PF00361.15   270 seq101_BIOID47231    -            328   1.2e-46  159.1  11.4   1   1   8.5e-51   1.2e-46  159.1   7.9    21   268     1   249     1   251 0.92 NADH-Ubiquinone/plastoquinone (complex I), various chains
LPP                  PF04728.8     11 seq102_BIOID47231    -             78   5.8e-11   41.3  16.8   1   2   4.2e-10   5.8e-06   25.7   1.0     1    11    24    34    24    34 0.99 Repeated sequence found in lipoprotein LPP
LPP                  PF04728.8     11 seq102_BIOID47231    -             78   5.8e-11   41.3  16.8   2   2   6.3e-10   8.6e-06   25.1   2.1     1    11    38    48    38    48 0.99 Repeated sequence found in lipoprotein LPP
Hexapep              PF00132.19    36 seq103_BIOID47231    -            184   7.4e-20   69.4   6.7   1   3   8.1e-10   1.1e-05   24.5   0.0     2    36    13    47    12    47 0.96 Bacterial transferase hexapeptide (six repeats)
Hexapep              PF00132.19    36 seq103_BIOID47231    -            184   7.4e-20   69.4   6.7   2   3   1.2e-10   1.6e-06   27.2   0.7     3    33    82   111    80   112 0.94 Bacterial transferase hexapeptide (six repeats)
Hexapep              PF00132.19    36 seq103_BIOID47231    -            184   7.4e-20   69.4   6.7   3   3     9e-12   1.2e-07   30.7   0.6     1    34    97   130    97   132 0.95 Bacterial transferase hexapeptide (six repeats)
Glyco_trans_2_3      PF13632.1    192 seq106_BIOID47231    -            745   9.6e-47  159.0   7.5   1   1   2.3e-49     1e-45  155.7   5.2     2   191   165   382   164   451 0.94 Glycosyl transferase family group 2
Glyco_tranf_2_3      PF13641.1    230 seq106_BIOID47231    -            745   1.2e-42  146.1   0.1   1   1     6e-46   2.7e-42  145.0   0.1     2   228    70   331    69   333 0.91 Glycosyltransferase like family 2
T2SE_Nter            PF05157.10   109 seq106_BIOID47231    -            745   2.5e-18   65.9   3.6   1   1   1.4e-21   6.5e-18   64.6   0.0     3   108   524   628   522   629 0.97 Type II secretion system (T2SS), protein E, N-terminal domain
Pilus_PilP           PF11356.3     87 seq107_BIOID47231    -            150   1.1e-13   51.0   0.7   1   1   1.3e-17   1.8e-13   50.4   0.5    18    86    82   149    42   150 0.91 Type IV pilus biogenesis
Sugar_tr             PF00083.19   451 seq108_BIOID47231    -            491  3.5e-145  483.9  30.3   1   1  5.8e-149    4e-145  483.7  21.0     2   451    14   478    13   478 0.97 Sugar (and other) transporter
MFS_1                PF07690.11   354 seq108_BIOID47231    -            491   1.1e-25   90.1  41.4   1   2   2.2e-20   1.5e-16   60.0   8.4     5   188    29   233    17   258 0.82 Major Facilitator Superfamily
MFS_1                PF07690.11   354 seq108_BIOID47231    -            491   1.1e-25   90.1  41.4   2   2   3.4e-13   2.3e-09   36.3  14.2     2   188   283   476   278   489 0.78 Major Facilitator Superfamily
SSF                  PF00474.12   406 seq119_BIOID47231    -            483  8.8e-143  475.6  29.8   1   1  7.9e-147  1.1e-142  475.3  20.6     1   406    36   432    36   432 1.00 Sodium:solute symporter family
AICARFT_IMPCHas      PF01808.13   315 seq126_BIOID47231    -            529  1.4e-146  487.4   5.0   1   1  2.5e-150  1.7e-146  487.1   3.5     1   315   137   461   137   461 0.99 AICARFT/IMPCHase bienzyme
MGS                  PF02142.17    95 seq126_BIOID47231    -            529   5.7e-32  109.4   0.0   1   1   1.9e-35   1.3e-31  108.2   0.0     1    95    19   132    19   132 0.99 MGS-like domain
Plasmid_stab_B       PF10784.4     72 seq129_BIOID47231    -            138   4.2e-28   96.6   0.1   1   1   4.3e-32   5.9e-28   96.1   0.1     1    72     8    79     8    79 0.99 Plasmid stability protein
CbiA                 PF01656.18   195 seq130_BIOID47231    -            215   1.2e-16   60.5   1.1   1   1     6e-20   4.1e-16   58.8   0.8     1   173     3   159     3   174 0.74 CobQ/CobB/MinD/ParA nucleotide binding domain
MipZ                 PF09140.6    261 seq130_BIOID47231    -            215   3.9e-11   42.4   3.1   1   1   1.4e-12   9.9e-09   34.5   2.2     2   129     2   108     1   131 0.77 ATPase MipZ
DUF1219              PF06755.7    117 seq134_BIOID47231    -             87   6.1e-40  135.2   0.0   1   1   5.1e-44   6.9e-40  135.0   0.0     1    73     1    73     1    81 0.97 Protein of unknown function (DUF1219)
Porin_1              PF00267.16   337 seq139_BIOID47231    -            130   4.9e-27   94.9   1.3   1   1   8.6e-31   5.9e-27   94.7   0.9     1    86    27   114    27   121 0.92 Gram-negative porin
Porin_4              PF13609.1    311 seq139_BIOID47231    -            130   9.6e-07   28.4   1.2   1   1   1.7e-10   1.2e-06   28.1   0.8     6   100    12   114     6   119 0.80 Gram-negative porin
NQR2_RnfD_RnfE       PF03116.10   314 seq140_BIOID47231    -            352  1.4e-121  405.3  15.6   1   1  1.2e-125  1.6e-121  405.2  10.8     3   314     4   350     2   350 0.93 NQR2, RnfD, RnfE family
Fimbrial             PF00419.15   145 seq141_BIOID47231    -            188   6.2e-19   68.5   1.4   1   1   5.5e-23   7.5e-19   68.2   1.0     1   145    31   188    31   188 0.85 Fimbrial protein
FCD                  PF07729.7    125 seq147_BIOID47231    -            229   7.4e-24   84.3   9.5   1   1   1.7e-27   1.1e-23   83.7   6.6     3   123    99   218    97   220 0.94 FCD domain
GntR                 PF00392.16    64 seq147_BIOID47231    -            229   1.6e-14   52.9   0.1   1   1   5.7e-18   3.9e-14   51.7   0.0     3    64     7    68     5    68 0.95 Bacterial regulatory proteins, gntR family
DUF968               PF06147.6    200 seq153_BIOID47231    -            349   4.7e-80  268.1   0.1   1   1   5.5e-84   7.6e-80  267.4   0.0     2   199   130   345   129   346 0.99 Protein of unknown function (DUF968)
NusG                 PF02357.14    92 seq154_BIOID47231    -            184   5.2e-11   42.5   0.0   1   1     6e-15   8.1e-11   41.8   0.0     2    91    17   109    16   110 0.90 Transcription termination factor nusG
TetR_N               PF00440.18    47 seq155_BIOID47231    -            222   2.1e-16   59.1   0.0   1   1   2.6e-20   3.5e-16   58.4   0.0     2    47    44    89    43    89 0.96 Bacterial regulatory proteins, tetR family
DUF932               PF06067.6    239 seq156_BIOID47231    -            273   3.7e-69  232.5   0.0   1   1   3.4e-73   4.6e-69  232.2   0.0     1   239    36   262    36   262 0.99 Domain of unknown function (DUF932)
HlyD_2               PF12700.2    328 seq158_BIOID47231    -            455   3.1e-25   88.9   1.3   1   1   1.2e-28     4e-25   88.5   0.9     9   328   114   416   106   416 0.81 HlyD family secretion protein
HlyD                 PF00529.15   306 seq158_BIOID47231    -            455   8.8e-24   84.2  14.2   1   1   5.1e-27   1.8e-23   83.2   9.8     1   239   126   349   126   376 0.87 HlyD family secretion protein
HlyD_3               PF13437.1    105 seq158_BIOID47231    -            455   1.7e-16   60.3   4.1   1   1   3.5e-14   1.2e-10   41.5   0.4     1   101   237   342   237   347 0.93 HlyD family secretion protein
Biotin_lipoyl_2      PF13533.1     50 seq158_BIOID47231    -            455   7.6e-14   50.9   9.0   1   1   7.6e-17   2.6e-13   49.2   0.3     2    50   127   175   126   175 0.97 Biotin-lipoyl like
PerC                 PF06069.6     90 seq160_BIOID47231    -            164   1.5e-08   34.4   1.1   1   1   1.9e-12   2.6e-08   33.6   0.7     5    56   100   151    96   156 0.93 PerC transcriptional activator
Trp_Tyr_perm         PF03222.8    394 seq162_BIOID47231    -            403  1.3e-143  478.4  30.7   1   1  2.2e-147  1.5e-143  478.2  21.3     2   393     2   390     1   391 0.99 Tryptophan/tyrosine permease family
Aa_trans             PF01490.13   410 seq162_BIOID47231    -            403   7.1e-11   41.1  20.9   1   1     1e-14   7.1e-11   41.1  14.5     6   248     6   236     1   239 0.82 Transmembrane amino acid transporter protein
Esterase             PF00756.15   251 seq163_BIOID47231    -            220   9.8e-16   57.8   0.0   1   1   3.8e-19   5.2e-15   55.4   0.0    21   153     2   140     1   218 0.69 Putative esterase
MerR_1               PF13411.1     69 seq164_BIOID47231    -            141   5.8e-21   73.9   0.5   1   1   2.1e-24   9.7e-21   73.2   0.3     1    67     2    69     2    70 0.95 MerR HTH family regulatory protein
MerR-DNA-bind        PF09278.6     65 seq164_BIOID47231    -            141   1.3e-20   73.4   6.9   1   1   4.3e-24     2e-20   72.8   4.8     1    65    45   110    45   110 0.97 MerR, DNA binding
MerR                 PF00376.18    38 seq164_BIOID47231    -            141   1.8e-12   46.4   0.0   1   1   7.2e-16   3.3e-12   45.6   0.0     1    38     3    40     3    40 0.99 MerR family regulatory protein
MMR_HSR1             PF01926.18   114 seq166_BIOID47231    -            210   5.6e-18   64.8   0.0   1   1   2.1e-21   7.3e-18   64.5   0.0     1   114    28   146    28   165 0.86 50S ribosome-binding GTPase
FeoB_N               PF02421.13   189 seq166_BIOID47231    -            210   4.6e-06   25.8   0.1   1   1   2.5e-09   8.4e-06   25.0   0.1     1   163    27   200    27   208 0.72 Ferrous iron transport protein B
Lyase_1              PF00206.15   312 seq167_BIOID47231    -            456   4.6e-85  285.4   0.0   1   1   8.9e-89   6.1e-85  285.0   0.0     1   305    14   312    14   320 0.97 Lyase
ASL_C                PF08328.6    115 seq167_BIOID47231    -            456   6.1e-55  183.8   0.0   1   1     2e-58   1.4e-54  182.7   0.0     1   115   331   445   331   445 1.00 Adenylosuccinate lyase C-terminal
Ferritin             PF00210.19   142 seq168_BIOID47231    -            158   1.7e-35  121.7   2.9   1   1   1.5e-39     2e-35  121.4   2.0     1   141     8   143     8   144 0.96 Ferritin-like domain
DUF883               PF05957.8     94 seq169_BIOID47231    -            113   6.8e-27   93.5   1.2   1   1   5.9e-31   8.1e-27   93.3   0.9     1    94    19   111    19   111 0.97 Bacterial protein of unknown function (DUF883)
TetR_N               PF00440.18    47 seq170_BIOID47231    -            236   1.8e-14   53.0   0.2   1   1     3e-18   4.1e-14   51.8   0.2     2    47    51    96    50    96 0.97 Bacterial regulatory proteins, tetR family
DUF4098              PF13345.1     76 seq176_BIOID47231    -            116   1.2e-05   24.9  11.8   1   1   6.6e-09     9e-05   22.2   3.9     4    54    69   113    64   116 0.87 Domain of unknown function (DUF4098)
VWA                  PF00092.23   179 seq179_BIOID47231    -            219   4.9e-11   42.5   0.0   1   1   1.2e-14   8.2e-11   41.8   0.0     4   154    24   173    23   179 0.85 von Willebrand factor type A domain
VWA_2                PF13519.1    172 seq179_BIOID47231    -            219   1.5e-08   34.7   0.0   1   1   4.2e-12   2.8e-08   33.9   0.0     3   147    23   172    21   208 0.76 von Willebrand factor type A domain
RepC                 PF06504.6    283 seq182_BIOID47231    -            304    9e-157  520.1   0.0   1   1  7.4e-161    1e-156  519.9   0.0     2   282    23   303    22   304 0.99 Replication protein C (RepC)
YhhN                 PF07947.9    185 seq185_BIOID47231    -            208   2.2e-39  134.6  23.2   1   1     2e-43   2.7e-39  134.3  16.1     1   185    25   206    25   206 0.99 YhhN-like protein
RNase_T              PF00929.19   164 seq186_BIOID47231    -            215   9.4e-37  126.7   0.1   1   1   7.9e-41   1.1e-36  126.5   0.0     1   164    20   194    20   194 0.96 Exonuclease
FeoB_N               PF02421.13   189 seq187_BIOID47231    -            777   2.8e-71  238.5   0.1   1   1   2.4e-74   5.4e-71  237.6   0.0     2   187     9   196     8   198 0.94 Ferrous iron transport protein B
Gate                 PF07670.9    109 seq187_BIOID47231    -            777     7e-48  160.9  20.5   1   2   5.2e-18   1.2e-14   54.0   2.5     3   106   356   447   354   454 0.94 Nucleoside recognition
Gate                 PF07670.9    109 seq187_BIOID47231    -            777     7e-48  160.9  20.5   2   2   2.7e-38   6.2e-35  119.2   0.3     1   107   516   693   516   695 0.99 Nucleoside recognition
FeoB_C               PF07664.7     54 seq187_BIOID47231    -            777   3.3e-21   74.3   2.1   1   1   1.4e-24   3.3e-21   74.3   1.5     1    54   458   511   458   511 0.99 Ferrous iron transport protein B C terminus
MMR_HSR1             PF01926.18   114 seq187_BIOID47231    -            777   2.1e-17   63.0   0.0   1   1   1.8e-20     4e-17   62.1   0.0     2   113    10   124     9   125 0.68 50S ribosome-binding GTPase
SRPRB                PF09439.5    181 seq187_BIOID47231    -            777   3.6e-06   26.2   0.0   1   1   2.7e-09   6.2e-06   25.4   0.0     5    71     9    76     5   130 0.67 Signal recognition particle receptor beta subunit
DUF2057              PF09829.4    189 seq190_BIOID47231    -            220     8e-48  162.4   0.0   1   1   6.7e-52   9.1e-48  162.3   0.0     2   189    22   213    21   213 0.98 Uncharacterized protein conserved in bacteria (DUF2057)
DEAD                 PF00270.24   173 seq191_BIOID47231    -            732   6.8e-19   67.8   0.0   1   1   5.1e-22   2.3e-18   66.1   0.0     4   168   203   362   200   367 0.83 DEAD/DEAH box helicase
Helicase_C           PF00271.26    78 seq191_BIOID47231    -            732   6.1e-11   41.9   0.0   1   1   1.7e-11   7.9e-08   31.9   0.0     8    78   505   589   500   589 0.79 Helicase conserved C-terminal domain
ResIII               PF04851.10   184 seq191_BIOID47231    -            732   3.3e-10   39.9   0.0   1   1     2e-13   9.2e-10   38.5   0.0     3   182   198   359   196   361 0.79 Type III restriction enzyme, res subunit
SBP_bac_5            PF00496.17   374 seq195_BIOID47231    -            537   4.4e-87  292.2  12.5   1   1   4.6e-91   6.3e-87  291.7   8.6     1   368    77   452    77   457 0.95 Bacterial extracellular solute-binding proteins, family 5 Middle
AA_kinase            PF00696.23   241 seq196_BIOID47231    -            449   1.5e-47  162.1   0.1   1   1   4.7e-51   2.2e-47  161.5   0.1     2   240     4   277     3   278 0.80 Amino acid kinase family
ACT                  PF01842.20    66 seq196_BIOID47231    -            449   1.7e-07   30.4   0.0   1   1   2.6e-09   1.2e-05   24.5   0.0    11    42   322   355   316   379 0.74 ACT domain
Endonuclease_1       PF04231.8    218 seq197_BIOID47231    -            235   6.7e-79  264.6   6.5   1   1   5.8e-83   7.9e-79  264.3   4.5    34   218    39   230    20   230 0.94 Endonuclease I
PsiA                 PF06952.6    238 seq198_BIOID47231    -            239  1.5e-113  377.5   8.0   1   1  1.3e-117  1.7e-113  377.4   5.5     1   237     1   236     1   237 0.99 PsiA protein
Hydrolase_3          PF08282.7    254 seq199_BIOID47231    -            270   3.9e-68  229.6   0.0   1   1   9.6e-72   4.4e-68  229.5   0.0     1   254     6   264     6   264 0.95 haloacid dehalogenase-like hydrolase
S6PP                 PF05116.8    247 seq199_BIOID47231    -            270   5.4e-16   58.5   0.0   1   2   4.5e-09     2e-05   23.8   0.0     3    79     4    82     2   144 0.79 Sucrose-6F-phosphate phosphohydrolase
S6PP                 PF05116.8    247 seq199_BIOID47231    -            270   5.4e-16   58.5   0.0   2   2     8e-12   3.6e-08   32.8   0.0   144   214   175   244   155   268 0.80 Sucrose-6F-phosphate phosphohydrolase
Hydrolase            PF00702.21   204 seq199_BIOID47231    -            270   9.2e-09   36.0   1.3   1   1     1e-11   4.6e-08   33.7   0.9     1   204     3   232     3   232 0.60 haloacid dehalogenase-like hydrolase
Helicase_C_2         PF13307.1    167 seq201_BIOID47231    -            761   4.2e-26   91.7   0.0   1   1     2e-29   6.7e-26   91.1   0.0     8   165   578   733   571   735 0.93 Helicase C-terminal domain
DEAD                 PF00270.24   173 seq201_BIOID47231    -            761   3.5e-09   36.2   0.1   1   1     2e-09   6.8e-06   25.5   0.0    12    78    88   153    73   171 0.74 DEAD/DEAH box helicase
DEAD_2               PF06733.10   174 seq201_BIOID47231    -            761   1.3e-08   34.3   0.0   1   1   6.7e-12   2.3e-08   33.5   0.0   103   167   245   308   195   314 0.87 DEAD_2
DUF1656              PF07869.7     58 seq202_BIOID47231    -             78   3.3e-18   65.1   9.6   1   1   2.4e-22   3.3e-18   65.1   6.7     3    57    16    70    14    72 0.95 Protein of unknown function (DUF1656)
ADH_N                PF08240.7    109 seq204_BIOID47231    -            412   2.4e-30  104.3   0.2   1   1   1.2e-33   5.4e-30  103.2   0.1     2   106    26   151    25   154 0.94 Alcohol dehydrogenase GroES-like domain
ADH_N_assoc          PF13823.1     23 seq204_BIOID47231    -            412   3.7e-13   48.7   0.1   1   1   1.5e-16     7e-13   47.8   0.1     1    23     1    23     1    23 0.99 Alcohol dehydrogenase GroES-associated
ADH_zinc_N           PF00107.21   130 seq204_BIOID47231    -            412   2.3e-12   46.4   0.2   1   1   4.5e-13     2e-09   36.9   0.0     1    69   197   268   197   286 0.90 Zinc-binding dehydrogenase
Phage_integrase      PF00589.17   173 seq205_BIOID47231    -            421   1.6e-27   96.1   0.1   1   1     4e-31   2.7e-27   95.4   0.1     4   171   206   384   203   386 0.93 Phage integrase family
DUF4102              PF13356.1     89 seq205_BIOID47231    -            421   9.6e-27   92.6   0.1   1   1   2.6e-30   1.8e-26   91.7   0.1     1    88     3    89     3    90 0.97 Domain of unknown function (DUF4102)
AAA_32               PF13654.1    509 seq206_BIOID47231    -            586   5.5e-18   64.8   0.0   1   1   1.1e-21   7.5e-18   64.3   0.0   322   469   140   286    68   322 0.85 AAA domain
Lon_C                PF05362.8    205 seq206_BIOID47231    -            586   2.2e-10   40.1   0.0   1   1     5e-14   3.4e-10   39.4   0.0   108   203   435   541   431   543 0.81 Lon protease (S16) C-terminal proteolytic domain
Toluene_X            PF03349.11   427 seq208_BIOID47231    -            448  1.9e-147  490.9  17.5   1   1  1.6e-151  2.2e-147  490.7  12.1     2   427    19   448    18   448 0.98 Outer membrane protein transport protein (OMPP1/FadL/TodX)
Ail_Lom              PF06316.6    199 seq209_BIOID47231    -            199    2e-118  392.9   6.4   1   1  4.9e-122  2.2e-118  392.7   4.5     1   199     1   199     1   199 1.00 Enterobacterial Ail/Lom protein
OMP_b-brl            PF13505.1    176 seq209_BIOID47231    -            199   2.9e-24   85.8   6.2   1   1     8e-28   3.6e-24   85.5   4.3     2   176    11   199     9   199 0.87 Outer membrane protein beta-barrel domain
OmpA_membrane        PF01389.12   183 seq209_BIOID47231    -            199   0.00011   21.6   0.2   1   1   3.6e-08   0.00016   21.0   0.1    14   148    23   178    17   180 0.79 OmpA-like transmembrane domain
Response_reg         PF00072.19   112 seq214_BIOID47231    -            232   5.1e-29  100.4   0.4   1   1   1.2e-32     8e-29   99.8   0.3     1   112     4   112     4   112 0.98 Response regulator receiver domain
Trans_reg_C          PF00486.23    77 seq214_BIOID47231    -            232   1.4e-21   76.0   0.0   1   1   5.1e-25   3.5e-21   74.7   0.0     1    77   152   228   152   228 0.95 Transcriptional regulatory protein, C terminal
TisB_toxin           PF13939.1     28 seq216_BIOID47231    -             29   4.8e-16   57.9  11.3   1   1   3.7e-20   5.1e-16   57.8   7.8     1    28     1    28     1    28 0.99 Toxin TisB, type I toxin-antitoxin system
DUF957               PF06117.6     65 seq217_BIOID47231    -            189   3.1e-33  113.0   0.3   1   1   3.8e-37   5.2e-33  112.3   0.2     1    65   125   189   125   189 0.99 Enterobacterial protein of unknown function (DUF957)
Plasmid_stabil       PF05016.9     90 seq221_BIOID47231    -             95   5.8e-14   52.1   0.1   1   1   4.8e-18   6.6e-14   51.9   0.1     1    88     5    83     5    85 0.97 Plasmid stabilisation system protein
TraY                 PF05509.6     49 seq226_BIOID47231    -            106   1.3e-23   82.3   0.1   1   1   1.5e-27     2e-23   81.7   0.1     1    48    45    92    45    93 0.97 TraY domain
T2SE                 PF00437.15   272 seq228_BIOID47231    -            517   1.5e-39  135.4   0.1   1   1   2.7e-43   3.7e-39  134.1   0.0    10   271    97   373    90   374 0.85 Type II/IV secretion system protein
LysR_substrate       PF03466.15   209 seq229_BIOID47231    -            302   4.9e-34  117.1   0.0   1   1   9.6e-38   6.5e-34  116.7   0.0     4   206    91   290    88   292 0.96 LysR substrate binding domain
HTH_1                PF00126.22    60 seq229_BIOID47231    -            302   1.2e-19   69.6   0.6   1   1     4e-23   2.7e-19   68.5   0.4     3    59     7    63     5    64 0.96 Bacterial regulatory helix-turn-helix protein, lysR family
Porin_1              PF00267.16   337 seq230_BIOID47231    -            224   1.1e-72  244.9  13.6   1   1   1.9e-76   1.3e-72  244.8   9.5   102   317     1   222     1   224 0.96 Gram-negative porin
Porin_4              PF13609.1    311 seq230_BIOID47231    -            224   1.4e-08   34.5  18.4   1   1   2.7e-12   1.8e-08   34.1  12.8   135   307    15   217     2   221 0.79 Gram-negative porin
NadA                 PF02445.11   296 seq235_BIOID47231    -            347  2.3e-105  351.5   0.0   1   1  1.9e-109  2.6e-105  351.3   0.0     2   295    31   340    30   341 0.98 Quinolinate synthetase A protein
ATP-grasp_5          PF13549.1    222 seq239_BIOID47231    -            886   1.6e-75  253.0   0.2   1   1   1.8e-78   4.2e-75  251.6   0.0     1   221   472   693   472   694 0.96 ATP-grasp domain
Succ_CoA_lig         PF13607.1    138 seq239_BIOID47231    -            886   1.3e-46  157.5   0.1   1   1   1.1e-49   2.4e-46  156.6   0.1     1   138   147   280   147   280 0.97 Succinyl-CoA ligase like flavodoxin domain
CoA_binding_2        PF13380.1    115 seq239_BIOID47231    -            886   1.6e-23   82.9   0.0   1   1   1.1e-25   2.6e-22   79.0   0.0     1   113    13   130    13   132 0.95 CoA binding domain
Acetyltransf_1       PF00583.19    83 seq239_BIOID47231    -            886   9.1e-11   41.5   0.0   1   1   1.6e-13   3.7e-10   39.5   0.0    10    82   781   863   775   864 0.81 Acetyltransferase (GNAT) family
Acetyltransf_3       PF13302.1    142 seq239_BIOID47231    -            886   1.7e-09   38.0   0.0   1   1   1.7e-12   3.9e-09   36.8   0.0     1   142   725   864   725   864 0.80 Acetyltransferase (GNAT) domain
Acetyltransf_4       PF13420.1    155 seq239_BIOID47231    -            886     1e-06   28.6   0.0   1   1   4.8e-08   0.00011   22.0   0.0     4   135   731   864   728   871 0.80 Acetyltransferase (GNAT) domain
Cytochrom_B_N        PF00033.14   188 seq240_BIOID47231    -            211   1.7e-23   82.8  20.0   1   1   3.3e-27   2.3e-23   82.4  13.8     2   188     8   184     7   184 0.88 Cytochrome b(N-terminal)/b6/petB
Ni_hydr_CYTB         PF01292.15   182 seq240_BIOID47231    -            211   3.2e-22   78.6  18.2   1   1   5.9e-26     4e-22   78.3  12.6     1   182     9   184     9   184 0.88 Prokaryotic cytochrome b561
AIRC                 PF00731.15   150 seq241_BIOID47231    -            169   3.6e-66  220.9   1.9   1   1     3e-70   4.1e-66  220.7   1.3     2   150     9   159     8   159 0.99 AIR carboxylase
GSH-S_ATP            PF02955.11   174 seq246_BIOID47231    -            316   7.6e-77  256.2   0.0   1   1   2.4e-80   1.1e-76  255.6   0.0     1   171   124   295   124   298 0.99 Prokaryotic glutathione synthetase, ATP-grasp domain
GSH-S_N              PF02951.9    119 seq246_BIOID47231    -            316   1.8e-48  163.1   0.0   1   1     6e-52   2.7e-48  162.5   0.0     1   119     2   120     2   120 0.99 Prokaryotic glutathione synthetase, N-terminal domain
RimK                 PF08443.6    190 seq246_BIOID47231    -            316   1.6e-11   43.9   0.0   1   1   4.8e-15   2.2e-11   43.4   0.0    18   156   135   277   131   309 0.81 RimK-like ATP-grasp domain
PfkB                 PF00294.19   301 seq248_BIOID47231    -            261   3.7e-37  127.9   0.2   1   1   3.8e-41   5.1e-37  127.4   0.1    34   294    22   260     7   261 0.87 pfkB family carbohydrate kinase
ABC_tran             PF00005.22   118 seq249_BIOID47231    -            343   2.1e-27   95.6   0.0   1   1   1.3e-30   4.4e-27   94.6   0.0     1   118    45   169    45   169 0.95 ABC transporter
NIL                  PF09383.5     76 seq249_BIOID47231    -            343   7.6e-23   79.7   0.0   1   1   4.6e-26   1.6e-22   78.7   0.0     4    76   268   340   266   340 0.98 NIL domain
AAA_21               PF13304.1    303 seq249_BIOID47231    -            343   1.3e-12   48.1   0.1   1   1   1.8e-11     6e-08   32.8   0.0   220   298   124   200    87   205 0.84 AAA domain
YicC_N               PF03755.8    159 seq250_BIOID47231    -            287   2.6e-49  167.0   0.1   1   1   3.8e-53   2.6e-49  167.0   0.1     1   158     2   154     2   155 0.96 YicC-like family, N-terminal region
DUF1732              PF08340.6     87 seq250_BIOID47231    -            287     2e-34  117.1   7.3   1   1   2.9e-38     2e-34  117.1   5.0     1    87   202   287   202   287 0.97 Domain of unknown function (DUF1732)
DUF204               PF02659.10    67 seq251_BIOID47231    -            206   9.1e-39  131.3  23.3   1   2   1.2e-24   1.7e-20   72.7   1.6     1    67    31    99    31    99 0.98 Domain of unknown function DUF
DUF204               PF02659.10    67 seq251_BIOID47231    -            206   9.1e-39  131.3  23.3   2   2   5.6e-22   7.6e-18   64.2   9.2     1    67   133   196   133   196 0.99 Domain of unknown function DUF
MFS_1                PF07690.11   354 seq252_BIOID47231    -            475   7.5e-52  176.1  55.0   1   1   6.9e-51   4.7e-47  160.3  32.6     2   353    17   406    16   407 0.90 Major Facilitator Superfamily
MFS_3                PF05977.8    524 seq252_BIOID47231    -            475     1e-06   27.0  27.2   1   1   2.3e-08   0.00016   19.8   8.2    30   176    31   172     9   192 0.83 Transmembrane secretion effector
DsrC                 PF04358.8    109 seq254_BIOID47231    -            128   4.4e-46  155.5   0.0   1   1   3.7e-50     5e-46  155.3   0.0     3   109    22   128    20   128 0.98 DsrC like protein
MFS_1                PF07690.11   354 seq255_BIOID47231    -            393     2e-24   85.8  58.2   1   1   1.3e-26   1.8e-22   79.4  34.4     2   328    14   320    10   327 0.84 Major Facilitator Superfamily
MatE                 PF01554.13   162 seq256_BIOID47231    -            457   5.5e-74  247.0  34.1   1   2   1.4e-41   1.9e-37  128.2   3.8     1   162    17   177    17   177 0.98 MatE
MatE                 PF01554.13   162 seq256_BIOID47231    -            457   5.5e-74  247.0  34.1   2   2   3.8e-42   5.2e-38  130.0   8.5     1   162   244   405   244   405 1.00 MatE
HlyD                 PF00529.15   306 seq258_BIOID47231    -            285   3.9e-46  157.6   5.4   1   2   2.1e-22   5.8e-19   68.3   1.4     2    78    44   120    43   128 0.92 HlyD family secretion protein
HlyD                 PF00529.15   306 seq258_BIOID47231    -            285   3.9e-46  157.6   5.4   2   2   1.7e-29   4.6e-26   91.7   0.1   139   302   127   278   115   282 0.92 HlyD family secretion protein
HlyD_2               PF12700.2    328 seq258_BIOID47231    -            285   8.1e-22   77.6   0.3   1   1   4.1e-25   1.1e-21   77.2   0.2    15   239    38   229    31   242 0.88 HlyD family secretion protein
HlyD_3               PF13437.1    105 seq258_BIOID47231    -            285   5.9e-19   68.2   0.1   1   1   1.3e-15   3.4e-12   46.4   0.0     1    82   153   232   153   248 0.90 HlyD family secretion protein
Biotin_lipoyl_2      PF13533.1     50 seq258_BIOID47231    -            285   4.6e-18   64.5   1.6   1   1   2.9e-18   8.1e-15   54.1   0.5     2    50    44    92    42   103 0.88 Biotin-lipoyl like
MutS_V               PF00488.16   235 seq259_BIOID47231    -            853    9e-105  349.1   0.0   1   1  5.5e-108  1.5e-104  348.4   0.0     1   234   567   798   567   799 0.99 MutS domain V
MutS_III             PF05192.13   204 seq259_BIOID47231    -            853   3.1e-49  167.4   3.1   1   1   2.1e-52   5.7e-49  166.5   2.2     1   204   271   560   271   560 0.96 MutS domain III
MutS_I               PF01624.15   113 seq259_BIOID47231    -            853   2.8e-44  149.6   0.0   1   1   2.8e-47   7.6e-44  148.2   0.0     1   112    11   122    11   123 0.99 MutS domain I
MutS_II              PF05188.12   137 seq259_BIOID47231    -            853   1.8e-33  115.3   0.0   1   1   1.6e-36   4.5e-33  114.1   0.0     1   137   131   256   131   256 0.98 MutS domain II
MutS_IV              PF05190.13    92 seq259_BIOID47231    -            853   3.6e-28   97.4   0.1   1   1   3.6e-31   9.9e-28   96.0   0.1     1    90   428   517   428   519 0.97 MutS family domain IV
Inositol_P           PF00459.20   271 seq263_BIOID47231    -            267   2.5e-77  259.7   0.0   1   1   2.1e-81   2.8e-77  259.5   0.0     3   268     2   260     1   263 0.97 Inositol monophosphatase family
Bax1-I               PF01027.15   205 seq264_BIOID47231    -            237   1.7e-12   47.2  24.9   1   1   1.6e-16   2.1e-12   46.9  17.3     3   201    19   220    17   225 0.82 Inhibitor of apoptosis-promoting Bax1
PseudoU_synth_2      PF00849.17   164 seq265_BIOID47231    -            326   8.2e-32  110.1   0.1   1   1   1.8e-35   1.2e-31  109.6   0.1     1   164    92   242    92   242 0.96 RNA pseudouridylate synthase
S4                   PF01479.20    48 seq265_BIOID47231    -            326   2.4e-12   45.9   0.0   1   1   6.1e-16   4.2e-12   45.1   0.0     1    48    18    65    18    65 0.97 S4 domain
DUF718               PF05336.8    106 seq267_BIOID47231    -            104   4.9e-37  125.8   0.4   1   1     4e-41   5.4e-37  125.7   0.3     2   105     3   103     2   104 0.99 Domain of unknown function (DUF718)
Phage_ASH            PF10554.4    108 seq269_BIOID47231    -            278   8.3e-24   83.8   0.2   1   1   1.1e-27   1.5e-23   83.0   0.1     1   106   117   211   117   214 0.93 Ash protein family
Pantoate_ligase      PF02569.10   280 seq272_BIOID47231    -            283  6.6e-124  412.0   0.1   1   1  5.4e-128  7.4e-124  411.9   0.0     1   280     1   280     1   280 0.98 Pantoate-beta-alanine ligase
AAA_18               PF13238.1    129 seq273_BIOID47231    -            180   1.1e-08   35.2   0.0   1   1     3e-12     2e-08   34.4   0.0     1   126     3   134     3   137 0.71 AAA domain
AAA_33               PF13671.1    143 seq273_BIOID47231    -            180   1.2e-08   34.8   0.0   1   1   2.3e-12   1.5e-08   34.4   0.0     2   127     3   130     2   151 0.74 AAA domain
TrbI                 PF03743.9    187 seq274_BIOID47231    -            372     2e-58  196.8   0.1   1   1   1.2e-60   1.6e-56  190.6   0.0     2   187   184   363   183   363 0.95 Bacterial conjugation TrbI-like protein
TP_methylase         PF00590.15   210 seq275_BIOID47231    -            286   6.6e-32  110.8   0.3   1   1   8.1e-36   1.1e-31  110.0   0.2     1   209    13   213    13   214 0.85 Tetrapyrrole (Corrin/Porphyrin) Methylases
DUF3969              PF13108.1    108 seq277_BIOID47231    -             64     2e-12   46.6   0.1   1   1   1.4e-16     2e-12   46.6   0.1    48   103     4    59     1    64 0.88 Protein of unknown function (DUF3969)
UvrD_C_2             PF13538.1    104 seq279_BIOID47231    -            662   2.9e-11   43.3   0.0   1   1   1.8e-14   8.2e-11   41.8   0.0     2   104   460   555   459   555 0.84 Family description
DUF331               PF03889.8     39 seq280_BIOID47231    -             72   3.2e-21   74.1   0.6   1   1   3.1e-25   4.2e-21   73.8   0.4     1    37     9    45     9    47 0.97 Domain of unknown function
OprD                 PF03573.8    391 seq284_BIOID47231    -            421     6e-07   28.4   0.9   1   1   1.3e-10   1.8e-06   26.8   0.6    18   370    42   394    26   418 0.68 outer membrane porin, OprD family
SgrR_N               PF12793.2    115 seq286_BIOID47231    -            566     6e-38  129.2   2.0   1   1   1.5e-41     1e-37  128.5   1.4     2   115     6   119     5   119 0.98 Sugar transport-related sRNA regulator N-term
SBP_bac_5            PF00496.17   374 seq286_BIOID47231    -            566   6.2e-19   67.9   0.0   1   1   1.8e-22   1.2e-18   66.9   0.0     2   158   165   303   164   306 0.89 Bacterial extracellular solute-binding proteins, family 5 Middle
Usher                PF00577.15   552 seq288_BIOID47231    -            819  9.4e-177  588.9  21.6   1   1  2.5e-180  1.1e-176  588.6  15.0     2   551   183   733   182   734 0.97 Type VII secretion system (T7SS), usher protein
PapC_N               PF13954.1    146 seq288_BIOID47231    -            819   2.4e-39  134.1   0.1   1   1   1.2e-42   5.4e-39  132.9   0.1     1   145    25   167    25   168 0.94 PapC N-terminal domain
PapC_C               PF13953.1     68 seq288_BIOID47231    -            819   2.3e-14   52.6   0.0   1   1   1.7e-17   7.7e-14   50.9   0.0     3    62   746   804   744   810 0.91 PapC C-terminal domain
DUF1795              PF08786.6    130 seq291_BIOID47231    -            153   1.1e-29  102.7   0.1   1   1   9.4e-34   1.3e-29  102.5   0.0     1   130     7   138     7   138 0.93 Domain of unknown function (DUF1795)
Ivy                  PF08816.6    118 seq293_BIOID47231    -            157   6.8e-35  119.4   0.1   1   1   6.1e-39   8.4e-35  119.2   0.1     1   118    37   152    37   152 0.98 Inhibitor of vertebrate lysozyme (Ivy)
Xan_ur_permease      PF00860.15   389 seq294_BIOID47231    -            445   1.2e-42  145.6  51.4   1   1   8.9e-47   1.2e-42  145.6  35.6     3   387    31   404    29   406 0.92 Permease family
PRK                  PF00485.13   194 seq296_BIOID47231    -            323   2.8e-13   49.7   0.0   1   1     4e-17   5.5e-13   48.8   0.0     1   148    97   251    97   260 0.87 Phosphoribulokinase / Uridine kinase family
DUF1508              PF07411.7     49 seq298_BIOID47231    -            123   8.1e-48  159.5   6.0   1   2   1.2e-27   1.7e-23   81.6   0.2     1    49    23    71    23    71 0.97 Domain of unknown function (DUF1508)
DUF1508              PF07411.7     49 seq298_BIOID47231    -            123   8.1e-48  159.5   6.0   2   2   2.5e-27   3.4e-23   80.7   0.9     1    48    74   121    74   122 0.97 Domain of unknown function (DUF1508)
TK                   PF00265.13   176 seq300_BIOID47231    -            205   2.6e-64  215.9   0.0   1   1   2.2e-68   2.9e-64  215.7   0.0     1   176     2   186     2   186 0.99 Thymidine kinase
GTP1_OBG             PF01018.17   156 seq301_BIOID47231    -            390   1.1e-71  239.4   5.5   1   1   3.5e-75   1.6e-71  238.9   3.8     1   156     3   158     3   158 0.99 GTP1/OBG
MMR_HSR1             PF01926.18   114 seq301_BIOID47231    -            390   1.3e-21   76.5   0.0   1   1   4.7e-25   2.1e-21   75.9   0.0     1   114   161   284   161   284 0.82 50S ribosome-binding GTPase
FeoB_N               PF02421.13   189 seq301_BIOID47231    -            390   3.2e-09   36.1   0.0   1   1   2.2e-10     1e-06   28.0   0.0     3    57   162   217   160   224 0.94 Ferrous iron transport protein B
DUF1877              PF08974.5    167 seq302_BIOID47231    -            167     3e-45  153.7   0.0   1   1   2.4e-49   3.3e-45  153.6   0.0     1   167     1   165     1   165 0.99 Domain of unknown function (DUF1877)
SlyX                 PF04102.7     69 seq303_BIOID47231    -             72   4.1e-26   91.0   2.4   1   1   3.4e-30   4.6e-26   90.8   1.7     1    69     5    72     5    72 0.99 SlyX
Glutaredoxin         PF00462.19    60 seq306_BIOID47231    -             81   7.9e-14   51.2   0.0   1   1   6.6e-18     9e-14   51.0   0.0     1    57     3    58     3    61 0.95 Glutaredoxin
TraA                 PF05513.6    119 seq307_BIOID47231    -            119   6.1e-61  203.7  11.6   1   1   4.9e-65   6.7e-61  203.6   8.1     1   119     1   118     1   118 0.99 TraA
DGOK                 PF05035.7    287 seq308_BIOID47231    -            292   7.8e-98  326.6   0.2   1   1  6.4e-102   8.8e-98  326.4   0.2     1   286     9   287     9   288 0.98 2-keto-3-deoxy-galactonokinase
MobA_MobL            PF03389.10   216 seq310_BIOID47231    -            308   6.3e-36  123.7   3.1   1   1   6.9e-40   9.4e-36  123.1   2.1    21   211    24   219    15   223 0.90 MobA/MobL family
DUF3596              PF12167.3     88 seq311_BIOID47231    -            391   1.7e-27   94.6   0.1   1   1   5.6e-31   3.8e-27   93.5   0.1     1    87    10   100    10   101 0.95 Domain of unknown function (DUF3596)
Phage_integrase      PF00589.17   173 seq311_BIOID47231    -            391   3.3e-19   69.1   0.0   1   1   8.6e-23   5.9e-19   68.2   0.0     3   168   202   372   200   377 0.84 Phage integrase family
GCS2                 PF04107.8    288 seq312_BIOID47231    -            372   4.5e-94  314.6   0.0   1   1   9.1e-98   1.3e-93  313.2   0.0     1   288    14   292    14   292 0.99 Glutamate-cysteine ligase family 2(GCS2)
Glucosamine_iso      PF01182.15   199 seq313_BIOID47231    -            240   1.9e-16   60.2   0.0   1   1   2.8e-20   3.8e-16   59.2   0.0     5   198    12   206     9   207 0.77 Glucosamine-6-phosphate isomerases/6-phosphogluconolactonase
LysR_substrate       PF03466.15   209 seq318_BIOID47231    -            324     3e-16   59.0   0.0   1   1     8e-20   5.5e-16   58.1   0.0    55   207   147   303    91   305 0.81 LysR substrate binding domain
HTH_1                PF00126.22    60 seq318_BIOID47231    -            324   1.5e-12   46.8   0.0   1   1     4e-16   2.7e-12   46.1   0.0     2    59     9    66     8    67 0.97 Bacterial regulatory helix-turn-helix protein, lysR family
Mur_ligase_M         PF08245.7    189 seq319_BIOID47231    -            457   4.5e-17   62.5   0.0   1   1   1.4e-20   6.4e-17   62.1   0.0     1   189   108   291   108   291 0.77 Mur ligase middle domain
Mur_ligase           PF01225.20    83 seq319_BIOID47231    -            457   9.3e-16   57.5   0.0   1   1   4.7e-19   2.1e-15   56.4   0.0     1    80     2   100     2   103 0.96 Mur ligase family, catalytic domain
Mur_ligase_C         PF02875.16    91 seq319_BIOID47231    -            457   1.5e-10   40.8   0.0   1   1   1.3e-13     6e-10   38.9   0.0     2    50   312   361   311   390 0.83 Mur ligase family, glutamate ligase domain
CbiA                 PF01656.18   195 seq320_BIOID47231    -            214   2.7e-28   98.5   1.3   1   1   2.5e-31   5.6e-28   97.5   0.9     1   158    12   148    12   179 0.76 CobQ/CobB/MinD/ParA nucleotide binding domain
MipZ                 PF09140.6    261 seq320_BIOID47231    -            214   1.5e-11   43.7   2.2   1   1   1.3e-10     3e-07   29.6   0.1     2    46    11    54    10    71 0.85 ATPase MipZ
ArsA_ATPase          PF02374.10   305 seq320_BIOID47231    -            214   5.3e-11   42.0   0.1   1   1   4.9e-14   1.1e-10   40.9   0.0     4    49    13    58    10    92 0.91 Anion-transporting ATPase
VirC1                PF07015.6    231 seq320_BIOID47231    -            214   1.7e-07   30.4   0.2   1   1   1.3e-10   3.1e-07   29.6   0.1     3   143    11   142     9   201 0.75 VirC1 protein
Fer4_NifH            PF00142.13   273 seq320_BIOID47231    -            214   2.2e-05   23.6   0.0   1   1   1.3e-08   2.9e-05   23.2   0.0     5    45    15    55    10   101 0.76 4Fe-4S iron sulfur cluster binding proteins, NifH/frxC family
Fer4_14              PF13394.1    117 seq321_BIOID47231    -            223   7.1e-18   64.6   0.1   1   1   2.8e-21   1.3e-17   63.8   0.0     1   112    24   139    24   149 0.83 4Fe-4S single cluster domain
Radical_SAM          PF04055.16   166 seq321_BIOID47231    -            223   3.2e-11   43.5   0.0   1   1   9.8e-15   4.5e-11   43.0   0.0     2   142    26   183    25   197 0.87 Radical SAM superfamily
Fer4_12              PF13353.1    139 seq321_BIOID47231    -            223   4.7e-07   29.8   0.1   1   1   1.5e-10   6.7e-07   29.3   0.1     2    98    13   126    12   141 0.76 4Fe-4S single cluster domain
Ecotin               PF03974.8    128 seq323_BIOID47231    -            169     3e-52  175.5   0.1   1   1   2.7e-56   3.7e-52  175.2   0.1     2   128    35   160    34   160 0.97 Ecotin
Bac_transf           PF02397.11   187 seq324_BIOID47231    -            464     3e-75  251.3   0.2   1   1   1.2e-78   8.1e-75  249.9   0.0     1   185   274   462   274   464 0.95 Bacterial sugar transferase
CoA_binding_3        PF13727.1    175 seq324_BIOID47231    -            464   4.5e-42  143.7   0.0   1   1   6.7e-46   4.5e-42  143.7   0.0     2   175    65   238    64   238 0.92 CoA-binding domain
DUF3121              PF11319.3    183 seq325_BIOID47231    -            247   2.4e-56  190.0   0.0   1   1   2.1e-60   2.9e-56  189.7   0.0     2   183    53   238    52   238 0.95 Protein of unknown function (DUF3121)
DDE_Tnp_1_assoc      PF13808.1     90 seq326_BIOID47231    -            156   4.8e-33  112.5   0.0   1   1   4.5e-37   6.2e-33  112.2   0.0     1    90     6    95     6    95 0.99 DDE_Tnp_1-associated
PP2C_2               PF13672.1    211 seq327_BIOID47231    -            253   3.1e-44  150.8   0.0   1   1   2.5e-48   3.4e-44  150.6   0.0     1   206    11   220    11   232 0.88 Protein phosphatase 2C
AA_permease          PF00324.16   479 seq328_BIOID47231    -            470  1.5e-119  399.3  46.0   1   1  2.5e-123  1.7e-119  399.1  31.9     1   477    27   468    27   470 0.98 Amino acid permease
AA_permease_2        PF13520.1    426 seq328_BIOID47231    -            470   5.5e-51  173.3  50.0   1   1     1e-54   7.1e-51  172.9  34.6     8   419    30   446    26   459 0.84 Amino acid permease
Acetyltransf_4       PF13420.1    155 seq332_BIOID47231    -            172   1.4e-21   76.9   0.0   1   1   8.2e-25   1.6e-21   76.7   0.0     1   152     3   154     3   157 0.91 Acetyltransferase (GNAT) domain
Acetyltransf_1       PF00583.19    83 seq332_BIOID47231    -            172   9.1e-18   63.9   0.0   1   1   8.2e-21   1.6e-17   63.1   0.0     2    82    57   136    56   137 0.95 Acetyltransferase (GNAT) family
Acetyltransf_3       PF13302.1    142 seq332_BIOID47231    -            172   1.2e-11   44.9   0.0   1   1   7.3e-15   1.4e-11   44.7   0.0     4   142     3   137     1   137 0.82 Acetyltransferase (GNAT) domain
Acetyltransf_10      PF13673.1    117 seq332_BIOID47231    -            172     4e-09   36.4   0.1   1   1   2.7e-12   5.2e-09   36.1   0.0     1   117    10   136    10   136 0.72 Acetyltransferase (GNAT) domain
Acetyltransf_7       PF13508.1     79 seq332_BIOID47231    -            172   5.4e-09   35.9   0.0   1   1   4.2e-12   8.1e-09   35.4   0.0     5    78    53   137    49   138 0.75 Acetyltransferase (GNAT) domain
FR47                 PF08445.5     86 seq332_BIOID47231    -            172   4.9e-09   35.6   0.0   1   1   4.5e-12   8.7e-09   34.9   0.0    26    80    84   139    79   144 0.91 FR47-like protein
Acetyltransf_9       PF13527.1    128 seq332_BIOID47231    -            172   3.4e-06   26.8   0.1   1   1   5.2e-09     1e-05   25.2   0.0     2   109     3   115     2   122 0.89 Acetyltransferase (GNAT) domain
EI24                 PF07264.6    219 seq333_BIOID47231    -            253   2.9e-52  177.1  20.5   1   1   2.4e-56   3.3e-52  176.9  14.2     1   219    11   232    11   232 0.96 Etoposide-induced protein 2.4 (EI24)
DUF2913              PF11140.3    207 seq336_BIOID47231    -            227   7.1e-46  156.0   0.0   1   1     6e-50   8.2e-46  155.7   0.0     2   206     4   203     3   204 0.98 Protein of unknown function (DUF2913)
Oxidored_q2          PF00420.19    95 seq337_BIOID47231    -            216   4.6e-11   42.0   1.2   1   1   3.4e-15   4.6e-11   42.0   0.9     3    95   128   216   126   216 0.94 NADH-ubiquinone/plastoquinone oxidoreductase chain 4L
E1-E2_ATPase         PF00122.15   230 seq339_BIOID47231    -            732   1.4e-47  161.5   0.0   1   1     1e-50   2.7e-47  160.6   0.0     1   230   205   426   205   426 0.98 E1-E2 ATPase
Hydrolase            PF00702.21   204 seq339_BIOID47231    -            732   1.8e-35  123.2   7.2   1   1   1.3e-38   3.5e-35  122.2   5.0     3   203   432   639   430   640 0.87 haloacid dehalogenase-like hydrolase
HAD                  PF12710.2    191 seq339_BIOID47231    -            732   3.5e-13   50.0   0.0   1   1   2.7e-16   7.3e-13   48.9   0.0     1   191   433   637   433   637 0.65 haloacid dehalogenase-like hydrolase
HMA                  PF00403.21    62 seq339_BIOID47231    -            732   5.2e-13   48.8   0.2   1   1     4e-16   1.1e-12   47.8   0.2     3    61    53   109    52   110 0.96 Heavy-metal-associated domain
Hydrolase_3          PF08282.7    254 seq339_BIOID47231    -            732   1.8e-07   30.8   1.8   1   1   2.1e-09   5.8e-06   25.9   0.8   187   254   610   672   608   672 0.86 haloacid dehalogenase-like hydrolase
Microcin             PF03526.8     55 seq340_BIOID47231    -            111   1.4e-07   30.9   0.0   1   1   1.8e-11   2.5e-07   30.0   0.0    18    55    44    79    34    79 0.93 Colicin E1 (microcin) immunity protein
DUF1414              PF07208.6     44 seq341_BIOID47231    -             75   2.5e-25   87.7   0.9   1   1   2.5e-29   3.4e-25   87.3   0.6     1    44    26    69    26    69 0.99 Protein of unknown function (DUF1414)
ATP-grasp            PF02222.17   172 seq343_BIOID47231    -            355   6.2e-57  191.5   0.0   1   1   1.2e-60   7.9e-57  191.2   0.0     2   171    88   253    86   254 0.97 ATP-grasp domain
ATP-grasp_4          PF13535.1    184 seq343_BIOID47231    -            355   4.9e-10   39.3   0.0   1   1   1.3e-13   9.2e-10   38.4   0.0     4   179    79   243    76   248 0.84 ATP-grasp domain
LrgA                 PF03788.9     96 seq344_BIOID47231    -            135   4.4e-29   99.9  10.2   1   1   4.3e-33   5.8e-29   99.5   7.1     1    94    24   117    24   119 0.98 LrgA family
DEAD_assoc           PF08494.6    187 seq345_BIOID47231    -           1538   8.4e-59  198.3   0.0   1   1   7.7e-62   2.6e-58  196.7   0.0     2   186   679   867   678   868 0.96 DEAD/H associated
DEAD                 PF00270.24   173 seq345_BIOID47231    -           1538   1.6e-27   95.9   0.0   1   1   1.2e-30     4e-27   94.6   0.0     1   167    31   218    31   224 0.88 DEAD/DEAH box helicase
Helicase_C           PF00271.26    78 seq345_BIOID47231    -           1538     2e-13   49.8   0.1   1   1   1.9e-16   6.6e-13   48.2   0.0    12    75   354   417   348   419 0.96 Helicase conserved C-terminal domain
ResIII               PF04851.10   184 seq345_BIOID47231    -           1538   1.7e-07   31.1   0.0   1   1   1.1e-10   3.8e-07   30.0   0.0     8   182    29   217    23   219 0.73 Type III restriction enzyme, res subunit
Flavodoxin_NdrI      PF07972.6    122 seq346_BIOID47231    -            136   5.1e-47  158.6   0.0   1   1   4.3e-51   5.8e-47  158.4   0.0     1   122     5   123     5   123 0.97 NrdI Flavodoxin like
HhH-GPD              PF00730.20   121 seq347_BIOID47231    -            355   3.1e-22   78.9   0.0   1   1     1e-25   4.6e-22   78.4   0.0     2   118    41   172    40   175 0.97 HhH-GPD superfamily base excision DNA repair protein
HHH                  PF00633.18    30 seq347_BIOID47231    -            355   8.4e-08   31.3   0.0   1   1   3.6e-11   1.6e-07   30.4   0.0     2    29   105   132   104   133 0.95 Helix-hairpin-helix motif
EndIII_4Fe-2S        PF10576.4     17 seq347_BIOID47231    -            355     4e-05   23.5   5.6   1   1   1.7e-08   7.6e-05   22.6   3.9     1    17   197   213   197   213 0.98 Iron-sulfur binding domain of endonuclease III
Pyr_redox_2          PF07992.9    200 seq348_BIOID47231    -            466   5.3e-32  111.2   0.0   1   1   5.4e-35   1.1e-31  110.2   0.0     1   198     8   315     8   317 0.89 Pyridine nucleotide-disulphide oxidoreductase
Pyr_redox_dim        PF02852.17   110 seq348_BIOID47231    -            466   4.1e-30  103.9   0.8   1   1   5.4e-33   1.1e-29  102.5   0.5     1   109   346   457   346   458 0.97 Pyridine nucleotide-disulphide oxidoreductase, dimerisation domain
Pyr_redox            PF00070.22    80 seq348_BIOID47231    -            466   1.7e-18   66.6   1.7   1   1   4.2e-19   8.3e-16   58.0   0.0     1    76   178   251   178   258 0.94 Pyridine nucleotide-disulphide oxidoreductase
Pyr_redox_3          PF13738.1    203 seq348_BIOID47231    -            466   3.4e-08   33.6   0.0   1   1   1.7e-10   3.2e-07   30.4   0.0     1   176    10   185    10   212 0.71 Pyridine nucleotide-disulphide oxidoreductase
FAD_binding_2        PF00890.19   421 seq348_BIOID47231    -            466   6.7e-06   25.0   3.4   1   1   3.2e-08   6.2e-05   21.9   1.5     1    40     8    48     8    51 0.96 FAD binding domain
Thi4                 PF01946.12   230 seq348_BIOID47231    -            466   1.5e-05   24.1   0.4   1   1   3.4e-08   6.6e-05   21.9   0.2    17    61     6    50     2    64 0.89 Thi4 family
MGS                  PF02142.17    95 seq349_BIOID47231    -            155   4.5e-18   64.8   0.0   1   1   4.4e-22     6e-18   64.4   0.0     2    95    29   121    28   121 0.96 MGS-like domain
CsiD                 PF08943.5    297 seq353_BIOID47231    -            360  1.1e-148  493.8   0.2   1   1  2.6e-152  1.8e-148  493.1   0.0     1   297    55   350    55   350 1.00 CsiD
TauD                 PF02668.11   258 seq353_BIOID47231    -            360   4.5e-11   42.7   0.1   1   1   9.8e-15   6.7e-11   42.2   0.1    33   256   123   344    98   346 0.80 Taurine catabolism dioxygenase TauD, TfdA family
PilI                 PF10623.4     83 seq354_BIOID47231    -             91   4.3e-06   26.4   0.1   1   1   3.6e-10   4.9e-06   26.2   0.0     9    71     7    71     1    76 0.89 Plasmid conjugative transfer protein PilI
KdgM                 PF06178.8    218 seq355_BIOID47231    -            242     5e-87  290.8  10.2   1   1   8.4e-91   5.7e-87  290.6   7.1     2   218    27   242    26   242 0.99 Oligogalacturonate-specific porin protein (KdgM)
DUF1597              PF07642.6    344 seq355_BIOID47231    -            242   3.7e-07   29.3   8.4   1   1   1.9e-10   1.3e-06   27.6   5.8   151   326    59   231    26   241 0.78 Outer membrane protein family (DUF1597)
HATPase_c            PF02518.21   111 seq357_BIOID47231    -            457     1e-25   89.4   0.0   1   1   2.3e-28   7.9e-25   86.6   0.0     2   110   346   453   345   454 0.97 Histidine kinase-, DNA gyrase B-, and HSP90-like ATPase
HisKA                PF00512.20    68 seq357_BIOID47231    -            457   9.8e-15   54.1   3.5   1   1   2.9e-18   9.8e-15   54.1   2.4     1    67   238   299   238   300 0.95 His Kinase A (phospho-acceptor) domain
HAMP                 PF00672.20    70 seq357_BIOID47231    -            457   8.2e-13   48.2   0.1   1   1   2.4e-16   8.2e-13   48.2   0.1     2    70   165   234   164   234 0.96 HAMP domain
HATPase_c_3          PF13589.1    137 seq357_BIOID47231    -            457   5.7e-07   29.1   0.0   1   1   3.4e-10   1.2e-06   28.1   0.0     3    82   350   424   348   430 0.88 Histidine kinase-, DNA gyrase B-, and HSP90-like ATPase
FdhE                 PF04216.7    293 seq360_BIOID47231    -            309  7.4e-114  380.2   1.0   1   1  6.5e-118  8.9e-114  380.0   0.7     5   293    19   304     9   304 0.98 Protein involved in formate dehydrogenase formation
FMN_bind             PF04205.9     81 seq364_BIOID47231    -            206   2.6e-18   65.8   0.1   1   1     4e-22   5.5e-18   64.7   0.0     1    77    99   187    99   191 0.98 FMN-binding domain
DJ-1_PfpI            PF01965.19   147 seq365_BIOID47231    -            283   2.4e-12   46.3   0.0   1   1     3e-16   4.2e-12   45.6   0.0    22   143   125   274   108   278 0.81 DJ-1/PfpI family
Multi_Drug_Res       PF00893.14    93 seq366_BIOID47231    -            121   5.5e-26   90.7  12.2   1   1   5.6e-30   7.6e-26   90.2   8.5     2    92     4    94     3    95 0.98 Small Multidrug Resistance protein
Big_1                PF02369.11   100 seq367_BIOID47231    -            955  4.3e-142  462.8  98.0   1   7   1.2e-11   2.8e-08   33.4   1.0    56    97     3    44     1    46 0.86 Bacterial Ig-like domain (group 1)
Big_1                PF02369.11   100 seq367_BIOID47231    -            955  4.3e-142  462.8  98.0   2   7     2e-30   4.6e-27   93.7   7.2     6    99    53   149    49   150 0.94 Bacterial Ig-like domain (group 1)
Big_1                PF02369.11   100 seq367_BIOID47231    -            955  4.3e-142  462.8  98.0   3   7   4.7e-29   1.1e-25   89.3   6.2     2    99   152   251   151   252 0.95 Bacterial Ig-like domain (group 1)
Big_1                PF02369.11   100 seq367_BIOID47231    -            955  4.3e-142  462.8  98.0   4   7   1.1e-24   2.4e-21   75.3   3.7     7    97   264   348   256   351 0.92 Bacterial Ig-like domain (group 1)
Big_1                PF02369.11   100 seq367_BIOID47231    -            955  4.3e-142  462.8  98.0   5   7   1.4e-21   3.2e-18   65.3   0.8     8    94   361   446   354   452 0.84 Bacterial Ig-like domain (group 1)
Big_1                PF02369.11   100 seq367_BIOID47231    -            955  4.3e-142  462.8  98.0   6   7   2.7e-24   6.2e-21   74.0   5.1     4    99   456   546   453   547 0.90 Bacterial Ig-like domain (group 1)
Big_1                PF02369.11   100 seq367_BIOID47231    -            955  4.3e-142  462.8  98.0   7   7   4.1e-22   9.3e-19   67.0   8.2     3   100   552   650   550   650 0.94 Bacterial Ig-like domain (group 1)
TraL                 PF07178.6     95 seq368_BIOID47231    -            103   4.3e-37  125.9   0.2   1   1   3.5e-41   4.8e-37  125.7   0.2     1    95     9   103     9   103 0.99 TraL protein
RHS_repeat           PF05593.9     38 seq370_BIOID47231    -           1620   2.3e-56  186.8  91.4   1   5   1.4e-09   9.3e-06   25.5   0.5     1    36   618   653   618   655 0.87 RHS Repeat
RHS_repeat           PF05593.9     38 seq370_BIOID47231    -           1620   2.3e-56  186.8  91.4   2   5   9.3e-10   6.4e-06   26.0   0.0     1    38   679   716   679   716 0.97 RHS Repeat
RHS_repeat           PF05593.9     38 seq370_BIOID47231    -           1620   2.3e-56  186.8  91.4   3   5   1.4e-09   9.7e-06   25.5   0.2     1    37   869   905   869   906 0.97 RHS Repeat
RHS_repeat           PF05593.9     38 seq370_BIOID47231    -           1620   2.3e-56  186.8  91.4   4   5   5.4e-08   0.00037   20.4   0.6     5    34   937   966   937   970 0.93 RHS Repeat
RHS_repeat           PF05593.9     38 seq370_BIOID47231    -           1620   2.3e-56  186.8  91.4   5   5   3.2e-08   0.00022   21.2   1.8     1    34   995  1028   995  1038 0.90 RHS Repeat
PAAR_motif           PF05488.8     76 seq370_BIOID47231    -           1620   2.6e-20   72.0   6.2   1   1   1.2e-13   7.9e-10   38.4   0.0    33    76   255   298   234   298 0.92 PAAR motif
PduV-EutP            PF10662.4    143 seq371_BIOID47231    -             74     2e-15   56.4   0.0   1   1   1.6e-19   2.1e-15   56.3   0.0    86   142    13    68     3    69 0.94 Ethanolamine utilisation - propanediol utilisation
Rhomboid             PF01694.17   146 seq373_BIOID47231    -            625   1.8e-31  109.0  14.5   1   1   2.6e-35   1.8e-31  109.0  10.1     4   142    58   202    55   205 0.93 Rhomboid family
Lactonase            PF10282.4    344 seq373_BIOID47231    -            625   3.8e-06   26.1   0.3   1   1   6.1e-09   4.2e-05   22.6   0.0   196   318   300   421   298   425 0.82 Lactonase, 7-bladed beta-propeller
RusA                 PF05866.6    116 seq374_BIOID47231    -            125     4e-21   75.4   0.0   1   1   3.3e-25   4.5e-21   75.3   0.0     1   116     8   117     8   117 0.89 Endodeoxyribonuclease RusA
PTR2                 PF00854.16   373 seq375_BIOID47231    -            489     2e-79  266.9  24.4   1   1   3.9e-83   2.6e-79  266.5  16.9     2   372    82   427    81   428 0.97 POT family
MFS_1                PF07690.11   354 seq375_BIOID47231    -            489     1e-14   53.9  59.8   1   1     3e-16   2.1e-12   46.3  21.0    12   304    30   291    16   347 0.65 Major Facilitator Superfamily
PTS_EIIA_2           PF00359.17   142 seq376_BIOID47231    -            148     5e-30  103.9   0.0   1   1   4.1e-34   5.7e-30  103.7   0.0     3   141     4   144     2   145 0.97 Phosphoenolpyruvate-dependent sugar phosphotransferase system, EIIA 2
FliG_C               PF01706.11   110 seq377_BIOID47231    -            331   1.8e-39  134.0  15.8   1   1   3.2e-42   2.2e-38  130.5   2.3     2   109   216   323   215   324 0.98 FliG C-terminal domain
SgrR_N               PF12793.2    115 seq378_BIOID47231    -            551   1.3e-38  131.3   4.6   1   1     2e-42   1.3e-38  131.3   3.2     1   115     5   118     5   118 0.98 Sugar transport-related sRNA regulator N-term
SBP_bac_5            PF00496.17   374 seq378_BIOID47231    -            551   6.8e-29  100.7   0.0   1   1   2.4e-31   1.6e-27   96.1   0.0     1   340   163   445   163   475 0.84 Bacterial extracellular solute-binding proteins, family 5 Middle
DUF3413              PF11893.3    253 seq379_BIOID47231    -            586  3.3e-109  363.5  10.1   1   1  1.1e-112  5.1e-109  362.8   7.0     1   252     1   253     1   254 0.99 Domain of unknown function (DUF3413)
Sulfatase            PF00884.18   379 seq379_BIOID47231    -            586   2.7e-36  125.2   1.8   1   1   5.9e-40   2.7e-36  125.2   1.3     1   330   260   541   260   573 0.81 Sulfatase
DUF3749              PF12568.3    128 seq380_BIOID47231    -            127   5.2e-48  161.7   0.0   1   1   4.3e-52   5.8e-48  161.5   0.0     1   128     2   125     2   125 0.98 Acetyltransferase (GNAT) domain
ChaB                 PF06150.7     57 seq381_BIOID47231    -             76   4.8e-26   90.2   5.4   1   1   4.3e-30   5.9e-26   89.9   3.8     1    57     9    76     9    76 0.98 ChaB
NTP_transf_2         PF01909.18    93 seq384_BIOID47231    -            258   1.6e-07   31.3   0.0   1   1   1.1e-10   1.6e-06   28.2   0.0     3    63    27    91    25   128 0.72 Nucleotidyltransferase domain
Ribosomal_L27        PF01016.14    81 seq385_BIOID47231    -             85   1.6e-39  133.3   2.9   1   1   1.3e-43   1.8e-39  133.2   2.0     1    80     2    82     2    83 0.98 Ribosomal L27 protein
LysR_substrate       PF03466.15   209 seq386_BIOID47231    -            324   1.8e-39  134.8   1.5   1   1   5.8e-43     4e-39  133.7   0.1     3   204   116   321   114   324 0.94 LysR substrate binding domain
HTH_1                PF00126.22    60 seq386_BIOID47231    -            324   3.4e-22   77.8   0.5   1   1   9.5e-26   6.5e-22   76.9   0.4     1    60    31    90    31    90 0.98 Bacterial regulatory helix-turn-helix protein, lysR family
Pro_isomerase        PF00160.16   155 seq390_BIOID47231    -            164   6.8e-47  159.4   1.6   1   1   5.5e-51   7.5e-47  159.2   1.1     2   155     2   162     1   162 0.88 Cyclophilin type peptidyl-prolyl cis-trans isomerase/CLD
RNase_E_G            PF10150.4    271 seq391_BIOID47231    -           1061  9.1e-101  336.5   0.0   1   1    2e-104  9.1e-101  336.5   0.0     1   270   121   392   121   393 0.98 Ribonuclease E/G family
PNPase_C             PF12111.3     39 seq391_BIOID47231    -           1061     5e-18   63.9   8.5   1   1   1.1e-21     5e-18   63.9   5.9     1    39  1021  1059  1021  1059 0.98 Polyribonucleotide phosphorylase C terminal
S1                   PF00575.18    74 seq391_BIOID47231    -           1061   1.3e-16   60.3   0.0   1   1   6.3e-20   2.9e-16   59.2   0.0     2    73    36   118    35   119 0.97 S1 RNA binding domain
Iso_dh               PF00180.15   348 seq392_BIOID47231    -            364  5.8e-140  466.0   0.0   1   1  4.8e-144  6.5e-140  465.8   0.0     1   348     7   356     7   356 0.99 Isocitrate/isopropylmalate dehydrogenase
Methyltrans_SAM      PF10672.4    286 seq393_BIOID47231    -            396   5.2e-31  107.4   0.0   1   1   3.8e-34   7.4e-31  106.9   0.0    12   266   110   371   103   381 0.84 S-adenosylmethionine-dependent methyltransferase
Cons_hypoth95        PF03602.10   183 seq393_BIOID47231    -            396   2.2e-12   46.6   0.0   1   1   1.8e-15   3.5e-12   45.9   0.0    39   123   216   302   211   329 0.89 Conserved hypothetical protein 95
Methyltransf_31      PF13847.1    152 seq393_BIOID47231    -            396     1e-10   41.3   0.1   1   1     9e-14   1.8e-10   40.5   0.0    21   118   236   349   220   377 0.74 Methyltransferase domain
Methyltransf_26      PF13659.1    117 seq393_BIOID47231    -            396   1.2e-09   38.0   0.0   1   1   1.1e-12   2.2e-09   37.2   0.0     2   116   222   340   221   341 0.84 Methyltransferase domain
Methyltransf_18      PF12847.2    112 seq393_BIOID47231    -            396     1e-06   29.2   0.0   1   1   1.8e-09   3.6e-06   27.4   0.0    12   109   231   337   220   340 0.69 Methyltransferase domain
MTS                  PF05175.9    170 seq393_BIOID47231    -            396   6.6e-07   28.7   0.0   1   1   5.2e-10     1e-06   28.1   0.0    55   154   243   353   217   363 0.77 Methyltransferase small domain
Met_10               PF02475.11   200 seq393_BIOID47231    -            396     1e-05   25.1   0.0   1   1   7.6e-09   1.5e-05   24.5   0.0    70   182   187   306   121   323 0.85 Met-10+ like-protein
Response_reg         PF00072.19   112 seq396_BIOID47231    -            238     3e-26   91.5   0.4   1   1   1.5e-29   1.1e-25   89.7   0.1     1   109     6   112     6   115 0.98 Response regulator receiver domain
Trans_reg_C          PF00486.23    77 seq396_BIOID47231    -            238   3.5e-18   65.1   0.0   1   1   1.2e-21   8.1e-18   63.9   0.0     1    77   156   232   156   232 0.98 Transcriptional regulatory protein, C terminal
Glyco_hydro_1        PF00232.13   455 seq397_BIOID47231    -            476  5.2e-132  440.1   0.2   1   1  4.7e-136  6.5e-132  439.8   0.2     4   454     5   472     2   473 0.92 Glycosyl hydrolase family 1
DDE_Tnp_1            PF01609.16   211 seq401_BIOID47231    -             91   7.5e-07   28.8   0.0   1   1   5.7e-11   7.8e-07   28.7   0.0    73   125     7    67     1    87 0.77 Transposase DDE domain
Colicin_im           PF03857.8    138 seq403_BIOID47231    -            175   1.7e-63  212.3  15.8   1   1   1.3e-67   1.7e-63  212.3  11.0     1   138    38   175    38   175 0.99 Colicin immunity protein
TetR_N               PF00440.18    47 seq404_BIOID47231    -            197     3e-13   49.0   0.1   1   1     5e-17   6.8e-13   47.9   0.1     2    46    22    66    21    67 0.96 Bacterial regulatory proteins, tetR family
AlaDh_PNT_C          PF01262.16   168 seq405_BIOID47231    -            528   7.2e-57  191.4   1.4   1   1   2.4e-60   1.1e-56  190.9   1.0     2   168   165   329   164   329 0.98 Alanine dehydrogenase/PNT, C-terminal domain
AlaDh_PNT_N          PF05222.10   136 seq405_BIOID47231    -            528   2.1e-52  176.5   0.0   1   1   9.7e-56   4.4e-52  175.5   0.0     1   136    22   155    22   155 0.99 Alanine dehydrogenase/PNT, N-terminal domain
DUF3814              PF12769.2     87 seq405_BIOID47231    -            528   1.8e-37  127.2   7.5   1   1   9.8e-41   4.5e-37  125.9   4.8     3    87   445   527   443   527 0.96 Domain of unknown function (DUF3814)
LrgB                 PF04172.11   215 seq406_BIOID47231    -            231   1.2e-82  276.2  15.2   1   1   9.7e-87   1.3e-82  276.0  10.6     1   215    12   226    12   226 0.99 LrgB-like family
DUF3053              PF11254.3    229 seq407_BIOID47231    -            250   1.1e-97  325.6   2.3   1   1  9.2e-102   1.3e-97  325.5   1.6     1   228    22   248    22   249 0.99 Protein of unknown function (DUF3053)
Ribonuc_red_lgC      PF02867.10   537 seq408_BIOID47231    -            714  4.9e-151  503.8   0.0   1   1    5e-153  2.3e-149  498.3   0.0     1   537   175   694   175   694 0.96 Ribonucleotide reductase, barrel domain
RNR_N                PF08343.5     82 seq408_BIOID47231    -            714   1.4e-29  101.5   0.1   1   1   9.8e-33   4.5e-29   99.9   0.1     1    82    16    97    16    97 0.99 Ribonucleotide reductase N-terminal
Ribonuc_red_lgN      PF00317.16    83 seq408_BIOID47231    -            714   3.8e-12   45.7   0.0   1   1   2.2e-15     1e-11   44.3   0.0     2    82    99   171    98   172 0.95 Ribonucleotide reductase, all-alpha domain
Phage_integrase      PF00589.17   173 seq409_BIOID47231    -            337   7.2e-66  220.9   0.0   1   1     4e-69   1.8e-65  219.6   0.0     2   171   116   317   115   319 0.99 Phage integrase family
Phage_integr_N2      PF13495.1     85 seq409_BIOID47231    -            337   9.9e-30  102.6   0.1   1   1   4.5e-33     2e-29  101.6   0.0     2    85    17   100    16   100 0.98 Phage integrase, N-terminal SAM-like domain
UTRA                 PF07702.8    141 seq410_BIOID47231    -            243   1.8e-32  111.7   0.0   1   1   7.7e-36   3.5e-32  110.8   0.0     1   140    96   234    96   235 0.99 UTRA domain
GntR                 PF00392.16    64 seq410_BIOID47231    -            243   7.3e-24   82.8   0.0   1   1   2.4e-27   1.1e-23   82.2   0.0     1    64    12    75    12    75 0.99 Bacterial regulatory proteins, gntR family
HTH_DeoR             PF08220.7     57 seq410_BIOID47231    -            243   6.5e-05   22.2   0.0   1   1   3.3e-08   0.00015   21.1   0.0    18    54    39    75    24    78 0.88 DeoR-like helix-turn-helix domain
FUSC                 PF04632.7    650 seq412_BIOID47231    -            670  5.2e-162  540.5  49.9   1   1  8.7e-166    6e-162  540.3  34.6     1   649    20   662    20   663 0.98 Fusaric acid resistance protein family
FUSC_2               PF13515.1    128 seq412_BIOID47231    -            670   2.7e-16   59.5  13.2   1   1     4e-20   2.7e-16   59.5   9.2     1   125    33   163    31   166 0.86 Fusaric acid resistance protein-like
DUF606               PF04657.8    138 seq414_BIOID47231    -            149   1.4e-21   76.8  22.4   1   1   1.2e-25   1.6e-21   76.6  15.5     2   138     6   143     5   143 0.95 Protein of unknown function, DUF606
DUF2238              PF09997.4    143 seq415_BIOID47231    -            209   1.9e-59  199.0   1.3   1   1     2e-63   2.7e-59  198.5   0.9     1   143    41   182    41   182 0.99 Predicted membrane protein (DUF2238)
DUF187               PF02638.10   401 seq417_BIOID47231    -            439  2.3e-173  576.0   0.1   1   1  1.9e-177  2.6e-173  575.9   0.1     1   401     3   431     3   431 0.99 Uncharacterised BCR, COG1649
PrmA                 PF06325.8    295 seq418_BIOID47231    -            293  1.2e-105  352.7   0.0   1   1  9.1e-109  1.4e-105  352.5   0.0     1   294     2   292     2   293 0.99 Ribosomal protein L11 methyltransferase (PrmA)
Methyltransf_18      PF12847.2    112 seq418_BIOID47231    -            293   2.2e-11   44.2   0.1   1   1   2.4e-14   3.6e-11   43.5   0.1     2    77   159   230   158   273 0.82 Methyltransferase domain
Methyltransf_26      PF13659.1    117 seq418_BIOID47231    -            293   1.5e-11   44.2   0.0   1   1   2.2e-14   3.4e-11   43.0   0.0     1    78   159   231   159   252 0.80 Methyltransferase domain
MTS                  PF05175.9    170 seq418_BIOID47231    -            293   4.3e-11   42.3   0.0   1   1   4.4e-14   6.7e-11   41.7   0.0    17   105   142   230   127   238 0.81 Methyltransferase small domain
Methyltransf_31      PF13847.1    152 seq418_BIOID47231    -            293   1.5e-10   40.7   0.0   1   1   1.5e-13   2.2e-10   40.1   0.0     4    80   159   230   156   277 0.79 Methyltransferase domain
Methyltransf_23      PF13489.1    162 seq418_BIOID47231    -            293   1.1e-07   31.5   0.0   1   1   1.3e-10     2e-07   30.7   0.0    21    86   157   230   141   268 0.73 Methyltransferase domain
UPF0020              PF01170.13   180 seq418_BIOID47231    -            293   8.9e-06   25.2   0.1   1   1     1e-08   1.5e-05   24.5   0.1    29   113   159   230   155   231 0.85 Putative RNA methylase family UPF0020
Methyltransf_11      PF08241.7     95 seq418_BIOID47231    -            293   2.2e-05   24.7   0.0   1   1   2.6e-08     4e-05   23.9   0.0     2    65   164   228   163   238 0.76 Methyltransferase domain
Cons_hypoth95        PF03602.10   183 seq418_BIOID47231    -            293   1.3e-05   24.5   0.0   1   1   1.5e-08   2.3e-05   23.7   0.0    34    98   150   214   138   234 0.86 Conserved hypothetical protein 95
Pterin_bind          PF00809.17   210 seq419_BIOID47231    -            271   1.5e-58  197.4   0.0   1   1   1.3e-62   1.8e-58  197.2   0.0     1   209    10   216    10   217 0.98 Pterin binding enzyme
YjgP_YjgQ            PF03739.9    354 seq420_BIOID47231    -            366   2.7e-70  236.7   6.1   1   1   2.3e-74   3.2e-70  236.5   4.2     1   351     5   345     5   348 0.97 Predicted permease YjgP/YjgQ family
DUF179               PF02622.10   161 seq421_BIOID47231    -            211   4.9e-53  178.9   0.0   1   1   4.2e-57   5.8e-53  178.7   0.0     1   161    35   198    35   198 0.94 Uncharacterized ACR, COG1678
Multi_Drug_Res       PF00893.14    93 seq423_BIOID47231    -            109   6.2e-29  100.2   6.5   1   1   5.4e-33   7.4e-29   99.9   4.5     3    93     6    99     4    99 0.96 Small Multidrug Resistance protein
TraE                 PF05309.6    187 seq424_BIOID47231    -            188   8.6e-74  246.6   0.5   1   1   7.1e-78   9.8e-74  246.4   0.4     1   187     1   187     1   187 0.99 TraE protein
Abhydrolase_5        PF12695.2    142 seq426_BIOID47231    -            293   6.5e-27   93.9   0.0   1   1     3e-30   8.2e-27   93.5   0.0     1   141    89   265    89   266 0.89 Alpha/beta hydrolase family
Abhydrolase_6        PF12697.2    228 seq426_BIOID47231    -            293   4.8e-16   59.2   0.2   1   1   1.1e-14   2.9e-11   43.5   0.0     1   102    90   194    90   212 0.89 Alpha/beta hydrolase family
Peptidase_S9         PF00326.16   213 seq426_BIOID47231    -            293   2.1e-09   36.8   0.0   1   1   5.4e-12   1.5e-08   34.0   0.0     8   212   108   291   103   292 0.72 Prolyl oligopeptidase family
Hydrolase_4          PF12146.3     79 seq426_BIOID47231    -            293   1.9e-07   30.6   0.0   1   1   5.7e-10   1.6e-06   27.7   0.0    11    61    82   132    76   149 0.82 Putative lysophospholipase
UxaC                 PF02614.9    469 seq427_BIOID47231    -            470  5.8e-227  753.7   0.1   1   1  4.7e-231  6.5e-227  753.5   0.1     1   467     1   468     1   470 0.99 Glucuronate isomerase
ACR_tran             PF00873.14  1021 seq428_BIOID47231    -           1040         0 1228.2  35.2   1   1         0         0 1228.0  24.4     2  1020    13  1022    12  1023 1.00 AcrB/AcrD/AcrF family
SecD_SecF            PF02355.11   189 seq428_BIOID47231    -           1040   1.9e-08   33.6  32.6   1   1   1.6e-09   1.1e-05   24.6  10.9    36   183   348   495   338   501 0.82 Protein export membrane protein
ParG                 PF09274.5     76 seq429_BIOID47231    -             69   8.6e-12   44.6   0.0   1   1   6.8e-16   9.3e-12   44.5   0.0    12    74     3    66     1    68 0.93 ParG
NMN_transporter      PF04973.7    182 seq431_BIOID47231    -            239   1.2e-46  158.2  27.0   1   1   1.2e-48   1.6e-44  151.4  18.7     1   180    23   227    23   229 0.94 Nicotinamide mononucleotide transporter
Ldh_1_N              PF00056.18   142 seq432_BIOID47231    -            334   5.9e-48  162.0   0.8   1   1   1.2e-51   8.5e-48  161.5   0.5     1   141    23   166    23   167 0.97 lactate/malate dehydrogenase, NAD binding domain
Ldh_1_C              PF02866.13   174 seq432_BIOID47231    -            334   1.9e-47  161.1   0.0   1   1   3.9e-51   2.7e-47  160.6   0.0     1   174   169   332   169   332 0.99 lactate/malate dehydrogenase, alpha/beta C-terminal domain
tRNA-synt_1g         PF09334.6    391 seq433_BIOID47231    -            677  2.3e-156  520.2   0.1   1   1  1.1e-159  2.9e-156  519.9   0.0     1   390     8   397     8   398 0.98 tRNA synthetases class I (M)
tRNA_bind            PF01588.15    95 seq433_BIOID47231    -            677   1.5e-22   79.0   0.0   1   1   1.2e-25   3.4e-22   77.9   0.0     1    94   581   674   581   675 0.98 Putative tRNA binding domain
tRNA-synt_1          PF00133.17   601 seq433_BIOID47231    -            677   2.7e-18   65.2   1.3   1   1   3.7e-15     1e-11   43.5   0.0    28   103    11    85     2   113 0.83 tRNA synthetases class I (I, L, M and V)
tRNA-synt_1e         PF01406.14   301 seq433_BIOID47231    -            677   3.9e-14   52.3   0.4   1   2   6.2e-09   1.7e-05   23.9   0.0    14   120    12   119     2   132 0.87 tRNA synthetases class I (C) catalytic domain
tRNA-synt_1e         PF01406.14   301 seq433_BIOID47231    -            677   3.9e-14   52.3   0.4   2   2   1.5e-09   4.2e-06   25.9   0.0   213   282   294   362   287   380 0.82 tRNA synthetases class I (C) catalytic domain
Antiterm             PF03589.8     95 seq435_BIOID47231    -            273   2.4e-54  181.2   5.0   1   2   7.3e-27     1e-22   79.9   0.1     2    95    15   111    14   111 0.97 Antitermination protein
Antiterm             PF03589.8     95 seq435_BIOID47231    -            273   2.4e-54  181.2   5.0   2   2   3.6e-34     5e-30  103.3   0.3     2    95   178   270   177   270 0.98 Antitermination protein
Cu-oxidase_4         PF02578.10   233 seq436_BIOID47231    -            243   4.4e-78  261.4   0.0   1   1   3.7e-82     5e-78  261.2   0.0     2   233    20   242    19   242 0.97 Multi-copper polyphenol oxidoreductase laccase
Aminotran_1_2        PF00155.16   363 seq438_BIOID47231    -            405   6.1e-47  160.2   0.0   1   1   1.6e-50   7.2e-47  159.9   0.0    30   353    58   387    33   391 0.88 Aminotransferase class I and II
DegT_DnrJ_EryC1      PF01041.12   363 seq438_BIOID47231    -            405   3.2e-06   26.3   0.0   1   1   1.1e-09     5e-06   25.6   0.0    47   146   101   207    96   208 0.73 DegT/DnrJ/EryC1/StrS aminotransferase family
HTH_6                PF01418.12    77 seq439_BIOID47231    -            289   3.5e-33  113.0   0.2   1   1   3.7e-36   1.7e-32  110.8   0.0     1    76     1    76     1    77 0.99 Helix-turn-helix domain, rpiR family
SIS                  PF01380.17   131 seq439_BIOID47231    -            289   2.9e-27   94.7   0.1   1   1   1.1e-30     5e-27   93.9   0.1     2   130   125   252   124   253 0.98 SIS domain
SIS_2                PF13580.1    138 seq439_BIOID47231    -            289     1e-12   47.7   0.9   1   1   1.2e-11   5.3e-08   32.5   0.0    99   138   171   210   157   210 0.89 SIS domain
TraF_2               PF13729.1    273 seq441_BIOID47231    -            400   6.1e-96  320.2  13.5   1   1  5.7e-100   7.9e-96  319.9   9.4     1   273    49   318    49   318 1.00 F plasmid transfer operon, TraF, protein
Plasmid_stabil       PF05016.9     90 seq442_BIOID47231    -             98   6.7e-13   48.7   0.0   1   1   5.5e-17   7.5e-13   48.5   0.0     1    89     4    90     4    91 0.92 Plasmid stabilisation system protein
Oxidored_q1          PF00361.15   270 seq443_BIOID47231    -            526   1.4e-50  171.9  21.2   1   1     1e-54   1.4e-50  171.9  14.7     1   266   132   409   132   413 0.96 NADH-Ubiquinone/plastoquinone (complex I), various chains
ImpA-rel_N           PF06812.7     62 seq445_BIOID47231    -            480   5.9e-09   35.4   0.6   1   1   4.3e-13   5.9e-09   35.4   0.4     1    61    64   121    64   122 0.95 ImpA-related N-terminal
Bro-N                PF02498.12    87 seq446_BIOID47231    -            278   2.2e-07   30.9   0.0   1   1   5.3e-11   7.2e-07   29.2   0.0     1    75    14   105    14   113 0.74 BRO family, N-terminal domain
ChaC                 PF04752.7    177 seq447_BIOID47231    -            238   2.6e-53  180.5   0.0   1   1   2.3e-57   3.1e-53  180.2   0.0     1   176    54   222    54   223 0.95 ChaC-like protein
CinA                 PF02464.12   155 seq448_BIOID47231    -            172   9.4e-48  161.4   1.1   1   1   7.9e-52   1.1e-47  161.2   0.8     2   155    18   171    17   171 0.98 Competence-damaged protein
GARS_A               PF01071.14   194 seq449_BIOID47231    -            429   1.2e-86  289.1   0.1   1   1   8.3e-90   1.6e-86  288.7   0.0     1   194   103   296   103   296 0.99 Phosphoribosylglycinamide synthetase, ATP-grasp (A) domain
GARS_N               PF02844.10   100 seq449_BIOID47231    -            429   4.1e-38  129.7   0.1   1   1   3.9e-41   7.7e-38  128.8   0.1     1   100     1   102     1   102 0.95 Phosphoribosylglycinamide synthetase, N domain
GARS_C               PF02843.11    93 seq449_BIOID47231    -            429   5.4e-30  103.3   0.1   1   1   1.7e-32   3.4e-29  100.7   0.0     1    92   330   423   330   424 0.94 Phosphoribosylglycinamide synthetase, C domain
ATP-grasp_4          PF13535.1    184 seq449_BIOID47231    -            429   6.5e-15   55.2   0.0   1   1   7.6e-18   1.5e-14   54.0   0.0     5   180   105   292   103   293 0.78 ATP-grasp domain
ATP-grasp_3          PF02655.9    161 seq449_BIOID47231    -            429   1.8e-07   31.0   0.0   1   1   1.5e-10     3e-07   30.3   0.0     3   159   104   292   103   294 0.79 ATP-grasp domain
CPSase_L_D2          PF02786.12   211 seq449_BIOID47231    -            429   1.3e-05   24.5   0.0   1   1   1.4e-08   2.8e-05   23.3   0.0     6   138   109   244   104   293 0.67 Carbamoyl-phosphate synthase L chain, ATP binding domain
ATP-grasp            PF02222.17   172 seq449_BIOID47231    -            429   8.3e-05   21.8   0.0   1   1   6.8e-08   0.00013   21.2   0.0     2    83   113   200   112   222 0.84 ATP-grasp domain
DUF3521              PF12035.3     35 seq450_BIOID47231    -             44   3.8e-11   42.5   0.2   1   1     5e-15   6.9e-11   41.6   0.1     1    35    11    42    11    42 0.92 Protein of unknown function (DUF3521)
Aldolase             PF01081.14   196 seq452_BIOID47231    -            205   1.7e-29  102.3   0.5   1   1     3e-33     2e-29  102.0   0.4     6   183     5   183     2   195 0.92 KDPG and KHG aldolase
AA_permease          PF00324.16   479 seq453_BIOID47231    -            514  3.2e-121  404.9  47.4   1   1  5.3e-125  3.6e-121  404.7  32.8     2   478    50   491    49   492 0.98 Amino acid permease
AA_permease_2        PF13520.1    426 seq453_BIOID47231    -            514   3.8e-43  147.4  50.8   1   1   6.7e-47   4.5e-43  147.2  35.2     5   423    49   477    45   480 0.85 Amino acid permease
HTH_36               PF13730.1     55 seq457_BIOID47231    -            272   7.4e-11   41.9   0.0   1   1   1.8e-14   1.2e-10   41.1   0.0     7    55    19    67    16    67 0.94 Helix-turn-helix domain
PTS_EIIC             PF02378.13   321 seq458_BIOID47231    -            483   3.8e-29  101.4  32.4   1   1   5.6e-33   3.8e-29  101.4  22.5     2   318   134   406   133   410 0.90 Phosphotransferase system, EIIC
PTS_IIB              PF02302.12    90 seq458_BIOID47231    -            483   2.5e-17   62.9   0.1   1   1   6.5e-21   4.5e-17   62.1   0.1     2    89     9   101     8   102 0.95 PTS system, Lactose/Cellobiose specific IIB subunit
GST_N_3              PF13417.1     75 seq460_BIOID47231    -            215   2.5e-11   43.5   0.0   1   1   1.4e-14   3.9e-11   42.8   0.0     6    70     8    82     4    91 0.86 Glutathione S-transferase, N-terminal domain
GST_C                PF00043.20    95 seq460_BIOID47231    -            215     2e-10   40.4   0.0   1   1   1.1e-13     3e-10   39.8   0.0    32    95   136   197   114   197 0.93 Glutathione S-transferase, C-terminal domain
GST_C_2              PF13410.1     69 seq460_BIOID47231    -            215   3.8e-10   39.3   0.1   1   1   2.7e-13   7.5e-10   38.4   0.0     1    69   127   192   127   192 0.93 Glutathione S-transferase, C-terminal domain
GST_N_2              PF13409.1     70 seq460_BIOID47231    -            215   8.3e-10   38.4   0.0   1   1   6.2e-13   1.7e-09   37.4   0.0     3    69    10    81     9    82 0.89 Glutathione S-transferase, N-terminal domain
GST_N                PF02798.15    76 seq460_BIOID47231    -            215   1.7e-09   37.5   0.0   1   1     5e-12   1.4e-08   34.6   0.0    11    76    11    81     4    81 0.92 Glutathione S-transferase, N-terminal domain
DDE_Tnp_1            PF01609.16   211 seq462_BIOID47231    -             66   1.7e-06   27.6   0.2   1   1   1.4e-10   1.9e-06   27.5   0.1   143   197     7    65     2    66 0.94 Transposase DDE domain
Response_reg         PF00072.19   112 seq465_BIOID47231    -            223   8.8e-25   86.7   0.2   1   1     2e-28   1.4e-24   86.1   0.1     1   111     3   112     3   113 0.98 Response regulator receiver domain
Trans_reg_C          PF00486.23    77 seq465_BIOID47231    -            223   2.7e-19   68.7   0.1   1   1   8.4e-23   5.7e-19   67.6   0.1     2    77   146   220   144   220 0.93 Transcriptional regulatory protein, C terminal
ETF_alpha            PF00766.14    86 seq466_BIOID47231    -            312     1e-30  105.0   0.3   1   1   2.8e-34   1.9e-30  104.1   0.2     2    85   189   273   188   274 0.97 Electron transfer flavoprotein FAD-binding domain
ETF                  PF01012.16   164 seq466_BIOID47231    -            312   6.6e-25   87.6   0.3   1   1   1.7e-28   1.2e-24   86.8   0.2     2   164     7   153     6   153 0.92 Electron transfer flavoprotein domain
DUF877               PF05943.7    423 seq468_BIOID47231    -            491  2.7e-188  625.6   0.0   1   1  2.4e-192  3.3e-188  625.3   0.0     1   423    68   489    68   489 1.00 Protein of unknown function (DUF877)
Rnf-Nqr              PF02508.9    190 seq469_BIOID47231    -            231   7.9e-59  198.3   9.5   1   1   6.7e-63   9.1e-59  198.1   6.6     1   189     1   200     1   201 0.98 Rnf-Nqr subunit, membrane protein
T2SE                 PF00437.15   272 seq470_BIOID47231    -            342   2.7e-61  206.7   0.0   1   1   2.3e-65   3.1e-61  206.5   0.0     3   270    20   322    18   324 0.96 Type II/IV secretion system protein
PilI                 PF10623.4     83 seq472_BIOID47231    -            139   2.2e-49  165.1   0.2   1   1   2.4e-53   3.3e-49  164.6   0.1     1    83    16    98    16    98 1.00 Plasmid conjugative transfer protein PilI
ROF                  PF07073.7     80 seq474_BIOID47231    -             86   5.8e-25   86.9   0.1   1   1   4.8e-29   6.5e-25   86.8   0.0     1    80     9    83     9    83 0.97 Modulator of Rho-dependent transcription termination (ROF)
Zeta_toxin           PF06414.7    201 seq479_BIOID47231    -            308   6.9e-55  185.1   0.1   1   1   1.5e-58     1e-54  184.6   0.1     5   195    97   284    94   291 0.95 Zeta toxin
KAP_NTPase           PF07693.9    325 seq479_BIOID47231    -            308   2.5e-05   23.3   0.0   1   1   5.1e-09   3.5e-05   22.8   0.0     9   115    98   225    90   278 0.82 KAP family P-loop domain
FliD_C               PF07195.7    239 seq480_BIOID47231    -            468   6.9e-60  202.2  20.2   1   1     1e-63   6.9e-60  202.2  14.0     1   239   222   452   222   452 0.98 Flagellar hook-associated protein 2 C-terminus
FliD_N               PF02465.13    99 seq480_BIOID47231    -            468   1.2e-23   83.2  12.7   1   1   1.7e-27   1.2e-23   83.2   8.8     1    99    10   107    10   107 0.96 Flagellar hook-associated protein 2 C-terminus
IncFII_repA          PF02387.10   281 seq481_BIOID47231    -            241   2.6e-14   52.9   0.2   1   1   2.7e-18   3.7e-14   52.4   0.1    71   224    76   229    20   234 0.76 IncFII RepA protein family
AAA_PrkA             PF08298.6    358 seq482_BIOID47231    -            644  1.3e-180  599.6   0.0   1   1  2.6e-184  1.8e-180  599.1   0.0     2   358    20   380    19   380 0.99 PrkA AAA domain
PrkA                 PF06798.7    254 seq482_BIOID47231    -            644   6.8e-86  287.5   2.2   1   1   2.2e-89   1.5e-85  286.4   1.5     1   254   382   636   382   636 0.98 PrkA serine protein kinase C-terminal domain
Ribosomal_L3         PF00297.17   263 seq483_BIOID47231    -            209     5e-50  170.2  10.0   1   1   1.6e-52   2.2e-48  164.8   6.9     1   263     8   204     8   204 0.99 Ribosomal protein L3
PALP                 PF00291.20   307 seq487_BIOID47231    -            323   1.3e-63  214.9   0.3   1   1   1.1e-67   1.5e-63  214.7   0.2     3   306    10   300     8   301 0.87 Pyridoxal-phosphate dependent enzyme
CYTH                 PF01928.16   185 seq488_BIOID47231    -            433   1.5e-40  138.6   0.0   1   1   2.3e-44   3.1e-40  137.6   0.0     2   183     3   200     2   202 0.92 CYTH domain
ROK                  PF00480.15   179 seq491_BIOID47231    -            291   1.5e-54  184.3   0.1   1   1   1.8e-58   2.4e-54  183.7   0.0     1   179     5   183     5   183 0.98 ROK family
SRP54                PF00448.17   196 seq495_BIOID47231    -            453   7.9e-76  253.7   0.3   1   1   5.5e-79   1.2e-75  253.1   0.2     1   196   100   296   100   296 0.99 SRP54-type protein, GTPase domain
SRP_SPB              PF02978.14   104 seq495_BIOID47231    -            453   1.1e-36  125.1   7.9   1   1   4.7e-40   1.1e-36  125.1   5.5     2   104   329   427   328   427 0.99 Signal peptide binding domain
SRP54_N              PF02881.14    75 seq495_BIOID47231    -            453   2.1e-21   75.6   0.5   1   1   9.2e-25   2.1e-21   75.6   0.3     1    75     5    82     5    82 0.99 SRP54-type protein, helical bundle domain
CbiA                 PF01656.18   195 seq495_BIOID47231    -            453   2.8e-08   33.2   2.5   1   1   3.8e-11   8.6e-08   31.7   1.3     9   164   110   256   102   288 0.68 CobQ/CobB/MinD/ParA nucleotide binding domain
cobW                 PF02492.14   178 seq495_BIOID47231    -            453   6.4e-05   22.3   0.4   1   1   7.5e-08   0.00017   20.9   0.3     2   152   102   251   100   260 0.79 CobW/HypB/UreG, nucleotide-binding domain
Pyr_redox_2          PF07992.9    200 seq497_BIOID47231    -            847     2e-36  125.6   0.0   1   1   3.9e-39   8.8e-36  123.5   0.0     1   198     5   285     5   287 0.95 Pyridine nucleotide-disulphide oxidoreductase
NIR_SIR              PF01077.17   157 seq497_BIOID47231    -            847   2.8e-27   94.8   0.1   1   1   3.5e-30     8e-27   93.4   0.0     2   150   632   770   631   776 0.94 Nitrite and sulphite reductase 4Fe-4S domain
Fer2_BFD             PF04324.10    55 seq497_BIOID47231    -            847   2.8e-21   75.1   4.8   1   1     7e-19   1.6e-15   56.7   2.0     2    53   423   472   422   474 0.93 BFD-like [2Fe-2S] binding domain
Pyr_redox            PF00070.22    80 seq497_BIOID47231    -            847   1.5e-15   57.2   0.7   1   1   6.4e-19   1.5e-15   57.2   0.5     2    72   148   219   147   229 0.91 Pyridine nucleotide-disulphide oxidoreductase
NIR_SIR_ferr         PF03460.12    69 seq497_BIOID47231    -            847   4.4e-12   45.3   0.0   1   1     4e-15   9.1e-12   44.3   0.0     3    68   560   622   558   623 0.95 Nitrite/Sulfite reductase ferredoxin-like half domain
Pyr_redox_3          PF13738.1    203 seq497_BIOID47231    -            847     2e-08   34.3   0.4   1   1   1.5e-09   3.5e-06   27.1   0.0    78   196    55   174    42   179 0.83 Pyridine nucleotide-disulphide oxidoreductase
TPR_3                PF07720.7     36 seq498_BIOID47231    -            163   1.7e-21   75.4  16.3   1   2   4.3e-15   5.9e-11   41.8   2.9     1    36    40    73    40    73 0.98 Tetratricopeptide repeat
TPR_3                PF07720.7     36 seq498_BIOID47231    -            163   1.7e-21   75.4  16.3   2   2   2.5e-14   3.4e-10   39.3   2.9     1    36    74   107    74   107 0.96 Tetratricopeptide repeat
Peptidase_U32        PF01136.14   233 seq499_BIOID47231    -            453   6.2e-95  316.4   0.0   1   1     6e-99   8.2e-95  316.0   0.0     1   232    75   344    75   345 0.98 Peptidase family U32
T2SF                 PF00482.18   124 seq500_BIOID47231    -            361   4.1e-28   97.6   3.3   1   2   1.7e-17   2.4e-13   49.9   0.0     1   124    27   155    27   155 0.93 Type II secretion system (T2SS), protein F
T2SF                 PF00482.18   124 seq500_BIOID47231    -            361   4.1e-28   97.6   3.3   2   2   1.5e-16     2e-12   46.9   1.5     1   123   228   349   228   350 0.97 Type II secretion system (T2SS), protein F
AIRS_C               PF02769.17   153 seq501_BIOID47231    -            350   3.6e-35  121.0   0.0   1   1     8e-39   5.5e-35  120.5   0.0     2   148   182   344   181   349 0.96 AIR synthase related protein, C-terminal domain
AIRS                 PF00586.19    96 seq501_BIOID47231    -            350   2.3e-18   66.0   0.1   1   1   5.8e-22     4e-18   65.3   0.1     4    96    51   147    25   147 0.91 AIR synthase related protein, N-terminal domain
DUF1158              PF06643.6     82 seq502_BIOID47231    -             82   1.7e-48  162.7   9.5   1   1   1.3e-52   1.8e-48  162.6   6.6     1    82     1    82     1    82 0.99 Protein of unknown function (DUF1158)
FabA                 PF07977.8    138 seq506_BIOID47231    -            208   9.2e-51  170.8   0.0   1   1   8.4e-55   1.1e-50  170.5   0.0     1   137    65   194    65   195 0.98 FabA-like domain
LysR_substrate       PF03466.15   209 seq508_BIOID47231    -            317   2.2e-43  147.6   1.4   1   1   4.6e-47   3.1e-43  147.1   1.0     3   207    86   288    84   290 0.97 LysR substrate binding domain
HTH_1                PF00126.22    60 seq508_BIOID47231    -            317   3.7e-17   61.6   1.4   1   1   1.4e-20   9.5e-17   60.3   1.0     2    60     5    63     4    63 0.97 Bacterial regulatory helix-turn-helix protein, lysR family
OmpA                 PF00691.15    97 seq509_BIOID47231    -            262   4.2e-15   55.8   0.1   1   1   9.5e-19   1.3e-14   54.2   0.0     1    94   121   215   121   218 0.83 OmpA family
DUF386               PF04074.7    153 seq510_BIOID47231    -            153     1e-51  174.3   0.0   1   1   8.2e-56   1.1e-51  174.2   0.0     1   152     4   152     4   153 0.99 Domain of unknown function (DUF386)
UPF0081              PF03652.10   135 seq511_BIOID47231    -            138   7.8e-44  148.9   0.0   1   1   6.3e-48   8.6e-44  148.8   0.0     2   135     4   136     3   136 0.98 Uncharacterised protein family (UPF0081)
DUF3883              PF13020.1     91 seq513_BIOID47231    -            385   1.1e-22   79.4   0.0   1   1   1.2e-26   1.7e-22   78.8   0.0     1    90   263   360   263   361 0.96 Domain of unknown function (DUF3883)
Peptidase_S49_N      PF08496.5    155 seq514_BIOID47231    -            349   2.9e-64  215.4   3.5   1   1   6.3e-68   2.9e-64  215.4   2.4     1   155     1   158     1   158 0.98 Peptidase family S49 N-terminal
Peptidase_S49        PF01343.13   154 seq514_BIOID47231    -            349   1.2e-50  171.1   2.2   1   1   3.1e-54   1.4e-50  170.9   0.0     2   153   161   310   160   311 0.98 Peptidase family S49
SDH_sah              PF01972.11   286 seq514_BIOID47231    -            349   1.7e-05   23.6   1.8   1   1   5.1e-09   2.3e-05   23.2   0.0    89   163   133   208   119   225 0.81 Serine dehydrogenase proteinase
Iron_traffic         PF04362.9     88 seq515_BIOID47231    -             91   1.5e-41  139.5   1.1   1   1   1.2e-45   1.7e-41  139.4   0.8     1    88     1    88     1    88 0.99 Bacterial Fe(2+) trafficking
NusG                 PF02357.14    92 seq516_BIOID47231    -            162   3.6e-22   78.2   0.0   1   1   3.7e-26     5e-22   77.8   0.0     2    91     3    90     2    91 0.92 Transcription termination factor nusG
DAO                  PF01266.19   358 seq518_BIOID47231    -            422   1.3e-62  211.7   0.0   1   1   1.1e-66   1.5e-62  211.4   0.0     1   356     3   390     3   392 0.86 FAD dependent oxidoreductase
BPD_transp_1         PF00528.17   185 seq519_BIOID47231    -            339     2e-46  157.7  14.5   1   1   1.4e-50     2e-46  157.7  10.0     1   184   114   336   114   337 0.99 Binding-protein-dependent transport system inner membrane component
Ald_Xan_dh_C2        PF02738.13   543 seq520_BIOID47231    -            765  6.7e-175  582.3   0.0   1   1  1.2e-178  8.5e-175  582.0   0.0    12   543   159   700   147   700 0.98 Molybdopterin-binding domain of aldehyde dehydrogenase
Ald_Xan_dh_C         PF01315.17   111 seq520_BIOID47231    -            765   6.8e-35  119.3   0.1   1   1   2.2e-38   1.5e-34  118.2   0.0     1   111    23   139    23   139 0.92 Aldehyde oxidase and xanthine dehydrogenase, a/b hammerhead domain
Tra_M                PF05261.6    127 seq522_BIOID47231    -            127   7.2e-57  190.8   0.7   1   1   5.8e-61   7.9e-57  190.6   0.5     1   126     1   126     1   127 0.99 TraM protein
Elong-fact-P_C       PF09285.6     56 seq523_BIOID47231    -            188   5.3e-27   92.8   1.0   1   1   2.4e-30   1.1e-26   91.8   0.2     1    56   131   186   131   186 0.99 Elongation factor P, C-terminal
EFP                  PF01132.15    55 seq523_BIOID47231    -            188   3.2e-24   84.2   0.1   1   1   1.2e-27   5.5e-24   83.4   0.0     3    55    71   123    69   123 0.97 Elongation factor P (EF-P) OB domain
EFP_N                PF08207.7     58 seq523_BIOID47231    -            188   5.8e-24   83.6   0.0   1   1   4.5e-27     2e-23   81.8   0.0     3    57     7    61     5    62 0.97 Elongation factor P (EF-P) KOW-like domain
NfrA_C               PF13283.1    176 seq525_BIOID47231    -            990   2.8e-47  160.2   3.8   1   1     1e-50   2.8e-47  160.2   2.7     2   170   807   977   806   982 0.98 Bacteriophage N adsorption protein A C-term
TPR_16               PF13432.1     65 seq525_BIOID47231    -            990   1.4e-09   38.2   8.5   1   1   7.2e-10     2e-06   28.2   0.6     2    65   617   680   616   680 0.97 Tetratricopeptide repeat
TPR_14               PF13428.1     44 seq525_BIOID47231    -            990   1.5e-08   34.3  13.9   1   1   3.6e-08   9.7e-05   22.5   0.3     3    43   648   688   646   689 0.94 Tetratricopeptide repeat
TPR_15               PF13429.1    280 seq525_BIOID47231    -            990     4e-08   32.5   3.8   1   1   1.5e-11     4e-08   32.5   2.7   103   238   566   704   555   715 0.84 Tetratricopeptide repeat
TetR_C               PF02909.12   139 seq526_BIOID47231    -            208   4.1e-49  165.6   0.1   1   1   8.7e-53     6e-49  165.1   0.0     1   139    69   202    69   202 0.98 Tetracyclin repressor, C-terminal all-alpha domain
TetR_N               PF00440.18    47 seq526_BIOID47231    -            208   4.6e-16   58.0   0.0   1   1   1.7e-18   1.2e-14   53.5   0.0     2    47    11    56    10    56 0.97 Bacterial regulatory proteins, tetR family
FliH                 PF02108.11   128 seq528_BIOID47231    -            228   4.9e-40  136.2   0.3   1   1   1.1e-43   4.9e-40  136.2   0.2     5   128    96   219    89   219 0.98 Flagellar assembly protein FliH
HrpE                 PF06188.7    191 seq528_BIOID47231    -            228   3.1e-08   33.4   6.4   1   1   1.3e-11   6.1e-08   32.5   4.5    24   182    47   211    25   222 0.75 HrpE/YscL/FliH and V-type ATPase subunit E
dCMP_cyt_deam_2      PF08211.6    124 seq531_BIOID47231    -            294   2.3e-50  169.6   0.2   1   1   6.8e-52   4.7e-48  162.1   0.0     1   123   157   278   157   279 0.98 Cytidine and deoxycytidylate deaminase zinc-binding region
dCMP_cyt_deam_1      PF00383.17   102 seq531_BIOID47231    -            294   1.3e-17   63.2   0.0   1   1   4.4e-18     3e-14   52.3   0.0    10    93    56   139    47   143 0.86 Cytidine and deoxycytidylate deaminase zinc-binding region
LigT_PEase           PF02834.11    87 seq532_BIOID47231    -            176   3.5e-23   81.2   0.7   1   2   1.9e-16   1.3e-12   47.3   0.1     1    87    11    89    11    89 0.92 LigT like Phosphoesterase
LigT_PEase           PF02834.11    87 seq532_BIOID47231    -            176   3.5e-23   81.2   0.7   2   2     2e-11   1.4e-07   31.3   0.0     4    85    92   164    90   166 0.71 LigT like Phosphoesterase
2_5_RNA_ligase2      PF13563.1    153 seq532_BIOID47231    -            176   1.1e-10   41.3   0.1   1   1   1.8e-14   1.3e-10   41.1   0.0     2   121    14   135    13   164 0.87 2'-5' RNA ligase superfamily
Iso_dh               PF00180.15   348 seq534_BIOID47231    -            361   8.9e-87  291.1   0.0   1   1     8e-91   1.1e-86  290.8   0.0     1   347     6   354     6   355 0.93 Isocitrate/isopropylmalate dehydrogenase
MR_MLE_N             PF02746.11   117 seq536_BIOID47231    -            382   3.7e-31  107.4   0.0   1   1   1.5e-34   6.9e-31  106.5   0.0    28   117    15   107     4   107 0.97 Mandelate racemase / muconate lactonizing enzyme, N-terminal domain
MR_MLE_C             PF13378.1    111 seq536_BIOID47231    -            382   1.8e-29  101.8   0.0   1   1   7.8e-33   3.6e-29  100.8   0.0     1   111   234   351   234   351 0.88 Enolase C-terminal domain-like
MR_MLE               PF01188.16    67 seq536_BIOID47231    -            382   3.8e-11   43.2   0.0   1   1   1.7e-14   7.7e-11   42.2   0.0     2    67   167   234   166   234 0.96 Mandelate racemase / muconate lactonizing enzyme, C-terminal domain
Polysacc_synt        PF01943.12   273 seq537_BIOID47231    -            492   9.6e-61  205.3  16.1   1   1   1.4e-64   9.6e-61  205.3  11.1     5   273    11   276     8   276 0.96 Polysaccharide biosynthesis protein
Polysacc_synt_3      PF13440.1    251 seq537_BIOID47231    -            492   6.4e-16   58.4  14.9   1   1   9.4e-20   6.4e-16   58.4  10.3     3   250    24   274    22   275 0.88 Polysaccharide biosynthesis protein
DUF419               PF04237.8     92 seq540_BIOID47231    -            122   4.3e-26   90.9   0.0   1   1   3.7e-30   5.1e-26   90.7   0.0     1    92    14   107    14   107 0.97 Protein of unknown function (DUF419)
APH                  PF01636.18   239 seq542_BIOID47231    -            267   4.5e-29  101.7   2.7   1   1   7.5e-33   5.1e-29  101.5   1.9     3   239    16   258    14   258 0.84 Phosphotransferase enzyme family
Fructosamin_kin      PF03881.9    288 seq542_BIOID47231    -            267   0.00011   21.1   0.0   1   1   3.2e-08   0.00022   20.1   0.0    25   117    18   124     8   144 0.79 Fructosamine kinase
GFO_IDH_MocA         PF01408.17   120 seq544_BIOID47231    -            359   1.6e-25   89.8   0.0   1   1   5.6e-29   2.6e-25   89.1   0.0     1   120    18   135    18   135 0.96 Oxidoreductase family, NAD-binding Rossmann fold
GFO_IDH_MocA_C       PF02894.12   115 seq544_BIOID47231    -            359   2.2e-18   65.9   0.0   1   1   8.3e-22   3.8e-18   65.2   0.0     1   115   147   254   147   254 0.97 Oxidoreductase family, C-terminal alpha/beta domain
Semialdhyde_dh       PF01118.19   121 seq544_BIOID47231    -            359   4.3e-06   26.9   0.0   1   1   1.6e-09   7.2e-06   26.2   0.0     1    95    19   107    19   113 0.88 Semialdehyde dehydrogenase, NAD binding domain
PhoQ_Sensor          PF08918.5    180 seq545_BIOID47231    -            486   1.7e-90  301.2   0.4   1   1   3.7e-94   1.7e-90  301.2   0.3     1   180    10   190    10   190 0.99 PhoQ Sensor
HATPase_c            PF02518.21   111 seq545_BIOID47231    -            486     8e-17   60.8   0.1   1   1   3.1e-20   1.4e-16   60.0   0.0     3   106   376   474   374   478 0.92 Histidine kinase-, DNA gyrase B-, and HSP90-like ATPase
HAMP                 PF00672.20    70 seq545_BIOID47231    -            486   7.4e-07   29.1   0.3   1   1   1.6e-10   7.4e-07   29.1   0.2     2    68   196   261   195   263 0.85 HAMP domain
FolB                 PF02152.13   113 seq546_BIOID47231    -            120   5.5e-26   90.8   1.5   1   1   4.5e-30   6.2e-26   90.6   1.0     1   111     8   116     8   118 0.98 Dihydroneopterin aldolase
LysR_substrate       PF03466.15   209 seq547_BIOID47231    -            293   3.6e-45  153.5   0.1   1   1   8.4e-49   5.7e-45  152.8   0.0     2   204    85   282    84   285 0.98 LysR substrate binding domain
HTH_1                PF00126.22    60 seq547_BIOID47231    -            293     2e-17   62.5   0.8   1   1   5.5e-21   3.8e-17   61.6   0.6     1    60     3    62     3    62 0.97 Bacterial regulatory helix-turn-helix protein, lysR family
Aconitase            PF00330.15   465 seq548_BIOID47231    -            466  7.3e-198  657.6   0.2   1   1    6e-202  8.2e-198  657.4   0.1     1   465     4   457     4   457 0.99 Aconitase family (aconitate hydratase)
Caudo_TAP            PF02413.12   130 seq552_BIOID47231    -            162   5.7e-34  116.9   0.0   1   1   4.9e-38   6.7e-34  116.7   0.0     2   130    25   158    24   158 0.96 Caudovirales tail fibre assembly protein
AAA_2                PF07724.9    171 seq553_BIOID47231    -            857   3.2e-58  196.3   0.0   1   1   7.6e-59   8.7e-56  188.3   0.0     1   171   596   760   596   760 0.98 AAA domain (Cdc48 subfamily)
ClpB_D2-small        PF10431.4     81 seq553_BIOID47231    -            857   1.1e-28   98.8   2.2   1   1   1.5e-31   1.7e-28   98.2   0.2     1    80   766   845   766   846 0.98 C-terminal, D2-small domain, of ClpB protein
AAA                  PF00004.24   132 seq553_BIOID47231    -            857   5.5e-28   97.6   0.0   1   2   6.2e-17   7.1e-14   52.0   0.0     2   128   203   337   202   341 0.82 ATPase family associated with various cellular activities (AAA)
AAA                  PF00004.24   132 seq553_BIOID47231    -            857   5.5e-28   97.6   0.0   2   2     7e-14   7.9e-11   42.1   0.0     2   117   602   727   601   738 0.86 ATPase family associated with various cellular activities (AAA)
Clp_N                PF02861.15    53 seq553_BIOID47231    -            857     2e-27   94.7   6.1   1   2   3.7e-16   4.2e-13   48.9   0.1     1    53    17    69    17    69 0.98 Clp amino terminal domain
Clp_N                PF02861.15    53 seq553_BIOID47231    -            857     2e-27   94.7   6.1   2   2   5.1e-16   5.8e-13   48.4   0.1     1    53    94   145    94   145 0.96 Clp amino terminal domain
AAA_5                PF07728.9    139 seq553_BIOID47231    -            857   2.5e-19   69.2   0.8   1   1   4.2e-16   4.8e-13   48.9   0.0     2   124   601   721   600   762 0.87 AAA domain (dynein-related subfamily)
AAA_16               PF13191.1    166 seq553_BIOID47231    -            857   4.9e-11   43.1   7.3   1   1   1.1e-09   1.2e-06   28.8   0.2     2   141   180   281   179   306 0.81 AAA ATPase domain
Sigma54_activat      PF00158.21   168 seq553_BIOID47231    -            857   7.2e-10   38.4   0.1   1   1   7.8e-10   8.9e-07   28.4   0.0    23   156   599   731   570   742 0.78 Sigma-54 interaction domain
DUF1656              PF07869.7     58 seq554_BIOID47231    -             90   1.5e-20   72.6  10.5   1   1   1.5e-24     2e-20   72.1   7.3     2    58    29    85    28    85 0.97 Protein of unknown function (DUF1656)
ExsB                 PF06508.8    137 seq555_BIOID47231    -            231     5e-57  191.4   0.0   1   1   1.4e-60   6.4e-57  191.0   0.0     1   137     3   140     3   140 0.99 ExsB
Asn_synthase         PF00733.16   255 seq555_BIOID47231    -            231   2.2e-05   23.9   0.0   1   1   8.3e-09   3.8e-05   23.1   0.0    21    80     5    64     2    77 0.90 Asparagine synthase
Arginosuc_synth      PF00764.14   388 seq555_BIOID47231    -            231   2.3e-05   23.5   0.1   1   1   8.8e-09     4e-05   22.7   0.0     1    59     5    63     5    75 0.91 Arginosuccinate synthase
HhH-GPD              PF00730.20   121 seq556_BIOID47231    -            211   9.8e-19   67.6   0.0   1   1   3.1e-22   1.4e-18   67.1   0.0     1   120    34   168    34   169 0.95 HhH-GPD superfamily base excision DNA repair protein
HHH                  PF00633.18    30 seq556_BIOID47231    -            211   7.1e-08   31.6   0.0   1   1   3.7e-11   1.7e-07   30.4   0.0     2    29   100   127    99   128 0.94 Helix-hairpin-helix motif
EndIII_4Fe-2S        PF10576.4     17 seq556_BIOID47231    -            211   9.7e-05   22.2   3.3   1   1   3.7e-08   0.00017   21.5   2.3     1    17   187   203   187   203 0.99 Iron-sulfur binding domain of endonuclease III
PK                   PF00224.16   348 seq557_BIOID47231    -            527  1.3e-143  477.7   4.3   1   1  2.5e-147  1.7e-143  477.3   3.0     2   345    53   394    52   397 0.98 Pyruvate kinase, barrel domain
PK_C                 PF02887.11   117 seq557_BIOID47231    -            527   1.7e-31  108.0   1.5   1   1   7.7e-35   5.3e-31  106.4   1.1     2   116   410   524   409   525 0.98 Pyruvate kinase, alpha/beta domain
DUF3393              PF11873.3    204 seq558_BIOID47231    -            360   7.3e-75  250.8   0.0   1   1   1.4e-78   9.7e-75  250.4   0.0     1   204     3   192     3   192 0.99 Domain of unknown function (DUF3393)
SLT                  PF01464.15   121 seq558_BIOID47231    -            360   5.2e-30  103.3   0.1   1   1   1.2e-33   8.3e-30  102.6   0.0     3   118   197   320   195   323 0.96 Transglycosylase SLT domain
Xan_ur_permease      PF00860.15   389 seq559_BIOID47231    -            482  4.2e-121  403.9  46.5   1   1  4.3e-125  5.9e-121  403.4  32.2     2   385    29   408    28   412 0.98 Permease family
Ribosomal_L4         PF00573.17   192 seq560_BIOID47231    -            201   9.2e-66  220.7   1.1   1   1   7.6e-70     1e-65  220.6   0.7     2   191    13   198    12   199 0.99 Ribosomal protein L4/L1 family
AA_permease_2        PF13520.1    426 seq561_BIOID47231    -            418   6.4e-33  113.8  38.0   1   1   1.1e-36   7.6e-33  113.5  26.3     1   404     8   403     8   418 0.78 Amino acid permease
AA_permease          PF00324.16   479 seq561_BIOID47231    -            418   3.2e-11   42.1  34.0   1   1   6.1e-15   4.2e-11   41.7  23.6    11   443    22   414    10   418 0.71 Amino acid permease
YccV-like            PF08755.6    100 seq563_BIOID47231    -            122   5.9e-25   86.9   0.0   1   1   5.1e-29     7e-25   86.7   0.0     2    99    21   118    20   119 0.96 Hemimethylated DNA-binding protein YccV like
DUF1323              PF07037.6    122 seq565_BIOID47231    -            119   9.2e-49  164.5   0.0   1   1   8.9e-53   1.2e-48  164.1   0.0     1   122     6   118     6   118 0.94 Putative transcription regulator (DUF1323)
HTH_1                PF00126.22    60 seq567_BIOID47231    -            319   1.7e-19   69.2   1.3   1   1   4.7e-23   3.2e-19   68.3   0.1     2    60    29    86    28    86 0.97 Bacterial regulatory helix-turn-helix protein, lysR family
LysR_substrate       PF03466.15   209 seq567_BIOID47231    -            319   2.6e-12   46.1   1.1   1   1   7.3e-16     5e-12   45.2   0.8     8   206   115   310   110   312 0.89 LysR substrate binding domain
Phage_integrase      PF00589.17   173 seq569_BIOID47231    -            645   3.6e-13   49.4   0.0   1   1   5.4e-17   7.4e-13   48.4   0.0    33   166   446   594   431   599 0.82 Phage integrase family
YjgP_YjgQ            PF03739.9    354 seq570_BIOID47231    -            361     9e-69  231.7   5.4   1   1   7.7e-73     1e-68  231.5   3.7     1   354    10   359    10   359 0.98 Predicted permease YjgP/YjgQ family
PRD                  PF00874.15    90 seq571_BIOID47231    -            426   2.5e-24   85.0   0.0   1   2   3.5e-13   4.8e-09   36.1   0.0     2    89   131   217   130   218 0.97 PRD domain
PRD                  PF00874.15    90 seq571_BIOID47231    -            426   2.5e-24   85.0   0.0   2   2   1.5e-16     2e-12   46.9   0.0     2    89   240   328   239   329 0.97 PRD domain
DUF1451              PF07295.6    146 seq573_BIOID47231    -            160   7.1e-53  178.2   0.3   1   1   6.1e-57   8.3e-53  177.9   0.2     2   145    12   157    11   158 0.98 Protein of unknown function (DUF1451)
FeoC                 PF09012.5     69 seq576_BIOID47231    -             78   3.2e-15   55.4   0.4   1   1   5.6e-19   3.8e-15   55.2   0.3     1    65     3    69     3    75 0.92 FeoC like transcriptional regulator
TrmB                 PF01978.14    68 seq576_BIOID47231    -             78   1.4e-06   27.7   0.0   1   1   2.7e-10   1.8e-06   27.3   0.0    17    59    10    53     7    56 0.92 Sugar-specific transcriptional regulator TrmB
LysR_substrate       PF03466.15   209 seq577_BIOID47231    -            312     9e-33  113.0   0.0   1   1   1.7e-36   1.2e-32  112.6   0.0     7   207    98   297    92   299 0.95 LysR substrate binding domain
HTH_1                PF00126.22    60 seq577_BIOID47231    -            312   4.1e-19   67.9   0.0   1   1   1.1e-22   7.2e-19   67.1   0.0     2    60    10    68     9    68 0.98 Bacterial regulatory helix-turn-helix protein, lysR family
LacY_symp            PF01306.14   413 seq578_BIOID47231    -            417  9.6e-206  683.0  41.9   1   1  2.4e-209  1.1e-205  682.8  29.0     2   412     2   412     1   413 0.99 LacY proton/sugar symporter
MFS_1                PF07690.11   354 seq578_BIOID47231    -            417   1.1e-22   80.1  55.8   1   1   3.7e-25   1.7e-21   76.2  29.5     3   313    14   333    12   340 0.77 Major Facilitator Superfamily
MFS_1_like           PF12832.2     77 seq578_BIOID47231    -            417   5.4e-07   29.2   8.9   1   1   1.2e-10   5.4e-07   29.2   6.2     2    73     9    81     8    85 0.93 MFS_1 like family
Peripla_BP_3         PF13377.1    160 seq580_BIOID47231    -            343   2.5e-44  150.9   0.0   1   1   1.4e-47   4.9e-44  150.0   0.0     1   160   178   339   178   339 0.95 Periplasmic binding protein-like domain
Peripla_BP_1         PF00532.16   279 seq580_BIOID47231    -            343   2.1e-36  125.4   0.0   1   1   8.3e-40   2.8e-36  125.0   0.0     2   259    70   317    69   335 0.91 Periplasmic binding proteins and sugar binding domain of LacI family
LacI                 PF00356.16    46 seq580_BIOID47231    -            343   1.6e-19   69.0   0.9   1   1     8e-23   2.7e-19   68.3   0.6     1    46    13    58    13    58 0.98 Bacterial regulatory proteins, lacI family
Peripla_BP_4         PF13407.1    258 seq580_BIOID47231    -            343   3.5e-14   52.6   0.0   1   1   5.9e-17     2e-13   50.1   0.0     1   257    72   320    72   321 0.86 Periplasmic binding protein domain
Glycos_trans_3N      PF02885.12    66 seq581_BIOID47231    -            320   2.8e-15   55.5   0.0   1   1   3.6e-19     5e-15   54.7   0.0     2    65     3    70     2    71 0.97 Glycosyl transferase family, helical bundle domain
Dus                  PF01207.12   310 seq582_BIOID47231    -            321  9.6e-116  385.8   0.0   1   1  1.6e-119  1.1e-115  385.6   0.0     2   307    14   318    12   321 0.98 Dihydrouridine synthase (Dus)
GlgS                 PF08971.6     66 seq586_BIOID47231    -             68     9e-42  140.7   0.7   1   1     8e-46   1.1e-41  140.4   0.5     1    66     3    68     3    68 0.99 Glycogen synthesis protein
Bac_DnaA             PF00308.13   219 seq587_BIOID47231    -            467    2e-100  334.8   0.2   1   1  1.1e-103  3.1e-100  334.2   0.1     2   218   133   349   132   350 0.99 Bacterial dnaA  protein
Bac_DnaA_C           PF08299.6     70 seq587_BIOID47231    -            467   3.6e-35  119.5   0.1   1   1   3.6e-38   9.8e-35  118.1   0.1     1    70   375   444   375   444 0.99 Bacterial dnaA protein helix-turn-helix
DnaA_N               PF11638.3     65 seq587_BIOID47231    -            467   1.3e-20   72.5   0.1   1   1   1.3e-23   3.4e-20   71.2   0.1     2    63     4    63     3    65 0.92 DnaA N-terminal domain
IstB_IS21            PF01695.12   178 seq587_BIOID47231    -            467     7e-13   48.2   0.0   1   1   4.6e-16   1.3e-12   47.4   0.0    50   151   168   272   147   280 0.89 IstB-like ATP binding protein
AAA                  PF00004.24   132 seq587_BIOID47231    -            467   1.9e-06   27.9   0.0   1   1   4.1e-09   1.1e-05   25.5   0.0     2   111   169   270   168   290 0.78 ATPase family associated with various cellular activities (AAA)
HlyD                 PF00529.15   306 seq589_BIOID47231    -            310   8.4e-47  159.8  13.4   1   2   3.9e-19   1.3e-15   57.3   1.8     2    68    47   113    46   115 0.93 HlyD family secretion protein
HlyD                 PF00529.15   306 seq589_BIOID47231    -            310   8.4e-47  159.8  13.4   2   2   1.2e-34   3.9e-31  108.3   4.8   103   306   101   285   100   285 0.97 HlyD family secretion protein
Biotin_lipoyl_2      PF13533.1     50 seq589_BIOID47231    -            310   5.5e-19   67.4   7.7   1   1     6e-22   2.1e-18   65.6   1.4     2    50    47    95    46    95 0.97 Biotin-lipoyl like
HlyD_2               PF12700.2    328 seq589_BIOID47231    -            310   6.6e-18   64.8   0.5   1   1   2.6e-21   8.9e-18   64.3   0.4    22   272    48   272    43   275 0.84 HlyD family secretion protein
HlyD_3               PF13437.1    105 seq589_BIOID47231    -            310   3.4e-16   59.3   1.1   1   1   1.4e-14   4.7e-11   42.8   0.0     1    94   156   249   156   278 0.83 HlyD family secretion protein
TrwC                 PF08751.6    297 seq590_BIOID47231    -           1763     9e-87  291.1   0.9   1   1     2e-90     9e-87  291.1   0.6     2   296    14   294    13   295 0.97 TrwC relaxase
TraI                 PF07057.6    126 seq590_BIOID47231    -           1763   2.6e-59  198.5   0.0   1   1   1.8e-62   8.2e-59  196.9   0.0     1   126  1441  1567  1441  1567 0.98 DNA helicase TraI
AAA_30               PF13604.1    196 seq590_BIOID47231    -           1763   6.1e-42  143.3  14.8   1   1   3.6e-43   1.7e-39  135.3   0.9     1   186   975  1163   975  1169 0.93 AAA domain
Mannitol_dh_C        PF08125.8    245 seq591_BIOID47231    -            486   1.3e-96  322.3   0.0   1   1  2.6e-100   1.8e-96  321.9   0.0     1   245   216   463   216   463 0.99 Mannitol dehydrogenase C-terminal domain
Mannitol_dh          PF01232.18   151 seq591_BIOID47231    -            486   3.1e-54  182.9   0.0   1   1   7.2e-58   4.9e-54  182.2   0.0     2   151    24   188    23   188 0.99 Mannitol dehydrogenase Rossmann domain
DAO                  PF01266.19   358 seq592_BIOID47231    -            429     6e-22   77.9   6.5   1   2   2.2e-10   2.8e-07   29.6   0.2     1    35     7    41     7    93 0.84 FAD dependent oxidoreductase
DAO                  PF01266.19   358 seq592_BIOID47231    -            429     6e-22   77.9   6.5   2   2   8.6e-17   1.1e-13   50.7   0.9   144   356   105   328    99   330 0.59 FAD dependent oxidoreductase
FAD_binding_3        PF01494.14   356 seq592_BIOID47231    -            429   3.1e-14   52.6   0.5   1   1   3.8e-16   4.7e-13   48.7   0.1     2   192     6   184     5   221 0.82 FAD binding domain
FAD_oxidored         PF12831.2    428 seq592_BIOID47231    -            429   6.8e-09   35.1   1.0   1   1   5.5e-12   6.8e-09   35.1   0.7     1   143     7   157     7   161 0.77 FAD dependent oxidoreductase
HI0933_like          PF03486.9    409 seq592_BIOID47231    -            429   1.9e-07   29.7   3.2   1   1   1.1e-09   1.4e-06   26.9   2.3     2   167     7   165     6   174 0.83 HI0933-like protein
NAD_binding_8        PF13450.1     68 seq592_BIOID47231    -            429   5.5e-07   29.4   1.3   1   1   1.1e-09   1.4e-06   28.0   0.9     1    32    10    41    10    64 0.90 NAD(P)-binding Rossmann-like domain
FAD_binding_2        PF00890.19   421 seq592_BIOID47231    -            429   3.4e-07   29.3  17.5   1   1     3e-08   3.7e-05   22.6   4.5     1    35     7    41     7    48 0.93 FAD binding domain
Thi4                 PF01946.12   230 seq592_BIOID47231    -            429   6.5e-07   28.5   1.7   1   1     5e-09   6.2e-06   25.3   0.4    18    64     6    52     2    58 0.94 Thi4 family
Pyr_redox_2          PF07992.9    200 seq592_BIOID47231    -            429   6.9e-06   25.9   3.7   1   1   1.8e-08   2.3e-05   24.2   2.6     1    90     7    95     7   307 0.80 Pyridine nucleotide-disulphide oxidoreductase
GIDA                 PF01134.17   392 seq592_BIOID47231    -            429   0.00014   20.7   1.9   1   1   1.1e-07   0.00014   20.7   1.3     1    31     7    36     7    60 0.78 Glucose inhibited division protein A
Asp_decarbox         PF02261.11   116 seq593_BIOID47231    -            126   3.2e-49  165.2   0.0   1   1   2.7e-53   3.7e-49  165.0   0.0     1   115     1   115     1   116 0.99 Aspartate decarboxylase
adh_short            PF00106.20   167 seq595_BIOID47231    -            286     4e-30  104.8   0.0   1   1   1.2e-33   5.7e-30  104.3   0.0     1   165    44   208    44   210 0.94 short chain dehydrogenase
adh_short_C2         PF13561.1    243 seq595_BIOID47231    -            286   5.2e-23   82.0   0.0   1   1   1.4e-26   6.5e-23   81.6   0.0     6   242    53   283    50   284 0.90 Enoyl-(Acyl carrier protein) reductase
KR                   PF08659.5    181 seq595_BIOID47231    -            286   6.7e-12   45.3   0.0   1   1   2.5e-15   1.1e-11   44.5   0.0     2   162    45   204    44   217 0.88 KR domain
UPF0126              PF03458.8     81 seq597_BIOID47231    -            205   1.5e-44  149.3  24.6   1   2   3.2e-25   4.3e-21   74.1   4.6     2    78     4    80     3    83 0.96 UPF0126 domain
UPF0126              PF03458.8     81 seq597_BIOID47231    -            205   1.5e-44  149.3  24.6   2   2   1.8e-28   2.5e-24   84.5   4.1     1    79    89   166    89   168 0.97 UPF0126 domain
tRNA_U5-meth_tr      PF05958.6    352 seq598_BIOID47231    -            366  3.1e-187  621.3   1.3   1   1  1.3e-190  3.5e-187  621.1   0.9     1   351    10   365    10   366 0.99 tRNA (Uracil-5-)-methyltransferase
Methyltransf_4       PF02390.12   197 seq598_BIOID47231    -            366   5.4e-07   28.7   0.1   1   1   3.8e-10     1e-06   27.8   0.1    21    86   211   275   178   286 0.81 Putative methyltransferase
MTS                  PF05175.9    170 seq598_BIOID47231    -            366   8.1e-06   25.2   0.0   1   1   5.7e-09   1.6e-05   24.2   0.0    31    87   210   264   188   282 0.85 Methyltransferase small domain
Cons_hypoth95        PF03602.10   183 seq598_BIOID47231    -            366   1.6e-05   24.2   0.2   1   1   2.2e-08     6e-05   22.3   0.2    41   123   209   301   196   350 0.73 Conserved hypothetical protein 95
TrbI                 PF03743.9    187 seq599_BIOID47231    -            475   2.9e-40  137.6   1.3   1   1   8.8e-44   1.2e-39  135.6   0.3     2   187   213   409   212   409 0.95 Bacterial conjugation TrbI-like protein
Epimerase            PF01370.16   236 seq600_BIOID47231    -            297   2.3e-22   79.4   0.0   1   1   1.2e-25   3.2e-22   78.9   0.0     1   227     3   216     3   243 0.89 NAD dependent epimerase/dehydratase family
DUF1731              PF08338.6     48 seq600_BIOID47231    -            297   6.1e-18   63.9   0.6   1   1     5e-21   1.4e-17   62.8   0.1     1    47   249   295   249   296 0.98 Domain of unknown function (DUF1731)
NAD_binding_10       PF13460.1    183 seq600_BIOID47231    -            297     2e-16   60.3   0.0   1   1   9.2e-20   2.5e-16   60.0   0.0     1   178     3   209     3   214 0.67 NADH(P)-binding
NmrA                 PF05368.8    233 seq600_BIOID47231    -            297   4.3e-05   22.7   0.1   1   1   2.3e-08   6.2e-05   22.2   0.0     1    35     3    37     3    63 0.92 NmrA-like family
SfsA                 PF03749.8    216 seq601_BIOID47231    -            234   7.3e-83  277.1   0.0   1   1     6e-87   8.2e-83  276.9   0.0     1   213    13   228    13   231 0.98 Sugar fermentation stimulation protein
Nitroreductase       PF00881.19   165 seq603_BIOID47231    -            217   3.1e-30  105.0   0.0   1   1   2.6e-34   3.6e-30  104.8   0.0     2   165     8   193     7   193 0.97 Nitroreductase family
DUF386               PF04074.7    153 seq604_BIOID47231    -            154     6e-54  181.5   0.0   1   1   4.9e-58   6.7e-54  181.4   0.0     1   152     1   150     1   151 0.99 Domain of unknown function (DUF386)
DUF1281              PF06924.6    134 seq605_BIOID47231    -            308   2.7e-59  198.2   0.0   1   1   2.9e-63   3.9e-59  197.7   0.0     1   134     9   142     9   142 0.99 Protein of unknown function (DUF1281)
Entericidin          PF08085.6     21 seq607_BIOID47231    -             41   5.3e-09   35.3   0.0   1   1   4.6e-13   6.3e-09   35.1   0.0     1    21    20    40    20    40 0.99 Entericidin EcnA/B family
MarC                 PF01914.12   203 seq608_BIOID47231    -            215   1.5e-74  249.3  11.2   1   1   1.3e-78   1.7e-74  249.2   7.7     2   203     9   210     8   210 0.99 MarC family integral membrane protein
Trans_reg_C          PF00486.23    77 seq610_BIOID47231    -            458   3.8e-12   45.8   0.0   1   1     6e-16   8.3e-12   44.7   0.0     2    77    28   101    26   101 0.93 Transcriptional regulatory protein, C terminal
MerR_1               PF13411.1     69 seq612_BIOID47231    -            243   2.5e-18   65.4   0.2   1   1   2.6e-21   1.8e-17   62.7   0.0     1    68     4    72     4    73 0.98 MerR HTH family regulatory protein
MerR                 PF00376.18    38 seq612_BIOID47231    -            243   7.3e-13   47.7   0.0   1   1   2.1e-16   1.4e-12   46.7   0.0     1    38     5    42     5    42 0.98 MerR family regulatory protein
Ldh_2                PF02615.9    335 seq613_BIOID47231    -            332  1.1e-143  477.9   0.0   1   1  8.9e-148  1.2e-143  477.7   0.0     1   334     1   331     1   332 0.99 Malate/L-lactate dehydrogenase
Lactate_perm         PF02652.9    522 seq614_BIOID47231    -            551  6.4e-234  777.1  41.5   1   1  5.3e-238  7.3e-234  776.9  28.8     1   522    16   542    16   542 0.99 L-lactate permease
His_Phos_1           PF00300.17   158 seq615_BIOID47231    -            194   2.1e-10   40.7   0.0   1   1     2e-10   2.7e-06   27.4   0.0     2    68    50   114    49   122 0.78 Histidine phosphatase superfamily (branch 1)
LysR_substrate       PF03466.15   209 seq616_BIOID47231    -            297     2e-46  157.6   1.5   1   1   4.3e-50   2.9e-46  157.0   1.1     2   208    89   296    88   297 0.96 LysR substrate binding domain
HTH_1                PF00126.22    60 seq616_BIOID47231    -            297   3.6e-23   80.9   2.2   1   1   1.1e-26   7.2e-23   79.9   1.5     1    60     5    64     5    64 0.98 Bacterial regulatory helix-turn-helix protein, lysR family
DUF1323              PF07037.6    122 seq617_BIOID47231    -            130   5.2e-55  184.7   0.0   1   1   1.3e-58   5.8e-55  184.5   0.0     1   122     8   129     8   129 0.99 Putative transcription regulator (DUF1323)
HTH_17               PF12728.2     51 seq617_BIOID47231    -            130     2e-08   34.2   0.1   1   1   1.2e-11   5.5e-08   32.8   0.0     2    38     8    49     8    52 0.82 Helix-turn-helix domain
HD_3                 PF13023.1    165 seq618_BIOID47231    -            199   5.7e-18   65.0   0.6   1   1   1.6e-21   7.2e-18   64.7   0.4     2   144    11   159    10   180 0.83 HD domain
HD_2                 PF12917.2    214 seq618_BIOID47231    -            199   9.1e-16   58.1   0.1   1   1   2.2e-19     1e-15   58.0   0.1     5   189     5   186     1   197 0.89 HD containing hydrolase-like enzyme
HD                   PF01966.17   122 seq618_BIOID47231    -            199     9e-08   32.0   0.2   1   1   2.5e-11   1.1e-07   31.7   0.2     2   119    31   139    30   178 0.83 HD domain
ATP-synt_ab          PF00006.20   215 seq619_BIOID47231    -            457   3.9e-69  232.3   0.0   1   1     4e-73   5.5e-69  231.8   0.0     1   215   161   373   161   373 1.00 ATP synthase alpha/beta family, nucleotide-binding domain
DUF3442              PF11924.3    280 seq621_BIOID47231    -            464   5.8e-90  301.5   9.2   1   1   5.3e-94   7.3e-90  301.2   6.4     1   280    57   341    57   341 0.98 Protein of unknown function (DUF3442)
OMP_b-brl            PF13505.1    176 seq622_BIOID47231    -            173     4e-27   95.1  13.5   1   1   7.2e-31   4.9e-27   94.8   9.3     2   176    11   173     8   173 0.87 Outer membrane protein beta-barrel domain
Ail_Lom              PF06316.6    199 seq622_BIOID47231    -            173   1.6e-23   83.1   4.8   1   2   2.3e-18   1.6e-14   53.7   1.0     1   126     3   117     3   129 0.77 Enterobacterial Ail/Lom protein
Ail_Lom              PF06316.6    199 seq622_BIOID47231    -            173   1.6e-23   83.1   4.8   2   2   2.1e-11   1.5e-07   31.0   0.1   154   199   128   173   121   173 0.93 Enterobacterial Ail/Lom protein
GD_AH_C              PF04295.8    397 seq625_BIOID47231    -            495  8.1e-154  511.9   0.1   1   1  1.5e-157    1e-153  511.6   0.0     3   397   106   495   104   495 0.99 D-galactarate dehydratase / Altronate hydrolase, C terminus
SAF                  PF08666.7     63 seq625_BIOID47231    -            495     1e-16   60.9   0.6   1   1   3.2e-20   2.2e-16   59.9   0.4     1    62    10    80    10    81 0.98 SAF domain
GrpE                 PF01025.14   166 seq626_BIOID47231    -            197   1.4e-47  161.2   3.3   1   1   1.2e-51   1.7e-47  160.9   2.3     5   166    35   194     7   194 0.87 GrpE
IMS                  PF00817.15   148 seq627_BIOID47231    -            351   9.6e-48  161.6   0.0   1   1   3.4e-51   1.6e-47  160.9   0.0     1   148     7   154     7   154 0.98 impB/mucB/samB family
IMS_C                PF11799.3    137 seq627_BIOID47231    -            351   1.6e-09   38.1   0.1   1   1   5.8e-13   2.6e-09   37.4   0.0     3    99   211   309   209   327 0.85 impB/mucB/samB family C-terminal
IMS_HHH              PF11798.3     32 seq627_BIOID47231    -            351   1.3e-08   34.2   0.0   1   1   7.1e-12   3.2e-08   33.0   0.0     1    32   166   197   166   197 0.96 IMS family HHH motif
Phage_integrase      PF00589.17   173 seq629_BIOID47231    -            210   9.2e-49  165.3   0.0   1   1   7.9e-53   1.1e-48  165.0   0.0     1   171    21   191    21   193 0.98 Phage integrase family
Esterase             PF00756.15   251 seq631_BIOID47231    -            400   1.2e-49  168.9   0.0   1   1   1.7e-53   1.2e-49  168.9   0.0     1   251   172   391   172   391 0.98 Putative esterase
DUF3327              PF11806.3    122 seq631_BIOID47231    -            400   1.8e-37  128.2   2.5   1   1   4.2e-41   2.9e-37  127.5   0.3     3   121    29   155    21   156 0.97 Domain of unknown function (DUF3327)
PNTB                 PF02233.11   464 seq632_BIOID47231    -            462  7.5e-230  763.3  19.7   1   1  6.2e-234  8.5e-230  763.1  13.6     2   464     5   462     4   462 0.98 NAD(P) transhydrogenase beta subunit
Phage_integrase      PF00589.17   173 seq634_BIOID47231    -            423   2.1e-22   79.5   0.3   1   1   7.9e-26   5.4e-22   78.1   0.0     2   169   232   396   231   399 0.90 Phage integrase family
DUF4102              PF13356.1     89 seq634_BIOID47231    -            423   1.5e-22   79.1   0.0   1   1   6.8e-26   4.7e-22   77.5   0.0     1    87    22   112    22   114 0.91 Domain of unknown function (DUF4102)
SBP_bac_6            PF13343.1    242 seq637_BIOID47231    -            327   2.3e-17   63.0   3.2   1   1   6.5e-21     3e-17   62.6   2.2     1   217    73   288    73   313 0.76 Bacterial extracellular solute-binding protein
SBP_bac_1            PF01547.20   314 seq637_BIOID47231    -            327   2.3e-16   60.3   6.7   1   1   7.1e-20   3.2e-16   59.8   4.6    16   313    42   272    29   273 0.84 Bacterial extracellular solute-binding protein
SBP_bac_11           PF13531.1    231 seq637_BIOID47231    -            327   5.1e-16   58.8   0.2   1   1   1.5e-19   7.1e-16   58.4   0.1    15   224    39   274    22   277 0.84 Bacterial extracellular solute-binding protein
Entericidin          PF08085.6     21 seq638_BIOID47231    -             48   1.2e-08   34.2   2.6   1   1   1.2e-12   1.7e-08   33.7   1.8     1    21    23    43    23    43 0.98 Entericidin EcnA/B family
Transposase_31       PF04754.7    205 seq639_BIOID47231    -             97   1.7e-39  135.1   0.1   1   1   1.4e-43   1.9e-39  135.0   0.0     1    91     8    97     8    97 0.99 Putative transposase, YhgA-like
PmbA_TldD            PF01523.11   293 seq641_BIOID47231    -            450   6.1e-66  222.5   0.0   1   1   7.1e-70   9.7e-66  221.8   0.0     1   292    34   326    34   327 0.96 Putative modulator of DNA gyrase
Formyl_trans_N       PF00551.14   181 seq642_BIOID47231    -            212     7e-66  221.1   0.0   1   1   5.9e-70     8e-66  220.9   0.0     1   181     1   181     1   181 0.99 Formyl transferase
Acyltransferase      PF01553.16   132 seq644_BIOID47231    -            310     3e-14   52.4   0.0   1   1   3.1e-18   4.2e-14   51.9   0.0     3   119    84   220    82   238 0.82 Acyltransferase
IcmF-related         PF06761.7    312 seq645_BIOID47231    -           1174   1.2e-84  284.1  10.3   1   1   2.7e-88   1.2e-84  284.1   7.1     1   311   505   818   505   819 0.98 Intracellular multiplication and human macrophage-killing
ImcF-related_N       PF14331.1    266 seq645_BIOID47231    -           1174   1.3e-62  210.9   3.8   1   1   7.6e-66   3.4e-62  209.6   2.6     7   260   205   454   200   461 0.91 ImcF-related N-terminal domain
DUF1215              PF06744.7    125 seq645_BIOID47231    -           1174   9.8e-34  115.5   0.9   1   1   6.9e-37   3.1e-33  113.9   0.1     2   125   914  1033   913  1033 0.95 Protein of unknown function (DUF1215)
Ribosomal_L23        PF00276.15    92 seq647_BIOID47231    -            100   1.1e-32  111.6   1.2   1   1   8.9e-37   1.2e-32  111.5   0.8     2    89     9    96     8    99 0.97 Ribosomal protein L23
Resolvase            PF00239.16   141 seq648_BIOID47231    -            186   2.6e-41  140.6   0.3   1   1   3.8e-45   2.6e-41  140.6   0.2     2   141     6   139     5   139 0.94 Resolvase, N terminal domain
HTH_7                PF02796.10    45 seq648_BIOID47231    -            186   1.6e-14   53.3   0.3   1   1   4.7e-18   3.2e-14   52.3   0.2     1    44   141   184   141   185 0.98 Helix-turn-helix domain of resolvase
PilS                 PF08805.6    133 seq649_BIOID47231    -            204   1.1e-45  154.2   8.7   1   1     1e-49   1.4e-45  153.9   6.0     4   133    56   203    53   203 0.98 PilS N terminal
Peptidase_M42        PF05343.9    292 seq650_BIOID47231    -            356  3.2e-102  341.1   0.0   1   1  2.7e-106  3.7e-102  340.8   0.0     1   292    43   333    43   333 0.98 M42 glutamyl aminopeptidase
Thiolase_N           PF00108.18   264 seq651_BIOID47231    -            393  9.3e-110  365.6   2.1   1   1  2.6e-113  1.2e-109  365.2   1.5     1   263     1   261     1   262 0.99 Thiolase, N-terminal domain
Thiolase_C           PF02803.13   123 seq651_BIOID47231    -            393   5.6e-53  177.4   0.3   1   1   2.5e-56   1.1e-52  176.4   0.2     2   123   270   391   269   391 0.98 Thiolase, C-terminal domain
ketoacyl-synt        PF00109.21   255 seq651_BIOID47231    -            393   2.2e-06   27.2   2.2   1   1   6.2e-10   2.8e-06   26.8   0.3   170   209    81   120    79   136 0.87 Beta-ketoacyl synthase, N-terminal domain
Pili_assembly_N      PF00345.15   122 seq652_BIOID47231    -            245   9.5e-38  128.6   0.6   1   1   2.9e-41     2e-37  127.5   0.1     2   121    24   144    23   145 0.91 Gram-negative pili assembly chaperone, N-terminal domain
Pili_assembly_C      PF02753.12    68 seq652_BIOID47231    -            245   1.7e-12   46.8   0.4   1   1   8.8e-16     6e-12   45.1   0.2     1    64   165   226   165   230 0.94 Gram-negative pili assembly chaperone, C-terminal domain
TcpQ                 PF10671.4     85 seq654_BIOID47231    -            355   7.2e-21   73.7   1.1   1   1   1.3e-24   1.8e-20   72.4   0.0     2    81   263   351   262   354 0.95 Toxin co-regulated pilus biosynthesis protein Q
GGDEF                PF00990.16   161 seq655_BIOID47231    -            460   8.4e-51  171.6   0.3   1   1   2.5e-54   3.4e-50  169.6   0.0     3   161   297   452   295   452 0.97 GGDEF domain
GlnE                 PF03710.10   248 seq656_BIOID47231    -            970  6.6e-189  624.8   3.5   1   2   1.3e-94   9.1e-91  303.3   0.0     4   247    56   300    53   301 0.98 Glutamate-ammonia ligase adenylyltransferase
GlnE                 PF03710.10   248 seq656_BIOID47231    -            970  6.6e-189  624.8   3.5   2   2  3.6e-100   2.5e-96  321.6   0.2     2   246   577   828   576   830 0.98 Glutamate-ammonia ligase adenylyltransferase
GlnD_UR_UTase        PF08335.6    142 seq656_BIOID47231    -            970   8.3e-52  174.6   6.8   1   2   6.8e-44   4.6e-40  136.6   0.4     1   142   321   460   321   460 0.99 GlnD PII-uridylyltransferase
GlnD_UR_UTase        PF08335.6    142 seq656_BIOID47231    -            970   8.3e-52  174.6   6.8   2   2   3.8e-14   2.6e-10   40.1   0.7     1    91   849   940   846   946 0.91 GlnD PII-uridylyltransferase
Complex1_49kDa       PF00346.14   272 seq658_BIOID47231    -            571   3.5e-32  111.3   0.0   1   2   8.8e-27     4e-23   81.6   0.0     2   163   297   458   296   471 0.96 Respiratory-chain NADH dehydrogenase, 49 Kd subunit
Complex1_49kDa       PF00346.14   272 seq658_BIOID47231    -            571   3.5e-32  111.3   0.0   2   2   1.7e-10   7.9e-07   28.2   0.0   207   272   474   539   459   539 0.89 Respiratory-chain NADH dehydrogenase, 49 Kd subunit
Complex1_30kDa       PF00329.14   103 seq658_BIOID47231    -            571     4e-25   87.9   0.0   1   1   1.8e-28   8.1e-25   86.9   0.0     2   103    48   153    47   153 0.93 Respiratory-chain NADH dehydrogenase, 30 Kd subunit
NiFeSe_Hases         PF00374.14   507 seq658_BIOID47231    -            571   1.4e-15   56.9   0.2   1   1   3.5e-16   1.6e-12   46.9   0.0     1    68   220   288   220   297 0.91 Nickel-dependent hydrogenase
BPD_transp_1         PF00528.17   185 seq661_BIOID47231    -            300   4.7e-31  107.6  17.3   1   1   1.6e-34   1.1e-30  106.4   8.9     1   184   116   299   116   300 0.98 Binding-protein-dependent transport system inner membrane component
OppC_N               PF12911.2     56 seq661_BIOID47231    -            300   8.2e-17   60.2   0.9   1   1   1.2e-20   8.2e-17   60.2   0.6     2    55    16    69    15    70 0.90 N-terminal TM domain of oligopeptide transport permease C
DUF2541              PF10807.3    134 seq663_BIOID47231    -            134   6.6e-77  255.6   1.5   1   1   5.3e-81   7.3e-77  255.5   1.1     1   134     1   134     1   134 1.00 Protein of unknown function (DUF2541)
5TM-5TMR_LYT         PF07694.7    169 seq664_BIOID47231    -            565   3.5e-43  146.7  19.3   1   1   1.5e-46   5.3e-43  146.1  13.4     1   167    28   192    28   194 0.95 5TMR of 5TMR-LYT
His_kinase           PF06580.8     82 seq664_BIOID47231    -            565   7.7e-25   86.5   1.6   1   1   2.3e-28   7.7e-25   86.5   1.1     1    80   360   440   360   442 0.98 Histidine kinase
HATPase_c            PF02518.21   111 seq664_BIOID47231    -            565     1e-11   44.4   0.0   1   1   5.9e-15     2e-11   43.4   0.0     9   110   456   552   453   553 0.93 Histidine kinase-, DNA gyrase B-, and HSP90-like ATPase
ECF-ribofla_trS      PF07155.7    169 seq664_BIOID47231    -            565     9e-08   31.9  12.5   1   1   5.4e-11   1.9e-07   30.8   8.7     8   157    46   186    40   208 0.73 ECF-type riboflavin transporter, S component
GPW_gp25             PF04965.9     99 seq665_BIOID47231    -            137   6.7e-17   60.7   0.0   1   1   6.4e-21   8.8e-17   60.3   0.0     4    94    30   118    27   124 0.89 Gene 25-like lysozyme
PLDc_2               PF13091.1    126 seq666_BIOID47231    -            452   1.4e-22   79.6   0.0   1   1   3.2e-19   2.2e-15   56.4   0.0     4   123   260   407   257   410 0.84 PLD-like domain
PLDc                 PF00614.17    28 seq666_BIOID47231    -            452   1.3e-13   50.0   2.2   1   1   2.4e-11   1.6e-07   30.7   0.1     2    28   354   380   353   380 0.94 Phospholipase D Active site motif
Metallophos          PF00149.23   201 seq667_BIOID47231    -            218     1e-15   57.6   4.0   1   1   4.3e-19   2.9e-15   56.1   2.8     2   197    16   187    15   191 0.83 Calcineurin-like phosphoesterase
Metallophos_2        PF12850.2    156 seq667_BIOID47231    -            218   3.8e-07   29.9   0.0   1   1   9.4e-11   6.4e-07   29.2   0.0     3   137    17   207    16   213 0.62 Calcineurin-like phosphoesterase superfamily domain
DUF2534              PF10749.4     85 seq669_BIOID47231    -             85   8.3e-44  147.3   3.7   1   1   6.7e-48   9.2e-44  147.1   2.6     2    85     1    84     1    84 0.97 Protein of unknown function (DUF2534)
DUF218               PF02698.12   155 seq670_BIOID47231    -            239   3.3e-21   75.2   0.0   1   1   3.3e-25   4.6e-21   74.8   0.0     4   132    47   172    45   186 0.93 DUF218 domain
Acyl_transf_3        PF01757.17   340 seq671_BIOID47231    -            331   4.2e-34  117.7  34.9   1   1   3.8e-38   5.2e-34  117.4  24.2     2   339     6   318     5   322 0.87 Acyltransferase family
DUF3927              PF13064.1     46 seq673_BIOID47231    -             43   2.7e-19   68.2   3.0   1   1   2.1e-23   2.9e-19   68.1   2.0    11    46     2    37     1    37 0.97 Protein of unknown function (DUF3927)
Pro_CA               PF00484.14   148 seq675_BIOID47231    -            220   5.2e-48  162.6   0.0   1   1   4.7e-52   6.4e-48  162.3   0.0     2   147    38   187    37   188 0.91 Carbonic anhydrase
tRNA-synt_2          PF00152.15   335 seq676_BIOID47231    -            335   5.4e-70  235.6   0.0   1   1     5e-74   6.9e-70  235.3   0.0    21   333    25   333    14   335 0.88 tRNA synthetases class II (D, K and N)
Channel_Tsx          PF03502.8    238 seq681_BIOID47231    -            254   2.1e-52  178.2  30.8   1   1   1.7e-56   2.4e-52  178.0  21.4     2   238    34   254    33   254 0.97 Nucleoside-specific channel-forming protein, Tsx
Transposase_31       PF04754.7    205 seq682_BIOID47231    -            190   2.6e-33  114.9   0.0   1   1     3e-37   4.2e-33  114.3   0.0    97   204     1   107     1   108 0.98 Putative transposase, YhgA-like
Multi_Drug_Res       PF00893.14    93 seq687_BIOID47231    -            105   5.3e-33  113.2  10.3   1   1   4.9e-37   6.7e-33  112.9   7.2     1    93     1    93     1    93 0.99 Small Multidrug Resistance protein
Ribosomal_L2_C       PF03947.13   130 seq689_BIOID47231    -            273   2.4e-55  185.7   1.9   1   1   5.5e-59   3.8e-55  185.1   1.3     1   129   124   250   124   251 0.98 Ribosomal Proteins L2, C-terminal domain
Ribosomal_L2         PF00181.18    77 seq689_BIOID47231    -            273     7e-37  125.1   0.8   1   1   8.2e-40   5.6e-36  122.2   0.8     1    76    42   117    42   118 0.99 Ribosomal Proteins L2, RNA binding domain
DUF2629              PF10945.3     44 seq691_BIOID47231    -             62   3.3e-27   93.4   1.3   1   1     3e-31   4.2e-27   93.1   0.9     2    44    18    60    17    60 0.98 Protein of unknown function (DUF2629)
Aldedh               PF00171.17   462 seq694_BIOID47231    -            482  1.5e-175  583.8   0.1   1   1  1.3e-179  1.7e-175  583.6   0.1     1   461    19   477    19   478 0.99 Aldehyde dehydrogenase family
MFS_1                PF07690.11   354 seq696_BIOID47231    -            445   2.4e-64  217.2  76.6   1   2   2.3e-59   1.6e-55  188.2  26.1     1   354    36   404    36   404 0.86 Major Facilitator Superfamily
MFS_1                PF07690.11   354 seq696_BIOID47231    -            445   2.4e-64  217.2  76.6   2   2   3.3e-15   2.3e-11   42.9  21.5     2   172   261   437   260   444 0.87 Major Facilitator Superfamily
Sugar_tr             PF00083.19   451 seq696_BIOID47231    -            445   5.1e-11   41.7  28.9   1   1   1.1e-14   7.8e-11   41.0  20.0    43   430    59   431    26   442 0.76 Sugar (and other) transporter
DUF3029              PF11230.3    487 seq698_BIOID47231    -            516  5.8e-235  779.9   0.0   1   1  4.8e-239  6.6e-235  779.7   0.0     2   487    22   504    21   504 1.00 Protein of unknown function (DUF3029)
PEP-utilizers_C      PF02896.13   294 seq700_BIOID47231    -            575  1.6e-124  414.4   0.2   1   1  4.8e-128  2.2e-124  414.0   0.1     1   293   250   541   250   542 0.99 PEP-utilising enzyme, TIM barrel domain
PEP-utilisers_N      PF05524.8    123 seq700_BIOID47231    -            575   1.9e-31  108.3   5.0   1   1   4.2e-35   1.9e-31  108.3   3.5     2   123     3   127     2   127 0.96 PEP-utilising enzyme, N-terminal
PEP-utilizers        PF00391.18    81 seq700_BIOID47231    -            575     7e-25   86.2   0.2   1   1   4.5e-28   2.1e-24   84.7   0.1     9    80   152   224   147   225 0.93 PEP-utilising enzyme, mobile domain
Dala_Dala_lig_C      PF07478.8    203 seq701_BIOID47231    -            364   7.5e-81  270.2   0.0   1   1   3.7e-84     1e-80  269.8   0.0     1   203   147   348   147   348 0.99 D-ala D-ala ligase C-terminus
Dala_Dala_lig_N      PF01820.16   117 seq701_BIOID47231    -            364   2.5e-34  117.9   0.0   1   1   1.8e-37     5e-34  116.9   0.0     2   117     5   130     4   130 0.96 D-ala D-ala ligase N-terminus
ATP-grasp_4          PF13535.1    184 seq701_BIOID47231    -            364   1.5e-16   60.6   0.0   1   1   9.6e-20   2.6e-16   59.7   0.0     2   176   138   317   137   321 0.82 ATP-grasp domain
ATP-grasp            PF02222.17   172 seq701_BIOID47231    -            364   7.7e-13   48.0   0.0   1   1   5.8e-16   1.6e-12   47.0   0.0     2   158   149   317   148   320 0.87 ATP-grasp domain
Ribonuc_red_sm       PF00268.16   281 seq702_BIOID47231    -            319   1.1e-80  270.5   0.1   1   1   9.6e-85   1.3e-80  270.2   0.0     1   280     1   280     1   281 0.97 Ribonucleotide reductase, small chain
BCCT                 PF02028.12   485 seq703_BIOID47231    -            536  4.5e-132  440.6  40.5   1   1  3.9e-136  5.3e-132  440.3  28.1     3   485    14   499    12   499 0.98 BCCT family transporter
UPF0066              PF01980.11   120 seq704_BIOID47231    -            235   1.3e-40  137.9   0.0   1   1   3.5e-44   4.8e-40  136.1   0.0     1   118    18   142    18   144 0.95 Uncharacterised protein family UPF0066
Ribosomal_S16        PF00886.14    62 seq705_BIOID47231    -             82     6e-26   89.8   0.1   1   1   5.2e-30   7.1e-26   89.5   0.0     1    62     8    68     8    68 0.96 Ribosomal protein S16
DUF4132              PF13569.1    180 seq707_BIOID47231    -           1210   2.7e-42  144.1   0.0   1   1   4.8e-46   6.5e-42  142.9   0.0     3   180   954  1139   952  1139 0.96 Domain of unknown function (DUF4132)
YhjQ                 PF06564.7    244 seq708_BIOID47231    -            250  7.4e-127  421.6   4.8   1   1  2.6e-130    9e-127  421.3   3.3     1   241     1   241     1   244 0.99 YhjQ protein
AAA_31               PF13614.1    157 seq708_BIOID47231    -            250     4e-08   33.2   0.0   1   1   5.5e-11   1.9e-07   31.0   0.0     2   149     3   148     2   152 0.74 AAA domain
CbiA                 PF01656.18   195 seq708_BIOID47231    -            250   1.9e-07   30.5   0.0   1   1   7.1e-11   2.4e-07   30.2   0.0     5   161     8   176     4   207 0.66 CobQ/CobB/MinD/ParA nucleotide binding domain
ArsA_ATPase          PF02374.10   305 seq708_BIOID47231    -            250   6.6e-06   25.2   0.0   1   1   3.3e-09   1.1e-05   24.5   0.0     9    54    10    55     2    61 0.93 Anion-transporting ATPase
DDE_Tnp_1_6          PF13751.1    125 seq709_BIOID47231    -            378   1.1e-31  109.3   4.0   1   1   3.6e-35   1.6e-31  108.7   2.8     1   125   241   367   241   367 0.92 Transposase DDE domain
DDE_Tnp_1            PF01609.16   211 seq709_BIOID47231    -            378   2.6e-14   53.1   0.0   1   1     9e-18   4.1e-14   52.5   0.0     5   211    63   363    60   363 0.88 Transposase DDE domain
DUF772               PF05598.6     77 seq709_BIOID47231    -            378   6.1e-13   48.3   0.5   1   1   3.9e-16   1.8e-12   46.8   0.1    28    76     1    50     1    51 0.97 Transposase domain (DUF772)
DUF879               PF05947.7    602 seq711_BIOID47231    -            616  2.5e-196  653.5   0.4   1   1  2.1e-200  2.9e-196  653.3   0.3     2   602     5   616     4   616 0.95 Bacterial protein of unknown function (DUF879)
zf-dskA_traR         PF01258.12    36 seq712_BIOID47231    -            157   6.2e-10   38.5   3.6   1   1     8e-14   1.1e-09   37.7   2.5     2    35   116   149   115   153 0.87 Prokaryotic dksA/traR C4-type zinc finger
FUSC                 PF04632.7    650 seq713_BIOID47231    -            655  2.1e-149  498.8  20.0   1   1  5.4e-153  2.5e-149  498.6  13.9     2   649    11   651    10   654 0.97 Fusaric acid resistance protein family
FUSC_2               PF13515.1    128 seq713_BIOID47231    -            655     7e-17   61.4  38.1   1   1   2.7e-18   1.2e-14   54.1  11.4     1   127    23   162    21   163 0.87 Fusaric acid resistance protein-like
ALMT                 PF11744.3    406 seq713_BIOID47231    -            655   0.00013   20.6   3.0   1   1   2.8e-08   0.00013   20.6   2.1    10   189    10   183     3   230 0.70 Aluminium activated malate transporter
GreA_GreB_N          PF03449.10    74 seq714_BIOID47231    -            158   1.8e-32  111.0   1.1   1   1   3.6e-36   2.4e-32  110.6   0.8     4    74     3    74     1    74 0.97 Transcription elongation factor, N-terminal
GreA_GreB            PF01272.14    77 seq714_BIOID47231    -            158     8e-29   99.0   0.5   1   1   1.6e-32   1.1e-28   98.6   0.3     3    77    83   157    80   157 0.97 Transcription elongation factor, GreA/GreB, C-term
Ubiq_cyt_C_chap      PF03981.7    141 seq715_BIOID47231    -            237   9.9e-24   83.6   0.2   1   1   2.2e-27   1.5e-23   83.1   0.1     1   139    58   220    58   225 0.96 Ubiquinol-cytochrome C chaperone
DUF3944              PF13099.1     35 seq715_BIOID47231    -            237   8.3e-15   53.8   0.8   1   1   1.2e-18   8.3e-15   53.8   0.5     1    35     5    39     5    39 0.99 Domain of unknown function (DUF3944)
PALP                 PF00291.20   307 seq716_BIOID47231    -            329   1.1e-72  244.6   0.4   1   1   9.9e-77   1.4e-72  244.4   0.3    12   307    32   312    21   312 0.91 Pyridoxal-phosphate dependent enzyme
SbcD_C               PF12320.3    100 seq717_BIOID47231    -            408   4.1e-29  100.4   4.4   1   1   1.6e-32   7.5e-29   99.6   3.1     1    99   282   383   282   384 0.93 Type 5 capsule protein repressor C-terminal domain
Metallophos          PF00149.23   201 seq717_BIOID47231    -            408   6.7e-13   48.3   0.1   1   1   5.3e-16   2.4e-12   46.5   0.1     1   199     9   232     9   234 0.82 Calcineurin-like phosphoesterase
Metallophos_2        PF12850.2    156 seq717_BIOID47231    -            408   3.5e-11   43.0   0.1   1   1   5.9e-14   2.7e-10   40.1   0.1     1   149     9   263     9   271 0.67 Calcineurin-like phosphoesterase superfamily domain
FAD_binding_4        PF01565.18   139 seq718_BIOID47231    -            484   3.2e-37  126.9   1.5   1   1   8.3e-41   5.7e-37  126.1   1.0     1   138    51   190    51   191 0.97 FAD binding domain
FAD-oxidase_C        PF02913.14   249 seq718_BIOID47231    -            484   4.7e-21   75.1   0.1   1   1   3.8e-24   2.6e-20   72.7   0.1     2   247   228   477   227   479 0.79 FAD linked oxidases, C-terminal domain
DUF4158              PF13700.1    166 seq719_BIOID47231    -            183   5.5e-61  204.7   0.1   1   1   4.5e-65   6.2e-61  204.5   0.0     1   166     6   170     6   170 0.99 Domain of unknown function (DUF4158)
HTH_8                PF02954.14    42 seq720_BIOID47231    -             98     1e-14   53.6   0.3   1   1   1.1e-18   1.5e-14   53.0   0.2     2    42    55    95    54    95 0.98 Bacterial regulatory protein, Fis family
PTR2                 PF00854.16   373 seq722_BIOID47231    -            500   2.5e-75  253.5  26.1   1   1   6.9e-79   4.7e-75  252.5  15.9     2   370    89   428    88   431 0.97 POT family
MFS_1                PF07690.11   354 seq722_BIOID47231    -            500   1.9e-20   72.8  54.6   1   1   3.5e-21   2.4e-17   62.6  25.7    10   301    35   372    26   382 0.78 Major Facilitator Superfamily
Lipase_GDSL_2        PF13472.1    179 seq723_BIOID47231    -            105   5.2e-17   62.4   0.1   1   1   9.2e-21   6.3e-17   62.1   0.1     1    74    31   101    31   104 0.95 GDSL-like Lipase/Acylhydrolase family
Lipase_GDSL          PF00657.17   234 seq723_BIOID47231    -            105   7.1e-13   48.8   0.0   1   1   1.3e-16   8.7e-13   48.5   0.0     2    95    31   101    30   103 0.94 GDSL-like Lipase/Acylhydrolase
MM_CoA_mutase        PF01642.17   516 seq724_BIOID47231    -            714  3.8e-256  850.0   1.5   1   1  6.5e-260  4.4e-256  849.8   1.1     2   516    28   542    27   542 1.00 Methylmalonyl-CoA mutase
B12-binding          PF02310.14   121 seq724_BIOID47231    -            714   3.4e-15   55.8   0.5   1   1   1.5e-18     1e-14   54.3   0.0     2   117   586   699   585   703 0.92 B12 binding domain
Nuc_H_symport        PF03825.11   400 seq725_BIOID47231    -            434  3.4e-189  628.5  40.8   1   1  5.7e-193  3.9e-189  628.3  28.3     1   399    17   422    17   423 1.00 Nucleoside H+ symporter
MFS_1                PF07690.11   354 seq725_BIOID47231    -            434   2.2e-11   42.9  55.7   1   1     3e-12     2e-08   33.2  12.5    33   173   268   418   258   432 0.83 Major Facilitator Superfamily
Response_reg         PF00072.19   112 seq726_BIOID47231    -            230   1.4e-26   92.5   0.1   1   1   5.1e-30   3.5e-26   91.2   0.0     1   112     5   114     5   114 0.98 Response regulator receiver domain
Trans_reg_C          PF00486.23    77 seq726_BIOID47231    -            230   1.4e-16   60.0   0.2   1   1   4.4e-20     3e-16   58.9   0.1     1    77   153   225   153   225 0.97 Transcriptional regulatory protein, C terminal
DUF307               PF03733.8     53 seq727_BIOID47231    -            148   1.5e-33  114.8  23.8   1   2   1.7e-17   2.3e-13   50.2   2.4     1    53     3    55     3    55 0.97 Domain of unknown function (DUF307)
DUF307               PF03733.8     53 seq727_BIOID47231    -            148   1.5e-33  114.8  23.8   2   2   5.9e-24     8e-20   70.9   8.6     1    53    76   128    76   128 0.98 Domain of unknown function (DUF307)
Ala_racemase_N       PF01168.15   217 seq728_BIOID47231    -            234   1.3e-49  168.5   0.2   1   1   1.1e-53   1.5e-49  168.3   0.1     2   217     7   230     6   230 0.90 Alanine racemase, N-terminal domain
SLT                  PF01464.15   121 seq731_BIOID47231    -            186   9.4e-35  118.6   0.0   1   1   8.1e-39   1.1e-34  118.3   0.0     2   120    41   166    40   167 0.95 Transglycosylase SLT domain
DUF165               PF02592.10   145 seq732_BIOID47231    -            221   6.2e-35  120.3  11.9   1   1   7.8e-39   1.1e-34  119.5   8.3     1   145    43   186    43   186 0.90 Uncharacterized ACR, YhhQ family COG1738
SIS_2                PF13580.1    138 seq733_BIOID47231    -            246   3.1e-31  107.7   0.3   1   1   9.4e-35   6.4e-31  106.7   0.2    15   138    78   200    56   200 0.92 SIS domain
SIS                  PF01380.17   131 seq733_BIOID47231    -            246   5.9e-08   32.2   0.0   1   1   2.3e-11   1.6e-07   30.9   0.0    51   104   163   216   152   229 0.91 SIS domain
Ldh_2                PF02615.9    335 seq734_BIOID47231    -            361  9.2e-139  461.7   0.0   1   1  7.6e-143    1e-138  461.5   0.0     1   334     5   340     5   341 0.99 Malate/L-lactate dehydrogenase
Peripla_BP_1         PF00532.16   279 seq738_BIOID47231    -            342  2.8e-101  338.2   0.0   1   1  1.2e-104  4.1e-101  337.7   0.0     2   278    65   341    64   342 0.99 Periplasmic binding proteins and sugar binding domain of LacI family
LacI                 PF00356.16    46 seq738_BIOID47231    -            342   1.1e-18   66.4   0.1   1   1   6.5e-22   2.2e-18   65.4   0.1     1    46     8    53     8    53 0.99 Bacterial regulatory proteins, lacI family
Peripla_BP_3         PF13377.1    160 seq738_BIOID47231    -            342   1.3e-17   64.1   0.2   1   1     1e-20   3.6e-17   62.7   0.1     2   155   175   339   174   342 0.85 Periplasmic binding protein-like domain
Peripla_BP_4         PF13407.1    258 seq738_BIOID47231    -            342   2.9e-14   52.9   0.0   1   1   1.1e-17   3.7e-14   52.5   0.0     1   208    67   268    67   322 0.86 Periplasmic binding protein domain
TolA                 PF06519.6     96 seq741_BIOID47231    -            142   3.4e-23   81.3   0.0   1   1   6.6e-27   4.5e-23   80.9   0.0     4    96    49   140    46   140 0.94 TolA C-terminal
TonB_2               PF13103.1     85 seq741_BIOID47231    -            142   5.2e-06   26.2   0.0   1   1     1e-09   7.1e-06   25.8   0.0     4    73    61   126    58   140 0.81 TonB C terminal
ydhR                 PF08803.6     97 seq742_BIOID47231    -            101   1.1e-43  147.1   0.0   1   1   8.6e-48   1.2e-43  146.9   0.0     1    97     4   100     4   100 0.99 Putative mono-oxygenase ydhR
Aconitase_C          PF00694.14   131 seq745_BIOID47231    -            201   8.6e-44  148.7   0.0   1   1   8.7e-48   1.2e-43  148.2   0.0     2   129     3   125     2   127 0.97 Aconitase C-terminal domain
AMP-binding          PF00501.23   418 seq746_BIOID47231    -            652  1.8e-112  375.6   0.0   1   1  4.8e-116  2.2e-112  375.3   0.0     1   418   109   547   109   547 0.97 AMP-binding enzyme
DUF3448              PF11930.3     82 seq746_BIOID47231    -            652   3.2e-30  103.5   0.1   1   1   1.8e-33   8.4e-30  102.1   0.1     3    81    20   101    17   102 0.96 Domain of unknown function (DUF3448)
DUF4009              PF13193.1     41 seq746_BIOID47231    -            652   8.6e-16   56.9   0.0   1   1   3.5e-19   1.6e-15   56.1   0.0     2    41   591   634   590   634 0.95 Domain of unknown function (DUF4009)
YobH                 PF13996.1     70 seq748_BIOID47231    -             79   1.7e-36  123.8   1.2   1   1   1.4e-40   1.9e-36  123.6   0.8     1    70     2    71     2    71 0.99 YobH-like protein
Topoisom_bac         PF01131.15   403 seq750_BIOID47231    -            865  4.1e-131  437.3   0.7   1   1  2.2e-134  7.4e-131  436.5   0.5     2   403   157   565   156   565 0.93 DNA topoisomerase
Topo_Zn_Ribbon       PF08272.6     42 seq750_BIOID47231    -            865     1e-39  133.4   0.7   1   2   1.5e-19   5.1e-16   57.6   0.0     2    42   758   797   757   797 0.96 Topoisomerase I zinc-ribbon-like
Topo_Zn_Ribbon       PF08272.6     42 seq750_BIOID47231    -            865     1e-39  133.4   0.7   2   2   7.2e-24   2.5e-20   71.4   1.8     1    42   824   865   824   865 0.98 Topoisomerase I zinc-ribbon-like
Toprim               PF01751.17    88 seq750_BIOID47231    -            865   3.3e-26   90.8   0.0   1   1     2e-29     7e-26   89.8   0.0     2    88     5   142     4   142 0.98 Toprim domain
zf-C4_Topoisom       PF01396.14    39 seq750_BIOID47231    -            865   3.8e-19   67.7  16.9   1   2   3.6e-09   1.2e-05   24.5   0.3     3    27   598   622   596   639 0.84 Topoisomerase DNA binding C4 zinc finger
zf-C4_Topoisom       PF01396.14    39 seq750_BIOID47231    -            865   3.8e-19   67.7  16.9   2   2   6.8e-15   2.3e-11   42.8   1.9     2    38   709   744   708   745 0.94 Topoisomerase DNA binding C4 zinc finger
RimM                 PF01782.13    84 seq751_BIOID47231    -            185     9e-28   95.9   0.0   1   1     2e-31   1.4e-27   95.3   0.0     2    84    19   100    18   100 0.98 RimM N-terminal domain
PRC                  PF05239.11    79 seq751_BIOID47231    -            185   9.1e-10   38.1   0.7   1   1   2.1e-13   1.5e-09   37.4   0.5     2    73   107   180   106   184 0.89 PRC-barrel domain
PP_kinase_C          PF13090.1    353 seq752_BIOID47231    -            690  2.4e-147  490.0   0.2   1   1  9.2e-151  3.1e-147  489.6   0.1     3   352   335   683   333   684 0.99 Polyphosphate kinase C-terminal domain
PP_kinase            PF02503.12   207 seq752_BIOID47231    -            690   1.1e-49  168.6   0.9   1   1   5.3e-53   1.8e-49  167.9   0.6     2   204   120   323   119   326 0.95 Polyphosphate kinase middle domain
PP_kinase_N          PF13089.1    109 seq752_BIOID47231    -            690   9.4e-32  109.2   3.0   1   1   3.3e-35   1.1e-31  109.0   1.0     1   109     8   113     8   113 0.96 Polyphosphate kinase N-terminal domain
PLDc_2               PF13091.1    126 seq752_BIOID47231    -            690     4e-13   49.0   0.2   1   1   5.1e-12   1.8e-08   34.0   0.3    12   123   371   491   356   493 0.85 PLD-like domain
SPOR                 PF05036.8     76 seq753_BIOID47231    -            284   3.2e-17   62.3   0.5   1   1   9.8e-21   1.3e-16   60.3   0.0     3    73   211   278   209   281 0.91 Sporulation related domain
DUF386               PF04074.7    153 seq754_BIOID47231    -            155   1.7e-54  183.3   0.0   1   1   1.4e-58     2e-54  183.1   0.0     1   152     1   151     1   152 0.99 Domain of unknown function (DUF386)
Fimbrial             PF00419.15   145 seq756_BIOID47231    -            353   1.4e-13   51.1   0.3   1   1   7.3e-17     1e-12   48.4   0.1     9   145   214   353   202   353 0.88 Fimbrial protein
DUF444               PF04285.7    421 seq758_BIOID47231    -            427  3.1e-200  665.1   2.7   1   1  2.5e-204  3.4e-200  664.9   1.9     1   420     1   422     1   423 1.00 Protein of unknown function (DUF444)
Cupin_4              PF08007.7    319 seq760_BIOID47231    -            376  9.1e-105  350.2   0.0   1   1  7.9e-109  1.1e-104  350.0   0.0     2   319    13   313    12   313 0.98 Cupin superfamily protein
ROK                  PF00480.15   179 seq761_BIOID47231    -            406   7.9e-36  123.4   0.0   1   1   8.3e-40   1.1e-35  122.9   0.0     4   178    92   273    89   274 0.86 ROK family
ECH                  PF00378.15   245 seq762_BIOID47231    -            771   1.4e-76  256.8   0.0   1   1   6.9e-80   3.2e-76  255.5   0.0     3   244    54   308    52   309 0.99 Enoyl-CoA hydratase/isomerase family
3HCDH_N              PF02737.13   180 seq762_BIOID47231    -            771   1.1e-60  204.3   0.2   1   1   6.4e-64   2.9e-60  202.8   0.1     2   180   358   536   357   536 0.99 3-hydroxyacyl-CoA dehydrogenase, NAD binding domain
3HCDH                PF00725.17    97 seq762_BIOID47231    -            771   1.6e-35  121.2   2.4   1   2   8.1e-30   3.7e-26   91.2   0.1     1    97   538   634   538   634 0.97 3-hydroxyacyl-CoA dehydrogenase, C-terminal domain
3HCDH                PF00725.17    97 seq762_BIOID47231    -            771   1.6e-35  121.2   2.4   2   2   1.2e-09   5.4e-06   26.6   0.0     4    62   670   732   669   753 0.86 3-hydroxyacyl-CoA dehydrogenase, C-terminal domain
PS_pyruv_trans       PF04230.8    286 seq764_BIOID47231    -            426   4.2e-39  134.8   0.0   1   1   4.8e-43   6.6e-39  134.2   0.0     1   286    13   356    13   356 0.94 Polysaccharide pyruvyl transferase
GyrI-like            PF06445.10   155 seq765_BIOID47231    -            289   5.4e-24   84.8   0.0   1   1   1.5e-27   6.9e-24   84.5   0.0     2   155   127   288   126   288 0.98 GyrI-like small molecule binding domain
HTH_18               PF12833.2     81 seq765_BIOID47231    -            289   2.3e-20   72.3   2.1   1   1   8.1e-24   3.7e-20   71.7   1.5     1    80    27   105    27   106 0.97 Helix-turn-helix domain
HTH_AraC             PF00165.18    42 seq765_BIOID47231    -            289   2.5e-14   52.4   0.1   1   1   1.2e-12   5.3e-09   35.5   0.1     7    42    69   105    66   105 0.92 Bacterial regulatory helix-turn-helix proteins, AraC family
TonB                 PF03544.9     79 seq767_BIOID47231    -            244   3.8e-20   71.7   0.1   1   1   6.8e-24   9.3e-20   70.5   0.0     2    71   165   235   164   238 0.91 Gram-negative bacterial tonB protein
HTH_Tnp_1            PF01527.15    76 seq768_BIOID47231    -             62   5.3e-15   55.0   0.0   1   1   1.6e-18   5.5e-15   54.9   0.0     1    48     1    47     1    61 0.88 Transposase
HTH_28               PF13518.1     52 seq768_BIOID47231    -             62   4.4e-07   29.6   0.0   1   1   1.4e-10   4.8e-07   29.5   0.0     1    36    10    46    10    57 0.92 Helix-turn-helix domain
HTH_23               PF13384.1     50 seq768_BIOID47231    -             62   1.5e-06   27.4   0.0   1   1     5e-10   1.7e-06   27.3   0.0     4    41     8    46     5    59 0.89 Homeodomain-like domain
Terminase_5          PF06056.7     58 seq768_BIOID47231    -             62   0.00019   20.8   0.0   1   1   6.6e-08   0.00023   20.5   0.0    12    40    21    49    12    54 0.93 Putative ATPase subunit of terminase (gpP-like)
DUF3251              PF11622.3    165 seq769_BIOID47231    -            179   5.5e-80  266.4   2.3   1   1   4.5e-84   6.2e-80  266.2   1.6     1   157    20   176    20   179 0.99 Protein of unknown function (DUF3251)
DUF2542              PF10808.3     79 seq770_BIOID47231    -             79     5e-46  154.7   5.7   1   1     4e-50   5.5e-46  154.6   3.9     1    79     1    79     1    79 1.00 Protein of unknown function (DUF2542)
BPD_transp_1         PF00528.17   185 seq772_BIOID47231    -            536   1.7e-15   56.9  37.0   1   1     2e-15   2.7e-11   43.2   6.4     5   181    74   266    70   273 0.83 Binding-protein-dependent transport system inner membrane component
DAHP_synth_1         PF00793.15   272 seq773_BIOID47231    -            350  1.3e-105  351.8   0.0   1   1  1.1e-109  1.5e-105  351.6   0.0     8   271    40   338    25   339 0.96 DAHP synthetase I family
N6_N4_Mtase          PF01555.13   231 seq777_BIOID47231    -            296   1.8e-53  181.2   0.0   1   1     5e-57   2.3e-53  180.9   0.0     1   227    36   252    36   256 0.92 DNA methylase
EamA                 PF00892.15   126 seq779_BIOID47231    -            306     1e-36  125.6  35.7   1   2   1.9e-25   2.6e-21   75.8   7.2     1   125    18   140    18   141 0.93 EamA-like transporter family
EamA                 PF00892.15   126 seq779_BIOID47231    -            306     1e-36  125.6  35.7   2   2   3.3e-19   4.5e-15   55.7  12.0     1   125   160   284   160   285 0.87 EamA-like transporter family
Phage_integrase      PF00589.17   173 seq780_BIOID47231    -            198   1.4e-46  158.1   0.6   1   1   1.2e-50   1.6e-46  158.0   0.4     1   172     5   177     5   178 0.98 Phage integrase family
Molybdopterin        PF00384.17   432 seq781_BIOID47231    -            777  1.4e-112  376.5   0.0   1   1  2.5e-116  1.7e-112  376.2   0.0     1   432    56   517    56   517 0.98 Molybdopterin oxidoreductase
Molydop_binding      PF01568.16   109 seq781_BIOID47231    -            777   6.6e-24   83.7   0.0   1   1   2.7e-27   1.8e-23   82.2   0.0     2    95   637   740   636   754 0.92 Molydopterin dinucleotide binding domain
Polysacc_deac_1      PF01522.16   124 seq783_BIOID47231    -            672   1.2e-31  108.7   0.0   1   1   2.6e-35   3.5e-31  107.2   0.0     2   123   102   270   101   271 0.92 Polysaccharide deacetylase
Alpha-amylase        PF00128.19   316 seq784_BIOID47231    -            495   5.6e-26   91.5   0.4   1   1   2.1e-29   1.4e-25   90.2   0.3     8   304    26   367    21   376 0.69 Alpha amylase, catalytic domain
Glyco_hydro_70       PF02324.11   809 seq784_BIOID47231    -            495   1.6e-13   49.3   0.2   1   1   2.9e-10     2e-06   25.8   0.0   589   698    24   132    22   143 0.86 Glycosyl hydrolase family 70
oligo_HPY            PF08352.7     64 seq786_BIOID47231    -            327   3.6e-19   68.7   0.4   1   1   1.4e-22   6.2e-19   67.9   0.3     1    64   233   297   233   297 0.99 Oligopeptide/dipeptide transporter, C-terminal region
ABC_tran             PF00005.22   118 seq786_BIOID47231    -            327   5.9e-19   68.4   0.0   1   1   2.3e-22   1.1e-18   67.6   0.0    15   118    65   182    52   182 0.88 ABC transporter
AAA_21               PF13304.1    303 seq786_BIOID47231    -            327   6.9e-10   39.2   0.0   1   1   2.7e-12   1.2e-08   35.1   0.0   231   302   148   217   112   218 0.93 AAA domain
N6_N4_Mtase          PF01555.13   231 seq787_BIOID47231    -            227   2.2e-34  118.8   0.0   1   2   6.1e-15   4.2e-11   42.6   0.0     1   114    21   124    21   132 0.88 DNA methylase
N6_N4_Mtase          PF01555.13   231 seq787_BIOID47231    -            227   2.2e-34  118.8   0.0   2   2   1.1e-24   7.8e-21   74.4   0.0   169   228   141   200   126   203 0.90 DNA methylase
DNA_pol3_beta        PF00712.14   120 seq788_BIOID47231    -            366     5e-48  161.8   0.0   1   1   4.8e-46   2.2e-42  143.6   0.0     1   120     1   120     1   120 0.99 DNA polymerase III beta subunit, N-terminal domain
DNA_pol3_beta_2      PF02767.11   116 seq788_BIOID47231    -            366   1.2e-47  160.6   0.0   1   1     6e-46   2.7e-42  143.3   0.0     1   116   129   243   129   243 0.99 DNA polymerase III beta subunit, central domain
DNA_pol3_beta_3      PF02768.10   121 seq788_BIOID47231    -            366   1.2e-44  150.6   0.3   1   1     6e-48   2.7e-44  149.4   0.1     1   121   245   365   245   365 0.99 DNA polymerase III beta subunit, C-terminal domain
DEAD                 PF00270.24   173 seq789_BIOID47231    -            421   3.7e-42  143.5   0.0   1   1   4.2e-43   2.8e-39  134.2   0.0     1   171    33   206    33   208 0.95 DEAD/DEAH box helicase
Helicase_C           PF00271.26    78 seq789_BIOID47231    -            421   3.8e-25   87.4   0.0   1   1   1.6e-28   1.1e-24   85.9   0.0     3    78   276   351   274   351 0.97 Helicase conserved C-terminal domain
Peptidase_S6         PF02395.11   769 seq791_BIOID47231    -           1300  8.2e-139  463.9  64.4   1   2  2.6e-129  1.2e-125  420.4  26.9     7   553    49   578    43   587 0.93 Immunoglobulin A1 protease
Peptidase_S6         PF02395.11   769 seq791_BIOID47231    -           1300  8.2e-139  463.9  64.4   2   2   7.9e-19   3.6e-15   55.0   2.7   633   751   610   730   593   741 0.78 Immunoglobulin A1 protease
Autotransporter      PF03797.14   265 seq791_BIOID47231    -           1300   4.2e-43  147.5  13.4   1   1   9.2e-47   4.2e-43  147.5   9.3     4   260  1038  1281  1036  1290 0.90 Autotransporter beta-domain
ESPR                 PF13018.1     24 seq791_BIOID47231    -           1300   2.4e-05   23.5   0.0   1   1   1.8e-08   8.1e-05   21.9   0.0     1    24     1    24     1    24 0.99 Extended Signal Peptide of Type V secretion system
tRNA-synt_1c         PF00749.16   314 seq793_BIOID47231    -            308   5.2e-51  173.0   0.0   1   1     2e-54   2.8e-50  170.6   0.0     5   296    19   285    17   298 0.93 tRNA synthetases class I (E and Q), catalytic domain
SBP_bac_5            PF00496.17   374 seq795_BIOID47231    -            558   4.4e-87  292.2   9.8   1   1   4.8e-91   6.5e-87  291.6   6.8     3   373    98   478    96   479 0.92 Bacterial extracellular solute-binding proteins, family 5 Middle
NUDIX                PF00293.23   135 seq796_BIOID47231    -            182     4e-18   65.2   0.0   1   1   3.6e-22   4.9e-18   64.9   0.0     2   131    32   161    31   165 0.84 NUDIX domain
FUSC-like            PF12805.2    284 seq798_BIOID47231    -            720  1.9e-111  371.4   5.9   1   1  4.1e-115  1.9e-111  371.4   4.1     1   284    69   348    69   348 0.98 FUSC-like inner membrane protein yccS
FUSC_2               PF13515.1    128 seq798_BIOID47231    -            720   5.6e-27   94.0  13.0   1   1   1.2e-30   5.6e-27   94.0   9.0     3   127   406   528   404   529 0.93 Fusaric acid resistance protein-like
PTS_EIIA_2           PF00359.17   142 seq799_BIOID47231    -            582   2.6e-16   59.5   0.8   1   1   8.4e-20   5.7e-16   58.3   0.0    11   120   455   561   447   581 0.90 Phosphoenolpyruvate-dependent sugar phosphotransferase system, EIIA 2
HTH_11               PF08279.7     55 seq799_BIOID47231    -            582   6.8e-10   38.3   0.1   1   1   4.3e-13     3e-09   36.2   0.1     1    55     5    60     5    60 0.94 HTH domain
TraP                 PF07296.6    202 seq800_BIOID47231    -            190   8.7e-77  256.5   0.0   1   1   7.2e-81   9.8e-77  256.3   0.0     1   198     1   190     1   190 0.97 TraP protein
MbtH                 PF03621.8     54 seq802_BIOID47231    -             72   1.8e-21   75.1   0.6   1   1   1.6e-25   2.1e-21   74.8   0.4     1    53     1    54     1    55 0.96 MbtH-like protein
PilM                 PF07419.7    136 seq804_BIOID47231    -            145   1.1e-50  170.5   0.6   1   1   9.1e-55   1.2e-50  170.3   0.4     1   136    10   145    10   145 0.99 PilM
DnaJ_C               PF01556.13    81 seq805_BIOID47231    -            306   8.6e-28   95.9   0.6   1   1     4e-22   2.7e-18   65.5   0.0     1    75   210   280   210   286 0.89 DnaJ C terminal domain
DnaJ                 PF00226.26    64 seq805_BIOID47231    -            306     6e-25   86.6   0.9   1   1   1.9e-28   1.3e-24   85.5   0.6     1    64     5    66     5    66 0.99 DnaJ domain
NAD_binding_9        PF13454.1    156 seq806_BIOID47231    -            534   5.7e-33  113.7   0.2   1   1   8.7e-37   1.2e-32  112.7   0.0     1   155     5   164     5   165 0.90 FAD-NAD(P)-binding
Transthyretin        PF00576.16   112 seq807_BIOID47231    -            137   1.9e-42  143.5   0.1   1   1   1.6e-46   2.2e-42  143.3   0.1     2   112    28   136    27   136 0.98 HIUase/Transthyretin family
Ribosomal_S19        PF00203.16    81 seq808_BIOID47231    -             92   2.2e-38  129.6   0.1   1   1   1.9e-42   2.6e-38  129.3   0.0     1    81     3    83     3    83 0.99 Ribosomal protein S19
DUF1266              PF06889.6    172 seq809_BIOID47231    -            235   1.2e-41  142.2  10.7   1   1   9.8e-46   1.3e-41  142.0   7.4     3   172    40   217    38   217 0.98 Protein of unknown function (DUF1266)
Peptidase_A24        PF01478.13   106 seq810_BIOID47231    -            218   3.8e-10   39.7   9.0   1   1   2.8e-14   3.8e-10   39.7   6.2     2    98    79   175    78   182 0.87 Type IV leader peptidase family
FliJ                 PF02050.11   123 seq811_BIOID47231    -            100   2.1e-20   72.8   6.7   1   1   1.9e-24   2.6e-20   72.5   4.7     1    78    19    97    19   100 0.96 Flagellar FliJ protein
PqiA                 PF04403.8    160 seq812_BIOID47231    -            427   4.4e-83  276.5  28.0   1   2   1.2e-41   1.7e-37  128.3   5.9     1   160    65   221    65   221 0.96 Paraquat-inducible protein A
PqiA                 PF04403.8    160 seq812_BIOID47231    -            427   4.4e-83  276.5  28.0   2   2   1.1e-49   1.5e-45  154.5   8.0     1   158   262   420   262   422 0.97 Paraquat-inducible protein A
adh_short            PF00106.20   167 seq814_BIOID47231    -            269   5.9e-26   91.2   0.0   1   1   2.9e-29     8e-26   90.8   0.0     1   166    16   177    16   178 0.90 short chain dehydrogenase
adh_short_C2         PF13561.1    243 seq814_BIOID47231    -            269   4.2e-12   46.2   0.0   1   1   2.1e-15   5.6e-12   45.8   0.0     6   193    25   202    22   211 0.90 Enoyl-(Acyl carrier protein) reductase
KR                   PF08659.5    181 seq814_BIOID47231    -            269   4.6e-12   45.8   0.0   1   1   2.9e-15   8.1e-12   45.0   0.0     3   165    18   175    17   194 0.80 KR domain
NAD_binding_10       PF13460.1    183 seq814_BIOID47231    -            269   1.3e-09   38.2   0.0   1   1   6.9e-13   1.9e-09   37.6   0.0     1   146    18   192    18   214 0.81 NADH(P)-binding
rve                  PF00665.21   120 seq818_BIOID47231    -            270   6.6e-35  119.7   0.1   1   1   4.9e-38   1.3e-34  118.7   0.1     2   119   102   217   101   218 0.98 Integrase core domain
rve_2                PF13333.1     52 seq818_BIOID47231    -            270     4e-17   61.8   3.6   1   1   2.8e-20   7.7e-17   61.0   2.5     1    51   208   263   208   264 0.94 Integrase core domain
HTH_21               PF13276.1     60 seq818_BIOID47231    -            270   6.2e-14   51.6   0.8   1   1   6.2e-17   1.7e-13   50.2   0.5     2    56    23    76    22    85 0.90 HTH-like domain
rve_3                PF13683.1     67 seq818_BIOID47231    -            270   9.2e-14   50.6   0.1   1   1   1.1e-16     3e-13   48.9   0.0     1    67   189   256   189   256 0.96 Integrase core domain
DDE_Tnp_IS240        PF13610.1    140 seq818_BIOID47231    -            270   9.6e-08   31.9   0.5   1   1   4.6e-11   1.3e-07   31.6   0.4     2   139   107   248   106   249 0.82 DDE domain
AMP-binding          PF00501.23   418 seq820_BIOID47231    -            548  7.5e-101  337.3   0.0   1   1  1.3e-104    9e-101  337.1   0.0     1   418    52   464    52   464 0.94 AMP-binding enzyme
DUF4009              PF13193.1     41 seq820_BIOID47231    -            548   8.6e-11   40.9   0.3   1   1   3.6e-14   2.4e-10   39.5   0.1     1    28   506   533   506   544 0.90 Domain of unknown function (DUF4009)
Form_Nir_trans       PF01226.12   250 seq822_BIOID47231    -            310   9.1e-53  178.5  18.0   1   1   7.6e-57     1e-52  178.3  12.5     3   249    39   279    37   280 0.97 Formate/nitrite transporter
TolA                 PF06519.6     96 seq824_BIOID47231    -            131   8.9e-15   54.3   0.0   1   1   7.9e-19   1.1e-14   54.0   0.0    11    92    45   125    37   129 0.91 TolA C-terminal
GlpM                 PF06942.7    107 seq826_BIOID47231    -            111   4.2e-48  161.9  11.9   1   1   3.4e-52   4.7e-48  161.7   8.3     1   107     5   111     5   111 0.99 GlpM protein
Glyco_tranf_2_3      PF13641.1    230 seq827_BIOID47231    -            872   1.7e-32  113.0   0.0   1   1   1.3e-35   2.5e-32  112.4   0.0     1   230   273   500   273   500 0.87 Glycosyltransferase like family 2
Glycos_transf_2      PF00535.21   169 seq827_BIOID47231    -            872   3.9e-30  104.6   0.0   1   1   3.2e-33   6.2e-30  103.9   0.0     1   169   276   447   276   447 0.98 Glycosyl transferase family 2
Glyco_trans_2_3      PF13632.1    192 seq827_BIOID47231    -            872   4.7e-19   68.7   1.1   1   1   2.4e-22   4.7e-19   68.7   0.7     2   187   356   555   355   570 0.70 Glycosyl transferase family group 2
Cellulose_synt       PF03552.9    722 seq827_BIOID47231    -            872   1.1e-16   60.3   6.6   1   1   3.3e-16   6.5e-13   47.7   1.8   414   651   445   662   434   684 0.76 Cellulose synthase
PilZ                 PF07238.9    102 seq827_BIOID47231    -            872   4.9e-15   55.2   0.1   1   1   4.6e-18     9e-15   54.4   0.0     1   101   694   790   694   791 0.95 PilZ domain
Glyco_transf_21      PF13506.1    174 seq827_BIOID47231    -            872   1.2e-13   50.6   0.0   1   1   1.1e-16   2.1e-13   49.8   0.0    12   174   334   499   325   499 0.87 Glycosyl transferase family 21
Glyco_tranf_2_2      PF10111.4    281 seq827_BIOID47231    -            872   2.5e-06   26.6   0.0   1   1   1.9e-09   3.7e-06   26.1   0.0    32   185   303   448   277   474 0.84 Glycosyltransferase like family 2
Abhydrolase_3        PF07859.8    211 seq828_BIOID47231    -            327   1.1e-66  224.3   0.1   1   1     3e-70   1.3e-66  224.0   0.1     1   210   100   305   100   306 0.97 alpha/beta hydrolase fold
COesterase           PF00135.23   538 seq828_BIOID47231    -            327   3.6e-08   32.4   0.1   1   1   2.3e-11     1e-07   30.9   0.0   110   225    84   187    71   200 0.88 Carboxylesterase family
DUF2424              PF10340.4    374 seq828_BIOID47231    -            327   5.8e-05   21.7   0.0   1   1     2e-08   9.1e-05   21.1   0.0   114   240    90   214    67   248 0.77 Protein of unknown function (DUF2424)
GntR                 PF00392.16    64 seq830_BIOID47231    -            257   1.8e-23   81.5   1.4   1   1     7e-27   3.2e-23   80.8   0.2     1    64    10    73    10    73 0.99 Bacterial regulatory proteins, gntR family
FCD                  PF07729.7    125 seq830_BIOID47231    -            257   3.9e-21   75.5   7.6   1   1   1.3e-24   5.8e-21   74.9   5.3     1   125    97   226    97   226 0.92 FCD domain
Rrf2                 PF02082.15    83 seq830_BIOID47231    -            257   5.4e-05   23.1   0.1   1   1   2.9e-08   0.00013   21.8   0.0    28    69    36    76    23    82 0.88 Transcriptional regulator
tRNA-synt_2b         PF00587.20   173 seq831_BIOID47231    -            572   7.4e-43  145.9   0.0   1   1   2.4e-46   1.1e-42  145.4   0.0     3   169    51   215    49   219 0.97 tRNA synthetase class II core domain (G, H, P, S and T)
YbaK                 PF04073.10   123 seq831_BIOID47231    -            572   5.8e-27   93.8   0.1   1   1   2.4e-30   1.1e-26   92.9   0.1     1   119   257   376   257   379 0.96 YbaK / prolyl-tRNA synthetases associated domain
HGTP_anticodon       PF03129.15    94 seq831_BIOID47231    -            572   7.6e-22   76.9   0.1   1   1   3.8e-25   1.7e-21   75.7   0.1     1    93   475   568   475   569 0.97 Anticodon binding domain
AMP-binding          PF00501.23   418 seq832_BIOID47231    -           1293  1.3e-116  389.3   0.0   1   1  6.3e-120  1.7e-116  388.9   0.0     1   417   482   886   482   887 0.96 AMP-binding enzyme
Condensation         PF00668.15   301 seq832_BIOID47231    -           1293   8.8e-58  195.3   0.0   1   1   4.9e-61   1.3e-57  194.7   0.0     2   300     2   300     1   301 0.91 Condensation domain
Thioesterase         PF00975.15   229 seq832_BIOID47231    -           1293   4.1e-46  157.9   0.5   1   1   6.7e-47   1.8e-43  149.2   0.1     2   216  1067  1278  1066  1291 0.95 Thioesterase domain
PP-binding           PF00550.20    67 seq832_BIOID47231    -           1293   3.5e-11   43.0   0.1   1   1     4e-14   1.1e-10   41.4   0.0     3    65   980  1040   978  1042 0.91 Phosphopantetheine attachment site
Abhydrolase_6        PF12697.2    228 seq832_BIOID47231    -           1293   5.7e-06   26.2   0.2   1   1   2.1e-09   5.7e-06   26.2   0.1     2   127  1069  1198  1068  1267 0.66 Alpha/beta hydrolase family
ABC_tran             PF00005.22   118 seq833_BIOID47231    -            637     1e-36  125.7   1.1   1   2   2.4e-18   3.3e-15   56.3   0.0     1   118    41   178    41   178 0.87 ABC transporter
ABC_tran             PF00005.22   118 seq833_BIOID47231    -            637     1e-36  125.7   1.1   2   2   2.6e-21   3.6e-18   65.9   0.0     1   118   352   459   352   459 0.92 ABC transporter
ABC_tran_2           PF12848.2     85 seq833_BIOID47231    -            637   6.6e-29   99.4   4.3   1   1   4.8e-32   6.6e-29   99.4   3.0     1    83   217   298   217   302 0.93 ABC transporter
DUF1795              PF08786.6    130 seq834_BIOID47231    -            203   7.7e-05   22.4   1.0   1   1   9.8e-09   0.00013   21.6   0.7     2   130    68   200    67   200 0.90 Domain of unknown function (DUF1795)
DAGK_cat             PF00781.19   130 seq836_BIOID47231    -            299   1.6e-26   92.1   0.3   1   1   3.7e-30   2.5e-26   91.4   0.2     3   129     8   131     6   132 0.96 Diacylglycerol kinase catalytic domain
NAD_kinase           PF01513.16   285 seq836_BIOID47231    -            299   7.2e-06   24.8   0.1   1   1   1.3e-09   8.6e-06   24.6   0.1    64   134    45   121    12   196 0.82 ATP-NAD kinase
YbhQ                 PF11076.3    135 seq837_BIOID47231    -            136   4.3e-79  262.5  13.2   1   1   3.7e-83   5.1e-79  262.3   9.1     1   134     1   132     1   134 0.98 Putative inner membrane protein YbhQ
tRNA_m1G_MT          PF01746.16   186 seq838_BIOID47231    -            255   4.9e-60  202.2   0.0   1   1   4.3e-64   5.8e-60  201.9   0.0     2   186    23   221    22   221 0.98 tRNA (Guanine-1)-methyltransferase
Isochorismatase      PF00857.15   174 seq839_BIOID47231    -            208   1.5e-24   86.7   0.0   1   1   2.7e-28   3.7e-24   85.4   0.0     2   172    14   165    13   166 0.92 Isochorismatase family
DctQ                 PF04290.7    133 seq840_BIOID47231    -            157   1.2e-29  102.6   7.5   1   1   1.1e-33   1.5e-29  102.3   5.2     2   132    17   145    16   147 0.92 Tripartite ATP-independent periplasmic transporters, DctQ component
FAD_binding_5        PF00941.16   171 seq845_BIOID47231    -            292   1.7e-50  170.7   0.0   1   1   3.4e-54   2.4e-50  170.2   0.0     4   170     6   173     3   174 0.98 FAD binding domain in molybdopterin dehydrogenase
CO_deh_flav_C        PF03450.12   103 seq845_BIOID47231    -            292   4.8e-25   87.3   0.1   1   1   2.5e-28   1.7e-24   85.6   0.0     2   103   183   283   182   283 0.97 CO dehydrogenase flavoprotein C-terminal domain
FCD                  PF07729.7    125 seq846_BIOID47231    -            263   3.3e-23   82.2   2.7   1   1   4.8e-27   3.3e-23   82.2   1.9     1   124   105   228   105   229 0.90 FCD domain
GntR                 PF00392.16    64 seq846_BIOID47231    -            263   2.2e-22   78.1   0.4   1   1   6.3e-26   4.3e-22   77.1   0.3     1    64    13    76    13    76 0.98 Bacterial regulatory proteins, gntR family
Grp1_Fun34_YaaH      PF01184.14   211 seq847_BIOID47231    -            188   2.2e-59  200.1  21.7   1   1   1.7e-63   2.4e-59  200.0  15.0    15   207     4   184     1   188 0.95 GPR1/FUN34/yaaH family
PTS_EIIA_2           PF00359.17   142 seq848_BIOID47231    -            637   6.7e-33  113.2   0.0   1   1   2.5e-36   1.1e-32  112.5   0.0     5   140   498   634   495   636 0.95 Phosphoenolpyruvate-dependent sugar phosphotransferase system, EIIA 2
PTS_EIIC             PF02378.13   321 seq848_BIOID47231    -            637   2.5e-19   69.1  33.4   1   1   5.5e-23   2.5e-19   69.1  23.2     1   321    17   277    17   277 0.92 Phosphotransferase system, EIIC
PTS_IIB              PF02302.12    90 seq848_BIOID47231    -            637   1.9e-09   37.6   0.3   1   1   1.1e-12   4.9e-09   36.3   0.0     1    79   379   453   379   458 0.87 PTS system, Lactose/Cellobiose specific IIB subunit
Rieske_2             PF13806.1    104 seq849_BIOID47231    -            108   2.3e-40  136.3   0.0   1   1   1.9e-44   2.6e-40  136.2   0.0     1   103     3   106     3   107 0.98 Rieske-like [2Fe-2S] domain
EAL                  PF00563.15   236 seq850_BIOID47231    -            807   1.9e-68  230.3   0.0   1   1   2.2e-71   3.7e-68  229.4   0.0     3   236   555   789   553   789 0.96 EAL domain
PAS_9                PF13426.1    104 seq850_BIOID47231    -            807   1.9e-31  108.4   0.0   1   2   2.2e-20   3.8e-17   62.4   0.0     3   102    32   133    30   135 0.91 PAS domain
PAS_9                PF13426.1    104 seq850_BIOID47231    -            807   1.9e-31  108.4   0.0   2   2   2.3e-14   3.9e-11   43.1   0.0     3   104   156   258   154   258 0.87 PAS domain
GGDEF                PF00990.16   161 seq850_BIOID47231    -            807   3.9e-22   78.4   0.0   1   1   5.1e-25   8.7e-22   77.3   0.0     3   160   386   533   384   534 0.94 GGDEF domain
PAS                  PF00989.19   113 seq850_BIOID47231    -            807   6.7e-21   74.0   0.0   1   2   1.5e-12   2.5e-09   36.7   0.0    13   112    32   132    24   133 0.81 PAS fold
PAS                  PF00989.19   113 seq850_BIOID47231    -            807   6.7e-21   74.0   0.0   2   2   1.4e-11   2.4e-08   33.6   0.0     7   113   150   256   146   256 0.83 PAS fold
PAS_4                PF08448.5    110 seq850_BIOID47231    -            807   9.5e-14   51.2   0.0   1   1   2.9e-12   4.9e-09   36.0   0.0     1   110   150   261   150   261 0.94 PAS fold
PAS_8                PF13188.1     64 seq850_BIOID47231    -            807   4.5e-12   45.2   0.1   1   2   4.6e-07   0.00079   19.0   0.0    11    52    31    75    15    87 0.67 PAS domain
PAS_8                PF13188.1     64 seq850_BIOID47231    -            807   4.5e-12   45.2   0.1   2   2   2.8e-08   4.7e-05   22.9   0.0     7    44   150   191   141   214 0.67 PAS domain
Pyr_redox_2          PF07992.9    200 seq851_BIOID47231    -            412   3.7e-16   59.4   0.0   1   1     4e-18   4.5e-15   55.9   0.0     1   198   126   384   126   386 0.79 Pyridine nucleotide-disulphide oxidoreductase
Pyr_redox            PF00070.22    80 seq851_BIOID47231    -            412   7.9e-14   51.6   0.9   1   1     3e-10   3.5e-07   30.4   0.0     2    76   256   328   255   332 0.77 Pyridine nucleotide-disulphide oxidoreductase
NAD_binding_8        PF13450.1     68 seq851_BIOID47231    -            412   3.4e-09   36.4   0.0   1   1   7.6e-12   8.6e-09   35.1   0.0     1    37   129   165   129   185 0.91 NAD(P)-binding Rossmann-like domain
HI0933_like          PF03486.9    409 seq851_BIOID47231    -            412   1.5e-06   26.8   0.3   1   1   1.2e-08   1.4e-05   23.6   0.0     2    36   126   160   125   164 0.94 HI0933-like protein
FAD_binding_3        PF01494.14   356 seq851_BIOID47231    -            412   2.2e-05   23.5   0.3   1   1     1e-07   0.00012   21.2   0.0     3    34   126   157   125   170 0.93 FAD binding domain
Thi4                 PF01946.12   230 seq851_BIOID47231    -            412     5e-05   22.4   0.1   1   1     1e-07   0.00012   21.1   0.0    20    59   127   166   121   217 0.90 Thi4 family
Ribosomal_L22        PF00237.14   105 seq853_BIOID47231    -            110   1.6e-41  140.4   2.4   1   1   1.3e-45   1.7e-41  140.2   1.6     1   104     5   108     5   109 0.99 Ribosomal protein L22p/L17e
Lyase_1              PF00206.15   312 seq854_BIOID47231    -            493    1e-117  392.7   0.0   1   1  1.9e-121  1.3e-117  392.3   0.0     1   312    28   360    28   360 0.99 Lyase
FumaraseC_C          PF10415.4     55 seq854_BIOID47231    -            493   4.6e-21   74.5   0.0   1   1   1.8e-24   1.2e-20   73.1   0.0     1    55   426   480   426   480 0.99 Fumarase C C-terminus
AA_permease_2        PF13520.1    426 seq856_BIOID47231    -            493   1.6e-32  112.4  60.8   1   1   3.2e-36   2.2e-32  112.0  42.2     2   419     2   461     1   476 0.77 Amino acid permease
AA_permease          PF00324.16   479 seq856_BIOID47231    -            493   1.4e-14   53.2  52.5   1   1   1.3e-17     9e-14   50.5  36.4    14   446    14   458     2   480 0.71 Amino acid permease
MerR-DNA-bind        PF09278.6     65 seq858_BIOID47231    -            144   2.8e-19   69.1   0.6   1   1   1.5e-22   6.7e-19   67.9   0.4     1    65    51   113    51   113 0.95 MerR, DNA binding
MerR_1               PF13411.1     69 seq858_BIOID47231    -            144   1.3e-17   63.2   0.0   1   1   4.7e-21   2.1e-17   62.5   0.0     2    67     9    75     8    77 0.96 MerR HTH family regulatory protein
MerR                 PF00376.18    38 seq858_BIOID47231    -            144   1.3e-11   43.7   0.2   1   1   5.2e-15   2.4e-11   42.8   0.1     1    38     9    46     9    46 0.99 MerR family regulatory protein
KduI                 PF04962.7    262 seq859_BIOID47231    -            278   4.2e-42  143.9   0.3   1   1   3.7e-46   5.1e-42  143.6   0.2     9   261    32   273    24   274 0.89 KduI/IolB family
Cytochrom_B562       PF07361.6    103 seq860_BIOID47231    -            128   5.4e-35  119.8   5.5   1   1   4.5e-39   6.2e-35  119.6   3.8     1   103    23   128    23   128 0.99 Cytochrome b562
NAD_binding_2        PF03446.10   162 seq862_BIOID47231    -            298   6.7e-47  159.2   1.3   1   1   2.7e-50   9.3e-47  158.8   0.9     1   159     1   161     1   164 0.98 NAD binding domain of 6-phosphogluconate dehydrogenase
F420_oxidored        PF03807.12    96 seq862_BIOID47231    -            298   9.8e-09   35.4   0.0   1   1   6.1e-12   2.1e-08   34.3   0.0     2    74     4    70     3    96 0.81 NADP oxidoreductase coenzyme F420-dependent
FliJ                 PF02050.11   123 seq864_BIOID47231    -             40   2.7e-06   27.2   2.9   1   1   2.1e-10   2.8e-06   27.2   2.0    90   122     2    34     1    35 0.94 Flagellar FliJ protein
TonB_dep_Rec         PF00593.19   276 seq866_BIOID47231    -            700   1.5e-38  133.1  13.3   1   1   2.2e-42   1.5e-38  133.1   9.3     2   275   449   695   448   696 0.97 TonB dependent receptor
Plug                 PF07715.10   108 seq866_BIOID47231    -            700   5.7e-23   81.1   2.1   1   1   1.9e-26   1.3e-22   80.0   1.5     3   108    41   151    39   151 0.96 TonB-dependent Receptor Plug Domain
MFS_1                PF07690.11   354 seq867_BIOID47231    -            396   3.6e-34  117.9  59.3   1   1   2.6e-38   3.6e-34  117.9  41.1     2   353    19   349    18   350 0.89 Major Facilitator Superfamily
ACR_tran             PF00873.14  1021 seq868_BIOID47231    -           1025         0 1226.6  16.5   1   1         0         0 1226.4  11.5     2  1020     4  1008     3  1009 0.99 AcrB/AcrD/AcrF family
MMPL                 PF03176.10   333 seq868_BIOID47231    -           1025   9.1e-14   50.7  20.5   1   2   7.5e-12   3.4e-08   32.4   6.2   138   313   327   501   226   521 0.83 MMPL family
MMPL                 PF03176.10   333 seq868_BIOID47231    -           1025   9.1e-14   50.7  20.5   2   2   4.2e-09   1.9e-05   23.4   2.5    73   306   785  1012   687  1024 0.76 MMPL family
SecD_SecF            PF02355.11   189 seq868_BIOID47231    -           1025   5.3e-12   45.2  20.4   1   2   2.7e-10   1.2e-06   27.7   6.7    35   186   336   489   317   492 0.80 Protein export membrane protein
SecD_SecF            PF02355.11   189 seq868_BIOID47231    -           1025   5.3e-12   45.2  20.4   2   2   8.1e-09   3.7e-05   22.8   2.0    25   183   844  1005   831  1022 0.87 Protein export membrane protein
Glt_symporter        PF03616.9    368 seq870_BIOID47231    -            401  4.6e-164  545.1  27.4   1   1  8.1e-168  5.6e-164  544.8  19.0     2   368     2   366     1   366 0.98 Sodium/glutamate symporter
Trp_Tyr_perm         PF03222.8    394 seq871_BIOID47231    -            443   1.8e-08   33.5  29.3   1   1   1.8e-12   2.5e-08   33.0  20.3    13   391    29   438    22   441 0.76 Tryptophan/tyrosine permease family
Secretin             PF00263.16   165 seq872_BIOID47231    -            560   3.8e-18   65.3   8.6   1   1   5.5e-22   3.8e-18   65.3   6.0     1   162   385   552   385   554 0.94 Bacterial type II and III secretion system protein
Secretin_N_2         PF07655.8     98 seq872_BIOID47231    -            560   1.5e-15   57.2   6.2   1   1   2.1e-19   1.5e-15   57.2   4.3     1    96   204   282   204   284 0.96 Secretin N-terminal domain
GATase_4             PF13230.1    272 seq874_BIOID47231    -            255  3.2e-107  357.1   0.0   1   1  7.7e-111  3.5e-107  357.0   0.0     1   252     1   252     1   255 0.99 Glutamine amidotransferases class-II
GATase_2             PF00310.16   361 seq874_BIOID47231    -            255   3.3e-17   62.1   0.1   1   1   2.1e-15   9.7e-12   44.1   0.1   189   359    65   215    60   217 0.87 Glutamine amidotransferases class-II
FtsJ                 PF01728.14   181 seq876_BIOID47231    -            209     7e-57  192.2   0.0   1   1   6.1e-61   8.3e-57  191.9   0.0     1   181    31   207    31   207 0.98 FtsJ-like methyltransferase
Pribosyltran         PF00156.22   125 seq878_BIOID47231    -            243   1.1e-09   37.9   0.0   1   1   1.3e-13   1.8e-09   37.2   0.0    45   124   157   239   152   240 0.82 Phosphoribosyl transferase domain
UPF0027              PF01139.12   420 seq879_BIOID47231    -            379   1.1e-97  327.5   0.0   1   2   1.7e-28   2.4e-24   86.0   0.0     6    98    14   106    10   115 0.93 Uncharacterized protein family UPF0027
UPF0027              PF01139.12   420 seq879_BIOID47231    -            379   1.1e-97  327.5   0.0   2   2   3.6e-75   4.9e-71  239.8   0.0   145   419   119   372   106   373 0.92 Uncharacterized protein family UPF0027
IclR                 PF01614.13   129 seq880_BIOID47231    -            287   7.8e-41  138.6   0.0   1   1   3.4e-44   1.6e-40  137.6   0.0     2   127   158   280   156   282 0.97 Bacterial transcriptional regulator
HTH_IclR             PF09339.5     52 seq880_BIOID47231    -            287   3.2e-19   68.1   0.8   1   1   1.5e-22   6.9e-19   67.0   0.3     1    52    39    90    39    90 0.98 IclR helix-turn-helix domain
PQQ                  PF01011.16    38 seq881_BIOID47231    -            796   2.1e-55  181.4   7.8   1   5   1.7e-11   7.8e-08   31.3   0.0     2    34   226   258   225   262 0.88 PQQ enzyme repeat
PQQ                  PF01011.16    38 seq881_BIOID47231    -            796   2.1e-55  181.4   7.8   2   5   7.3e-09   3.3e-05   23.0   0.0     8    34   361   387   353   391 0.85 PQQ enzyme repeat
PQQ                  PF01011.16    38 seq881_BIOID47231    -            796   2.1e-55  181.4   7.8   3   5   1.2e-11   5.6e-08   31.8   0.0     8    37   439   468   436   469 0.91 PQQ enzyme repeat
PQQ                  PF01011.16    38 seq881_BIOID47231    -            796   2.1e-55  181.4   7.8   4   5   2.7e-11   1.2e-07   30.7   0.0     3    36   662   696   660   698 0.91 PQQ enzyme repeat
PQQ                  PF01011.16    38 seq881_BIOID47231    -            796   2.1e-55  181.4   7.8   5   5   5.8e-10   2.6e-06   26.5   0.0     2    38   722   759   721   759 0.93 PQQ enzyme repeat
PQQ_2                PF13360.1    238 seq881_BIOID47231    -            796   1.9e-28   99.4   0.0   1   2   4.3e-16   1.9e-12   47.0   0.0    14   148   195   379   181   390 0.77 PQQ-like domain
PQQ_2                PF13360.1    238 seq881_BIOID47231    -            796   1.9e-28   99.4   0.0   2   2   9.1e-11   4.2e-07   29.5   0.0     4    86   671   774   669   780 0.77 PQQ-like domain
DUF2689              PF10894.3     61 seq882_BIOID47231    -            105   2.3e-45  152.1   3.0   1   1   3.4e-49   4.7e-45  151.1   2.0     1    61     1    61     1    61 1.00 Protein of unknown function (DUF2689)
Oxidored_molyb       PF00174.14   169 seq883_BIOID47231    -            334   8.3e-41  139.0   0.0   1   1   9.6e-45   1.3e-40  138.4   0.0    11   168   108   268    97   269 0.94 Oxidoreductase molybdopterin binding domain
SLT                  PF01464.15   121 seq885_BIOID47231    -            124   2.5e-28   97.9   0.1   1   1     2e-32   2.7e-28   97.7   0.1    11   117     3   115     1   119 0.95 Transglycosylase SLT domain
Proteasome           PF00227.21   190 seq888_BIOID47231    -            176   1.5e-25   89.4   0.2   1   1     2e-29   2.8e-25   88.6   0.1     5   186     2   168     2   172 0.94 Proteasome subunit
Channel_Tsx          PF03502.8    238 seq889_BIOID47231    -            294   6.8e-68  228.8  24.1   1   1   5.7e-72   7.8e-68  228.6  16.7     2   238    32   294    31   294 0.96 Nucleoside-specific channel-forming protein, Tsx
ABC_tran             PF00005.22   118 seq891_BIOID47231    -            400   3.9e-26   91.6   0.0   1   1   2.4e-29   8.4e-26   90.5   0.0     1   117    68   192    68   193 0.97 ABC transporter
CBS                  PF00571.23    57 seq891_BIOID47231    -            400   1.8e-06   27.4   0.0   1   1   3.5e-07    0.0012   18.3   0.0    32    55   369   392   346   394 0.86 CBS domain
SbcCD_C              PF13558.1     90 seq893_BIOID47231    -           1047   2.4e-19   68.9   0.6   1   1   1.8e-22   8.1e-19   67.2   0.4     5    89   923  1001   919  1002 0.88 Putative exonuclease SbcCD, C subunit
AAA_23               PF13476.1    202 seq893_BIOID47231    -           1047   1.2e-13   51.7 112.1   1   1   3.2e-11   1.5e-07   31.8  53.5     1   199     5   271     5   699 0.91 AAA domain
AAA_29               PF13555.1     62 seq893_BIOID47231    -           1047   2.9e-07   29.8   0.1   1   1   3.8e-10   1.7e-06   27.3   0.0    18    51    26    58    16    69 0.80 P-loop containing region of AAA domain
Ribosomal_S3_C       PF00189.15    85 seq894_BIOID47231    -            233   3.5e-35  119.9   0.3   1   1   1.8e-38   1.2e-34  118.2   0.1     1    85   119   202   119   202 0.96 Ribosomal protein S3, C-terminal domain
KH_2                 PF07650.12    78 seq894_BIOID47231    -            233   6.9e-20   70.2   3.4   1   1   2.1e-23   1.4e-19   69.2   2.4     1    78    38   111    38   111 0.97 KH domain
Fer4_7               PF12838.2     52 seq895_BIOID47231    -            179   1.6e-12   47.5  29.8   1   1   3.3e-13   1.1e-09   38.3   7.5     1    52    39    87    39    87 0.90 4Fe-4S dicluster domain
Fer4_9               PF13187.1     55 seq895_BIOID47231    -            179   1.1e-08   35.0  10.6   1   1   3.3e-12   1.1e-08   35.0   7.4     2    55    40    88    39    88 0.94 4Fe-4S dicluster domain
Fer4                 PF00037.22    24 seq895_BIOID47231    -            179   8.3e-09   34.5  22.7   1   1   1.1e-11   3.9e-08   32.4   1.0     7    24    72    89    68    89 0.94 4Fe-4S binding domain
adh_short_C2         PF13561.1    243 seq896_BIOID47231    -            255   1.7e-41  142.5   0.1   1   1     6e-45   2.1e-41  142.2   0.1     6   241    21   249    18   251 0.94 Enoyl-(Acyl carrier protein) reductase
adh_short            PF00106.20   167 seq896_BIOID47231    -            255   5.6e-34  117.3   0.5   1   1     3e-37     1e-33  116.4   0.3     1   165    12   176    12   178 0.94 short chain dehydrogenase
KR                   PF08659.5    181 seq896_BIOID47231    -            255   1.3e-08   34.6   0.2   1   1   5.5e-12   1.9e-08   34.0   0.2     4   161    15   171    13   178 0.89 KR domain
3HCDH_N              PF02737.13   180 seq896_BIOID47231    -            255   9.8e-05   21.9   0.3   1   1   5.3e-08   0.00018   21.0   0.2     4    46    16    58    13    95 0.77 3-hydroxyacyl-CoA dehydrogenase, NAD binding domain
Aminotran_3          PF00202.16   339 seq897_BIOID47231    -            426  2.3e-121  404.7   0.1   1   1    2e-125  2.7e-121  404.4   0.1     2   338    27   360    26   361 0.98 Aminotransferase class-III
NAD_binding_2        PF03446.10   162 seq899_BIOID47231    -            302   1.8e-36  125.4   5.8   1   1   1.9e-40   2.6e-36  124.8   4.1     3   161     8   168     6   169 0.95 NAD binding domain of 6-phosphogluconate dehydrogenase
LytTR                PF04397.10    98 seq900_BIOID47231    -            250   9.3e-33  112.1   1.0   1   1   3.2e-36   2.2e-32  110.9   0.1     2    97   152   248   151   249 0.98 LytTr DNA-binding domain
Response_reg         PF00072.19   112 seq900_BIOID47231    -            250   2.6e-23   82.0   0.1   1   1   6.3e-27   4.3e-23   81.3   0.0     1   110     9   117     9   119 0.96 Response regulator receiver domain
DctM                 PF06808.7    416 seq901_BIOID47231    -            425  3.2e-128  427.7  50.4   1   1  5.5e-132  3.8e-128  427.4  34.9     2   415     8   415     7   416 0.99 DctM-like transporters
Maf                  PF02545.9    195 seq903_BIOID47231    -            207   1.6e-64  216.5   0.0   1   1   1.4e-68   1.9e-64  216.2   0.0     2   189    16   201    15   205 0.98 Maf-like protein
DnaJ                 PF00226.26    64 seq904_BIOID47231    -            475   6.9e-06   25.5   0.1   1   1   2.3e-09   3.2e-05   23.4   0.0     1    52     3    47     3    52 0.93 DnaJ domain
Form_Nir_trans       PF01226.12   250 seq905_BIOID47231    -            268   4.6e-62  209.0  28.1   1   1     4e-66   5.5e-62  208.7  19.5    16   249    20   248     4   249 0.92 Formate/nitrite transporter
AmoA                 PF05145.7    318 seq908_BIOID47231    -            374  4.3e-114  380.7  34.5   1   1  4.6e-118  6.3e-114  380.1  23.9     1   317    55   369    55   370 0.99 Putative ammonia monooxygenase
Radical_SAM          PF04055.16   166 seq909_BIOID47231    -            287   4.5e-23   82.1   0.4   1   1   2.8e-26   7.7e-23   81.3   0.2     3   164    27   230    26   232 0.94 Radical SAM superfamily
Fer4_12              PF13353.1    139 seq909_BIOID47231    -            287   2.3e-10   40.5   4.7   1   1   1.1e-12   3.1e-09   36.9   3.2     1   125    17   183    17   195 0.68 4Fe-4S single cluster domain
Fer4                 PF00037.22    24 seq909_BIOID47231    -            287   1.2e-06   27.7  14.8   1   1   1.6e-08   4.3e-05   22.8   0.9     5    23    44    62    41    63 0.89 4Fe-4S binding domain
MFS_1                PF07690.11   354 seq913_BIOID47231    -            494   2.7e-50  171.0  47.5   1   1   5.8e-54   2.7e-50  171.0  32.9     2   353    59   449    58   450 0.90 Major Facilitator Superfamily
Sugar_tr             PF00083.19   451 seq913_BIOID47231    -            494   1.4e-08   33.6  16.2   1   1     3e-12   1.4e-08   33.6  11.3    44   192    86   229    54   232 0.88 Sugar (and other) transporter
MFS_3                PF05977.8    524 seq913_BIOID47231    -            494   0.00022   19.3  14.4   1   1   4.8e-08   0.00022   19.3  10.0    12   214    55   253    47   279 0.90 Transmembrane secretion effector
AlkA_N               PF06029.6    116 seq915_BIOID47231    -            285   4.5e-29  100.7   0.0   1   1   1.1e-32   7.3e-29  100.0   0.0     3   116     3   112     1   112 0.98 AlkA N-terminal domain
HhH-GPD              PF00730.20   121 seq915_BIOID47231    -            285   2.6e-17   63.0   0.0   1   1   5.8e-21     4e-17   62.4   0.0     1   120   118   261   118   263 0.93 HhH-GPD superfamily base excision DNA repair protein
T2SE                 PF00437.15   272 seq916_BIOID47231    -            382   1.1e-33  116.2   0.0   1   1   1.2e-37   1.6e-33  115.6   0.0   120   269   149   306   126   309 0.88 Type II/IV secretion system protein
Fumerase             PF05681.9    271 seq918_BIOID47231    -            548   2.2e-89  299.0   0.0   1   1   4.1e-93   2.8e-89  298.6   0.0     2   271    48   328    47   328 0.98 Fumarate hydratase (Fumerase)
Fumerase_C           PF05683.7    206 seq918_BIOID47231    -            548   1.8e-84  281.8   0.0   1   1   5.4e-88   3.7e-84  280.8   0.0     1   204   332   539   332   541 0.98 Fumarase C-terminus
DUF2755              PF10954.3    100 seq919_BIOID47231    -            102   2.9e-58  193.6   0.2   1   1   2.4e-62   3.3e-58  193.4   0.1     1   100     1   101     1   101 0.99 Protein of unknown function (DUF2755)
Sugar_tr             PF00083.19   451 seq920_BIOID47231    -            469   9.6e-50  169.3  24.9   1   1   1.8e-53   1.3e-49  168.9  17.2     7   445    49   454    44   459 0.88 Sugar (and other) transporter
MFS_1                PF07690.11   354 seq920_BIOID47231    -            469   8.9e-36  123.2  53.3   1   2     3e-33     2e-29  102.3  26.8     5   317    52   374    45   382 0.79 Major Facilitator Superfamily
MFS_1                PF07690.11   354 seq920_BIOID47231    -            469   8.9e-36  123.2  53.3   2   2   1.2e-12   7.9e-09   34.6  13.2    60   180   332   450   327   460 0.88 Major Facilitator Superfamily
Pyr_redox_2          PF07992.9    200 seq921_BIOID47231    -            450   2.1e-34  119.0   6.5   1   1   1.2e-35   1.7e-32  112.8   4.5     2   198    15   305    14   307 0.94 Pyridine nucleotide-disulphide oxidoreductase
Pyr_redox_dim        PF02852.17   110 seq921_BIOID47231    -            450     4e-29  100.7   0.0   1   1   5.8e-32   7.9e-29   99.7   0.0     1   107   337   443   337   446 0.98 Pyridine nucleotide-disulphide oxidoreductase, dimerisation domain
Pyr_redox            PF00070.22    80 seq921_BIOID47231    -            450   2.1e-24   85.5   0.9   1   1   1.5e-24     2e-21   76.0   0.0     1    78   169   244   169   247 0.95 Pyridine nucleotide-disulphide oxidoreductase
3HCDH_N              PF02737.13   180 seq921_BIOID47231    -            450   4.1e-09   36.2   0.5   1   1   1.1e-07   0.00016   21.3   0.0     2    75   170   242   169   258 0.79 3-hydroxyacyl-CoA dehydrogenase, NAD binding domain
MerR_2               PF13591.1     84 seq922_BIOID47231    -            101   6.9e-30  102.3   0.3   1   1   5.7e-34   7.9e-30  102.1   0.2     1    84     8    92     8    92 0.95 MerR HTH family regulatory protein
Exonuc_X-T_C         PF08411.5    269 seq923_BIOID47231    -            499  3.4e-104  347.5   0.1   1   1  6.1e-108  4.2e-104  347.2   0.1     1   268   236   497   236   498 0.99 Exonuclease C-terminal
RNase_T              PF00929.19   164 seq923_BIOID47231    -            499   1.1e-25   90.7   0.0   1   1     3e-29     2e-25   89.8   0.0     2   162    37   216    36   218 0.95 Exonuclease
DUF4137              PF13593.1    313 seq924_BIOID47231    -            332  4.8e-106  354.2  22.2   1   1    4e-110  5.4e-106  354.0  15.4     1   313     8   316     8   316 0.98 SBF-like CPA transporter family (DUF4137)
HxlR                 PF01638.12    91 seq925_BIOID47231    -            126   1.8e-32  110.7   0.1   1   1   2.8e-36   3.8e-32  109.6   0.0     2    89    29   116    28   118 0.97 HxlR-like helix-turn-helix
Fimbrial             PF00419.15   145 seq926_BIOID47231    -            182   6.5e-21   74.9   9.9   1   1   6.6e-25     9e-21   74.4   6.8     1   145    33   182    33   182 0.85 Fimbrial protein
PolyA_pol_arg_C      PF12626.2    124 seq927_BIOID47231    -            454   8.5e-43  144.8   2.1   1   1   3.7e-46   1.7e-42  143.8   1.5     1   123   324   447   324   448 0.94 Polymerase A arginine-rich C-terminus
PolyA_pol            PF01743.15   126 seq927_BIOID47231    -            454     1e-39  135.5   0.5   1   1   9.2e-43   4.2e-39  133.5   0.1     1   126    51   182    51   182 0.93 Poly A polymerase head domain
PolyA_pol_RNAbd      PF12627.2     64 seq927_BIOID47231    -            454   8.7e-22   76.3   0.2   1   1   7.9e-25   3.6e-21   74.3   0.0     1    61   209   269   209   272 0.96 Probable RNA and SrmB- binding site of polymerase A
Thioredoxin          PF00085.15   104 seq929_BIOID47231    -            284   6.8e-19   67.3   0.0   1   1   1.8e-22   1.3e-18   66.5   0.0     3   103     7   108     5   109 0.94 Thioredoxin
tRNA-synt_1d         PF00750.14   354 seq930_BIOID47231    -            577  4.5e-149  495.9   0.3   1   1  1.2e-152  5.6e-149  495.6   0.2     1   354    95   446    95   446 0.99 tRNA synthetases class I (R)
DALR_1               PF05746.10   119 seq930_BIOID47231    -            577   3.8e-36  123.5   0.4   1   1   4.5e-39     2e-35  121.1   0.3     1   119   460   577   460   577 0.98 DALR anticodon binding domain
Arg_tRNA_synt_N      PF03485.11    85 seq930_BIOID47231    -            577   2.4e-22   79.1   0.2   1   1   2.4e-25   1.1e-21   77.0   0.1     3    85     7    87     1    87 0.91 Arginyl tRNA synthetase N terminal domain
FCD                  PF07729.7    125 seq931_BIOID47231    -            228   1.6e-26   92.9   5.9   1   1   3.5e-30   2.4e-26   92.3   4.1     5   124    89   208    87   209 0.99 FCD domain
GntR                 PF00392.16    64 seq931_BIOID47231    -            228   9.3e-18   63.3   0.0   1   1   3.6e-21   2.4e-17   61.9   0.0     3    64    15    75    13    75 0.98 Bacterial regulatory proteins, gntR family
Ring_hydroxyl_A      PF00848.14   209 seq933_BIOID47231    -            374   4.9e-36  124.2   0.6   1   1   9.8e-40   6.7e-36  123.7   0.4     3   205   184   370   182   374 0.91 Ring hydroxylating alpha subunit (catalytic domain)
Rieske               PF00355.21    98 seq933_BIOID47231    -            374   4.8e-21   74.0   0.1   1   1   1.2e-24   7.9e-21   73.3   0.1     1    87    46   130    46   148 0.88 Rieske [2Fe-2S] domain
SMC_N                PF02463.14   220 seq934_BIOID47231    -            357   3.3e-41  140.8   0.0   1   1   8.7e-45     4e-41  140.5   0.0     2   218     3   354     2   356 0.97 RecF/RecN/SMC N terminal domain
AAA_23               PF13476.1    202 seq934_BIOID47231    -            357   1.7e-09   38.2   0.0   1   1   5.4e-13   2.5e-09   37.6   0.0     1    88     5   143     5   276 0.66 AAA domain
AAA_21               PF13304.1    303 seq934_BIOID47231    -            357   1.8e-07   31.2   0.0   1   1   4.3e-10     2e-06   27.8   0.0     1    33    25    59    25   100 0.70 AAA domain
DUF3811              PF11656.3     87 seq936_BIOID47231    -             90   4.5e-41  138.7   6.3   1   1   3.7e-45     5e-41  138.5   4.4     1    87     3    90     3    90 0.99 YjbD family (DUF3811)
Sigma70_r4_2         PF08281.7     54 seq937_BIOID47231    -             95   6.6e-06   25.3   0.2   1   1   1.4e-09   1.9e-05   23.9   0.0    10    54    21    64    12    64 0.83 Sigma-70, region 4
Ribosomal_L19        PF01245.15   113 seq938_BIOID47231    -            115   8.8e-51  170.3   2.5   1   1   7.2e-55   9.8e-51  170.1   1.8     2   112     3   113     2   114 0.99 Ribosomal protein L19
AAA_26               PF13500.1    199 seq939_BIOID47231    -            235   2.5e-30  105.4   0.0   1   1   4.2e-34   2.9e-30  105.2   0.0     2   196     8   211     7   214 0.92 AAA domain
CbiA                 PF01656.18   195 seq939_BIOID47231    -            235   1.9e-17   63.2   0.0   1   1   3.5e-21   2.4e-17   62.8   0.0     2   181    10   200     9   216 0.79 CobQ/CobB/MinD/ParA nucleotide binding domain
FMN_dh               PF01070.13   357 seq942_BIOID47231    -            396  3.2e-125  417.5   0.0   1   1  1.3e-128  4.4e-125  417.1   0.0     1   355    13   375    13   377 0.96 FMN-dependent dehydrogenase
NMO                  PF03060.10   330 seq942_BIOID47231    -            396     3e-05   23.1   2.9   1   1   1.3e-08   4.5e-05   22.6   2.0   138   225   248   335   244   372 0.87 Nitronate monooxygenase
GST_C                PF00043.20    95 seq943_BIOID47231    -            201     3e-15   55.8   0.1   1   1   1.9e-18   5.3e-15   55.0   0.1     5    95   104   189   100   189 0.94 Glutathione S-transferase, C-terminal domain
GST_N_2              PF13409.1     70 seq943_BIOID47231    -            201   2.7e-11   43.1   0.0   1   1   3.9e-14   1.1e-10   41.2   0.0     5    69    11    75     9    76 0.95 Glutathione S-transferase, N-terminal domain
GST_N_3              PF13417.1     75 seq943_BIOID47231    -            201   4.4e-10   39.5   0.0   1   1   3.4e-13   9.2e-10   38.5   0.0    15    73    16    79    11    81 0.89 Glutathione S-transferase, N-terminal domain
GST_C_2              PF13410.1     69 seq943_BIOID47231    -            201   7.2e-10   38.4   0.1   1   1   3.8e-13   1.1e-09   37.9   0.0     7    69   125   184    71   184 0.90 Glutathione S-transferase, C-terminal domain
GST_N                PF02798.15    76 seq943_BIOID47231    -            201     2e-08   34.1   0.0   1   1   2.2e-11   5.9e-08   32.6   0.0     3    76     1    75     1    75 0.94 Glutathione S-transferase, N-terminal domain
Guanylate_kin        PF00625.16   183 seq944_BIOID47231    -            207   1.6e-70  236.1   0.0   1   1   1.3e-74   1.8e-70  235.9   0.0     2   183     4   186     3   186 0.98 Guanylate kinase
LolB                 PF03550.9    157 seq945_BIOID47231    -            207   4.5e-56  188.6   1.6   1   1   4.4e-60   6.1e-56  188.2   1.1     2   157    49   204    48   204 0.99 Outer membrane lipoprotein LolB
PTS_EIIA_1           PF00358.15   133 seq947_BIOID47231    -            169   5.4e-54  181.2   2.2   1   1   4.7e-58   6.5e-54  180.9   1.5     3   132    20   149    18   150 0.98 phosphoenolpyruvate-dependent sugar phosphotransferase system, EIIA 1
TraV                 PF09676.5    119 seq948_BIOID47231    -            171   4.5e-40  136.9   1.4   1   1   3.8e-44   5.2e-40  136.7   1.0     1   119    23   165    23   165 0.98 Type IV conjugative transfer system lipoprotein (TraV)
GGDEF                PF00990.16   161 seq950_BIOID47231    -            491   1.5e-44  151.3   0.0   1   1   1.5e-48   2.1e-44  150.8   0.0     1   161   328   485   328   485 0.98 GGDEF domain
MMR_HSR1             PF01926.18   114 seq951_BIOID47231    -            294   1.2e-13   50.8   0.0   1   1   1.3e-16   2.2e-13   50.0   0.0     2    98    41   137    40   157 0.74 50S ribosome-binding GTPase
Gtr1_RagA            PF04670.7    231 seq951_BIOID47231    -            294   1.3e-05   24.3   0.0   1   1   1.2e-08     2e-05   23.7   0.0     4   102    43   142    41   177 0.85 Gtr1/RagA G protein conserved region
AIG1                 PF04548.11   212 seq951_BIOID47231    -            294   4.6e-05   22.5   0.0   1   1   8.1e-08   0.00014   20.9   0.0     5    69    43   106    40   136 0.88 AIG1 family
Fer2_2               PF01799.15    75 seq952_BIOID47231    -            159     2e-27   94.7   0.6   1   1     3e-31     2e-27   94.7   0.4     1    74    78   153    78   154 0.94 [2Fe-2S] binding domain
Fer2                 PF00111.22    78 seq952_BIOID47231    -            159   4.4e-07   29.4   1.1   1   1   6.5e-11   4.4e-07   29.4   0.8     2    55    12    64    11    85 0.81 2Fe-2S iron-sulfur cluster binding domain
AAA_2                PF07724.9    171 seq953_BIOID47231    -            443   5.2e-52  176.0   0.7   1   2   6.4e-10   1.5e-06   28.1   0.0     5    66    52   113    49   115 0.92 AAA domain (Cdc48 subfamily)
AAA_2                PF07724.9    171 seq953_BIOID47231    -            443   5.2e-52  176.0   0.7   2   2   3.9e-46   8.9e-43  146.0   0.1    10   171   188   329   170   329 0.89 AAA domain (Cdc48 subfamily)
AAA                  PF00004.24   132 seq953_BIOID47231    -            443   1.8e-16   60.4   0.1   1   2   2.2e-10   5.1e-07   29.8   0.0     1    57    53   107    53   142 0.72 ATPase family associated with various cellular activities (AAA)
AAA                  PF00004.24   132 seq953_BIOID47231    -            443   1.8e-16   60.4   0.1   2   2   9.6e-10   2.2e-06   27.7   0.0    39   130   226   332   188   334 0.73 ATPase family associated with various cellular activities (AAA)
AAA_5                PF07728.9    139 seq953_BIOID47231    -            443   7.4e-08   32.1   0.3   1   1   1.4e-09   3.3e-06   26.7   0.0     1    99    52   149    52   206 0.77 AAA domain (dynein-related subfamily)
ClpB_D2-small        PF10431.4     81 seq953_BIOID47231    -            443   2.3e-06   27.2   0.8   1   1     7e-09   1.6e-05   24.6   0.0     1    62   335   405   335   411 0.90 C-terminal, D2-small domain, of ClpB protein
HTH_AraC             PF00165.18    42 seq955_BIOID47231    -            302   6.1e-21   73.4   0.2   1   2   8.7e-11   5.9e-07   28.9   0.0     1    42   200   241   200   241 0.97 Bacterial regulatory helix-turn-helix proteins, AraC family
HTH_AraC             PF00165.18    42 seq955_BIOID47231    -            302   6.1e-21   73.4   0.2   2   2   6.7e-15   4.6e-11   42.0   0.1     6    42   254   291   252   291 0.94 Bacterial regulatory helix-turn-helix proteins, AraC family
HTH_18               PF12833.2     81 seq955_BIOID47231    -            302   3.1e-19   68.7   0.2   1   1   9.3e-23   6.4e-19   67.7   0.1     2    80   214   291   213   292 0.95 Helix-turn-helix domain
Ogr_Delta            PF04606.7     47 seq956_BIOID47231    -            166   1.7e-25   88.3  10.4   1   2   5.6e-17   7.7e-13   47.7   1.4     1    43     3    45     3    47 0.97 Ogr/Delta-like zinc finger
Ogr_Delta            PF04606.7     47 seq956_BIOID47231    -            166   1.7e-25   88.3  10.4   2   2   2.7e-16   3.7e-12   45.6   1.0     2    47    87   132    86   132 0.98 Ogr/Delta-like zinc finger
Peptidase_M41        PF01434.13   213 seq957_BIOID47231    -            647     8e-84  280.2   0.7   1   1   4.6e-87   1.3e-83  279.6   0.5     2   212   385   594   384   595 0.98 Peptidase family M41
AAA                  PF00004.24   132 seq957_BIOID47231    -            647   1.7e-46  157.6   0.0   1   1   1.7e-49   4.7e-46  156.1   0.0     1   131   191   323   191   324 0.97 ATPase family associated with various cellular activities (AAA)
FtsH_ext             PF06480.10   110 seq957_BIOID47231    -            647   1.4e-16   60.5   0.2   1   1   5.1e-20   1.4e-16   60.5   0.1     1   110     8    96     8    96 0.95 FtsH Extracellular
AAA_5                PF07728.9    139 seq957_BIOID47231    -            647   7.9e-07   28.7   0.0   1   1   1.5e-09     4e-06   26.4   0.0     1   137   190   312   190   313 0.82 AAA domain (dynein-related subfamily)
Oxidored_q6          PF01058.17   131 seq959_BIOID47231    -            252   5.2e-20   71.2   0.2   1   1   5.6e-24   7.6e-20   70.7   0.1     1   127    44   151    44   155 0.93 NADH ubiquinone oxidoreductase, 20 Kd subunit
DUF1305              PF06996.6    303 seq960_BIOID47231    -            362   6.7e-93  310.9   0.2   1   1   5.7e-97   7.7e-93  310.7   0.1     3   303    35   349    33   349 0.97 Protein of unknown function (DUF1305)
adh_short            PF00106.20   167 seq961_BIOID47231    -            253     2e-27   96.0   0.1   1   1     6e-31   2.7e-27   95.5   0.1     1   166    11   176    11   177 0.93 short chain dehydrogenase
adh_short_C2         PF13561.1    243 seq961_BIOID47231    -            253   1.8e-20   73.7   0.0   1   1   5.3e-24   2.4e-20   73.2   0.0     5   241    19   249    17   250 0.91 Enoyl-(Acyl carrier protein) reductase
KR                   PF08659.5    181 seq961_BIOID47231    -            253   1.1e-05   25.1   0.1   1   1   3.7e-09   1.7e-05   24.4   0.1     3   125    13   129    12   192 0.84 KR domain
HATPase_c            PF02518.21   111 seq965_BIOID47231    -            904   3.4e-29  100.7   0.0   1   1   4.1e-32   1.1e-28   99.0   0.0     1   110   547   652   547   653 0.98 Histidine kinase-, DNA gyrase B-, and HSP90-like ATPase
HisKA                PF00512.20    68 seq965_BIOID47231    -            904   8.9e-17   60.7   0.2   1   1   3.3e-20   8.9e-17   60.7   0.1     2    68   434   498   433   498 0.95 His Kinase A (phospho-acceptor) domain
Response_reg         PF00072.19   112 seq965_BIOID47231    -            904   8.4e-15   54.6   0.1   1   1   1.7e-17   4.5e-14   52.2   0.0     1   107   674   780   674   785 0.95 Response regulator receiver domain
Hpt                  PF01627.18    90 seq965_BIOID47231    -            904   3.9e-11   42.6   0.9   1   1   1.4e-14   3.9e-11   42.6   0.6     1    85   817   897   817   900 0.92 Hpt domain
HAMP                 PF00672.20    70 seq965_BIOID47231    -            904   7.9e-09   35.4   0.4   1   1   2.9e-12   7.9e-09   35.4   0.3     1    68   324   392   324   397 0.85 HAMP domain
NTPase_I-T           PF01931.13   168 seq966_BIOID47231    -            176   3.7e-65  218.6   0.0   1   1   3.1e-69   4.2e-65  218.4   0.0     1   166    10   171    10   173 0.99 Protein of unknown function DUF84
DUF1260              PF06877.6    104 seq968_BIOID47231    -            138   1.8e-34  118.3   1.1   1   1   1.7e-38   2.3e-34  118.0   0.8     2   104    10   113     9   113 0.98 Protein of unknown function (DUF1260)
DeoC                 PF01791.4    236 seq969_BIOID47231    -            292   2.1e-45  154.7   0.0   1   1   1.8e-49   2.4e-45  154.5   0.0     2   235    17   257    16   258 0.97 DeoC/LacD family aldolase
Ppx-GppA             PF02541.11   285 seq970_BIOID47231    -            494  1.3e-103  345.9   0.6   1   1  1.7e-107  2.3e-103  345.1   0.4     1   283    21   301    21   303 0.99 Ppx/GppA phosphatase family
HTH_18               PF12833.2     81 seq971_BIOID47231    -            107   5.2e-24   84.0   1.3   1   1     9e-28   6.1e-24   83.8   0.9     1    81    27   106    27   106 0.97 Helix-turn-helix domain
HTH_AraC             PF00165.18    42 seq971_BIOID47231    -            107   5.1e-17   60.9   0.1   1   1   3.4e-16   2.3e-12   46.1   0.0     1    42    66   105    66   105 0.96 Bacterial regulatory helix-turn-helix proteins, AraC family
Resolvase            PF00239.16   141 seq972_BIOID47231    -            213   1.8e-40  137.9   0.8   1   1   5.3e-44   2.4e-40  137.5   0.6     2   139    29   162    28   164 0.97 Resolvase, N terminal domain
HTH_7                PF02796.10    45 seq972_BIOID47231    -            213   1.1e-11   44.3   0.4   1   1   5.9e-15   2.7e-11   43.0   0.3     1    44   166   206   166   207 0.97 Helix-turn-helix domain of resolvase
HTH_38               PF13936.1     44 seq972_BIOID47231    -            213   6.2e-07   28.7   0.2   1   1   1.4e-10   6.2e-07   28.7   0.1     9    41   172   204   171   207 0.95 Helix-turn-helix domain
RhaT                 PF06379.7    344 seq973_BIOID47231    -            344  8.1e-219  725.2  32.8   1   1  6.6e-223  9.1e-219  725.1  22.7     1   343     1   343     1   344 1.00 L-rhamnose-proton symport protein (RhaT)
MCE                  PF02470.15    81 seq974_BIOID47231    -            879   1.2e-64  214.1  10.4   1   3   3.5e-21   4.8e-17   61.6   0.1     2    81    48   139    47   139 0.97 mce related protein
MCE                  PF02470.15    81 seq974_BIOID47231    -            879   1.2e-64  214.1  10.4   2   3   1.6e-11   2.2e-07   30.6   0.0     2    76   282   357   281   371 0.88 mce related protein
MCE                  PF02470.15    81 seq974_BIOID47231    -            879   1.2e-64  214.1  10.4   3   3   1.2e-14   1.6e-10   40.7   0.0     4    81   638   726   636   726 0.96 mce related protein
ABC_tran             PF00005.22   118 seq976_BIOID47231    -            232     2e-26   92.5   0.0   1   1   4.7e-30   3.2e-26   91.8   0.0     1   117    39   157    39   158 0.90 ABC transporter
AAA_21               PF13304.1    303 seq976_BIOID47231    -            232   3.8e-12   46.6   0.1   1   1     2e-10   1.3e-06   28.4   0.0   234   298   127   189   106   191 0.92 AAA domain
Ribosomal_L16        PF00252.13   133 seq978_BIOID47231    -            136   1.2e-50  170.5   0.8   1   1     1e-54   1.4e-50  170.4   0.6     1   132     4   131     4   132 0.97 Ribosomal protein L16p/L10e
Sigma54_activat      PF00158.21   168 seq979_BIOID47231    -            528   4.5e-65  218.0   0.1   1   1   1.8e-68   6.2e-65  217.6   0.0     1   167   218   393   218   394 0.96 Sigma-54 interaction domain
PrpR_N               PF06506.6    175 seq979_BIOID47231    -            528   3.8e-58  195.6   0.1   1   1   1.7e-61   5.7e-58  195.0   0.1     2   171    29   197    28   202 0.98 Propionate catabolism activator
HTH_8                PF02954.14    42 seq979_BIOID47231    -            528   1.9e-10   40.0   0.2   1   1   4.2e-13   1.4e-09   37.1   0.0    11    40   498   527   498   528 0.97 Bacterial regulatory protein, Fis family
Mg_chelatase         PF01078.16   207 seq979_BIOID47231    -            528   3.2e-05   23.0   0.3   1   1   2.9e-08    0.0001   21.4   0.2     9   155   226   366   215   371 0.78 Magnesium chelatase, subunit ChlI
Fimbrial             PF00419.15   145 seq980_BIOID47231    -            223   1.3e-15   57.7   0.0   1   1   1.2e-19   1.6e-15   57.4   0.0     2   145    77   223    76   223 0.86 Fimbrial protein
THF_DHG_CYH_C        PF02882.14   161 seq981_BIOID47231    -            288   1.3e-68  229.0   0.1   1   1   3.6e-72   2.5e-68  228.1   0.1     1   157   124   279   124   283 0.99 Tetrahydrofolate dehydrogenase/cyclohydrolase, NAD(P)-binding domain
THF_DHG_CYH          PF00763.18   117 seq981_BIOID47231    -            288   1.1e-41  141.4   0.1   1   1   2.5e-45   1.7e-41  140.7   0.1     1   117     4   121     4   121 0.99 Tetrahydrofolate dehydrogenase/cyclohydrolase, catalytic domain
HTH_18               PF12833.2     81 seq982_BIOID47231    -            285     5e-19   68.0   0.4   1   1   1.5e-22   1.1e-18   67.0   0.2     2    80   204   281   203   282 0.95 Helix-turn-helix domain
HTH_AraC             PF00165.18    42 seq982_BIOID47231    -            285   3.1e-14   52.1   0.1   1   1   4.8e-14   3.3e-10   39.3   0.0     9    40   247   279   241   279 0.92 Bacterial regulatory helix-turn-helix proteins, AraC family
DUF519               PF04378.8    245 seq986_BIOID47231    -            280  4.9e-115  382.5   0.0   1   1  4.2e-119  5.7e-115  382.3   0.0     1   245    33   278    33   278 1.00 Protein of unknown function (DUF519)
AA_permease          PF00324.16   479 seq988_BIOID47231    -            457  8.6e-127  423.2  47.7   1   1  1.4e-130  9.6e-127  423.1  33.0     1   476    19   454    19   457 0.98 Amino acid permease
AA_permease_2        PF13520.1    426 seq988_BIOID47231    -            457   1.1e-43  149.2  50.9   1   1     2e-47   1.4e-43  148.9  35.3     8   412    22   426    18   444 0.85 Amino acid permease
HisG                 PF01634.13   163 seq989_BIOID47231    -            299   8.2e-55  184.7   0.0   1   1   1.7e-58   1.2e-54  184.1   0.0     1   163    53   221    53   221 0.94 ATP phosphoribosyltransferase
HisG_C               PF08029.6     75 seq989_BIOID47231    -            299   5.6e-28   96.5   0.1   1   1   2.2e-31   1.5e-27   95.2   0.0     1    75   222   297   222   297 0.98 HisG, C-terminal domain
Ferric_reduct        PF01794.14   125 seq992_BIOID47231    -            211   1.3e-13   50.9   9.6   1   1   9.8e-18   1.3e-13   50.9   6.7     5   124    51   161    46   162 0.89 Ferric reductase like transmembrane component
DHO_dh               PF01180.16   293 seq993_BIOID47231    -            411   6.5e-35  120.4   0.0   1   1   1.8e-38   8.2e-35  120.0   0.0     2   293     6   304     5   304 0.83 Dihydroorotate dehydrogenase
Dus                  PF01207.12   310 seq993_BIOID47231    -            411   6.3e-08   31.6   0.2   1   1   2.6e-11   1.2e-07   30.8   0.1    44   153    92   198    80   203 0.82 Dihydrouridine synthase (Dus)
DUF1537              PF07005.6    223 seq994_BIOID47231    -            420   5.2e-62  209.3  15.1   1   1   6.3e-66   8.6e-62  208.6  10.4     1   223   161   380   161   380 0.95 Protein of unknown function, DUF1537
TP_methylase         PF00590.15   210 seq995_BIOID47231    -            457   9.3e-50  169.1   0.1   1   1   3.2e-53   1.5e-49  168.4   0.1     2   209   218   426   217   427 0.92 Tetrapyrrole (Corrin/Porphyrin) Methylases
NAD_binding_7        PF13241.1    103 seq995_BIOID47231    -            457   6.1e-28   96.9   0.1   1   1   1.3e-29     6e-26   90.5   0.0     1   103     6   115     6   115 0.89 Putative NAD(P)-binding
CysG_dimeriser       PF10414.4     60 seq995_BIOID47231    -            457   1.7e-19   68.9   0.9   1   1   3.7e-23   1.7e-19   68.9   0.6     2    60   150   209   149   209 0.97 Sirohaem synthase dimerisation region
ArgK                 PF03308.11   267 seq997_BIOID47231    -            331  8.3e-115  382.0   0.1   1   1  2.1e-118  9.6e-115  381.8   0.1     1   266    22   294    22   295 0.99 ArgK protein
CbiA                 PF01656.18   195 seq997_BIOID47231    -            331   2.7e-07   30.0   0.0   1   1   9.9e-11   4.5e-07   29.3   0.0     8   104    63   156    59   223 0.77 CobQ/CobB/MinD/ParA nucleotide binding domain
cobW                 PF02492.14   178 seq997_BIOID47231    -            331   6.2e-07   28.9   1.0   1   1   1.1e-09     5e-06   25.9   0.7     3   157    57   208    55   225 0.69 CobW/HypB/UreG, nucleotide-binding domain
RF-1                 PF00472.15   114 seq998_BIOID47231    -            204   2.6e-23   81.8   1.9   1   1   3.5e-27   4.8e-23   81.0   1.3     9   103   103   196    97   200 0.84 RF-1 domain
Metal_resist         PF13801.1    125 seq999_BIOID47231    -            141   3.2e-19   69.0   2.9   1   1   2.3e-23   3.2e-19   69.0   2.0     7   122    11   120     5   123 0.84 Heavy-metal resistance
LysE                 PF01810.13   191 seq1000_BIOID47231   -            206   7.4e-46  155.7  14.2   1   1   6.3e-50   8.6e-46  155.5   9.9     1   189    14   202    14   204 0.98 LysE type translocator
Radical_SAM          PF04055.16   166 seq1001_BIOID47231   -            378   3.2e-17   63.0   0.0   1   1   7.4e-21   5.1e-17   62.4   0.0     2   158    11   175    10   180 0.79 Radical SAM superfamily
HemN_C               PF06969.11    66 seq1001_BIOID47231   -            378   2.7e-07   30.4   0.0   1   1     9e-11   6.2e-07   29.2   0.0     4    66   305   366   302   366 0.92 HemN C-terminal domain
AFG1_ATPase          PF03969.11   362 seq1002_BIOID47231   -            375  8.1e-166  551.1   0.1   1   1  6.7e-170  9.2e-166  550.9   0.1     2   362     5   371     4   371 0.99 AFG1-like ATPase
TetR_N               PF00440.18    47 seq1003_BIOID47231   -            196   2.1e-18   65.5   0.1   1   1   6.1e-22   8.4e-18   63.6   0.0     1    47    16    62    16    62 0.98 Bacterial regulatory proteins, tetR family
Toxin_15             PF07906.8    284 seq1005_BIOID47231   -            406   1.4e-97  326.4   1.4   1   1  1.6e-101   2.2e-97  325.8   0.9     7   284   116   379   106   379 0.96 ShET2 enterotoxin, N-terminal region
BPD_transp_1         PF00528.17   185 seq1006_BIOID47231   -            306   1.1e-38  132.4  18.3   1   1   8.3e-43   1.1e-38  132.4  12.7     1   185   112   306   112   306 0.99 Binding-protein-dependent transport system inner membrane component
GHMP_kinases_N       PF00288.21    67 seq1007_BIOID47231   -            283   2.5e-10   40.1   0.1   1   1   7.4e-14   5.1e-10   39.1   0.1     1    66    91   148    91   149 0.87 GHMP kinases N terminal domain
GHMP_kinases_C       PF08544.8     85 seq1007_BIOID47231   -            283   9.9e-07   28.7   0.0   1   1     3e-10     2e-06   27.7   0.0    28    81   214   263   191   266 0.83 GHMP kinases C terminal
priB_priC            PF07445.7    173 seq1008_BIOID47231   -            175     4e-57  192.3  16.5   1   1   3.3e-61   4.5e-57  192.1  11.4     1   173     7   175     7   175 0.99 Primosomal replication protein priB and priC
Ppx-GppA             PF02541.11   285 seq1009_BIOID47231   -            513  2.1e-105  351.8   0.1   1   1  4.1e-109  5.5e-105  350.5   0.0     1   284    26   308    26   309 0.99 Ppx/GppA phosphatase family
DUF3748              PF12566.3    122 seq1010_BIOID47231   -            416   1.3e-64  215.4   2.8   1   1   3.7e-67   2.5e-63  211.2   2.1     1   122    74   191    74   191 0.99 Protein of unknown function (DUF3748)
FliL                 PF03748.9     99 seq1011_BIOID47231   -            154   4.4e-23   81.0   0.0   1   1     4e-27   5.5e-23   80.7   0.0     1    98    54   153    54   154 0.94 Flagellar basal body-associated protein FliL
zf-dskA_traR         PF01258.12    36 seq1012_BIOID47231   -             73   1.6e-10   40.4   3.0   1   1   1.7e-14   2.3e-10   39.8   2.1     5    36    35    67    30    67 0.91 Prokaryotic dksA/traR C4-type zinc finger
Oxidored_FMN         PF00724.15   341 seq1013_BIOID47231   -            365   1.4e-90  303.6   0.0   1   1   1.1e-94   1.6e-90  303.4   0.0     1   340     5   343     5   344 0.93 NADH:flavin oxidoreductase / NADH oxidase family
RNA_pol_Rpb6         PF01192.17    57 seq1014_BIOID47231   -             91     1e-17   63.4   0.1   1   1   9.7e-22   1.3e-17   63.1   0.1     1    56     7    62     7    63 0.95 RNA polymerase Rpb6
DUF485               PF04341.7     91 seq1015_BIOID47231   -            105   1.9e-35  120.3   0.0   1   1   1.6e-39   2.2e-35  120.1   0.0     1    91    10   101    10   101 0.98 Protein of unknown function, DUF485
PTS_EIIC             PF02378.13   321 seq1016_BIOID47231   -            648     5e-71  239.0  33.0   1   1   1.1e-74     5e-71  239.0  22.9     2   321    12   300    11   300 0.94 Phosphotransferase system, EIIC
PTS_EIIA_1           PF00358.15   133 seq1016_BIOID47231   -            648   1.6e-52  176.4   0.6   1   1   5.5e-56   2.5e-52  175.8   0.4     4   131   499   626   496   628 0.98 phosphoenolpyruvate-dependent sugar phosphotransferase system, EIIA 1
PTS_EIIB             PF00367.15    35 seq1016_BIOID47231   -            648   1.2e-12   46.6   0.9   1   1   5.3e-16   2.4e-12   45.7   0.7     1    35   393   427   393   427 0.97 phosphotransferase system, EIIB
Polyketide_cyc       PF03364.15   130 seq1017_BIOID47231   -            158   1.1e-31  109.3   0.0   1   1   1.9e-35   1.3e-31  109.1   0.0     1   130    23   148    23   148 0.99 Polyketide cyclase / dehydrase and lipid transport
Polyketide_cyc2      PF10604.4    139 seq1017_BIOID47231   -            158   8.5e-11   42.0   0.0   1   1   1.5e-14     1e-10   41.7   0.0     1   128    14   145    14   154 0.74 Polyketide cyclase / dehydrase and lipid transport
Acetate_kinase       PF00871.12   388 seq1019_BIOID47231   -            406  1.3e-163  543.9   0.1   1   1  1.1e-167  1.5e-163  543.7   0.1     2   387    11   390    10   391 0.98 Acetokinase family
BPD_transp_1         PF00528.17   185 seq1023_BIOID47231   -            354   2.5e-26   92.2  16.2   1   1   1.8e-30   2.5e-26   92.2  11.2     1   176   163   324   163   332 0.91 Binding-protein-dependent transport system inner membrane component
YdfZ                 PF14001.1     64 seq1024_BIOID47231   -             67     2e-33  114.3   0.1   1   1   1.6e-37   2.2e-33  114.1   0.1     1    64     2    65     2    65 0.99 YdfZ protein
DUF4102              PF13356.1     89 seq1026_BIOID47231   -            421   5.2e-27   93.4   0.3   1   1   1.4e-30   9.6e-27   92.6   0.2     1    88     3    89     3    90 0.97 Domain of unknown function (DUF4102)
Phage_integrase      PF00589.17   173 seq1026_BIOID47231   -            421   1.1e-25   90.2   0.0   1   1   2.8e-29   1.9e-25   89.4   0.0     3   171   204   383   202   385 0.95 Phage integrase family
HTH_1                PF00126.22    60 seq1027_BIOID47231   -             41   3.1e-13   49.1   0.1   1   1   2.4e-17   3.3e-13   49.0   0.1     1    38     3    40     3    41 0.96 Bacterial regulatory helix-turn-helix protein, lysR family
Glyco_tranf_2_3      PF13641.1    230 seq1030_BIOID47231   -            441   5.5e-41  140.7   0.0   1   1   2.4e-44   5.5e-41  140.7   0.0     1   230    75   299    75   299 0.96 Glycosyltransferase like family 2
Glycos_transf_2      PF00535.21   169 seq1030_BIOID47231   -            441   2.5e-36  124.7   0.0   1   1   1.7e-39   3.9e-36  124.1   0.0     1   168    78   245    78   246 0.95 Glycosyl transferase family 2
Glyco_trans_2_3      PF13632.1    192 seq1030_BIOID47231   -            441   3.8e-26   91.8  13.0   1   1   1.7e-29   3.8e-26   91.8   9.0     1   177   158   359   158   423 0.72 Glycosyl transferase family group 2
Glyco_transf_21      PF13506.1    174 seq1030_BIOID47231   -            441   7.5e-15   54.5   0.1   1   1   5.1e-18   1.2e-14   53.9   0.1    17   174   141   298   104   298 0.89 Glycosyl transferase family 21
Chitin_synth_2       PF03142.10   527 seq1030_BIOID47231   -            441   2.3e-08   32.7   5.8   1   1   5.1e-10   1.2e-06   27.1   0.0   177   305   131   257    85   261 0.85 Chitin synthase
Glyco_tranf_2_2      PF10111.4    281 seq1030_BIOID47231   -            441   5.1e-08   32.2   0.1   1   1   3.8e-11   8.8e-08   31.4   0.0     1   111    78   178    78   185 0.94 Glycosyltransferase like family 2
CitMHS               PF03600.11   349 seq1031_BIOID47231   -            372   2.1e-28   98.7  20.9   1   1   3.1e-32   2.1e-28   98.7  14.5    41   321    32   306    12   330 0.89 Citrate transporter
Na_sulph_symp        PF00939.14   471 seq1031_BIOID47231   -            372   1.1e-07   31.0   5.8   1   1   1.6e-11   1.1e-07   31.0   4.0   320   449    41   166    35   184 0.80 Sodium:sulfate symporter transmembrane region
PfkB                 PF00294.19   301 seq1032_BIOID47231   -            477   3.1e-55  187.3   0.5   1   1   1.4e-58   4.8e-55  186.6   0.1     2   299    11   305    10   307 0.87 pfkB family carbohydrate kinase
CTP_transf_2         PF01467.21   157 seq1032_BIOID47231   -            477   1.6e-11   44.3   0.0   1   1   1.9e-14   6.5e-11   42.4   0.0     1   156   344   469   344   470 0.90 Cytidylyltransferase
Phos_pyr_kin         PF08543.7    246 seq1032_BIOID47231   -            477   1.3e-08   34.3   0.0   1   1   8.5e-12   2.9e-08   33.1   0.0   118   224   187   287   166   293 0.89 Phosphomethylpyrimidine kinase
Carb_kinase          PF01256.12   242 seq1032_BIOID47231   -            477     4e-06   26.1   0.1   1   1   1.9e-09   6.4e-06   25.5   0.0    61   212   137   287    82   310 0.74 Carbohydrate kinase
DcuA_DcuB            PF03605.9    364 seq1035_BIOID47231   -            433  3.1e-155  516.3  24.6   1   1  8.3e-159  3.8e-155  516.1  17.0     1   364     5   365     5   365 0.99 Anaerobic c4-dicarboxylate membrane transporter
Na_H_antiporter      PF03553.9    303 seq1035_BIOID47231   -            433     4e-08   32.5  12.6   1   1   8.7e-12     4e-08   32.5   8.7   162   301    48   187    43   189 0.92 Na+/H+ antiporter family
CitMHS               PF03600.11   349 seq1035_BIOID47231   -            433   4.4e-08   31.9  13.8   1   1   9.7e-12   4.4e-08   31.9   9.5    48   217    44   279     1   350 0.74 Citrate transporter
Ring_hydroxyl_A      PF00848.14   209 seq1036_BIOID47231   -            453   2.4e-32  112.1   0.0   1   1   4.9e-36   3.4e-32  111.6   0.0     2   208   164   433   163   435 0.90 Ring hydroxylating alpha subunit (catalytic domain)
Rieske               PF00355.21    98 seq1036_BIOID47231   -            453   2.5e-24   84.5   0.1   1   1   6.3e-28   4.3e-24   83.7   0.1     1    86    42   125    42   142 0.90 Rieske [2Fe-2S] domain
DUF830               PF05708.7    158 seq1037_BIOID47231   -            193     3e-12   46.7   0.0   1   1   6.4e-16   4.4e-12   46.1   0.0     2   105    65   167    64   174 0.90 Orthopoxvirus protein of unknown function (DUF830)
HycH                 PF07450.6    131 seq1038_BIOID47231   -            137   4.4e-53  178.7   0.1   1   1   3.6e-57   4.9e-53  178.6   0.1     2   130     7   135     6   136 0.99 Formate hydrogenlyase maturation protein HycH
SBP_bac_7            PF03480.8    286 seq1040_BIOID47231   -            328  1.7e-103  345.5   0.0   1   1  1.4e-107  1.9e-103  345.4   0.0     1   285    30   312    30   313 0.99 Bacterial extracellular solute-binding protein, family 7
Sulf_transp          PF04143.9     43 seq1041_BIOID47231   -            401   2.9e-19   68.7  35.9   1   2     6e-14   8.2e-10   38.4   5.6     3    41   114   153   112   155 0.94 Sulphur transport
Sulf_transp          PF04143.9     43 seq1041_BIOID47231   -            401   2.9e-19   68.7  35.9   2   2   1.2e-15   1.6e-11   43.8   5.0     3    42   290   329   288   336 0.93 Sulphur transport
HTH_AraC             PF00165.18    42 seq1043_BIOID47231   -            253   4.8e-19   67.4   0.8   1   2     5e-10   3.4e-06   26.5   0.1     1    40   155   193   155   195 0.95 Bacterial regulatory helix-turn-helix proteins, AraC family
HTH_AraC             PF00165.18    42 seq1043_BIOID47231   -            253   4.8e-19   67.4   0.8   2   2   4.7e-14   3.2e-10   39.3   0.0     6    41   208   244   206   245 0.94 Bacterial regulatory helix-turn-helix proteins, AraC family
HTH_18               PF12833.2     81 seq1043_BIOID47231   -            253   6.2e-15   54.9   0.0   1   1   1.8e-18   1.2e-14   54.0   0.0     2    80   169   245   168   246 0.96 Helix-turn-helix domain
Thiolase_N           PF00108.18   264 seq1045_BIOID47231   -            387   9.1e-93  309.9   1.3   1   1   2.8e-96   1.3e-92  309.4   0.9     1   264     1   254     1   254 0.97 Thiolase, N-terminal domain
Thiolase_C           PF02803.13   123 seq1045_BIOID47231   -            387   4.2e-50  168.1   0.2   1   1   2.5e-53   1.1e-49  166.8   0.2     1   123   261   386   261   386 0.98 Thiolase, C-terminal domain
ketoacyl-synt        PF00109.21   255 seq1045_BIOID47231   -            387   3.5e-05   23.3   1.0   1   1   7.6e-09   3.5e-05   23.3   0.7   169   217    83   131    76   145 0.85 Beta-ketoacyl synthase, N-terminal domain
HlyD                 PF00529.15   306 seq1046_BIOID47231   -            385   1.5e-81  273.9  13.7   1   1     5e-85   1.7e-81  273.7   9.5     1   306    63   360    63   360 0.99 HlyD family secretion protein
HlyD_2               PF12700.2    328 seq1046_BIOID47231   -            385   4.2e-19   68.7   2.2   1   1   1.4e-22   4.9e-19   68.5   1.5     2   328    44   360    43   360 0.82 HlyD family secretion protein
HlyD_3               PF13437.1    105 seq1046_BIOID47231   -            385   1.2e-15   57.6   4.6   1   1   7.4e-15   2.5e-11   43.7   0.2     1   105   174   289   174   289 0.94 HlyD family secretion protein
Biotin_lipoyl_2      PF13533.1     50 seq1046_BIOID47231   -            385     3e-13   49.0   0.2   1   1   8.2e-12   2.8e-08   33.1   0.0     4    49    66   111    59   121 0.88 Biotin-lipoyl like
HD_4                 PF13328.1    153 seq1048_BIOID47231   -            702   6.5e-54  181.6   1.2   1   1   2.4e-57   6.5e-54  181.6   0.8     2   152    27   175    26   176 0.97 HD domain
RelA_SpoT            PF04607.12   116 seq1048_BIOID47231   -            702   1.1e-36  125.2   0.5   1   1   1.1e-39   3.1e-36  123.7   0.0     1   115   235   345   235   346 0.98 Region found in RelA / SpoT proteins
TGS                  PF02824.16    60 seq1048_BIOID47231   -            702   6.9e-22   76.9   0.0   1   1   6.1e-25   1.7e-21   75.7   0.0     1    60   388   447   388   447 0.99 TGS domain
ACT_4                PF13291.1     80 seq1048_BIOID47231   -            702   2.2e-18   66.2   2.5   1   1   2.1e-21   5.7e-18   64.9   1.0     2    80   622   699   621   699 0.97 ACT domain
HD                   PF01966.17   122 seq1048_BIOID47231   -            702   1.3e-13   50.8   1.9   1   1   1.7e-16   4.7e-13   49.0   0.3     1   122    45   144    45   144 0.81 HD domain
SSF                  PF00474.12   406 seq1049_BIOID47231   -            549  1.2e-140  468.7  38.7   1   1  1.2e-144  1.6e-140  468.2  26.8     1   406    63   468    63   468 1.00 Sodium:solute symporter family
DUF2594              PF10769.4     74 seq1050_BIOID47231   -             74   1.4e-42  143.4   2.3   1   1   1.1e-46   1.6e-42  143.3   1.6     1    74     1    74     1    74 1.00 Protein of unknown function (DUF2594)
UPF0118              PF01594.11   327 seq1051_BIOID47231   -            376   6.9e-80  268.3  39.1   1   1   5.7e-84   7.8e-80  268.1  27.1     2   326    41   355    40   356 0.99 Domain of unknown function DUF20
ABC_tran             PF00005.22   118 seq1052_BIOID47231   -            511   3.4e-29  101.4   0.1   1   2   1.7e-21   1.2e-17   64.2   0.0     1   118    51   169    51   169 0.95 ABC transporter
ABC_tran             PF00005.22   118 seq1052_BIOID47231   -            511   3.4e-29  101.4   0.1   2   2     2e-12   1.3e-08   35.0   0.0     3   117   305   431   303   432 0.77 ABC transporter
DNA_gyraseB          PF00204.20   173 seq1053_BIOID47231   -            804   1.6e-62  209.6   0.0   1   1   9.9e-66   3.4e-62  208.5   0.0     1   173   221   391   221   391 0.99 DNA gyrase B
DNA_gyraseB_C        PF00986.16    65 seq1053_BIOID47231   -            804   1.2e-30  104.9   0.2   1   1   9.3e-34   3.2e-30  103.5   0.1     3    65   731   793   729   793 0.96 DNA gyrase B subunit, carboxyl terminus
Toprim               PF01751.17    88 seq1053_BIOID47231   -            804   1.9e-23   82.0   0.0   1   1   1.7e-26   5.9e-23   80.4   0.0     1    88   419   532   419   532 0.96 Toprim domain
HATPase_c            PF02518.21   111 seq1053_BIOID47231   -            804   1.3e-20   73.0   0.2   1   1   7.7e-24   2.6e-20   72.0   0.1     2   110    32   173    31   174 0.95 Histidine kinase-, DNA gyrase B-, and HSP90-like ATPase
FAD-oxidase_C        PF02913.14   249 seq1054_BIOID47231   -            499   2.4e-65  220.2   0.0   1   1   4.7e-69   3.2e-65  219.7   0.0     1   248   230   470   230   471 0.99 FAD linked oxidases, C-terminal domain
FAD_binding_4        PF01565.18   139 seq1054_BIOID47231   -            499   1.2e-35  121.9   1.1   1   1   3.3e-39   2.3e-35  120.9   0.2     1   139    56   195    56   195 0.98 FAD binding domain
Abhydrolase_1        PF00561.15   230 seq1055_BIOID47231   -            340   3.7e-26   91.9   0.0   1   1   3.3e-29   1.1e-25   90.4   0.0     4   218   105   312   102   315 0.96 alpha/beta hydrolase fold
Abhydrolase_6        PF12697.2    228 seq1055_BIOID47231   -            340     4e-16   59.5   0.8   1   1   1.6e-19   5.6e-16   59.0   0.5     1   219    75   312    75   320 0.69 Alpha/beta hydrolase family
Abhydrolase_5        PF12695.2    142 seq1055_BIOID47231   -            340   6.6e-11   42.0   0.3   1   1   6.3e-14   2.2e-10   40.3   0.2     2   141    75   308    74   309 0.66 Alpha/beta hydrolase family
PLDc_2               PF13091.1    126 seq1056_BIOID47231   -            255   2.3e-25   88.6   0.1   1   1   2.3e-29   3.1e-25   88.2   0.0     2   126   122   247   121   247 0.85 PLD-like domain
TraC_F_IV            PF11130.3    235 seq1057_BIOID47231   -            875   4.5e-59  199.6   0.0   1   1   2.1e-62   7.3e-59  198.9   0.0     2   235    37   277    36   277 0.98 F pilus assembly Type-IV secretion system for plasmid transfer
AAA_10               PF12846.2    328 seq1057_BIOID47231   -            875   6.7e-43  147.0   0.1   1   1   3.2e-46   1.1e-42  146.3   0.0     1   322   479   772   479   774 0.83 AAA-like domain
Pili_assembly_N      PF00345.15   122 seq1058_BIOID47231   -            241   2.3e-40  137.0   0.1   1   1   5.7e-44   3.9e-40  136.3   0.0     1   121    37   156    37   157 0.91 Gram-negative pili assembly chaperone, N-terminal domain
Pili_assembly_C      PF02753.12    68 seq1058_BIOID47231   -            241   9.6e-17   60.4   0.3   1   1   8.1e-20   5.6e-16   58.0   0.1     1    65   176   234   176   237 0.95 Gram-negative pili assembly chaperone, C-terminal domain
NLPC_P60             PF00877.14   105 seq1059_BIOID47231   -            271   1.2e-33  114.8   0.0   1   1   4.7e-37   3.2e-33  113.5   0.0     1   105   153   263   153   263 0.98 NlpC/P60 family
Fer2                 PF00111.22    78 seq1065_BIOID47231   -            321   2.5e-12   46.2   3.7   1   1   1.6e-15   5.4e-12   45.1   2.6     6    77   242   312   238   313 0.88 2Fe-2S iron-sulfur cluster binding domain
FAD_binding_6        PF00970.19    99 seq1065_BIOID47231   -            321   1.5e-10   40.9   0.0   1   1   1.1e-13   3.6e-10   39.7   0.0     2    97     9   106     8   108 0.90 Oxidoreductase FAD-binding domain
NAD_binding_1        PF00175.16   109 seq1065_BIOID47231   -            321   3.8e-10   40.1   0.0   1   1   6.5e-13   2.2e-09   37.7   0.0     1   108   117   207   117   208 0.81 Oxidoreductase NAD-binding domain
GlcNAc_2-epim        PF07221.6    346 seq1067_BIOID47231   -            418  2.8e-123  411.2  12.1   1   1  2.4e-127  3.3e-123  411.0   8.4     2   346    37   392    36   392 0.99 N-acylglucosamine 2-epimerase (GlcNAc 2-epimerase)
LysR_substrate       PF03466.15   209 seq1068_BIOID47231   -            299   4.3e-54  182.6   5.0   1   1     1e-57     7e-54  181.9   3.4     3   209    88   291    86   291 0.98 LysR substrate binding domain
HTH_1                PF00126.22    60 seq1068_BIOID47231   -            299   1.8e-28   97.9   0.3   1   1   1.1e-31   7.7e-28   95.8   0.2     2    60     4    62     3    62 0.98 Bacterial regulatory helix-turn-helix protein, lysR family
WYL                  PF13280.1    172 seq1069_BIOID47231   -            226   3.1e-08   33.5   0.0   1   1   7.8e-12   5.3e-08   32.8   0.0    31    77   151   195   126   215 0.83 WYL domain
HTH_11               PF08279.7     55 seq1069_BIOID47231   -            226     7e-05   22.2   0.1   1   1   1.9e-08   0.00013   21.4   0.1     1    35    14    47    14    50 0.91 HTH domain
Sugar_tr             PF00083.19   451 seq1070_BIOID47231   -            507  6.6e-130  433.5  32.8   1   1  2.2e-133  7.7e-130  433.3  22.7     2   449    61   494    60   496 0.96 Sugar (and other) transporter
MFS_1                PF07690.11   354 seq1070_BIOID47231   -            507   5.4e-38  130.5  40.4   1   1   4.6e-41   1.6e-37  129.0  23.0     2   328    65   410    64   422 0.80 Major Facilitator Superfamily
MFS_2                PF13347.1    427 seq1070_BIOID47231   -            507   1.1e-10   40.4  32.3   1   1   2.2e-11   7.7e-08   31.0   4.9   190   344    24   177    16   183 0.85 MFS/sugar transport protein
TRI12                PF06609.8    599 seq1070_BIOID47231   -            507   1.3e-09   36.7   6.5   1   1   3.7e-13   1.3e-09   36.7   4.5    38   229    51   246    35   257 0.75 Fungal trichothecene efflux pump (TRI12)
FliM                 PF02154.10   192 seq1071_BIOID47231   -            334   1.2e-80  269.5   0.2   1   1   3.2e-84   2.2e-80  268.7   0.0     1   192    38   231    38   231 0.99 Flagellar motor switch protein FliM
SpoA                 PF01052.15    77 seq1071_BIOID47231   -            334   1.4e-15   56.4   0.0   1   1   4.4e-19     3e-15   55.4   0.0     3    75   252   322   250   323 0.96 Surface presentation of antigens (SPOA)
AA_permease          PF00324.16   479 seq1072_BIOID47231   -            466  3.6e-122  408.0  48.2   1   1  5.9e-126    4e-122  407.8  33.4     1   476    18   455    18   458 0.98 Amino acid permease
AA_permease_2        PF13520.1    426 seq1072_BIOID47231   -            466   1.6e-42  145.4  48.0   1   1   2.8e-46   1.9e-42  145.1  33.3     5   424    18   439    14   445 0.86 Amino acid permease
EAL                  PF00563.15   236 seq1073_BIOID47231   -            429   1.6e-41  142.2   0.1   1   1   4.8e-45   3.3e-41  141.2   0.0    14   235   199   414   190   415 0.88 EAL domain
BLUF                 PF04940.7     93 seq1073_BIOID47231   -            429   2.6e-27   94.2   0.0   1   1   6.5e-31   4.4e-27   93.5   0.0     1    92    28   119    28   120 0.98 Sensors of blue-light using FAD
GntP_permease        PF02447.11   441 seq1074_BIOID47231   -            438  2.1e-188  626.2  45.8   1   1  5.2e-192  2.4e-188  626.0  31.7     1   441     1   437     1   437 0.99 GntP family permease
CitMHS               PF03600.11   349 seq1074_BIOID47231   -            438   5.3e-09   35.0  40.0   1   1   1.6e-12   7.2e-09   34.5  27.5     5   348     8   386     3   387 0.78 Citrate transporter
Na_H_antiporter      PF03553.9    303 seq1074_BIOID47231   -            438   3.8e-06   26.0  19.5   1   1   8.3e-10   3.8e-06   26.0  13.5    67   257   215   393   160   394 0.69 Na+/H+ antiporter family
Ub-RnfH              PF03658.9     84 seq1076_BIOID47231   -             96   1.8e-38  130.1   0.1   1   1   1.5e-42     2e-38  130.0   0.1     1    84     5    88     5    88 0.99 RnfH family Ubiquitin
DUF2496              PF10689.4     44 seq1078_BIOID47231   -             53   2.8e-24   84.3   2.1   1   1   2.3e-28   3.2e-24   84.1   1.5     1    44     2    45     2    45 0.98 Protein of unknown function (DUF2496)
OKR_DC_1             PF01276.15   417 seq1079_BIOID47231   -            756  8.1e-191  633.9   0.0   1   1  2.2e-194    1e-190  633.6   0.0     1   416   141   590   141   591 0.99 Orn/Lys/Arg decarboxylase, major domain
OKR_DC_1_C           PF03711.10   137 seq1079_BIOID47231   -            756   4.3e-43  146.5   0.0   1   1     2e-46   9.1e-43  145.4   0.0     1   131   616   744   616   748 0.99 Orn/Lys/Arg decarboxylase, C-terminal domain
OKR_DC_1_N           PF03709.10   115 seq1079_BIOID47231   -            756   2.7e-27   94.9   0.1   1   1   1.1e-30     5e-27   94.1   0.0     3   115    19   135    17   135 0.98 Orn/Lys/Arg decarboxylase, N-terminal domain
Mannitol_dh_C        PF08125.8    245 seq1080_BIOID47231   -            443   1.9e-71  239.9   0.0   1   1   8.6e-75   3.9e-71  238.9   0.0     1   244   209   434   209   435 0.98 Mannitol dehydrogenase C-terminal domain
Mannitol_dh          PF01232.18   151 seq1080_BIOID47231   -            443   8.6e-28   97.0   0.1   1   1   3.7e-31   1.7e-27   96.1   0.1     1   151    62   184    62   184 0.97 Mannitol dehydrogenase Rossmann domain
DUF3521              PF12035.3     35 seq1080_BIOID47231   -            443   2.6e-07   30.2   5.1   1   1   1.2e-10   5.7e-07   29.1   3.5     1    33     1    31     1    32 0.97 Protein of unknown function (DUF3521)
PHP                  PF02811.14   175 seq1082_BIOID47231   -            293   7.9e-33  113.5   0.1   1   1   7.7e-37   1.1e-32  113.1   0.1     1   169    10   233    10   239 0.92 PHP domain
S4_2                 PF13275.1     65 seq1083_BIOID47231   -             77   1.3e-24   85.4   0.0   1   1     1e-28   1.4e-24   85.3   0.0     5    65    16    76    11    76 0.95 S4 domain
ETF                  PF01012.16   164 seq1085_BIOID47231   -            259   1.5e-31  109.2   0.0   1   1     2e-35   2.7e-31  108.3   0.0    16   159    42   185    37   191 0.95 Electron transfer flavoprotein domain
HPPK                 PF01288.15   127 seq1086_BIOID47231   -            159   2.6e-44  149.8   0.0   1   1   2.3e-48   3.1e-44  149.6   0.0     1   127     5   132     5   132 0.99 7,8-dihydro-6-hydroxymethylpterin-pyrophosphokinase (HPPK)
Peptidase_S51        PF03575.12   153 seq1090_BIOID47231   -            229   2.8e-44  150.4   0.0   1   1   2.4e-48   3.3e-44  150.1   0.0     1   151    49   200    49   202 0.98 Peptidase family S51
DUF1471              PF07338.8     56 seq1091_BIOID47231   -             82   3.7e-09   35.9   0.2   1   1   3.9e-13   5.4e-09   35.4   0.1     7    56    34    82    32    82 0.97 Protein of unknown function (DUF1471)
DUF3702              PF12486.3    148 seq1092_BIOID47231   -            450   5.1e-44  149.4  14.4   1   1   7.4e-48   5.1e-44  149.4  10.0     1   148   292   436   292   436 0.99 ImpA domain protein
ImpA-rel_N           PF06812.7     62 seq1092_BIOID47231   -            450   9.6e-21   73.2   1.1   1   1     3e-24   2.1e-20   72.1   0.2     1    60    41   100    41   102 0.98 ImpA-related N-terminal
Ribosomal_L14        PF00238.14   122 seq1093_BIOID47231   -            123   3.4e-54  181.7   0.4   1   1   2.7e-58   3.7e-54  181.5   0.3     1   122     1   123     1   123 0.98 Ribosomal protein L14p/L23e
Sigma54_activat      PF00158.21   168 seq1094_BIOID47231   -            670   8.4e-74  246.4   0.0   1   1   9.4e-77   1.6e-73  245.5   0.0     1   167   347   513   347   514 0.99 Sigma-54 interaction domain
GAF_3                PF13492.1    129 seq1094_BIOID47231   -            670   7.3e-12   45.3   0.0   1   1   4.5e-14   7.7e-11   42.0   0.0     1   129   169   313   169   313 0.81 GAF domain
GAF_2                PF13185.1    148 seq1094_BIOID47231   -            670   1.4e-08   35.2   0.1   1   1   3.1e-11   5.2e-08   33.3   0.0     2   147   168   311   167   311 0.72 GAF domain
AAA_5                PF07728.9    139 seq1094_BIOID47231   -            670   1.1e-07   31.4   0.0   1   1   1.6e-10   2.7e-07   30.2   0.0     2   123   371   489   370   503 0.79 AAA domain (dynein-related subfamily)
GAF                  PF01590.21   154 seq1094_BIOID47231   -            670   1.7e-07   31.3   0.3   1   1   3.1e-10   5.2e-07   29.7   0.2     1   154   169   311   169   311 0.84 GAF domain
AAA                  PF00004.24   132 seq1094_BIOID47231   -            670   3.7e-06   27.0   0.0   1   1   6.5e-09   1.1e-05   25.4   0.0     1   115   371   495   371   512 0.79 ATPase family associated with various cellular activities (AAA)
HTH_8                PF02954.14    42 seq1094_BIOID47231   -            670   7.4e-05   22.1   2.7   1   1   4.8e-08   8.1e-05   21.9   0.4     4    42   621   662   619   662 0.90 Bacterial regulatory protein, Fis family
Histidinol_dh        PF00815.15   413 seq1095_BIOID47231   -            437  6.3e-182  604.6   1.8   1   1  5.3e-186  7.3e-182  604.4   1.3     2   413    21   431    20   431 0.99 Histidinol dehydrogenase
Pyr_redox_2          PF07992.9    200 seq1096_BIOID47231   -            450   4.6e-43  147.3   1.5   1   1   2.2e-46   7.4e-43  146.6   0.7     2   196     7   305     6   308 0.95 Pyridine nucleotide-disulphide oxidoreductase
Pyr_redox_dim        PF02852.17   110 seq1096_BIOID47231   -            450   3.9e-37  126.5   0.7   1   1   1.8e-39   6.1e-36  122.6   0.2     1   110   339   450   339   450 0.99 Pyridine nucleotide-disulphide oxidoreductase, dimerisation domain
Pyr_redox            PF00070.22    80 seq1096_BIOID47231   -            450   5.3e-18   65.0   0.0   1   1   5.6e-21   1.9e-17   63.2   0.0     1    80   169   249   169   250 0.96 Pyridine nucleotide-disulphide oxidoreductase
Pyr_redox_3          PF13738.1    203 seq1096_BIOID47231   -            450   3.3e-09   36.9   0.1   1   1   7.3e-11   2.5e-07   30.8   0.0     3   200    10   200     8   203 0.77 Pyridine nucleotide-disulphide oxidoreductase
LysR_substrate       PF03466.15   209 seq1097_BIOID47231   -            324   1.8e-44  151.2   0.0   1   1   3.5e-48   2.4e-44  150.8   0.0     5   206    92   293    90   296 0.96 LysR substrate binding domain
HTH_1                PF00126.22    60 seq1097_BIOID47231   -            324   5.4e-16   57.9   0.0   1   1   1.4e-19   9.6e-16   57.1   0.0     1    60     3    64     3    64 0.97 Bacterial regulatory helix-turn-helix protein, lysR family
DUF898               PF05987.8    339 seq1098_BIOID47231   -            407   1.4e-78  264.0  29.5   1   1   1.2e-81   1.6e-77  260.5  20.5     3   328    21   387    19   395 0.97 Bacterial protein of unknown function (DUF898)
YodA                 PF09223.6    182 seq1099_BIOID47231   -            216   1.6e-86  288.4   5.1   1   1   1.4e-90   1.9e-86  288.2   3.5     2   182    36   216    35   216 0.99 YodA lipocalin-like domain
SpoU_methylase       PF00588.14   142 seq1100_BIOID47231   -            157   2.4e-34  118.0   0.0   1   1     2e-38   2.7e-34  117.9   0.0     1   142     1   142     1   142 0.95 SpoU rRNA Methylase family
ABC_tran             PF00005.22   118 seq1101_BIOID47231   -            378   1.2e-25   90.0   0.0   1   1   6.7e-29   3.1e-25   88.7   0.0     1   116    57   174    57   176 0.94 ABC transporter
TOBE_2               PF08402.5     75 seq1101_BIOID47231   -            378   4.3e-09   36.1   0.0   1   1   2.2e-12     1e-08   34.9   0.0     1    75   292   372   292   372 0.85 TOBE domain
Nuc_H_symport        PF03825.11   400 seq1103_BIOID47231   -            425  1.6e-185  616.5  32.8   1   1  2.6e-189  1.8e-185  616.3  22.7     1   400     1   405     1   405 0.99 Nucleoside H+ symporter
MFS_1                PF07690.11   354 seq1103_BIOID47231   -            425   1.8e-16   59.7  44.1   1   1   2.7e-20   1.8e-16   59.7  30.5     2   353     8   353     7   354 0.78 Major Facilitator Superfamily
MarR                 PF01047.17    59 seq1106_BIOID47231   -            144   5.2e-18   64.3   0.0   1   1   1.9e-21   8.8e-18   63.6   0.0     1    59    38    96    38    96 0.98 MarR family
MarR_2               PF12802.2     62 seq1106_BIOID47231   -            144   1.4e-13   50.1   0.0   1   1   5.2e-17   2.4e-13   49.4   0.0     1    62    36    95    36    95 0.98 MarR family
HTH_27               PF13463.1     68 seq1106_BIOID47231   -            144   3.5e-09   36.7   0.0   1   1   1.8e-12   8.1e-09   35.5   0.0     1    68    38   104    38   104 0.93 Winged helix DNA-binding domain
UbiA                 PF01040.13   257 seq1107_BIOID47231   -            308   7.6e-37  126.7  21.2   1   1   7.3e-41     1e-36  126.4  14.7     1   225    21   273    21   306 0.76 UbiA prenyltransferase family
Radical_SAM          PF04055.16   166 seq1108_BIOID47231   -            320     4e-15   56.2   0.0   1   1   4.8e-19   6.5e-15   55.5   0.0     9   165    54   213    43   214 0.90 Radical SAM superfamily
Transgly             PF00912.17   178 seq1111_BIOID47231   -            858   1.4e-67  226.3   0.0   1   1   4.3e-71   2.9e-67  225.2   0.0     1   177    62   237    62   238 0.98 Transglycosylase
Transpeptidase       PF00905.17   304 seq1111_BIOID47231   -            858   4.1e-28   98.1   4.0   1   1   1.3e-29   8.9e-26   90.4   0.1     2   204   436   617   435   681 0.80 Penicillin binding protein transpeptidase domain
GGDEF                PF00990.16   161 seq1113_BIOID47231   -            556   6.1e-39  133.0   0.3   1   1   7.8e-43   1.1e-38  132.2   0.2     3   160   406   554   404   555 0.95 GGDEF domain
GPW_gp25             PF04965.9     99 seq1114_BIOID47231   -            130   2.5e-12   46.0   0.0   1   1   2.4e-16   3.3e-12   45.6   0.0     5    94    20   108    16   113 0.89 Gene 25-like lysozyme
DUF417               PF04224.7    175 seq1115_BIOID47231   -            200   9.3e-79  262.7   0.1   1   1   7.8e-83   1.1e-78  262.5   0.1     1   175     5   185     5   185 0.99 Protein of unknown function, DUF417
ECH                  PF00378.15   245 seq1116_BIOID47231   -            261   9.2e-43  146.0   0.0   1   1   7.6e-47     1e-42  145.8   0.0     6   245    12   253     7   253 0.93 Enoyl-CoA hydratase/isomerase family
BPD_transp_1         PF00528.17   185 seq1117_BIOID47231   -            302   6.3e-26   90.9   9.9   1   1   9.3e-30   6.3e-26   90.9   6.8     1   182   119   300   115   302 0.98 Binding-protein-dependent transport system inner membrane component
OppC_N               PF12911.2     56 seq1117_BIOID47231   -            302   1.7e-19   68.7   0.4   1   1   2.5e-23   1.7e-19   68.7   0.2     1    55    22    76    22    77 0.94 N-terminal TM domain of oligopeptide transport permease C
Pribosyltran_N       PF13793.1    116 seq1118_BIOID47231   -            337     4e-49  165.0   0.2   1   1   6.8e-51   4.6e-47  158.4   0.0     1   116    26   143    26   143 0.98 N-terminal domain of ribose phosphate pyrophosphokinase
Pribosyltran         PF00156.22   125 seq1118_BIOID47231   -            337   3.9e-16   58.7   0.3   1   1   1.6e-19   1.1e-15   57.3   0.2    23   119   180   266   171   272 0.88 Phosphoribosyl transferase domain
Glyco_hydro_2_C      PF02836.12   298 seq1120_BIOID47231   -            603  7.6e-105  349.9   0.2   1   1  3.9e-108  1.8e-104  348.7   0.0     1   297   274   592   274   593 0.98 Glycosyl hydrolases family 2, TIM barrel domain
Glyco_hydro_2_N      PF02837.13   167 seq1120_BIOID47231   -            603   2.3e-47  160.5   0.9   1   1   8.5e-51   3.9e-47  159.8   0.6     2   167    10   180     9   180 0.96 Glycosyl hydrolases family 2, sugar binding domain
Glyco_hydro_2        PF00703.16   110 seq1120_BIOID47231   -            603   1.1e-08   35.3   0.1   1   1   6.9e-12   3.1e-08   33.9   0.1     3   110   184   272   182   272 0.86 Glycosyl hydrolases family 2
HATPase_c            PF02518.21   111 seq1121_BIOID47231   -            552     2e-19   69.2   0.0   1   1   9.7e-23   3.3e-19   68.5   0.0     2   110   429   539   428   540 0.95 Histidine kinase-, DNA gyrase B-, and HSP90-like ATPase
PAS_8                PF13188.1     64 seq1121_BIOID47231   -            552   2.7e-06   26.9   0.0   1   1   3.9e-09   1.3e-05   24.7   0.0     2    49   223   276   222   292 0.73 PAS domain
PAS                  PF00989.19   113 seq1121_BIOID47231   -            552   1.1e-05   25.0   0.0   1   1   9.7e-09   3.3e-05   23.5   0.0     4    64   225   285   222   294 0.88 PAS fold
OmpW                 PF03922.9    192 seq1123_BIOID47231   -            212   2.2e-73  245.8   0.1   1   1   5.7e-77   2.6e-73  245.6   0.1     1   192    23   212    23   212 0.99 OmpW family
OMP_b-brl            PF13505.1    176 seq1123_BIOID47231   -            212   3.3e-15   56.3   6.5   1   1   9.1e-19   4.1e-15   56.0   4.5     1   176     7   212     7   212 0.76 Outer membrane protein beta-barrel domain
OprF                 PF05736.6    184 seq1123_BIOID47231   -            212   5.5e-05   22.6   0.2   1   1   3.6e-08   0.00016   21.1   0.1    47   120    54   129     5   145 0.84 OprF membrane domain
AMNp_N               PF10423.4    160 seq1124_BIOID47231   -            519   9.4e-51  171.4   0.1   1   1     2e-54   1.4e-50  170.9   0.1     2   158    47   205    46   207 0.96 Bacterial AMP nucleoside phosphorylase N-terminus
PNP_UDP_1            PF01048.15   234 seq1124_BIOID47231   -            519   5.3e-20   71.2   0.0   1   1   1.2e-23   8.5e-20   70.6   0.0    33   200   297   464   264   487 0.83 Phosphorylase superfamily
DLH                  PF01738.13   218 seq1126_BIOID47231   -            289     6e-76  254.4   0.0   1   1   2.7e-79   7.4e-76  254.1   0.0     1   217    60   283    60   284 0.99 Dienelactone hydrolase family
Abhydrolase_5        PF12695.2    142 seq1126_BIOID47231   -            289   1.5e-15   57.0   0.1   1   1   8.2e-19   2.2e-15   56.5   0.0     2   142    77   255    76   255 0.76 Alpha/beta hydrolase family
Abhydrolase_6        PF12697.2    228 seq1126_BIOID47231   -            289     3e-12   46.8   2.3   1   1   1.5e-09     4e-06   26.7   0.0   162   221   192   260   180   266 0.74 Alpha/beta hydrolase family
BAAT_C               PF08840.6    213 seq1126_BIOID47231   -            289   1.5e-08   34.5   0.1   1   1   4.8e-09   1.3e-05   24.9   0.2   109   178   204   271   190   287 0.78 BAAT / Acyl-CoA thioester hydrolase C terminal
Peptidase_S9         PF00326.16   213 seq1126_BIOID47231   -            289   9.3e-07   28.1   0.0   1   1   1.6e-08   4.4e-05   22.6   0.0   136   210   202   284   194   287 0.78 Prolyl oligopeptidase family
BcsB                 PF03170.8    605 seq1127_BIOID47231   -            779  4.5e-225  748.1   1.5   1   1    4e-229  5.4e-225  747.8   1.1     4   605    68   681    65   681 0.99 Bacterial cellulose synthase subunit
KOW                  PF00467.24    32 seq1128_BIOID47231   -            104   4.4e-06   25.9   3.9   1   1   7.1e-10   9.8e-06   24.8   2.7     2    32     8    37     7    37 0.93 KOW motif
NLPC_P60             PF00877.14   105 seq1130_BIOID47231   -            257   4.6e-31  106.6   0.0   1   1   1.2e-34   8.2e-31  105.8   0.0     1   105   139   249   139   249 0.98 NlpC/P60 family
Na_Ala_symp          PF01235.12   416 seq1131_BIOID47231   -            476  9.1e-186  617.2  19.8   1   1  7.8e-190  1.1e-185  617.0  13.7     2   415    41   457    40   458 0.99 Sodium:alanine symporter family
Exo_endo_phos        PF03372.18   251 seq1132_BIOID47231   -            272     2e-26   93.3   0.0   1   1   1.7e-30   2.3e-26   93.0   0.0     1   251     8   263     8   263 0.80 Endonuclease/Exonuclease/phosphatase family
DUF1266              PF06889.6    172 seq1134_BIOID47231   -            235   4.3e-41  140.4   6.3   1   1   3.8e-45   5.1e-41  140.1   4.4     3   172    40   217    38   217 0.96 Protein of unknown function (DUF1266)
Aldolase_II          PF00596.16   183 seq1135_BIOID47231   -            212   3.4e-44  150.5   0.0   1   1   2.8e-48   3.9e-44  150.3   0.0     2   181    14   190    13   192 0.93 Class II Aldolase and Adducin N-terminal domain
MFS_1                PF07690.11   354 seq1137_BIOID47231   -            463   1.3e-16   60.2  60.6   1   1   9.3e-21   1.3e-16   60.2  42.0     2   354    45   422    44   422 0.77 Major Facilitator Superfamily
SulA                 PF03846.9    119 seq1139_BIOID47231   -            169   2.2e-63  211.1   4.5   1   1   2.2e-67     3e-63  210.7   3.1     2   118     3   119     2   120 0.99 Cell division inhibitor SulA
OpuAC                PF04069.7    257 seq1140_BIOID47231   -            346   1.6e-55  188.1   3.7   1   1   1.4e-59     2e-55  187.8   2.6     2   256    46   328    45   329 0.94 Substrate binding domain of ABC-type glycine betaine transport system
Usher                PF00577.15   552 seq1141_BIOID47231   -            878  9.6e-223  740.7  25.9   1   1  2.6e-226  1.2e-222  740.4  17.9     1   552   208   790   208   790 0.99 Type VII secretion system (T7SS), usher protein
PapC_N               PF13954.1    146 seq1141_BIOID47231   -            878   5.1e-48  162.2   0.0   1   1   2.8e-51   1.3e-47  160.9   0.0     2   146    48   194    47   194 0.98 PapC N-terminal domain
PapC_C               PF13953.1     68 seq1141_BIOID47231   -            878   1.3e-27   95.0   0.1   1   1   1.1e-30   4.8e-27   93.2   0.1     1    67   800   865   800   866 0.97 PapC C-terminal domain
HTH_18               PF12833.2     81 seq1143_BIOID47231   -            129   1.1e-19   70.2   0.3   1   1   2.1e-23   1.4e-19   69.8   0.2     2    79    34   110    33   112 0.96 Helix-turn-helix domain
HTH_AraC             PF00165.18    42 seq1143_BIOID47231   -            129   5.4e-18   64.0   0.2   1   2     2e-09   1.4e-05   24.6   0.0     1    42    20    61    20    61 0.97 Bacterial regulatory helix-turn-helix proteins, AraC family
HTH_AraC             PF00165.18    42 seq1143_BIOID47231   -            129   5.4e-18   64.0   0.2   2   2     2e-13   1.4e-09   37.3   0.0     2    41    73   110    68   111 0.93 Bacterial regulatory helix-turn-helix proteins, AraC family
FGGY_N               PF00370.16   245 seq1146_BIOID47231   -            498   2.5e-91  305.2   0.0   1   1   4.8e-95   3.3e-91  304.8   0.0     1   245     4   250     4   250 0.99 FGGY family of carbohydrate kinases, N-terminal domain
FGGY_C               PF02782.11   197 seq1146_BIOID47231   -            498     5e-22   78.4   0.3   1   1   2.8e-25   1.9e-21   76.4   0.2     3   196   261   441   259   442 0.80 FGGY family of carbohydrate kinases, C-terminal domain
Ldh_2                PF02615.9    335 seq1147_BIOID47231   -            349  1.1e-139  464.7   0.1   1   1  8.9e-144  1.2e-139  464.5   0.0     1   334     1   333     1   334 0.99 Malate/L-lactate dehydrogenase
DDE_Tnp_IS66_C       PF13817.1     39 seq1148_BIOID47231   -             38   6.3e-09   35.5   0.0   1   1   5.2e-13   7.1e-09   35.4   0.0     2    26    14    38    13    38 0.95 IS66 C-terminal element
PFL                  PF02901.10   648 seq1149_BIOID47231   -            764  7.3e-196  652.3   0.0   1   1  1.6e-199  1.1e-195  651.8   0.0     4   648    27   618    22   618 0.97 Pyruvate formate lyase
Gly_radical          PF01228.16   106 seq1149_BIOID47231   -            764   5.7e-43  145.4   0.0   1   1   1.8e-46   1.2e-42  144.4   0.0     1   106   634   745   634   745 0.98 Glycine radical
Sod_Fe_C             PF02777.13   106 seq1151_BIOID47231   -            193   7.3e-45  151.0   1.8   1   1   6.1e-48   4.2e-44  148.6   0.1     1   105    87   190    87   191 0.98 Iron/manganese superoxide dismutases, C-terminal domain
Sod_Fe_N             PF00081.17    82 seq1151_BIOID47231   -            193     3e-35  120.2   0.6   1   1   7.4e-39   5.1e-35  119.5   0.4     1    82     2    82     2    82 0.98 Iron/manganese superoxide dismutases, alpha-hairpin domain
ETF_alpha            PF00766.14    86 seq1153_BIOID47231   -            286   3.3e-21   74.5   1.5   1   1   8.8e-25     6e-21   73.7   1.0     3    86   164   245   162   245 0.92 Electron transfer flavoprotein FAD-binding domain
ETF                  PF01012.16   164 seq1153_BIOID47231   -            286     1e-07   31.7   0.2   1   1   5.3e-11   3.6e-07   29.9   0.0    78   159    41   123    27   128 0.83 Electron transfer flavoprotein domain
MetJ                 PF01340.15   104 seq1156_BIOID47231   -            105   9.5e-70  230.8   0.1   1   1   7.7e-74     1e-69  230.6   0.1     1   104     2   105     2   105 1.00 Met Apo-repressor, MetJ
UPF0270              PF06794.7     70 seq1157_BIOID47231   -             72   9.2e-36  121.3   0.1   1   1   7.4e-40     1e-35  121.2   0.0     1    70     1    70     1    70 0.99 Uncharacterised protein family (UPF0270)
Fimbrial             PF00419.15   145 seq1158_BIOID47231   -            202   9.3e-15   54.9   9.8   1   1   8.5e-19   1.2e-14   54.6   6.8     2   145    39   202    38   202 0.80 Fimbrial protein
Gln-synt_C           PF00120.19   259 seq1159_BIOID47231   -            469  2.1e-106  354.7   0.0   1   1    4e-110  2.7e-106  354.3   0.0     2   259   103   379   102   379 0.98 Glutamine synthetase, catalytic domain
Gln-synt_N           PF03951.14    84 seq1159_BIOID47231   -            469   2.1e-31  107.1   0.1   1   1   6.2e-35   4.2e-31  106.2   0.1     1    84    14    95    14    95 0.98 Glutamine synthetase, beta-Grasp domain
Sua5_yciO_yrdC       PF01300.13   179 seq1161_BIOID47231   -            206   1.2e-47  161.3   0.0   1   1   1.1e-51   1.4e-47  161.0   0.0     2   179    23   198    22   198 0.95 Telomere recombination
SpoA                 PF01052.15    77 seq1162_BIOID47231   -            137   2.9e-24   84.3   0.8   1   1   2.7e-28   3.7e-24   84.0   0.6     3    76    55   128    54   129 0.97 Surface presentation of antigens (SPOA)
SirA                 PF01206.12    70 seq1164_BIOID47231   -             77   2.7e-20   71.6   0.0   1   1   2.2e-24   2.9e-20   71.5   0.0     2    70     9    77     8    77 0.98 SirA-like protein
ACR_tran             PF00873.14  1021 seq1165_BIOID47231   -           1034         0 1454.0  23.4   1   1         0         0 1453.8  16.2     1  1021     1  1029     1  1029 1.00 AcrB/AcrD/AcrF family
SecD_SecF            PF02355.11   189 seq1165_BIOID47231   -           1034   1.1e-07   31.1  31.7   1   1   3.1e-08   0.00014   21.0   5.2    31   180   870  1018   856  1029 0.84 Protein export membrane protein
MMPL                 PF03176.10   333 seq1165_BIOID47231   -           1034   8.5e-06   24.5   9.5   1   1   1.9e-09   8.5e-06   24.5   6.6   135   305   330   499   288   525 0.78 MMPL family
DUF4223              PF13978.1     56 seq1166_BIOID47231   -             55   1.2e-36  124.0   0.7   1   1   9.5e-41   1.3e-36  123.9   0.5     1    55     1    55     1    55 0.99 Protein of unknown function (DUF4223)
Pterin_bind          PF00809.17   210 seq1167_BIOID47231   -            282   1.3e-76  256.5   0.0   1   1   1.4e-80   1.9e-76  255.9   0.0     1   210    20   225    20   225 0.99 Pterin binding enzyme
ACPS                 PF01648.15   113 seq1168_BIOID47231   -            195   9.4e-12   44.7   0.0   1   1   1.1e-15   1.5e-11   44.0   0.0     2    73    88   155    87   189 0.80 4'-phosphopantetheinyl transferase superfamily
Acetate_kinase       PF00871.12   388 seq1169_BIOID47231   -            400  1.6e-173  576.5   0.1   1   1  1.3e-177  1.8e-173  576.4   0.0     2   388     6   393     5   393 0.99 Acetokinase family
Ring_hydroxyl_B      PF00866.13   145 seq1171_BIOID47231   -            172   2.4e-47  160.1   5.2   1   1     2e-51   2.7e-47  159.9   3.6     1   145    19   166    19   166 0.98 Ring hydroxylating beta subunit
Response_reg         PF00072.19   112 seq1172_BIOID47231   -            227   7.3e-27   93.4   0.0   1   1   2.1e-30   1.5e-26   92.5   0.0     1   112     3   113     3   113 0.99 Response regulator receiver domain
Trans_reg_C          PF00486.23    77 seq1172_BIOID47231   -            227   6.8e-26   89.8   0.0   1   1   1.7e-29   1.2e-25   89.0   0.0     1    77   146   221   146   221 0.97 Transcriptional regulatory protein, C terminal
Autotransporter      PF03797.14   265 seq1173_BIOID47231   -            234   1.9e-08   33.9   3.4   1   1   2.2e-12     3e-08   33.2   2.4   125   259    91   217    88   225 0.86 Autotransporter beta-domain
CutA1                PF03091.10   102 seq1174_BIOID47231   -            114   1.3e-37  127.4   0.1   1   1     1e-41   1.4e-37  127.2   0.0     2   101    14   113    13   114 0.98 CutA1 divalent ion tolerance protein
PfkB                 PF00294.19   301 seq1175_BIOID47231   -            404   3.6e-64  216.6   1.0   1   1   1.4e-67   4.7e-64  216.2   0.7     2   298    92   383    91   386 0.96 pfkB family carbohydrate kinase
Phos_pyr_kin         PF08543.7    246 seq1175_BIOID47231   -            404     8e-17   61.1   0.1   1   1     4e-20   1.4e-16   60.4   0.0   104   235   253   377   241   388 0.91 Phosphomethylpyrimidine kinase
HTH_DeoR             PF08220.7     57 seq1175_BIOID47231   -            404   2.7e-15   55.5   0.1   1   1   1.5e-18   5.2e-15   54.5   0.0     1    51     5    55     5    60 0.97 DeoR-like helix-turn-helix domain
TonB_dep_Rec         PF00593.19   276 seq1176_BIOID47231   -            729   8.7e-31  107.7  22.0   1   1   1.3e-34   8.7e-31  107.7  15.2     1   275   493   727   493   728 0.87 TonB dependent receptor
Plug                 PF07715.10   108 seq1176_BIOID47231   -            729     6e-14   52.1   0.4   1   1   8.8e-18     6e-14   52.1   0.3     2   106    75   175    74   177 0.93 TonB-dependent Receptor Plug Domain
MarB                 PF13999.1     66 seq1178_BIOID47231   -             72   6.1e-35  118.4   0.5   1   1     5e-39   6.8e-35  118.3   0.3     2    66     6    70     5    70 0.98 MarB protein
DUF554               PF04474.7    226 seq1179_BIOID47231   -            235   9.7e-77  257.0  19.1   1   1   8.2e-81   1.1e-76  256.8  13.2     2   226     3   230     2   230 0.97 Protein of unknown function (DUF554)
EII-GUT              PF03608.8    168 seq1180_BIOID47231   -            187     7e-77  256.8   0.7   1   1   5.9e-81     8e-77  256.6   0.5     2   168     5   171     4   171 0.99 PTS system enzyme II sorbitol-specific factor
ABC_tran             PF00005.22   118 seq1181_BIOID47231   -            251   3.4e-21   75.6   0.0   1   1   8.5e-25   5.8e-21   74.9   0.0     1   118    44   149    44   149 0.90 ABC transporter
AAA_21               PF13304.1    303 seq1181_BIOID47231   -            251   2.8e-10   40.5   0.0   1   1   4.8e-11   3.3e-07   30.4   0.0     4   302    35   184    32   186 0.87 AAA domain
PRK                  PF00485.13   194 seq1182_BIOID47231   -            289     3e-74  248.6   0.0   1   1   2.7e-78   3.6e-74  248.4   0.0     1   194     7   214     7   214 0.99 Phosphoribulokinase / Uridine kinase family
Cytochrom_B_N        PF00033.14   188 seq1183_BIOID47231   -            184   1.7e-22   79.5  12.3   1   1   2.9e-26     2e-22   79.3   8.5     2   187    10   181     9   182 0.96 Cytochrome b(N-terminal)/b6/petB
Ni_hydr_CYTB         PF01292.15   182 seq1183_BIOID47231   -            184   1.2e-18   67.0  11.5   1   1   2.1e-22   1.4e-18   66.7   8.0     1   181    11   181    11   182 0.85 Prokaryotic cytochrome b561
AcetylCoA_hydro      PF02550.10   198 seq1184_BIOID47231   -            492   2.2e-76  255.9   0.0   1   1   6.9e-80   3.2e-76  255.4   0.0     1   198     1   213     1   213 0.99 Acetyl-CoA hydrolase/transferase N-terminal domain
AcetylCoA_hyd_C      PF13336.1    154 seq1184_BIOID47231   -            492   5.4e-40  136.4   0.0   1   1   2.1e-43   9.5e-40  135.6   0.0     3   153   317   461   316   462 0.98 Acetyl-CoA hydrolase/transferase C-terminal domain
CitF                 PF04223.7    466 seq1184_BIOID47231   -            492   2.3e-05   23.1   0.1   1   1   8.7e-09   3.9e-05   22.3   0.1   291   403   312   431   284   439 0.74 Citrate lyase, alpha subunit (CitF)
Cons_hypoth95        PF03602.10   183 seq1185_BIOID47231   -            198   5.4e-61  205.0   0.0   1   1   8.9e-65   6.1e-61  204.8   0.0     1   183    12   188    12   188 0.95 Conserved hypothetical protein 95
MTS                  PF05175.9    170 seq1185_BIOID47231   -            198   7.7e-05   22.0   0.0   1   1   1.6e-08   0.00011   21.5   0.0    26   113    46   136    34   145 0.82 Methyltransferase small domain
Ribosomal_S9         PF00380.14   121 seq1186_BIOID47231   -            130   1.4e-47  160.8   2.1   1   1   1.1e-51   1.5e-47  160.6   1.5     1   121    10   130    10   130 1.00 Ribosomal protein S9/S16
NTP_transf_3         PF12804.2    179 seq1187_BIOID47231   -            194   1.3e-42  145.8   0.1   1   1   1.1e-46   1.5e-42  145.7   0.1     1   179     9   187     9   187 0.90 MobA-like NTP transferase domain
Band_7               PF01145.20   179 seq1188_BIOID47231   -            305   2.4e-35  121.9   0.5   1   1   1.7e-39   2.4e-35  121.9   0.3     1   178    21   203    21   204 0.96 SPFH domain / Band 7 family
DUF830               PF05708.7    158 seq1190_BIOID47231   -            202   2.9e-45  153.9   0.0   1   1   2.4e-49   3.2e-45  153.8   0.0     2   157    21   193    20   194 0.97 Orthopoxvirus protein of unknown function (DUF830)
AP_endonuc_2         PF01261.19   211 seq1191_BIOID47231   -            258   1.1e-30  106.4   2.1   1   1   9.7e-35   1.3e-30  106.1   1.5     1   211    21   219    21   219 0.95 Xylose isomerase-like TIM barrel
LysE                 PF01810.13   191 seq1192_BIOID47231   -            223   2.9e-53  179.9  11.2   1   1   2.5e-57   3.5e-53  179.6   7.8     2   191    29   219    28   219 0.99 LysE type translocator
MFS_1                PF07690.11   354 seq1193_BIOID47231   -            471   3.3e-57  193.7  65.6   1   2   7.6e-55   5.2e-51  173.3  32.5     1   353    15   405    15   406 0.91 Major Facilitator Superfamily
MFS_1                PF07690.11   354 seq1193_BIOID47231   -            471   3.3e-57  193.7  65.6   2   2   1.3e-12   8.9e-09   34.4   7.4    56   178   321   455   319   469 0.79 Major Facilitator Superfamily
MFS_3                PF05977.8    524 seq1193_BIOID47231   -            471   5.1e-10   37.9  13.6   1   1   7.4e-14   5.1e-10   37.9   9.4    20   187    20   183     6   240 0.86 Transmembrane secretion effector
DUF1883              PF08980.5     95 seq1194_BIOID47231   -            255   3.3e-36  122.5   0.0   1   1   1.1e-39   5.2e-36  121.9   0.0     1    88     1    88     1    95 0.96 Domain of unknown function (DUF1883)
TIR_2                PF13676.1    102 seq1194_BIOID47231   -            255   8.8e-18   64.2   0.0   1   1   3.6e-21   1.7e-17   63.3   0.0     1    86   122   213   122   232 0.87 TIR domain
TIR                  PF01582.15   141 seq1194_BIOID47231   -            255   4.9e-14   51.8   0.0   1   1   1.5e-17   6.8e-14   51.3   0.0     1   115   122   230   122   247 0.92 TIR domain
DUF159               PF02586.9    208 seq1195_BIOID47231   -            223   4.8e-47  160.0   0.0   1   1   3.9e-51   5.4e-47  159.8   0.0     1   207     1   215     1   216 0.90 Uncharacterised ACR, COG2135
Aldose_epim          PF01263.15   301 seq1196_BIOID47231   -            308   1.3e-54  185.2   0.0   1   1   1.1e-58   1.5e-54  185.0   0.0     2   296    20   299    19   304 0.92 Aldose 1-epimerase
oligo_HPY            PF08352.7     64 seq1199_BIOID47231   -            337     2e-21   75.9   0.1   1   1   8.3e-25   3.8e-21   75.0   0.1     1    64   248   312   248   312 0.99 Oligopeptide/dipeptide transporter, C-terminal region
ABC_tran             PF00005.22   118 seq1199_BIOID47231   -            337   1.8e-18   66.8   0.0   1   1   6.4e-22   2.9e-18   66.2   0.0    15   118    80   197    65   197 0.85 ABC transporter
AAA_21               PF13304.1    303 seq1199_BIOID47231   -            337   3.4e-11   43.5   0.2   1   1   6.7e-14   3.1e-10   40.3   0.0   227   300   159   230    76   233 0.81 AAA domain
Inositol_P           PF00459.20   271 seq1202_BIOID47231   -            246   5.8e-58  196.2   0.0   1   1     5e-62   6.9e-58  195.9   0.0     8   253     4   238     1   243 0.86 Inositol monophosphatase family
HATPase_c            PF02518.21   111 seq1203_BIOID47231   -            778     5e-31  106.5   0.1   1   1     1e-33   1.7e-30  104.8   0.1     2   109   395   504   394   506 0.96 Histidine kinase-, DNA gyrase B-, and HSP90-like ATPase
Response_reg         PF00072.19   112 seq1203_BIOID47231   -            778   5.1e-22   77.8   0.1   1   1   8.6e-25   1.5e-21   76.4   0.1     1   111   528   639   528   640 0.93 Response regulator receiver domain
PAS                  PF00989.19   113 seq1203_BIOID47231   -            778   2.9e-18   65.5   0.0   1   1   5.7e-21   9.8e-18   63.8   0.0     2   113   156   266   155   266 0.91 PAS fold
HisKA                PF00512.20    68 seq1203_BIOID47231   -            778   6.2e-17   61.2   1.5   1   1   2.2e-19   3.7e-16   58.7   0.1     2    67   283   346   282   347 0.97 His Kinase A (phospho-acceptor) domain
PAS_4                PF08448.5    110 seq1203_BIOID47231   -            778   2.5e-15   56.3   0.0   1   1   7.7e-18   1.3e-14   54.0   0.0     1   110   161   271   161   271 0.99 PAS fold
Hpt                  PF01627.18    90 seq1203_BIOID47231   -            778   5.8e-13   48.5   2.1   1   1   4.4e-15   7.6e-12   44.9   0.0     3    90   686   771   684   771 0.96 Hpt domain
PAS_9                PF13426.1    104 seq1203_BIOID47231   -            778     9e-11   42.0   0.0   1   1   6.1e-13     1e-09   38.5   0.0     1   104   165   268   165   268 0.98 PAS domain
HATPase_c_3          PF13589.1    137 seq1203_BIOID47231   -            778   3.2e-07   29.9   0.0   1   1   4.3e-10   7.3e-07   28.8   0.0     6   112   402   512   397   525 0.78 Histidine kinase-, DNA gyrase B-, and HSP90-like ATPase
SBP_bac_5            PF00496.17   374 seq1204_BIOID47231   -            516     1e-93  314.0   7.5   1   1   1.2e-97   1.6e-93  313.4   5.2     2   371    78   432    77   434 0.97 Bacterial extracellular solute-binding proteins, family 5 Middle
FAD_binding_4        PF01565.18   139 seq1205_BIOID47231   -            350   3.1e-17   62.2   0.0   1   1   4.3e-21   5.9e-17   61.3   0.0    16   138    14   136     4   137 0.91 FAD binding domain
MtlR                 PF05068.7    170 seq1206_BIOID47231   -            195   4.1e-76  254.0   0.0   1   1   3.5e-80   4.8e-76  253.8   0.0     5   169    26   188     2   189 0.96 Mannitol repressor
FCD                  PF07729.7    125 seq1207_BIOID47231   -            226   5.6e-18   65.3  11.5   1   1   1.3e-21   8.7e-18   64.7   8.0     1   124    82   213    82   214 0.85 FCD domain
GntR                 PF00392.16    64 seq1207_BIOID47231   -            226     1e-12   47.1   0.0   1   1   3.3e-16   2.2e-12   46.0   0.0     7    64    16    72    12    72 0.96 Bacterial regulatory proteins, gntR family
T6SS-SciN            PF12790.2    142 seq1208_BIOID47231   -            174   2.9e-32  111.1   0.0   1   1   2.4e-36   3.3e-32  110.9   0.0     1   142    13   167    13   167 0.98 Type VI secretion lipoprotein
BPD_transp_2         PF02653.11   267 seq1209_BIOID47231   -            342   8.4e-46  155.9  43.3   1   1   8.5e-50   1.2e-45  155.5  30.0     5   267    40   301    36   301 0.97 Branched-chain amino acid transport system / permease component
FliO                 PF04347.8     84 seq1210_BIOID47231   -            122   4.9e-24   84.0   0.2   1   1   4.9e-28   6.7e-24   83.6   0.1     1    84    37   118    37   118 0.88 Flagellar biosynthesis protein, FliO
AA_permease_2        PF13520.1    426 seq1212_BIOID47231   -            462   2.8e-59  200.6  45.4   1   1     5e-63   3.5e-59  200.3  31.5     1   405    27   427    27   448 0.85 Amino acid permease
AA_permease          PF00324.16   479 seq1212_BIOID47231   -            462     5e-36  123.9  40.9   1   1   1.2e-39   8.5e-36  123.1  28.3     2   475    32   457    31   461 0.83 Amino acid permease
DsbC                 PF11412.3    117 seq1213_BIOID47231   -            565   3.4e-36  123.5   0.3   1   1   2.7e-39   6.2e-36  122.6   0.2     2   115    28   138    27   140 0.97 Disulphide bond corrector protein DsbC
DsbD                 PF02683.10   211 seq1213_BIOID47231   -            565   5.7e-20   71.7  19.7   1   1   4.1e-23   9.3e-20   71.0  13.7     2   209   171   376   170   378 0.83 Cytochrome C biogenesis protein transmembrane region
Thioredoxin_7        PF13899.1     82 seq1213_BIOID47231   -            565   2.6e-13   49.6   0.1   1   1     2e-16   4.5e-13   48.9   0.1     6    81   459   536   454   537 0.81 Thioredoxin-like
Thioredoxin_2        PF13098.1    112 seq1213_BIOID47231   -            565   5.1e-13   49.0   0.0   1   1   5.4e-16   1.2e-12   47.8   0.0     2   112   465   560   464   560 0.87 Thioredoxin-like domain
DsbD_2               PF13386.1    199 seq1213_BIOID47231   -            565   2.4e-10   40.3  25.8   1   1     1e-13   2.4e-10   40.3  17.9     2   182   170   355   169   375 0.75 Family description
Thioredoxin          PF00085.15   104 seq1213_BIOID47231   -            565   1.3e-08   34.3   0.0   1   1   9.8e-12   2.2e-08   33.5   0.0     9   101   458   560   451   563 0.66 Thioredoxin
Ribosomal_S14        PF00253.16    55 seq1214_BIOID47231   -            101   9.1e-25   85.7   0.7   1   1     9e-29   1.2e-24   85.2   0.5     1    55    46   100    46   100 0.98 Ribosomal protein S14p/S29e
MerR_1               PF13411.1     69 seq1215_BIOID47231   -            243   5.2e-19   67.6   0.0   1   1     2e-22   9.3e-19   66.8   0.0     1    67     4    71     4    73 0.98 MerR HTH family regulatory protein
MerR                 PF00376.18    38 seq1215_BIOID47231   -            243   1.6e-13   49.8   0.0   1   1   6.3e-17   2.9e-13   49.0   0.0     1    38     5    42     5    42 0.98 MerR family regulatory protein
DUF905               PF06006.7     71 seq1217_BIOID47231   -             77   2.2e-40  135.7   0.0   1   1   1.8e-44   2.5e-40  135.5   0.0     2    71     7    76     6    76 0.98 Bacterial protein of unknown function (DUF905)
Aminotran_1_2        PF00155.16   363 seq1219_BIOID47231   -            356   3.6e-68  230.0   0.0   1   1   3.2e-72   4.4e-68  229.7   0.0    31   363    46   351    30   351 0.94 Aminotransferase class I and II
ADP_ribosyl_GH       PF03747.9    289 seq1221_BIOID47231   -            334   8.2e-63  212.7   2.2   1   1     7e-67   9.5e-63  212.5   1.5     1   287     8   303     8   305 0.95 ADP-ribosylglycohydrolase
OmpA_membrane        PF01389.12   183 seq1222_BIOID47231   -            354   9.6e-76  253.2   2.4   1   1   2.8e-79   1.3e-75  252.8   1.7     1   183    31   203    31   203 0.97 OmpA-like transmembrane domain
OMP_b-brl            PF13505.1    176 seq1222_BIOID47231   -            354   1.4e-24   86.8   7.6   1   1   3.1e-28   1.4e-24   86.8   5.2     2   176    16   199    15   199 0.82 Outer membrane protein beta-barrel domain
OmpA                 PF00691.15    97 seq1222_BIOID47231   -            354   8.1e-23   80.5   0.0   1   1   4.4e-26     2e-22   79.2   0.0     1    95   230   325   230   327 0.96 OmpA family
DUF796               PF05638.7    134 seq1223_BIOID47231   -            160   9.1e-31  106.5   0.1   1   1   8.1e-35   1.1e-30  106.2   0.1     1   134     6   145     6   145 0.93 Protein of unknown function (DUF796)
Sulfate_transp       PF00916.15   280 seq1224_BIOID47231   -            559   3.6e-71  239.2  10.3   1   1   7.9e-75   3.6e-71  239.2   7.1     1   279   119   409   119   410 0.96 Sulfate transporter family
Sulfate_tra_GLY      PF13792.1     84 seq1224_BIOID47231   -            559   1.5e-24   85.3   5.5   1   1   3.3e-28   1.5e-24   85.3   3.8     6    82    20    95    12    97 0.96 Sulfate transporter N-terminal domain with GLY motif
STAS                 PF01740.16   117 seq1224_BIOID47231   -            559   4.8e-12   45.2   0.0   1   1   1.8e-15   8.4e-12   44.4   0.0     4   116   453   554   451   555 0.95 STAS domain
SIS                  PF01380.17   131 seq1225_BIOID47231   -            298   5.5e-09   35.6   0.0   1   1     8e-13   5.5e-09   35.6   0.0    50   128   128   208   114   211 0.95 SIS domain
SIS_2                PF13580.1    138 seq1225_BIOID47231   -            298   2.1e-07   30.5   1.5   1   1   8.6e-11   5.9e-07   29.1   0.1    20   136    47   164    39   166 0.85 SIS domain
NTP_transferase      PF00483.18   248 seq1227_BIOID47231   -            297   1.1e-21   77.2   0.0   1   1   1.9e-25   1.3e-21   76.9   0.0     1   242     5   273     5   278 0.87 Nucleotidyl transferase
NTP_transf_3         PF12804.2    179 seq1227_BIOID47231   -            297   4.6e-07   30.0   0.0   1   1     1e-10   7.1e-07   29.4   0.0     2   111     7   147     6   258 0.73 MobA-like NTP transferase domain
SNARE_assoc          PF09335.6    123 seq1228_BIOID47231   -            236   4.7e-27   94.5   6.4   1   1   3.4e-31   4.7e-27   94.5   4.4     1   121    63   180    63   182 0.98 SNARE associated Golgi protein
Rieske               PF00355.21    98 seq1230_BIOID47231   -            106   1.7e-17   62.6   0.0   1   1   2.8e-21   1.9e-17   62.4   0.0     3    97     4    94     2    95 0.85 Rieske [2Fe-2S] domain
Rieske_2             PF13806.1    104 seq1230_BIOID47231   -            106   1.9e-12   46.6   0.0   1   1   3.3e-16   2.2e-12   46.4   0.0    18   103    17    99     4   100 0.82 Rieske-like [2Fe-2S] domain
Pili_assembly_N      PF00345.15   122 seq1232_BIOID47231   -            246   8.7e-44  148.1   0.0   1   1   3.4e-47   2.4e-43  146.7   0.0     2   122    27   152    26   152 0.93 Gram-negative pili assembly chaperone, N-terminal domain
Pili_assembly_C      PF02753.12    68 seq1232_BIOID47231   -            246   3.2e-19   68.4   0.1   1   1   8.8e-23     6e-19   67.5   0.1     1    66   175   242   175   244 0.96 Gram-negative pili assembly chaperone, C-terminal domain
MFS_1                PF07690.11   354 seq1233_BIOID47231   -            422   5.9e-37  127.1  50.6   1   1   8.6e-41   5.9e-37  127.1  35.1     1   340    36   357    36   360 0.88 Major Facilitator Superfamily
Sugar_tr             PF00083.19   451 seq1233_BIOID47231   -            422   4.3e-10   38.6  17.6   1   1   6.2e-14   4.3e-10   38.6  12.2    49   191    69   205    64   209 0.96 Sugar (and other) transporter
Hpt                  PF01627.18    90 seq1236_BIOID47231   -            890   2.1e-13   49.9   0.0   1   1   5.7e-16   3.9e-12   45.8   0.0     3    83   811   885   809   890 0.89 Hpt domain
HATPase_c            PF02518.21   111 seq1236_BIOID47231   -            890   3.4e-11   42.7   0.0   1   1   1.2e-14   8.5e-11   41.4   0.0     1   109   565   675   565   677 0.94 Histidine kinase-, DNA gyrase B-, and HSP90-like ATPase
OTCace               PF00185.19   158 seq1237_BIOID47231   -            396   1.1e-34  119.5   0.0   1   1   2.7e-38   1.8e-34  118.7   0.0     1   156   187   373   187   374 0.91 Aspartate/ornithine carbamoyltransferase, Asp/Orn binding domain
OTCace_N             PF02729.16   142 seq1237_BIOID47231   -            396   3.3e-28   98.0   0.0   1   1     2e-31   1.4e-27   95.9   0.0     1   142    22   179    22   179 0.88 Aspartate/ornithine carbamoyltransferase, carbamoyl-P binding domain
tRNA-synt_1c         PF00749.16   314 seq1239_BIOID47231   -            554  1.6e-124  414.5   0.0   1   1  2.9e-128    2e-124  414.2   0.0     2   313    28   337    27   338 0.99 tRNA synthetases class I (E and Q), catalytic domain
tRNA-synt_1c_C       PF03950.13   174 seq1239_BIOID47231   -            554   1.1e-63  213.8   0.0   1   1   3.5e-67   2.4e-63  212.8   0.0     1   174   340   528   340   528 0.97 tRNA synthetases class I (E and Q), anti-codon binding domain
EIIBC-GUT_N          PF03612.9    183 seq1240_BIOID47231   -            319   9.6e-72  240.3   1.8   1   1   2.7e-75   1.8e-71  239.3   1.3     2   183     3   171     2   171 0.95 Sorbitol phosphotransferase enzyme II N-terminus
EIIBC-GUT_C          PF07663.6     93 seq1240_BIOID47231   -            319   6.4e-48  160.7   5.0   1   1   9.3e-52   6.4e-48  160.7   3.5     1    93   226   318   226   318 0.99 Sorbitol phosphotransferase enzyme II C-terminus
SBP_bac_5            PF00496.17   374 seq1243_BIOID47231   -            524   1.4e-88  297.1   2.3   1   1   1.2e-92   1.7e-88  296.8   1.6     2   370    68   437    67   441 0.90 Bacterial extracellular solute-binding proteins, family 5 Middle
Molybdop_Fe4S4       PF04879.11    55 seq1245_BIOID47231   -            195   8.1e-20   70.2   0.3   1   1   2.3e-23   1.6e-19   69.3   0.1     2    55    44   104    43   104 0.91 Molybdopterin oxidoreductase Fe4S4 domain
Molybdopterin        PF00384.17   432 seq1245_BIOID47231   -            195   1.8e-06   26.8   0.0   1   1   3.2e-10   2.2e-06   26.6   0.0     1    56   107   155   107   191 0.75 Molybdopterin oxidoreductase
HATPase_c            PF02518.21   111 seq1246_BIOID47231   -            482   5.5e-25   87.1   0.0   1   1   2.1e-28   9.7e-25   86.3   0.0     1   110   371   480   371   481 0.97 Histidine kinase-, DNA gyrase B-, and HSP90-like ATPase
HisKA                PF00512.20    68 seq1246_BIOID47231   -            482   2.5e-12   46.4   0.9   1   1   1.7e-15   7.9e-12   44.8   0.6     2    67   262   326   261   327 0.96 His Kinase A (phospho-acceptor) domain
HAMP                 PF00672.20    70 seq1246_BIOID47231   -            482     5e-10   39.2   0.1   1   1   1.1e-13     5e-10   39.2   0.1     5    69   191   256   187   257 0.84 HAMP domain
FliP                 PF00813.15   194 seq1247_BIOID47231   -            245   4.7e-81  271.0  10.9   1   1   4.8e-85   6.5e-81  270.5   7.5     2   193    48   239    47   240 0.99 FliP family
Ribosomal_S8         PF00410.14   129 seq1248_BIOID47231   -            130   2.3e-48  163.1   0.0   1   1   1.8e-52   2.5e-48  163.0   0.0     1   128     5   129     5   130 0.97 Ribosomal protein S8
Pribosyltran         PF00156.22   125 seq1249_BIOID47231   -            152   2.2e-11   43.4   0.0   1   1   2.3e-15   3.2e-11   42.9   0.0     2   112     4   105     3   112 0.87 Phosphoribosyl transferase domain
MobB                 PF03205.9    140 seq1250_BIOID47231   -            175   3.9e-36  123.7   0.0   1   1   3.3e-40   4.5e-36  123.5   0.0     1   120     8   129     8   157 0.93 Molybdopterin guanine dinucleotide synthesis protein B
Nol1_Nop2_Fmu        PF01189.12   283 seq1251_BIOID47231   -            481  9.5e-111  369.5   0.0   1   2   2.7e-31   7.4e-28   97.6   0.0    12   177    42   210    31   211 0.88 NOL1/NOP2/sun family
Nol1_Nop2_Fmu        PF01189.12   283 seq1251_BIOID47231   -            481  9.5e-111  369.5   0.0   2   2   2.7e-86   7.5e-83  278.0   0.0     9   282   201   480   201   481 0.99 NOL1/NOP2/sun family
Nol1_Nop2_Fmu_2      PF13636.1    102 seq1251_BIOID47231   -            481   6.7e-23   80.5   0.0   1   1   4.3e-26   1.2e-22   79.8   0.0     3   102   368   470   366   470 0.91 pre-rRNA processing and ribosome biogenesis
Methyltransf_26      PF13659.1    117 seq1251_BIOID47231   -            481   2.9e-07   30.3   0.1   1   1   3.1e-10   8.4e-07   28.9   0.1     2   116   121   249   120   250 0.87 Methyltransferase domain
Methyltransf_18      PF12847.2    112 seq1251_BIOID47231   -            481   5.6e-07   30.0   0.0   1   1   3.8e-10     1e-06   29.1   0.0     3   112   121   249   119   249 0.87 Methyltransferase domain
Peptidase_M20        PF01546.23   171 seq1253_BIOID47231   -            411   2.8e-26   92.0   0.0   1   1   5.1e-30   3.5e-26   91.6   0.0     3   169    79   404    77   406 0.93 Peptidase family M20/M25/M40
Fer4_5               PF12801.2     48 seq1254_BIOID47231   -            357     4e-21   74.4   6.6   1   2   3.3e-17   7.4e-14   51.1   0.3     2    47    97   142    96   143 0.93 4Fe-4S binding domain
Fer4_5               PF12801.2     48 seq1254_BIOID47231   -            357     4e-21   74.4   6.6   2   2   6.9e-12   1.6e-08   34.1   0.7     2    48   201   247   200   247 0.83 4Fe-4S binding domain
Fer4                 PF00037.22    24 seq1254_BIOID47231   -            357   2.1e-11   42.8  17.2   1   1     1e-08   2.3e-05   23.6   2.0     3    20   246   263   244   267 0.88 4Fe-4S binding domain
Fer4_9               PF13187.1     55 seq1254_BIOID47231   -            357   1.9e-08   34.3  27.9   1   1   2.4e-10   5.5e-07   29.6   9.8     2    53   251   291   250   293 0.94 4Fe-4S dicluster domain
Fer4_10              PF13237.1     52 seq1254_BIOID47231   -            357     5e-08   32.5  13.9   1   1   4.2e-11   9.6e-08   31.5   8.3     2    52   244   289   243   293 0.95 4Fe-4S dicluster domain
PGM_PMM_I            PF02878.11   138 seq1255_BIOID47231   -            445   2.6e-45  153.1   0.0   1   1   1.8e-48   6.1e-45  151.9   0.0     1   134     4   136     4   138 0.98 Phosphoglucomutase/phosphomannomutase, alpha/beta/alpha domain I
PGM_PMM_III          PF02880.11   111 seq1255_BIOID47231   -            445   1.8e-31  108.3   0.2   1   1   1.3e-34   4.3e-31  107.1   0.1     1   109   258   367   258   369 0.93 Phosphoglucomutase/phosphomannomutase, alpha/beta/alpha domain III
PGM_PMM_II           PF02879.11   104 seq1255_BIOID47231   -            445   3.9e-21   75.2   0.1   1   1   2.5e-24   8.5e-21   74.1   0.0     2   104   157   254   156   254 0.91 Phosphoglucomutase/phosphomannomutase, alpha/beta/alpha domain II
PGM_PMM_IV           PF00408.15    73 seq1255_BIOID47231   -            445   9.8e-16   57.4   0.3   1   1   1.2e-18     4e-15   55.4   0.2     1    73   373   443   373   443 0.96 Phosphoglucomutase/phosphomannomutase, C-terminal domain
Glyco_hydro_32N      PF00251.15   308 seq1257_BIOID47231   -            477   1.9e-99  332.8   0.8   1   1  3.5e-103   2.4e-99  332.4   0.6     1   308    29   330    29   330 0.95 Glycosyl hydrolases family 32 N-terminal domain
Glyco_hydro_32C      PF08244.7     86 seq1257_BIOID47231   -            477     4e-09   36.6   0.0   1   1   1.1e-12   7.2e-09   35.7   0.0    23    86   384   440   368   440 0.87 Glycosyl hydrolases family 32 C terminal
ABC-3                PF00950.12   258 seq1259_BIOID47231   -            261   9.1e-88  293.7  25.8   1   1   1.5e-91     1e-87  293.5  17.9     2   257     2   257     1   258 0.99 ABC 3 transport family
FecCD                PF01032.13   311 seq1259_BIOID47231   -            261     7e-07   28.2  27.3   1   1     1e-10     7e-07   28.2  18.9   103   309    56   255    29   257 0.76 FecCD transport family
HSP20                PF00011.16   102 seq1260_BIOID47231   -            144   4.5e-19   68.1   0.0   1   1   3.9e-23   5.4e-19   67.8   0.0     3   102    41   137    39   137 0.94 Hsp20/alpha crystallin family
DUF876               PF05936.7    425 seq1261_BIOID47231   -            443  1.1e-147  491.7   0.5   1   1  9.2e-152  1.3e-147  491.6   0.3     1   425    20   442    20   442 0.99 Bacterial protein of unknown function (DUF876)
adh_short            PF00106.20   167 seq1262_BIOID47231   -            270   2.1e-22   79.7   0.3   1   1   7.4e-26   3.4e-22   79.0   0.2     2   166     8   174     7   175 0.87 short chain dehydrogenase
adh_short_C2         PF13561.1    243 seq1262_BIOID47231   -            270   1.8e-13   50.7   0.0   1   1   4.6e-17   2.1e-13   50.5   0.0     6   225    16   238    13   257 0.75 Enoyl-(Acyl carrier protein) reductase
KR                   PF08659.5    181 seq1262_BIOID47231   -            270   2.1e-06   27.4   0.0   1   1   1.2e-09   5.5e-06   26.0   0.0     4   103    10   103     8   122 0.84 KR domain
SpoU_methylase       PF00588.14   142 seq1263_BIOID47231   -            229   4.7e-37  126.9   0.1   1   1   9.5e-41   6.5e-37  126.4   0.1     2   142    20   159    19   159 0.96 SpoU rRNA Methylase family
SpoU_methylas_C      PF12105.3     57 seq1263_BIOID47231   -            229   1.1e-25   88.8   1.7   1   1   2.2e-29   1.5e-25   88.3   0.4     1    57   163   221   163   221 0.99 SpoU, rRNA methylase, C-terminal
TetR_N               PF00440.18    47 seq1264_BIOID47231   -            215   2.5e-15   55.7   0.0   1   1   2.8e-19   3.9e-15   55.1   0.0     1    47    15    61    15    61 0.97 Bacterial regulatory proteins, tetR family
ABC_tran             PF00005.22   118 seq1266_BIOID47231   -            530   1.4e-36  125.3   0.0   1   2   1.1e-18   1.9e-15   57.1   0.0     1   118    41   184    41   184 0.98 ABC transporter
ABC_tran             PF00005.22   118 seq1266_BIOID47231   -            530   1.4e-36  125.3   0.0   2   2   2.2e-21   3.7e-18   65.8   0.0     1   118   359   467   359   467 0.95 ABC transporter
ABC_tran_2           PF12848.2     85 seq1266_BIOID47231   -            530   3.4e-23   81.1   3.0   1   1   1.8e-23     3e-20   71.7   1.4     2    85   224   309   223   309 0.91 ABC transporter
Peripla_BP_4         PF13407.1    258 seq1267_BIOID47231   -            356   1.8e-62  210.9  13.0   1   1     3e-66   2.1e-62  210.7   9.0    13   258    66   312    54   312 0.95 Periplasmic binding protein domain
Peripla_BP_1         PF00532.16   279 seq1267_BIOID47231   -            356   3.9e-13   49.1   1.9   1   1   1.4e-16   9.6e-13   47.8   1.3    23   214    73   270    52   304 0.78 Periplasmic binding proteins and sugar binding domain of LacI family
GST_N_3              PF13417.1     75 seq1268_BIOID47231   -            212     2e-20   72.6   0.1   1   1   1.4e-23   3.8e-20   71.7   0.0     1    75    13    87    13    87 0.98 Glutathione S-transferase, N-terminal domain
GST_N                PF02798.15    76 seq1268_BIOID47231   -            212     2e-17   62.9   0.0   1   1   4.2e-20   1.1e-16   60.5   0.0     2    76    10    81     9    81 0.95 Glutathione S-transferase, N-terminal domain
GST_N_2              PF13409.1     70 seq1268_BIOID47231   -            212   4.3e-14   52.1   0.1   1   1   3.6e-17   9.8e-14   51.0   0.0     4    69    21    81    19    82 0.93 Glutathione S-transferase, N-terminal domain
GST_C                PF00043.20    95 seq1268_BIOID47231   -            212     6e-11   42.0   0.0   1   1   3.3e-14     9e-11   41.5   0.0     2    95   102   194   101   194 0.93 Glutathione S-transferase, C-terminal domain
GST_C_2              PF13410.1     69 seq1268_BIOID47231   -            212   3.1e-09   36.4   0.0   1   1   2.4e-12   6.6e-09   35.4   0.0     3    53   124   174   109   189 0.85 Glutathione S-transferase, C-terminal domain
FGGY_C               PF02782.11   197 seq1269_BIOID47231   -            566   9.1e-35  119.9   0.6   1   1   2.3e-38   1.5e-34  119.2   0.4     4   197   292   501   289   501 0.88 FGGY family of carbohydrate kinases, C-terminal domain
HTH_Tnp_IS1          PF12759.2     50 seq1270_BIOID47231   -             90   6.8e-29   98.9   0.0   1   1   1.3e-32   8.6e-29   98.6   0.0     1    50    38    87    38    87 0.99 InsA C-terminal domain
Zn_Tnp_IS1           PF03811.8     36 seq1270_BIOID47231   -             90   1.1e-16   59.8   7.3   1   1   2.7e-20   1.8e-16   59.1   5.0     1    36     1    35     1    35 0.99 InsA N-terminal domain
MFS_1                PF07690.11   354 seq1271_BIOID47231   -            394   1.1e-36  126.1  55.2   1   2   1.5e-29     1e-25   90.1  17.3     2   188    17   198    16   220 0.86 Major Facilitator Superfamily
MFS_1                PF07690.11   354 seq1271_BIOID47231   -            394   1.1e-36  126.1  55.2   2   2     1e-14   7.2e-11   41.3  16.1     3   175   218   387   216   394 0.89 Major Facilitator Superfamily
Sugar_tr             PF00083.19   451 seq1271_BIOID47231   -            394   3.2e-12   45.6  16.5   1   1   4.7e-16   3.2e-12   45.6  11.4    43   188    39   181    11   184 0.83 Sugar (and other) transporter
MFS_1                PF07690.11   354 seq1273_BIOID47231   -            402   1.5e-34  119.1  45.0   1   2     6e-24   8.2e-20   70.7  10.5    14   227    28   232    13   252 0.80 Major Facilitator Superfamily
MFS_1                PF07690.11   354 seq1273_BIOID47231   -            402   1.5e-34  119.1  45.0   2   2   6.8e-19   9.3e-15   54.1  18.9     4   176   221   388   218   400 0.81 Major Facilitator Superfamily
Wzz                  PF02706.10   152 seq1275_BIOID47231   -            377   4.4e-24   84.9   0.9   1   1   3.2e-28   4.4e-24   84.9   0.6     1   150    25   173    25   175 0.93 Chain length determinant protein
Response_reg         PF00072.19   112 seq1276_BIOID47231   -            226   1.2e-18   67.0   0.0   1   1   9.1e-22   6.2e-18   64.7   0.0     1   111     7   118     7   119 0.97 Response regulator receiver domain
CitT                 PF12431.3     30 seq1276_BIOID47231   -            226   5.6e-08   32.5   0.0   1   1   1.5e-11     1e-07   31.6   0.0     1    28   134   160   134   162 0.97 Transcriptional regulator
YbaK                 PF04073.10   123 seq1278_BIOID47231   -            167   4.2e-25   87.8   0.0   1   1   3.9e-29   5.3e-25   87.5   0.0     1   122    30   154    30   155 0.94 YbaK / prolyl-tRNA synthetases associated domain
DUF328               PF03883.9    237 seq1280_BIOID47231   -            258  5.2e-100  333.4   0.0   1   1  4.3e-104  5.9e-100  333.3   0.0     1   237     1   245     1   245 0.99 Protein of unknown function (DUF328)
GntP_permease        PF02447.11   441 seq1281_BIOID47231   -            454  1.4e-153  511.4  49.8   1   1  2.3e-157  1.5e-153  511.2  34.5     2   440     5   453     4   454 0.97 GntP family permease
CitMHS               PF03600.11   349 seq1281_BIOID47231   -            454   1.4e-08   33.6  37.9   1   1   2.6e-12   1.8e-08   33.2  26.3     3   318    11   375     7   403 0.80 Citrate transporter
NfeD                 PF01957.13   144 seq1282_BIOID47231   -            152   7.8e-24   84.3   4.9   1   1   6.5e-28   8.9e-24   84.1   3.4     1   142    12   149    12   151 0.94 NfeD-like C-terminal, partner-binding
QRPTase_C            PF01729.14   169 seq1283_BIOID47231   -            311   3.7e-65  218.4   0.1   1   1     7e-69   4.8e-65  218.0   0.1     1   169   145   309   145   309 0.99 Quinolinate phosphoribosyl transferase, C-terminal domain
QRPTase_N            PF02749.11    88 seq1283_BIOID47231   -            311   2.1e-27   94.6   0.1   1   1   1.1e-30   7.8e-27   92.8   0.0     4    88    57   143    55   143 0.98 Quinolinate phosphoribosyl transferase, N-terminal domain
FGGY_N               PF00370.16   245 seq1284_BIOID47231   -            489   1.2e-29  103.2   0.0   1   1   2.5e-33   1.7e-29  102.7   0.0     3   242     7   241     5   244 0.86 FGGY family of carbohydrate kinases, N-terminal domain
FGGY_C               PF02782.11   197 seq1284_BIOID47231   -            489   8.8e-26   90.6   0.1   1   1   2.3e-29   1.6e-25   89.8   0.0     1   195   253   439   253   441 0.89 FGGY family of carbohydrate kinases, C-terminal domain
Aconitase            PF00330.15   465 seq1285_BIOID47231   -            891  1.3e-186  620.5   0.0   1   1  2.3e-190  1.6e-186  620.2   0.0     1   465    57   562    57   562 0.99 Aconitase family (aconitate hydratase)
Aconitase_C          PF00694.14   131 seq1285_BIOID47231   -            891   7.6e-49  165.0   0.0   1   1   2.7e-52   1.8e-48  163.8   0.0     3   130   691   818   689   819 0.98 Aconitase C-terminal domain
Ribosomal_L6         PF00347.18    77 seq1286_BIOID47231   -            177   4.8e-40  135.8   0.1   1   2     4e-21   5.5e-17   61.9   0.0     1    77    11    82    11    82 0.98 Ribosomal protein L6
Ribosomal_L6         PF00347.18    77 seq1286_BIOID47231   -            177   4.8e-40  135.8   0.1   2   2   2.3e-24   3.2e-20   72.3   0.0     1    76    90   164    90   165 0.98 Ribosomal protein L6
BPD_transp_1         PF00528.17   185 seq1287_BIOID47231   -            264   5.3e-20   71.5  16.3   1   1   3.9e-24   5.3e-20   71.5  11.3     2   181    75   253    74   257 0.90 Binding-protein-dependent transport system inner membrane component
HTH_5                PF01022.15    47 seq1288_BIOID47231   -            117   2.6e-18   65.2   1.9   1   1   6.1e-22   4.2e-18   64.6   1.3     1    45    15    60    15    62 0.98 Bacterial regulatory protein, arsR family
HTH_20               PF12840.2     61 seq1288_BIOID47231   -            117   4.7e-11   42.2   0.3   1   1   9.9e-15   6.8e-11   41.7   0.2     2    61     8    67     7    67 0.97 Helix-turn-helix domain
DAHP_synth_1         PF00793.15   272 seq1289_BIOID47231   -            356  2.2e-102  341.2   0.0   1   1    2e-106  2.7e-102  340.9   0.0     8   271    39   340    20   341 0.96 DAHP synthetase I family
Form_Nir_trans       PF01226.12   250 seq1290_BIOID47231   -            243   2.6e-55  186.9  22.4   1   1   2.2e-59   3.1e-55  186.6  15.5     5   217    16   231    12   242 0.94 Formate/nitrite transporter
ABC_tran             PF00005.22   118 seq1291_BIOID47231   -            555   2.7e-40  137.2   0.0   1   2   7.2e-25   1.2e-21   77.1   0.0     1   118    46   191    46   191 0.91 ABC transporter
ABC_tran             PF00005.22   118 seq1291_BIOID47231   -            555   2.7e-40  137.2   0.0   2   2   6.6e-19   1.1e-15   57.8   0.0     1   118   363   473   363   473 0.93 ABC transporter
AAA_21               PF13304.1    303 seq1291_BIOID47231   -            555   3.8e-20   72.9   0.2   1   1   1.3e-09   2.2e-06   27.7   0.0   234   303   160   223   104   223 0.94 AAA domain
ABC_tran_2           PF12848.2     85 seq1291_BIOID47231   -            555   2.3e-13   49.6   6.2   1   1   1.4e-14   2.4e-11   43.2   1.5     1    78   230   305   230   312 0.89 ABC transporter
HTH_18               PF12833.2     81 seq1292_BIOID47231   -            296   3.4e-20   71.8   2.1   1   1   8.2e-24   3.7e-20   71.6   0.8     1    81    38   117    38   117 0.96 Helix-turn-helix domain
HTH_AraC             PF00165.18    42 seq1292_BIOID47231   -            296   2.8e-16   58.6   0.2   1   1   8.8e-14     4e-10   39.0   0.1     9    42    82   116    78   116 0.94 Bacterial regulatory helix-turn-helix proteins, AraC family
GyrI-like            PF06445.10   155 seq1292_BIOID47231   -            296   1.9e-11   44.1   0.1   1   1   6.6e-15     3e-11   43.4   0.1     2   155   138   294   137   294 0.84 GyrI-like small molecule binding domain
OMPdecase            PF00215.19   226 seq1293_BIOID47231   -            220   2.5e-28   98.9   0.2   1   1   2.1e-32   2.8e-28   98.7   0.1     2   223     5   204     4   207 0.94 Orotidine 5'-phosphate decarboxylase / HUMPS family
AAA_5                PF07728.9    139 seq1294_BIOID47231   -            384   6.6e-38  129.4   0.0   1   1     8e-42   1.1e-37  128.7   0.0     2   139   101   242   100   242 0.98 AAA domain (dynein-related subfamily)
Kinase-PPPase        PF03618.9    255 seq1297_BIOID47231   -            277   3.4e-82  275.6   0.0   1   1   2.8e-86   3.9e-82  275.4   0.0     1   255     9   267     9   267 0.97 Kinase/pyrophosphorylase
PTA_PTB              PF01515.14   319 seq1298_BIOID47231   -            714  3.6e-128  427.0   0.9   1   1  9.2e-132  4.2e-128  426.7   0.1     2   319   392   707   391   707 0.99 Phosphate acetyl/butaryl transferase
AAA_26               PF13500.1    199 seq1298_BIOID47231   -            714     3e-44  150.8   0.2   1   1   1.6e-47   7.3e-44  149.6   0.2     2   198     4   230     3   231 0.88 AAA domain
DRTGG                PF07085.7    105 seq1298_BIOID47231   -            714   3.1e-31  106.9   0.0   1   1   3.1e-34   1.4e-30  104.8   0.0     1   104   234   345   234   346 0.98 DRTGG domain
DUF1355              PF07090.6    177 seq1299_BIOID47231   -            184     1e-60  204.0   0.0   1   1   8.5e-65   1.2e-60  203.8   0.0     1   149     9   167     9   178 0.97 Protein of unknown function (DUF1355)
DUF1100              PF06500.6    411 seq1300_BIOID47231   -            414  5.9e-222  736.4   0.0   1   1  1.5e-225  6.6e-222  736.2   0.0     1   411     1   414     1   414 0.99 Alpha/beta hydrolase of unknown function (DUF1100)
Abhydrolase_5        PF12695.2    142 seq1300_BIOID47231   -            414   2.3e-08   33.7   0.0   1   1   9.2e-12   4.2e-08   32.9   0.0     1   121   196   375   196   392 0.75 Alpha/beta hydrolase family
Abhydrolase_6        PF12697.2    228 seq1300_BIOID47231   -            414   2.2e-06   27.6   0.4   1   1   9.9e-10   4.5e-06   26.6   0.1    12   107   208   326   197   390 0.70 Alpha/beta hydrolase family
ABC_tran             PF00005.22   118 seq1301_BIOID47231   -            334   2.6e-21   76.0   0.0   1   1   8.9e-25     4e-21   75.4   0.0     1   117    64   192    64   193 0.90 ABC transporter
oligo_HPY            PF08352.7     64 seq1301_BIOID47231   -            334   1.3e-19   70.1   0.2   1   1   5.3e-23   2.4e-19   69.3   0.2     1    64   244   311   244   311 0.99 Oligopeptide/dipeptide transporter, C-terminal region
Abhydrolase_5        PF12695.2    142 seq1304_BIOID47231   -            286   6.5e-20   71.2   0.0   1   1     3e-22   4.6e-19   68.4   0.0     1   141    27   262    27   263 0.85 Alpha/beta hydrolase family
Abhydrolase_6        PF12697.2    228 seq1304_BIOID47231   -            286   1.6e-18   67.3   0.0   1   1   1.4e-21   2.2e-18   66.8   0.0     1   214    28   259    28   273 0.76 Alpha/beta hydrolase family
Abhydrolase_1        PF00561.15   230 seq1304_BIOID47231   -            286   1.2e-17   64.1   0.0   1   1   9.4e-21   1.4e-17   63.8   0.0     1   228    54   274    54   276 0.91 alpha/beta hydrolase fold
Peptidase_S15        PF02129.13   272 seq1304_BIOID47231   -            286   1.1e-14   54.4   0.0   1   1   1.3e-17   1.9e-14   53.6   0.0    52   255    48   249     5   259 0.77 X-Pro dipeptidyl-peptidase (S15 family)
Peptidase_S9         PF00326.16   213 seq1304_BIOID47231   -            286   5.8e-12   45.1   0.1   1   1   7.8e-12   1.2e-08   34.3   0.1    10   101    49   135    45   164 0.84 Prolyl oligopeptidase family
DLH                  PF01738.13   218 seq1304_BIOID47231   -            286   1.2e-08   34.3   0.1   1   1   1.2e-07   0.00018   20.7   0.0    12   127    23   128    13   149 0.79 Dienelactone hydrolase family
Hydrolase_4          PF12146.3     79 seq1304_BIOID47231   -            286   5.1e-08   32.5   0.0   1   1   5.8e-11   8.8e-08   31.7   0.0    15    64    24    74    11    88 0.79 Putative lysophospholipase
Abhydrolase_3        PF07859.8    211 seq1304_BIOID47231   -            286   7.4e-05   22.2   0.0   1   1   9.7e-08   0.00015   21.3   0.0    48   179    79   234    51   265 0.57 alpha/beta hydrolase fold
Molybdopterin        PF00384.17   432 seq1306_BIOID47231   -            804   6.4e-22   77.7   0.0   1   1   1.4e-24   9.4e-21   73.9   0.0   103   380     2   378     1   380 0.82 Molybdopterin oxidoreductase
Molydop_binding      PF01568.16   109 seq1306_BIOID47231   -            804   2.1e-16   59.5   0.0   1   1   9.2e-20   6.3e-16   58.0   0.0     4   108   682   797   679   798 0.95 Molydopterin dinucleotide binding domain
DHBP_synthase        PF00926.14   194 seq1307_BIOID47231   -            217     6e-80  266.9   0.8   1   1   4.9e-84   6.7e-80  266.7   0.6     1   194    16   209    16   209 0.99 3,4-dihydroxy-2-butanone 4-phosphate synthase
Usher                PF00577.15   552 seq1308_BIOID47231   -            866  3.4e-161  537.5  27.9   1   1  9.1e-165  4.2e-161  537.3  19.4     1   552   200   772   200   772 0.96 Type VII secretion system (T7SS), usher protein
PapC_N               PF13954.1    146 seq1308_BIOID47231   -            866     4e-35  120.4   2.4   1   1     1e-38   4.6e-35  120.2   0.6     2   145    35   186    34   187 0.92 PapC N-terminal domain
PapC_C               PF13953.1     68 seq1308_BIOID47231   -            866   3.4e-17   61.7   0.1   1   1   2.3e-20     1e-16   60.1   0.1     1    65   782   847   782   850 0.91 PapC C-terminal domain
PulS_OutS            PF09691.5    109 seq1309_BIOID47231   -            128   3.2e-08   33.4   0.0   1   1   2.9e-12   3.9e-08   33.1   0.0    21   102    39   119    27   126 0.89 Bacterial chaperone lipoprotein (PulS_OutS)
Transcrip_reg        PF01709.15   234 seq1310_BIOID47231   -            238   9.7e-83  276.7   0.8   1   1     8e-87   1.1e-82  276.5   0.6     1   233     3   235     3   236 0.98 Transcriptional regulator
BPD_transp_2         PF02653.11   267 seq1311_BIOID47231   -            330   4.7e-47  160.0  43.0   1   1   4.2e-51   5.8e-47  159.7  29.8     3   267    36   305    34   305 0.94 Branched-chain amino acid transport system / permease component
DUF1398              PF07166.6    125 seq1312_BIOID47231   -            134   3.6e-61  204.4   2.8   1   1   2.9e-65     4e-61  204.3   2.0     1   125     3   127     3   127 0.99 Protein of unknown function (DUF1398)
CCG                  PF02754.11    85 seq1313_BIOID47231   -            407   1.2e-28   98.7  11.0   1   2   2.8e-16   4.2e-13   48.9   0.0     1    84   170   255   170   256 0.94 Cysteine-rich domain
CCG                  PF02754.11    85 seq1313_BIOID47231   -            407   1.2e-28   98.7  11.0   2   2   1.7e-16   2.5e-13   49.6   0.1     2    84   303   385   302   386 0.85 Cysteine-rich domain
Fer4_8               PF13183.1     57 seq1313_BIOID47231   -            407   2.1e-12   46.7   4.7   1   1   3.2e-15   4.9e-12   45.5   3.3     2    57    22    89    21    89 0.84 4Fe-4S dicluster domain
Fer4_17              PF13534.1     61 seq1313_BIOID47231   -            407   6.3e-12   45.5   5.7   1   1   5.5e-15   8.3e-12   45.1   3.2     1    60    24    89    24    90 0.88 4Fe-4S dicluster domain
Fer4_7               PF12838.2     52 seq1313_BIOID47231   -            407   2.5e-11   43.6   5.1   1   1   4.2e-14   6.4e-11   42.3   3.5     1    52    24    89    24    89 0.79 4Fe-4S dicluster domain
Fer4_10              PF13237.1     52 seq1313_BIOID47231   -            407   5.7e-08   32.3   4.8   1   1   1.8e-10   2.7e-07   30.1   3.7     7    52    23    86    18    86 0.93 4Fe-4S dicluster domain
Fer4_4               PF12800.2     17 seq1313_BIOID47231   -            407   2.2e-05   24.2  13.8   1   2   1.2e-05     0.018   15.2   2.1     3    16    24    37    22    39 0.91 4Fe-4S binding domain
Fer4_4               PF12800.2     17 seq1313_BIOID47231   -            407   2.2e-05   24.2  13.8   2   2   4.3e-05     0.066   13.4   2.1     2    16    73    87    72    90 0.92 4Fe-4S binding domain
MtfA                 PF06167.7    253 seq1315_BIOID47231   -            278   5.8e-75  251.8   0.1   1   1   5.1e-79     7e-75  251.5   0.1    11   253    18   256     9   256 0.95 Phosphoenolpyruvate:glucose-phosphotransferase regulator
Glyco_hydro_31       PF01055.21   451 seq1316_BIOID47231   -            678   4.5e-95  318.7   3.0   1   1   4.4e-99     6e-95  318.3   2.1     5   449   229   666   225   668 0.93 Glycosyl hydrolases family 31
PTS_EIIC             PF02378.13   321 seq1317_BIOID47231   -            474   1.1e-39  136.0  29.2   1   1   1.6e-43   1.1e-39  136.0  20.2     2   321   119   401   118   401 0.88 Phosphotransferase system, EIIC
PTS_EIIB             PF00367.15    35 seq1317_BIOID47231   -            474   1.7e-12   46.2   0.3   1   1     5e-16   3.4e-12   45.2   0.2     4    35    13    44    11    44 0.96 phosphotransferase system, EIIB
FAD_binding_3        PF01494.14   356 seq1319_BIOID47231   -            391   1.2e-28  100.1   0.0   1   1   5.7e-32   1.6e-28   99.7   0.0     2   345     6   338     5   342 0.81 FAD binding domain
Lycopene_cycl        PF05834.7    374 seq1319_BIOID47231   -            391   4.8e-11   42.0   6.1   1   1   7.5e-12     2e-08   33.4   4.2     2   308     8   335     7   360 0.78 Lycopene cyclase protein
DAO                  PF01266.19   358 seq1319_BIOID47231   -            391   7.8e-10   38.0   0.8   1   1   3.8e-10     1e-06   27.7   0.1     2    34     8    40     7    95 0.89 FAD dependent oxidoreductase
SE                   PF08491.5    276 seq1319_BIOID47231   -            391   1.7e-05   23.7   0.0   1   1   1.3e-08   3.7e-05   22.5   0.0   124   206   275   357   240   387 0.85 Squalene epoxidase
DUF2810              PF10928.3     54 seq1320_BIOID47231   -            120   3.1e-32  109.9   2.6   1   1   2.4e-36   3.3e-32  109.8   1.1     1    53    66   118    66   119 0.96 Protein of unknown function (DUF2810)
HATPase_c            PF02518.21   111 seq1321_BIOID47231   -            349   7.9e-20   70.5   0.0   1   1   3.2e-23   1.5e-19   69.6   0.0     2   109   234   346   233   348 0.91 Histidine kinase-, DNA gyrase B-, and HSP90-like ATPase
HisKA                PF00512.20    68 seq1321_BIOID47231   -            349   4.1e-13   49.0   3.7   1   1     1e-16   4.6e-13   48.8   0.1     3    60   131   186   129   189 0.97 His Kinase A (phospho-acceptor) domain
PAS                  PF00989.19   113 seq1321_BIOID47231   -            349   7.3e-08   32.0   0.0   1   1   5.4e-11   2.4e-07   30.3   0.0     5    96    11    99    10   108 0.91 PAS fold
DDE_Tnp_IS1          PF03400.8    131 seq1322_BIOID47231   -            104   4.9e-32  110.6   0.1   1   1   4.6e-36   6.2e-32  110.3   0.1    61   127     1    67     1    70 0.98 IS1 transposase
Bac_export_3         PF01313.14    76 seq1323_BIOID47231   -             89   2.3e-30  103.9   9.5   1   1   1.9e-34   2.6e-30  103.8   6.6     2    75     5    78     4    79 0.97 Bacterial export proteins, family 3
PfkB                 PF00294.19   301 seq1324_BIOID47231   -            321   7.3e-51  172.9   0.0   1   1   6.4e-55   8.8e-51  172.6   0.0     4   294    19   305    16   311 0.90 pfkB family carbohydrate kinase
Asp-Al_Ex            PF06826.7    169 seq1325_BIOID47231   -            561   5.3e-92  305.7  44.8   1   2   9.2e-50   6.3e-46  155.8  15.3     2   168    19   187    18   188 0.99 Predicted Permease Membrane Region
Asp-Al_Ex            PF06826.7    169 seq1325_BIOID47231   -            561   5.3e-92  305.7  44.8   2   2   7.6e-50   5.2e-46  156.1  10.2     2   168   382   554   381   555 0.98 Predicted Permease Membrane Region
TrkA_C               PF02080.16    71 seq1325_BIOID47231   -            561   5.4e-20   70.6   4.0   1   2   1.3e-10     9e-07   28.2   0.1     8    68   220   280   214   283 0.85 TrkA-C domain
TrkA_C               PF02080.16    71 seq1325_BIOID47231   -            561   5.4e-20   70.6   4.0   2   2   3.5e-15   2.4e-11   42.9   0.5     2    71   299   368   298   368 0.95 TrkA-C domain
TrbI_Ftype           PF09677.5    111 seq1326_BIOID47231   -            128   4.2e-51  171.3   0.4   1   1   3.7e-55     5e-51  171.0   0.3     1   111    15   125    15   125 0.99 Type-F conjugative transfer system protein (TrbI_Ftype)
Molybdopterin        PF00384.17   432 seq1327_BIOID47231   -           1247  1.7e-197  656.3   0.0   1   1  3.1e-201  2.1e-197  655.9   0.0     1   432   108   833   108   833 1.00 Molybdopterin oxidoreductase
Molydop_binding      PF01568.16   109 seq1327_BIOID47231   -           1247   3.3e-23   81.4   0.0   1   1   3.6e-26   2.5e-22   78.6   0.0     1   105  1087  1202  1087  1206 0.95 Molydopterin dinucleotide binding domain
MIP                  PF00230.15   227 seq1328_BIOID47231   -            281   1.8e-76  256.4  12.9   1   1   1.5e-80     2e-76  256.2   9.0     2   227     2   251     1   251 0.97 Major intrinsic protein
IGPD                 PF00475.13   145 seq1329_BIOID47231   -            355   1.3e-64  216.3   0.3   1   1   6.7e-68   2.3e-64  215.5   0.2     1   145   196   338   196   338 0.99 Imidazoleglycerol-phosphate dehydratase
HAD_2                PF13419.1    176 seq1329_BIOID47231   -            355   5.6e-07   29.8   0.0   1   1   5.3e-09   1.8e-05   24.9   0.0    76   173    30   145    19   148 0.81 Haloacid dehalogenase-like hydrolase
PNK3P                PF08645.6    158 seq1329_BIOID47231   -            355   9.4e-07   28.2   0.0   1   1   4.9e-10   1.7e-06   27.4   0.0     5   129     8   134     4   183 0.77 Polynucleotide kinase 3 phosphatase
Hydrolase_like       PF13242.1     75 seq1329_BIOID47231   -            355   1.8e-06   27.4   0.0   1   1   1.1e-09   3.8e-06   26.4   0.0     1    44   102   144   102   149 0.90 HAD-hyrolase-like
ArsB                 PF02040.10   423 seq1330_BIOID47231   -            436  1.9e-230  765.0  39.1   1   1  3.1e-234  2.1e-230  764.8  27.1     1   423    10   432    10   432 1.00 Arsenical pump membrane protein
CitMHS               PF03600.11   349 seq1330_BIOID47231   -            436   2.3e-15   55.9  35.6   1   1   4.8e-19   3.3e-15   55.4  24.7     3   343    14   370    12   376 0.82 Citrate transporter
ABC_tran             PF00005.22   118 seq1332_BIOID47231   -            940   1.3e-25   89.9   0.0   1   1   2.1e-20   4.8e-17   62.3   0.0     1   118   647   861   647   861 0.95 ABC transporter
DEAD                 PF00270.24   173 seq1335_BIOID47231   -            693   8.9e-24   83.7   0.2   1   1   4.3e-25   9.9e-22   77.0   0.1     4   169   273   434   270   438 0.79 DEAD/DEAH box helicase
Helicase_C           PF00271.26    78 seq1335_BIOID47231   -            693     5e-17   61.4   0.0   1   1   2.2e-18     5e-15   55.0   0.0     3    77   513   588   511   589 0.95 Helicase conserved C-terminal domain
ResIII               PF04851.10   184 seq1335_BIOID47231   -            693   8.9e-09   35.3   0.0   1   1   9.2e-12   2.1e-08   34.0   0.0    29   182   293   430   267   432 0.75 Type III restriction enzyme, res subunit
tRNA_anti            PF01336.20    76 seq1335_BIOID47231   -            693   2.7e-07   30.2   0.0   1   1   2.5e-10   5.7e-07   29.1   0.0     2    74    63   134    62   136 0.96 OB-fold nucleic acid binding domain
SecA_DEAD            PF07517.9    266 seq1335_BIOID47231   -            693   4.8e-07   29.2   0.0   1   1   4.7e-10   1.1e-06   28.0   0.0    95   163   294   362   227   398 0.83 SecA DEAD-like domain
SNF2_N               PF00176.18   296 seq1335_BIOID47231   -            693   5.4e-05   22.0   0.0   1   1   4.3e-08   9.9e-05   21.2   0.0    27   172   297   435   280   440 0.79 SNF2 family N-terminal domain
HTH_AraC             PF00165.18    42 seq1337_BIOID47231   -            253   3.7e-18   64.6   0.7   1   2   5.9e-11     4e-07   29.5   0.0     1    42   155   195   155   195 0.97 Bacterial regulatory helix-turn-helix proteins, AraC family
HTH_AraC             PF00165.18    42 seq1337_BIOID47231   -            253   3.7e-18   64.6   0.7   2   2   3.3e-12   2.2e-08   33.5   0.1     8    39   210   242   207   245 0.91 Bacterial regulatory helix-turn-helix proteins, AraC family
HTH_18               PF12833.2     81 seq1337_BIOID47231   -            253   1.6e-13   50.4   0.0   1   1   3.9e-17   2.7e-13   49.7   0.0     2    80   169   245   168   246 0.95 Helix-turn-helix domain
Trans_reg_C          PF00486.23    77 seq1338_BIOID47231   -            512   7.9e-18   64.0   0.0   1   1   1.1e-21   1.5e-17   63.1   0.0     1    77    24   100    24   100 0.96 Transcriptional regulatory protein, C terminal
SspB                 PF04386.8    155 seq1339_BIOID47231   -            165   3.4e-47  159.8   0.0   1   1     3e-51   4.2e-47  159.5   0.0     5   155     8   165     5   165 0.90 Stringent starvation protein B
PTSIIA_gutA          PF03829.8    117 seq1340_BIOID47231   -            123   1.6e-44  150.2   0.0   1   1   1.4e-48   1.9e-44  149.9   0.0     1   116     1   116     1   118 0.98 PTS system glucitol/sorbitol-specific IIA component
Mg_chelatase         PF01078.16   207 seq1341_BIOID47231   -            516   1.5e-89  298.5   0.0   1   1   1.3e-92   2.6e-89  297.7   0.0     1   200   199   396   199   401 0.98 Magnesium chelatase, subunit ChlI
ChlI                 PF13541.1    121 seq1341_BIOID47231   -            516   6.1e-45  151.5   0.1   1   1   5.3e-48     1e-44  150.7   0.1     1   121    31   152    31   152 0.96 Subunit ChlI of Mg-chelatase
Mg_chelatase_2       PF13335.1     96 seq1341_BIOID47231   -            516   3.2e-32  110.6   0.3   1   1   4.2e-35   8.2e-32  109.3   0.2     2    96   410   502   409   502 0.99 Magnesium chelatase, subunit ChlI
AAA_5                PF07728.9    139 seq1341_BIOID47231   -            516   1.2e-12   47.6   0.0   1   1   1.1e-15   2.2e-12   46.7   0.0     1   126   222   362   222   372 0.90 AAA domain (dynein-related subfamily)
MCM                  PF00493.18   332 seq1341_BIOID47231   -            516   1.1e-12   47.3   0.0   1   1   5.2e-12     1e-08   34.2   0.0   114   201   297   392   281   407 0.85 MCM2/3/5 family
Sigma54_activat      PF00158.21   168 seq1341_BIOID47231   -            516   4.2e-06   26.2   0.0   1   1   2.1e-08   4.1e-05   23.0   0.0    18   145   216   358   205   368 0.71 Sigma-54 interaction domain
Ribosomal_L18p       PF00861.17   119 seq1343_BIOID47231   -            117   1.1e-37  128.6   4.6   1   1   9.2e-42   1.3e-37  128.5   3.2     2   119     2   117     1   117 0.95 Ribosomal L18p/L5e family
Pyr_redox_2          PF07992.9    200 seq1344_BIOID47231   -            400   2.7e-28   99.0   0.0   1   1   1.2e-30   1.7e-27   96.5   0.0     2   196     6   277     5   281 0.89 Pyridine nucleotide-disulphide oxidoreductase
Pyr_redox            PF00070.22    80 seq1344_BIOID47231   -            400   7.9e-20   70.9   1.2   1   1   4.2e-20   5.8e-17   61.7   0.1     1    77   146   222   146   226 0.92 Pyridine nucleotide-disulphide oxidoreductase
Bac_export_1         PF01311.15   249 seq1346_BIOID47231   -            261     2e-76  256.4  28.8   1   1   1.6e-80   2.2e-76  256.3  20.0     2   248     8   251     7   252 0.99 Bacterial export proteins, family 1
SIS                  PF01380.17   131 seq1347_BIOID47231   -            347   3.1e-21   75.2   0.0   1   2   1.2e-12   1.6e-08   34.0   0.0     5   122    51   170    48   175 0.87 SIS domain
SIS                  PF01380.17   131 seq1347_BIOID47231   -            347   3.1e-21   75.2   0.0   2   2     3e-14   4.1e-10   39.2   0.0     4    87   214   299   211   305 0.93 SIS domain
ZapA                 PF05164.8     89 seq1348_BIOID47231   -            109   2.1e-20   72.3   0.6   1   1     2e-24   2.7e-20   72.0   0.4     2    89     6    91     5    91 0.98 Cell division protein ZapA
cNMP_binding         PF00027.24    91 seq1349_BIOID47231   -            210   5.6e-24   83.6   0.0   1   1   2.5e-27   8.7e-24   83.0   0.0     3    90    23   111    21   112 0.97 Cyclic nucleotide-binding domain
Crp                  PF00325.15    32 seq1349_BIOID47231   -            210   2.1e-15   55.7   0.4   1   1   1.1e-18   3.9e-15   54.8   0.3     1    32   166   197   166   197 0.98 Bacterial regulatory proteins, crp family
HTH_Crp_2            PF13545.1     76 seq1349_BIOID47231   -            210   2.2e-11   43.2   0.1   1   1   1.5e-14     5e-11   42.1   0.1     1    67   142   206   142   207 0.94 Crp-like helix-turn-helix domain
Epimerase            PF01370.16   236 seq1350_BIOID47231   -            358   4.7e-80  268.3   0.1   1   1   2.6e-83   5.9e-80  267.9   0.1     1   236     3   259     3   259 0.97 NAD dependent epimerase/dehydratase family
RmlD_sub_bind        PF04321.12   287 seq1350_BIOID47231   -            358   1.1e-16   60.4   0.0   1   1   8.2e-20   1.9e-16   59.7   0.0     1   283     1   332     1   336 0.84 RmlD substrate binding domain
Polysacc_synt_2      PF02719.10   294 seq1350_BIOID47231   -            358   4.7e-15   55.1   0.0   1   1   5.7e-18   1.3e-14   53.6   0.0     1   117     3   113     3   118 0.86 Polysaccharide biosynthesis protein
NAD_binding_4        PF07993.7    249 seq1350_BIOID47231   -            358   1.7e-14   53.2   0.0   1   1   2.2e-16   5.1e-13   48.4   0.0     1   197     5   196     5   257 0.77 Male sterility protein
3Beta_HSD            PF01073.14   280 seq1350_BIOID47231   -            358   1.6e-14   53.1   0.0   1   1   1.2e-17   2.8e-14   52.3   0.0     1   224     4   242     4   249 0.78 3-beta hydroxysteroid dehydrogenase/isomerase family
adh_short            PF00106.20   167 seq1350_BIOID47231   -            358   4.9e-08   32.9   1.4   1   1   2.8e-10   6.4e-07   29.3   0.1     3   118     3   107     2   124 0.76 short chain dehydrogenase
DUF441               PF04284.8    140 seq1351_BIOID47231   -            148   7.7e-47  158.5  20.1   1   1   6.5e-51   8.9e-47  158.3  13.9     1   140     7   145     7   145 0.99 Protein of unknown function (DUF441)
PemK                 PF02452.12   110 seq1353_BIOID47231   -            149   2.4e-12   46.9   0.1   1   1   2.8e-16   3.9e-12   46.2   0.1    14   109    38   141     8   142 0.76 PemK-like protein
AP_endonuc_2         PF01261.19   211 seq1354_BIOID47231   -            297   1.7e-31  109.0   0.0   1   1   1.6e-35   2.2e-31  108.7   0.0     3   211    36   245    34   245 0.96 Xylose isomerase-like TIM barrel
Glyco_hydro_8        PF01270.12   342 seq1355_BIOID47231   -            368  1.7e-120  401.7   2.7   1   1  1.4e-124    2e-120  401.5   1.9     1   342     1   346     1   346 0.98 Glycosyl hydrolases family 8
Spermine_synth       PF01564.12   246 seq1356_BIOID47231   -            288     7e-89  296.8   0.1   1   1   1.5e-92     1e-88  296.3   0.1     5   238     6   239     3   247 0.97 Spermine/spermidine synthase
Methyltransf_18      PF12847.2    112 seq1356_BIOID47231   -            288   5.4e-07   30.0   0.0   1   1   1.5e-10   1.1e-06   29.1   0.0     3   110    79   191    77   193 0.79 Methyltransferase domain
TraW_N               PF12477.3     31 seq1357_BIOID47231   -            210   3.8e-10   39.3   0.2   1   1     4e-14   5.5e-10   38.7   0.2     1    30     1    30     1    31 0.97 Sex factor F TraW protein N terminal
BPD_transp_1         PF00528.17   185 seq1358_BIOID47231   -            340   6.1e-45  152.8  12.9   1   1   4.5e-49   6.1e-45  152.8   8.9     1   183   115   334   115   336 0.99 Binding-protein-dependent transport system inner membrane component
PALP                 PF00291.20   307 seq1359_BIOID47231   -            398   1.1e-44  152.7   0.2   1   1     1e-48   1.4e-44  152.4   0.1     4   305    41   374    39   377 0.81 Pyridoxal-phosphate dependent enzyme
HTH_5                PF01022.15    47 seq1360_BIOID47231   -             99   1.2e-14   53.5   0.1   1   1   7.3e-18     2e-14   52.8   0.1     1    47    23    70    23    70 0.97 Bacterial regulatory protein, arsR family
HTH_20               PF12840.2     61 seq1360_BIOID47231   -             99   2.4e-11   43.1   0.4   1   1   1.3e-14   3.5e-11   42.6   0.3     2    58    16    72    15    75 0.96 Helix-turn-helix domain
MarR_2               PF12802.2     62 seq1360_BIOID47231   -             99     2e-09   36.8   0.1   1   1   1.2e-12   3.3e-09   36.1   0.1     5    60    24    75    19    77 0.89 MarR family
HTH_24               PF13412.1     48 seq1360_BIOID47231   -             99     2e-08   33.3   0.0   1   1   1.9e-11   5.1e-08   32.0   0.0     5    47    26    68    24    69 0.96 Winged helix-turn-helix DNA-binding
MarR                 PF01047.17    59 seq1360_BIOID47231   -             99   6.7e-06   25.6   0.0   1   1   4.6e-09   1.3e-05   24.7   0.0     5    53    26    74    23    75 0.95 MarR family
DUF1107              PF06526.7     64 seq1361_BIOID47231   -             68   6.4e-31  105.8   0.8   1   1   5.1e-35     7e-31  105.7   0.5     1    64     1    64     1    64 0.99 Protein of unknown function (DUF1107)
SBP_bac_8            PF13416.1    281 seq1362_BIOID47231   -            348     7e-43  147.2   7.5   1   1   3.5e-46   9.5e-43  146.8   5.2     2   278    42   313    41   317 0.91 Bacterial extracellular solute-binding protein
SBP_bac_6            PF13343.1    242 seq1362_BIOID47231   -            348   3.7e-41  140.9   3.6   1   1   1.8e-44   4.8e-41  140.5   2.5     4   241    77   323    74   324 0.92 Bacterial extracellular solute-binding protein
SBP_bac_11           PF13531.1    231 seq1362_BIOID47231   -            348   3.9e-16   59.2   0.0   1   1   2.2e-19   6.1e-16   58.6   0.0    16   223    42   285    37   293 0.82 Bacterial extracellular solute-binding protein
SBP_bac_1            PF01547.20   314 seq1362_BIOID47231   -            348     7e-14   52.1  10.7   1   1   4.6e-17   1.3e-13   51.3   7.4    12   313    40   284    31   285 0.74 Bacterial extracellular solute-binding protein
Lipoprotein_8        PF02030.10   493 seq1362_BIOID47231   -            348   1.5e-09   36.8   0.1   1   1   2.1e-12   5.6e-09   34.9   0.0    21    98    22   104     1   114 0.76 Hypothetical lipoprotein (MG045 family)
SNARE_assoc          PF09335.6    123 seq1365_BIOID47231   -            235   1.2e-24   86.7   8.0   1   1   8.9e-29   1.2e-24   86.7   5.5     1   122    80   197    78   198 0.96 SNARE associated Golgi protein
Resolvase            PF00239.16   141 seq1367_BIOID47231   -            221     4e-29  101.1   1.1   1   1     3e-33     4e-29  101.1   0.8     2   140     7   146     6   147 0.90 Resolvase, N terminal domain
adh_short            PF00106.20   167 seq1368_BIOID47231   -            259     1e-25   90.4   1.7   1   1   2.8e-29   1.3e-25   90.1   1.1     2   166     4   172     3   173 0.93 short chain dehydrogenase
adh_short_C2         PF13561.1    243 seq1368_BIOID47231   -            259     7e-16   58.6   0.0   1   1   2.2e-19     1e-15   58.1   0.0     7   241    13   255     9   256 0.87 Enoyl-(Acyl carrier protein) reductase
Cupin_2              PF07883.6     71 seq1370_BIOID47231   -            261   1.3e-14   53.2   0.2   1   1   6.6e-11   2.2e-07   30.1   0.0     3    49   184   230   182   234 0.88 Cupin domain
Cupin_3              PF05899.7     74 seq1370_BIOID47231   -            261   6.5e-13   47.7   0.0   1   1   1.1e-13   3.6e-10   38.9   0.0     2    69    56   130    55   136 0.85 Protein of unknown function (DUF861)
Mif2                 PF11699.3     85 seq1370_BIOID47231   -            261   6.2e-05   22.8   0.0   1   1   3.6e-08   0.00012   21.8   0.0    36    83    84   131    49   133 0.91 Mif2/CENP-C like
Ribosomal_S5         PF00333.15    67 seq1371_BIOID47231   -            167   6.6e-32  108.9   1.8   1   1   1.8e-35   1.3e-31  108.0   1.3     1    66    10    75    10    76 0.98 Ribosomal protein S5, N-terminal domain
Ribosomal_S5_C       PF03719.10    74 seq1371_BIOID47231   -            167     5e-32  108.8   1.4   1   1   1.3e-35   8.7e-32  108.1   0.9     1    74    85   158    85   158 0.98 Ribosomal protein S5, C-terminal domain
PRK                  PF00485.13   194 seq1372_BIOID47231   -            234   9.5e-45  152.4   0.0   1   1   3.3e-48   1.1e-44  152.1   0.0     1   193    31   220    31   221 0.94 Phosphoribulokinase / Uridine kinase family
AAA_18               PF13238.1    129 seq1372_BIOID47231   -            234     2e-08   34.5   0.0   1   1     9e-12   3.1e-08   33.8   0.0     1   118    32   179    32   190 0.81 AAA domain
AAA_17               PF13207.1    121 seq1372_BIOID47231   -            234   6.7e-07   30.0   0.0   1   1   3.3e-10   1.1e-06   29.2   0.0     1   119    31   182    31   184 0.71 AAA domain
Ribonuc_L-PSP        PF01042.16   121 seq1373_BIOID47231   -            129   2.5e-45  153.0   0.1   1   1   2.1e-49   2.8e-45  152.8   0.1     1   120     7   126     7   127 0.98 Endoribonuclease L-PSP
TetR_N               PF00440.18    47 seq1374_BIOID47231   -            199   7.9e-06   25.3   0.0   1   1     1e-09   1.4e-05   24.5   0.0     3    44    16    57    14    60 0.94 Bacterial regulatory proteins, tetR family
DUF606               PF04657.8    138 seq1375_BIOID47231   -            202   2.8e-32  111.5  15.8   1   1   2.4e-35   3.3e-31  108.0   6.3     1   137    10   154    10   155 0.92 Protein of unknown function, DUF606
ABC_tran             PF00005.22   118 seq1376_BIOID47231   -            513   2.7e-35  121.1   0.2   1   2   4.3e-23   2.9e-19   69.4   0.1     1   118    44   171    44   171 0.89 ABC transporter
ABC_tran             PF00005.22   118 seq1376_BIOID47231   -            513   2.7e-35  121.1   0.2   2   2   6.3e-17   4.3e-13   49.5   0.0    15   117   316   433   302   434 0.79 ABC transporter
DUF2077              PF09850.4    206 seq1377_BIOID47231   -            253   8.3e-62  208.1   0.2   1   1   7.3e-66     1e-61  207.8   0.1     1   205    32   236    32   237 0.97 Uncharacterized protein conserved in bacteria (DUF2077)
PDH                  PF02153.12   258 seq1379_BIOID47231   -            373   3.9e-32  111.0   0.0   1   1   2.1e-35   9.7e-32  109.7   0.0    38   257   135   344   124   345 0.93 Prephenate dehydrogenase
CM_2                 PF01817.16    81 seq1379_BIOID47231   -            373   4.3e-24   84.2   0.2   1   1   2.2e-27     1e-23   83.1   0.1     1    80     9    88     9    89 0.98 Chorismate mutase type II
N_methyl_2           PF13544.1     31 seq1380_BIOID47231   -            146   3.3e-09   35.6   0.6   1   1   8.6e-13   5.9e-09   34.8   0.4    11    31     2    22     1    22 0.94 Type IV pilin N-term methylation site GFxxxE
N_methyl             PF07963.7     20 seq1380_BIOID47231   -            146   3.3e-07   29.5   3.6   1   1   9.3e-11   6.4e-07   28.6   2.5     1    20     5    24     5    24 0.95 Prokaryotic N-terminal methylation motif
Peripla_BP_3         PF13377.1    160 seq1381_BIOID47231   -            341   9.6e-43  145.8   0.0   1   1   9.5e-46   3.2e-42  144.1   0.0     2   160   171   331   170   331 0.92 Periplasmic binding protein-like domain
Peripla_BP_1         PF00532.16   279 seq1381_BIOID47231   -            341   8.6e-35  120.1   0.0   1   1     3e-38     1e-34  119.9   0.0     2   275    60   325    59   329 0.93 Periplasmic binding proteins and sugar binding domain of LacI family
LacI                 PF00356.16    46 seq1381_BIOID47231   -            341   3.7e-21   74.3   0.8   1   1   2.1e-24   7.1e-21   73.4   0.6     1    46     3    48     3    48 0.99 Bacterial regulatory proteins, lacI family
Peripla_BP_4         PF13407.1    258 seq1381_BIOID47231   -            341   2.6e-20   72.7   0.0   1   1   1.1e-23   3.6e-20   72.3   0.0     1   253    62   308    62   313 0.89 Periplasmic binding protein domain
BPD_transp_1         PF00528.17   185 seq1382_BIOID47231   -            314   8.5e-45  152.4   9.9   1   1   6.2e-49   8.5e-45  152.4   6.9     2   185   117   308   116   308 0.99 Binding-protein-dependent transport system inner membrane component
AzlC                 PF03591.9    143 seq1384_BIOID47231   -            245   7.3e-42  142.5  10.2   1   1   5.3e-46   7.3e-42  142.5   7.1     1   141    23   165    23   167 0.97 AzlC protein
Fimbrial             PF00419.15   145 seq1385_BIOID47231   -            177   1.6e-21   76.9   4.0   1   1   1.4e-25   1.9e-21   76.6   2.8     1   145    28   177    28   177 0.94 Fimbrial protein
ProQ                 PF04352.8    115 seq1386_BIOID47231   -            186   4.9e-31  106.5   1.9   1   1   1.2e-33   8.5e-30  102.6   0.0     4   113    71   180    68   181 0.96 ProQ/FINO family
FinO_N               PF12602.3     72 seq1386_BIOID47231   -            186   1.3e-24   86.1  12.4   1   1   3.6e-28   2.5e-24   85.2   8.6     1    72     1    62     1    62 0.98 Fertility inhibition protein N terminal
Orn_Arg_deC_N        PF02784.11   251 seq1387_BIOID47231   -            420   1.1e-66  224.4   0.0   1   1   2.1e-70   1.4e-66  224.1   0.0     1   251    32   276    32   276 0.97 Pyridoxal-dependent decarboxylase, pyridoxal binding domain
Orn_DAP_Arg_deC      PF00278.17   116 seq1387_BIOID47231   -            420   5.8e-22   77.4   0.0   1   1   1.4e-25   9.4e-22   76.8   0.0     1   115   279   396   279   397 0.95 Pyridoxal-dependent decarboxylase, C-terminal sheet domain
SecG                 PF03840.9     74 seq1388_BIOID47231   -            126   1.3e-26   92.0   9.6   1   1   1.1e-30   1.5e-26   91.7   6.7     2    74    19    91    18    91 0.97 Preprotein translocase SecG subunit
5-FTHF_cyc-lig       PF01812.15   186 seq1389_BIOID47231   -            200   6.9e-44  149.7   0.0   1   1   5.7e-48   7.8e-44  149.5   0.0     2   186    14   194    13   194 0.98 5-formyltetrahydrofolate cyclo-ligase family
DUF3251              PF11622.3    165 seq1390_BIOID47231   -            227   6.2e-07   28.8   4.8   1   1   3.3e-10   4.5e-06   26.0   3.3     9   152    54   203    35   215 0.68 Protein of unknown function (DUF3251)
Peripla_BP_4         PF13407.1    258 seq1393_BIOID47231   -            340   4.7e-53  180.0   4.1   1   1   4.3e-57   5.9e-53  179.7   2.9     1   256    30   285    30   287 0.95 Periplasmic binding protein domain
FGGY_N               PF00370.16   245 seq1394_BIOID47231   -            502   6.3e-93  310.4   0.2   1   1   1.3e-96   8.9e-93  309.9   0.1     1   245     6   253     6   253 0.99 FGGY family of carbohydrate kinases, N-terminal domain
FGGY_C               PF02782.11   197 seq1394_BIOID47231   -            502   9.3e-63  211.3   0.5   1   1   3.9e-66   2.7e-62  209.8   0.7     1   197   262   452   262   452 0.96 FGGY family of carbohydrate kinases, C-terminal domain
FUSC-like            PF12805.2    284 seq1397_BIOID47231   -            696     3e-72  242.8   3.3   1   1   8.7e-76     3e-72  242.8   2.3     2   280    63   335    62   340 0.95 FUSC-like inner membrane protein yccS
FUSC_2               PF13515.1    128 seq1397_BIOID47231   -            696   8.6e-20   70.8  11.0   1   1   2.5e-23   8.6e-20   70.8   7.6     2   126   377   498   375   500 0.90 Fusaric acid resistance protein-like
FUSC                 PF04632.7    650 seq1397_BIOID47231   -            696   5.1e-08   31.7   4.2   1   1   1.5e-11   5.1e-08   31.7   2.9     7   280   369   659   363   690 0.80 Fusaric acid resistance protein family
ALMT                 PF11744.3    406 seq1397_BIOID47231   -            696   1.5e-05   23.7   1.9   1   1   1.7e-08   5.7e-05   21.8   1.0    41   193   389   528   373   594 0.80 Aluminium activated malate transporter
Rotamase             PF00639.16    95 seq1398_BIOID47231   -             93   1.1e-22   80.4   0.0   1   1     2e-26   1.4e-22   80.1   0.0     1    93     9    89     9    91 0.96 PPIC-type PPIASE domain
Rotamase_3           PF13616.1    117 seq1398_BIOID47231   -             93   5.6e-20   71.6   0.0   1   1   8.7e-24     6e-20   71.5   0.0    16   115     5    91     1    93 0.93 PPIC-type PPIASE domain
AA_permease_2        PF13520.1    426 seq1399_BIOID47231   -            445   1.4e-52  178.5  55.6   1   1   2.7e-56   1.8e-52  178.1  38.6     2   401    11   403    10   428 0.89 Amino acid permease
AA_permease          PF00324.16   479 seq1399_BIOID47231   -            445     7e-35  120.1  50.8   1   1   1.7e-38   1.1e-34  119.4  35.2     2   421    15   405    14   429 0.88 Amino acid permease
TraU                 PF06834.6    280 seq1400_BIOID47231   -            330   2.4e-84  282.6   0.7   1   1     2e-88   2.7e-84  282.4   0.5     2   279    29   329    28   330 0.97 TraU protein
Sulfatase            PF00884.18   379 seq1401_BIOID47231   -            574   2.5e-52  178.0   0.1   1   1   4.6e-56   3.2e-52  177.7   0.0     3   321   261   567   259   573 0.86 Sulfatase
DUF1705              PF08019.7    156 seq1401_BIOID47231   -            574   8.5e-13   47.9   7.4   1   1   1.2e-16   8.5e-13   47.9   5.1     2   112    69   180    65   191 0.78 Domain of unknown function (DUF1705)
Peptidase_M20        PF01546.23   171 seq1403_BIOID47231   -            396   9.7e-32  109.7   0.0   1   1   5.1e-35   3.5e-31  107.9   0.0     1   169    89   390    89   392 0.96 Peptidase family M20/M25/M40
M20_dimer            PF07687.9    109 seq1403_BIOID47231   -            396   5.9e-25   87.0   0.0   1   1   1.5e-28     1e-24   86.2   0.0     2   107   191   301   190   303 0.92 Peptidase dimerisation domain
Sigma54_activat      PF00158.21   168 seq1404_BIOID47231   -            469   4.4e-71  237.6   0.0   1   1   2.5e-74   6.8e-71  237.0   0.0     1   167   140   306   140   307 0.99 Sigma-54 interaction domain
Response_reg         PF00072.19   112 seq1404_BIOID47231   -            469   1.2e-32  112.0   0.0   1   1   9.7e-36   2.7e-32  110.9   0.0     1   111     6   115     6   116 0.97 Response regulator receiver domain
HTH_8                PF02954.14    42 seq1404_BIOID47231   -            469   1.4e-15   56.4   3.4   1   1   1.6e-18   4.3e-15   54.8   1.0     3    42   427   466   425   466 0.96 Bacterial regulatory protein, Fis family
AAA_5                PF07728.9    139 seq1404_BIOID47231   -            469   2.9e-08   33.4   0.0   1   1   2.3e-11   6.3e-08   32.3   0.0     2   125   164   284   163   301 0.86 AAA domain (dynein-related subfamily)
AAA_2                PF07724.9    171 seq1404_BIOID47231   -            469   2.6e-05   24.0   0.0   1   1   1.7e-08   4.7e-05   23.2   0.0     2   125   160   279   159   316 0.78 AAA domain (Cdc48 subfamily)
SDH_alpha            PF03313.10   283 seq1405_BIOID47231   -            454  8.3e-106  353.0   4.8   1   1  1.6e-109  1.1e-105  352.6   3.3     3   282   184   449   182   450 0.97 Serine dehydratase alpha chain
SDH_beta             PF03315.10   158 seq1405_BIOID47231   -            454   1.4e-53  181.0   0.0   1   1   3.4e-57   2.3e-53  180.3   0.0     1   156     3   157     3   159 0.96 Serine dehydratase beta chain
Ribosomal_L30        PF00327.15    52 seq1406_BIOID47231   -             59     2e-20   71.9   0.2   1   1   1.6e-24   2.2e-20   71.8   0.1     1    51     4    54     4    55 0.95 Ribosomal protein L30p/L7e
DUF1482              PF07358.6     57 seq1408_BIOID47231   -             91     5e-32  109.1   0.1   1   1   4.4e-36     6e-32  108.9   0.1     1    57    29    86    29    86 0.99 Protein of unknown function (DUF1482)
AAA_5                PF07728.9    139 seq1409_BIOID47231   -            498   5.8e-25   87.5   0.0   1   1     4e-28   1.1e-24   86.6   0.0     1   139    41   171    41   171 0.92 AAA domain (dynein-related subfamily)
DUF3763              PF12592.3     57 seq1409_BIOID47231   -            498   4.1e-22   77.4   1.3   1   1   4.1e-25   1.1e-21   76.0   0.9     3    57   444   498   442   498 0.97 Protein of unknown function (DUF3763)
RhaA                 PF06134.6    417 seq1410_BIOID47231   -            419  4.4e-238  790.0   0.0   1   1  3.7e-242  5.1e-238  789.8   0.0     1   417     3   418     3   418 1.00 L-rhamnose isomerase (RhaA)
Crl                  PF07417.7    127 seq1411_BIOID47231   -            133     1e-54  183.5   0.1   1   1   8.7e-59   1.2e-54  183.3   0.1     2   122     3   123     2   131 0.96 Transcriptional regulator Crl
GATase               PF00117.23   192 seq1412_BIOID47231   -            196   6.6e-28   97.3   0.0   1   1   2.2e-31   7.6e-28   97.1   0.0     1   189     4   194     4   196 0.82 Glutamine amidotransferase class-I
GATase_3             PF07685.9    158 seq1412_BIOID47231   -            196   1.5e-05   24.5   0.0   1   1   6.5e-09   2.2e-05   23.9   0.0     8    79    39   100    32   106 0.86 CobB/CobQ-like glutamine amidotransferase domain
DUF336               PF03928.9    132 seq1413_BIOID47231   -            134   1.4e-37  128.3   5.3   1   1   1.1e-41   1.5e-37  128.2   3.7     3   131     7   131     5   132 0.96 Domain of unknown function (DUF336)
DUF2633              PF11119.3     59 seq1414_BIOID47231   -             63   1.8e-29  101.0   1.4   1   1   1.5e-33   2.1e-29  100.8   1.0     1    52     9    60     9    63 0.95 Protein of unknown function (DUF2633)
Lact-deh-memb        PF09330.6    291 seq1415_BIOID47231   -            582  1.2e-153  510.4   1.9   1   1  1.8e-157  1.2e-153  510.4   1.3     1   291   289   578   289   578 1.00 D-lactate dehydrogenase, membrane binding
FAD_binding_4        PF01565.18   139 seq1415_BIOID47231   -            582   2.6e-08   33.3   0.0   1   1   6.3e-12   4.3e-08   32.6   0.0     2   115    58   177    57   197 0.84 FAD binding domain
CMD                  PF02627.15    85 seq1416_BIOID47231   -            182   5.3e-09   35.6   0.1   1   1   2.6e-12   3.6e-08   33.0   0.0    14    85    52   122    43   122 0.92 Carboxymuconolactone decarboxylase family
Arabinose_Isome      PF02610.10   359 seq1417_BIOID47231   -            500  6.5e-186  617.3   0.4   1   1  1.1e-189  7.7e-186  617.1   0.3     1   359     1   359     1   359 1.00 L-arabinose isomerase
Arabinose_Iso_C      PF11762.3    115 seq1417_BIOID47231   -            500   4.5e-49  164.7   0.0   1   1   1.3e-52   9.1e-49  163.7   0.0     1   115   362   476   362   476 0.99 L-arabinose isomerase C-terminal domain
T2SE                 PF00437.15   272 seq1419_BIOID47231   -            461   1.6e-83  279.6   0.5   1   1   3.3e-87   2.2e-83  279.1   0.3     4   271    89   353    86   354 0.98 Type II/IV secretion system protein
T2SE_Nter            PF05157.10   109 seq1419_BIOID47231   -            461   4.5e-06   26.5   0.0   1   1   1.9e-09   1.3e-05   25.0   0.0    43   104     8    68     6    73 0.92 Type II secretion system (T2SS), protein E, N-terminal domain
4HBT                 PF03061.17    79 seq1420_BIOID47231   -            161   9.3e-19   67.2   0.1   1   1   1.9e-22   1.3e-18   66.7   0.1     2    78    63   151    62   152 0.97 Thioesterase superfamily
4HBT_3               PF13622.1    256 seq1420_BIOID47231   -            161   7.8e-07   29.0   0.3   1   1   1.5e-10   1.1e-06   28.5   0.2     3    85    58   159    53   160 0.85 Thioesterase-like superfamily
Aldolase_II          PF00596.16   183 seq1421_BIOID47231   -            231   1.2e-45  155.2   1.1   1   1   1.1e-49   1.5e-45  154.9   0.8     2   181     8   196     7   198 0.91 Class II Aldolase and Adducin N-terminal domain
T2SE                 PF00437.15   272 seq1423_BIOID47231   -            354   2.6e-42  144.4   0.0   1   1   2.9e-46     4e-42  143.8   0.0     8   271    37   317    31   318 0.89 Type II/IV secretion system protein
Ribosomal_L18e       PF00828.14   129 seq1424_BIOID47231   -            144   2.7e-23   82.6   2.7   1   1   2.7e-27   3.7e-23   82.2   1.9     3   127    27   143    26   144 0.88 Ribosomal protein L18e/L15
AdoMet_dc            PF02675.10   106 seq1425_BIOID47231   -            264   1.8e-35  120.8   0.0   1   1   3.4e-39   4.7e-35  119.5   0.0    11   106    39   169    32   169 0.98 S-adenosylmethionine decarboxylase
OprD                 PF03573.8    391 seq1426_BIOID47231   -            468   1.6e-25   89.6  12.1   1   1   1.5e-29     2e-25   89.2   8.4     1   365    33   431    33   443 0.83 outer membrane porin, OprD family
Pept_tRNA_hydro      PF01195.14   184 seq1429_BIOID47231   -            194   5.3e-64  214.9   0.0   1   1   4.3e-68   5.9e-64  214.8   0.0     1   184     5   189     5   189 0.99 Peptidyl-tRNA hydrolase
DUF606               PF04657.8    138 seq1431_BIOID47231   -             87   1.8e-05   24.7  14.6   1   1   1.5e-09   2.1e-05   24.5  10.1    67   137     1    69     1    70 0.97 Protein of unknown function, DUF606
PTR2                 PF00854.16   373 seq1433_BIOID47231   -            493   1.2e-73  247.9  15.8   1   1   2.3e-77   1.6e-73  247.5  10.9     2   371    77   424    76   426 0.97 POT family
MFS_1                PF07690.11   354 seq1433_BIOID47231   -            493   1.6e-16   59.9  44.9   1   1   1.6e-19   1.1e-15   57.1  29.6     9   347    22   423    14   431 0.73 Major Facilitator Superfamily
GerE                 PF00196.14    58 seq1434_BIOID47231   -            207   2.9e-19   68.0   1.4   1   1   4.6e-23   6.3e-19   66.9   1.0     3    57   137   191   135   192 0.96 Bacterial regulatory proteins, luxR family
Fimbrial             PF00419.15   145 seq1437_BIOID47231   -            169   1.4e-09   38.1   8.1   1   1   1.3e-13   1.8e-09   37.8   5.6     1   144    30   168    30   169 0.74 Fimbrial protein
Beta-lactamase       PF00144.19   330 seq1438_BIOID47231   -            434   9.1e-72  241.7   1.0   1   1   7.7e-76   1.1e-71  241.5   0.7     1   328    43   412    43   414 0.94 Beta-lactamase
DCD                  PF06559.6    366 seq1440_BIOID47231   -            193   1.1e-10   40.3   0.0   1   1   6.4e-12   4.4e-08   31.8   0.0    12   127     3   125     2   139 0.88 2'-deoxycytidine 5'-triphosphate deaminase (DCD)
dUTPase              PF00692.14   129 seq1440_BIOID47231   -            193   3.9e-08   32.7   0.0   1   1     9e-12   6.2e-08   32.0   0.0    22   125    79   185    72   189 0.93 dUTPase
NTP_transferase      PF00483.18   248 seq1441_BIOID47231   -            287   2.6e-69  233.1   0.0   1   1   4.5e-73   3.1e-69  232.9   0.0     1   246     2   238     2   240 0.98 Nucleotidyl transferase
NTP_transf_3         PF12804.2    179 seq1441_BIOID47231   -            287   8.2e-11   42.2   0.0   1   1   1.6e-14   1.1e-10   41.9   0.0     1   119     3   132     3   181 0.83 MobA-like NTP transferase domain
DJ-1_PfpI            PF01965.19   147 seq1442_BIOID47231   -            220   5.9e-23   80.8   0.2   1   1   5.9e-27     8e-23   80.4   0.1     1   145    48   204    48   206 0.85 DJ-1/PfpI family
GutM                 PF06923.6    109 seq1444_BIOID47231   -            119   6.1e-37  125.5   0.0   1   1   5.1e-41   6.9e-37  125.3   0.0     2   109     3   110     2   110 0.98 Glucitol operon activator protein (GutM)
BPD_transp_1         PF00528.17   185 seq1445_BIOID47231   -            298   2.1e-31  108.7  12.7   1   1   1.4e-34   9.8e-31  106.5   6.3     1   182   111   292   111   295 0.97 Binding-protein-dependent transport system inner membrane component
OppC_N               PF12911.2     56 seq1445_BIOID47231   -            298   9.4e-09   34.4   0.5   1   1   1.4e-12   9.4e-09   34.4   0.3    12    56    27    71    24    71 0.94 N-terminal TM domain of oligopeptide transport permease C
IgaA                 PF07095.6    706 seq1446_BIOID47231   -            711         0 1231.1   0.0   1   1         0         0 1230.8   0.0     1   705     1   706     1   707 1.00 Intracellular growth attenuator protein IgaA
BCSC_C               PF05420.6    342 seq1449_BIOID47231   -           1157  2.9e-124  414.5  11.9   1   1    4e-127  5.5e-124  413.6   8.2     2   341   802  1139   801  1140 0.97 Cellulose synthase operon protein C C-terminus (BCSC_C)
TPR_16               PF13432.1     65 seq1449_BIOID47231   -           1157   6.5e-29   99.8  71.4   1   2   1.2e-11   1.6e-08   34.8   2.8     2    64   274   336   273   337 0.96 Tetratricopeptide repeat
TPR_16               PF13432.1     65 seq1449_BIOID47231   -           1157   6.5e-29   99.8  71.4   2   2   4.2e-12   5.7e-09   36.2   1.6     2    64   356   418   355   419 0.95 Tetratricopeptide repeat
TPR_11               PF13414.1     69 seq1449_BIOID47231   -           1157   1.6e-23   82.0  39.5   1   1   1.1e-13   1.5e-10   40.4   0.6     2    69   268   334   267   334 0.96 TPR repeat
TPR_2                PF07719.12    34 seq1449_BIOID47231   -           1157     3e-18   64.0  32.1   1   1   3.9e-08   5.3e-05   22.7   0.1     2    33   304   335   303   336 0.95 Tetratricopeptide repeat
TPR_7                PF13176.1     36 seq1449_BIOID47231   -           1157   2.1e-12   45.7  17.4   1   1   4.4e-07    0.0006   19.3   0.0     1    32   305   334   305   341 0.85 Tetratricopeptide repeat
TPR_8                PF13181.1     34 seq1449_BIOID47231   -           1157   1.4e-10   40.0  13.0   1   1   4.1e-08   5.6e-05   22.5   0.1     2    32   304   334   303   337 0.93 Tetratricopeptide repeat
TPR_1                PF00515.23    34 seq1449_BIOID47231   -           1157     1e-08   34.2  21.3   1   1     6e-08   8.3e-05   21.9   0.1     2    33   304   335   303   336 0.95 Tetratricopeptide repeat
DoxX                 PF07681.7     85 seq1450_BIOID47231   -            155   9.8e-17   61.0  14.4   1   1   2.5e-20   1.7e-16   60.2  10.0     1    85    31   113    31   113 0.98 DoxX
SURF4                PF02077.10   267 seq1450_BIOID47231   -            155   4.6e-08   32.6   5.5   1   1   2.9e-11     2e-07   30.5   3.8   154   262    30   154    23   155 0.74 SURF4 family
RdgC                 PF04381.7    301 seq1451_BIOID47231   -            325  3.6e-134  446.3   2.6   1   1  3.1e-138  4.2e-134  446.1   1.8     1   300    24   323    24   324 1.00 Putative exonuclease, RdgC
CSD                  PF00313.17    66 seq1453_BIOID47231   -             70   2.3e-22   78.3   0.0   1   1   1.9e-26   2.5e-22   78.2   0.0     1    65     5    69     5    70 0.98 'Cold-shock' DNA-binding domain
AzlD                 PF05437.7     99 seq1457_BIOID47231   -            111   1.8e-12   46.9   5.7   1   1   1.5e-16   2.1e-12   46.7   4.0     1    98     5   104     5   105 0.92 Branched-chain amino acid transport protein (AzlD)
DUF3592              PF12158.3    148 seq1459_BIOID47231   -            156   2.6e-16   59.6   0.1   1   1   2.3e-20   3.2e-16   59.3   0.1     8   147    12   142     8   144 0.90 Protein of unknown function (DUF3592)
Malate_synthase      PF01274.17   523 seq1460_BIOID47231   -            723  1.7e-196  653.1   0.2   1   1  1.4e-200    2e-196  652.9   0.1     2   523    18   697    17   697 0.99 Malate synthase
PTE                  PF02126.13   308 seq1461_BIOID47231   -            344   1.1e-49  169.0   0.0   1   1   1.1e-53   1.5e-49  168.6   0.0     3   308    14   343    12   343 0.90 Phosphotriesterase family
MTS                  PF05175.9    170 seq1464_BIOID47231   -            378   1.4e-59  200.1   0.0   1   1   4.8e-60   6.6e-57  191.4   0.0     2   170   199   370   198   370 0.98 Methyltransferase small domain
Methyltransf_31      PF13847.1    152 seq1464_BIOID47231   -            378     2e-14   53.3   0.0   1   1   6.1e-17   8.3e-14   51.3   0.0     6   117   231   347   227   372 0.84 Methyltransferase domain
Methyltransf_26      PF13659.1    117 seq1464_BIOID47231   -            378   5.2e-12   45.7   0.0   1   1     1e-14   1.4e-11   44.3   0.0     3   115   231   340   229   342 0.89 Methyltransferase domain
Methyltransf_18      PF12847.2    112 seq1464_BIOID47231   -            378   1.9e-11   44.4   0.0   1   1   4.1e-14   5.6e-11   42.8   0.0     3   110   230   339   229   341 0.82 Methyltransferase domain
Methyltransf_12      PF08242.7     99 seq1464_BIOID47231   -            378   4.9e-08   33.2   0.0   1   1   2.2e-10     3e-07   30.7   0.0     1    99   233   336   233   336 0.91 Methyltransferase domain
Methyltransf_25      PF13649.1    101 seq1464_BIOID47231   -            378   3.1e-06   27.3   0.0   1   1   5.7e-09   7.9e-06   26.0   0.0     1   101   232   334   232   334 0.80 Methyltransferase domain
PrmA                 PF06325.8    295 seq1464_BIOID47231   -            378   5.1e-06   25.6   0.0   1   1   1.7e-08   2.3e-05   23.5   0.0   163   232   230   305   219   326 0.74 Ribosomal protein L11 methyltransferase (PrmA)
Cons_hypoth95        PF03602.10   183 seq1464_BIOID47231   -            378   0.00011   21.5   0.0   1   1   1.5e-07   0.00021   20.6   0.0    41   152   228   339   217   362 0.72 Conserved hypothetical protein 95
MFS_1                PF07690.11   354 seq1466_BIOID47231   -            393     2e-21   76.0  54.1   1   1   7.3e-23   9.9e-19   67.1  35.2     4   353    22   348    14   349 0.81 Major Facilitator Superfamily
Rick_17kDa_Anti      PF05433.10    42 seq1467_BIOID47231   -            171   1.9e-08   33.6  23.1   1   1   4.4e-12     3e-08   33.0  16.0     2    41    72   113    71   114 0.89 Glycine zipper 2TM domain
Gly-zipper_Omp       PF13488.1     46 seq1467_BIOID47231   -            171   9.5e-08   31.4  20.1   1   1   2.1e-11   1.4e-07   30.8  13.9     2    43    72   114    71   117 0.89 Glycine zipper
Peptidase_M20        PF01546.23   171 seq1468_BIOID47231   -            403   3.4e-20   72.2   0.0   1   1   8.1e-24   5.5e-20   71.5   0.0     1   168    77   395    77   398 0.94 Peptidase family M20/M25/M40
M20_dimer            PF07687.9    109 seq1468_BIOID47231   -            403   2.4e-17   62.5   0.0   1   1   6.5e-21   4.5e-17   61.6   0.0     2   100   183   282   182   290 0.96 Peptidase dimerisation domain
LysR_substrate       PF03466.15   209 seq1469_BIOID47231   -            302   1.3e-39  135.3   0.0   1   1   2.6e-43   1.8e-39  134.9   0.0     2   208    91   297    90   298 0.96 LysR substrate binding domain
HTH_1                PF00126.22    60 seq1469_BIOID47231   -            302   1.1e-20   73.0   0.4   1   1   3.4e-24   2.3e-20   71.9   0.3     1    60     7    66     7    66 0.97 Bacterial regulatory helix-turn-helix protein, lysR family
DDE_Tnp_Tn3          PF01526.12   388 seq1472_BIOID47231   -           1054  9.5e-144  478.6   0.0   1   1  4.5e-147  3.1e-143  476.9   0.0     1   388   639  1028   639  1028 1.00 Tn3 transposase DDE domain
DUF4158              PF13700.1    166 seq1472_BIOID47231   -           1054   2.5e-55  186.3   0.2   1   1   6.5e-59   4.4e-55  185.5   0.1     1   166    58   226    58   226 0.96 Domain of unknown function (DUF4158)
SecY                 PF00344.15   342 seq1473_BIOID47231   -            443  3.3e-121  404.2  21.3   1   1  3.3e-125  4.5e-121  403.8  14.7     1   341    76   417    76   418 0.96 SecY translocase
His_biosynth         PF00977.16   228 seq1474_BIOID47231   -            246   9.4e-76  253.9   0.2   1   1   3.9e-79   1.1e-75  253.7   0.1     1   228     2   235     2   235 0.98 Histidine biosynthesis protein
Trp_syntA            PF00290.15   259 seq1474_BIOID47231   -            246     3e-06   25.8   0.9   1   1   1.2e-08   3.4e-05   22.3   0.1   174   232    52   109    33   115 0.88 Tryptophan synthase alpha chain
BPD_transp_1         PF00528.17   185 seq1477_BIOID47231   -            277   6.8e-29  100.5  11.6   1   1     5e-33   6.8e-29  100.5   8.0     1   183    89   271    86   273 0.98 Binding-protein-dependent transport system inner membrane component
PTS_2-RNA            PF01885.11   186 seq1478_BIOID47231   -            164   4.6e-32  110.7   0.0   1   1     4e-36   5.4e-32  110.4   0.0     2   125    21   135    20   153 0.94 RNA 2'-phosphotransferase, Tpt1 / KptA family
Metalloenzyme        PF01676.13   262 seq1479_BIOID47231   -            514  4.5e-101  337.4   0.5   1   1  1.1e-104  5.2e-101  337.2   0.3     1   261     6   507     6   508 0.99 Metalloenzyme superfamily
iPGM_N               PF06415.8    223 seq1479_BIOID47231   -            514   1.5e-88  295.7   0.7   1   1   4.9e-92   2.2e-88  295.2   0.5     2   223    85   308    84   308 0.99 BPG-independent PGAM N-terminus (iPGM_N)
Phosphodiest         PF01663.17   364 seq1479_BIOID47231   -            514   2.3e-05   23.7   0.0   1   1   7.7e-09   3.5e-05   23.1   0.0   104   246   303   449   259   491 0.73 Type I phosphodiesterase / nucleotide pyrophosphatase
SBP_bac_8            PF13416.1    281 seq1480_BIOID47231   -            388   6.5e-30  104.7   0.1   1   1   1.6e-33   1.1e-29  103.9   0.0    10   265    60   342    52   352 0.83 Bacterial extracellular solute-binding protein
SBP_bac_1            PF01547.20   314 seq1480_BIOID47231   -            388   1.6e-05   24.6   1.6   1   1   2.9e-09     2e-05   24.3   0.7    19   313    57   326    41   327 0.78 Bacterial extracellular solute-binding protein
Rsd_AlgQ             PF04353.8    153 seq1481_BIOID47231   -            158     5e-50  169.0   0.4   1   1   4.2e-54   5.7e-50  168.8   0.3     1   150     1   148     1   151 0.98 Regulator of RNA polymerase sigma(70) subunit, Rsd/AlgQ
EamA                 PF00892.15   126 seq1482_BIOID47231   -            295   2.7e-17   62.8  33.8   1   2   3.4e-16   2.3e-12   46.9   8.4     1   123    18   142    18   145 0.90 EamA-like transporter family
EamA                 PF00892.15   126 seq1482_BIOID47231   -            295   2.7e-17   62.8  33.8   2   2     9e-09   6.2e-05   22.9   8.8     1   125   159   284   159   285 0.84 EamA-like transporter family
EmrE                 PF13536.1    113 seq1482_BIOID47231   -            295   2.9e-08   33.7  35.1   1   1   9.3e-12   6.4e-08   32.6   9.2     4   108    42   147    39   151 0.90 Multidrug resistance efflux transporter
Sulfatase            PF00884.18   379 seq1483_BIOID47231   -            541   2.9e-45  154.7   2.4   1   1   2.8e-49   3.8e-45  154.4   1.7     2   293   224   474   223   525 0.89 Sulfatase
Rick_17kDa_Anti      PF05433.10    42 seq1486_BIOID47231   -            155   1.4e-07   30.9  26.2   1   1   1.8e-11   2.5e-07   30.1  18.2     1    42    62   103    62   103 0.96 Glycine zipper 2TM domain
Response_reg         PF00072.19   112 seq1487_BIOID47231   -            216   1.7e-24   85.8   0.1   1   1   6.7e-28     3e-24   85.0   0.0     1   111     6   120     6   121 0.96 Response regulator receiver domain
GerE                 PF00196.14    58 seq1487_BIOID47231   -            216     7e-19   66.7   0.1   1   1   2.5e-22   1.2e-18   66.0   0.1     2    57   149   204   148   205 0.96 Bacterial regulatory proteins, luxR family
DeoRC                PF00455.17   162 seq1488_BIOID47231   -            257   8.3e-53  178.2   0.7   1   1   2.8e-56   1.3e-52  177.6   0.3     3   161    74   232    72   233 0.97 DeoR C terminal sensor domain
HTH_DeoR             PF08220.7     57 seq1488_BIOID47231   -            257     9e-22   76.2   0.1   1   1   3.8e-25   1.7e-21   75.3   0.1     1    56     6    61     6    62 0.98 DeoR-like helix-turn-helix domain
HTH_11               PF08279.7     55 seq1488_BIOID47231   -            257   5.3e-09   35.4   0.1   1   1   3.9e-12   1.8e-08   33.8   0.0     1    46     6    50     6    56 0.92 HTH domain
Peptidase_M48        PF01435.13   226 seq1489_BIOID47231   -            487   1.3e-26   93.4   1.5   1   1   4.3e-30     2e-26   92.8   0.1     8   225    47   254    40   255 0.85 Peptidase family M48
ADH_zinc_N           PF00107.21   130 seq1490_BIOID47231   -            324   5.1e-17   61.5   0.1   1   1   1.9e-20   8.5e-17   60.8   0.0     1   128   158   282   158   284 0.91 Zinc-binding dehydrogenase
ADH_N                PF08240.7    109 seq1490_BIOID47231   -            324   3.9e-06   26.4   0.1   1   1   6.4e-09   2.9e-05   23.6   0.0     2    61    28    85    27    92 0.89 Alcohol dehydrogenase GroES-like domain
AlaDh_PNT_C          PF01262.16   168 seq1490_BIOID47231   -            324   4.9e-05   22.8   0.2   1   1   2.4e-08   0.00011   21.7   0.1    17    69   142   197   127   210 0.82 Alanine dehydrogenase/PNT, C-terminal domain
FimH_man-bind        PF09160.5    147 seq1493_BIOID47231   -            303   5.8e-57  191.5   0.2   1   1   1.5e-60     1e-56  190.7   0.1     1   147    27   171    27   171 0.99 FimH, mannose binding
Fimbrial             PF00419.15   145 seq1493_BIOID47231   -            303   1.1e-09   38.4   7.6   1   1   1.7e-13   1.1e-09   38.4   5.3     7   145   176   303   170   303 0.85 Fimbrial protein
SNase                PF00565.12   108 seq1494_BIOID47231   -            178   2.3e-28   98.4   0.1   1   1   2.2e-32     3e-28   98.1   0.0     1   108    69   165    69   165 0.98 Staphylococcal nuclease homologue
LigB                 PF02900.13   272 seq1495_BIOID47231   -            271   2.3e-57  193.9   0.2   1   1   1.9e-61   2.6e-57  193.7   0.2     1   271    16   270    16   271 0.92 Catalytic LigB subunit of aromatic ring-opening dioxygenase
DeoC                 PF01791.4    236 seq1497_BIOID47231   -            291   2.1e-16   59.8   0.1   1   1   1.9e-20   2.6e-16   59.5   0.1     1   235    51   258    51   259 0.90 DeoC/LacD family aldolase
MarR                 PF01047.17    59 seq1498_BIOID47231   -            176   1.6e-17   62.8   2.8   1   1   1.3e-20     6e-17   60.9   0.1     1    58    53   112    53   113 0.98 MarR family
MarR_2               PF12802.2     62 seq1498_BIOID47231   -            176     1e-08   34.5   0.1   1   1   4.8e-12   2.2e-08   33.5   0.0     5    61    55   111    51   112 0.90 MarR family
HTH_27               PF13463.1     68 seq1498_BIOID47231   -            176   3.6e-07   30.3   0.1   1   1   1.8e-10   8.1e-07   29.1   0.0    17    68    70   121    54   121 0.86 Winged helix DNA-binding domain
Flavodoxin_1         PF00258.20   143 seq1499_BIOID47231   -            173     1e-27   96.7   0.0   1   1   8.7e-32   1.2e-27   96.5   0.0     1   143     5   160     5   160 0.94 Flavodoxin
MFS_2                PF13347.1    427 seq1500_BIOID47231   -            468  4.5e-103  344.8  27.5   1   1  7.4e-107  5.1e-103  344.6  19.1     2   427    25   451    24   451 0.97 MFS/sugar transport protein
MFS_1                PF07690.11   354 seq1500_BIOID47231   -            468     2e-11   43.1  47.3   1   1   7.9e-14   5.4e-10   38.4  21.1    70   352   108   396   104   398 0.75 Major Facilitator Superfamily
AsmA                 PF05170.9    604 seq1501_BIOID47231   -            617  1.2e-140  469.9  15.2   1   2   2.9e-68     2e-64  218.2   0.3     1   266     1   241     1   242 0.99 AsmA family
AsmA                 PF05170.9    604 seq1501_BIOID47231   -            617  1.2e-140  469.9  15.2   2   2   2.8e-80   1.9e-76  257.9   6.1   323   604   240   512   238   512 0.99 AsmA family
AsmA_2               PF13502.1    220 seq1501_BIOID47231   -            617   1.5e-28   99.5  14.3   1   1   3.6e-30   2.5e-26   92.3   2.6     1   218   357   571   357   573 0.89 AsmA-like C-terminal region
YchF-GTPase_C        PF06071.8     84 seq1503_BIOID47231   -            363   4.7e-41  138.3   0.6   1   1   1.8e-44     8e-41  137.6   0.4     1    84   279   362   279   362 0.99 Protein of unknown function (DUF933)
MMR_HSR1             PF01926.18   114 seq1503_BIOID47231   -            363   9.2e-19   67.4   0.0   1   1     5e-22   2.3e-18   66.1   0.0     1    89     4   109     4   208 0.81 50S ribosome-binding GTPase
FeoB_N               PF02421.13   189 seq1503_BIOID47231   -            363   8.1e-09   34.8   0.0   1   1   8.5e-12   3.9e-08   32.6   0.0     2    43     4    45     3    53 0.91 Ferrous iron transport protein B
HypA                 PF01155.14   113 seq1504_BIOID47231   -            120   9.1e-33  112.2   6.4   1   1   7.4e-37     1e-32  112.0   4.4     1   112     5   117     5   118 0.98 Hydrogenase expression/synthesis hypA family
AA_permease_2        PF13520.1    426 seq1506_BIOID47231   -            444     2e-40  138.5  55.6   1   1   4.6e-44   3.1e-40  137.8  38.5     1   423     7   420     7   424 0.85 Amino acid permease
AA_permease          PF00324.16   479 seq1506_BIOID47231   -            444   3.8e-22   78.1  47.2   1   1   1.1e-25   7.8e-22   77.1  32.7     8   391    18   377     8   435 0.81 Amino acid permease
GntP_permease        PF02447.11   441 seq1508_BIOID47231   -             72   3.2e-21   75.2   0.5   1   1   2.5e-25   3.4e-21   75.1   0.3   372   441     2    71     1    71 0.96 GntP family permease
Transgly             PF00912.17   178 seq1509_BIOID47231   -            242   2.9e-54  182.9   0.0   1   1   2.7e-58   3.7e-54  182.6   0.0     9   178    59   228    50   228 0.96 Transglycosylase
DinI                 PF06183.8     65 seq1510_BIOID47231   -             82   2.2e-29  101.1   0.3   1   1   1.9e-33   2.6e-29  100.8   0.2     1    65    15    81    15    81 0.98 DinI-like family
UPF0118              PF01594.11   327 seq1511_BIOID47231   -            370   1.6e-65  221.1  41.1   1   1   1.4e-69   1.9e-65  220.9  28.5     2   327    15   345    14   345 0.99 Domain of unknown function DUF20
DcuC                 PF03606.10   463 seq1514_BIOID47231   -            506  1.8e-164  547.3  32.4   1   1  1.5e-168    2e-164  547.1  22.4     1   462    15   501    15   502 0.99 C4-dicarboxylate anaerobic carrier
BPD_transp_2         PF02653.11   267 seq1515_BIOID47231   -            393   1.2e-50  171.8  42.6   1   1   8.6e-55   1.2e-50  171.8  29.5     2   267    57   383    56   383 0.98 Branched-chain amino acid transport system / permease component
HlyD                 PF00529.15   306 seq1517_BIOID47231   -            397   1.4e-80  270.8  14.4   1   1     4e-84   1.4e-80  270.8  10.0     1   306    64   361    64   361 0.99 HlyD family secretion protein
HlyD_2               PF12700.2    328 seq1517_BIOID47231   -            397   4.6e-19   68.6   1.0   1   1   1.7e-22   5.9e-19   68.2   0.7     2   328    45   361    44   361 0.79 HlyD family secretion protein
HlyD_3               PF13437.1    105 seq1517_BIOID47231   -            397     2e-12   47.2   4.5   1   1   1.5e-13   5.1e-10   39.5   0.2     2   105   176   290   175   290 0.89 HlyD family secretion protein
Biotin_lipoyl_2      PF13533.1     50 seq1517_BIOID47231   -            397   7.2e-11   41.4   9.5   1   1   9.9e-11   3.4e-07   29.7   0.1     4    49    67   121    48   122 0.89 Biotin-lipoyl like
HTH_1                PF00126.22    60 seq1519_BIOID47231   -            279   2.8e-21   74.8   1.5   1   1   7.6e-25   5.2e-21   74.0   1.0     2    60     4    62     3    62 0.96 Bacterial regulatory helix-turn-helix protein, lysR family
LysR_substrate       PF03466.15   209 seq1519_BIOID47231   -            279   6.7e-15   54.6   0.0   1   1   3.2e-18   2.2e-14   52.9   0.0     5   201    88   270    84   272 0.90 LysR substrate binding domain
[truncated: 1,235,171 more chars]
