# Supplementary material for: A domain sequence approach to pangenomics: applications to Escherichia coli
Source: F1000Res. 2013 May 29;1:19. Originally published 2012 Oct 1. [Version 2] doi: 10.12688/f1000research.1-19.v2 (PMC3901455; doi:10.12688/f1000research.1-19.v2)
Supplement: The 347 text files show the results from scanning each of the fasta-files against the Pfam-A database [file f1000research-1-1101-s0002.tgz › Escherichia_coli_MS_119_7_BIOID50577.txt]

#                                                                            --- full sequence --- -------------- this domain -------------   hmm coord   ali coord   env coord
# target name        accession   tlen query name           accession   qlen   E-value  score  bias   #  of  c-Evalue  i-Evalue  score  bias  from    to  from    to  from    to  acc description of target
#------------------- ---------- ----- -------------------- ---------- ----- --------- ------ ----- --- --- --------- --------- ------ ----- ----- ----- ----- ----- ----- ----- ---- ---------------------
RHS_repeat           PF05593.9     38 seq1_BIOID50577      -           1051   1.3e-57  190.7 111.2   1   7   1.1e-10   7.8e-07   29.0   2.3     1    38    79   117    79   117 0.97 RHS Repeat
RHS_repeat           PF05593.9     38 seq1_BIOID50577      -           1051   1.3e-57  190.7 111.2   2   7   8.6e-09   5.9e-05   23.0   1.4     1    26   143   168   143   182 0.90 RHS Repeat
RHS_repeat           PF05593.9     38 seq1_BIOID50577      -           1051   1.3e-57  190.7 111.2   3   7   3.8e-09   2.6e-05   24.1   0.2     1    36   187   222   187   224 0.92 RHS Repeat
RHS_repeat           PF05593.9     38 seq1_BIOID50577      -           1051   1.3e-57  190.7 111.2   4   7   1.4e-13   9.4e-10   38.3   1.2     1    37   229   265   229   266 0.98 RHS Repeat
RHS_repeat           PF05593.9     38 seq1_BIOID50577      -           1051   1.3e-57  190.7 111.2   5   7   1.3e-12   8.8e-09   35.1   0.4     1    38   291   328   291   328 0.99 RHS Repeat
RHS_repeat           PF05593.9     38 seq1_BIOID50577      -           1051   1.3e-57  190.7 111.2   6   7   6.3e-09   4.3e-05   23.4   0.9     1    31   353   383   353   390 0.93 RHS Repeat
RHS_repeat           PF05593.9     38 seq1_BIOID50577      -           1051   1.3e-57  190.7 111.2   7   7   8.3e-11   5.6e-07   29.4   4.3     1    37   593   638   593   639 0.92 RHS Repeat
RHS                  PF03527.9     41 seq1_BIOID50577      -           1051   6.4e-24   83.3   3.2   1   1   1.1e-24   7.6e-21   73.4   0.3     1    41   797   837   797   837 0.98 RHS protein
DUF1398              PF07166.6    125 seq5_BIOID50577      -            136   7.1e-57  190.5   7.3   1   1   5.9e-61   8.1e-57  190.4   5.1     1   125     3   127     3   127 0.99 Protein of unknown function (DUF1398)
Ribonuc_red_sm       PF00268.16   281 seq6_BIOID50577      -            376   7.3e-30  103.8   2.5   1   2   4.3e-17   5.8e-13   48.3   0.3    13   143    31   158    22   165 0.91 Ribonucleotide reductase, small chain
Ribonuc_red_sm       PF00268.16   281 seq6_BIOID50577      -            376   7.3e-30  103.8   2.5   2   2   2.8e-19   3.9e-15   55.5   0.1   155   274   200   329   182   336 0.89 Ribonucleotide reductase, small chain
DUF218               PF02698.12   155 seq10_BIOID50577     -            239   3.3e-21   75.2   0.0   1   1   3.3e-25   4.6e-21   74.8   0.0     4   132    47   172    45   186 0.93 DUF218 domain
Zn_ribbon_recom      PF13408.1     58 seq12_BIOID50577     -            233   2.9e-08   33.7   0.1   1   1   3.5e-12   4.8e-08   33.0   0.1     1    56    25    78    25    80 0.88 Recombinase zinc beta ribbon domain
DUF1883              PF08980.5     95 seq13_BIOID50577     -            111   1.2e-28   98.3   0.0   1   1   1.2e-32   1.7e-28   97.9   0.0     1    87    23   110    23   111 0.95 Domain of unknown function (DUF1883)
Collar               PF07484.7     57 seq15_BIOID50577     -            314   7.5e-12   44.7   0.2   1   1   1.1e-15   7.5e-12   44.7   0.1     1    56    89   135    89   136 0.97 Phage Tail Collar Domain
Phage_fiber          PF03335.8     14 seq15_BIOID50577     -            314   4.8e-08   31.4  58.3   1   7   0.00016       1.1    9.0   0.9     1    13   152   164   152   165 0.86 Phage tail fibre repeat
Phage_fiber          PF03335.8     14 seq15_BIOID50577     -            314   4.8e-08   31.4  58.3   2   7   3.5e-06     0.024   14.1   2.5     1    14   184   197   184   197 0.94 Phage tail fibre repeat
Phage_fiber          PF03335.8     14 seq15_BIOID50577     -            314   4.8e-08   31.4  58.3   3   7    0.0022        15    5.5   1.0     1     8   198   205   198   206 0.93 Phage tail fibre repeat
Phage_fiber          PF03335.8     14 seq15_BIOID50577     -            314   4.8e-08   31.4  58.3   4   7   3.4e-05      0.23   11.1   1.8     1    14   249   262   249   262 0.88 Phage tail fibre repeat
Phage_fiber          PF03335.8     14 seq15_BIOID50577     -            314   4.8e-08   31.4  58.3   5   7   7.1e-05      0.49   10.1   1.7     2    12   264   274   263   275 0.89 Phage tail fibre repeat
Phage_fiber          PF03335.8     14 seq15_BIOID50577     -            314   4.8e-08   31.4  58.3   6   7   5.1e-05      0.35   10.5   1.7     2    13   273   284   272   285 0.86 Phage tail fibre repeat
Phage_fiber          PF03335.8     14 seq15_BIOID50577     -            314   4.8e-08   31.4  58.3   7   7   7.2e-05      0.49   10.1   0.9     2    13   282   293   281   294 0.87 Phage tail fibre repeat
HTH_18               PF12833.2     81 seq19_BIOID50577     -            145   1.8e-20   72.6   0.3   1   1   4.8e-24   3.3e-20   71.8   0.2     8    81    67   139    62   139 0.97 Helix-turn-helix domain
HTH_AraC             PF00165.18    42 seq19_BIOID50577     -            145   5.7e-19   67.2   1.0   1   2   1.5e-08    0.0001   21.8   0.0    19    42    65    88    46    88 0.82 Bacterial regulatory helix-turn-helix proteins, AraC family
HTH_AraC             PF00165.18    42 seq19_BIOID50577     -            145   5.7e-19   67.2   1.0   2   2   1.4e-15   9.3e-12   44.2   0.1     2    42   100   138    99   138 0.95 Bacterial regulatory helix-turn-helix proteins, AraC family
GerE                 PF00196.14    58 seq21_BIOID50577     -            138   8.5e-16   56.9   0.1   1   1   9.2e-20   1.3e-15   56.3   0.1     3    55    65   117    63   120 0.95 Bacterial regulatory proteins, luxR family
Autotransporter      PF03797.14   265 seq27_BIOID50577     -            352   9.2e-49  166.0  19.8   1   1   1.8e-52   1.3e-48  165.5  13.8     2   263    88   336    87   338 0.96 Autotransporter beta-domain
HTH_Tnp_1            PF01527.15    76 seq29_BIOID50577     -            133   2.9e-21   75.0   0.0   1   1     3e-25     4e-21   74.6   0.0     1    70    17    93    17    99 0.86 Transposase
GNVR                 PF13807.1     82 seq32_BIOID50577     -            144   1.2e-12   47.2   0.0   1   1   1.1e-16   1.5e-12   46.9   0.0     3    82    60   135    58   135 0.96 G-rich domain on putative tyrosine kinase
Hexapep              PF00132.19    36 seq35_BIOID50577     -            150   1.8e-15   55.5  17.6   1   2   7.1e-12   9.7e-08   31.0   0.1     2    34    28    60    27    61 0.93 Bacterial transferase hexapeptide (six repeats)
Hexapep              PF00132.19    36 seq35_BIOID50577     -            150   1.8e-15   55.5  17.6   2   2   3.3e-08   0.00046   19.4   0.1    16    35    60    79    58    80 0.88 Bacterial transferase hexapeptide (six repeats)
AAA_10               PF12846.2    328 seq39_BIOID50577     -            493   1.3e-43  149.4   0.1   1   1   3.7e-47   1.7e-43  149.0   0.0     1   322    97   390    97   392 0.83 AAA-like domain
DUF87                PF01935.12   229 seq39_BIOID50577     -            493   6.3e-06   26.0   0.0   1   1   2.2e-09     1e-05   25.3   0.0    26   222   100   287    86   294 0.77 Domain of unknown function DUF87
TrwB_AAD_bind        PF10412.4    386 seq39_BIOID50577     -            493   1.5e-05   23.7   0.1   1   1   3.4e-08   0.00016   20.3   0.0    15    53    97   135    88   166 0.80 Type IV secretion-system coupling protein DNA-binding domain
Ldr_toxin            PF13940.1     35 seq41_BIOID50577     -             44   3.1e-23   81.1   4.6   1   1   2.6e-27   3.6e-23   80.9   3.2     1    35    10    44    10    44 1.00 Toxin Ldr, type I toxin-antitoxin system
Abhydrolase_6        PF12697.2    228 seq42_BIOID50577     -            256   1.5e-33  116.5   2.3   1   1   3.7e-37   1.7e-33  116.3   1.6     1   227    16   247    16   248 0.93 Alpha/beta hydrolase family
Abhydrolase_1        PF00561.15   230 seq42_BIOID50577     -            256   4.3e-27   95.0   0.0   1   1   1.1e-30   5.1e-27   94.8   0.0     1   229    40   250    40   251 0.93 alpha/beta hydrolase fold
Abhydrolase_5        PF12695.2    142 seq42_BIOID50577     -            256   8.7e-17   61.1   0.1   1   1   4.7e-19   2.1e-15   56.5   0.0     2   141    16   235    15   236 0.84 Alpha/beta hydrolase family
CPSase_L_D2          PF02786.12   211 seq48_BIOID50577     -            340     5e-70  234.9   0.0   1   1   1.8e-73   6.2e-70  234.6   0.0     1   209     3   211     3   213 0.98 Carbamoyl-phosphate synthase L chain, ATP binding domain
Biotin_carb_C        PF02785.14   107 seq48_BIOID50577     -            340   1.1e-32  112.0   0.0   1   1   5.8e-36     2e-32  111.2   0.0     1   107   225   331   225   331 0.99 Biotin carboxylase C-terminal domain
ATP-grasp_4          PF13535.1    184 seq48_BIOID50577     -            340   3.9e-14   52.6   0.0   1   1   1.8e-17   6.2e-14   52.0   0.0     4   179     3   182     1   183 0.82 ATP-grasp domain
Dala_Dala_lig_C      PF07478.8    203 seq48_BIOID50577     -            340   1.3e-08   34.3   0.0   1   1   1.3e-11   4.6e-08   32.5   0.0    31   173    39   180    27   181 0.75 D-ala D-ala ligase C-terminus
Pili_assembly_N      PF00345.15   122 seq49_BIOID50577     -            244   4.4e-38  129.6   0.4   1   1   9.4e-42   6.4e-38  129.1   0.2     1   122    27   147    27   147 0.92 Gram-negative pili assembly chaperone, N-terminal domain
Pili_assembly_C      PF02753.12    68 seq49_BIOID50577     -            244   6.4e-12   45.0   0.1   1   1   2.1e-15   1.5e-11   43.8   0.1     2    63   168   226   167   230 0.83 Gram-negative pili assembly chaperone, C-terminal domain
CsgF                 PF10614.4    142 seq50_BIOID50577     -            138   2.6e-47  160.2   1.4   1   1   2.4e-51   3.3e-47  159.9   1.0     2   142     4   133     2   133 0.96 Type VIII secretion system (T8SS), CsgF protein
DUF1956              PF09209.6    125 seq51_BIOID50577     -             59   1.4e-12   47.4   0.1   1   1   1.1e-16   1.5e-12   47.3   0.1    72   125     1    54     1    54 0.98 Domain of unknown function (DUF1956)
Phage_cap_E          PF03864.10   329 seq53_BIOID50577     -            350   6.4e-64  215.8   0.3   1   1   5.3e-68   7.2e-64  215.6   0.2     1   328    13   348    13   349 0.93 Phage major capsid protein E
PhnI                 PF05861.7    359 seq55_BIOID50577     -            394  5.1e-169  561.3   0.0   1   1  4.2e-173  5.7e-169  561.1   0.0     1   357    41   392    41   394 0.99 Bacterial phosphonate metabolism protein (PhnI)
DUF2528              PF10800.3    102 seq56_BIOID50577     -            122     4e-47  158.6   0.6   1   1   3.4e-51   4.6e-47  158.4   0.4     1   101    14   121    14   122 0.98 Protein of unknown function (DUF2528)
Phage_Nu1            PF07471.7    164 seq57_BIOID50577     -            182   4.8e-80  266.6   0.7   1   1     4e-84   5.5e-80  266.4   0.5     1   164     1   164     1   164 0.99 Phage DNA packaging protein Nu1
DUF204               PF02659.10    67 seq59_BIOID50577     -            206   9.1e-39  131.3  23.3   1   2   1.2e-24   1.7e-20   72.7   1.6     1    67    31    99    31    99 0.98 Domain of unknown function DUF
DUF204               PF02659.10    67 seq59_BIOID50577     -            206   9.1e-39  131.3  23.3   2   2   5.6e-22   7.6e-18   64.2   9.2     1    67   133   196   133   196 0.99 Domain of unknown function DUF
Autotransporter      PF03797.14   265 seq64_BIOID50577     -           1165   2.5e-41  141.6  21.4   1   1   5.6e-45   2.5e-41  141.6  14.8     4   259   881  1150   878  1156 0.93 Autotransporter beta-domain
Autotrns_rpt         PF12951.2     32 seq64_BIOID50577     -           1165   1.7e-11   43.5  34.3   1   2   5.5e-14   2.5e-10   39.7   4.2     1    31   479   509   479   510 0.96 Autotransporter-associated beta strand repeat
Autotrns_rpt         PF12951.2     32 seq64_BIOID50577     -           1165   1.7e-11   43.5  34.3   2   2   2.7e-06     0.012   15.1   0.2     2    32   641   671   640   671 0.89 Autotransporter-associated beta strand repeat
Pertactin            PF03212.9    121 seq64_BIOID50577     -           1165   4.3e-07   29.5   3.8   1   1   1.1e-10   5.1e-07   29.3   0.6    34   119   729   818   702   820 0.79 Pertactin
SBP_bac_9            PF01297.12   256 seq65_BIOID50577     -            304   2.3e-67  226.8   0.0   1   1   1.9e-71   2.6e-67  226.6   0.0     1   254    32   295    32   297 0.92 Periplasmic solute binding protein family
Fimbrial             PF00419.15   145 seq66_BIOID50577     -            357   3.2e-25   88.9   6.2   1   1   2.4e-29   3.2e-25   88.9   4.3     2   144   204   355   203   356 0.94 Fimbrial protein
HlyD                 PF00529.15   306 seq68_BIOID50577     -            331   1.2e-26   93.6  14.4   1   1   4.8e-30   1.6e-26   93.2  10.0     1   263    42   292    42   328 0.80 HlyD family secretion protein
HlyD_3               PF13437.1    105 seq68_BIOID50577     -            331   8.7e-15   54.8   0.1   1   1   1.1e-15   3.7e-12   46.4   0.0     1   101   205   313   205   317 0.80 HlyD family secretion protein
HlyD_2               PF12700.2    328 seq68_BIOID50577     -            331   2.3e-14   53.1   0.3   1   1   8.5e-17   2.9e-13   49.5   0.2    10   265    32   322    26   327 0.77 HlyD family secretion protein
Biotin_lipoyl_2      PF13533.1     50 seq68_BIOID50577     -            331   8.8e-12   44.3   0.0   1   1   2.6e-15   8.8e-12   44.3   0.0     1    49    42    90    42    91 0.96 Biotin-lipoyl like
Hydrolase_6          PF13344.1    101 seq69_BIOID50577     -            250   5.2e-23   80.7   0.0   1   1     3e-26     1e-22   79.7   0.0     1   101     6   105     6   105 0.98 Haloacid dehalogenase-like hydrolase
Hydrolase_like       PF13242.1     75 seq69_BIOID50577     -            250   2.4e-19   68.6   0.0   1   1   2.4e-22   8.1e-19   67.0   0.0     2    74   174   246   173   247 0.97 HAD-hyrolase-like
HAD_2                PF13419.1    176 seq69_BIOID50577     -            250   2.8e-10   40.6   0.0   1   1   3.2e-08   0.00011   22.4   0.0   131   176   174   220   136   220 0.90 Haloacid dehalogenase-like hydrolase
Hydrolase            PF00702.21   204 seq69_BIOID50577     -            250   1.7e-09   38.4   0.0   1   1   4.2e-11   1.4e-07   32.1   0.0     1   204     3   214     3   214 0.62 haloacid dehalogenase-like hydrolase
DEDD_Tnp_IS110       PF01548.12   144 seq70_BIOID50577     -            326   4.2e-44  149.5   0.2   1   1   2.4e-47   1.7e-43  147.6   0.1     1   144     7   151     7   151 0.99 Transposase
Transposase_20       PF02371.11    87 seq70_BIOID50577     -            326   1.1e-27   95.7   0.4   1   1     3e-31     2e-27   94.9   0.3     2    85   196   280   195   282 0.96 Transposase IS116/IS110/IS902 family
AICARFT_IMPCHas      PF01808.13   315 seq74_BIOID50577     -            529  1.4e-146  487.4   5.0   1   1  2.5e-150  1.7e-146  487.1   3.5     1   315   137   461   137   461 0.99 AICARFT/IMPCHase bienzyme
MGS                  PF02142.17    95 seq74_BIOID50577     -            529   5.7e-32  109.4   0.0   1   1   1.9e-35   1.3e-31  108.2   0.0     1    95    19   132    19   132 0.99 MGS-like domain
MurB_C               PF02873.11   105 seq75_BIOID50577     -            342   5.3e-42  141.7   0.0   1   1   1.3e-45   9.1e-42  140.9   0.0     1   105   203   330   203   330 0.99 UDP-N-acetylenolpyruvoylglucosamine reductase, C-terminal domain
FAD_binding_4        PF01565.18   139 seq75_BIOID50577     -            342   1.7e-27   95.5   0.0   1   1   8.6e-31   5.9e-27   93.7   0.0     2   138    18   149    17   150 0.91 FAD binding domain
YCII                 PF03795.9     95 seq79_BIOID50577     -            130   3.1e-29  100.8   0.0   1   1   5.4e-33   3.7e-29  100.6   0.0     2    95    34   127    33   127 0.99 YCII-related domain
Peripla_BP_1         PF00532.16   279 seq83_BIOID50577     -            336     2e-72  243.6   0.0   1   1   7.5e-76   2.5e-72  243.2   0.0     1   261    58   311    58   328 0.95 Periplasmic binding proteins and sugar binding domain of LacI family
Peripla_BP_3         PF13377.1    160 seq83_BIOID50577     -            336     1e-17   64.4   2.5   1   1   5.4e-21   1.8e-17   63.6   0.2     2   160   171   331   170   331 0.82 Periplasmic binding protein-like domain
LacI                 PF00356.16    46 seq83_BIOID50577     -            336   1.7e-09   37.0   0.9   1   1   1.7e-12   5.9e-09   35.2   0.1     2    46     3    47     2    47 0.97 Bacterial regulatory proteins, lacI family
GCS2                 PF04107.8    288 seq85_BIOID50577     -            372   5.9e-94  314.2   0.1   1   1   1.2e-97   1.6e-93  312.8   0.0     1   288    14   292    14   292 0.99 Glutamate-cysteine ligase family 2(GCS2)
TnpB_IS66            PF05717.8    108 seq86_BIOID50577     -            115   2.6e-42  142.4   0.0   1   1   2.1e-46   2.9e-42  142.3   0.0     2   104     7   107     6   111 0.97 IS66 Orf2 like protein
DDE_Tnp_ISL3         PF01610.12   248 seq87_BIOID50577     -            291   1.2e-15   57.6   0.1   1   1   1.6e-19   2.2e-15   56.7   0.0   122   248   166   286   137   286 0.86 Transposase
Sugar_tr             PF00083.19   451 seq88_BIOID50577     -            432   2.5e-39  135.0  36.5   1   2   1.3e-31   5.8e-28   97.5   6.3     3   194    24   221    22   223 0.90 Sugar (and other) transporter
Sugar_tr             PF00083.19   451 seq88_BIOID50577     -            432   2.5e-39  135.0  36.5   2   2   4.2e-16   1.9e-12   46.4  12.4   225   433   223   421   214   431 0.70 Sugar (and other) transporter
MFS_1                PF07690.11   354 seq88_BIOID50577     -            432   4.3e-31  107.8  59.6   1   1   1.3e-30   5.7e-27   94.2  23.6    31   347    62   382    28   390 0.77 Major Facilitator Superfamily
MFS_2                PF13347.1    427 seq88_BIOID50577     -            432     4e-07   28.6  23.0   1   1   8.7e-11     4e-07   28.6  16.0    53   335    75   357    39   368 0.72 MFS/sugar transport protein
RHS_repeat           PF05593.9     38 seq89_BIOID50577     -            802   2.9e-39  132.3  57.2   1   5   3.6e-10     5e-06   26.4   0.4     1    37    51    87    51    88 0.97 RHS Repeat
RHS_repeat           PF05593.9     38 seq89_BIOID50577     -            802   2.9e-39  132.3  57.2   2   5   1.1e-08   0.00014   21.7   0.4     5    34   119   148   119   152 0.93 RHS Repeat
RHS_repeat           PF05593.9     38 seq89_BIOID50577     -            802   2.9e-39  132.3  57.2   3   5   5.4e-10   7.4e-06   25.8   0.0     2    36   158   191   157   192 0.92 RHS Repeat
RHS_repeat           PF05593.9     38 seq89_BIOID50577     -            802   2.9e-39  132.3  57.2   4   5   8.7e-09   0.00012   22.0   1.8     1    34   177   210   177   220 0.90 RHS Repeat
RHS_repeat           PF05593.9     38 seq89_BIOID50577     -            802   2.9e-39  132.3  57.2   5   5   2.3e-08   0.00032   20.6   0.4     1    30   441   470   441   472 0.83 RHS Repeat
Lambda_Bor           PF06291.6     97 seq93_BIOID50577     -             97   1.9e-56  187.7   3.3   1   1   1.6e-60   2.1e-56  187.6   2.3     1    97     1    97     1    97 1.00 Bor protein
Caudo_TAP            PF02413.12   130 seq95_BIOID50577     -            200   9.5e-28   96.8   2.0   1   1     1e-31   1.4e-27   96.3   1.4     1   130    78   199    78   199 0.96 Caudovirales tail fibre assembly protein
Glyco_hydro_4        PF02056.11   183 seq96_BIOID50577     -            450   2.7e-77  258.1   0.0   1   1   5.7e-81   3.9e-77  257.5   0.0     1   182     6   187     6   188 0.99 Family 4 glycosyl hydrolase
Glyco_hydro_4C       PF11975.3    232 seq96_BIOID50577     -            450   1.2e-71  241.1   0.0   1   1   2.2e-75   1.5e-71  240.7   0.0     1   232   192   415   192   415 0.99 Family 4 glycosyl hydrolase C-terminal domain
CsgG                 PF03783.9    209 seq98_BIOID50577     -            277   9.6e-67  223.9   0.0   1   1   8.2e-71   1.1e-66  223.7   0.0     2   208    41   255    40   256 0.98 Curli production assembly/transport component CsgG
Lambda_CIII          PF02061.11    45 seq102_BIOID50577    -             54   9.1e-31  105.4   0.1   1   1   7.8e-35   1.1e-30  105.2   0.1     1    45     1    43     1    43 1.00 Lambda Phage CIII
Lambda_Kil           PF06301.6     43 seq103_BIOID50577    -             89   2.5e-29  100.2   1.3   1   1   2.4e-33   3.3e-29   99.9   0.9     1    43    43    85    43    85 0.99 Bacteriophage lambda Kil protein
DUF2542              PF10808.3     79 seq104_BIOID50577    -             79     5e-46  154.7   5.7   1   1     4e-50   5.5e-46  154.6   3.9     1    79     1    79     1    79 1.00 Protein of unknown function (DUF2542)
Terminase_GpA        PF05876.7    557 seq106_BIOID50577    -            656  3.6e-181  603.1   0.0   1   1  3.3e-185  4.5e-181  602.8   0.0     1   547    53   615    53   623 0.98 Phage terminase large subunit (GpA)
HTS                  PF04204.11   298 seq110_BIOID50577    -            309  2.3e-131  436.7   0.0   1   1  1.9e-135  2.6e-131  436.6   0.0     1   298     2   299     2   299 1.00 Homoserine O-succinyltransferase
ESPR                 PF13018.1     24 seq112_BIOID50577    -            290     2e-07   30.2   0.1   1   1     4e-11   5.5e-07   28.8   0.1     2    24     6    28     6    28 0.96 Extended Signal Peptide of Type V secretion system
HTH_20               PF12840.2     61 seq115_BIOID50577    -             98   2.4e-16   59.1   0.0   1   1   7.5e-20   3.4e-16   58.6   0.0     3    61     6    69     4    69 0.93 Helix-turn-helix domain
HTH_5                PF01022.15    47 seq115_BIOID50577    -             98   1.4e-07   30.9   1.2   1   1   7.3e-11   3.3e-07   29.7   0.0     1    46    15    63    15    64 0.94 Bacterial regulatory protein, arsR family
HTH_IclR             PF09339.5     52 seq115_BIOID50577    -             98   8.5e-07   28.3   0.2   1   1   3.7e-10   1.7e-06   27.4   0.0    13    51    27    65    23    66 0.93 IclR helix-turn-helix domain
HTH_36               PF13730.1     55 seq117_BIOID50577    -            286     4e-07   29.9   0.0   1   1   5.1e-11     7e-07   29.1   0.0     2    55    21    78    20    78 0.91 Helix-turn-helix domain
GST_N_3              PF13417.1     75 seq118_BIOID50577    -            202   5.7e-16   58.4   0.0   1   1   2.7e-19   9.2e-16   57.7   0.0     1    68     3    71     3    78 0.95 Glutathione S-transferase, N-terminal domain
GST_N_2              PF13409.1     70 seq118_BIOID50577    -            202   2.2e-10   40.2   0.0   1   1   1.1e-13   3.8e-10   39.5   0.0     2    68     9    71     8    72 0.92 Glutathione S-transferase, N-terminal domain
GST_C                PF00043.20    95 seq118_BIOID50577    -            202   1.3e-09   37.8   0.0   1   1   5.1e-13   1.7e-09   37.3   0.0     2    95    97   192    96   192 0.96 Glutathione S-transferase, C-terminal domain
GST_N                PF02798.15    76 seq118_BIOID50577    -            202   1.4e-06   28.3   0.0   1   1     1e-09   3.5e-06   26.9   0.0    11    75    11    71     2    71 0.87 Glutathione S-transferase, N-terminal domain
DDE_Tnp_IS66         PF03050.9    271 seq120_BIOID50577    -            341   8.4e-49  166.0   1.1   1   1     3e-52   1.4e-48  165.4   0.0     1   135   175   320   175   333 0.97 Transposase IS66 family
HTH_Tnp_IS66         PF13005.2     59 seq120_BIOID50577    -            341   3.7e-18   64.9   0.8   1   1   1.3e-21   6.1e-18   64.2   0.6     3    59   115   169   113   169 0.95 putative Helix-turn-helix domain of transposase IS66
LZ_Tnp_IS66          PF13007.2     78 seq120_BIOID50577    -            341   3.1e-13   50.0   2.6   1   1   1.8e-16   8.1e-13   48.7   1.8     1    77    38   110    38   111 0.82 Transposase C of IS166 homeodomain
Caudo_TAP            PF02413.12   130 seq125_BIOID50577    -            191   2.5e-37  127.8   0.5   1   1   2.3e-41   3.2e-37  127.4   0.4     1   129    72   191    72   191 0.98 Caudovirales tail fibre assembly protein
Gam                  PF06064.6     98 seq127_BIOID50577    -             98   5.5e-63  209.0   5.4   1   1   4.4e-67     6e-63  208.9   3.8     1    98     1    98     1    98 0.99 Host-nuclease inhibitor protein Gam
Fer2                 PF00111.22    78 seq130_BIOID50577    -             84   9.2e-11   41.2   2.6   1   1   7.5e-15     1e-10   41.0   1.8     7    78    10    77     4    77 0.83 2Fe-2S iron-sulfur cluster binding domain
TrkA_N               PF02254.13   116 seq133_BIOID50577    -            423   8.1e-21   74.0   0.2   1   1   1.8e-24   1.2e-20   73.4   0.2     1   116   252   371   252   371 0.93 TrkA-N domain
Ion_trans_2          PF07885.11    79 seq133_BIOID50577    -            423   5.5e-15   54.7   7.5   1   1   8.1e-19   5.5e-15   54.7   5.2     2    74   155   227   154   232 0.89 Ion channel
IlvN                 PF07991.7    165 seq135_BIOID50577    -            491   6.6e-61  204.3   0.2   1   1   1.6e-64   1.1e-60  203.6   0.1     2   165    35   204    34   204 0.98 Acetohydroxy acid isomeroreductase, catalytic domain
IlvC                 PF01450.14   145 seq135_BIOID50577    -            491     4e-56  188.8   0.1   1   2   3.3e-21   2.3e-17   63.1   0.0     1   128   210   337   210   345 0.91 Acetohydroxy acid isomeroreductase, catalytic domain
IlvC                 PF01450.14   145 seq135_BIOID50577    -            491     4e-56  188.8   0.1   2   2   7.7e-40   5.3e-36  123.6   0.0    15   145   359   485   349   485 0.93 Acetohydroxy acid isomeroreductase, catalytic domain
HTH_Tnp_1            PF01527.15    76 seq136_BIOID50577    -            108   4.1e-11   42.5   1.0   1   1   1.2e-14   1.7e-10   40.6   0.7     1    74     1    87     1    88 0.85 Transposase
DUF2813              PF11398.3    373 seq137_BIOID50577    -            552  6.4e-154  512.4   0.0   1   1    2e-157  8.9e-154  511.9   0.0     1   373     1   375     1   375 0.99 Protein of unknown function (DUF2813)
DEAD                 PF00270.24   173 seq138_BIOID50577    -            756   7.3e-19   67.7   0.0   1   1   5.3e-22   2.4e-18   66.0   0.0     4   168   227   386   224   391 0.83 DEAD/DEAH box helicase
Helicase_C           PF00271.26    78 seq138_BIOID50577    -            756   6.6e-11   41.8   0.0   1   1   1.8e-11   8.2e-08   31.8   0.0     8    78   529   613   524   613 0.79 Helicase conserved C-terminal domain
ResIII               PF04851.10   184 seq138_BIOID50577    -            756   3.6e-10   39.8   0.0   1   1   2.1e-13   9.7e-10   38.4   0.0     3   182   222   383   220   385 0.79 Type III restriction enzyme, res subunit
AHS1                 PF02682.11   202 seq142_BIOID50577    -            294   1.1e-44  152.2   0.0   1   1   9.8e-49   1.3e-44  151.9   0.0     2   196     7   222     6   227 0.96 Allophanate hydrolase subunit 1
Cys_Met_Meta_PP      PF01053.15   386 seq143_BIOID50577    -            434  8.3e-140  465.3   0.0   1   1  2.1e-143  9.7e-140  465.1   0.0     1   385    54   428    54   429 0.99 Cys/Met metabolism PLP-dependent enzyme
Aminotran_1_2        PF00155.16   363 seq143_BIOID50577    -            434   1.1e-07   31.0   0.0   1   1   3.6e-11   1.7e-07   30.4   0.0    49   192   105   226    91   259 0.84 Aminotransferase class I and II
Aminotran_5          PF00266.14   371 seq143_BIOID50577    -            434   0.00011   20.9   0.0   1   1   3.8e-08   0.00018   20.2   0.0    68   201   121   246    92   262 0.84 Aminotransferase class-V
ABC_tran             PF00005.22   118 seq144_BIOID50577    -            275   3.8e-19   69.0   0.0   1   1   8.4e-23   5.7e-19   68.5   0.0     1   117    47   170    47   171 0.86 ABC transporter
AAA_21               PF13304.1    303 seq144_BIOID50577    -            275   1.1e-15   58.3   0.0   1   1   1.8e-11   1.2e-07   31.8   0.0   232   298   138   201   108   203 0.85 AAA domain
DJ-1_PfpI            PF01965.19   147 seq147_BIOID50577    -            220   5.9e-23   80.8   0.2   1   1   5.9e-27     8e-23   80.4   0.1     1   145    48   204    48   206 0.85 DJ-1/PfpI family
Pyr_redox_2          PF07992.9    200 seq149_BIOID50577    -            412   3.7e-16   59.4   0.0   1   1     4e-18   4.5e-15   55.9   0.0     1   198   126   384   126   386 0.79 Pyridine nucleotide-disulphide oxidoreductase
Pyr_redox            PF00070.22    80 seq149_BIOID50577    -            412   7.9e-14   51.6   0.9   1   1     3e-10   3.5e-07   30.4   0.0     2    76   256   328   255   332 0.77 Pyridine nucleotide-disulphide oxidoreductase
NAD_binding_8        PF13450.1     68 seq149_BIOID50577    -            412   3.4e-09   36.4   0.0   1   1   7.6e-12   8.6e-09   35.1   0.0     1    37   129   165   129   185 0.91 NAD(P)-binding Rossmann-like domain
HI0933_like          PF03486.9    409 seq149_BIOID50577    -            412   1.5e-06   26.8   0.3   1   1   1.2e-08   1.4e-05   23.6   0.0     2    36   126   160   125   164 0.94 HI0933-like protein
FAD_binding_3        PF01494.14   356 seq149_BIOID50577    -            412   2.2e-05   23.5   0.3   1   1     1e-07   0.00012   21.2   0.0     3    34   126   157   125   170 0.93 FAD binding domain
Thi4                 PF01946.12   230 seq149_BIOID50577    -            412     5e-05   22.4   0.1   1   1     1e-07   0.00012   21.1   0.0    20    59   127   166   121   217 0.90 Thi4 family
Packaging_FI         PF14000.1    125 seq154_BIOID50577    -            131   1.2e-41  141.7   4.1   1   1   9.7e-46   1.3e-41  141.5   2.9     1   125     2   128     2   128 0.97 DNA packaging protein FI
Ribosomal_S16        PF00886.14    62 seq155_BIOID50577    -             82     6e-26   89.8   0.1   1   1   5.2e-30   7.1e-26   89.5   0.0     1    62     8    68     8    68 0.96 Ribosomal protein S16
RecT                 PF03837.9    199 seq156_BIOID50577    -            261   1.1e-28   99.8   0.0   1   1   1.6e-30   2.2e-26   92.2   0.0     5   195    24   182    22   190 0.91 RecT family
ABC_tran             PF00005.22   118 seq159_BIOID50577    -            583   4.8e-38  130.0   0.0   1   2   2.9e-21     8e-18   64.8   0.0     1   116    52   170    52   172 0.92 ABC transporter
ABC_tran             PF00005.22   118 seq159_BIOID50577    -            583   4.8e-38  130.0   0.0   2   2   9.1e-21   2.5e-17   63.2   0.0     1   118   374   494   374   494 0.90 ABC transporter
AAA_21               PF13304.1    303 seq159_BIOID50577    -            583   1.7e-24   87.2   0.1   1   2   1.9e-11   5.2e-08   33.0   0.0     1   285    40   189    40   197 0.88 AAA domain
AAA_21               PF13304.1    303 seq159_BIOID50577    -            583   1.7e-24   87.2   0.1   2   2   9.5e-11   2.6e-07   30.7   0.0   236   297   465   523   462   523 0.96 AAA domain
DUF1040              PF06288.8     86 seq160_BIOID50577    -             89   1.6e-46  156.3   0.5   1   1   1.3e-50   1.8e-46  156.2   0.3     1    86     1    86     1    86 1.00 Protein of unknown function (DUF1040)
Asn_synthase         PF00733.16   255 seq164_BIOID50577    -            554   1.1e-76  257.5   0.1   1   1   9.3e-80   2.5e-76  256.4   0.0     1   255   211   450   211   450 0.99 Asparagine synthase
GATase_7             PF13537.1    124 seq164_BIOID50577    -            554   3.5e-42  142.9   0.0   1   1   2.7e-45   7.4e-42  141.9   0.0     1   123    48   166    48   167 0.96 Glutamine amidotransferase domain
GATase_6             PF13522.1    133 seq164_BIOID50577    -            554   4.8e-37  126.7   0.0   1   1     5e-40   1.4e-36  125.3   0.0     1   133    33   161    33   161 0.98 Glutamine amidotransferase domain
DUF3700              PF12481.3    228 seq164_BIOID50577    -            554   5.9e-11   41.8   0.0   1   1     4e-14   1.1e-10   41.0   0.0    83   204    76   193    59   204 0.80 Aluminium induced protein
DUF1435              PF07256.7     78 seq165_BIOID50577    -             91   7.7e-39  131.4   8.6   1   1   6.8e-43   9.3e-39  131.1   6.0     1    78    14    91    14    91 0.99 Protein of unknown function (DUF1435)
PhnJ                 PF06007.6    279 seq166_BIOID50577    -            281  1.8e-155  515.6   0.1   1   1  1.5e-159    2e-155  515.4   0.0     3   277     5   279     3   281 0.99 Phosphonate metabolism protein PhnJ
PTS_EIIC             PF02378.13   321 seq167_BIOID50577    -            648   3.3e-71  239.6  32.6   1   1   7.3e-75   3.3e-71  239.6  22.6     2   321    12   300    11   300 0.94 Phosphotransferase system, EIIC
PTS_EIIA_1           PF00358.15   133 seq167_BIOID50577    -            648   1.6e-52  176.4   0.6   1   1   5.5e-56   2.5e-52  175.8   0.4     4   131   499   626   496   628 0.98 phosphoenolpyruvate-dependent sugar phosphotransferase system, EIIA 1
PTS_EIIB             PF00367.15    35 seq167_BIOID50577    -            648   1.2e-12   46.6   0.9   1   1   5.3e-16   2.4e-12   45.7   0.7     1    35   393   427   393   427 0.97 phosphotransferase system, EIIB
BPL_LplA_LipB        PF03099.14   125 seq169_BIOID50577    -            321   5.1e-21   74.8   0.0   1   1   1.7e-24   7.6e-21   74.2   0.0     4   125    86   208    83   208 0.89 Biotin/lipoate A/B protein ligase family
HTH_11               PF08279.7     55 seq169_BIOID50577    -            321   8.4e-13   47.6   0.0   1   1   4.4e-16     2e-12   46.4   0.0     4    54     9    58     8    59 0.92 HTH domain
BPL_C                PF02237.12    48 seq169_BIOID50577    -            321   1.6e-11   43.5   0.2   1   1   8.9e-15   4.1e-11   42.2   0.1     1    48   271   317   271   317 0.97 Biotin protein ligase C terminal domain
rve                  PF00665.21   120 seq172_BIOID50577    -            295   1.6e-25   89.4   0.0   1   1   1.5e-28     4e-25   88.1   0.0     2   119   125   239   124   240 0.97 Integrase core domain
HTH_21               PF13276.1     60 seq172_BIOID50577    -            295   3.3e-16   58.9   2.8   1   1   3.2e-19   8.8e-16   57.5   2.0     2    60    46   103    44   103 0.94 HTH-like domain
rve_3                PF13683.1     67 seq172_BIOID50577    -            295   2.5e-11   42.8   0.1   1   1     2e-14   5.4e-11   41.7   0.0     6    67   216   277   211   277 0.93 Integrase core domain
DDE_Tnp_IS240        PF13610.1    140 seq172_BIOID50577    -            295   1.4e-06   28.2   0.0   1   1   8.1e-10   2.2e-06   27.5   0.0     2   137   130   267   129   269 0.92 DDE domain
rve_2                PF13333.1     52 seq172_BIOID50577    -            295   7.8e-06   25.7   0.0   1   1   6.1e-09   1.7e-05   24.6   0.0     1    46   230   279   230   284 0.85 Integrase core domain
Fimbrial             PF00419.15   145 seq173_BIOID50577    -            178   3.4e-13   49.9   0.0   1   1   2.9e-17     4e-13   49.6   0.0     1   144    24   177    24   178 0.88 Fimbrial protein
Melibiase            PF02065.13   394 seq174_BIOID50577    -            708  3.9e-155  516.3   0.0   1   1  3.5e-159  4.8e-155  515.9   0.0     3   393   255   642   253   643 0.99 Melibiase
SelA                 PF03841.8    367 seq176_BIOID50577    -            463  1.6e-176  586.4   0.0   1   1  2.7e-180  1.8e-176  586.1   0.0     1   366    83   451    83   452 0.99 L-seryl-tRNA selenium transferase
Se-cys_synth_N       PF12390.3     40 seq176_BIOID50577    -            463   2.8e-10   40.0   0.5   1   1   4.1e-14   2.8e-10   40.0   0.4     1    40     9    48     9    48 0.99 Selenocysteine synthase N terminal
RimM                 PF01782.13    84 seq177_BIOID50577    -            183   8.8e-28   95.9   0.0   1   1     2e-31   1.3e-27   95.3   0.0     2    84    17    98    16    98 0.98 RimM N-terminal domain
PRC                  PF05239.11    79 seq177_BIOID50577    -            183   8.9e-10   38.1   0.7   1   1   2.1e-13   1.4e-09   37.5   0.5     2    73   105   178   104   182 0.89 PRC-barrel domain
TrbI_Ftype           PF09677.5    111 seq178_BIOID50577    -            128     6e-52  174.0   0.5   1   1   5.2e-56   7.1e-52  173.8   0.4     1   111    15   125    15   125 0.99 Type-F conjugative transfer system protein (TrbI_Ftype)
DUF1158              PF06643.6     82 seq181_BIOID50577    -             82   1.7e-48  162.7   9.5   1   1   1.3e-52   1.8e-48  162.6   6.6     1    82     1    82     1    82 0.99 Protein of unknown function (DUF1158)
PBP_like_2           PF12849.2    281 seq182_BIOID50577    -            346   9.1e-56  189.2   7.2   1   1   1.8e-59   1.2e-55  188.8   5.0    10   278    27   306     8   308 0.91 PBP superfamily domain
PBP_like             PF12727.2    193 seq182_BIOID50577    -            346   1.6e-10   40.1   0.0   1   1   5.2e-14   3.6e-10   39.0   0.0     3   168    47   236    45   302 0.76 PBP superfamily domain
APH                  PF01636.18   239 seq183_BIOID50577    -            328   2.2e-41  142.0   2.0   1   1   5.1e-45   3.5e-41  141.4   1.4     2   232    31   259    30   269 0.84 Phosphotransferase enzyme family
EcKinase             PF02958.15   293 seq183_BIOID50577    -            328   7.2e-05   21.9   0.0   1   1   1.9e-08   0.00013   21.1   0.0   197   280   176   252   149   257 0.79 Ecdysteroid kinase
Autotransporter      PF03797.14   265 seq185_BIOID50577    -            743   3.1e-49  167.6  17.3   1   1   4.5e-53   3.1e-49  167.6  12.0     2   265   443   727   442   727 0.98 Autotransporter beta-domain
Pertactin            PF03212.9    121 seq185_BIOID50577    -            743   1.2e-11   44.3   1.1   1   1   1.7e-15   1.2e-11   44.3   0.8     8   120   285   405   279   406 0.80 Pertactin
Phage_attach         PF05354.6    117 seq186_BIOID50577    -            117   2.5e-62  207.5   0.1   1   1     4e-66   2.7e-62  207.3   0.1     1   117     1   117     1   117 1.00 Phage Head-Tail Attachment
Gifsy-2              PF13856.1     95 seq186_BIOID50577    -            117   1.5e-29  101.8   0.0   1   1   2.5e-33   1.7e-29  101.6   0.0     1    95     4   105     4   105 0.99 ATP-binding sugar transporter from pro-phage
HEAT_2               PF13646.1     88 seq194_BIOID50577    -            285   2.9e-26   91.4   0.2   1   2   7.8e-10   2.7e-06   27.4   0.0     3    86    32   119    31   121 0.94 HEAT repeats
HEAT_2               PF13646.1     88 seq194_BIOID50577    -            285   2.9e-26   91.4   0.2   2   2   4.6e-11   1.6e-07   31.4   0.0    11    56   144   189   135   196 0.91 HEAT repeats
HEAT                 PF02985.17    31 seq194_BIOID50577    -            285     6e-16   56.9   1.5   1   1   2.5e-07   0.00086   19.0   0.0     2    24   166   188   165   189 0.95 HEAT repeat
HEAT_PBS             PF03130.11    27 seq194_BIOID50577    -            285   1.4e-05   24.9   0.9   1   1   4.5e-06     0.015   15.5   0.0     1    27   149   175   149   175 0.98 PBS lyase HEAT-like repeat
PulS_OutS            PF09691.5    109 seq196_BIOID50577    -            115   2.5e-08   33.7   0.0   1   1   2.2e-12     3e-08   33.5   0.0    21   102    26   106    14   113 0.89 Bacterial chaperone lipoprotein (PulS_OutS)
HTH_Tnp_1            PF01527.15    76 seq197_BIOID50577    -             61   9.1e-08   31.8   0.1   1   1   3.4e-11   4.6e-07   29.5   0.1     1    48     1    55     1    60 0.86 Transposase
HTH_3                PF01381.17    55 seq198_BIOID50577    -            139   1.2e-09   37.7   0.8   1   1   3.1e-13   2.1e-09   36.9   0.0    11    55    29    73    15    73 0.92 Helix-turn-helix
HTH_19               PF12844.2     64 seq198_BIOID50577    -            139   4.6e-08   32.8   0.0   1   1   1.3e-11   8.7e-08   31.9   0.0     2    62    13    77    12    79 0.94 Helix-turn-helix domain
Transgly             PF00912.17   178 seq199_BIOID50577    -            242   2.9e-54  182.9   0.0   1   1   2.7e-58   3.7e-54  182.6   0.0     9   178    59   228    50   228 0.96 Transglycosylase
YdjC                 PF04794.7    261 seq201_BIOID50577    -            252   5.6e-71  238.9   0.0   1   1   4.6e-75   6.3e-71  238.7   0.0     2   260     4   241     3   242 0.92 YdjC-like protein
PerC                 PF06069.6     90 seq204_BIOID50577    -            103     2e-10   40.4   1.0   1   1     2e-14   2.7e-10   40.0   0.7     5    59    39    93    35    96 0.94 PerC transcriptional activator
Malate_synthase      PF01274.17   523 seq205_BIOID50577    -            539  1.9e-214  712.4   0.0   1   1  1.5e-218  2.1e-214  712.2   0.0     3   522    19   538    17   539 0.99 Malate synthase
DUF419               PF04237.8     92 seq206_BIOID50577    -            122   1.9e-26   92.1   0.0   1   1   1.7e-30   2.3e-26   91.8   0.0     1    92    14   107    14   107 0.97 Protein of unknown function (DUF419)
UPF0253              PF06786.7     66 seq207_BIOID50577    -             72   1.7e-34  117.6   1.8   1   1   1.4e-38   1.9e-34  117.4   1.3     2    66     8    72     7    72 0.98 Uncharacterised protein family (UPF0253)
Phage_min_tail       PF05939.8    109 seq208_BIOID50577    -            109   4.4e-38  129.4   0.0   1   1   3.5e-42   4.8e-38  129.3   0.0     1   109     1   109     1   109 0.99 Phage minor tail protein
GARS_A               PF01071.14   194 seq209_BIOID50577    -            429   6.6e-87  289.9   0.1   1   1   4.7e-90   9.1e-87  289.5   0.1     1   194   103   296   103   296 0.99 Phosphoribosylglycinamide synthetase, ATP-grasp (A) domain
GARS_N               PF02844.10   100 seq209_BIOID50577    -            429     4e-38  129.7   0.1   1   1   3.9e-41   7.7e-38  128.8   0.1     1   100     1   102     1   102 0.95 Phosphoribosylglycinamide synthetase, N domain
GARS_C               PF02843.11    93 seq209_BIOID50577    -            429     4e-30  103.7   0.1   1   1   1.3e-32   2.5e-29  101.1   0.0     1    92   330   423   330   424 0.94 Phosphoribosylglycinamide synthetase, C domain
ATP-grasp_4          PF13535.1    184 seq209_BIOID50577    -            429   6.4e-15   55.2   0.0   1   1   6.9e-18   1.4e-14   54.2   0.0     5   180   105   292   103   293 0.78 ATP-grasp domain
ATP-grasp_3          PF02655.9    161 seq209_BIOID50577    -            429   1.6e-07   31.2   0.0   1   1   1.3e-10   2.6e-07   30.5   0.0     3   158   104   291   103   294 0.77 ATP-grasp domain
CPSase_L_D2          PF02786.12   211 seq209_BIOID50577    -            429   8.5e-06   25.0   0.0   1   1   9.8e-09   1.9e-05   23.9   0.0     6   179   109   290   104   294 0.69 Carbamoyl-phosphate synthase L chain, ATP binding domain
ATP-grasp            PF02222.17   172 seq209_BIOID50577    -            429   8.3e-05   21.8   0.0   1   1   6.7e-08   0.00013   21.2   0.0     2    83   113   200   112   223 0.84 ATP-grasp domain
TraW_N               PF12477.3     31 seq211_BIOID50577    -            210   3.4e-10   39.4   0.4   1   1   3.6e-14     5e-10   38.9   0.3     1    30     1    30     1    31 0.97 Sex factor F TraW protein N terminal
Phage_integrase      PF00589.17   173 seq213_BIOID50577    -            200     8e-49  165.5   0.0   1   1   6.6e-53   9.1e-49  165.3   0.0     1   171    11   181    11   183 0.98 Phage integrase family
Transposase_mut      PF00872.13   381 seq215_BIOID50577    -            256   3.5e-76  256.1   0.1   1   1   5.9e-80   4.1e-76  255.9   0.1   101   352    10   255     3   256 0.97 Transposase, Mutator family
MULE                 PF10551.4     93 seq215_BIOID50577    -            256   4.9e-10   39.3   0.0   1   1   1.5e-13     1e-09   38.2   0.0    16    91    94   169    79   171 0.83 MULE transposase domain
ABC-3                PF00950.12   258 seq216_BIOID50577    -            285   2.3e-81  272.7  25.9   1   1   3.8e-85   2.6e-81  272.5  18.0     1   257     9   264     9   265 0.99 ABC 3 transport family
FecCD                PF01032.13   311 seq216_BIOID50577    -            285   1.1e-09   37.4  27.8   1   1   2.5e-13   1.7e-09   36.8  18.6   102   287    64   244    20   265 0.81 FecCD transport family
Minor_tail_Z         PF06763.6    189 seq217_BIOID50577    -            192   6.2e-91  303.0  15.6   1   1   5.1e-95   6.9e-91  302.9  10.8     1   189     3   192     3   192 1.00 Prophage minor tail protein Z (GPZ)
AHS2                 PF02626.10   272 seq219_BIOID50577    -            328   3.1e-87  292.1   0.0   1   1   2.6e-91   3.5e-87  292.0   0.0     1   272    24   306    24   306 0.99 Allophanate hydrolase subunit 2
YqaJ                 PF09588.5    152 seq220_BIOID50577    -            226     8e-26   90.7   0.0   1   1     1e-29   1.4e-25   89.9   0.0     2   150    24   166    23   168 0.85 YqaJ-like viral recombinase domain
Fimbrial             PF00419.15   145 seq221_BIOID50577    -            173   6.9e-19   68.3   8.9   1   1   5.7e-23   7.8e-19   68.2   6.2     2   144    29   172    28   173 0.88 Fimbrial protein
DDE_Tnp_1_assoc      PF13808.1     90 seq222_BIOID50577    -             63   2.3e-21   75.1   0.0   1   1   1.9e-25   2.6e-21   74.9   0.0    18    75     2    59     1    62 0.97 DDE_Tnp_1-associated
FCD                  PF07729.7    125 seq223_BIOID50577    -            230   1.6e-19   70.3   1.7   1   1   3.4e-23   1.6e-19   70.3   1.2     3   124   108   226   105   227 0.94 FCD domain
GntR                 PF00392.16    64 seq223_BIOID50577    -            230   2.2e-19   68.5   0.5   1   1   9.5e-23   4.3e-19   67.5   0.3     5    64    18    77    14    77 0.97 Bacterial regulatory proteins, gntR family
CobU                 PF02283.11   167 seq224_BIOID50577    -            181   1.2e-62  210.0   0.2   1   1     1e-66   1.4e-62  209.8   0.1     1   167     3   180     3   180 0.97 Cobinamide kinase / cobinamide phosphate guanyltransferase
tRNA_m1G_MT          PF01746.16   186 seq226_BIOID50577    -            255   4.9e-60  202.2   0.0   1   1   4.3e-64   5.8e-60  201.9   0.0     2   186    23   221    22   221 0.98 tRNA (Guanine-1)-methyltransferase
ROF                  PF07073.7     80 seq228_BIOID50577    -             86   5.8e-25   86.9   0.1   1   1   4.8e-29   6.5e-25   86.8   0.0     1    80     9    83     9    83 0.97 Modulator of Rho-dependent transcription termination (ROF)
LexA_DNA_bind        PF01726.11    65 seq232_BIOID50577    -            119   2.1e-19   68.7   0.0   1   1     2e-23   2.8e-19   68.3   0.0     1    65    12    76    12    76 0.99 LexA DNA binding domain
Dus                  PF01207.12   310 seq233_BIOID50577    -            315     1e-96  323.3   0.0   1   1  8.9e-101   1.2e-96  323.0   0.0     2   296     5   295     4   308 0.92 Dihydrouridine synthase (Dus)
ABC_tran             PF00005.22   118 seq234_BIOID50577    -            252   1.2e-21   77.1   0.0   1   1   3.7e-25   1.7e-21   76.6   0.0     1   117    45   173    45   174 0.86 ABC transporter
oligo_HPY            PF08352.7     64 seq234_BIOID50577    -            252   2.6e-06   27.5   0.0   1   1     1e-09   4.6e-06   26.7   0.0     1    26   225   250   225   252 0.94 Oligopeptide/dipeptide transporter, C-terminal region
Spermine_synth       PF01564.12   246 seq237_BIOID50577    -            288     7e-89  296.8   0.1   1   1   1.5e-92     1e-88  296.3   0.1     5   238     6   239     3   247 0.97 Spermine/spermidine synthase
Methyltransf_18      PF12847.2    112 seq237_BIOID50577    -            288   5.4e-07   30.0   0.0   1   1   1.5e-10   1.1e-06   29.1   0.0     3   110    79   191    77   193 0.79 Methyltransferase domain
Phage_tail_L         PF05100.7    206 seq242_BIOID50577    -            221   4.8e-95  316.4   0.2   1   1   4.1e-99   5.6e-95  316.1   0.1     6   206    23   219    18   219 0.98 Phage minor tail protein L
MMR_HSR1             PF01926.18   114 seq244_BIOID50577    -            303   2.6e-13   49.8   0.0   1   1   2.5e-16   8.6e-13   48.1   0.0     2   111    52   163    51   166 0.75 50S ribosome-binding GTPase
DUF258               PF03193.11   161 seq244_BIOID50577    -            303   2.2e-06   26.8   0.0   1   1   1.2e-09   4.2e-06   25.9   0.0    24   102    37   112    17   130 0.69 Protein of unknown function, DUF258
Nitroreductase       PF00881.19   165 seq245_BIOID50577    -            217   3.1e-30  105.0   0.0   1   1   2.6e-34   3.6e-30  104.8   0.0     2   165     8   193     7   193 0.97 Nitroreductase family
DHO_dh               PF01180.16   293 seq248_BIOID50577    -            411   6.5e-35  120.4   0.0   1   1   1.8e-38   8.2e-35  120.0   0.0     2   293     6   304     5   304 0.83 Dihydroorotate dehydrogenase
Dus                  PF01207.12   310 seq248_BIOID50577    -            411   6.3e-08   31.6   0.2   1   1   2.6e-11   1.2e-07   30.8   0.1    44   153    92   198    80   203 0.82 Dihydrouridine synthase (Dus)
DDE_Tnp_1_assoc      PF13808.1     90 seq250_BIOID50577    -            238   2.9e-22   78.0   0.0   1   1     8e-26   5.5e-22   77.1   0.0    23    90     3    70     1    70 0.97 DDE_Tnp_1-associated
DDE_Tnp_1            PF01609.16   211 seq250_BIOID50577    -            238   6.2e-17   61.7   0.1   1   1   1.2e-20   7.9e-17   61.4   0.1     3   125    77   195    75   224 0.86 Transposase DDE domain
Phage_integrase      PF00589.17   173 seq254_BIOID50577    -            246   6.9e-27   94.0   0.1   1   1     7e-31   9.6e-27   93.6   0.0     2   171    44   217    43   219 0.88 Phage integrase family
DDE_Tnp_Tn3          PF01526.12   388 seq255_BIOID50577    -            961  1.7e-141  471.2   0.0   1   1  3.3e-145  2.3e-141  470.8   0.0     1   388   570   956   570   956 0.99 Tn3 transposase DDE domain
DUF4158              PF13700.1    166 seq255_BIOID50577    -            961   5.3e-56  188.5   0.7   1   1   1.5e-59     1e-55  187.6   0.2     2   166     7   170     6   170 0.99 Domain of unknown function (DUF4158)
Homoserine_dh        PF00742.14   179 seq257_BIOID50577    -            810   6.9e-51  172.3   0.0   1   1   2.3e-54   1.1e-50  171.7   0.0     1   178   608   803   608   804 0.99 Homoserine dehydrogenase
AA_kinase            PF00696.23   241 seq257_BIOID50577    -            810   1.8e-42  145.4   0.0   1   1   8.3e-46   3.8e-42  144.3   0.0     2   238    12   284    11   287 0.89 Amino acid kinase family
NAD_binding_3        PF03447.11   117 seq257_BIOID50577    -            810   3.5e-24   85.3   0.0   1   1   1.8e-27   8.4e-24   84.1   0.0     1   116   465   599   465   600 0.98 Homoserine dehydrogenase, NAD binding domain
RusA                 PF05866.6    116 seq259_BIOID50577    -            129   6.9e-21   74.7   0.0   1   1   5.7e-25   7.8e-21   74.5   0.0     1   115     5   120     5   121 0.93 Endodeoxyribonuclease RusA
ADH_zinc_N           PF00107.21   130 seq260_BIOID50577    -            324   5.1e-17   61.5   0.1   1   1   1.9e-20   8.5e-17   60.8   0.0     1   128   158   282   158   284 0.91 Zinc-binding dehydrogenase
ADH_N                PF08240.7    109 seq260_BIOID50577    -            324   3.9e-06   26.4   0.1   1   1   6.4e-09   2.9e-05   23.6   0.0     2    61    28    85    27    92 0.89 Alcohol dehydrogenase GroES-like domain
AlaDh_PNT_C          PF01262.16   168 seq260_BIOID50577    -            324   4.9e-05   22.8   0.2   1   1   2.4e-08   0.00011   21.7   0.1    17    69   142   197   127   210 0.82 Alanine dehydrogenase/PNT, C-terminal domain
Glu_synthase         PF01645.12   368 seq261_BIOID50577    -           1522  1.2e-158  527.7   0.0   1   1  7.4e-162  2.5e-158  526.6   0.0     1   367   829  1192   829  1193 0.99 Conserved region in glutamate synthase
GATase_2             PF00310.16   361 seq261_BIOID50577    -           1522  5.3e-133  443.0   0.0   1   1  2.1e-136    7e-133  442.6   0.0     1   360    48   410    48   411 0.99 Glutamine amidotransferases class-II
Glu_syn_central      PF04898.9    288 seq261_BIOID50577    -           1522  3.6e-113  377.4   0.0   1   1    2e-116  6.7e-113  376.5   0.0     3   287   492   773   490   774 0.99 Glutamate synthase central domain
GXGXG                PF01493.14   202 seq261_BIOID50577    -           1522   6.6e-67  224.3   4.5   1   1   3.4e-70   1.2e-66  223.5   3.1     3   201  1271  1465  1269  1466 0.98 GXGXG motif
TraU                 PF06834.6    280 seq263_BIOID50577    -            330   2.4e-84  282.6   0.7   1   1     2e-88   2.7e-84  282.4   0.5     2   279    29   329    28   330 0.97 TraU protein
Pribosyltran         PF00156.22   125 seq264_BIOID50577    -            178   3.8e-18   65.3   0.1   1   1   3.5e-22   4.8e-18   64.9   0.1     9   124    17   128     7   129 0.91 Phosphoribosyl transferase domain
Phage_tail_U         PF06141.6    133 seq265_BIOID50577    -            131     9e-63  210.0   0.3   1   1   7.3e-67   9.9e-63  209.9   0.2     1   133     1   131     1   131 0.99 Phage minor tail protein U
gpW                  PF02831.10    68 seq267_BIOID50577    -             68   2.2e-33  113.4   2.3   1   1   1.8e-37   2.4e-33  113.3   1.6     1    68     1    68     1    68 0.99 gpW
Fimbrial             PF00419.15   145 seq268_BIOID50577    -            176   5.8e-20   71.8   5.3   1   1     5e-24   6.9e-20   71.6   3.7     1   145    33   176    33   176 0.88 Fimbrial protein
CobS                 PF02654.10   235 seq269_BIOID50577    -            247   4.3e-84  281.6  14.5   1   1   3.6e-88   4.9e-84  281.4  10.1     1   235     5   246     5   246 0.99 Cobalamin-5-phosphate synthase
DSBA                 PF01323.15   193 seq271_BIOID50577    -            208   6.8e-32  110.4   3.3   1   1   7.9e-35   5.4e-31  107.5   2.3     1   192    40   197    40   198 0.95 DSBA-like thioredoxin domain
Thioredoxin_4        PF13462.1    163 seq271_BIOID50577    -            208   4.4e-10   39.7   0.0   1   1   9.2e-14   6.3e-10   39.1   0.0    16   149    40   180    33   191 0.69 Thioredoxin
RHS                  PF03527.9     41 seq273_BIOID50577    -            312   7.7e-21   73.4   1.9   1   1   6.3e-25   8.6e-21   73.3   0.3     1    41    46    86    46    86 0.98 RHS protein
PLDc_2               PF13091.1    126 seq274_BIOID50577    -            486   1.1e-32  112.3   0.0   1   2   5.6e-15   2.5e-11   43.2   0.0     1    94   134   242   134   255 0.90 PLD-like domain
PLDc_2               PF13091.1    126 seq274_BIOID50577    -            486   1.1e-32  112.3   0.0   2   2   3.1e-22   1.4e-18   66.7   0.0     7   113   332   445   326   456 0.88 PLD-like domain
PLDc                 PF00614.17    28 seq274_BIOID50577    -            486   2.2e-15   55.7   0.0   1   2   2.5e-10   1.1e-06   28.0   0.0     2    28   220   246   219   246 0.93 Phospholipase D Active site motif
PLDc                 PF00614.17    28 seq274_BIOID50577    -            486   2.2e-15   55.7   0.0   2   2   1.5e-09   6.9e-06   25.5   0.0     2    28   400   426   399   426 0.95 Phospholipase D Active site motif
PLDc_N               PF13396.1     46 seq274_BIOID50577    -            486   8.2e-06   25.2   6.4   1   1   4.3e-09   1.9e-05   24.0   4.4     2    44    17    59    16    60 0.89 Phospholipase_D-nuclease N-terminal
DUF1317              PF07026.6     60 seq277_BIOID50577    -             60   1.2e-38  130.7   0.0   1   1   9.2e-43   1.3e-38  130.5   0.0     1    60     1    60     1    60 0.99 Protein of unknown function (DUF1317)
BPD_transp_1         PF00528.17   185 seq278_BIOID50577    -            319   1.5e-17   63.5  20.4   1   1   1.1e-21   1.5e-17   63.5  14.2     3   175    95   304    89   314 0.87 Binding-protein-dependent transport system inner membrane component
MFS_1                PF07690.11   354 seq280_BIOID50577    -            475   2.5e-51  174.4  57.2   1   1     2e-50   1.3e-46  158.8  33.6     2   353    17   406    16   407 0.90 Major Facilitator Superfamily
MFS_3                PF05977.8    524 seq280_BIOID50577    -            475   6.1e-07   27.8  26.4   1   1   1.3e-08   9.2e-05   20.6   7.7    30   176    31   172    10   193 0.83 Transmembrane secretion effector
Phage_portal_2       PF05136.8    355 seq282_BIOID50577    -            530  1.6e-107  359.0   0.2   1   1  1.4e-111  1.9e-107  358.7   0.1     1   355    26   398    26   398 0.98 Phage portal protein, lambda family
ABC-3                PF00950.12   258 seq287_BIOID50577    -            285   6.5e-76  254.9  35.0   1   1   1.1e-79   7.5e-76  254.7  24.2     1   257    10   265    10   266 0.99 ABC 3 transport family
FecCD                PF01032.13   311 seq287_BIOID50577    -            285   7.8e-07   28.0  30.3   1   1   1.1e-10   7.8e-07   28.0  21.0    80   306    38   261    28   269 0.81 FecCD transport family
DUF1382              PF07131.6     61 seq288_BIOID50577    -             63   5.5e-40  135.1   0.9   1   1   4.4e-44   6.1e-40  135.0   0.6     1    61     1    61     1    61 0.99 Protein of unknown function (DUF1382)
GTP_EFTU             PF00009.22   188 seq289_BIOID50577    -            614   2.2e-37  128.2   0.0   1   1   1.4e-40   3.8e-37  127.4   0.0     5   184     2   163     1   166 0.95 Elongation factor Tu GTP binding domain
SelB-wing_3          PF09107.6     50 seq289_BIOID50577    -            614   8.4e-20   69.7   0.6   1   1   9.4e-23   2.6e-19   68.2   0.4     1    50   557   606   557   606 0.96 Elongation factor SelB, winged helix
SelB-wing_2          PF09106.6     59 seq289_BIOID50577    -            614   3.3e-19   68.4   1.1   1   1   4.4e-22   1.2e-18   66.6   0.8     1    59   423   480   423   480 0.99 Elongation factor SelB, winged helix
GTP_EFTU_D2          PF03144.20    74 seq289_BIOID50577    -            614   9.1e-09   35.2   0.0   1   1   1.1e-11   2.9e-08   33.5   0.0     1    73   189   256   189   257 0.94 Elongation factor Tu domain 2
MMR_HSR1             PF01926.18   114 seq289_BIOID50577    -            614   1.7e-05   24.6   0.0   1   1   2.4e-08   6.4e-05   22.8   0.0     2   109     3   107     2   132 0.73 50S ribosome-binding GTPase
KilA-N               PF04383.8    111 seq290_BIOID50577    -            280   2.6e-24   84.8   0.0   1   1   2.9e-28     4e-24   84.2   0.0     6   108    19   119    15   122 0.92 KilA-N domain
Ribosomal_L19        PF01245.15   113 seq291_BIOID50577    -            115   8.8e-51  170.3   2.5   1   1   7.2e-55   9.8e-51  170.1   1.8     2   112     3   113     2   114 0.99 Ribosomal protein L19
ABC_tran             PF00005.22   118 seq293_BIOID50577    -            259   8.1e-20   71.2   0.0   1   1   3.2e-23   1.5e-19   70.4   0.0     1   118    81   211    81   211 0.93 ABC transporter
AAA_16               PF13191.1    166 seq293_BIOID50577    -            259     7e-07   29.6   0.1   1   1   2.3e-10     1e-06   29.1   0.1    19    60    64   104    56   250 0.74 AAA ATPase domain
Big_2                PF02368.13    79 seq295_BIOID50577    -            252   2.4e-12   46.4   9.0   1   1   3.5e-16   2.4e-12   46.4   6.2     2    74   167   242   166   247 0.94 Bacterial Ig-like domain (group 2)
ABC2_membrane_3      PF12698.2    344 seq297_BIOID50577    -            377   2.2e-44  151.7  22.3   1   1   7.2e-48   2.5e-44  151.6  15.5     2   344    27   370    26   370 0.88 ABC-2 family transporter protein
ABC2_membrane_2      PF12679.2    277 seq297_BIOID50577    -            377   1.5e-39  135.4  14.8   1   1   5.9e-43     2e-39  134.9  10.3     2   270    13   370    12   375 0.87 ABC-2 family transporter protein
ABC2_membrane        PF01061.19   209 seq297_BIOID50577    -            377   1.6e-23   82.8  36.0   1   1   8.6e-26   2.9e-22   78.7  16.2    47   208   179   341   146   342 0.91 ABC-2 type transporter
ABC2_membrane_4      PF12730.2    232 seq297_BIOID50577    -            377   3.3e-16   59.0  17.3   1   1   1.4e-19   4.9e-16   58.4  12.0     3   229    18   363    17   369 0.74 ABC-2 family transporter protein
DUF1097              PF06496.6    144 seq299_BIOID50577    -            160   3.2e-14   52.8  14.3   1   1   2.6e-18   3.5e-14   52.6   9.9     2   136     7   155     6   160 0.92 Protein of unknown function (DUF1097)
Phage_integrase      PF00589.17   173 seq300_BIOID50577    -            198   1.4e-46  158.1   0.6   1   1   1.2e-50   1.6e-46  158.0   0.4     1   172     5   177     5   178 0.98 Phage integrase family
AdoMet_dc            PF02675.10   106 seq303_BIOID50577    -            264   1.8e-35  120.8   0.0   1   1   3.4e-39   4.7e-35  119.5   0.0    11   106    39   169    32   169 0.98 S-adenosylmethionine decarboxylase
MS_channel           PF00924.13   206 seq305_BIOID50577    -            415   4.4e-74  248.1   0.3   1   1     7e-76   9.6e-72  240.5   0.2     1   205   142   396   142   397 0.99 Mechanosensitive ion channel
PapG_N               PF03627.8    226 seq306_BIOID50577    -            336  1.4e-112  374.5   0.5   1   1  2.6e-116  1.8e-112  374.1   0.4     1   226     1   226     1   226 1.00 PapG carbohydrate binding domain
PapG_C               PF03628.8    108 seq306_BIOID50577    -            336   1.7e-56  188.3   0.1   1   1   3.9e-60   2.7e-56  187.7   0.1     1   108   228   336   228   336 0.99 PapG chaperone-binding domain
Tautomerase          PF01361.16    60 seq307_BIOID50577    -             75   3.6e-14   51.9   0.0   1   1   3.7e-18   5.1e-14   51.5   0.0     1    51     2    53     2    55 0.98 Tautomerase enzyme
DUF3296              PF11726.3    180 seq315_BIOID50577    -            189     5e-56  188.9   0.0   1   1   4.1e-60   5.6e-56  188.8   0.0     1   180    11   188    11   188 0.98 Protein of unknown function (DUF3296)
DNA_III_psi          PF03603.8    128 seq317_BIOID50577    -            137   1.4e-45  154.1   0.1   1   1   1.2e-49   1.6e-45  153.9   0.1     1   128     1   128     1   128 0.99 DNA polymerase III psi subunit
DUF945               PF06097.6    459 seq320_BIOID50577    -            490  7.9e-106  354.4  12.7   1   1  6.9e-110  9.4e-106  354.1   8.8     3   459    18   481    16   481 0.98 Bacterial protein of unknown function (DUF945)
DBI_PRT              PF02277.12   327 seq321_BIOID50577    -            359  1.9e-118  395.1  10.4   1   1  1.6e-122  2.2e-118  395.0   7.2     2   327     8   347     7   347 0.99 Phosphoribosyltransferase
Aldo_ket_red         PF00248.16   283 seq322_BIOID50577    -            267   5.2e-57  192.7   0.6   1   1   4.8e-61   6.6e-57  192.3   0.4     2   281     6   250     5   251 0.95 Aldo/keto reductase family
DUF4329              PF14220.1    124 seq323_BIOID50577    -            472   6.4e-36  123.1   1.2   1   1   2.3e-39     1e-35  122.5   0.9     2   123   334   471   333   472 0.97 Domain of unknown function (DUF4329)
RHS                  PF03527.9     41 seq323_BIOID50577    -            472   9.8e-21   73.1   0.5   1   1   6.2e-24   2.8e-20   71.6   0.3     1    41   221   261   221   261 0.98 RHS protein
RHS_repeat           PF05593.9     38 seq323_BIOID50577    -            472   1.7e-10   40.6  18.6   1   1   6.6e-13     3e-09   36.6   3.1     1    37    17    62    17    63 0.92 RHS Repeat
zf-dskA_traR         PF01258.12    36 seq326_BIOID50577    -             73   4.7e-10   38.9   7.6   1   1   4.5e-14   6.2e-10   38.5   5.3     4    35    33    64    28    65 0.92 Prokaryotic dksA/traR C4-type zinc finger
tRNA-synt_1c         PF00749.16   314 seq329_BIOID50577    -            554  1.6e-124  414.5   0.0   1   1  2.9e-128    2e-124  414.2   0.0     2   313    28   337    27   338 0.99 tRNA synthetases class I (E and Q), catalytic domain
tRNA-synt_1c_C       PF03950.13   174 seq329_BIOID50577    -            554   1.1e-63  213.8   0.0   1   1   3.5e-67   2.4e-63  212.8   0.0     1   174   340   528   340   528 0.97 tRNA synthetases class I (E and Q), anti-codon binding domain
ICL                  PF00463.16   526 seq331_BIOID50577    -            439  3.2e-200  665.6   1.7   1   2  4.6e-118  3.2e-114  381.9   0.0     1   255    12   262    12   264 0.99 Isocitrate lyase family
ICL                  PF00463.16   526 seq331_BIOID50577    -            439  3.2e-200  665.6   1.7   2   2   1.5e-88     1e-84  284.5   1.0   353   526   262   439   260   439 0.98 Isocitrate lyase family
PEP_mutase           PF13714.1    238 seq331_BIOID50577    -            439   4.8e-19   68.4   0.0   1   1   2.3e-22   1.6e-18   66.7   0.0    26   198    86   320    74   352 0.86 Phosphoenolpyruvate phosphomutase
Peripla_BP_3         PF13377.1    160 seq332_BIOID50577    -            343   2.5e-44  150.9   0.0   1   1   1.4e-47   4.9e-44  150.0   0.0     1   160   178   339   178   339 0.95 Periplasmic binding protein-like domain
Peripla_BP_1         PF00532.16   279 seq332_BIOID50577    -            343   2.1e-36  125.4   0.0   1   1   8.3e-40   2.8e-36  125.0   0.0     2   259    70   317    69   335 0.91 Periplasmic binding proteins and sugar binding domain of LacI family
LacI                 PF00356.16    46 seq332_BIOID50577    -            343   1.6e-19   69.0   0.9   1   1     8e-23   2.7e-19   68.3   0.6     1    46    13    58    13    58 0.98 Bacterial regulatory proteins, lacI family
Peripla_BP_4         PF13407.1    258 seq332_BIOID50577    -            343   3.5e-14   52.6   0.0   1   1   5.9e-17     2e-13   50.1   0.0     1   257    72   320    72   321 0.86 Periplasmic binding protein domain
Cro                  PF09048.5     59 seq334_BIOID50577    -             66   6.6e-33  112.0   0.0   1   1   5.4e-37   7.3e-33  111.8   0.0     1    59     1    60     1    60 0.98 Cro
DDE_Tnp_1_assoc      PF13808.1     90 seq336_BIOID50577    -            378   1.8e-33  113.9   0.0   1   1   5.4e-37   3.7e-33  112.9   0.0     1    90     6    95     6    95 0.99 DDE_Tnp_1-associated
DDE_Tnp_1            PF01609.16   211 seq336_BIOID50577    -            378   1.9e-31  109.2   0.3   1   1   4.7e-35   3.2e-31  108.4   0.2     3   211   102   343   100   343 0.93 Transposase DDE domain
LacY_symp            PF01306.14   413 seq338_BIOID50577    -            425  2.1e-205  681.8  33.2   1   1  3.7e-209  2.6e-205  681.6  23.0     2   405     5   408     4   415 0.99 LacY proton/sugar symporter
MFS_1                PF07690.11   354 seq338_BIOID50577    -            425   3.7e-23   81.7  56.0   1   1   8.7e-24   5.9e-20   71.2  34.0     3   306    17   323    15   344 0.81 Major Facilitator Superfamily
Ead_Ea22             PF13935.1    139 seq339_BIOID50577    -            123   2.1e-22   79.8   3.7   1   1   5.9e-25     8e-21   74.7   2.6     1   113     2    79     2   102 0.88 Ead/Ea22-like protein
BPD_transp_1         PF00528.17   185 seq340_BIOID50577    -            296   6.3e-31  107.2  17.5   1   1   4.6e-35   6.3e-31  107.2  12.1     1   175   101   289    97   293 0.95 Binding-protein-dependent transport system inner membrane component
OEP                  PF02321.13   188 seq342_BIOID50577    -            505   3.3e-31  108.2  25.0   1   2   1.9e-22   2.6e-18   66.1   6.6     3   188    96   293    94   293 0.95 Outer membrane efflux protein
OEP                  PF02321.13   188 seq342_BIOID50577    -            505   3.3e-31  108.2  25.0   2   2   5.7e-17   7.7e-13   48.3   5.1     7   188   320   500   314   500 0.92 Outer membrane efflux protein
Amidohydro_4         PF13147.1    304 seq343_BIOID50577    -            378   2.2e-30  106.5   2.5   1   1   9.4e-34   3.2e-30  105.9   1.7     1   304    41   356    41   356 0.84 Amidohydrolase
Amidohydro_3         PF07969.6    404 seq343_BIOID50577    -            378   1.8e-11   43.8   0.9   1   1   1.3e-14   4.4e-11   42.5   0.2   283   404   242   357   198   357 0.74 Amidohydrolase family
Amidohydro_1         PF01979.15   333 seq343_BIOID50577    -            378   2.8e-09   36.9   0.6   1   1   1.2e-10     4e-07   29.8   0.0   227   331   244   357   221   358 0.58 Amidohydrolase family
Amidohydro_5         PF13594.1     68 seq343_BIOID50577    -            378   3.8e-07   29.7   0.1   1   1   3.4e-10   1.1e-06   28.1   0.0     3    68    21    92    20    92 0.72 Amidohydrolase
Phage_lambd_GpG      PF06894.6    127 seq345_BIOID50577    -            140     1e-57  193.0   1.1   1   1   8.7e-62   1.2e-57  192.8   0.7     1   126     1   125     1   126 0.99 Bacteriophage lambda minor tail protein (GpG)
UvrD_C               PF13361.1    319 seq346_BIOID50577    -            690   8.9e-93  311.1   0.0   1   1   3.7e-95   8.4e-92  307.9   0.0     1   318   288   630   288   631 0.97 UvrD-like helicase C-terminal domain
UvrD-helicase        PF00580.16   315 seq346_BIOID50577    -            690   2.2e-74  250.5   0.4   1   1   1.4e-76   3.1e-73  246.6   0.3     1   314    20   282    20   283 0.94 UvrD/REP helicase N-terminal domain
AAA_19               PF13245.1     76 seq346_BIOID50577    -            690   2.2e-13   49.6   0.6   1   1   2.1e-16   4.9e-13   48.5   0.4     8    75    32   104    25   105 0.82 Part of AAA domain
UvrD_C_2             PF13538.1    104 seq346_BIOID50577    -            690   2.2e-10   40.4   0.0   1   1   5.8e-13   1.3e-09   37.9   0.0    54   103   563   626   513   627 0.80 Family description
DUF968               PF06147.6    200 seq347_BIOID50577    -            333   9.6e-79  263.8   0.0   1   1   9.4e-83   1.3e-78  263.4   0.0     2   200   131   328   130   328 0.99 Protein of unknown function (DUF968)
Acetyltransf_1       PF00583.19    83 seq348_BIOID50577    -            148   1.1e-19   70.1   0.0   1   1   1.1e-22   1.6e-19   69.5   0.0     4    82    48   120    45   121 0.92 Acetyltransferase (GNAT) family
FR47                 PF08445.5     86 seq348_BIOID50577    -            148   6.3e-13   48.1   0.1   1   1   5.7e-16   8.6e-13   47.7   0.0    17    81    59   124    42   130 0.82 FR47-like protein
Acetyltransf_10      PF13673.1    117 seq348_BIOID50577    -            148   1.6e-12   47.4   0.1   1   1   1.4e-15   2.2e-12   47.0   0.1    22   117    18   120     8   120 0.86 Acetyltransferase (GNAT) domain
Acetyltransf_7       PF13508.1     79 seq348_BIOID50577    -            148   3.4e-11   43.0   0.0   1   1     3e-14   4.6e-11   42.6   0.0     8    78    45   121    38   122 0.86 Acetyltransferase (GNAT) domain
Acetyltransf_4       PF13420.1    155 seq348_BIOID50577    -            148   1.6e-08   34.5   0.0   1   1   1.3e-11   1.9e-08   34.2   0.0    32   148    23   134     5   141 0.82 Acetyltransferase (GNAT) domain
Acetyltransf_8       PF13523.1    152 seq348_BIOID50577    -            148   7.4e-08   32.2   0.1   1   1   1.5e-09   2.3e-06   27.4   0.0    75   138    61   122     4   127 0.78 Acetyltransferase (GNAT) domain
Acetyltransf_3       PF13302.1    142 seq348_BIOID50577    -            148   7.8e-07   29.3   0.1   1   1   1.8e-09   2.7e-06   27.6   0.1    67   142    49   121     3   121 0.73 Acetyltransferase (GNAT) domain
Acetyltransf_9       PF13527.1    128 seq348_BIOID50577    -            148     3e-06   26.9   0.0   1   1   3.7e-09   5.7e-06   26.1   0.0    74   127    64   122    49   123 0.89 Acetyltransferase (GNAT) domain
Acetyltransf_6       PF13480.1    142 seq348_BIOID50577    -            148   1.6e-05   24.7   0.0   1   1   1.4e-08   2.1e-05   24.4   0.0    73   131    42   100    17   107 0.90 Acetyltransferase (GNAT) domain
DUF4224              PF13986.1     47 seq349_BIOID50577    -             83   3.5e-16   58.3   0.0   1   1   4.1e-20   5.6e-16   57.7   0.0     2    46     5    49     4    50 0.97 Domain of unknown function (DUF4224)
HlyD_2               PF12700.2    328 seq355_BIOID50577    -            371   5.2e-34  117.7   4.0   1   1   1.4e-37   6.3e-34  117.4   2.7     1   328    40   362    40   362 0.88 HlyD family secretion protein
HlyD_3               PF13437.1    105 seq355_BIOID50577    -            371   2.5e-15   56.5   7.5   1   1     1e-17   4.6e-14   52.5   0.1     1    97   185   285   185   305 0.87 HlyD family secretion protein
HlyD                 PF00529.15   306 seq355_BIOID50577    -            371   2.7e-13   49.7  25.0   1   1   1.3e-16   5.7e-13   48.7  17.3     1   167    60   233    60   243 0.92 HlyD family secretion protein
HTH_Tnp_1            PF01527.15    76 seq356_BIOID50577    -            132   2.8e-11   43.0   1.3   1   1   7.8e-15   1.1e-10   41.2   0.9     1    74     1    87     1    88 0.86 Transposase
Phage_CII            PF05269.6     91 seq357_BIOID50577    -             98   5.1e-33  112.8   0.1   1   1   4.1e-37   5.6e-33  112.6   0.1     1    88     1    90     1    93 0.95 Bacteriophage CII protein
ABC_tran             PF00005.22   118 seq358_BIOID50577    -            308   2.2e-21   76.3   0.0   1   1   6.2e-25   4.2e-21   75.3   0.0     1   118    45   165    45   165 0.86 ABC transporter
AAA_21               PF13304.1    303 seq358_BIOID50577    -            308   2.4e-15   57.1   0.3   1   1     5e-17   3.4e-13   50.0   0.2     2   298    34   195    33   198 0.69 AAA domain
Phage_integrase      PF00589.17   173 seq359_BIOID50577    -            339   6.7e-11   42.0   0.1   1   1     1e-14   1.4e-10   40.9   0.0     2   171   167   326   166   328 0.83 Phage integrase family
DUF296               PF03479.10   120 seq361_BIOID50577    -            143     1e-26   92.8   0.2   1   1   8.4e-31   1.2e-26   92.6   0.2     2   119    13   125    12   126 0.95 Domain of unknown function (DUF296)
RPAP2_Rtr1           PF04181.8     79 seq362_BIOID50577    -             58   0.00016   21.5   1.8   1   1   3.4e-08   0.00024   21.0   1.3    22    71     8    53     3    57 0.79 Rtr1/RPAP2 family
DUF550               PF04447.7    101 seq365_BIOID50577    -            215   4.3e-44  148.1   0.3   1   1   9.5e-48   6.5e-44  147.5   0.2     2    99    50   146    49   148 0.97 Protein of unknown function (DUF550)
DUF551               PF04448.7     69 seq365_BIOID50577    -            215   1.3e-15   57.7   0.0   1   1     6e-19   4.1e-15   56.1   0.0     1    68   152   214   152   215 0.98 Protein of unknown function (DUF551)
Fimbrial             PF00419.15   145 seq369_BIOID50577    -            182   8.7e-21   74.5   9.1   1   1   8.7e-25   1.2e-20   74.1   6.3     1   145    33   182    33   182 0.85 Fimbrial protein
DUF3279              PF11682.3    128 seq370_BIOID50577    -            133   1.2e-56  189.6   1.1   1   1   9.8e-61   1.3e-56  189.4   0.8     1   128     1   127     1   127 0.99 Protein of unknown function (DUF3279)
Phage_tail_T         PF06223.7    103 seq371_BIOID50577    -            144   1.1e-57  192.6   0.9   1   1   5.4e-56   7.3e-52  173.9   0.1     1   103    11   113    11   113 0.99 Minor tail protein T
Acetyltransf_2       PF00797.12   240 seq372_BIOID50577    -            281   5.7e-82  274.7   0.3   1   1   4.9e-86   6.8e-82  274.5   0.2     1   237    21   256    21   259 0.97 N-acetyltransferase
ABC2_membrane_3      PF12698.2    344 seq373_BIOID50577    -            368   2.4e-53  181.2  14.5   1   1   8.4e-57   2.9e-53  181.0  10.1     7   338    25   355    21   361 0.91 ABC-2 family transporter protein
ABC2_membrane        PF01061.19   209 seq373_BIOID50577    -            368   5.6e-36  123.5  16.2   1   1     3e-39     1e-35  122.6   7.6    52   207   164   331   120   333 0.87 ABC-2 type transporter
ABC2_membrane_2      PF12679.2    277 seq373_BIOID50577    -            368   2.2e-30  105.3   9.0   1   1   8.4e-34   2.9e-30  104.9   6.3     1   275     6   366     6   368 0.87 ABC-2 family transporter protein
ABC2_membrane_4      PF12730.2    232 seq373_BIOID50577    -            368   9.8e-20   70.5   7.7   1   1   3.8e-23   1.3e-19   70.2   5.3     2   224    11   352    10   358 0.79 ABC-2 family transporter protein
DUF440               PF04269.7    103 seq375_BIOID50577    -            109   2.9e-46  155.6   1.8   1   1   2.3e-50   3.2e-46  155.4   1.3     2   103     7   109     3   109 0.98 Protein of unknown function, DUF440
Enolase_C            PF00113.17   296 seq376_BIOID50577    -            144     1e-58  198.5   0.0   1   1   1.7e-62   1.2e-58  198.3   0.0   158   293     8   143     4   144 0.98 Enolase, C-terminal TIM barrel domain
MAAL_C               PF07476.6    249 seq376_BIOID50577    -            144   4.9e-05   22.2   0.0   1   1   9.5e-09   6.5e-05   21.8   0.0   136   215    23   103    17   112 0.86 Methylaspartate ammonia-lyase C-terminus
HAD_2                PF13419.1    176 seq380_BIOID50577    -            225   1.6e-27   96.7   0.0   1   1   4.1e-31   1.9e-27   96.5   0.0     1   176     6   195     6   195 0.91 Haloacid dehalogenase-like hydrolase
Hydrolase_like       PF13242.1     75 seq380_BIOID50577    -            225   9.9e-13   47.4   0.0   1   1   3.3e-16   1.5e-12   46.9   0.0     3    75   149   218   147   218 0.85 HAD-hyrolase-like
Hydrolase            PF00702.21   204 seq380_BIOID50577    -            225   1.4e-11   45.2   0.3   1   1   1.5e-14   6.6e-11   43.0   0.2   107   204    78   189     3   189 0.74 haloacid dehalogenase-like hydrolase
Peptidase_S49        PF01343.13   154 seq387_BIOID50577    -            501   3.9e-46  156.5   0.6   1   1     5e-50   6.8e-46  155.7   0.4     2   153   145   295   144   296 0.97 Peptidase family S49
DUF1971              PF09313.6     82 seq389_BIOID50577    -            120   3.7e-30  103.3   0.0   1   1   3.7e-34     5e-30  102.9   0.0     1    82    22   103    22   103 0.98 Domain of unknown function (DUF1971)
DUF3816              PF12822.2    172 seq390_BIOID50577    -            192   1.1e-12   48.0  24.7   1   1   9.5e-17   1.3e-12   47.8  17.2     2   171    10   173     9   174 0.91 Protein of unknown function (DUF3816)
Biotin_lipoyl        PF00364.17    74 seq392_BIOID50577    -            156   5.4e-27   93.1   0.5   1   1   7.9e-31   5.4e-27   93.1   0.4     2    74    82   155    81   155 0.98 Biotin-requiring enzyme
DUF3279              PF11682.3    128 seq394_BIOID50577    -            135   6.1e-58  193.8   5.0   1   1   5.1e-62     7e-58  193.6   3.5     1   127     2   127     2   128 0.98 Protein of unknown function (DUF3279)
YkuD                 PF03734.9    146 seq395_BIOID50577    -            311   5.5e-20   71.9   0.1   1   1   6.3e-24   8.5e-20   71.3   0.0     2   146    97   231    96   231 0.81 L,D-transpeptidase catalytic domain
TrbC_Ftype           PF09673.5    113 seq397_BIOID50577    -            218   5.8e-28   96.6   0.0   1   1   7.7e-32   1.1e-27   95.8   0.0     1   113    99   197    99   197 0.97 Type-F conjugative transfer system pilin assembly protein
OMP_b-brl            PF13505.1    176 seq398_BIOID50577    -            251   8.8e-25   87.5  14.5   1   1   3.9e-28   1.1e-24   87.2  10.1     1   176    11   251    11   251 0.79 Outer membrane protein beta-barrel domain
OmpA_membrane        PF01389.12   183 seq398_BIOID50577    -            251   3.3e-08   33.1   5.7   1   1     2e-11   5.4e-08   32.4   3.9     5   175    31   243    28   251 0.77 OmpA-like transmembrane domain
Opacity              PF02462.10   132 seq398_BIOID50577    -            251   8.2e-07   28.8   3.9   1   1   1.4e-09   3.9e-06   26.6   2.7    36   114   109   220    47   251 0.69 Opacity family porin protein
OmpW                 PF03922.9    192 seq398_BIOID50577    -            251   7.7e-06   25.5   0.9   1   1   6.4e-09   1.8e-05   24.4   0.3    87   192   130   251   111   251 0.85 OmpW family
Porin_2              PF02530.9    379 seq398_BIOID50577    -            251    0.0001   21.3   2.5   1   1   4.7e-08   0.00013   21.0   0.2   303   378   160   246   141   247 0.73 Porin subfamily
TMP_2                PF06791.8    210 seq400_BIOID50577    -            853   2.2e-67  226.6  13.9   1   1   3.2e-71   2.2e-67  226.6   9.6     2   209    50   257    49   258 0.97 Prophage tail length tape measure protein
Tape_meas_lam_C      PF09718.5     78 seq400_BIOID50577    -            853   1.7e-20   72.5   5.8   1   1   2.5e-24   1.7e-20   72.5   4.0     1    78   626   703   626   703 0.98 Lambda phage tail tape-measure protein (Tape_meas_lam_C)
Fimbrial             PF00419.15   145 seq402_BIOID50577    -            223   1.3e-15   57.7   0.0   1   1   1.2e-19   1.6e-15   57.4   0.0     2   145    77   223    76   223 0.86 Fimbrial protein
Exonuc_VIII          PF06630.6    182 seq404_BIOID50577    -            589   2.9e-81  271.0   0.0   1   1   3.8e-85   5.2e-81  270.2   0.0     1   182     1   178     1   178 0.99 Enterobacterial exodeoxyribonuclease VIII
ABC_tran             PF00005.22   118 seq405_BIOID50577    -            257   2.3e-20   73.0   0.0   1   1   5.2e-24   3.6e-20   72.3   0.0     1   117    50   181    50   182 0.85 ABC transporter
AAA_21               PF13304.1    303 seq405_BIOID50577    -            257   2.6e-14   53.7   0.0   1   1   1.1e-10   7.3e-07   29.3   0.0   219   298   130   211    97   213 0.82 AAA domain
SPOR                 PF05036.8     76 seq406_BIOID50577    -            319   3.8e-17   62.1   0.4   1   1   1.3e-20   1.8e-16   59.9   0.0     3    72   246   312   244   315 0.91 Sporulation related domain
TPP_enzyme_N         PF02776.13   172 seq408_BIOID50577    -            548   8.4e-59  197.7   3.5   1   1   3.8e-62   1.7e-58  196.7   0.2     1   169     1   167     1   170 0.98 Thiamine pyrophosphate enzyme, N-terminal TPP binding domain
TPP_enzyme_C         PF02775.16   153 seq408_BIOID50577    -            548   6.8e-52  174.9   0.4   1   1   5.3e-54   2.4e-50  169.9   0.0     1   153   374   522   374   522 0.98 Thiamine pyrophosphate enzyme, C-terminal TPP binding domain
TPP_enzyme_M         PF00205.17   137 seq408_BIOID50577    -            548   2.9e-41  140.3   0.1   1   1   1.5e-44     7e-41  139.0   0.1     1   137   186   321   186   321 0.98 Thiamine pyrophosphate enzyme, central domain
HTH_Tnp_1            PF01527.15    76 seq410_BIOID50577    -            136   4.5e-19   68.0   0.6   1   1   1.2e-22     8e-19   67.2   0.4     2    74    23   102    22   104 0.89 Transposase
HTH_28               PF13518.1     52 seq410_BIOID50577    -            136   2.1e-06   27.4   0.5   1   1   6.5e-10   4.4e-06   26.4   0.0     1    43    32    75    32    78 0.93 Helix-turn-helix domain
Phage_antiter_Q      PF06323.6    230 seq412_BIOID50577    -            229   1.1e-61  208.0   0.0   1   1   9.5e-66   1.3e-61  207.8   0.0     1   212     1   216     1   225 0.94 Phage antitermination protein Q
ABC2_membrane        PF01061.19   209 seq416_BIOID50577    -            256   5.5e-36  123.5  24.8   1   1     4e-40   5.5e-36  123.5  17.2     3   209     9   219     7   219 0.93 ABC-2 type transporter
AAA_18               PF13238.1    129 seq417_BIOID50577    -            185   1.6e-08   34.8   0.0   1   1     3e-11   1.4e-07   31.7   0.0     1   118     6   138     6   147 0.67 AAA domain
AAA_33               PF13671.1    143 seq417_BIOID50577    -            185   1.7e-07   31.0   0.2   1   1   1.2e-10   5.4e-07   29.4   0.2     1   136     5   150     5   153 0.71 AAA domain
Guanylate_kin        PF00625.16   183 seq417_BIOID50577    -            185   4.7e-06   26.0   0.0   1   1   1.2e-09   5.6e-06   25.7   0.0     2   152     3   149     2   177 0.81 Guanylate kinase
Fe-ADH               PF00465.14   366 seq423_BIOID50577    -            383  3.5e-121  404.1   9.5   1   1  5.8e-125    4e-121  403.9   6.6     2   366    10   375     9   375 0.97 Iron-containing alcohol dehydrogenase
Fe-ADH_2             PF13685.1    250 seq423_BIOID50577    -            383     2e-19   69.7   5.2   1   1   1.2e-20   8.4e-17   61.1   3.6     2   246    14   278    13   280 0.91 Iron-containing alcohol dehydrogenase
Glyco_hydro_32N      PF00251.15   308 seq424_BIOID50577    -            476   3.1e-95  318.9   0.0   1   1   5.5e-99   3.7e-95  318.7   0.0     1   308    28   329    28   329 0.95 Glycosyl hydrolases family 32 N-terminal domain
Glyco_hydro_32C      PF08244.7     86 seq424_BIOID50577    -            476   7.1e-08   32.6   0.0   1   1   1.8e-11   1.2e-07   31.8   0.0    23    86   383   439   373   439 0.87 Glycosyl hydrolases family 32 C terminal
GTP_EFTU             PF00009.22   188 seq425_BIOID50577    -            538     1e-44  152.1   0.0   1   1   3.4e-48   1.6e-44  151.5   0.0     3   187    22   286    20   287 0.92 Elongation factor Tu GTP binding domain
GTP_EFTU_D2          PF03144.20    74 seq425_BIOID50577    -            538   2.8e-11   43.2   0.1   1   1   2.7e-14   1.2e-10   41.2   0.0     2    74   323   389   322   389 0.97 Elongation factor Tu domain 2
DUF932               PF06067.6    239 seq426_BIOID50577    -            272   2.1e-61  207.1   0.0   1   1   1.7e-65   2.4e-61  206.9   0.0     1   239    36   261    36   261 0.99 Domain of unknown function (DUF932)
CRCB                 PF02537.10   117 seq427_BIOID50577    -            126   3.1e-28   97.9  10.0   1   1   2.5e-32   3.5e-28   97.7   6.9     2   116     6   118     5   119 0.95 CrcB-like protein
CPSase_L_D2          PF02786.12   211 seq428_BIOID50577    -            449   2.9e-86  288.0   0.0   1   1   2.5e-89   4.2e-86  287.4   0.0     1   210   115   323   115   324 0.99 Carbamoyl-phosphate synthase L chain, ATP binding domain
CPSase_L_chain       PF00289.17   110 seq428_BIOID50577    -            449   7.3e-41  138.6   0.1   1   1   8.7e-44   1.5e-40  137.6   0.0     1   110     1   110     1   110 0.99 Carbamoyl-phosphate synthase L chain, N-terminal domain
Biotin_carb_C        PF02785.14   107 seq428_BIOID50577    -            449   5.6e-38  129.0   0.0   1   1   6.7e-41   1.2e-37  128.0   0.0     1   107   336   441   336   441 0.99 Biotin carboxylase C-terminal domain
ATP-grasp_4          PF13535.1    184 seq428_BIOID50577    -            449   3.8e-13   49.5   0.0   1   1   9.1e-16   1.6e-12   47.4   0.0     4   179   115   293   112   294 0.76 ATP-grasp domain
ATP-grasp_3          PF02655.9    161 seq428_BIOID50577    -            449   1.6e-07   31.2   0.0   1   1   1.6e-10   2.8e-07   30.4   0.0     2   159   114   294   113   296 0.87 ATP-grasp domain
Dala_Dala_lig_C      PF07478.8    203 seq428_BIOID50577    -            449   1.7e-07   30.7   0.0   1   1   2.9e-10     5e-07   29.1   0.0    25   173   145   291   123   292 0.80 D-ala D-ala ligase C-terminus
ATP-grasp            PF02222.17   172 seq428_BIOID50577    -            449   1.1e-06   28.0   0.0   1   1   1.2e-09     2e-06   27.1   0.0    18   160   143   292   138   294 0.81 ATP-grasp domain
Phage_integrase      PF00589.17   173 seq429_BIOID50577    -            260   1.9e-36  125.2   0.1   1   1     2e-40   2.7e-36  124.7   0.1     1   171    41   233    41   235 0.88 Phage integrase family
MacB_PCD             PF12704.2    232 seq430_BIOID50577    -            648   2.2e-54  184.3   2.9   1   1   6.4e-58   2.2e-54  184.3   2.0     1   231   261   491   261   492 0.94 MacB-like periplasmic core domain
ABC_tran             PF00005.22   118 seq430_BIOID50577    -            648   1.8e-21   76.5   0.0   1   1     1e-24   3.5e-21   75.6   0.0     1   117    48   172    48   173 0.94 ABC transporter
FtsX                 PF02687.16   121 seq430_BIOID50577    -            648   2.4e-21   75.5  16.3   1   1   7.1e-25   2.4e-21   75.5   7.1     2   121   527   641   526   641 0.97 FtsX-like permease family
AAA_21               PF13304.1    303 seq430_BIOID50577    -            648   7.5e-12   45.6   0.1   1   1   5.8e-10     2e-06   27.8   0.0   221   300   129   205    90   208 0.88 AAA domain
Glyco_trans_2_3      PF13632.1    192 seq433_BIOID50577    -            745   9.6e-47  159.0   7.5   1   1   2.3e-49     1e-45  155.7   5.2     2   191   165   382   164   451 0.94 Glycosyl transferase family group 2
Glyco_tranf_2_3      PF13641.1    230 seq433_BIOID50577    -            745   1.2e-42  146.1   0.1   1   1     6e-46   2.7e-42  145.0   0.1     2   228    70   331    69   333 0.91 Glycosyltransferase like family 2
T2SE_Nter            PF05157.10   109 seq433_BIOID50577    -            745   2.5e-18   65.9   3.6   1   1   1.4e-21   6.5e-18   64.6   0.0     3   108   524   628   522   629 0.97 Type II secretion system (T2SS), protein E, N-terminal domain
MMR_HSR1             PF01926.18   114 seq434_BIOID50577    -            294   1.8e-13   50.4   0.0   1   1   1.5e-16   2.9e-13   49.7   0.0     2    98    41   137    40   160 0.76 50S ribosome-binding GTPase
AAA_16               PF13191.1    166 seq434_BIOID50577    -            294   1.8e-06   28.2   0.2   1   1   2.2e-09   4.4e-06   27.0   0.0     7   104    22   141    20   200 0.73 AAA ATPase domain
Gtr1_RagA            PF04670.7    231 seq434_BIOID50577    -            294     1e-06   27.9   0.0   1   1     8e-10   1.6e-06   27.3   0.0     4   125    43   162    41   196 0.76 Gtr1/RagA G protein conserved region
IIGP                 PF05049.8    376 seq434_BIOID50577    -            294   7.5e-05   21.5   0.0   1   1   9.8e-08   0.00019   20.2   0.0    22   136    25   140    19   166 0.73 Interferon-inducible GTPase (IIGP)
rve                  PF00665.21   120 seq436_BIOID50577    -            301   1.9e-22   79.4   0.1   1   1   9.5e-26   4.3e-22   78.3   0.0     3   119   123   243   121   244 0.96 Integrase core domain
rve_3                PF13683.1     67 seq436_BIOID50577    -            301   1.4e-17   62.8   0.1   1   1   9.9e-21   4.5e-17   61.2   0.0     2    67   216   281   215   281 0.98 Integrase core domain
HTH_21               PF13276.1     60 seq436_BIOID50577    -            301   8.8e-17   60.7   2.0   1   1   8.3e-19   3.8e-15   55.5   0.4     6    57    49   106    45   109 0.79 HTH-like domain
DAO                  PF01266.19   358 seq438_BIOID50577    -            542   1.2e-56  192.0   2.9   1   1   5.5e-60   1.9e-56  191.4   2.0     1   344    10   343    10   367 0.86 FAD dependent oxidoreductase
FAD_binding_2        PF00890.19   421 seq438_BIOID50577    -            542     5e-08   32.0   8.6   1   1     3e-10     1e-06   27.7   6.0     1   206    10   215    10   234 0.78 FAD binding domain
FAD_binding_3        PF01494.14   356 seq438_BIOID50577    -            542   1.3e-06   27.5   3.7   1   1   4.2e-09   1.4e-05   24.1   2.7     2   173     9   214     8   225 0.85 FAD binding domain
Fer2_BFD             PF04324.10    55 seq438_BIOID50577    -            542   2.2e-06   27.4   2.4   1   1   6.5e-10   2.2e-06   27.4   1.7     2    45   432   480   431   486 0.87 BFD-like [2Fe-2S] binding domain
CedA                 PF10729.4     80 seq439_BIOID50577    -             87   4.3e-53  176.7   0.7   1   1   3.6e-57   4.9e-53  176.5   0.5     1    80     8    87     8    87 0.99 Cell division activator CedA
AceK                 PF06315.6    562 seq440_BIOID50577    -            578    7e-240  796.9   0.0   1   1  5.8e-244  7.9e-240  796.7   0.0     1   562     9   568     9   568 0.99 Isocitrate dehydrogenase kinase/phosphatase (AceK)
PapB                 PF03333.8     91 seq441_BIOID50577    -             96   1.1e-27   95.4   0.0   1   1   9.7e-32   1.3e-27   95.2   0.0    18    89    13    84     3    86 0.94 Adhesin biosynthesis transcription regulatory protein
Pyr_redox_2          PF07992.9    200 seq442_BIOID50577    -            450   6.2e-35  120.7   6.3   1   2   8.8e-24   1.2e-20   74.1   0.1     2   158    15   174    14   174 0.91 Pyridine nucleotide-disulphide oxidoreductase
Pyr_redox_2          PF07992.9    200 seq442_BIOID50577    -            450   6.2e-35  120.7   6.3   2   2     9e-11   1.2e-07   31.6   0.1   160   198   266   305   264   307 0.92 Pyridine nucleotide-disulphide oxidoreductase
Pyr_redox_dim        PF02852.17   110 seq442_BIOID50577    -            450     4e-29  100.7   0.0   1   1   5.8e-32   7.9e-29   99.7   0.0     1   107   337   443   337   446 0.98 Pyridine nucleotide-disulphide oxidoreductase, dimerisation domain
Pyr_redox            PF00070.22    80 seq442_BIOID50577    -            450   2.1e-24   85.5   0.9   1   1   1.5e-24     2e-21   76.0   0.0     1    78   169   244   169   247 0.95 Pyridine nucleotide-disulphide oxidoreductase
3HCDH_N              PF02737.13   180 seq442_BIOID50577    -            450     4e-09   36.2   0.5   1   1   1.1e-07   0.00016   21.3   0.0     2    75   170   242   169   258 0.79 3-hydroxyacyl-CoA dehydrogenase, NAD binding domain
TraN                 PF06986.6    248 seq444_BIOID50577    -            616   3.4e-76  255.7  20.8   1   1   2.5e-80   3.4e-76  255.7  14.4     6   247   322   566   317   567 0.95 Type-1V conjugative transfer system mating pair stabilisation
MTHFR                PF02219.12   287 seq446_BIOID50577    -            296  3.9e-109  364.0   0.0   1   1  3.2e-113  4.4e-109  363.8   0.0     4   287    14   291    11   291 0.97 Methylenetetrahydrofolate reductase
adh_short            PF00106.20   167 seq448_BIOID50577    -            253   3.3e-30  105.0   0.7   1   1   1.1e-33   4.8e-30  104.5   0.5     2   166     4   171     3   172 0.94 short chain dehydrogenase
adh_short_C2         PF13561.1    243 seq448_BIOID50577    -            253   1.2e-26   93.8   0.0   1   1   3.1e-30   1.4e-26   93.6   0.0     3   242     9   243     8   244 0.90 Enoyl-(Acyl carrier protein) reductase
KR                   PF08659.5    181 seq448_BIOID50577    -            253   6.8e-09   35.5   0.5   1   1   2.6e-12   1.2e-08   34.7   0.3     4   161     6   165     4   184 0.84 KR domain
HTH_Tnp_1            PF01527.15    76 seq449_BIOID50577    -            136   4.5e-19   68.0   0.6   1   1   1.2e-22     8e-19   67.2   0.4     2    74    23   102    22   104 0.89 Transposase
HTH_28               PF13518.1     52 seq449_BIOID50577    -            136   2.1e-06   27.4   0.5   1   1   6.5e-10   4.4e-06   26.4   0.0     1    43    32    75    32    78 0.93 Helix-turn-helix domain
Pili_assembly_N      PF00345.15   122 seq450_BIOID50577    -            241   1.1e-40  138.0   0.1   1   1   2.7e-44   1.9e-40  137.3   0.0     1   121    37   156    37   157 0.91 Gram-negative pili assembly chaperone, N-terminal domain
Pili_assembly_C      PF02753.12    68 seq450_BIOID50577    -            241   1.1e-16   60.2   0.2   1   1   9.6e-20   6.5e-16   57.8   0.1     1    65   176   234   176   237 0.95 Gram-negative pili assembly chaperone, C-terminal domain
Dynamin_N            PF00350.18   168 seq451_BIOID50577    -            742   1.2e-18   67.3   0.0   1   1     8e-22   3.7e-18   65.7   0.0     1   148    72   278    72   300 0.79 Dynamin family
MMR_HSR1             PF01926.18   114 seq451_BIOID50577    -            742   4.1e-08   33.1   0.0   1   1   1.1e-10   5.1e-07   29.5   0.0     2   114    72   298    71   298 0.78 50S ribosome-binding GTPase
Exo_endo_phos        PF03372.18   251 seq453_BIOID50577    -            259   5.8e-12   45.9   0.4   1   1   7.6e-16     1e-11   45.1   0.3     2   251    41   245    40   245 0.65 Endonuclease/Exonuclease/phosphatase family
tRNA-synt_2          PF00152.15   335 seq454_BIOID50577    -            590    8e-132  438.9   0.0   1   1  2.8e-135  9.5e-132  438.6   0.0     2   334   118   558   117   559 0.99 tRNA synthetases class II (D, K and N)
GAD                  PF02938.9     95 seq454_BIOID50577    -            590   7.3e-32  109.2   0.1   1   1   3.9e-35   1.3e-31  108.4   0.1     1    95   307   406   307   406 0.97 GAD domain
tRNA_anti            PF01336.20    76 seq454_BIOID50577    -            590   1.3e-16   60.0   0.1   1   1   8.5e-20   2.9e-16   58.9   0.0     1    76    18   102    18   102 0.95 OB-fold nucleic acid binding domain
Bax1-I               PF01027.15   205 seq456_BIOID50577    -            219   9.5e-40  136.2  32.5   1   1     8e-44   1.1e-39  136.0  22.5     2   205    19   213    18   213 0.86 Inhibitor of apoptosis-promoting Bax1
Acetyltransf_1       PF00583.19    83 seq457_BIOID50577    -            144     1e-14   54.2   0.3   1   1   3.8e-18   1.8e-14   53.4   0.2     3    83    54   134    52   134 0.95 Acetyltransferase (GNAT) family
Acetyltransf_7       PF13508.1     79 seq457_BIOID50577    -            144   1.2e-09   38.0   0.0   1   1   3.3e-13   1.5e-09   37.7   0.0    11    78    55   134    30   135 0.76 Acetyltransferase (GNAT) domain
Acetyltransf_10      PF13673.1    117 seq457_BIOID50577    -            144   5.3e-09   36.0   0.1   1   1   1.4e-12   6.2e-09   35.8   0.0    39   117    42   133    13   133 0.82 Acetyltransferase (GNAT) domain
PhoU                 PF01895.14    88 seq458_BIOID50577    -            241   2.4e-34  117.4   9.6   1   2   8.1e-21   1.1e-16   60.9   1.5     2    86    26   111    25   113 0.96 PhoU domain
PhoU                 PF01895.14    88 seq458_BIOID50577    -            241   2.4e-34  117.4   9.6   2   2   5.7e-21   7.8e-17   61.3   0.6     1    87   128   212   128   213 0.91 PhoU domain
Sulfatase            PF00884.18   379 seq459_BIOID50577    -            499   3.9e-31  108.3   0.2   1   1   3.8e-35   5.3e-31  107.8   0.1     2   308   193   462   192   489 0.80 Sulfatase
DUF333               PF03891.10    50 seq462_BIOID50577    -             88   2.4e-13   49.5   0.4   1   1   2.2e-17   3.1e-13   49.2   0.2     7    50    42    85    36    85 0.91 Domain of unknown function (DUF333)
Radical_SAM          PF04055.16   166 seq463_BIOID50577    -            474   4.8e-30  104.7   0.0   1   1   1.7e-33   7.9e-30  104.0   0.0     1   166   151   325   151   325 0.97 Radical SAM superfamily
UPF0004              PF00919.15    98 seq463_BIOID50577    -            474   7.8e-29   99.2   0.0   1   1     3e-32   1.4e-28   98.4   0.0     1    98     4   104     4   104 0.95 Uncharacterized protein family UPF0004
TRAM                 PF01938.15    61 seq463_BIOID50577    -            474   4.6e-20   71.0   0.1   1   1   2.3e-23   1.1e-19   69.9   0.1     1    61   378   440   378   440 0.96 TRAM domain
DDE_Tnp_ISL3         PF01610.12   248 seq464_BIOID50577    -            327   1.9e-15   56.9   0.0   1   1   3.7e-19     5e-15   55.6   0.0     1   105    28   123    28   182 0.76 Transposase
OprD                 PF03573.8    391 seq465_BIOID50577    -            468   1.6e-25   89.6  12.1   1   1   1.5e-29     2e-25   89.2   8.4     1   365    33   431    33   443 0.83 outer membrane porin, OprD family
rve                  PF00665.21   120 seq468_BIOID50577    -            301   5.8e-24   84.3   0.0   1   1   2.3e-27     1e-23   83.5   0.0     3   119   123   243   121   244 0.97 Integrase core domain
rve_3                PF13683.1     67 seq468_BIOID50577    -            301   1.6e-17   62.6   0.0   1   1   1.4e-20   6.3e-17   60.7   0.0     2    67   216   281   215   281 0.98 Integrase core domain
HTH_21               PF13276.1     60 seq468_BIOID50577    -            301   1.2e-16   60.3   1.2   1   1   2.4e-18   1.1e-14   54.0   0.3     6    57    49   106    44   109 0.80 HTH-like domain
ABC_tran             PF00005.22   118 seq472_BIOID50577    -            225   3.9e-15   56.1   0.0   1   1   3.7e-19   5.1e-15   55.7   0.0     1   117    42   170    42   171 0.87 ABC transporter
Proteasome           PF00227.21   190 seq473_BIOID50577    -            176   1.5e-25   89.4   0.2   1   1     2e-29   2.8e-25   88.6   0.1     5   186     2   168     2   172 0.94 Proteasome subunit
EIIA-man             PF03610.11   116 seq474_BIOID50577    -            146     2e-28   98.6   0.0   1   1   1.7e-32   2.3e-28   98.4   0.0     1   115     3   116     3   117 0.98 PTS system fructose IIA component
Zeta_toxin           PF06414.7    201 seq475_BIOID50577    -            232     1e-30  106.2   0.0   1   1   2.1e-34   1.4e-30  105.7   0.0    12   191    29   193    21   197 0.91 Zeta toxin
AAA_33               PF13671.1    143 seq475_BIOID50577    -            232     1e-11   44.8   0.0   1   1   1.9e-15   1.3e-11   44.4   0.0     1   140    35   179    35   182 0.76 AAA domain
Exo_endo_phos        PF03372.18   251 seq476_BIOID50577    -            253   8.4e-26   91.2   0.7   1   1   7.2e-30   9.9e-26   91.0   0.5     2   251    14   244    13   244 0.80 Endonuclease/Exonuclease/phosphatase family
Lactamase_B_2        PF12706.2    194 seq477_BIOID50577    -            268   7.1e-14   51.6   0.1   1   1   6.3e-18   8.7e-14   51.3   0.1    28   194    82   239    46   239 0.84 Beta-lactamase superfamily domain
DUF4113              PF13438.1     75 seq478_BIOID50577    -            115   7.4e-28   96.1   0.0   1   1   7.9e-32   1.1e-27   95.6   0.0     1    74    39   111    39   112 0.98 Domain of unknown function (DUF4113)
Antirestrict         PF03230.8     94 seq480_BIOID50577    -            157   8.5e-39  131.3   0.3   1   1   7.9e-43   1.1e-38  131.0   0.2     1    94    60   157    60   157 0.98 Antirestriction protein
LysR_substrate       PF03466.15   209 seq484_BIOID50577    -            305   4.3e-33  114.0   0.2   1   1   8.6e-37   5.9e-33  113.6   0.1     2   206    87   289    86   292 0.95 LysR substrate binding domain
HTH_1                PF00126.22    60 seq484_BIOID50577    -            305   3.8e-22   77.6   0.1   1   1   1.1e-25   7.7e-22   76.6   0.1     1    60     3    62     3    62 0.98 Bacterial regulatory helix-turn-helix protein, lysR family
HDPD                 PF02924.9    118 seq485_BIOID50577    -            115   1.2e-18   66.9   0.4   1   1   9.5e-23   1.3e-18   66.7   0.3     2   115     4   109     3   112 0.92 Bacteriophage lambda head decoration protein D
YebF                 PF13995.1     89 seq487_BIOID50577    -            117   6.2e-29   99.7   0.0   1   1   5.3e-33   7.3e-29   99.5   0.0     2    89    25   115    24   115 0.96 YebF-like protein
Transaldolase        PF00923.14   287 seq491_BIOID50577    -            222   1.1e-44  152.6   0.1   1   1   1.6e-48   2.2e-44  151.5   0.1     1   241     5   205     5   216 0.95 Transaldolase
Usher                PF00577.15   552 seq495_BIOID50577    -            878  1.3e-222  740.3  25.9   1   1  3.4e-226  1.5e-222  740.0  18.0     1   552   208   790   208   790 0.98 Type VII secretion system (T7SS), usher protein
PapC_N               PF13954.1    146 seq495_BIOID50577    -            878   5.1e-48  162.2   0.0   1   1   2.8e-51   1.3e-47  160.9   0.0     2   146    48   194    47   194 0.98 PapC N-terminal domain
PapC_C               PF13953.1     68 seq495_BIOID50577    -            878   1.8e-27   94.6   0.1   1   1   1.5e-30   6.6e-27   92.8   0.1     1    66   800   864   800   866 0.97 PapC C-terminal domain
DsrC                 PF04358.8    109 seq496_BIOID50577    -            128   4.4e-46  155.5   0.0   1   1   3.7e-50     5e-46  155.3   0.0     3   109    22   128    20   128 0.98 DsrC like protein
Aldedh               PF00171.17   462 seq498_BIOID50577    -            558  7.4e-163  542.0   0.0   1   1  6.2e-167  8.4e-163  541.8   0.0     1   460    79   544    79   546 0.96 Aldehyde dehydrogenase family
DUF932               PF06067.6    239 seq500_BIOID50577    -            272     9e-63  211.6   0.0   1   1   7.5e-67     1e-62  211.4   0.0     1   239    36   261    36   261 0.99 Domain of unknown function (DUF932)
Metal_resist         PF13801.1    125 seq501_BIOID50577    -            141   9.4e-20   70.7   1.7   1   1     1e-23   1.4e-19   70.2   1.2     7   122    11   120     5   123 0.84 Heavy-metal resistance
DNA_pol_A            PF00476.15   383 seq503_BIOID50577    -            928  2.7e-160  533.0   0.0   1   1  1.1e-163  3.7e-160  532.6   0.0     2   383   548   927   547   927 0.99 DNA polymerase family A
5_3_exonuc_N         PF02739.11   169 seq503_BIOID50577    -            928   1.7e-59  199.8   0.0   1   1   1.1e-62   3.9e-59  198.7   0.0     2   169     8   169     7   169 0.99 5'-3' exonuclease, N-terminal resolvase-like domain
DNA_pol_A_exo1       PF01612.15   174 seq503_BIOID50577    -            928   6.4e-45  152.5   0.1   1   1   3.6e-48   1.2e-44  151.6   0.1     1   174   330   517   330   517 0.97 3'-5' exonuclease
5_3_exonuc           PF01367.15   101 seq503_BIOID50577    -            928     3e-31  107.5   0.0   1   1   2.2e-34   7.5e-31  106.2   0.0     1    99   171   275   171   277 0.97 5'-3' exonuclease, C-terminal SAM fold
Methyltransf_11      PF08241.7     95 seq504_BIOID50577    -            256     2e-24   85.7   0.0   1   1   3.9e-27   3.5e-24   84.9   0.0     1    95    49   145    49   145 0.97 Methyltransferase domain
Methyltransf_31      PF13847.1    152 seq504_BIOID50577    -            256   1.7e-20   73.0   0.0   1   1   2.4e-23   2.2e-20   72.6   0.0     4   112    45   149    43   234 0.86 Methyltransferase domain
Methyltransf_23      PF13489.1    162 seq504_BIOID50577    -            256   7.7e-20   71.0   0.0   1   1   1.2e-22   1.1e-19   70.6   0.0     7   159    31   191    26   194 0.85 Methyltransferase domain
Ubie_methyltran      PF01209.13   233 seq504_BIOID50577    -            256   4.1e-18   65.2   0.0   1   1   6.1e-21   5.6e-18   64.7   0.0    40   158    37   152     3   162 0.87 ubiE/COQ5 methyltransferase family
Methyltransf_18      PF12847.2    112 seq504_BIOID50577    -            256   1.2e-16   61.1   0.0   1   1   2.8e-19   2.5e-16   60.1   0.0     1   109    44   145    44   148 0.92 Methyltransferase domain
Methyltransf_12      PF08242.7     99 seq504_BIOID50577    -            256   2.1e-13   50.4   0.0   1   1   3.9e-16   3.5e-13   49.7   0.0     1    98    49   142    49   143 0.88 Methyltransferase domain
Methyltransf_25      PF13649.1    101 seq504_BIOID50577    -            256   7.3e-13   48.6   0.4   1   1   1.9e-15   1.7e-12   47.4   0.0     1   101    48   141    48   141 0.91 Methyltransferase domain
Methyltransf_26      PF13659.1    117 seq504_BIOID50577    -            256   5.5e-11   42.4   1.0   1   1   1.3e-13   1.1e-10   41.3   0.2     2   113    46   145    45   147 0.92 Methyltransferase domain
MTS                  PF05175.9    170 seq504_BIOID50577    -            256   1.3e-08   34.2   0.0   1   1   2.5e-11   2.3e-08   33.5   0.0    25   144    38   150    32   175 0.79 Methyltransferase small domain
Methyltransf_8       PF05148.10   219 seq504_BIOID50577    -            256   1.1e-07   31.6   0.0   1   1   7.7e-10     7e-07   28.9   0.0    74   164    46   153     9   177 0.71 Hypothetical methyltransferase
Methyltransf_29      PF03141.11   506 seq504_BIOID50577    -            256   1.4e-07   30.1   0.1   1   1   1.9e-10   1.7e-07   29.8   0.1   119   218    46   146    10   170 0.78 Putative S-adenosyl-L-methionine-dependent methyltransferase
TehB                 PF03848.9    192 seq504_BIOID50577    -            256   2.1e-05   23.6   0.0   1   1   3.6e-08   3.3e-05   23.0   0.0    32   136    46   150    20   186 0.83 Tellurite resistance protein TehB
PrmA                 PF06325.8    295 seq504_BIOID50577    -            256   8.6e-05   21.6   0.0   1   1   1.3e-07   0.00012   21.2   0.0   161   262    44   150    29   188 0.75 Ribosomal protein L11 methyltransferase (PrmA)
DAHP_synth_1         PF00793.15   272 seq506_BIOID50577    -            379  2.6e-102  341.0   0.0   1   1  2.3e-106  3.2e-102  340.7   0.0     8   271    64   363    43   364 0.96 DAHP synthetase I family
Polysacc_deac_1      PF01522.16   124 seq507_BIOID50577    -            409   7.1e-20   70.7   0.0   1   1   8.3e-24   1.1e-19   70.1   0.0     3   122   228   366   226   368 0.93 Polysaccharide deacetylase
AAA_2                PF07724.9    171 seq508_BIOID50577    -            443   5.2e-52  176.0   0.7   1   2   6.4e-10   1.5e-06   28.1   0.0     5    66    52   113    49   115 0.92 AAA domain (Cdc48 subfamily)
AAA_2                PF07724.9    171 seq508_BIOID50577    -            443   5.2e-52  176.0   0.7   2   2   3.9e-46   8.9e-43  146.0   0.1    10   171   188   329   170   329 0.89 AAA domain (Cdc48 subfamily)
AAA                  PF00004.24   132 seq508_BIOID50577    -            443   1.8e-16   60.4   0.1   1   2   2.2e-10   5.1e-07   29.8   0.0     1    57    53   107    53   142 0.72 ATPase family associated with various cellular activities (AAA)
AAA                  PF00004.24   132 seq508_BIOID50577    -            443   1.8e-16   60.4   0.1   2   2   9.6e-10   2.2e-06   27.7   0.0    39   130   226   332   188   334 0.73 ATPase family associated with various cellular activities (AAA)
AAA_5                PF07728.9    139 seq508_BIOID50577    -            443   7.4e-08   32.1   0.3   1   1   1.4e-09   3.3e-06   26.7   0.0     1    99    52   149    52   206 0.77 AAA domain (dynein-related subfamily)
ClpB_D2-small        PF10431.4     81 seq508_BIOID50577    -            443   2.3e-06   27.2   0.8   1   1     7e-09   1.6e-05   24.6   0.0     1    62   335   405   335   411 0.90 C-terminal, D2-small domain, of ClpB protein
DUF3799              PF12684.2    237 seq510_BIOID50577    -            307   2.7e-07   30.0   0.0   1   1   3.2e-11   4.3e-07   29.4   0.0     4   226    56   291    54   293 0.81 PDDEXK-like domain of unknown function (DUF3799)
ACT_5                PF13710.1     63 seq512_BIOID50577    -             87   2.1e-26   91.4   0.1   1   1   1.9e-30   2.6e-26   91.0   0.1     2    63    13    73    12    73 0.98 ACT domain
Phage_cap_E          PF03864.10   329 seq514_BIOID50577    -            342   1.9e-60  204.4   0.1   1   1   1.5e-64   2.1e-60  204.2   0.0     1   329     4   341     4   341 0.93 Phage major capsid protein E
RadC                 PF04002.10   123 seq515_BIOID50577    -            158   1.3e-45  153.8   0.0   1   1   1.2e-49   1.7e-45  153.5   0.0     2   123    37   158    36   158 0.98 RadC-like JAB domain
ABC_tran             PF00005.22   118 seq516_BIOID50577    -            225   6.5e-14   52.1   0.1   1   1   1.2e-17   8.4e-14   51.8   0.1     1   117    43   164    43   165 0.89 ABC transporter
peroxidase           PF00141.18   229 seq517_BIOID50577    -            739   4.5e-87  291.2   0.0   1   2   4.1e-53   5.6e-49  166.5   0.0     3   229    89   409    87   409 0.87 Peroxidase
peroxidase           PF00141.18   229 seq517_BIOID50577    -            739   4.5e-87  291.2   0.0   2   2   1.3e-39   1.8e-35  122.4   0.0     3   229   416   713   414   713 0.88 Peroxidase
DUF997               PF06196.7     80 seq518_BIOID50577    -             80   1.1e-31  108.0   1.0   1   1   8.9e-36   1.2e-31  107.8   0.7     2    78     7    78     6    80 0.97 Protein of unknown function (DUF997)
PTS_EIIA_1           PF00358.15   133 seq519_BIOID50577    -            171     2e-44  150.2   0.3   1   1   1.8e-48   2.4e-44  149.9   0.2     4   131    21   149    18   151 0.96 phosphoenolpyruvate-dependent sugar phosphotransferase system, EIIA 1
PRD                  PF00874.15    90 seq521_BIOID50577    -            278   2.2e-46  155.8   1.2   1   2   2.2e-29   1.5e-25   88.9   0.0     2    90    78   164    77   164 0.97 PRD domain
PRD                  PF00874.15    90 seq521_BIOID50577    -            278   2.2e-46  155.8   1.2   2   2   4.9e-22   3.4e-18   65.4   0.4     1    89   181   273   181   274 0.96 PRD domain
CAT_RBD              PF03123.10    59 seq521_BIOID50577    -            278   3.9e-25   87.1   0.8   1   1   1.1e-28   7.4e-25   86.3   0.6     1    57     3    59     3    61 0.96 CAT RNA binding domain
Phage_integrase      PF00589.17   173 seq522_BIOID50577    -            213   5.1e-35  120.5   0.1   1   1   5.2e-39   7.2e-35  120.0   0.1     9   171     2   186     1   188 0.87 Phage integrase family
PLDc_2               PF13091.1    126 seq526_BIOID50577    -            413   5.3e-35  119.8   0.0   1   2   3.9e-15   2.6e-11   43.2   0.0     3   112    26   154    24   165 0.78 PLD-like domain
PLDc_2               PF13091.1    126 seq526_BIOID50577    -            413   5.3e-35  119.8   0.0   2   2   7.8e-25   5.3e-21   74.5   0.0     2   120   213   334   212   339 0.87 PLD-like domain
PLDc                 PF00614.17    28 seq526_BIOID50577    -            413   2.3e-11   42.9   0.2   1   1   7.6e-12   5.2e-08   32.3   0.0     3    24   110   131   108   135 0.91 Phospholipase D Active site motif
DUF1398              PF07166.6    125 seq529_BIOID50577    -            136   7.1e-57  190.5   7.3   1   1   5.9e-61   8.1e-57  190.4   5.1     1   125     3   127     3   127 0.99 Protein of unknown function (DUF1398)
DUF1471              PF07338.8     56 seq532_BIOID50577    -             82   8.4e-10   38.0   0.3   1   1   8.3e-14   1.1e-09   37.6   0.2     7    56    34    82    32    82 0.97 Protein of unknown function (DUF1471)
Aminotran_4          PF01063.14   231 seq534_BIOID50577    -            309   1.1e-46  159.0   0.0   1   1   9.6e-51   1.3e-46  158.8   0.0     3   231    54   289    52   289 0.96 Aminotransferase class IV
SSF                  PF00474.12   406 seq535_BIOID50577    -            485  8.8e-143  475.6  29.8   1   1    8e-147  1.1e-142  475.3  20.6     1   406    38   434    38   434 1.00 Sodium:solute symporter family
Peptidase_M3         PF01432.15   458 seq536_BIOID50577    -            680  3.2e-177  590.0   0.0   1   1  2.9e-181    4e-177  589.7   0.0     1   457   222   677   222   678 0.99 Peptidase family M3
FAD_binding_2        PF00890.19   421 seq540_BIOID50577    -            419   8.2e-57  192.8   0.0   1   1   1.4e-60   9.4e-57  192.6   0.0     1   421     4   399     4   399 0.95 FAD binding domain
Hydrolase_like       PF13242.1     75 seq541_BIOID50577    -            190   6.6e-14   51.2   0.1   1   1     3e-17     1e-13   50.6   0.1     1    75   108   179   108   179 0.90 HAD-hyrolase-like
Hydrolase            PF00702.21   204 seq541_BIOID50577    -            190   3.1e-08   34.2   0.0   1   1   2.1e-11   7.2e-08   33.0   0.0   122   204    32   148    12   148 0.86 haloacid dehalogenase-like hydrolase
PNK3P                PF08645.6    158 seq541_BIOID50577    -            190   4.4e-08   32.6   0.0   1   1   2.7e-11   9.2e-08   31.5   0.0    21   126    23   137     7   148 0.80 Polynucleotide kinase 3 phosphatase
ESPR                 PF13018.1     24 seq542_BIOID50577    -             50   4.3e-08   32.3   1.0   1   1   4.9e-12   6.7e-08   31.7   0.7     1    21    28    48    28    50 0.94 Extended Signal Peptide of Type V secretion system
Polyketide_cyc       PF03364.15   130 seq543_BIOID50577    -            158   1.1e-31  109.3   0.0   1   1   1.9e-35   1.3e-31  109.1   0.0     1   130    23   148    23   148 0.99 Polyketide cyclase / dehydrase and lipid transport
Polyketide_cyc2      PF10604.4    139 seq543_BIOID50577    -            158   8.5e-11   42.0   0.0   1   1   1.5e-14     1e-10   41.7   0.0     1   128    14   145    14   154 0.74 Polyketide cyclase / dehydrase and lipid transport
Methyltrans_SAM      PF10672.4    286 seq544_BIOID50577    -            396   1.1e-31  109.6   0.0   1   1   7.9e-35   1.5e-31  109.1   0.0    12   266   110   371   103   381 0.86 S-adenosylmethionine-dependent methyltransferase
Cons_hypoth95        PF03602.10   183 seq544_BIOID50577    -            396   2.2e-12   46.6   0.0   1   1   1.8e-15   3.5e-12   45.9   0.0    39   123   216   302   211   329 0.89 Conserved hypothetical protein 95
Methyltransf_31      PF13847.1    152 seq544_BIOID50577    -            396   9.8e-11   41.3   0.1   1   1     9e-14   1.8e-10   40.5   0.0    21   118   236   349   220   377 0.74 Methyltransferase domain
Methyltransf_26      PF13659.1    117 seq544_BIOID50577    -            396   1.2e-09   38.1   0.0   1   1   1.1e-12   2.2e-09   37.2   0.0     2   116   222   340   221   341 0.84 Methyltransferase domain
Methyltransf_18      PF12847.2    112 seq544_BIOID50577    -            396   1.1e-06   29.0   0.0   1   1   1.8e-09   3.6e-06   27.4   0.0    12   109   231   337   220   340 0.69 Methyltransferase domain
MTS                  PF05175.9    170 seq544_BIOID50577    -            396   6.6e-07   28.7   0.0   1   1   5.2e-10     1e-06   28.1   0.0    55   154   243   353   217   363 0.77 Methyltransferase small domain
Met_10               PF02475.11   200 seq544_BIOID50577    -            396   9.9e-06   25.1   0.0   1   1   7.3e-09   1.4e-05   24.6   0.0    70   182   187   306   119   323 0.84 Met-10+ like-protein
DUF417               PF04224.7    175 seq546_BIOID50577    -            197   8.8e-79  262.7   0.1   1   1   7.4e-83     1e-78  262.6   0.1     1   175     2   182     2   182 0.99 Protein of unknown function, DUF417
DUF1282              PF06930.7    170 seq548_BIOID50577    -            203     2e-35  121.8  10.0   1   1   3.6e-39   2.5e-35  121.5   6.9     1   165    15   182    15   193 0.95 Protein of unknown function (DUF1282)
Yip1                 PF04893.12   172 seq548_BIOID50577    -            203   4.1e-28   97.9  12.4   1   1     6e-32   4.1e-28   97.9   8.6     1   168    15   179    15   185 0.96 Yip1 domain
DUF754               PF05449.6     83 seq549_BIOID50577    -             93   7.8e-25   86.6   3.7   1   1   6.3e-29   8.6e-25   86.4   2.5     1    81     9    89     9    91 0.98 Protein of unknown function (DUF754)
DUF987               PF06174.6     66 seq550_BIOID50577    -             73     2e-41  139.2   0.2   1   1   1.6e-45   2.2e-41  139.0   0.1     1    66     1    66     1    66 0.99 Protein of unknown function (DUF987)
G_glu_transpept      PF01019.16   510 seq551_BIOID50577    -             55   1.2e-07   30.5   0.0   1   1   8.6e-12   1.2e-07   30.5   0.0   424   463     3    39     1    49 0.93 Gamma-glutamyltranspeptidase
LysR_substrate       PF03466.15   209 seq552_BIOID50577    -            316   6.9e-43  146.0   0.2   1   1   1.6e-46   1.1e-42  145.4   0.1     3   206    90   293    88   296 0.96 LysR substrate binding domain
HTH_1                PF00126.22    60 seq552_BIOID50577    -            316   9.3e-14   50.8   0.0   1   1   2.5e-17   1.7e-13   49.9   0.0     1    59     3    63     3    64 0.95 Bacterial regulatory helix-turn-helix protein, lysR family
DUF2913              PF11140.3    207 seq554_BIOID50577    -             67   1.6e-06   27.4   0.0   1   1   1.3e-10   1.8e-06   27.2   0.0     8    54    17    62    11    65 0.91 Protein of unknown function (DUF2913)
BON                  PF04972.12    64 seq555_BIOID50577    -            201   1.7e-39  133.2  15.7   1   2   7.5e-23     1e-18   66.7   3.7     1    63    60   122    60   123 0.98 BON domain
BON                  PF04972.12    64 seq555_BIOID50577    -            201   1.7e-39  133.2  15.7   2   2   1.3e-24   1.8e-20   72.3   1.8     1    62   139   200   139   201 0.97 BON domain
HTH_Tnp_IS1          PF12759.2     50 seq556_BIOID50577    -             91   2.2e-32  110.1   0.1   1   1   4.8e-36   3.3e-32  109.6   0.1     1    50    39    88    39    88 0.99 InsA C-terminal domain
Zn_Tnp_IS1           PF03811.8     36 seq556_BIOID50577    -             91   1.1e-21   75.9   4.5   1   1   3.1e-25   2.1e-21   74.9   3.1     1    36     1    36     1    36 0.99 InsA N-terminal domain
IucA_IucC            PF04183.7    252 seq559_BIOID50577    -            574     1e-60  204.9   1.2   1   1   2.4e-64   1.6e-60  204.3   0.9     3   250   134   367   132   369 0.92 IucA / IucC family
FhuF                 PF06276.7    163 seq559_BIOID50577    -            574   5.7e-31  107.5   1.3   1   1   1.7e-34   1.2e-30  106.5   0.9     2   162   398   554   397   555 0.97 Ferric iron reductase FhuF-like transporter
Antirestrict         PF03230.8     94 seq560_BIOID50577    -            159   4.8e-39  132.1   0.2   1   1   4.5e-43   6.2e-39  131.7   0.1     1    94    62   159    62   159 0.98 Antirestriction protein
YbfN                 PF13982.1     89 seq561_BIOID50577    -            108   6.2e-50  167.2   6.7   1   1   5.2e-54   7.2e-50  166.9   4.6     1    89    19   107    19   107 0.99 YbfN-like lipoprotein
TrbE                 PF11100.3     66 seq563_BIOID50577    -             86   8.2e-33  111.9   4.9   1   1   7.3e-37   9.9e-33  111.7   3.4     1    65    10    74    10    75 0.98 Conjugal transfer protein TrbE
PhoH                 PF02562.11   205 seq564_BIOID50577    -            359     8e-97  322.2   0.0   1   1  1.5e-100     1e-96  321.9   0.0     2   205   131   334   130   334 0.99 PhoH-like protein
AAA_30               PF13604.1    196 seq564_BIOID50577    -            359   7.3e-08   32.1   0.0   1   1   5.1e-11   3.5e-07   29.8   0.0     4   133   136   287   134   289 0.84 AAA domain
Pyr_redox_2          PF07992.9    200 seq568_BIOID50577    -            472   2.2e-14   53.7   0.5   1   1   7.4e-09   8.4e-06   25.6   0.0     1    47   148   195   148   270 0.80 Pyridine nucleotide-disulphide oxidoreductase
Pyr_redox            PF00070.22    80 seq568_BIOID50577    -            472   5.6e-12   45.7   4.0   1   1   1.6e-08   1.8e-05   24.9   0.2     1    77   289   364   289   369 0.87 Pyridine nucleotide-disulphide oxidoreductase
NAD_binding_8        PF13450.1     68 seq568_BIOID50577    -            472   1.1e-08   34.7   0.2   1   1   2.6e-11   2.9e-08   33.4   0.2     1    35   151   185   151   189 0.96 NAD(P)-binding Rossmann-like domain
Thi4                 PF01946.12   230 seq568_BIOID50577    -            472   8.8e-07   28.1   1.0   1   1   1.2e-09   1.3e-06   27.5   0.1    18    83   147   213   138   223 0.80 Thi4 family
FAD_binding_3        PF01494.14   356 seq568_BIOID50577    -            472   1.2e-06   27.7   0.1   1   1   1.9e-09   2.1e-06   26.9   0.0     3    34   148   179   147   182 0.95 FAD binding domain
Phage_min_tail       PF05939.8    109 seq569_BIOID50577    -            109     1e-38  131.5   0.0   1   1   8.1e-43   1.1e-38  131.4   0.0     1   109     1   109     1   109 0.99 Phage minor tail protein
HrpB_C               PF08482.5    133 seq571_BIOID50577    -            824   6.7e-56  187.9   0.1   1   1   5.1e-59   1.8e-55  186.6   0.1     1   133   679   811   679   811 1.00 ATP-dependent helicase C-terminal
DEAD                 PF00270.24   173 seq571_BIOID50577    -            824   4.4e-11   42.4   0.0   1   1   3.3e-14   1.1e-10   41.0   0.0    16   168    37   177    22   182 0.77 DEAD/DEAH box helicase
Helicase_C           PF00271.26    78 seq571_BIOID50577    -            824     4e-10   39.2   0.0   1   1   2.3e-13   7.9e-10   38.3   0.0    10    77   257   342   252   343 0.96 Helicase conserved C-terminal domain
HA2                  PF04408.18   102 seq571_BIOID50577    -            824   1.8e-09   37.4   0.1   1   1   1.4e-12   4.7e-09   36.0   0.1     2    62   404   463   403   519 0.85 Helicase associated domain (HA2)
Glyco_hydro_19       PF00182.14   232 seq572_BIOID50577    -            204   9.4e-10   38.4   0.4   1   1   1.4e-12     2e-08   34.1   0.0    77   157    86   165    65   172 0.80 Chitinase class I
RecT                 PF03837.9    199 seq573_BIOID50577    -            269   1.9e-57  193.6   0.0   1   1   1.8e-61   2.5e-57  193.2   0.0     1   188    53   244    53   255 0.93 RecT family
NUDIX                PF00293.23   135 seq574_BIOID50577    -            169     1e-21   76.8   0.3   1   1   8.8e-26   1.2e-21   76.6   0.2     3   134    29   166    27   167 0.89 NUDIX domain
YebF                 PF13995.1     89 seq576_BIOID50577    -            126   7.8e-29   99.4   0.0   1   1   6.8e-33   9.3e-29   99.1   0.0     2    89    34   124    33   124 0.96 YebF-like protein
NfrA_C               PF13283.1    176 seq578_BIOID50577    -            990   2.8e-47  160.2   3.8   1   1     1e-50   2.8e-47  160.2   2.7     2   170   807   977   806   982 0.98 Bacteriophage N adsorption protein A C-term
TPR_16               PF13432.1     65 seq578_BIOID50577    -            990   1.4e-09   38.2   8.5   1   1   7.2e-10     2e-06   28.2   0.6     2    65   617   680   616   680 0.97 Tetratricopeptide repeat
TPR_14               PF13428.1     44 seq578_BIOID50577    -            990   1.5e-08   34.3  13.9   1   1   3.6e-08   9.7e-05   22.5   0.3     3    43   648   688   646   689 0.94 Tetratricopeptide repeat
TPR_15               PF13429.1    280 seq578_BIOID50577    -            990     4e-08   32.5   3.8   1   1   1.5e-11     4e-08   32.5   2.7   103   238   566   704   555   715 0.84 Tetratricopeptide repeat
Ub-RnfH              PF03658.9     84 seq579_BIOID50577    -             96   1.8e-38  130.1   0.1   1   1   1.5e-42     2e-38  130.0   0.1     1    84     5    88     5    88 0.99 RnfH family Ubiquitin
DDE_Tnp_IS1          PF03400.8    131 seq580_BIOID50577    -            125   1.1e-73  245.4   1.3   1   1   8.7e-78   1.2e-73  245.2   0.9     7   131     1   125     1   125 1.00 IS1 transposase
TraF                 PF13728.1    215 seq582_BIOID50577    -            247   8.6e-79  263.8   0.3   1   1   7.1e-83   9.8e-79  263.6   0.2     1   215    23   237    23   237 1.00 F plasmid transfer operon protein
PDH                  PF02153.12   258 seq585_BIOID50577    -            373   4.6e-32  110.7   0.0   1   1   2.5e-35   1.1e-31  109.5   0.0    38   257   135   344   124   345 0.93 Prephenate dehydrogenase
CM_2                 PF01817.16    81 seq585_BIOID50577    -            373   4.6e-24   84.2   0.2   1   1   2.2e-27     1e-23   83.1   0.1     1    80     9    88     9    89 0.98 Chorismate mutase type II
Packaging_FI         PF14000.1    125 seq586_BIOID50577    -            124   4.1e-41  139.9   3.2   1   1   3.4e-45   4.6e-41  139.8   2.2     1   125     3   121     3   121 0.98 DNA packaging protein FI
PTS_EIIA_1           PF00358.15   133 seq587_BIOID50577    -            625   2.7e-52  175.7   0.3   1   1   9.6e-56   4.4e-52  175.0   0.2     4   132   477   605   474   606 0.98 phosphoenolpyruvate-dependent sugar phosphotransferase system, EIIA 1
PTS_EIIC             PF02378.13   321 seq587_BIOID50577    -            625     2e-29  102.3  28.1   1   1   4.5e-33     2e-29  102.3  19.5     2   319   106   388   105   391 0.81 Phosphotransferase system, EIIC
PTS_EIIB             PF00367.15    35 seq587_BIOID50577    -            625   4.4e-16   57.7   0.1   1   1   1.6e-19   7.5e-16   56.9   0.0     1    34     5    38     5    39 0.97 phosphotransferase system, EIIB
DUF3300              PF11737.3    228 seq588_BIOID50577    -            585     4e-78  261.6   3.1   1   1   2.9e-82     4e-78  261.6   2.2     1   228    73   334    73   334 0.94 Protein of unknown function (DUF3300)
Phage_tail_L         PF05100.7    206 seq590_BIOID50577    -            232     2e-95  317.6   0.2   1   1   1.7e-99   2.4e-95  317.4   0.1     1   206    29   230    29   230 0.99 Phage minor tail protein L
YjcZ                 PF13990.1    270 seq594_BIOID50577    -            292  3.9e-118  393.3   5.7   1   1  3.2e-122  4.4e-118  393.1   3.9     1   270    21   287    21   287 0.99 YjcZ-like protein
DctA-YdbH            PF11739.3    207 seq595_BIOID50577    -            879   1.8e-55  187.4   1.8   1   1   3.2e-59   4.3e-55  186.2   0.1     1   207   656   859   656   859 0.99 Dicarboxylate transport
RadC                 PF04002.10   123 seq596_BIOID50577    -            158     6e-47  158.2   0.0   1   1   6.1e-51   8.3e-47  157.7   0.0     2   123    37   158    36   158 0.98 RadC-like JAB domain
PfkB                 PF00294.19   301 seq597_BIOID50577    -            308   1.6e-67  227.6   0.0   1   1   1.3e-71   1.8e-67  227.5   0.0     4   299     6   299     3   301 0.95 pfkB family carbohydrate kinase
ClpS                 PF02617.12    82 seq598_BIOID50577    -            106   8.1e-35  118.3   0.1   1   1     7e-39   9.6e-35  118.0   0.1     2    82    23   103    22   103 0.98 ATP-dependent Clp protease adaptor protein ClpS
SpoU_methylase       PF00588.14   142 seq600_BIOID50577    -            370   7.3e-29  100.3   0.0   1   1   1.6e-32   1.1e-28   99.7   0.0     3   141   224   361   222   362 0.95 SpoU rRNA Methylase family
SpoU_sub_bind        PF08032.7     76 seq600_BIOID50577    -            370   3.1e-12   46.3   0.0   1   1     1e-15     7e-12   45.2   0.0     2    73   135   206   134   209 0.96 RNA 2'-O ribose methyltransferase substrate binding
ILVD_EDD             PF00920.16   521 seq601_BIOID50577    -            616  5.1e-195  648.6   1.9   1   1  4.3e-199  5.9e-195  648.5   1.3     1   521    34   607    34   607 0.95 Dehydratase family
UbiA                 PF01040.13   257 seq602_BIOID50577    -            308   7.6e-37  126.7  21.2   1   1   7.3e-41     1e-36  126.4  14.7     1   225    21   273    21   306 0.76 UbiA prenyltransferase family
DUF1328              PF07043.8     39 seq603_BIOID50577    -             59   1.6e-12   47.0  24.5   1   1   1.4e-16   1.9e-12   46.8  17.0     1    39    12    50    12    50 0.99 Protein of unknown function (DUF1328)
Peptidase_S11        PF00768.15   241 seq604_BIOID50577    -            312   4.4e-89  297.7   1.0   1   1   1.6e-92   5.4e-89  297.4   0.7     2   240    33   264    32   265 0.98 D-alanyl-D-alanine carboxypeptidase
Beta-lactamase2      PF13354.1    197 seq604_BIOID50577    -            312   1.6e-12   47.1   0.2   1   1   6.2e-16   2.1e-12   46.7   0.1     1   142    51   194    51   260 0.86 Beta-lactamase enzyme family
Lactamase_B          PF00753.22   194 seq605_BIOID50577    -            665   1.5e-32  112.7   0.1   1   1   1.7e-36   2.3e-32  112.1   0.0     2   194   134   359   133   359 0.99 Metallo-beta-lactamase superfamily
PTS_EIIA_2           PF00359.17   142 seq606_BIOID50577    -            637   6.7e-33  113.2   0.0   1   1   2.5e-36   1.1e-32  112.5   0.0     5   140   498   634   495   636 0.95 Phosphoenolpyruvate-dependent sugar phosphotransferase system, EIIA 2
PTS_EIIC             PF02378.13   321 seq606_BIOID50577    -            637   2.5e-19   69.1  33.4   1   1   5.5e-23   2.5e-19   69.1  23.2     1   321    17   277    17   277 0.92 Phosphotransferase system, EIIC
PTS_IIB              PF02302.12    90 seq606_BIOID50577    -            637   1.9e-09   37.6   0.3   1   1   1.1e-12   4.9e-09   36.3   0.0     1    79   379   453   379   458 0.87 PTS system, Lactose/Cellobiose specific IIB subunit
Phage_attach         PF05354.6    117 seq608_BIOID50577    -            123     3e-60  200.7   0.1   1   1   4.9e-64   3.3e-60  200.6   0.0     1   117     7   123     7   123 1.00 Phage Head-Tail Attachment
Gifsy-2              PF13856.1     95 seq608_BIOID50577    -            123   4.3e-29  100.3   0.0   1   1   7.3e-33     5e-29  100.1   0.0     1    95    10   111    10   111 0.98 ATP-binding sugar transporter from pro-phage
UPF0104              PF03706.8    295 seq609_BIOID50577    -            318   1.5e-21   76.8  32.7   1   1   1.5e-25     2e-21   76.4  22.6     2   294    24   296    23   297 0.88 Uncharacterised protein family (UPF0104)
YagB_YeeU_YfjZ       PF06154.6    105 seq612_BIOID50577    -            125     3e-53  178.3   0.0   1   1   2.6e-57   3.6e-53  178.1   0.0     2   104    16   118    15   119 0.98 YagB/YeeU/YfjZ family
AAA_2                PF07724.9    171 seq615_BIOID50577    -            758   2.6e-51  173.8   0.0   1   1   1.5e-50   1.5e-47  161.6   0.0     1   171   486   647   486   647 0.97 AAA domain (Cdc48 subfamily)
ClpB_D2-small        PF10431.4     81 seq615_BIOID50577    -            758     5e-25   87.1   0.0   1   1   1.5e-27   1.5e-24   85.5   0.0     1    81   653   733   653   733 0.98 C-terminal, D2-small domain, of ClpB protein
AAA                  PF00004.24   132 seq615_BIOID50577    -            758   1.8e-24   86.3   0.1   1   2   4.1e-16     4e-13   49.5   0.0     2   125   211   342   210   347 0.76 ATPase family associated with various cellular activities (AAA)
AAA                  PF00004.24   132 seq615_BIOID50577    -            758   1.8e-24   86.3   0.1   2   2   5.9e-11   5.7e-08   32.9   0.0     2   111   492   607   491   621 0.85 ATPase family associated with various cellular activities (AAA)
AAA_5                PF07728.9    139 seq615_BIOID50577    -            758   4.2e-19   68.5   0.0   1   1   2.9e-16   2.8e-13   49.6   0.0     2   125   491   609   490   619 0.89 AAA domain (dynein-related subfamily)
Clp_N                PF02861.15    53 seq615_BIOID50577    -            758   2.3e-16   59.3   1.3   1   1     1e-17   9.9e-15   54.1   0.7     1    52    13    62    13    63 0.97 Clp amino terminal domain
AAA_16               PF13191.1    166 seq615_BIOID50577    -            758   1.7e-13   51.1   6.7   1   1     6e-11   5.9e-08   33.1   0.0     1    95   187   287   187   354 0.79 AAA ATPase domain
Sigma54_activat      PF00158.21   168 seq615_BIOID50577    -            758   1.3e-12   47.3   0.2   1   2     1e-07   9.8e-05   21.7   0.0     2   105   189   290   188   328 0.85 Sigma-54 interaction domain
Sigma54_activat      PF00158.21   168 seq615_BIOID50577    -            758   1.3e-12   47.3   0.2   2   2   3.1e-08   3.1e-05   23.4   0.0    22   148   484   612   460   618 0.77 Sigma-54 interaction domain
Patatin              PF01734.17   204 seq618_BIOID50577    -            357   2.6e-22   79.6   0.2   1   1   1.5e-25   2.1e-21   76.6   0.2     1   203    27   195    27   196 0.91 Patatin-like phospholipase
CCG                  PF02754.11    85 seq619_BIOID50577    -            396   2.2e-33  113.9   0.6   1   2     3e-19   8.3e-16   57.6   0.0     1    85   163   249   163   249 0.94 Cysteine-rich domain
CCG                  PF02754.11    85 seq619_BIOID50577    -            396   2.2e-33  113.9   0.6   2   2   2.5e-18     7e-15   54.7   0.0     1    84   293   376   293   377 0.95 Cysteine-rich domain
Fer4_8               PF13183.1     57 seq619_BIOID50577    -            396   6.4e-10   38.8   5.9   1   1   2.3e-13   6.4e-10   38.8   4.1     2    57     6    70     5    71 0.81 4Fe-4S dicluster domain
Fer4_17              PF13534.1     61 seq619_BIOID50577    -            396     3e-07   30.5   6.3   1   1   1.1e-10     3e-07   30.5   4.4     1    60     8    70     8    71 0.78 4Fe-4S dicluster domain
MatE                 PF01554.13   162 seq620_BIOID50577    -            179   1.5e-15   57.0   0.8   1   1   2.1e-19   2.9e-15   56.1   0.6     1    76   100   175   100   177 0.98 MatE
NAD_binding_10       PF13460.1    183 seq624_BIOID50577    -            274   3.8e-15   56.2   0.0   1   1   1.8e-18   6.2e-15   55.5   0.0     1   181     4   201     4   203 0.82 NADH(P)-binding
Epimerase            PF01370.16   236 seq624_BIOID50577    -            274   3.4e-11   42.9   0.0   1   1     7e-13   2.4e-09   36.8   0.0     8   236    10   213     4   213 0.76 NAD dependent epimerase/dehydratase family
UDPG_MGDP_dh_N       PF03721.9    185 seq624_BIOID50577    -            274   9.1e-07   28.3   0.0   1   1   1.1e-09   3.6e-06   26.3   0.0     1   133     2   125     2   136 0.76 UDP-glucose/GDP-mannose dehydrogenase family, NAD binding domain
NAD_binding_2        PF03446.10   162 seq624_BIOID50577    -            274     7e-06   25.9   0.0   1   1   2.9e-09     1e-05   25.4   0.0     1   102     1   121     1   131 0.71 NAD binding domain of 6-phosphogluconate dehydrogenase
DUF987               PF06174.6     66 seq626_BIOID50577    -             73   1.6e-42  142.7   0.1   1   1   1.3e-46   1.8e-42  142.5   0.1     1    66     1    66     1    66 0.99 Protein of unknown function (DUF987)
YccV-like            PF08755.6    100 seq627_BIOID50577    -            105   3.6e-25   87.6   0.0   1   1   2.9e-29     4e-25   87.5   0.0     2    99     4   101     3   102 0.96 Hemimethylated DNA-binding protein YccV like
Transposase_31       PF04754.7    205 seq628_BIOID50577    -            300   1.5e-80  269.3   0.3   1   1   1.5e-84     2e-80  268.8   0.2     1   203     7   207     7   209 0.98 Putative transposase, YhgA-like
PrmA                 PF06325.8    295 seq629_BIOID50577    -            293  1.2e-105  352.7   0.0   1   1  9.1e-109  1.4e-105  352.5   0.0     1   294     2   292     2   293 0.99 Ribosomal protein L11 methyltransferase (PrmA)
Methyltransf_18      PF12847.2    112 seq629_BIOID50577    -            293   2.2e-11   44.2   0.1   1   1   2.4e-14   3.6e-11   43.5   0.1     2    77   159   230   158   273 0.82 Methyltransferase domain
Methyltransf_26      PF13659.1    117 seq629_BIOID50577    -            293   1.5e-11   44.2   0.0   1   1   2.2e-14   3.4e-11   43.0   0.0     1    78   159   231   159   252 0.80 Methyltransferase domain
MTS                  PF05175.9    170 seq629_BIOID50577    -            293   4.3e-11   42.3   0.0   1   1   4.4e-14   6.7e-11   41.7   0.0    17   105   142   230   127   238 0.81 Methyltransferase small domain
Methyltransf_31      PF13847.1    152 seq629_BIOID50577    -            293   1.5e-10   40.7   0.0   1   1   1.5e-13   2.2e-10   40.1   0.0     4    80   159   230   156   277 0.79 Methyltransferase domain
Methyltransf_23      PF13489.1    162 seq629_BIOID50577    -            293   1.1e-07   31.5   0.0   1   1   1.3e-10     2e-07   30.7   0.0    21    86   157   230   141   268 0.73 Methyltransferase domain
UPF0020              PF01170.13   180 seq629_BIOID50577    -            293   8.9e-06   25.2   0.1   1   1     1e-08   1.5e-05   24.5   0.1    29   113   159   230   155   231 0.85 Putative RNA methylase family UPF0020
Methyltransf_11      PF08241.7     95 seq629_BIOID50577    -            293   2.2e-05   24.7   0.0   1   1   2.6e-08     4e-05   23.9   0.0     2    65   164   228   163   238 0.76 Methyltransferase domain
Cons_hypoth95        PF03602.10   183 seq629_BIOID50577    -            293   1.3e-05   24.5   0.0   1   1   1.5e-08   2.3e-05   23.7   0.0    34    98   150   214   138   234 0.86 Conserved hypothetical protein 95
Minor_tail_Z         PF06763.6    189 seq630_BIOID50577    -            192   3.2e-90  300.7  15.4   1   1   2.6e-94   3.5e-90  300.6  10.7     1   189     3   192     3   192 0.99 Prophage minor tail protein Z (GPZ)
Aldo_ket_red         PF00248.16   283 seq631_BIOID50577    -            346   4.4e-75  251.9   0.0   1   1   3.7e-79   5.1e-75  251.7   0.0     2   282    28   332    27   333 0.96 Aldo/keto reductase family
UPF0054              PF02130.12   145 seq632_BIOID50577    -            155   1.6e-43  147.3   0.0   1   1   1.3e-47   1.8e-43  147.1   0.0    13   144    22   144     9   145 0.88 Uncharacterized protein family UPF0054
Prok-JAB             PF14464.1    105 seq633_BIOID50577    -            247   1.5e-18   66.1   0.1   1   1   3.9e-22   2.7e-18   65.3   0.1     4    96     4    98     1   109 0.93 Prokaryotic homologs of the JAB domain
NLPC_P60             PF00877.14   105 seq633_BIOID50577    -            247   2.2e-14   53.0   0.0   1   1   4.4e-18     3e-14   52.5   0.0     1   104   111   223   111   224 0.94 NlpC/P60 family
DUF1187              PF06688.6     61 seq635_BIOID50577    -             93   1.5e-38  130.6   2.8   1   1   1.4e-42     2e-38  130.1   1.9     1    61    26    86    26    86 0.99 Protein of unknown function (DUF1187)
DUF1219              PF06755.7    117 seq638_BIOID50577    -            125   1.9e-58  194.9   0.0   1   1   1.7e-62   2.3e-58  194.7   0.0     1   113     1   113     1   120 0.98 Protein of unknown function (DUF1219)
YagB_YeeU_YfjZ       PF06154.6    105 seq642_BIOID50577    -            145   3.3e-54  181.4   0.0   1   1     3e-58   4.2e-54  181.1   0.0     2   104    36   138    35   139 0.98 YagB/YeeU/YfjZ family
DUF3302              PF11742.3     78 seq643_BIOID50577    -            107   1.7e-45  152.6   8.2   1   1   1.5e-49     2e-45  152.4   5.7     1    78     3    80     3    80 0.99 Protein of unknown function (DUF3302)
Response_reg         PF00072.19   112 seq644_BIOID50577    -            239   2.6e-29  101.3   0.0   1   1   5.4e-33   3.7e-29  100.8   0.0     1   111     7   116     7   117 0.99 Response regulator receiver domain
Trans_reg_C          PF00486.23    77 seq644_BIOID50577    -            239   5.2e-23   80.6   0.0   1   1   2.1e-26   1.4e-22   79.2   0.0     2    77   157   232   156   232 0.98 Transcriptional regulatory protein, C terminal
RuvC                 PF02075.12   149 seq647_BIOID50577    -            173   1.2e-66  223.0   0.5   1   1     1e-70   1.4e-66  222.7   0.3     1   149     4   150     4   150 1.00 Crossover junction endodeoxyribonuclease RuvC
DUF1233              PF06806.7     72 seq649_BIOID50577    -             71   3.3e-28   96.9   0.1   1   1   2.8e-32   3.8e-28   96.7   0.1     4    67     5    69     3    71 0.97 Putative excisionase (DUF1233)
LamB                 PF02264.10   398 seq650_BIOID50577    -            498  7.4e-117  390.6   7.6   1   1  1.3e-120  8.7e-117  390.4   5.3     1   398    90   498    90   498 0.98 LamB porin
Sugarporin_N         PF11471.3     60 seq650_BIOID50577    -            498   3.5e-08   32.8   2.1   1   1   8.2e-12   5.6e-08   32.2   1.5     8    57     3    53     1    57 0.82 Maltoporin periplasmic N-terminal extension
HlyD                 PF00529.15   306 seq652_BIOID50577    -            378   1.9e-59  201.3  13.0   1   1   6.2e-63   2.1e-59  201.2   9.0     3   306    64   349    62   349 0.98 HlyD family secretion protein
HlyD_3               PF13437.1    105 seq652_BIOID50577    -            378   3.8e-11   43.1   0.6   1   1   9.5e-12   3.3e-08   33.7   0.0     2    80   222   301   221   335 0.87 HlyD family secretion protein
Biotin_lipoyl_2      PF13533.1     50 seq652_BIOID50577    -            378   2.6e-09   36.4   1.0   1   1   1.3e-09   4.4e-06   26.1   0.2     4    49    65   110    61   113 0.93 Biotin-lipoyl like
HlyD_2               PF12700.2    328 seq652_BIOID50577    -            378   8.1e-09   34.9   0.2   1   1   4.3e-12   1.5e-08   34.1   0.2    26   240    68   301    63   319 0.74 HlyD family secretion protein
Sugar_tr             PF00083.19   451 seq653_BIOID50577    -            500   8.8e-71  238.6  25.4   1   1   3.5e-74   1.2e-70  238.2  17.6     3   446    28   448    25   453 0.95 Sugar (and other) transporter
MFS_1                PF07690.11   354 seq653_BIOID50577    -            500   5.1e-37  127.3  39.5   1   2   4.1e-30   1.4e-26   92.9  10.8     9   257    38   310    30   311 0.75 Major Facilitator Superfamily
MFS_1                PF07690.11   354 seq653_BIOID50577    -            500   5.1e-37  127.3  39.5   2   2   2.2e-14   7.6e-11   41.2  14.2    38   171   301   437   299   467 0.79 Major Facilitator Superfamily
Osmo_CC              PF08946.5     46 seq653_BIOID50577    -            500   3.7e-25   87.5   8.5   1   1   2.1e-28   7.2e-25   86.6   5.9     1    46   454   499   454   499 0.99 Osmosensory transporter coiled coil
Methyltransf_6       PF03737.10   154 seq654_BIOID50577    -            161   4.3e-55  185.6   0.4   1   1   3.5e-59   4.8e-55  185.5   0.2     1   153     1   152     1   153 0.99 Demethylmenaquinone methyltransferase
HTH_18               PF12833.2     81 seq656_BIOID50577    -            296   3.5e-20   71.7   2.1   1   1   8.2e-24   3.7e-20   71.6   0.8     1    81    38   117    38   117 0.96 Helix-turn-helix domain
HTH_AraC             PF00165.18    42 seq656_BIOID50577    -            296   2.7e-16   58.6   0.2   1   1   8.8e-14     4e-10   39.0   0.1     9    42    82   116    78   116 0.94 Bacterial regulatory helix-turn-helix proteins, AraC family
GyrI-like            PF06445.10   155 seq656_BIOID50577    -            296   4.5e-11   42.8   0.1   1   1   1.6e-14   7.3e-11   42.2   0.1     2   155   138   294   137   294 0.84 GyrI-like small molecule binding domain
CorC_HlyC            PF03471.12    81 seq659_BIOID50577    -            292   3.5e-24   84.3   0.4   1   1   1.6e-27   1.1e-23   82.7   0.0     2    79   206   281   205   283 0.94 Transporter associated domain
CBS                  PF00571.23    57 seq659_BIOID50577    -            292   1.2e-21   75.9   3.1   1   2   4.4e-14     3e-10   39.5   0.1     1    52    69   123    69   128 0.96 CBS domain
CBS                  PF00571.23    57 seq659_BIOID50577    -            292   1.2e-21   75.9   3.1   2   2   3.1e-13   2.1e-09   36.7   0.3     4    56   138   189   135   190 0.92 CBS domain
EamA                 PF00892.15   126 seq660_BIOID50577    -            312     1e-47  161.1  36.0   1   2   2.4e-25   1.7e-21   76.4  11.3     1   125    31   152    31   153 0.93 EamA-like transporter family
EamA                 PF00892.15   126 seq660_BIOID50577    -            312     1e-47  161.1  36.0   2   2   8.1e-30   5.5e-26   90.9   8.2     1   125   173   300   173   301 0.98 EamA-like transporter family
Phage_tail_U         PF06141.6    133 seq661_BIOID50577    -            131   4.2e-63  211.1   0.4   1   1   3.4e-67   4.6e-63  211.0   0.3     1   133     1   131     1   131 0.99 Phage minor tail protein U
DUF1016              PF06250.6    320 seq662_BIOID50577    -            375  9.5e-139  461.6   0.2   1   2   2.4e-40   3.3e-36  124.7   0.0     1    97    15   112    15   117 0.98 Protein of unknown function (DUF1016)
DUF1016              PF06250.6    320 seq662_BIOID50577    -            375  9.5e-139  461.6   0.2   2   2    2e-104  2.7e-100  335.3   0.0    81   319   122   363   117   364 0.96 Protein of unknown function (DUF1016)
Fimbrial             PF00419.15   145 seq663_BIOID50577    -            176   7.9e-21   74.6   3.1   1   1   6.9e-25   9.4e-21   74.4   2.1     1   145    27   176    27   176 0.93 Fimbrial protein
Colicin_im           PF03857.8    138 seq664_BIOID50577    -            136   2.3e-42  143.9   6.4   1   1   1.6e-46   2.3e-42  143.9   4.4     1    98    38   135    38   136 0.97 Colicin immunity protein
SAM_MT               PF04445.8    235 seq665_BIOID50577    -            250  1.9e-114  380.5   0.0   1   1  1.6e-118  2.2e-114  380.3   0.0     3   234    16   247    14   248 0.99 Putative SAM-dependent methyltransferase
DUF3596              PF12167.3     88 seq668_BIOID50577    -            411   9.4e-28   95.5   0.0   1   1   4.2e-31   2.9e-27   93.9   0.0     1    87     5    91     5    92 0.96 Domain of unknown function (DUF3596)
Phage_integrase      PF00589.17   173 seq668_BIOID50577    -            411   1.9e-22   79.6   0.0   1   1   6.6e-26   4.5e-22   78.4   0.0     4   166   203   391   201   397 0.83 Phage integrase family
Acetyltransf_8       PF13523.1    152 seq669_BIOID50577    -            315   2.6e-51  173.3   0.7   1   1   3.1e-55   4.3e-51  172.6   0.5     1   152   145   302   145   302 0.92 Acetyltransferase (GNAT) domain
DUF1219              PF06755.7    117 seq671_BIOID50577    -            125   5.3e-59  196.7   0.0   1   1   4.4e-63   6.1e-59  196.5   0.0     1   113     1   113     1   123 0.97 Protein of unknown function (DUF1219)
TraQ                 PF09679.5     93 seq672_BIOID50577    -             94   1.2e-50  169.2   0.3   1   1     1e-54   1.4e-50  169.0   0.2     1    93     2    94     2    94 0.99 Type-F conjugative transfer system pilin chaperone (TraQ)
Thioredoxin          PF00085.15   104 seq675_BIOID50577    -            109   3.5e-34  116.5   0.0   1   1   8.4e-38   3.8e-34  116.3   0.0     2   103     5   106     4   107 0.98 Thioredoxin
Thioredoxin_2        PF13098.1    112 seq675_BIOID50577    -            109   1.6e-10   41.0   0.1   1   1   3.2e-13   1.4e-09   37.9   0.0     7   112    23   104    17   104 0.90 Thioredoxin-like domain
DUF957               PF06117.6     65 seq677_BIOID50577    -            155   1.1e-31  108.1   0.4   1   1   1.1e-35   1.6e-31  107.5   0.3     1    64    91   154    91   155 0.98 Enterobacterial protein of unknown function (DUF957)
Lambda_tail_I        PF06805.7     82 seq678_BIOID50577    -            180   4.7e-14   51.8   0.0   1   1   5.7e-18   7.8e-14   51.1   0.0    25    82     2    64     1    64 0.98 Bacteriophage lambda tail assembly protein I
EII-GUT              PF03608.8    168 seq679_BIOID50577    -            187     7e-77  256.8   0.7   1   1   5.9e-81     8e-77  256.6   0.5     2   168     5   171     4   171 0.99 PTS system enzyme II sorbitol-specific factor
LysR_substrate       PF03466.15   209 seq680_BIOID50577    -            316     2e-22   79.2   0.0   1   1   3.5e-26   2.4e-22   78.9   0.0     2   204    96   296    95   301 0.92 LysR substrate binding domain
HTH_1                PF00126.22    60 seq680_BIOID50577    -            316   3.6e-13   48.9   0.0   1   1   1.4e-16   9.4e-13   47.5   0.0     3    59    14    70    12    71 0.95 Bacterial regulatory helix-turn-helix protein, lysR family
AA_permease          PF00324.16   479 seq681_BIOID50577    -            514  3.2e-121  404.9  47.4   1   1  5.3e-125  3.6e-121  404.7  32.8     2   478    50   491    49   492 0.98 Amino acid permease
AA_permease_2        PF13520.1    426 seq681_BIOID50577    -            514   3.8e-43  147.4  50.8   1   1   6.7e-47   4.5e-43  147.2  35.2     5   423    49   477    45   480 0.85 Amino acid permease
TatD_DNase           PF01026.16   255 seq683_BIOID50577    -            260   5.7e-68  228.7   0.0   1   1   4.8e-72   6.5e-68  228.5   0.0     1   255     6   257     6   257 0.98 TatD related DNase
DUF2057              PF09829.4    189 seq684_BIOID50577    -            220     8e-48  162.4   0.0   1   1   6.7e-52   9.1e-48  162.3   0.0     2   189    22   213    21   213 0.98 Uncharacterized protein conserved in bacteria (DUF2057)
HATPase_c            PF02518.21   111 seq685_BIOID50577    -            450     2e-23   82.0   0.0   1   1   1.3e-26   5.7e-23   80.6   0.0     4   110   335   438   332   439 0.96 Histidine kinase-, DNA gyrase B-, and HSP90-like ATPase
HAMP                 PF00672.20    70 seq685_BIOID50577    -            450   1.4e-11   44.2   5.5   1   1   1.9e-14   8.8e-11   41.7   0.0     4    67   163   226   160   229 0.93 HAMP domain
HisKA                PF00512.20    68 seq685_BIOID50577    -            450   6.9e-11   41.8   0.1   1   1   3.4e-14   1.6e-10   40.7   0.1     2    66   234   291   233   293 0.89 His Kinase A (phospho-acceptor) domain
Asparaginase_2       PF01112.13   319 seq686_BIOID50577    -            321  3.1e-125  417.0   2.9   1   1  2.8e-129  3.8e-125  416.7   2.0     2   315     3   315     2   317 0.99 Asparaginase
HNH                  PF01844.18    47 seq690_BIOID50577    -            116   5.6e-16   58.0   1.9   1   1     7e-20   9.6e-16   57.2   1.3     1    47    66   112    66   112 0.98 HNH endonuclease
Big_2                PF02368.13    79 seq692_BIOID50577    -            246   3.1e-13   49.3  10.3   1   1   2.3e-17   3.1e-13   49.3   7.1     2    76   161   238   160   241 0.94 Bacterial Ig-like domain (group 2)
Methyltransf_11      PF08241.7     95 seq699_BIOID50577    -            240   7.4e-12   45.4   0.0   1   1   8.6e-16   1.2e-11   44.8   0.0    45    95    67   125    50   125 0.83 Methyltransferase domain
Fimbrial             PF00419.15   145 seq700_BIOID50577    -            169   7.7e-10   39.0   8.2   1   1   7.2e-14   9.8e-10   38.7   5.7     1   144    30   168    30   169 0.78 Fimbrial protein
MatE                 PF01554.13   162 seq701_BIOID50577    -            248   6.4e-34  116.8  13.0   1   1   4.7e-38   6.4e-34  116.8   9.0     1   162    68   229    68   229 1.00 MatE
Glyco_hydro_1        PF00232.13   455 seq702_BIOID50577    -            464    1e-151  505.1   0.4   1   1  1.7e-155  1.1e-151  504.9   0.3     3   454     2   459     1   460 0.95 Glycosyl hydrolase family 1
Dus                  PF01207.12   310 seq703_BIOID50577    -            321  9.6e-116  385.8   0.0   1   1  1.6e-119  1.1e-115  385.6   0.0     2   307    14   318    12   321 0.98 Dihydrouridine synthase (Dus)
Transposase_31       PF04754.7    205 seq704_BIOID50577    -            300   1.4e-81  272.6   0.0   1   1   1.4e-85   1.9e-81  272.1   0.0     2   204     9   209     8   210 0.99 Putative transposase, YhgA-like
Usher                PF00577.15   552 seq706_BIOID50577    -            843  1.8e-177  591.2  22.1   1   1  4.8e-181  2.2e-177  591.0  15.3     2   552   204   757   203   757 0.97 Type VII secretion system (T7SS), usher protein
PapC_N               PF13954.1    146 seq706_BIOID50577    -            843   5.6e-43  145.8   0.0   1   1   2.6e-46   1.2e-42  144.8   0.0     1   145    35   188    35   189 0.97 PapC N-terminal domain
PapC_C               PF13953.1     68 seq706_BIOID50577    -            843     2e-19   68.8   0.1   1   1   2.2e-22   9.8e-19   66.6   0.0     3    63   769   827   767   832 0.95 PapC C-terminal domain
ATP-synt_ab          PF00006.20   215 seq707_BIOID50577    -            443   5.9e-42  143.4   0.0   1   1   2.9e-45   7.9e-42  143.0   0.0     3   214   183   388   181   389 0.95 ATP synthase alpha/beta family, nucleotide-binding domain
Rho_RNA_bind         PF07497.7     78 seq707_BIOID50577    -            443   6.5e-42  140.9   0.1   1   1   4.2e-45   1.1e-41  140.1   0.0     1    78    73   150    73   150 0.98 Rho termination factor, RNA-binding domain
Rho_N                PF07498.7     43 seq707_BIOID50577    -            443   8.2e-18   63.7   0.8   1   1   1.7e-20   4.8e-17   61.3   0.2     1    43    29    71    29    71 0.98 Rho termination factor, N-terminal domain
NACHT                PF05729.7    167 seq707_BIOID50577    -            443   8.9e-05   22.0   0.0   1   1   6.2e-08   0.00017   21.1   0.0    12    96   207   297   203   311 0.80 NACHT domain
PALP                 PF00291.20   307 seq708_BIOID50577    -            514   9.6e-70  235.0   2.1   1   1   1.9e-73   1.3e-69  234.6   1.5     5   307    29   316    25   316 0.91 Pyridoxal-phosphate dependent enzyme
Thr_dehydrat_C       PF00585.13    91 seq708_BIOID50577    -            514   3.8e-64  212.2   0.0   1   2   3.6e-35   2.4e-31  107.0   0.0     1    91   329   419   329   419 0.98 C-terminal regulatory domain of Threonine dehydratase
Thr_dehydrat_C       PF00585.13    91 seq708_BIOID50577    -            514   3.8e-64  212.2   0.0   2   2   6.7e-34   4.6e-30  102.9   0.0     2    91   425   512   424   512 0.96 C-terminal regulatory domain of Threonine dehydratase
EIIBC-GUT_N          PF03612.9    183 seq709_BIOID50577    -            319   9.6e-72  240.3   1.8   1   1   2.7e-75   1.8e-71  239.3   1.3     2   183     3   171     2   171 0.95 Sorbitol phosphotransferase enzyme II N-terminus
EIIBC-GUT_C          PF07663.6     93 seq709_BIOID50577    -            319   6.4e-48  160.7   5.0   1   1   9.3e-52   6.4e-48  160.7   3.5     1    93   226   318   226   318 0.99 Sorbitol phosphotransferase enzyme II C-terminus
DUF3672              PF12421.3    136 seq710_BIOID50577    -           1159   1.2e-41  141.8   0.2   1   1   1.1e-44   3.7e-41  140.3   0.1     2   135   978  1117   977  1118 0.89 Fibronectin type III protein
Phage-tail_3         PF13550.1    164 seq710_BIOID50577    -           1159   2.7e-40  137.7   0.0   1   1   2.6e-43   8.7e-40  136.0   0.0     1   161   330   497   330   500 0.94 Putative phage tail protein
DUF1983              PF09327.6     81 seq710_BIOID50577    -           1159   2.2e-27   94.7   1.5   1   1   1.9e-30   6.6e-27   93.1   1.1     1    81   873   953   873   953 0.99 Domain of unknown function (DUF1983)
Terminase_4          PF05119.7    100 seq711_BIOID50577    -            164   3.2e-24   84.8   0.0   1   1   3.2e-28   4.4e-24   84.4   0.0     2    98    57   153    56   155 0.96 Phage terminase, small subunit
YniB                 PF14002.1    166 seq712_BIOID50577    -            178   2.3e-78  261.2   3.1   1   1   1.9e-82   2.6e-78  261.1   2.1     1   166    15   177    15   177 0.99 YniB-like protein
Mannitol_dh_C        PF08125.8    245 seq714_BIOID50577    -            470   2.3e-71  239.7   0.0   1   1   9.9e-75   4.5e-71  238.7   0.0     1   244   236   461   236   462 0.98 Mannitol dehydrogenase C-terminal domain
Mannitol_dh          PF01232.18   151 seq714_BIOID50577    -            470   9.4e-28   96.9   0.1   1   1   4.1e-31   1.9e-27   95.9   0.1     1   151    89   211    89   211 0.97 Mannitol dehydrogenase Rossmann domain
DUF3521              PF12035.3     35 seq714_BIOID50577    -            470   7.5e-08   31.9   4.7   1   1   3.7e-11   1.7e-07   30.8   3.2     4    33    26    58    25    59 0.81 Protein of unknown function (DUF3521)
CN_hydrolase         PF00795.17   184 seq715_BIOID50577    -            512   1.9e-26   92.4   0.0   1   1   2.3e-30   3.1e-26   91.7   0.0     2   184   224   412   223   412 0.89 Carbon-nitrogen hydrolase
DUF957               PF06117.6     65 seq719_BIOID50577    -             65   4.7e-35  118.8   0.5   1   1   3.7e-39   5.1e-35  118.7   0.3     1    65     1    65     1    65 0.99 Enterobacterial protein of unknown function (DUF957)
IucA_IucC            PF04183.7    252 seq720_BIOID50577    -            580   2.7e-77  259.3   0.0   1   1   6.7e-81   4.6e-77  258.5   0.0    10   251   130   374   122   375 0.97 IucA / IucC family
FhuF                 PF06276.7    163 seq720_BIOID50577    -            580   3.4e-32  111.5   0.6   1   1   1.2e-35     8e-32  110.3   0.1     2   149   395   546   394   566 0.92 Ferric iron reductase FhuF-like transporter
S-methyl_trans       PF02574.11   305 seq721_BIOID50577    -           1232  1.4e-104  349.6   0.1   1   1  9.1e-108  2.5e-104  348.7   0.1     1   304    21   331    21   332 0.98 Homocysteine S-methyltransferase
Met_synt_B12         PF02965.12   136 seq721_BIOID50577    -           1232   9.2e-54  180.5   0.0   1   1     9e-57   2.4e-53  179.2   0.0     1   136  1060  1197  1060  1197 0.99 Vitamin B12 dependent methionine synthase, activation domain
Pterin_bind          PF00809.17   210 seq721_BIOID50577    -           1232   1.5e-48  164.8   0.4   1   1   1.7e-51   4.6e-48  163.2   0.3     1   210   361   573   361   573 0.98 Pterin binding enzyme
B12-binding_2        PF02607.12    79 seq721_BIOID50577    -           1232   4.4e-21   74.5   0.0   1   1   6.5e-24   1.8e-20   72.6   0.0     4    79   664   739   662   739 0.96 B12 binding domain
B12-binding          PF02310.14   121 seq721_BIOID50577    -           1232   6.7e-20   71.0   0.2   1   1   1.8e-22     5e-19   68.2   0.1     2    94   753   845   752   856 0.93 B12 binding domain
Gly_radical          PF01228.16   106 seq722_BIOID50577    -            127     1e-25   89.9   0.1   1   1   1.1e-29   1.6e-25   89.4   0.0    20   106    16   108     4   108 0.86 Glycine radical
MGS                  PF02142.17    95 seq724_BIOID50577    -            155   4.5e-18   64.8   0.0   1   1   4.4e-22     6e-18   64.4   0.0     2    95    29   121    28   121 0.96 MGS-like domain
FimH_man-bind        PF09160.5    147 seq725_BIOID50577    -            303   5.8e-57  191.5   0.2   1   1   1.5e-60     1e-56  190.7   0.1     1   147    27   171    27   171 0.99 FimH, mannose binding
Fimbrial             PF00419.15   145 seq725_BIOID50577    -            303   1.1e-09   38.4   7.6   1   1   1.7e-13   1.1e-09   38.4   5.3     7   145   176   303   170   303 0.85 Fimbrial protein
Phage_lambd_GpG      PF06894.6    127 seq727_BIOID50577    -            140     1e-57  193.0   1.1   1   1   8.7e-62   1.2e-57  192.8   0.7     1   126     1   125     1   126 0.99 Bacteriophage lambda minor tail protein (GpG)
MIP                  PF00230.15   227 seq728_BIOID50577    -            281   1.8e-76  256.4  12.9   1   1   1.5e-80     2e-76  256.2   9.0     2   227     2   251     1   251 0.97 Major intrinsic protein
adh_short_C2         PF13561.1    243 seq729_BIOID50577    -            294   4.9e-30  104.9   0.0   1   1   1.3e-33   5.7e-30  104.7   0.0     5   241    58   290    55   292 0.92 Enoyl-(Acyl carrier protein) reductase
adh_short            PF00106.20   167 seq729_BIOID50577    -            294   3.3e-26   92.0   0.2   1   1     9e-30   4.1e-26   91.7   0.1     3   166    52   217    50   218 0.95 short chain dehydrogenase
KR                   PF08659.5    181 seq729_BIOID50577    -            294   2.3e-08   33.7   0.0   1   1   6.9e-12   3.2e-08   33.3   0.0     4   167    53   221    51   234 0.77 KR domain
RuvA_N               PF01330.16    61 seq730_BIOID50577    -            203   1.4e-24   85.4   0.4   1   1   7.7e-28   3.5e-24   84.2   0.1     1    61     1    62     1    62 1.00 RuvA N terminal domain
RuvA_C               PF07499.8     47 seq730_BIOID50577    -            203   1.4e-15   57.0   2.0   1   1     3e-19   1.4e-15   57.0   1.4     1    45   158   201   158   203 0.95 RuvA, C-terminal domain
TraH                 PF06122.6    361 seq731_BIOID50577    -            457  4.8e-117  390.6   4.7   1   1  4.6e-121  6.3e-117  390.2   3.3     1   361    29   378    29   378 0.95 Conjugative relaxosome accessory transposon protein
Methyltransf_27      PF13708.1    194 seq733_BIOID50577    -            281   1.1e-73  246.7   0.1   1   1   1.1e-77   1.5e-73  246.3   0.1     2   194    86   278    85   278 0.99 Methyltransferase domain
Aminotran_1_2        PF00155.16   363 seq735_BIOID50577    -            497   2.1e-21   76.1   0.0   1   1   4.1e-25   2.8e-21   75.7   0.0    34   360   159   479   142   482 0.87 Aminotransferase class I and II
GntR                 PF00392.16    64 seq735_BIOID50577    -            497     1e-16   59.9   0.2   1   1   6.8e-20   4.7e-16   57.8   0.0     3    64    23    84    21    84 0.98 Bacterial regulatory proteins, gntR family
ABC_tran             PF00005.22   118 seq736_BIOID50577    -            623   6.6e-41  139.2   0.1   1   2   5.2e-21   7.1e-18   64.9   0.1    24   118    90   197    56   197 0.81 ABC transporter
ABC_tran             PF00005.22   118 seq736_BIOID50577    -            623   6.6e-41  139.2   0.1   2   2   3.4e-23   4.6e-20   72.0   0.0     1   117   364   491   364   492 0.93 ABC transporter
oligo_HPY            PF08352.7     64 seq736_BIOID50577    -            623   8.7e-21   73.9   0.4   1   2     8e-12   1.1e-08   35.1   0.0     1    33   248   280   248   303 0.88 Oligopeptide/dipeptide transporter, C-terminal region
oligo_HPY            PF08352.7     64 seq736_BIOID50577    -            623   8.7e-21   73.9   0.4   2   2   2.8e-12   3.8e-09   36.6   0.0     1    33   543   575   543   594 0.85 Oligopeptide/dipeptide transporter, C-terminal region
ATP_bind_3           PF01171.15   182 seq737_BIOID50577    -            311   1.1e-14   54.2   0.0   1   1   1.3e-18   1.7e-14   53.5   0.0     2   161    42   205    41   209 0.84 PP-loop family
Terminase_1          PF03354.10   477 seq738_BIOID50577    -            577  1.3e-103  346.9   0.0   1   1  1.1e-107  1.5e-103  346.6   0.0     1   476    86   560    86   561 0.92 Phage Terminase
AA_permease          PF00324.16   479 seq739_BIOID50577    -            454   3.2e-38  131.1  38.1   1   1   5.9e-42     4e-38  130.8  26.4     2   427    25   418    24   440 0.83 Amino acid permease
AA_permease_2        PF13520.1    426 seq739_BIOID50577    -            454   2.4e-35  121.7  36.1   1   1     7e-39   4.8e-35  120.8  25.1    34   399    55   413    25   440 0.81 Amino acid permease
Lipoprotein_19       PF13617.1     59 seq741_BIOID50577    -             61   3.6e-27   93.6   0.7   1   1   2.9e-31   3.9e-27   93.5   0.5     1    59     2    60     2    60 0.97 YnbE-like lipoprotein
HlyD                 PF00529.15   306 seq743_BIOID50577    -            343   2.8e-54  184.3   5.5   1   1   9.2e-58   3.2e-54  184.2   3.8     2   305    48   337    47   338 0.94 HlyD family secretion protein
HlyD_3               PF13437.1    105 seq743_BIOID50577    -            343   1.2e-19   70.4   0.1   1   1   1.2e-16   4.3e-13   49.4   0.0     1    85   210   293   210   333 0.91 HlyD family secretion protein
Biotin_lipoyl_2      PF13533.1     50 seq743_BIOID50577    -            343   2.6e-19   68.4   0.0   1   1   2.3e-19   7.9e-16   57.3   0.1     4    49    50    95    47    96 0.93 Biotin-lipoyl like
HlyD_2               PF12700.2    328 seq743_BIOID50577    -            343   1.8e-18   66.6   0.0   1   1   7.2e-22   2.5e-18   66.2   0.0    19   239    46   287    39   298 0.73 HlyD family secretion protein
SeqA                 PF03925.8    189 seq747_BIOID50577    -            181   4.5e-71  238.3   0.1   1   1   3.7e-75     5e-71  238.1   0.1     1   189     1   181     1   181 0.91 SeqA protein
DUF1318              PF07027.7     95 seq749_BIOID50577    -            133   7.9e-34  115.6   1.0   1   1   7.2e-38   9.9e-34  115.3   0.7     2    95    40   132    39   132 0.98 Protein of unknown function (DUF1318)
Phage_tail_T         PF06223.7    103 seq752_BIOID50577    -            144   1.1e-57  192.6   0.9   1   1   5.4e-56   7.3e-52  173.9   0.1     1   103    11   113    11   113 0.99 Minor tail protein T
HTH_8                PF02954.14    42 seq754_BIOID50577    -             98     1e-14   53.6   0.3   1   1   1.1e-18   1.5e-14   53.0   0.2     2    42    55    95    54    95 0.98 Bacterial regulatory protein, Fis family
PTSIIA_gutA          PF03829.8    117 seq755_BIOID50577    -            123   1.6e-44  150.2   0.0   1   1   1.4e-48   1.9e-44  149.9   0.0     1   116     1   116     1   118 0.98 PTS system glucitol/sorbitol-specific IIA component
Glyco_hydro_3        PF00933.16   299 seq756_BIOID50577    -            789   3.4e-87  292.0   0.0   1   1   1.3e-90   5.8e-87  291.3   0.0     1   298    70   375    70   376 0.98 Glycosyl hydrolase family 3 N terminal domain
Glyco_hydro_3_C      PF01915.17   227 seq756_BIOID50577    -            789   3.2e-69  232.8   0.8   1   1   1.5e-72   6.7e-69  231.7   0.6     1   227   419   674   419   674 0.94 Glycosyl hydrolase family 3 C-terminal domain
Fn3-like             PF14310.1     71 seq756_BIOID50577    -            789   2.5e-23   81.6   0.0   1   1   1.1e-26     5e-23   80.6   0.0     2    71   710   778   709   778 0.98 Fibronectin type III-like domain
RNase_T              PF00929.19   164 seq757_BIOID50577    -            246     5e-40  137.3   0.4   1   1   9.7e-44   1.3e-39  135.9   0.1     1   164    12   178    12   178 0.93 Exonuclease
RuvB_N               PF05496.7    234 seq759_BIOID50577    -            336  9.5e-116  384.7   0.1   1   1  4.3e-119  1.2e-115  384.3   0.0     3   233     8   238     6   239 0.98 Holliday junction DNA helicase ruvB N-terminus
RuvB_C               PF05491.8     76 seq759_BIOID50577    -            336     3e-33  113.1   0.0   1   1   2.2e-36   6.1e-33  112.1   0.0     1    75   256   330   256   331 0.98 Holliday junction DNA helicase ruvB C-terminus
AAA                  PF00004.24   132 seq759_BIOID50577    -            336   8.3e-20   71.2   0.0   1   1   6.5e-23   1.8e-19   70.1   0.0     1   130    58   181    58   183 0.94 ATPase family associated with various cellular activities (AAA)
YihI                 PF04220.7    169 seq761_BIOID50577    -            169   3.4e-56  189.0  15.5   1   1   2.8e-60   3.9e-56  188.9  10.8     3   167     5   165     2   167 0.94 Der GTPase activator (YihI)
N6_N4_Mtase          PF01555.13   231 seq762_BIOID50577    -            294   1.8e-53  181.3   0.0   1   1   4.9e-57   2.2e-53  180.9   0.0     1   227    34   250    34   254 0.92 DNA methylase
FGGY_N               PF00370.16   245 seq766_BIOID50577    -            509   6.6e-93  310.4   0.2   1   1   1.4e-96   9.2e-93  309.9   0.1     1   245    13   260    13   260 0.99 FGGY family of carbohydrate kinases, N-terminal domain
FGGY_C               PF02782.11   197 seq766_BIOID50577    -            509   9.6e-63  211.2   0.5   1   1     4e-66   2.8e-62  209.7   0.7     1   197   269   459   269   459 0.96 FGGY family of carbohydrate kinases, C-terminal domain
LamB                 PF02264.10   398 seq768_BIOID50577    -            538  1.5e-152  508.2  22.1   1   1  2.9e-156    2e-152  507.7  15.3     1   398   127   538   127   538 0.98 LamB porin
Sugarporin_N         PF11471.3     60 seq768_BIOID50577    -            538   4.9e-17   61.2   5.4   1   1   1.2e-20   8.4e-17   60.4   3.7     4    59     3    59     1    60 0.91 Maltoporin periplasmic N-terminal extension
adh_short            PF00106.20   167 seq769_BIOID50577    -            259     4e-26   91.7   1.6   1   1   1.1e-29   4.9e-26   91.5   1.1     2   166     4   172     3   173 0.94 short chain dehydrogenase
adh_short_C2         PF13561.1    243 seq769_BIOID50577    -            259   2.6e-16   60.0   0.0   1   1   8.4e-20   3.8e-16   59.4   0.0     7   241    13   255     9   256 0.87 Enoyl-(Acyl carrier protein) reductase
LysR_substrate       PF03466.15   209 seq770_BIOID50577    -            308   2.4e-43  147.5   0.1   1   1   4.4e-47     3e-43  147.2   0.1     3   208   102   305   100   306 0.98 LysR substrate binding domain
HTH_1                PF00126.22    60 seq770_BIOID50577    -            308     3e-16   58.7   0.1   1   1   9.5e-20   6.5e-16   57.7   0.1     1    60    18    77    18    77 0.96 Bacterial regulatory helix-turn-helix protein, lysR family
PGM_PMM_I            PF02878.11   138 seq771_BIOID50577    -            546   8.5e-36  122.3   0.2   1   1   9.4e-39   3.2e-35  120.4   0.1     2   134    40   180    39   183 0.97 Phosphoglucomutase/phosphomannomutase, alpha/beta/alpha domain I
PGM_PMM_III          PF02880.11   111 seq771_BIOID50577    -            546   2.7e-27   94.9   0.0   1   1   1.5e-30   5.3e-27   93.9   0.0     1   111   320   440   320   440 0.93 Phosphoglucomutase/phosphomannomutase, alpha/beta/alpha domain III
PGM_PMM_II           PF02879.11   104 seq771_BIOID50577    -            546   3.4e-13   49.6   0.0   1   1   3.2e-16   1.1e-12   48.0   0.0     2   104   210   317   209   317 0.90 Phosphoglucomutase/phosphomannomutase, alpha/beta/alpha domain II
PGM_PMM_IV           PF00408.15    73 seq771_BIOID50577    -            546   3.6e-13   49.1   0.0   1   1   3.2e-16   1.1e-12   47.6   0.0    12    72   479   539   465   542 0.90 Phosphoglucomutase/phosphomannomutase, C-terminal domain
GrpE                 PF01025.14   166 seq773_BIOID50577    -            197   1.4e-47  161.2   3.3   1   1   1.2e-51   1.7e-47  160.9   2.3     5   166    35   194     7   194 0.87 GrpE
EAL                  PF00563.15   236 seq774_BIOID50577    -            511   3.1e-58  196.9   0.0   1   1   6.2e-62   4.2e-58  196.4   0.0     3   236   256   490   254   490 0.93 EAL domain
CSS-motif            PF12792.2    208 seq774_BIOID50577    -            511   1.1e-21   77.0   0.1   1   1   2.3e-25   1.6e-21   76.5   0.0     3   207    36   230    34   231 0.93 CSS motif domain associated with EAL
MipA                 PF06629.7    226 seq775_BIOID50577    -            246   2.8e-73  245.9   1.9   1   1   2.3e-77   3.1e-73  245.7   1.3     2   226    24   246    23   246 0.99 MltA-interacting protein MipA
Esterase             PF00756.15   251 seq776_BIOID50577    -            278   1.1e-72  244.3   0.0   1   1   3.8e-76   1.3e-72  244.1   0.0     1   251    21   271    21   271 0.99 Putative esterase
Abhydrolase_5        PF12695.2    142 seq776_BIOID50577    -            278   8.5e-08   31.9   0.0   1   1   3.3e-11   1.1e-07   31.5   0.0     6   142    50   257    44   257 0.62 Alpha/beta hydrolase family
Peptidase_S9         PF00326.16   213 seq776_BIOID50577    -            278   9.4e-07   28.1   0.0   1   1   4.3e-10   1.5e-06   27.4   0.0    54   208   127   274   118   278 0.77 Prolyl oligopeptidase family
MtlR                 PF05068.7    170 seq781_BIOID50577    -            195   4.1e-76  254.0   0.0   1   1   3.5e-80   4.8e-76  253.8   0.0     5   169    26   188     2   189 0.96 Mannitol repressor
Glycos_transf_4      PF00953.16   159 seq783_BIOID50577    -            367   1.1e-28   99.9  21.3   1   1   7.8e-33   1.1e-28   99.9  14.8     3   157    75   233    73   235 0.94 Glycosyl transferase family 4
Rsd_AlgQ             PF04353.8    153 seq784_BIOID50577    -            158     5e-50  169.0   0.4   1   1   4.2e-54   5.7e-50  168.8   0.3     1   150     1   148     1   151 0.98 Regulator of RNA polymerase sigma(70) subunit, Rsd/AlgQ
Phage_AlpA           PF05930.7     51 seq786_BIOID50577    -             82     2e-22   78.5   0.0   1   1   1.8e-26   2.5e-22   78.2   0.0     1    51    12    68    12    68 0.99 Prophage CP4-57 regulatory protein (AlpA)
HTH_3                PF01381.17    55 seq787_BIOID50577    -            216   4.8e-12   45.4   0.1   1   1   2.7e-15   9.3e-12   44.5   0.1     1    55    10    64    10    64 0.98 Helix-turn-helix
HTH_19               PF12844.2     64 seq787_BIOID50577    -            216   1.2e-10   41.1   0.0   1   1   6.5e-14   2.2e-10   40.2   0.0     1    62     7    68     7    70 0.97 Helix-turn-helix domain
HTH_31               PF13560.1     64 seq787_BIOID50577    -            216   2.5e-10   40.2   0.0   1   1   1.1e-13   3.6e-10   39.7   0.0     2    59     6    62     5    66 0.96 Helix-turn-helix domain
Peptidase_S24        PF00717.18    70 seq787_BIOID50577    -            216   6.3e-08   32.0   0.1   1   1   3.6e-11   1.2e-07   31.1   0.1     3    66   126   198   124   202 0.86 Peptidase S24-like
FUSC                 PF04632.7    650 seq790_BIOID50577    -            683   8.5e-55  186.2  35.9   1   1   9.9e-58   4.5e-54  183.8  24.1     8   609    36   635    30   654 0.80 Fusaric acid resistance protein family
FUSC_2               PF13515.1    128 seq790_BIOID50577    -            683   6.1e-09   35.7   9.9   1   1   1.3e-12   6.1e-09   35.7   6.9     2   127   364   495   359   496 0.75 Fusaric acid resistance protein-like
ALMT                 PF11744.3    406 seq790_BIOID50577    -            683   1.4e-05   23.8  10.6   1   1   5.9e-09   2.7e-05   22.9   1.7    27   194   362   525   348   583 0.82 Aluminium activated malate transporter
Radical_SAM          PF04055.16   166 seq791_BIOID50577    -            457   3.7e-15   56.3   0.0   1   1     8e-19   5.4e-15   55.8   0.0     2   164    57   227    56   229 0.79 Radical SAM superfamily
HemN_C               PF06969.11    66 seq791_BIOID50577    -            457     4e-12   45.8   0.3   1   1   2.7e-15   1.8e-11   43.7   0.0     1    66   363   431   363   431 0.94 HemN C-terminal domain
TraG_N               PF07916.6    466 seq792_BIOID50577    -            856  1.7e-127  425.6  14.5   1   1  1.2e-131  1.7e-127  425.6  10.1     1   465     3   450     3   451 0.98 TraG-like protein, N-terminal region
HTH_AraC             PF00165.18    42 seq793_BIOID50577    -            253   4.7e-19   67.4   0.8   1   2     5e-10   3.4e-06   26.5   0.1     1    40   155   193   155   195 0.95 Bacterial regulatory helix-turn-helix proteins, AraC family
HTH_AraC             PF00165.18    42 seq793_BIOID50577    -            253   4.7e-19   67.4   0.8   2   2   4.7e-14   3.2e-10   39.3   0.0     6    41   208   244   206   245 0.94 Bacterial regulatory helix-turn-helix proteins, AraC family
HTH_18               PF12833.2     81 seq793_BIOID50577    -            253   6.1e-15   54.9   0.0   1   1   1.8e-18   1.2e-14   54.0   0.0     2    80   169   245   168   246 0.96 Helix-turn-helix domain
DUF3987              PF13148.1    375 seq794_BIOID50577    -            521   7.3e-90  301.1   0.7   1   1   6.5e-94   8.8e-90  300.8   0.5     2   373    28   404    27   406 0.97 Protein of unknown function (DUF3987)
PseudoU_synth_2      PF00849.17   164 seq796_BIOID50577    -            326   8.2e-32  110.1   0.1   1   1   1.8e-35   1.2e-31  109.6   0.1     1   164    92   242    92   242 0.96 RNA pseudouridylate synthase
S4                   PF01479.20    48 seq796_BIOID50577    -            326   2.4e-12   45.9   0.0   1   1   6.1e-16   4.2e-12   45.1   0.0     1    48    18    65    18    65 0.97 S4 domain
K_oxygenase          PF13434.1    341 seq797_BIOID50577    -            425  4.1e-116  387.5   0.0   1   1  1.1e-119  4.9e-116  387.2   0.0     2   340     4   333     3   334 0.96 L-lysine 6-monooxygenase (NADPH-requiring)
Pyr_redox_3          PF13738.1    203 seq797_BIOID50577    -            425   2.2e-16   60.4   0.0   1   1   4.7e-16   2.2e-12   47.3   0.0    78   200    93   218    60   221 0.84 Pyridine nucleotide-disulphide oxidoreductase
TerC                 PF03741.11   184 seq803_BIOID50577    -            518     1e-46  158.5  12.7   1   1   3.3e-50   1.5e-46  158.0   8.8     1   183    14   203    14   204 0.95 Integral membrane protein TerC family
CorC_HlyC            PF03471.12    81 seq803_BIOID50577    -            518   1.7e-18   66.0   0.4   1   1     1e-21   4.6e-18   64.6   0.3     4    80   434   510   431   511 0.92 Transporter associated domain
CBS                  PF00571.23    57 seq803_BIOID50577    -            518   2.2e-09   36.6   0.2   1   1   1.9e-08   8.8e-05   21.9   0.0     2    56   301   358   300   359 0.93 CBS domain
ABC_tran             PF00005.22   118 seq804_BIOID50577    -            269   7.1e-19   68.1   0.0   1   1   1.4e-22   9.9e-19   67.7   0.0     1   117    48   172    48   173 0.94 ABC transporter
AAA_21               PF13304.1    303 seq804_BIOID50577    -            269   3.2e-12   46.9   0.0   1   1   5.5e-11   3.8e-07   30.2   0.0   234   302   142   209   136   210 0.93 AAA domain
HTH_Tnp_1            PF01527.15    76 seq805_BIOID50577    -            136   4.5e-19   68.0   0.6   1   1   1.2e-22     8e-19   67.2   0.4     2    74    23   102    22   104 0.89 Transposase
HTH_28               PF13518.1     52 seq805_BIOID50577    -            136   2.1e-06   27.4   0.5   1   1   6.5e-10   4.4e-06   26.4   0.0     1    43    32    75    32    78 0.93 Helix-turn-helix domain
DUF2556              PF10831.3     53 seq808_BIOID50577    -             59   9.6e-40  133.9   6.0   1   1   7.8e-44   1.1e-39  133.7   4.2     1    53     1    53     1    53 0.99 Protein of unknown function (DUF2556)
GutM                 PF06923.6    109 seq809_BIOID50577    -            119   6.1e-37  125.5   0.0   1   1   5.1e-41   6.9e-37  125.3   0.0     2   109     3   110     2   110 0.98 Glucitol operon activator protein (GutM)
ThiC                 PF01964.13   421 seq811_BIOID50577    -            631  3.8e-201  667.9   0.0   1   1  2.8e-204  1.9e-200  665.6   0.0     1   420   148   597   148   598 0.99 ThiC family
ThiC-associated      PF13667.1     80 seq811_BIOID50577    -            631   7.6e-34  115.0   0.1   1   1     3e-37   2.1e-33  113.6   0.0     2    80    26   109    25   109 0.94 ThiC-associated domain
SBP_bac_5            PF00496.17   374 seq815_BIOID50577    -            512     3e-95  319.1  11.4   1   1   2.8e-99   3.9e-95  318.7   7.9     1   372    70   429    70   431 0.95 Bacterial extracellular solute-binding proteins, family 5 Middle
TonB_dep_Rec         PF00593.19   276 seq816_BIOID50577    -            700   2.1e-38  132.7  12.9   1   1     3e-42   2.1e-38  132.7   8.9     2   275   449   695   448   696 0.97 TonB dependent receptor
Plug                 PF07715.10   108 seq816_BIOID50577    -            700   5.7e-23   81.1   2.1   1   1   1.9e-26   1.3e-22   80.0   1.5     3   108    41   151    39   151 0.96 TonB-dependent Receptor Plug Domain
Phage_portal         PF04860.7    347 seq817_BIOID50577    -            413  2.9e-109  364.8   0.0   1   1  2.7e-113  3.7e-109  364.4   0.0     5   347    33   373    29   373 0.96 Phage portal protein
rve                  PF00665.21   120 seq818_BIOID50577    -            301   5.6e-24   84.4   0.0   1   1   2.3e-27     1e-23   83.5   0.0     3   119   123   243   121   244 0.97 Integrase core domain
rve_3                PF13683.1     67 seq818_BIOID50577    -            301     1e-17   63.2   0.0   1   1   9.9e-21   4.5e-17   61.2   0.0     2    67   216   281   215   281 0.98 Integrase core domain
HTH_21               PF13276.1     60 seq818_BIOID50577    -            301   9.7e-17   60.6   2.3   1   1   1.5e-18   6.9e-15   54.6   0.8     6    57    49   106    44   109 0.82 HTH-like domain
DUF1391              PF07151.7     49 seq819_BIOID50577    -             78   1.3e-35  120.4   0.5   1   1   1.2e-39   1.7e-35  120.1   0.4     1    48    29    76    29    77 0.97 Protein of unknown function (DUF1391)
Sulf_transp          PF04143.9     43 seq820_BIOID50577    -            210   3.6e-06   26.7  11.4   1   1   2.6e-10   3.6e-06   26.7   7.9     2    32   178   208   177   210 0.91 Sulphur transport
Fe-ADH               PF00465.14   366 seq821_BIOID50577    -            891  4.1e-112  374.3   0.3   1   1  1.4e-115  6.4e-112  373.7   0.2     1   361   457   849   457   854 0.93 Iron-containing alcohol dehydrogenase
Aldedh               PF00171.17   462 seq821_BIOID50577    -            891   1.6e-27   95.8   2.6   1   1   2.2e-30     1e-26   93.2   1.8    26   426     4   399     1   406 0.78 Aldehyde dehydrogenase family
Fe-ADH_2             PF13685.1    250 seq821_BIOID50577    -            891   1.3e-18   67.0   1.2   1   2   2.8e-12   1.3e-08   34.3   0.0    12    94   473   555   464   562 0.92 Iron-containing alcohol dehydrogenase
Fe-ADH_2             PF13685.1    250 seq821_BIOID50577    -            891   1.3e-18   67.0   1.2   2   2   8.6e-11   3.9e-07   29.5   0.9    98   247   588   739   580   741 0.93 Iron-containing alcohol dehydrogenase
DUF2810              PF10928.3     54 seq823_BIOID50577    -            120   3.1e-32  109.9   2.6   1   1   2.4e-36   3.3e-32  109.8   1.1     1    53    66   118    66   119 0.96 Protein of unknown function (DUF2810)
DeoRC                PF00455.17   162 seq824_BIOID50577    -            257   6.9e-53  178.4   0.6   1   1   2.4e-56   1.1e-52  177.8   0.3     3   161    74   232    72   233 0.97 DeoR C terminal sensor domain
HTH_DeoR             PF08220.7     57 seq824_BIOID50577    -            257     9e-22   76.2   0.1   1   1   3.8e-25   1.7e-21   75.3   0.1     1    56     6    61     6    62 0.98 DeoR-like helix-turn-helix domain
HTH_11               PF08279.7     55 seq824_BIOID50577    -            257   5.3e-09   35.4   0.1   1   1   3.9e-12   1.8e-08   33.8   0.0     1    46     6    50     6    56 0.92 HTH domain
Wzz                  PF02706.10   152 seq825_BIOID50577    -            348   4.4e-15   55.6   1.9   1   1   7.4e-19     1e-14   54.5   1.3     1   113    15   188    15   246 0.66 Chain length determinant protein
UspB                 PF10625.4    107 seq826_BIOID50577    -            111   2.6e-52  174.9   0.8   1   1   2.2e-56     3e-52  174.7   0.6     1   107     1   107     1   107 0.99 Universal stress protein B (UspB)
Response_reg         PF00072.19   112 seq827_BIOID50577    -            227   8.1e-27   93.3   0.0   1   1   2.4e-30   1.6e-26   92.3   0.0     1   112     3   113     3   113 0.99 Response regulator receiver domain
Trans_reg_C          PF00486.23    77 seq827_BIOID50577    -            227   6.8e-26   89.8   0.0   1   1   1.7e-29   1.2e-25   89.0   0.0     1    77   146   221   146   221 0.97 Transcriptional regulatory protein, C terminal
AAA_5                PF07728.9    139 seq831_BIOID50577    -            498   5.8e-25   87.5   0.0   1   1     4e-28   1.1e-24   86.6   0.0     1   139    41   171    41   171 0.92 AAA domain (dynein-related subfamily)
DUF3763              PF12592.3     57 seq831_BIOID50577    -            498   4.1e-22   77.4   1.3   1   1   4.1e-25   1.1e-21   76.0   0.9     3    57   444   498   442   498 0.97 Protein of unknown function (DUF3763)
Cys_Met_Meta_PP      PF01053.15   386 seq833_BIOID50577    -            440    6e-122  406.5   0.0   1   1    5e-126  6.8e-122  406.3   0.0     1   385    52   436    52   437 0.97 Cys/Met metabolism PLP-dependent enzyme
Cu-oxidase_4         PF02578.10   233 seq834_BIOID50577    -            243   1.3e-78  263.1   0.0   1   1   1.1e-82   1.5e-78  262.9   0.0     2   233    20   242    19   242 0.97 Multi-copper polyphenol oxidoreductase laccase
Permease             PF02405.11   215 seq835_BIOID50577    -            260   1.8e-73  246.4  16.5   1   1   1.6e-77   2.2e-73  246.1  11.4     3   215    44   257    42   257 0.99 Permease
Response_reg         PF00072.19   112 seq837_BIOID50577    -            215     2e-26   92.0   0.1   1   1   4.4e-30     3e-26   91.5   0.1     1   111    11   122    11   123 0.98 Response regulator receiver domain
GerE                 PF00196.14    58 seq837_BIOID50577    -            215   6.8e-24   82.8   0.1   1   1   1.7e-27   1.2e-23   82.1   0.1     3    58   154   209   152   209 0.97 Bacterial regulatory proteins, luxR family
Esterase             PF00756.15   251 seq838_BIOID50577    -            398     5e-19   68.5   0.0   1   1   3.4e-22   2.3e-18   66.4   0.0     1   153   159   318   159   396 0.78 Putative esterase
CBM_48               PF02922.13    85 seq838_BIOID50577    -            398   5.4e-12   45.4   0.1   1   1   1.6e-15   1.1e-11   44.5   0.1     7    74    53   113    47   133 0.84 Carbohydrate-binding module 48 (Isoamylase N-terminal domain)
FBPase_glpX          PF03320.8    309 seq839_BIOID50577    -            336  5.5e-135  448.8   7.6   1   1  4.6e-139  6.2e-135  448.6   5.3     2   309     3   322     2   322 0.99 Bacterial fructose-1,6-bisphosphatase, glpX-encoded
DUF307               PF03733.8     53 seq840_BIOID50577    -            148   1.5e-33  114.8  23.8   1   2   1.7e-17   2.3e-13   50.2   2.4     1    53     3    55     3    55 0.97 Domain of unknown function (DUF307)
DUF307               PF03733.8     53 seq840_BIOID50577    -            148   1.5e-33  114.8  23.8   2   2   5.9e-24     8e-20   70.9   8.6     1    53    76   128    76   128 0.98 Domain of unknown function (DUF307)
DeoC                 PF01791.4    236 seq842_BIOID50577    -            259   3.8e-61  206.2   1.8   1   1     3e-65   4.1e-61  206.1   1.2     3   230    12   240    10   246 0.94 DeoC/LacD family aldolase
UxuA                 PF03786.8    351 seq844_BIOID50577    -            394  4.2e-163  541.7   0.2   1   1    7e-167  4.8e-163  541.6   0.1     1   350     1   388     1   389 0.99 D-mannonate dehydratase (UxuA)
AP_endonuc_2         PF01261.19   211 seq844_BIOID50577    -            394     1e-08   34.6   0.0   1   1   8.1e-12   5.6e-08   32.2   0.0     3   189    18   299    16   320 0.82 Xylose isomerase-like TIM barrel
DUF481               PF04338.7    210 seq845_BIOID50577    -            252   8.2e-56  188.9  11.8   1   1   6.8e-60   9.3e-56  188.7   8.2     2   209    48   251    47   252 0.98 Protein of unknown function, DUF481
SirA                 PF01206.12    70 seq847_BIOID50577    -             75   5.3e-19   67.4   0.0   1   1   4.2e-23   5.8e-19   67.3   0.0     1    70     4    74     4    74 0.97 SirA-like protein
TonB_dep_Rec         PF00593.19   276 seq849_BIOID50577    -            733     1e-26   94.3  17.4   1   1   1.5e-30     1e-26   94.3  12.0     3   275   477   731   475   731 0.86 TonB dependent receptor
Plug                 PF07715.10   108 seq849_BIOID50577    -            733   5.8e-18   65.0   2.2   1   1     1e-21     7e-18   64.8   0.4     3   107    45   146    43   147 0.94 TonB-dependent Receptor Plug Domain
HATPase_c            PF02518.21   111 seq852_BIOID50577    -            482   5.5e-25   87.1   0.0   1   1   2.1e-28   9.7e-25   86.3   0.0     1   110   371   480   371   481 0.97 Histidine kinase-, DNA gyrase B-, and HSP90-like ATPase
HisKA                PF00512.20    68 seq852_BIOID50577    -            482   2.5e-12   46.4   0.9   1   1   1.7e-15   7.9e-12   44.8   0.6     2    67   262   326   261   327 0.96 His Kinase A (phospho-acceptor) domain
HAMP                 PF00672.20    70 seq852_BIOID50577    -            482     5e-10   39.2   0.1   1   1   1.1e-13     5e-10   39.2   0.1     5    69   191   256   187   257 0.84 HAMP domain
SIS                  PF01380.17   131 seq853_BIOID50577    -            321   3.8e-27   94.3   0.0   1   1   9.9e-31   6.8e-27   93.5   0.0     2   130    39   169    38   170 0.98 SIS domain
CBS                  PF00571.23    57 seq853_BIOID50577    -            321   2.9e-15   55.5   0.0   1   2   1.9e-08   0.00013   21.4   0.0     1    56   199   256   199   257 0.92 CBS domain
CBS                  PF00571.23    57 seq853_BIOID50577    -            321   2.9e-15   55.5   0.0   2   2   1.9e-10   1.3e-06   27.8   0.0     2    51   266   315   265   318 0.89 CBS domain
FUSC-like            PF12805.2    284 seq855_BIOID50577    -            720  3.1e-112  374.0   6.1   1   1  6.8e-116  3.1e-112  374.0   4.2     1   284    69   348    69   348 0.98 FUSC-like inner membrane protein yccS
FUSC_2               PF13515.1    128 seq855_BIOID50577    -            720   5.6e-27   94.0  13.0   1   1   1.2e-30   5.6e-27   94.0   9.0     3   127   406   528   404   529 0.93 Fusaric acid resistance protein-like
HlyD                 PF00529.15   306 seq856_BIOID50577    -            385   1.5e-81  273.9  13.7   1   1     5e-85   1.7e-81  273.7   9.5     1   306    63   360    63   360 0.99 HlyD family secretion protein
HlyD_2               PF12700.2    328 seq856_BIOID50577    -            385   4.2e-19   68.7   2.2   1   1   1.4e-22   4.9e-19   68.5   1.5     2   328    44   360    43   360 0.82 HlyD family secretion protein
HlyD_3               PF13437.1    105 seq856_BIOID50577    -            385   1.2e-15   57.6   4.6   1   1   7.4e-15   2.5e-11   43.7   0.2     1   105   174   289   174   289 0.94 HlyD family secretion protein
Biotin_lipoyl_2      PF13533.1     50 seq856_BIOID50577    -            385     3e-13   49.0   0.2   1   1   8.2e-12   2.8e-08   33.1   0.0     4    49    66   111    59   121 0.88 Biotin-lipoyl like
NUDIX                PF00293.23   135 seq858_BIOID50577    -            141   4.3e-21   74.8   0.1   1   1   3.7e-25   5.1e-21   74.6   0.0     2   130     3   136     2   140 0.88 NUDIX domain
DUF3251              PF11622.3    165 seq861_BIOID50577    -            227     4e-07   29.4   3.5   1   1   1.7e-10   2.3e-06   27.0   2.4    12   152    50   203    36   215 0.67 Protein of unknown function (DUF3251)
Ail_Lom              PF06316.6    199 seq862_BIOID50577    -            199  3.7e-121  401.8   6.2   1   1  8.9e-125  4.1e-121  401.6   4.3     1   199     1   199     1   199 1.00 Enterobacterial Ail/Lom protein
OMP_b-brl            PF13505.1    176 seq862_BIOID50577    -            199   4.8e-25   88.3   5.8   1   1   1.3e-28   5.8e-25   88.1   4.0     2   176    11   199     6   199 0.86 Outer membrane protein beta-barrel domain
OmpA_membrane        PF01389.12   183 seq862_BIOID50577    -            199   8.3e-05   22.0   0.2   1   1   2.9e-08   0.00013   21.3   0.1    14   148    23   178    18   181 0.79 OmpA-like transmembrane domain
OpuAC                PF04069.7    257 seq864_BIOID50577    -            305   1.4e-60  204.7   4.2   1   1   1.2e-64   1.6e-60  204.5   2.9     2   257    26   300    25   300 0.96 Substrate binding domain of ABC-type glycine betaine transport system
SBP_bac_9            PF01297.12   256 seq866_BIOID50577    -            352   2.5e-61  207.0   0.0   1   1   2.1e-65   2.8e-61  206.8   0.0     1   256    70   349    70   349 0.90 Periplasmic solute binding protein family
MCE                  PF02470.15    81 seq867_BIOID50577    -            183   1.1e-21   76.5   0.0   1   1   1.1e-25   1.5e-21   76.0   0.0     2    80    39   116    38   117 0.97 mce related protein
DUF4153              PF13687.1    217 seq868_BIOID50577    -            574   1.7e-37  128.9  27.7   1   1   1.3e-41   1.7e-37  128.9  19.2     1   216   150   389   150   390 0.90 Domain of unknown function (DUF4153)
Epimerase_2          PF02350.14   346 seq869_BIOID50577    -            376  1.3e-126  421.9   0.0   1   1  1.1e-130  1.5e-126  421.7   0.0     2   346    22   370    21   370 0.97 UDP-N-acetylglucosamine 2-epimerase
AAA_2                PF07724.9    171 seq870_BIOID50577    -            861   3.2e-58  196.3   0.0   1   1   7.1e-59   8.8e-56  188.3   0.0     1   171   600   764   600   764 0.98 AAA domain (Cdc48 subfamily)
ClpB_D2-small        PF10431.4     81 seq870_BIOID50577    -            861   1.1e-28   98.8   2.2   1   1   1.4e-31   1.7e-28   98.2   0.2     1    80   770   849   770   850 0.98 C-terminal, D2-small domain, of ClpB protein
AAA                  PF00004.24   132 seq870_BIOID50577    -            861     6e-28   97.5   0.0   1   2   5.7e-17   7.1e-14   52.0   0.0     2   128   207   341   206   345 0.82 ATPase family associated with various cellular activities (AAA)
AAA                  PF00004.24   132 seq870_BIOID50577    -            861     6e-28   97.5   0.0   2   2   6.4e-14     8e-11   42.1   0.0     2   117   606   731   605   742 0.86 ATPase family associated with various cellular activities (AAA)
Clp_N                PF02861.15    53 seq870_BIOID50577    -            861     2e-27   94.7   6.1   1   2   3.4e-16   4.2e-13   48.8   0.1     1    53    21    73    21    73 0.98 Clp amino terminal domain
Clp_N                PF02861.15    53 seq870_BIOID50577    -            861     2e-27   94.7   6.1   2   2   4.7e-16   5.8e-13   48.4   0.1     1    53    98   149    98   149 0.96 Clp amino terminal domain
AAA_5                PF07728.9    139 seq870_BIOID50577    -            861   6.5e-19   67.9   0.8   1   1   3.9e-16   4.9e-13   48.8   0.0     2   124   605   725   604   766 0.87 AAA domain (dynein-related subfamily)
AAA_16               PF13191.1    166 seq870_BIOID50577    -            861   4.7e-11   43.2   7.1   1   1   9.9e-10   1.2e-06   28.8   0.2     2   141   184   285   183   310 0.81 AAA ATPase domain
Sigma54_activat      PF00158.21   168 seq870_BIOID50577    -            861   7.3e-10   38.4   0.1   1   1   7.2e-10     9e-07   28.4   0.0    23   156   603   735   574   746 0.78 Sigma-54 interaction domain
OEP                  PF02321.13   188 seq871_BIOID50577    -            488   9.2e-20   70.9  16.0   1   2   3.2e-13   4.3e-09   36.1   3.4     1   188    69   268    69   268 0.89 Outer membrane efflux protein
OEP                  PF02321.13   188 seq871_BIOID50577    -            488   9.2e-20   70.9  16.0   2   2   1.3e-14   1.7e-10   40.6   2.3     6   188   295   476   290   476 0.89 Outer membrane efflux protein
Methyltransf_26      PF13659.1    117 seq872_BIOID50577    -            257   1.9e-16   60.0   0.0   1   1   2.6e-19   3.3e-16   59.2   0.0     3   116    59   182    57   183 0.86 Methyltransferase domain
MTS                  PF05175.9    170 seq872_BIOID50577    -            257   5.1e-14   51.8   0.0   1   1   6.2e-17   7.6e-14   51.3   0.0    33   145    58   186    42   204 0.82 Methyltransferase small domain
Methyltransf_18      PF12847.2    112 seq872_BIOID50577    -            257   1.3e-11   44.9   0.0   1   1   1.6e-14   1.9e-11   44.3   0.0     3    82    58   140    57   181 0.79 Methyltransferase domain
Methyltransf_31      PF13847.1    152 seq872_BIOID50577    -            257   1.9e-08   33.8   0.0   1   1     2e-11   2.5e-08   33.5   0.0     6   108    59   179    56   217 0.76 Methyltransferase domain
Cons_hypoth95        PF03602.10   183 seq872_BIOID50577    -            257   5.1e-08   32.4   0.0   1   1   5.5e-11   6.9e-08   31.9   0.0    43   131    57   143    47   169 0.83 Conserved hypothetical protein 95
UPF0020              PF01170.13   180 seq872_BIOID50577    -            257   3.3e-06   26.6   0.0   1   1   3.7e-09   4.6e-06   26.2   0.0    61   117    81   138    52   172 0.78 Putative RNA methylase family UPF0020
Methyltransf_3       PF01596.12   205 seq872_BIOID50577    -            257   2.4e-06   26.6   0.0   1   1   2.8e-09   3.5e-06   26.1   0.0    26   112    38   123    25   134 0.87 O-methyltransferase
PrmA                 PF06325.8    295 seq872_BIOID50577    -            257   3.9e-06   26.0   0.1   1   1   4.3e-09   5.4e-06   25.6   0.0   163   232    58   134    50   135 0.79 Ribosomal protein L11 methyltransferase (PrmA)
Methyltransf_25      PF13649.1    101 seq872_BIOID50577    -            257   9.1e-06   25.8   0.0   1   1   1.1e-08   1.3e-05   25.3   0.0     2    74    61   137    60   175 0.78 Methyltransferase domain
PCMT                 PF01135.14   210 seq872_BIOID50577    -            257   4.7e-05   22.8   0.0   1   1   5.4e-08   6.7e-05   22.4   0.0    73   136    56   120    46   134 0.85 Protein-L-isoaspartate(D-aspartate) O-methyltransferase (PCMT)
PRMT5                PF05185.11   448 seq872_BIOID50577    -            257   4.9e-05   22.3   0.1   1   1   5.4e-08   6.7e-05   21.8   0.1   193   264    63   133    57   134 0.90 PRMT5 arginine-N-methyltransferase
BPD_transp_1         PF00528.17   185 seq873_BIOID50577    -            306     4e-43  146.9  10.6   1   1   2.9e-47     4e-43  146.9   7.4     1   184   113   304   113   305 0.99 Binding-protein-dependent transport system inner membrane component
Glycos_transf_3      PF00591.16   254 seq875_BIOID50577    -            440   3.1e-61  206.7   0.4   1   1   9.1e-65   4.1e-61  206.3   0.2     2   253    79   332    78   333 0.98 Glycosyl transferase family, a/b domain
PYNP_C               PF07831.8     75 seq875_BIOID50577    -            440   2.4e-25   87.6   0.2   1   1     1e-28   4.7e-25   86.7   0.1     1    74   350   423   350   424 0.98 Pyrimidine nucleoside phosphorylase C-terminal domain
Glycos_trans_3N      PF02885.12    66 seq875_BIOID50577    -            440     3e-15   55.4   0.1   1   1   1.8e-18   8.4e-15   53.9   0.1     3    66     5    68     3    68 0.98 Glycosyl transferase family, helical bundle domain
NAD_binding_1        PF00175.16   109 seq878_BIOID50577    -            248   5.7e-17   62.1   0.0   1   1   1.2e-20   8.1e-17   61.6   0.0     1   109   111   223   111   223 0.89 Oxidoreductase NAD-binding domain
FAD_binding_6        PF00970.19    99 seq878_BIOID50577    -            248   2.8e-10   40.0   0.0   1   1     8e-14   5.5e-10   39.1   0.0     9    90    14    90     6    98 0.85 Oxidoreductase FAD-binding domain
SBP_bac_3            PF00497.15   225 seq879_BIOID50577    -            302   1.1e-48  165.3   0.7   1   1   1.9e-52   1.3e-48  165.0   0.5     1   224    42   271    42   272 0.93 Bacterial extracellular solute-binding proteins, family 3
NMT1                 PF09084.6    216 seq879_BIOID50577    -            302     2e-06   27.4   0.4   1   1   1.8e-09   1.2e-05   24.8   0.1    20   141    85   199    82   218 0.82 NMT1/THI5 like
Glucosamine_iso      PF01182.15   199 seq881_BIOID50577    -            240   1.9e-16   60.2   0.0   1   1   2.8e-20   3.8e-16   59.2   0.0     5   198    12   206     9   207 0.77 Glucosamine-6-phosphate isomerases/6-phosphogluconolactonase
TMP-TENI             PF02581.12   180 seq882_BIOID50577    -            211   1.5e-56  190.2   0.4   1   1   1.3e-60   1.8e-56  190.0   0.3     3   180    17   189    15   189 0.98 Thiamine monophosphate synthase/TENI
Na_Pi_cotrans        PF02690.10   142 seq884_BIOID50577    -            543   1.6e-44  150.9  30.2   1   2   1.4e-39   9.5e-36  122.5   7.0     1   140    13   148    13   150 0.98 Na+/Pi-cotransporter
Na_Pi_cotrans        PF02690.10   142 seq884_BIOID50577    -            543   1.6e-44  150.9  30.2   2   2   1.6e-13   1.1e-09   38.0  10.2     1   123   139   265   139   284 0.90 Na+/Pi-cotransporter
HIM                  PF05662.9     21 seq885_BIOID50577    -           1616     5e-84  272.7 100.8   1   8   1.7e-09   4.8e-06   25.9   0.2     1    21   382   405   382   405 0.99 Haemagglutinin
HIM                  PF05662.9     21 seq885_BIOID50577    -           1616     5e-84  272.7 100.8   2   8   7.3e-11     2e-07   30.3   1.2     2    21   570   592   569   592 0.97 Haemagglutinin
HIM                  PF05662.9     21 seq885_BIOID50577    -           1616     5e-84  272.7 100.8   3   8   3.5e-11   9.5e-08   31.3   0.9     2    21   655   677   654   677 0.97 Haemagglutinin
HIM                  PF05662.9     21 seq885_BIOID50577    -           1616     5e-84  272.7 100.8   4   8   3.1e-11   8.4e-08   31.5   0.7     3    21  1028  1049  1026  1049 0.97 Haemagglutinin
HIM                  PF05662.9     21 seq885_BIOID50577    -           1616     5e-84  272.7 100.8   5   8   1.3e-09   3.5e-06   26.4   0.0     1    21  1183  1203  1183  1203 0.98 Haemagglutinin
HIM                  PF05662.9     21 seq885_BIOID50577    -           1616     5e-84  272.7 100.8   6   8   3.6e-12   9.8e-09   34.4   1.9     1    21  1319  1339  1319  1339 0.98 Haemagglutinin
HIM                  PF05662.9     21 seq885_BIOID50577    -           1616     5e-84  272.7 100.8   7   8   7.9e-13   2.2e-09   36.5   1.6     1    21  1440  1460  1440  1460 0.98 Haemagglutinin
HIM                  PF05662.9     21 seq885_BIOID50577    -           1616     5e-84  272.7 100.8   8   8   6.1e-10   1.7e-06   27.4   1.5     1    21  1493  1513  1493  1513 0.96 Haemagglutinin
Hep_Hag              PF05658.9     28 seq885_BIOID50577    -           1616   2.8e-71  232.6 183.7   1  13   1.1e-07   0.00031   20.7   0.0     1    27   130   156   130   157 0.94 Hep_Hag
Hep_Hag              PF05658.9     28 seq885_BIOID50577    -           1616   2.8e-71  232.6 183.7   2  13   5.9e-09   1.6e-05   24.7   1.5     1    26   158   183   158   185 0.94 Hep_Hag
Hep_Hag              PF05658.9     28 seq885_BIOID50577    -           1616   2.8e-71  232.6 183.7   3  13   1.1e-08     3e-05   23.9   1.5     1    27   200   226   200   227 0.95 Hep_Hag
Hep_Hag              PF05658.9     28 seq885_BIOID50577    -           1616   2.8e-71  232.6 183.7   4  13   3.5e-09   9.5e-06   25.5   0.2     1    27   214   240   214   241 0.95 Hep_Hag
Hep_Hag              PF05658.9     28 seq885_BIOID50577    -           1616   2.8e-71  232.6 183.7   5  13     7e-09   1.9e-05   24.5   2.5     1    26   228   253   228   255 0.96 Hep_Hag
Hep_Hag              PF05658.9     28 seq885_BIOID50577    -           1616   2.8e-71  232.6 183.7   6  13   7.3e-09     2e-05   24.4   2.2     3    27   257   281   256   282 0.94 Hep_Hag
Hep_Hag              PF05658.9     28 seq885_BIOID50577    -           1616   2.8e-71  232.6 183.7   7  13     6e-10   1.6e-06   27.9   0.5     1    28   269   296   269   296 0.97 Hep_Hag
Hep_Hag              PF05658.9     28 seq885_BIOID50577    -           1616   2.8e-71  232.6 183.7   8  13   1.3e-09   3.5e-06   26.8   2.2     1    28   297   324   297   324 0.95 Hep_Hag
Hep_Hag              PF05658.9     28 seq885_BIOID50577    -           1616   2.8e-71  232.6 183.7   9  13   4.2e-09   1.1e-05   25.2   2.4     3    27   327   351   325   352 0.94 Hep_Hag
Hep_Hag              PF05658.9     28 seq885_BIOID50577    -           1616   2.8e-71  232.6 183.7  10  13   2.2e-08     6e-05   22.9   2.5     1    27   353   379   353   380 0.96 Hep_Hag
Hep_Hag              PF05658.9     28 seq885_BIOID50577    -           1616   2.8e-71  232.6 183.7  11  13   3.4e-10   9.3e-07   28.6   3.9     1    27  1099  1125  1099  1126 0.95 Hep_Hag
Hep_Hag              PF05658.9     28 seq885_BIOID50577    -           1616   2.8e-71  232.6 183.7  12  13   1.3e-07   0.00034   20.5   4.4     1    28  1259  1286  1259  1286 0.96 Hep_Hag
Hep_Hag              PF05658.9     28 seq885_BIOID50577    -           1616   2.8e-71  232.6 183.7  13  13     3e-10   8.2e-07   28.8   4.5     1    28  1397  1424  1397  1424 0.96 Hep_Hag
YadA                 PF03895.10    78 seq885_BIOID50577    -           1616   7.5e-24   83.4  10.1   1   1   2.7e-27   7.5e-24   83.4   7.0     2    78  1539  1616  1538  1616 0.98 YadA-like C-terminal region
ESPR                 PF13018.1     24 seq885_BIOID50577    -           1616   1.7e-09   36.7   1.3   1   1   3.8e-12     1e-08   34.3   0.2     1    24     1    24     1    24 0.98 Extended Signal Peptide of Type V secretion system
OKR_DC_1             PF01276.15   417 seq886_BIOID50577    -            731  5.3e-202  670.7   0.0   1   1  1.4e-205  6.6e-202  670.4   0.0     1   417   121   563   121   563 1.00 Orn/Lys/Arg decarboxylase, major domain
OKR_DC_1_C           PF03711.10   137 seq886_BIOID50577    -            731   1.5e-51  173.9   0.0   1   1   1.2e-54   5.3e-51  172.1   0.0     1   135   588   719   588   721 0.98 Orn/Lys/Arg decarboxylase, C-terminal domain
OKR_DC_1_N           PF03709.10   115 seq886_BIOID50577    -            731     2e-14   53.5   0.0   1   1     9e-18   4.1e-14   52.5   0.0     1   115    24   115    24   115 0.92 Orn/Lys/Arg decarboxylase, N-terminal domain
Tol_Tol_Ttg2         PF05494.7    170 seq887_BIOID50577    -            211   2.9e-47  160.2   0.0   1   1   2.5e-51   3.5e-47  160.0   0.0     2   168    32   199    31   201 0.96 Toluene tolerance, Ttg2
VWA_CoxE             PF05762.9    222 seq889_BIOID50577    -            483   3.5e-12   45.8   0.2   1   1   8.4e-16   1.1e-11   44.1   0.0    56   196   319   459   284   465 0.82 VWA domain containing CoxE-like protein
SNARE_assoc          PF09335.6    123 seq891_BIOID50577    -            219   3.3e-19   69.1   5.8   1   1   2.4e-23   3.3e-19   69.1   4.0     1   122    48   173    48   174 0.96 SNARE associated Golgi protein
Phage_capsid         PF05065.8    276 seq893_BIOID50577    -            401   7.2e-68  228.6   1.9   1   1   6.8e-72   9.3e-68  228.2   1.3     1   276   115   398   115   398 0.92 Phage capsid family
Mannitol_dh_C        PF08125.8    245 seq896_BIOID50577    -            486   1.8e-96  321.9   0.0   1   1  3.5e-100   2.4e-96  321.5   0.0     1   245   216   463   216   463 0.99 Mannitol dehydrogenase C-terminal domain
Mannitol_dh          PF01232.18   151 seq896_BIOID50577    -            486   2.9e-54  182.9   0.0   1   1   7.2e-58   4.9e-54  182.2   0.0     2   151    24   188    23   188 0.99 Mannitol dehydrogenase Rossmann domain
LamB_YcsF            PF03746.11   242 seq898_BIOID50577    -            269   5.2e-85  284.2   0.0   1   1   4.4e-89     6e-85  284.0   0.0     2   241    21   260    20   261 0.99 LamB/YcsF family
BPD_transp_1         PF00528.17   185 seq899_BIOID50577    -            385   9.9e-22   77.2  23.1   1   1   7.3e-26   9.9e-22   77.2  16.0     1   178   195   378   191   383 0.89 Binding-protein-dependent transport system inner membrane component
ACR_tran             PF00873.14  1021 seq902_BIOID50577    -           1034         0 1454.0  23.4   1   1         0         0 1453.8  16.2     1  1021     1  1029     1  1029 1.00 AcrB/AcrD/AcrF family
SecD_SecF            PF02355.11   189 seq902_BIOID50577    -           1034   1.1e-07   31.1  31.7   1   1   3.1e-08   0.00014   21.0   5.2    31   180   870  1018   856  1029 0.84 Protein export membrane protein
MMPL                 PF03176.10   333 seq902_BIOID50577    -           1034   8.5e-06   24.5   9.5   1   1   1.9e-09   8.5e-06   24.5   6.6   135   305   330   499   288   525 0.78 MMPL family
TraS                 PF10624.4    164 seq905_BIOID50577    -            167  2.6e-108  358.6   2.2   1   1  2.1e-112  2.9e-108  358.5   1.5     1   164     3   166     3   166 1.00 Plasmid conjugative transfer entry exclusion protein TraS
GGDEF                PF00990.16   161 seq906_BIOID50577    -            430   1.3e-45  154.7   0.0   1   1   4.8e-49   2.2e-45  154.0   0.0     1   161   273   426   273   426 0.96 GGDEF domain
PAS_4                PF08448.5    110 seq906_BIOID50577    -            430   6.7e-09   35.6   0.0   1   1   6.9e-12   3.2e-08   33.4   0.0     6   110   162   264   156   264 0.89 PAS fold
PAS_8                PF13188.1     64 seq906_BIOID50577    -            430   6.1e-07   28.9   0.0   1   2   6.3e-05      0.29   10.9   0.0     5    34    27    58    24    98 0.75 PAS domain
PAS_8                PF13188.1     64 seq906_BIOID50577    -            430   6.1e-07   28.9   0.0   2   2   3.7e-06     0.017   14.8   0.0     9    37   157   191   150   217 0.74 PAS domain
ThiF                 PF00899.16   136 seq908_BIOID50577    -            282   6.3e-44  148.9   0.1   1   1   1.3e-47   9.2e-44  148.4   0.1     2   134    59   190    58   192 0.98 ThiF family
MoeZ_MoeB            PF05237.8     84 seq908_BIOID50577    -            282   4.5e-29   99.7   0.0   1   1   1.2e-32   8.2e-29   98.9   0.0     4    82   199   276   197   278 0.96 MoeZ/MoeB domain
Peptidase_M23        PF01551.17    96 seq911_BIOID50577    -            440   2.3e-34  117.2   0.2   1   1   1.4e-37   4.8e-34  116.1   0.2     2    96   313   407   312   407 0.98 Peptidase family M23
OapA                 PF04225.7     85 seq911_BIOID50577    -            440   8.3e-11   41.5   0.5   1   1   3.5e-11   1.2e-07   31.3   0.0     3    81    96   172    94   176 0.88 Opacity-associated protein A LysM-like domain
LysM                 PF01476.15    44 seq911_BIOID50577    -            440   9.3e-08   31.7   0.9   1   1     6e-11     2e-07   30.6   0.1     1    43    98   141    98   142 0.94 LysM domain
OapA_N               PF08525.6     30 seq911_BIOID50577    -            440   3.5e-07   29.6   0.2   1   1   1.8e-10     6e-07   28.9   0.2     2    29    11    39    10    40 0.92 Opacity-associated protein A N-terminal motif
UPF0052              PF01933.13   301 seq912_BIOID50577    -            322   4.8e-87  291.9   0.1   1   1   4.3e-91   5.8e-87  291.6   0.1     1   298    32   319    32   321 0.97 Uncharacterised protein family UPF0052
HI0933_like          PF03486.9    409 seq913_BIOID50577    -            400  3.9e-156  519.5   0.0   1   1  2.3e-159  4.4e-156  519.3   0.0     2   408     5   392     4   393 0.98 HI0933-like protein
Pyr_redox_3          PF13738.1    203 seq913_BIOID50577    -            400     2e-11   44.2   0.0   1   1   2.5e-14   4.8e-11   42.9   0.0     1   141     7   166     7   189 0.71 Pyridine nucleotide-disulphide oxidoreductase
FAD_binding_2        PF00890.19   421 seq913_BIOID50577    -            400     1e-10   40.9   2.5   1   1   6.2e-10   1.2e-06   27.5   0.2     1    45     5    49     5    56 0.94 FAD binding domain
Pyr_redox_2          PF07992.9    200 seq913_BIOID50577    -            400   1.3e-09   38.1   0.0   1   1   4.7e-12   9.1e-09   35.3   0.0     1   197     5   370     5   373 0.72 Pyridine nucleotide-disulphide oxidoreductase
NAD_binding_8        PF13450.1     68 seq913_BIOID50577    -            400   2.2e-05   24.2   1.1   1   1   2.5e-08   4.8e-05   23.1   0.8     1    32     8    39     8    50 0.95 NAD(P)-binding Rossmann-like domain
DegT_DnrJ_EryC1      PF01041.12   363 seq914_BIOID50577    -            385  6.9e-133  443.0   0.1   1   1  2.8e-136  7.7e-133  442.8   0.0     3   363    18   380    16   380 0.98 DegT/DnrJ/EryC1/StrS aminotransferase family
Aminotran_1_2        PF00155.16   363 seq914_BIOID50577    -            385     2e-09   36.7   0.1   1   1   2.7e-12   7.3e-09   34.9   0.0    46   197    41   170    23   216 0.88 Aminotransferase class I and II
Cys_Met_Meta_PP      PF01053.15   386 seq914_BIOID50577    -            385   3.1e-08   32.1   0.1   1   1   1.6e-11   4.4e-08   31.6   0.1    54   193    38   176    36   252 0.81 Cys/Met metabolism PLP-dependent enzyme
Beta_elim_lyase      PF01212.16   290 seq914_BIOID50577    -            385   6.8e-07   28.6   0.0   1   1   4.1e-10   1.1e-06   27.8   0.0    29   235    39   245    30   302 0.72 Beta-eliminating lyase
Aminotran_5          PF00266.14   371 seq914_BIOID50577    -            385   2.8e-06   26.2   0.2   1   1   1.4e-09   3.8e-06   25.7   0.1    55   296    48   282    41   326 0.80 Aminotransferase class-V
BPD_transp_1         PF00528.17   185 seq915_BIOID50577    -            303   7.2e-31  107.0  13.0   1   1   1.1e-34   7.2e-31  107.0   9.0     1   184   119   302   119   303 0.99 Binding-protein-dependent transport system inner membrane component
OppC_N               PF12911.2     56 seq915_BIOID50577    -            303   1.3e-17   62.7   0.2   1   1     2e-21   1.3e-17   62.7   0.2     2    56    24    79    23    79 0.86 N-terminal TM domain of oligopeptide transport permease C
UDPG_MGDP_dh_N       PF03721.9    185 seq916_BIOID50577    -            420   2.5e-61  206.1   0.2   1   1   7.1e-63   2.4e-59  199.7   0.0     2   183     5   189     4   191 0.96 UDP-glucose/GDP-mannose dehydrogenase family, NAD binding domain
UDPG_MGDP_dh         PF00984.14    96 seq916_BIOID50577    -            420     4e-30  103.7   0.0   1   1   2.3e-33     8e-30  102.7   0.0     2    93   206   292   205   296 0.88 UDP-glucose/GDP-mannose dehydrogenase family, central domain
UDPG_MGDP_dh_C       PF03720.10   106 seq916_BIOID50577    -            420   7.5e-19   67.7   0.0   1   1   5.7e-22   1.9e-18   66.4   0.0     1   104   324   419   324   420 0.91 UDP-glucose/GDP-mannose dehydrogenase family, UDP binding domain
NAD_binding_2        PF03446.10   162 seq916_BIOID50577    -            420     7e-07   29.1   0.1   1   1   2.1e-09   7.1e-06   25.8   0.0     2   110     4   136     3   141 0.76 NAD binding domain of 6-phosphogluconate dehydrogenase
STAS_2               PF13466.1     80 seq918_BIOID50577    -             97   4.9e-18   64.8   0.1   1   1   8.3e-22   5.6e-18   64.6   0.1     1    79    14    90    14    91 0.98 STAS domain
STAS                 PF01740.16   117 seq918_BIOID50577    -             97   1.7e-05   24.0   0.0   1   1   3.2e-09   2.2e-05   23.7   0.0    53   103    42    92    32    95 0.92 STAS domain
TraT                 PF05818.7    215 seq922_BIOID50577    -            259   3.7e-90  300.9   7.1   1   1   3.3e-94   4.5e-90  300.6   4.9     1   215    48   259    48   259 0.99 Enterobacterial TraT complement resistance protein
Peptidase_S11        PF00768.15   241 seq923_BIOID50577    -            390   2.2e-97  324.9   0.0   1   1    6e-101   2.8e-97  324.6   0.0     4   240    30   264    27   265 0.99 D-alanyl-D-alanine carboxypeptidase
PBP5_C               PF07943.8     91 seq923_BIOID50577    -            390   8.1e-23   80.1   0.0   1   1   2.7e-26   1.3e-22   79.5   0.0     1    90   284   374   284   375 0.99 Penicillin-binding protein 5, C-terminal domain
Beta-lactamase2      PF13354.1    197 seq923_BIOID50577    -            390   4.7e-11   42.3   0.0   1   1   1.4e-14   6.3e-11   41.9   0.0     2   175    47   241    46   266 0.74 Beta-lactamase enzyme family
BPD_transp_1         PF00528.17   185 seq924_BIOID50577    -            246   1.5e-27   96.1   7.7   1   1   1.1e-31   1.5e-27   96.1   5.3     4   184    46   238    43   239 0.96 Binding-protein-dependent transport system inner membrane component
Peptidase_M48        PF01435.13   226 seq928_BIOID50577    -            325   7.9e-27   94.1   0.3   1   1   7.6e-31     1e-26   93.7   0.2     5   226   113   314   109   314 0.89 Peptidase family M48
Biotin_lipoyl        PF00364.17    74 seq929_BIOID50577    -             85   2.8e-15   55.5   0.0   1   1   2.4e-19   3.3e-15   55.3   0.0     2    74     9    82     8    82 0.98 Biotin-requiring enzyme
BolA                 PF01722.13    75 seq932_BIOID50577    -             89   1.1e-20   73.1   0.0   1   1     1e-24   1.4e-20   72.8   0.0     3    75    16    80    12    80 0.92 BolA-like protein
Metalloenzyme        PF01676.13   262 seq934_BIOID50577    -            407   1.2e-57  195.1   0.0   1   1   9.9e-62   1.4e-57  194.9   0.0     1   261     2   405     2   406 0.97 Metalloenzyme superfamily
Molybdopterin        PF00384.17   432 seq935_BIOID50577    -            139   9.1e-20   70.6   0.0   1   1   1.6e-23   1.1e-19   70.4   0.0     1    82    61   138    61   139 0.94 Molybdopterin oxidoreductase
Molybdop_Fe4S4       PF04879.11    55 seq935_BIOID50577    -            139   6.7e-17   60.9   0.8   1   1   1.6e-20   1.1e-16   60.2   0.6     1    54     1    53     1    54 0.95 Molybdopterin oxidoreductase Fe4S4 domain
ThiG                 PF05690.9    247 seq938_BIOID50577    -            328  1.7e-109  364.5   1.2   1   1  2.8e-113  1.9e-109  364.3   0.9     2   247    76   319    75   319 0.99 Thiazole biosynthesis protein ThiG
ThiS                 PF02597.15    78 seq939_BIOID50577    -             66   1.2e-17   63.9   0.1   1   1   9.5e-22   1.3e-17   63.8   0.1     1    78     3    66     3    66 0.98 ThiS family
Phage_GPD            PF05954.6    292 seq941_BIOID50577    -            633   3.9e-63  213.2   0.0   1   1   8.6e-67   5.9e-63  212.6   0.0     2   291    28   328    27   329 0.92 Phage late control gene D protein (GPD)
Phage_base_V         PF04717.7     79 seq941_BIOID50577    -            633   1.5e-27   95.2   0.2   1   1   4.4e-31     3e-27   94.2   0.1     1    77   366   458   366   460 0.92 Phage-related baseplate assembly protein
CPSase_L_chain       PF00289.17   110 seq942_BIOID50577    -             71   2.5e-19   69.3   0.1   1   1     2e-23   2.7e-19   69.1   0.1     2    70     3    71     2    71 0.98 Carbamoyl-phosphate synthase L chain, N-terminal domain
Phage_fiber_2        PF03406.8     44 seq944_BIOID50577    -            476   2.4e-43  145.3  24.6   1   2   3.6e-27   4.9e-23   80.3   5.3     1    44     7    50     7    50 0.98 Phage tail fibre repeat
Phage_fiber_2        PF03406.8     44 seq944_BIOID50577    -            476   2.4e-43  145.3  24.6   2   2   7.6e-25     1e-20   72.9   4.3     1    44    51    94    51    94 0.98 Phage tail fibre repeat
ABC_tran             PF00005.22   118 seq948_BIOID50577    -            308   8.5e-23   80.8   0.0   1   1   2.1e-26   1.5e-22   80.0   0.0     1   117    41   162    41   163 0.93 ABC transporter
EPSP_synthase        PF00275.15   419 seq949_BIOID50577    -            419  8.9e-129  429.4   0.9   1   1  7.5e-133    1e-128  429.2   0.6     1   419     6   406     6   406 0.97 EPSP synthase (3-phosphoshikimate 1-carboxyvinyltransferase)
Glyco_transf_9       PF01075.12   247 seq953_BIOID50577    -            265   8.8e-09   34.8   0.0   1   1     9e-13   1.2e-08   34.3   0.0    85   220   102   233    72   257 0.81 Glycosyltransferase family 9 (heptosyltransferase)
Phage_connect_1      PF05135.8    102 seq954_BIOID50577    -            107   5.1e-13   48.9   0.0   1   1   4.1e-17   5.6e-13   48.7   0.0     1   101     1   104     1   105 0.96 Phage gp6-like head-tail connector protein
HTH_18               PF12833.2     81 seq956_BIOID50577    -            271   2.5e-18   65.8   0.6   1   1   1.1e-21   4.8e-18   64.9   0.4     1    81   184   263   184   263 0.98 Helix-turn-helix domain
HTH_AraC             PF00165.18    42 seq956_BIOID50577    -            271   8.5e-11   41.2   0.0   1   1   4.7e-12   2.1e-08   33.5   0.0     6    40   225   260   223   262 0.92 Bacterial regulatory helix-turn-helix proteins, AraC family
AraC_binding         PF02311.14   136 seq956_BIOID50577    -            271   2.7e-09   36.7   0.1   1   1     1e-12   4.7e-09   35.9   0.1    16   123    26   132    21   146 0.91 AraC-like ligand binding domain
BPD_transp_1         PF00528.17   185 seq957_BIOID50577    -            224   1.2e-18   67.2  19.4   1   1   1.1e-22   1.5e-18   66.8  13.5     1   183    34   223    12   224 0.92 Binding-protein-dependent transport system inner membrane component
EAL                  PF00563.15   236 seq958_BIOID50577    -            808   2.2e-63  213.7   0.1   1   1   2.7e-67   3.7e-63  213.0   0.0     2   236   558   793   557   793 0.97 EAL domain
Molybdopterin        PF00384.17   432 seq959_BIOID50577    -            559   5.2e-89  298.8   0.1   1   1   1.2e-92     8e-89  298.2   0.1   102   431     1   331     1   332 0.96 Molybdopterin oxidoreductase
Molydop_binding      PF01568.16   109 seq959_BIOID50577    -            559   1.6e-26   92.1   0.0   1   1   4.8e-30   3.3e-26   91.1   0.0     2   109   420   526   419   526 0.96 Molydopterin dinucleotide binding domain
Glycos_transf_2      PF00535.21   169 seq961_BIOID50577    -            322   1.1e-30  106.4   0.0   1   1   3.2e-34   1.4e-30  106.0   0.0     1   165    11   171    11   175 0.85 Glycosyl transferase family 2
Glyco_tranf_2_3      PF13641.1    230 seq961_BIOID50577    -            322   3.5e-12   46.5   0.0   1   1   1.2e-15   5.4e-12   45.9   0.0     2   132     9   135     8   205 0.81 Glycosyltransferase like family 2
Glyco_tranf_2_2      PF10111.4    281 seq961_BIOID50577    -            322   9.6e-06   24.7   0.0   1   1   3.1e-09   1.4e-05   24.2   0.0     1   104    11   108    11   120 0.81 Glycosyltransferase like family 2
Antitoxin-MazE       PF04014.13    47 seq964_BIOID50577    -            100   5.7e-09   35.3   0.2   1   1   6.1e-13   8.3e-09   34.8   0.1     1    41    31    74    31    80 0.87 Antidote-toxin recognition MazE
Ribosomal_L31        PF01197.13    69 seq965_BIOID50577    -             88   2.4e-27   94.5   0.2   1   1   2.3e-31   3.1e-27   94.2   0.1     1    68     2    80     2    81 0.99 Ribosomal protein L31
Lactamase_B          PF00753.22   194 seq966_BIOID50577    -            479   5.4e-28   97.8   0.2   1   1   1.6e-31   7.4e-28   97.4   0.1     2   158    31   179    30   246 0.90 Metallo-beta-lactamase superfamily
Rubredoxin           PF00301.15    47 seq966_BIOID50577    -            479   1.2e-19   69.8   2.7   1   1   4.7e-23   2.2e-19   68.9   1.9     1    47   425   471   425   471 0.98 Rubredoxin
Flavodoxin_1         PF00258.20   143 seq966_BIOID50577    -            479     1e-11   44.9   0.0   1   1   3.8e-15   1.7e-11   44.1   0.0     1   142   256   388   256   389 0.78 Flavodoxin
GntR                 PF00392.16    64 seq968_BIOID50577    -            257   1.8e-23   81.5   1.4   1   1     7e-27   3.2e-23   80.8   0.2     1    64    10    73    10    73 0.99 Bacterial regulatory proteins, gntR family
FCD                  PF07729.7    125 seq968_BIOID50577    -            257   3.9e-21   75.5   7.6   1   1   1.3e-24   5.8e-21   74.9   5.3     1   125    97   226    97   226 0.92 FCD domain
Rrf2                 PF02082.15    83 seq968_BIOID50577    -            257   6.6e-05   22.8   0.1   1   1   3.8e-08   0.00017   21.4   0.0    28    67    36    74    23    80 0.88 Transcriptional regulator
Fe-ADH               PF00465.14   366 seq969_BIOID50577    -            387   1.1e-87  293.9   0.1   1   1   1.9e-91   1.3e-87  293.7   0.0     1   351     9   363     9   377 0.91 Iron-containing alcohol dehydrogenase
Fe-ADH_2             PF13685.1    250 seq969_BIOID50577    -            387   2.7e-13   49.6   0.1   1   1   3.3e-11   2.3e-07   30.3   0.0     4   101    16   111    13   114 0.81 Iron-containing alcohol dehydrogenase
Epimerase            PF01370.16   236 seq973_BIOID50577    -            355   2.4e-79  265.9   0.0   1   1   1.3e-82   2.9e-79  265.7   0.0     1   236     4   252     4   252 0.97 NAD dependent epimerase/dehydratase family
RmlD_sub_bind        PF04321.12   287 seq973_BIOID50577    -            355   2.8e-17   62.4   0.0   1   1   1.7e-20   3.9e-17   61.9   0.0     2   254     3   296     1   333 0.79 RmlD substrate binding domain
Polysacc_synt_2      PF02719.10   294 seq973_BIOID50577    -            355   1.8e-16   59.8   0.0   1   1   1.3e-19   2.9e-16   59.1   0.0     1   117     4   114     4   135 0.93 Polysaccharide biosynthesis protein
NAD_binding_4        PF07993.7    249 seq973_BIOID50577    -            355   2.8e-15   55.8   0.1   1   1   2.7e-14   6.2e-11   41.5   0.0    87   197    74   189    56   250 0.85 Male sterility protein
3Beta_HSD            PF01073.14   280 seq973_BIOID50577    -            355   2.9e-15   55.6   0.0   1   1     2e-18   4.6e-15   54.9   0.0     1   229     5   240     5   250 0.82 3-beta hydroxysteroid dehydrogenase/isomerase family
adh_short            PF00106.20   167 seq973_BIOID50577    -            355   4.3e-08   33.1   0.3   1   1   3.1e-10     7e-07   29.1   0.0     3    96     4    91     2   126 0.79 short chain dehydrogenase
TrwB_AAD_bind        PF10412.4    386 seq974_BIOID50577    -            744  9.7e-148  491.7   0.0   1   1  4.4e-151  1.2e-147  491.4   0.0     2   386   172   561   171   561 0.99 Type IV secretion-system coupling protein DNA-binding domain
TraD_N               PF12615.3    101 seq974_BIOID50577    -            744   1.7e-33  114.8  12.2   1   1   2.4e-36   6.5e-33  112.9   8.2     1   101    31   129    31   129 0.99 F sex factor protein N terminal
TraG-D_C             PF12696.2    128 seq974_BIOID50577    -            744   1.7e-18   66.6   0.0   1   1   1.1e-21     3e-18   65.8   0.0     1   127   419   541   419   542 0.86 TraM recognition site of TraD and TraG
T4SS-DNA_transf      PF02534.9    469 seq974_BIOID50577    -            744   6.4e-08   31.4   0.0   1   1   5.2e-11   1.4e-07   30.3   0.0   250   362   362   477   198   501 0.76 Type IV secretory system Conjugative DNA transfer
Lip_A_acyltrans      PF03279.8    295 seq975_BIOID50577    -            323  4.5e-113  376.8   0.0   1   1  3.7e-117  5.1e-113  376.7   0.0     2   295    12   305    11   305 1.00 Bacterial lipid A biosynthesis acyltransferase
DcuC                 PF03606.10   463 seq978_BIOID50577    -            455    2e-127  425.1  48.2   1   1  1.7e-131  2.3e-127  424.9  33.4     1   462     2   454     2   455 0.97 C4-dicarboxylate anaerobic carrier
DUF1454              PF07305.7    200 seq981_BIOID50577    -            199  2.8e-111  369.1   1.5   1   1  2.3e-115  3.1e-111  369.0   1.0     1   200     1   199     1   199 1.00 Protein of unknown function (DUF1454)
Ribosomal_L36        PF00444.13    38 seq982_BIOID50577    -             47     2e-20   72.3   1.6   1   1   1.9e-24   2.7e-20   71.9   1.1     1    38     2    42     2    42 0.99 Ribosomal protein L36
PIN                  PF01850.16   121 seq984_BIOID50577    -            138   2.7e-10   40.5   0.0   1   1   2.2e-14     3e-10   40.3   0.0     1   119     5   129     5   131 0.91 PIN domain
SulA                 PF03846.9    119 seq986_BIOID50577    -            169   2.2e-63  211.1   4.5   1   1   2.2e-67     3e-63  210.7   3.1     2   118     3   119     2   120 0.99 Cell division inhibitor SulA
GyrI-like            PF06445.10   155 seq988_BIOID50577    -            157   3.4e-31  108.2   0.3   1   1   2.8e-35   3.8e-31  108.1   0.2     1   155     1   153     1   153 0.99 GyrI-like small molecule binding domain
BATS                 PF06968.8     92 seq989_BIOID50577    -            377   5.9e-22   77.1   0.0   1   1   4.1e-25   2.8e-21   75.0   0.0     1    92   256   361   256   361 0.98 Biotin and Thiamin Synthesis associated domain
Radical_SAM          PF04055.16   166 seq989_BIOID50577    -            377   1.4e-08   35.0   0.0   1   1   3.5e-12   2.4e-08   34.2   0.0     4   151    82   227    79   235 0.85 Radical SAM superfamily
ABC_tran             PF00005.22   118 seq994_BIOID50577    -            241   2.8e-27   95.3   0.0   1   1   5.6e-31   3.9e-27   94.8   0.0     1   118    41   165    41   165 0.95 ABC transporter
BPD_transp_1         PF00528.17   185 seq996_BIOID50577    -            243   2.4e-22   79.2  16.0   1   1   1.8e-26   2.4e-22   79.2  11.1     1   183    68   238    64   240 0.94 Binding-protein-dependent transport system inner membrane component
Acetyltransf_4       PF13420.1    155 seq998_BIOID50577    -            172   7.8e-22   77.7   0.0   1   1   4.6e-25   8.9e-22   77.5   0.0     1   152     3   154     3   157 0.91 Acetyltransferase (GNAT) domain
Acetyltransf_1       PF00583.19    83 seq998_BIOID50577    -            172   2.7e-17   62.4   0.0   1   1   2.4e-20   4.7e-17   61.6   0.0     2    82    57   136    56   137 0.95 Acetyltransferase (GNAT) family
Acetyltransf_3       PF13302.1    142 seq998_BIOID50577    -            172   2.3e-11   44.0   0.0   1   1   1.4e-14   2.7e-11   43.8   0.0     4   142     3   137     1   137 0.82 Acetyltransferase (GNAT) domain
Acetyltransf_10      PF13673.1    117 seq998_BIOID50577    -            172   9.2e-09   35.3   0.1   1   1   6.1e-12   1.2e-08   34.9   0.0     1   117    10   136    10   136 0.70 Acetyltransferase (GNAT) domain
FR47                 PF08445.5     86 seq998_BIOID50577    -            172     7e-09   35.2   0.0   1   1   6.4e-12   1.2e-08   34.4   0.0    26    80    84   139    79   144 0.91 FR47-like protein
Acetyltransf_7       PF13508.1     79 seq998_BIOID50577    -            172   1.6e-08   34.4   0.0   1   1   1.2e-11   2.4e-08   33.9   0.0     5    78    53   137    49   138 0.75 Acetyltransferase (GNAT) domain
Acetyltransf_9       PF13527.1    128 seq998_BIOID50577    -            172   3.5e-06   26.8   0.1   1   1   5.3e-09     1e-05   25.2   0.0     2   109     3   115     2   121 0.89 Acetyltransferase (GNAT) domain
PNP_UDP_1            PF01048.15   234 seq999_BIOID50577    -            239   3.4e-43  147.1   1.3   1   1   2.9e-47   3.9e-43  146.9   0.9     2   213    16   217    15   234 0.88 Phosphorylase superfamily
Sigma70_r4_2         PF08281.7     54 seq1000_BIOID50577   -            191   1.3e-19   69.2   0.2   1   1   1.1e-22   3.7e-19   67.8   0.2     2    53   129   180   122   181 0.95 Sigma-70, region 4
Sigma70_r2           PF04542.9     71 seq1000_BIOID50577   -            191   6.3e-18   64.0   0.2   1   1   3.6e-21   1.2e-17   63.1   0.2     1    71    25    92    25    92 0.96 Sigma-70 region 2
Sigma70_r4           PF04545.11    50 seq1000_BIOID50577   -            191     2e-10   39.6   0.0   1   1   1.4e-13   4.9e-10   38.4   0.0     2    47   135   180   134   182 0.95 Sigma-70, region 4
Sigma70_ECF          PF07638.6    185 seq1000_BIOID50577   -            191   8.8e-09   35.1   0.1   1   1   8.3e-12   2.9e-08   33.5   0.1     7   181    10   183     3   186 0.71 ECF sigma factor
Histone_HNS          PF00816.16    93 seq1005_BIOID50577   -            137   1.1e-19   70.5   6.3   1   1     1e-23   1.4e-19   70.2   3.8     2    91    25   127    24   130 0.91 H-NS histone family
tRNA-synt_2b         PF00587.20   173 seq1006_BIOID50577   -            642   1.3e-47  161.5   0.2   1   1   6.4e-51   2.2e-47  160.7   0.1     2   165   274   435   273   440 0.93 tRNA synthetase class II core domain (G, H, P, S and T)
HGTP_anticodon       PF03129.15    94 seq1006_BIOID50577   -            642   1.2e-23   82.7   1.0   1   1     1e-26   3.4e-23   81.2   0.7     1    93   541   630   541   631 0.98 Anticodon binding domain
tRNA_SAD             PF07973.9     44 seq1006_BIOID50577   -            642   1.2e-14   53.8   0.0   1   1     7e-18   2.4e-14   52.8   0.0     3    44   172   219   171   219 0.97 Threonyl and Alanyl tRNA synthetase second additional domain
TGS                  PF02824.16    60 seq1006_BIOID50577   -            642   1.8e-13   50.0   0.1   1   1   1.3e-15   4.3e-12   45.5   0.0     3    60     4    61     1    61 0.96 TGS domain
PTS_IIB              PF02302.12    90 seq1007_BIOID50577   -            106   5.2e-21   74.7   1.5   1   1   4.5e-25   6.1e-21   74.5   1.0     2    88     6    95     5    97 0.94 PTS system, Lactose/Cellobiose specific IIB subunit
PseudoU_synth_2      PF00849.17   164 seq1008_BIOID50577   -            290   9.9e-16   57.8   0.1   1   1   6.3e-18   4.3e-14   52.5   0.1     2   164    69   195    68   195 0.87 RNA pseudouridylate synthase
S4                   PF01479.20    48 seq1008_BIOID50577   -            290   2.7e-14   52.1   1.5   1   1   1.1e-17   7.6e-14   50.7   0.0     1    48     7    52     7    52 0.98 S4 domain
AAA_15               PF13175.1    415 seq1011_BIOID50577   -            521   4.6e-15   55.4   0.1   1   1     5e-11   2.3e-07   30.1   0.0   332   414   235   318   183   319 0.74 AAA ATPase domain
AAA_21               PF13304.1    303 seq1011_BIOID50577   -            521     9e-12   45.4   0.1   1   1   6.3e-10   2.9e-06   27.3   0.1   261   301   280   318   243   320 0.90 AAA domain
AAA_23               PF13476.1    202 seq1011_BIOID50577   -            521     5e-10   39.9   0.0   1   1   5.1e-13   2.3e-09   37.7   0.0     1    53     6    58     6   115 0.85 AAA domain
AsnC_trans_reg       PF01037.16    74 seq1012_BIOID50577   -            152   1.6e-18   66.0   0.1   1   1   8.4e-22   2.9e-18   65.2   0.1     4    73    75   143    72   144 0.92 AsnC family
HTH_AsnC-type        PF13404.1     42 seq1012_BIOID50577   -            152   1.5e-13   49.9   0.0   1   1   8.8e-17     3e-13   48.9   0.0     1    42     6    47     6    47 0.97 AsnC-type helix-turn-helix domain
HTH_24               PF13412.1     48 seq1012_BIOID50577   -            152   2.6e-13   49.0   0.0   1   1   1.2e-16   4.2e-13   48.3   0.0     1    48     6    53     6    53 0.97 Winged helix-turn-helix DNA-binding
HTH_11               PF08279.7     55 seq1012_BIOID50577   -            152   1.6e-05   24.3   0.0   1   1   9.9e-09   3.4e-05   23.2   0.0    17    54    24    66    11    67 0.87 HTH domain
Xan_ur_permease      PF00860.15   389 seq1013_BIOID50577   -            445   1.2e-42  145.6  51.4   1   1   8.9e-47   1.2e-42  145.6  35.6     3   387    31   404    29   406 0.92 Permease family
Epimerase            PF01370.16   236 seq1014_BIOID50577   -            660   1.7e-41  142.1   0.0   1   1     8e-45   2.7e-41  141.4   0.0     1   236   318   566   318   566 0.91 NAD dependent epimerase/dehydratase family
Formyl_trans_N       PF00551.14   181 seq1014_BIOID50577   -            660   5.4e-25   87.8   0.0   1   1   2.4e-28   8.1e-25   87.2   0.0    67   178    63   174    20   177 0.90 Formyl transferase
Formyl_trans_C       PF02911.13   100 seq1014_BIOID50577   -            660   2.3e-20   72.4   0.0   1   1   1.2e-23   4.3e-20   71.5   0.0     3    98   202   295   200   297 0.95 Formyl transferase, C-terminal domain
3Beta_HSD            PF01073.14   280 seq1014_BIOID50577   -            660   5.8e-06   25.0   0.0   1   1   2.4e-09   8.2e-06   24.5   0.0     1   157   319   474   319   504 0.79 3-beta hydroxysteroid dehydrogenase/isomerase family
TIM                  PF00121.13   244 seq1018_BIOID50577   -            255   3.2e-93  311.1   1.0   1   1   2.6e-97   3.6e-93  311.0   0.7     1   243     4   245     4   246 0.97 Triosephosphate isomerase
FUSC                 PF04632.7    650 seq1022_BIOID50577   -            352   7.3e-17   60.9   2.1   1   1   1.3e-20   8.6e-17   60.7   1.5     3   287    21   312    19   348 0.83 Fusaric acid resistance protein family
FUSC_2               PF13515.1    128 seq1022_BIOID50577   -            352   2.4e-13   49.9  12.8   1   1   6.3e-17   4.3e-13   49.1   8.8     2   128    33   158    28   158 0.83 Fusaric acid resistance protein-like
DUF606               PF04657.8    138 seq1023_BIOID50577   -            149   1.4e-21   76.8  22.4   1   1   1.2e-25   1.6e-21   76.6  15.5     2   138     6   143     5   143 0.95 Protein of unknown function, DUF606
PFL                  PF02901.10   648 seq1024_BIOID50577   -            765  8.3e-205  681.9   0.0   1   1  1.5e-208    1e-204  681.5   0.0     1   648     1   626     1   626 0.98 Pyruvate formate lyase
Gly_radical          PF01228.16   106 seq1024_BIOID50577   -            765   2.7e-25   88.6   0.0   1   1   9.7e-29   6.6e-25   87.4   0.0     3   106   645   747   643   747 0.97 Glycine radical
OmpA_membrane        PF01389.12   183 seq1025_BIOID50577   -            374   1.2e-75  252.9   1.7   1   1   4.3e-79     2e-75  252.2   0.4     1   183    47   223    47   223 0.97 OmpA-like transmembrane domain
OMP_b-brl            PF13505.1    176 seq1025_BIOID50577   -            374   1.6e-24   86.6   6.7   1   1   3.5e-28   1.6e-24   86.6   4.6     2   176    32   219    31   219 0.81 Outer membrane protein beta-barrel domain
OmpA                 PF00691.15    97 seq1025_BIOID50577   -            374   8.3e-23   80.5   0.0   1   1   4.9e-26   2.2e-22   79.1   0.0     1    95   250   345   250   347 0.96 OmpA family
Cons_hypoth698       PF03601.9    305 seq1026_BIOID50577   -            349  3.8e-117  390.1  25.3   1   1  3.3e-121  4.4e-117  389.9  17.5     1   305    18   326    18   326 0.98 Conserved hypothetical protein 698
NTP_transferase      PF00483.18   248 seq1027_BIOID50577   -            293   1.2e-72  244.0   0.0   1   1   2.1e-76   1.4e-72  243.8   0.0     1   246     2   238     2   240 0.98 Nucleotidyl transferase
NTP_transf_3         PF12804.2    179 seq1027_BIOID50577   -            293   1.1e-08   35.3   0.0   1   1     2e-12   1.4e-08   35.0   0.0     1   120     3   133     3   188 0.83 MobA-like NTP transferase domain
RseA_N               PF03872.8     87 seq1030_BIOID50577   -            216   1.8e-32  111.3   0.6   1   1   2.6e-36   1.8e-32  111.3   0.4     1    87     1    89     1    89 0.98 Anti sigma-E protein RseA, N-terminal domain
RseA_C               PF03873.8     53 seq1030_BIOID50577   -            216   3.9e-27   93.7   3.7   1   1   5.7e-31   3.9e-27   93.7   2.6     1    53   131   186   131   186 0.98 Anti sigma-E protein RseA, C-terminal domain
Aldo_ket_red         PF00248.16   283 seq1032_BIOID50577   -            275   7.7e-57  192.1   0.0   1   1   6.7e-61   9.2e-57  191.8   0.0     2   282    18   261    17   262 0.96 Aldo/keto reductase family
IU_nuc_hydro         PF01156.14   314 seq1033_BIOID50577   -            311  1.3e-101  339.8   0.1   1   1    1e-105  1.4e-101  339.7   0.0     3   311     4   308     2   311 0.95 Inosine-uridine preferring nucleoside hydrolase
Flavodoxin_1         PF00258.20   143 seq1034_BIOID50577   -            147   1.7e-21   76.5   0.0   1   1   1.4e-25   1.9e-21   76.4   0.0     2   143     7   138     6   138 0.93 Flavodoxin
Pyr_redox_2          PF07992.9    200 seq1035_BIOID50577   -            377   8.4e-27   94.2   0.0   1   1   1.9e-29   2.9e-26   92.4   0.0     2   198     5   277     4   279 0.90 Pyridine nucleotide-disulphide oxidoreductase
Pyr_redox            PF00070.22    80 seq1035_BIOID50577   -            377     3e-18   65.8   0.0   1   1   4.2e-20   6.4e-17   61.6   0.0     1    75   143   216   143   223 0.95 Pyridine nucleotide-disulphide oxidoreductase
K_oxygenase          PF13434.1    341 seq1035_BIOID50577   -            377   9.8e-10   37.7   0.0   1   1   2.9e-09   4.4e-06   25.7   0.0   139   216    91   167    66   179 0.84 L-lysine 6-monooxygenase (NADPH-requiring)
DUF1795              PF08786.6    130 seq1036_BIOID50577   -            153   1.1e-29  102.7   0.1   1   1   9.4e-34   1.3e-29  102.5   0.0     1   130     7   138     7   138 0.93 Domain of unknown function (DUF1795)
GerE                 PF00196.14    58 seq1037_BIOID50577   -            180   3.6e-13   48.4   0.3   1   1   1.1e-16   7.6e-13   47.4   0.2     2    46   127   171   126   174 0.96 Bacterial regulatory proteins, luxR family
Sigma70_r4_2         PF08281.7     54 seq1037_BIOID50577   -            180   3.8e-05   22.9   0.1   1   1   9.6e-09   6.6e-05   22.1   0.1    12    54   130   171   126   171 0.90 Sigma-70, region 4
AA_permease          PF00324.16   479 seq1038_BIOID50577   -            372  1.9e-111  372.6  36.5   1   1  3.4e-115  2.3e-111  372.3  25.3     1   370    19   364    19   367 0.98 Amino acid permease
AA_permease_2        PF13520.1    426 seq1038_BIOID50577   -            372   2.2e-43  148.2  37.8   1   1     4e-47   2.7e-43  147.9  26.2     8   355    22   367    18   370 0.92 Amino acid permease
DUF2635              PF10948.3     47 seq1040_BIOID50577   -             56   1.1e-20   72.5   2.3   1   1   8.9e-25   1.2e-20   72.3   1.6     1    46     3    48     3    49 0.97 Protein of unknown function (DUF2635)
Sel1                 PF08238.7     39 seq1042_BIOID50577   -            229     3e-18   65.7  15.4   1   4     2e-07    0.0027   18.1   0.4     2    39    36    66    35    66 0.82 Sel1 repeat
Sel1                 PF08238.7     39 seq1042_BIOID50577   -            229     3e-18   65.7  15.4   2   4    0.0012        17    6.1   0.0     3    39    69   101    67   101 0.69 Sel1 repeat
Sel1                 PF08238.7     39 seq1042_BIOID50577   -            229     3e-18   65.7  15.4   3   4   9.1e-10   1.2e-05   25.6   0.0     2    34   143   172   142   174 0.92 Sel1 repeat
Sel1                 PF08238.7     39 seq1042_BIOID50577   -            229     3e-18   65.7  15.4   4   4   4.8e-08   0.00066   20.1   0.1     4    38   182   215   179   216 0.85 Sel1 repeat
AsnC_trans_reg       PF01037.16    74 seq1044_BIOID50577   -            164   1.9e-24   85.0   0.1   1   1   1.4e-27   6.5e-24   83.3   0.0     1    74    78   152    78   152 0.98 AsnC family
HTH_24               PF13412.1     48 seq1044_BIOID50577   -            164   2.3e-21   74.8   0.2   1   1   1.1e-24     5e-21   73.7   0.1     1    48    12    59    12    59 0.98 Winged helix-turn-helix DNA-binding
HTH_AsnC-type        PF13404.1     42 seq1044_BIOID50577   -            164   2.6e-20   71.5   0.4   1   1     9e-24   4.1e-20   70.9   0.2     1    42    12    53    12    53 0.99 AsnC-type helix-turn-helix domain
DUF4049              PF13258.1    318 seq1045_BIOID50577   -            418  8.1e-118  392.8   6.4   1   1  1.2e-121  1.6e-117  391.9   4.5     1   192   215   406   215   413 0.98 Domain of unknown function (DUF4049)
Phage_sheath_1       PF04984.9    464 seq1047_BIOID50577   -            498   3.3e-76  256.5   6.7   1   1   2.7e-80   3.7e-76  256.3   4.7     2   463     8   489     1   490 0.97 Phage tail sheath protein
Peptidase_M20        PF01546.23   171 seq1051_BIOID50577   -            441   1.6e-24   86.2   5.5   1   1   5.4e-28   3.7e-24   85.1   3.8     1   170   117   433   117   434 0.91 Peptidase family M20/M25/M40
M20_dimer            PF07687.9    109 seq1051_BIOID50577   -            441   6.5e-10   38.6   0.4   1   1   2.7e-13   1.9e-09   37.1   0.3     9    98   236   325   231   331 0.83 Peptidase dimerisation domain
MucB_RseB            PF03888.9    285 seq1052_BIOID50577   -            318  2.9e-123  410.3   0.0   1   1  2.5e-127  3.4e-123  410.1   0.0     1   284    31   314    31   315 0.99 MucB/RseB family
RHS_repeat           PF05593.9     38 seq1054_BIOID50577   -           1610   1.6e-57  190.5  84.9   1   4   1.3e-09   9.2e-06   25.5   0.5     1    36   618   653   618   655 0.87 RHS Repeat
RHS_repeat           PF05593.9     38 seq1054_BIOID50577   -           1610   1.6e-57  190.5  84.9   2   4   9.2e-10   6.3e-06   26.1   0.0     1    38   679   716   679   716 0.97 RHS Repeat
RHS_repeat           PF05593.9     38 seq1054_BIOID50577   -           1610   1.6e-57  190.5  84.9   3   4   1.6e-09   1.1e-05   25.3   0.4     1    37   869   905   869   906 0.97 RHS Repeat
RHS_repeat           PF05593.9     38 seq1054_BIOID50577   -           1610   1.6e-57  190.5  84.9   4   4   4.9e-08   0.00034   20.6   0.5     5    34   937   966   937   970 0.93 RHS Repeat
PAAR_motif           PF05488.8     76 seq1054_BIOID50577   -           1610   2.5e-20   72.1   6.2   1   1   1.1e-13   7.8e-10   38.4   0.0    33    76   255   298   234   298 0.92 PAAR motif
Molybdop_Fe4S4       PF04879.11    55 seq1055_BIOID50577   -            195   2.2e-21   75.3   0.2   1   1   2.6e-24   1.8e-20   72.4   0.1     2    55    44   104    43   104 0.96 Molybdopterin oxidoreductase Fe4S4 domain
Molybdopterin        PF00384.17   432 seq1055_BIOID50577   -            195   2.4e-06   26.4   0.1   1   1   4.2e-10   2.9e-06   26.1   0.0     1    35   107   139   107   190 0.79 Molybdopterin oxidoreductase
Acetyltransf_1       PF00583.19    83 seq1056_BIOID50577   -            224   6.6e-06   25.9   0.4   1   1   3.1e-09   2.1e-05   24.3   0.3    39    78   170   209   144   214 0.93 Acetyltransferase (GNAT) family
Acetyltransf_10      PF13673.1    117 seq1056_BIOID50577   -            224   1.8e-05   24.7   0.4   1   1   4.3e-09   2.9e-05   24.0   0.3     1   114    92   207    92   212 0.80 Acetyltransferase (GNAT) domain
GTP_EFTU             PF00009.22   188 seq1059_BIOID50577   -            607     1e-56  191.2   0.0   1   1   7.2e-60     2e-56  190.3   0.0     2   187     4   195     3   196 0.96 Elongation factor Tu GTP binding domain
EFG_C                PF00679.19    89 seq1059_BIOID50577   -            607   1.9e-21   75.6   0.0   1   1   1.6e-24   4.3e-21   74.4   0.0     3    83   397   477   395   483 0.96 Elongation factor G C-terminus
GTP_EFTU_D2          PF03144.20    74 seq1059_BIOID50577   -            607   7.4e-10   38.6   3.2   1   1   8.1e-13   2.2e-09   37.1   2.2     1    74   219   289   219   289 0.94 Elongation factor Tu domain 2
MMR_HSR1             PF01926.18   114 seq1059_BIOID50577   -            607   1.3e-05   25.0   0.2   1   1   1.5e-08   4.1e-05   23.4   0.0     2   113     8   128     7   129 0.55 50S ribosome-binding GTPase
GIDA                 PF01134.17   392 seq1065_BIOID50577   -            629  5.1e-171  568.7   0.0   1   1  2.9e-174  6.7e-171  568.3   0.0     1   391     8   398     8   399 0.99 Glucose inhibited division protein A
GIDA_assoc_3         PF13932.1     72 seq1065_BIOID50577   -            629     4e-31  106.7   0.1   1   1   6.2e-34   1.4e-30  105.0   0.1     1    72   546   617   546   617 0.99 GidA associated domain 3
FAD_oxidored         PF12831.2    428 seq1065_BIOID50577   -            629   3.1e-08   33.0   4.1   1   1   2.9e-11   6.6e-08   31.9   2.9     1   142     8   151     8   152 0.72 FAD dependent oxidoreductase
Pyr_redox_2          PF07992.9    200 seq1065_BIOID50577   -            629   2.4e-06   27.4   0.6   1   1   2.2e-09     5e-06   26.4   0.4     1   118     8   156     8   162 0.62 Pyridine nucleotide-disulphide oxidoreductase
GGDEF                PF00990.16   161 seq1066_BIOID50577   -            442     2e-26   92.3   0.0   1   1   2.9e-30   3.9e-26   91.4   0.0     1   160   295   437   295   438 0.89 GGDEF domain
DUF496               PF04363.7     95 seq1067_BIOID50577   -            109   1.8e-46  155.7   6.3   1   1   1.6e-50   2.1e-46  155.5   4.4     1    93     8   100     8   102 0.98 Protein of unknown function (DUF496)
AP_endonuc_2         PF01261.19   211 seq1068_BIOID50577   -            285   7.7e-39  133.0   0.3   1   1   7.7e-43   1.1e-38  132.6   0.2     3   211    20   239    19   239 0.93 Xylose isomerase-like TIM barrel
FtsK_SpoIIIE         PF01580.13   205 seq1071_BIOID50577   -           1368     4e-74  248.3   0.1   1   1   1.9e-77   6.3e-74  247.7   0.1     2   205   987  1200   986  1200 0.98 FtsK/SpoIIIE family
DUF4117              PF13491.1    171 seq1071_BIOID50577   -           1368   3.5e-41  140.3  17.3   1   1   1.5e-44     5e-41  139.8  12.0     2   171    20   191    19   191 0.95 Domain of unknown function (DUF4117)
Ftsk_gamma           PF09397.5     67 seq1071_BIOID50577   -           1368   4.1e-30  103.1   0.0   1   1   2.7e-33   9.1e-30  102.0   0.0     2    65  1301  1364  1300  1366 0.96 Ftsk gamma domain
TrwC                 PF08751.6    297 seq1073_BIOID50577   -           1756   1.3e-87  293.8   0.9   1   1   8.6e-91   3.9e-87  292.3   0.6     2   296     7   287     6   288 0.97 TrwC relaxase
TraI                 PF07057.6    126 seq1073_BIOID50577   -           1756     4e-59  197.9   0.0   1   1   2.7e-62   1.2e-58  196.3   0.0     1   126  1434  1560  1434  1560 0.98 DNA helicase TraI
AAA_30               PF13604.1    196 seq1073_BIOID50577   -           1756   7.8e-42  142.9  14.3   1   1   3.4e-43   1.6e-39  135.4   0.9     1   186   968  1156   968  1162 0.94 AAA domain
Helicase_C_2         PF13307.1    167 seq1074_BIOID50577   -            761   4.2e-26   91.7   0.0   1   1     2e-29   6.7e-26   91.1   0.0     8   165   578   733   571   735 0.93 Helicase C-terminal domain
DEAD                 PF00270.24   173 seq1074_BIOID50577   -            761   3.5e-09   36.2   0.1   1   1     2e-09   6.8e-06   25.5   0.0    12    78    88   153    73   171 0.74 DEAD/DEAH box helicase
DEAD_2               PF06733.10   174 seq1074_BIOID50577   -            761   1.3e-08   34.3   0.0   1   1   6.7e-12   2.3e-08   33.5   0.0   103   167   245   308   195   314 0.87 DEAD_2
DUF3828              PF12883.2    120 seq1075_BIOID50577   -            308   8.4e-12   44.9   2.7   1   1   4.2e-11   2.8e-07   30.3   0.1     2   118    26   142    25   144 0.88 Protein of unknown function (DUF3828)
Lumazine_bd          PF12870.2    111 seq1075_BIOID50577   -            308   3.1e-07   30.3   3.1   1   1   1.8e-08   0.00012   21.9   0.1    66   110   240   283   196   284 0.92 Lumazine-binding domain
5TM-5TMR_LYT         PF07694.7    169 seq1076_BIOID50577   -            561   1.1e-54  184.1  14.5   1   1   3.6e-58   1.6e-54  183.6  10.0     2   168    28   196    27   197 0.97 5TMR of 5TMR-LYT
His_kinase           PF06580.8     82 seq1076_BIOID50577   -            561   5.6e-28   96.5   2.1   1   1   2.5e-31   1.1e-27   95.6   1.5     1    82   371   452   371   452 0.98 Histidine kinase
HATPase_c            PF02518.21   111 seq1076_BIOID50577   -            561   2.8e-07   30.1   0.0   1   1   2.1e-10   9.7e-07   28.3   0.0    11   109   469   556   464   558 0.91 Histidine kinase-, DNA gyrase B-, and HSP90-like ATPase
HSP70                PF00012.15   602 seq1077_BIOID50577   -            556  1.8e-115  386.0   0.0   1   2   9.6e-20   6.6e-16   57.2   0.0     1    74     7    81     7    84 0.95 Hsp70 protein
HSP70                PF00012.15   602 seq1077_BIOID50577   -            556  1.8e-115  386.0   0.0   2   2  1.8e-101   1.2e-97  327.1   0.0   108   557    87   543    81   555 0.91 Hsp70 protein
FGGY_C               PF02782.11   197 seq1077_BIOID50577   -            556   0.00013   21.6   0.0   1   1   3.1e-08   0.00021   20.8   0.0   145   194   293   343   268   346 0.87 FGGY family of carbohydrate kinases, C-terminal domain
Band_7               PF01145.20   179 seq1079_BIOID50577   -            375   1.3e-24   86.9   0.2   1   1   4.1e-27   5.6e-23   81.6   0.2     2   178   147   318   146   320 0.94 SPFH domain / Band 7 family
GPW_gp25             PF04965.9     99 seq1082_BIOID50577   -            130   1.2e-11   43.9   0.0   1   1   1.1e-15   1.5e-11   43.5   0.0     5    92    20   106    16   113 0.90 Gene 25-like lysozyme
SBP_bac_3            PF00497.15   225 seq1086_BIOID50577   -            341   7.9e-34  116.7   0.0   1   1   8.3e-38   1.1e-33  116.2   0.0     2   211    38   251    37   256 0.91 Bacterial extracellular solute-binding proteins, family 3
AA_permease          PF00324.16   479 seq1089_BIOID50577   -             82   3.9e-09   35.2   2.7   1   1     3e-13   4.2e-09   35.1   1.9   382   476     1    79     1    82 0.96 Amino acid permease
Molybdopterin        PF00384.17   432 seq1090_BIOID50577   -            803   1.1e-23   83.5   0.0   1   1   3.6e-24   2.5e-20   72.5   0.0   103   379     2   377     1   381 0.84 Molybdopterin oxidoreductase
Molydop_binding      PF01568.16   109 seq1090_BIOID50577   -            803   5.8e-17   61.3   0.1   1   1     3e-20     2e-16   59.6   0.1     4   108   681   796   678   797 0.93 Molydopterin dinucleotide binding domain
Ribosomal_L21p       PF00829.16    96 seq1091_BIOID50577   -            111   8.7e-38  128.2   2.3   1   1   7.2e-42   9.8e-38  128.0   1.6     1    96     9   104     9   104 0.99 Ribosomal prokaryotic L21 protein
DegT_DnrJ_EryC1      PF01041.12   363 seq1093_BIOID50577   -            376   3.7e-87  292.6   0.0   1   1   9.7e-91   4.4e-87  292.3   0.0     7   361    13   370     9   372 0.93 DegT/DnrJ/EryC1/StrS aminotransferase family
Aminotran_1_2        PF00155.16   363 seq1093_BIOID50577   -            376   7.6e-11   41.4   0.1   1   1   3.7e-14   1.7e-10   40.3   0.0    67   189    46   154     9   187 0.88 Aminotransferase class I and II
Aminotran_5          PF00266.14   371 seq1093_BIOID50577   -            376   4.7e-08   32.0   0.1   1   1   1.6e-11   7.5e-08   31.3   0.0    62   182    47   159    33   204 0.90 Aminotransferase class-V
IF3_C                PF00707.17    88 seq1094_BIOID50577   -            144   7.7e-36  121.6   0.7   1   1   1.7e-39   1.2e-35  121.0   0.5     2    88    55   142    54   142 0.99 Translation initiation factor IF-3, C-terminal domain
IF3_N                PF05198.11    76 seq1094_BIOID50577   -            144     5e-23   80.7   0.1   1   1   1.3e-26   8.8e-23   79.9   0.1    28    76     1    49     1    49 0.99 Translation initiation factor IF-3, N-terminal domain
RseC_MucC            PF04246.7    135 seq1099_BIOID50577   -            159   7.7e-41  138.7   1.1   1   1   6.9e-45   9.5e-41  138.4   0.8     1   134     8   141     8   142 0.99 Positive regulator of sigma(E), RseC/MucC
Polysacc_deac_1      PF01522.16   124 seq1100_BIOID50577   -            296   8.1e-15   54.4   0.0   1   1   1.4e-18     2e-14   53.1   0.0    16   123    15   169     6   170 0.93 Polysaccharide deacetylase
UPF0181              PF03701.9     52 seq1101_BIOID50577   -             59   2.7e-28   96.8   3.6   1   1   2.2e-32     3e-28   96.7   2.5     1    50     1    50     1    52 0.97 Uncharacterised protein family (UPF0181)
DUF4049              PF13258.1    318 seq1103_BIOID50577   -            123   1.3e-52  178.6   0.1   1   1     1e-56   1.4e-52  178.5   0.1   205   318     1   120     1   120 0.99 Domain of unknown function (DUF4049)
AAA_32               PF13654.1    509 seq1105_BIOID50577   -            586   5.5e-18   64.8   0.0   1   1   1.1e-21   7.5e-18   64.3   0.0   322   469   140   286    68   322 0.85 AAA domain
Lon_C                PF05362.8    205 seq1105_BIOID50577   -            586   2.2e-10   40.1   0.0   1   1     5e-14   3.4e-10   39.4   0.0   108   203   435   541   431   543 0.81 Lon protease (S16) C-terminal proteolytic domain
Ribosomal_L27        PF01016.14    81 seq1106_BIOID50577   -             85   1.6e-39  133.3   2.9   1   1   1.3e-43   1.8e-39  133.2   2.0     1    80     2    82     2    83 0.98 Ribosomal L27 protein
PfkB                 PF00294.19   301 seq1110_BIOID50577   -            362   1.1e-57  195.3   0.0   1   1   3.1e-61   1.4e-57  194.9   0.0     2   293    58   344    57   352 0.92 pfkB family carbohydrate kinase
HTH_24               PF13412.1     48 seq1110_BIOID50577   -            362   8.2e-11   41.0   2.4   1   1   4.9e-14   2.2e-10   39.6   1.7     1    48     1    48     1    48 0.98 Winged helix-turn-helix DNA-binding
HTH_11               PF08279.7     55 seq1110_BIOID50577   -            362   6.7e-05   22.3   0.8   1   1   4.1e-08   0.00019   20.9   0.5     1    52     4    50     4    53 0.83 HTH domain
Peptidase_M20        PF01546.23   171 seq1111_BIOID50577   -            481   2.2e-05   23.9   0.1   1   1   2.8e-09   3.8e-05   23.2   0.0     2    92    78   265    77   370 0.70 Peptidase family M20/M25/M40
Tail_tube            PF10618.4    119 seq1112_BIOID50577   -            118   4.7e-39  132.6   0.1   1   1   3.8e-43   5.2e-39  132.5   0.1     1   119     1   118     1   118 0.98 Phage tail tube protein
Ribosomal_L35p       PF01632.14    61 seq1114_BIOID50577   -             70   1.2e-25   89.0   7.8   1   1   9.5e-30   1.3e-25   88.9   5.4     1    61     7    67     7    67 0.98 Ribosomal protein L35
Radical_SAM          PF04055.16   166 seq1116_BIOID50577   -            292   1.9e-22   80.1   0.0   1   1   5.8e-26   2.6e-22   79.6   0.0     1   157    41   222    41   231 0.94 Radical SAM superfamily
Fer4_12              PF13353.1    139 seq1116_BIOID50577   -            292   1.1e-10   41.6   0.1   1   1   9.2e-14   4.2e-10   39.7   0.1     2    82    34   145    33   186 0.81 4Fe-4S single cluster domain
Fer4_14              PF13394.1    117 seq1116_BIOID50577   -            292     1e-06   28.6   0.6   1   1     6e-09   2.7e-05   24.0   0.4     3   103    42   171    40   183 0.83 4Fe-4S single cluster domain
Lactate_perm         PF02652.9    522 seq1117_BIOID50577   -            560  6.8e-234  777.0  41.5   1   1  5.7e-238  7.8e-234  776.8  28.8     1   522    25   551    25   551 0.99 L-lactate permease
EamA                 PF00892.15   126 seq1118_BIOID50577   -            321   5.2e-42  142.7  28.5   1   2   1.9e-29   1.3e-25   89.7   5.9     1   124    17   142    17   144 0.98 EamA-like transporter family
EamA                 PF00892.15   126 seq1118_BIOID50577   -            321   5.2e-42  142.7  28.5   2   2   5.9e-20     4e-16   59.0   8.3     2   125   170   291   169   292 0.97 EamA-like transporter family
EmrE                 PF13536.1    113 seq1118_BIOID50577   -            321   5.2e-10   39.3   6.8   1   1   7.7e-14   5.2e-10   39.3   4.7     3   103    41   141    39   147 0.94 Multidrug resistance efflux transporter
Hydrolase_3          PF08282.7    254 seq1121_BIOID50577   -            368   1.1e-14   54.4   0.1   1   1   1.8e-16   6.1e-13   48.8   0.0   187   251   295   358   282   361 0.92 haloacid dehalogenase-like hydrolase
HAD                  PF12710.2    191 seq1121_BIOID50577   -            368   6.9e-13   49.0   0.0   1   1   2.3e-16     8e-13   48.8   0.0    45   191   191   327    41   327 0.79 haloacid dehalogenase-like hydrolase
Hydrolase            PF00702.21   204 seq1121_BIOID50577   -            368   1.3e-10   42.0   1.0   1   1     5e-14   1.7e-10   41.6   0.4    65   204   170   330    99   330 0.77 haloacid dehalogenase-like hydrolase
Ribosomal_L20        PF00453.13   108 seq1124_BIOID50577   -            118   6.4e-48  161.0   8.9   1   1   5.3e-52   7.3e-48  160.8   6.2     1   108     2   109     2   109 0.99 Ribosomal protein L20
GTP_EFTU             PF00009.22   188 seq1125_BIOID50577   -            599   7.5e-52  175.3   0.0   1   1   6.2e-55   1.7e-51  174.2   0.0     1   187     2   181     2   182 0.94 Elongation factor Tu GTP binding domain
LepA_C               PF06421.7    108 seq1125_BIOID50577   -            599   6.9e-52  173.7   3.3   1   1   4.3e-55   1.2e-51  173.0   2.3     1   107   487   593   487   594 0.99 GTP-binding protein LepA C-terminus
EFG_C                PF00679.19    89 seq1125_BIOID50577   -            599   3.3e-19   68.4   0.0   1   1   2.5e-22   6.9e-19   67.3   0.0     2    86   399   483   398   486 0.95 Elongation factor G C-terminus
GTP_EFTU_D2          PF03144.20    74 seq1125_BIOID50577   -            599   8.8e-10   38.4   0.3   1   1   7.1e-13   1.9e-09   37.3   0.2     1    74   205   275   205   275 0.86 Elongation factor Tu domain 2
Ras                  PF00071.17   162 seq1125_BIOID50577   -            599   8.7e-05   21.8   0.0   1   1   5.7e-08   0.00016   21.0   0.0    30   160    52   180    42   182 0.79 Ras family
Nuc-transf           PF10127.4    247 seq1126_BIOID50577   -            263   2.6e-99  331.4   0.0   1   1  2.1e-103   2.9e-99  331.3   0.0     1   246    10   256    10   257 0.99 Predicted nucleotidyltransferase
FluMu_gp41           PF10109.4     82 seq1127_BIOID50577   -             89   3.5e-18   65.2   0.0   1   1   2.8e-22   3.9e-18   65.0   0.0     2    81     4    86     3    87 0.85 Mu-like prophage FluMu protein gp41
DUF4049              PF13258.1    318 seq1128_BIOID50577   -            540  5.7e-154  511.6   3.3   1   1  6.3e-158  8.6e-154  511.0   2.3     1   318   194   503   194   503 0.99 Domain of unknown function (DUF4049)
BPD_transp_1         PF00528.17   185 seq1131_BIOID50577   -            399   8.5e-15   54.6  36.0   1   1   9.3e-19   1.3e-14   54.0  18.2     2   183   109   394   108   396 0.88 Binding-protein-dependent transport system inner membrane component
THF_DHG_CYH_C        PF02882.14   161 seq1133_BIOID50577   -            288   1.3e-68  229.0   0.1   1   1   3.6e-72   2.5e-68  228.1   0.1     1   157   124   279   124   283 0.99 Tetrahydrofolate dehydrogenase/cyclohydrolase, NAD(P)-binding domain
THF_DHG_CYH          PF00763.18   117 seq1133_BIOID50577   -            288   1.1e-41  141.4   0.1   1   1   2.5e-45   1.7e-41  140.7   0.1     1   117     4   121     4   121 0.99 Tetrahydrofolate dehydrogenase/cyclohydrolase, catalytic domain
PMT                  PF02366.13   245 seq1136_BIOID50577   -            550   1.4e-54  184.9  21.1   1   1   2.1e-58   1.4e-54  184.9  14.7     3   245     5   237     3   237 0.98 Dolichyl-phosphate-mannose-protein mannosyltransferase
PMT_2                PF13231.1    159 seq1136_BIOID50577   -            550   6.8e-12   45.4  22.0   1   1     1e-15   6.8e-12   45.4  15.3     2   159    61   222    60   222 0.80 Dolichyl-phosphate-mannose-protein mannosyltransferase
Polysacc_synt        PF01943.12   273 seq1139_BIOID50577   -            416     1e-13   51.0  19.1   1   1   7.7e-18     1e-13   51.0  13.3     1   272     3   283     3   284 0.84 Polysaccharide biosynthesis protein
PhageMin_Tail        PF10145.4    202 seq1141_BIOID50577   -            611   5.2e-29  101.2  18.3   1   1   3.8e-33   5.2e-29  101.2  12.7     2   202    88   296    87   296 0.94 Phage-related minor tail protein
Response_reg         PF00072.19   112 seq1142_BIOID50577   -            244   1.7e-25   89.1   0.0   1   1   4.4e-29     3e-25   88.2   0.0     1   111     9   117     9   118 0.97 Response regulator receiver domain
LytTR                PF04397.10    98 seq1142_BIOID50577   -            244   3.6e-24   84.6   0.0   1   1   1.1e-27   7.7e-24   83.5   0.0     2    97   149   242   148   243 0.96 LytTr DNA-binding domain
NUDIX                PF00293.23   135 seq1143_BIOID50577   -            186   3.6e-09   36.2   0.0   1   1   3.4e-13   4.7e-09   35.8   0.0     2    66    47   109    46   175 0.73 NUDIX domain
G6PD_C               PF02781.11   294 seq1144_BIOID50577   -            491    1e-130  434.7   0.1   1   1  1.9e-134  1.3e-130  434.3   0.1     1   293   188   489   188   490 0.99 Glucose-6-phosphate dehydrogenase, C-terminal domain
G6PD_N               PF00479.17   183 seq1144_BIOID50577   -            491   1.8e-59  200.9   0.0   1   1     6e-63   4.1e-59  199.7   0.0     1   183    13   186    13   186 0.99 Glucose-6-phosphate dehydrogenase, NAD binding domain
UTRA                 PF07702.8    141 seq1146_BIOID50577   -            236   2.4e-20   72.5   0.0   1   1   6.1e-24   4.2e-20   71.7   0.0     1   140    91   230    91   231 0.97 UTRA domain
GntR                 PF00392.16    64 seq1146_BIOID50577   -            236   6.3e-20   70.2   0.0   1   1   1.4e-23   9.4e-20   69.7   0.0     2    64     8    70     7    70 0.97 Bacterial regulatory proteins, gntR family
GidB                 PF02527.10   184 seq1148_BIOID50577   -            207   7.4e-67  223.9   0.0   1   1   1.3e-70     9e-67  223.6   0.0     1   184    20   200    20   200 0.98 rRNA small subunit methyltransferase G
Methyltransf_31      PF13847.1    152 seq1148_BIOID50577   -            207   9.4e-10   38.1   0.0   1   1   5.5e-13   3.8e-09   36.2   0.0     4    94    66   149    64   195 0.82 Methyltransferase domain
PTS_IIB              PF02302.12    90 seq1151_BIOID50577   -            113   7.1e-13   48.6   0.0   1   1   6.3e-17   8.6e-13   48.4   0.0     2    87     6    94     5    97 0.92 PTS system, Lactose/Cellobiose specific IIB subunit
tRNA-synt_2d         PF01409.15   247 seq1154_BIOID50577   -            331  1.2e-106  355.3   0.1   1   1  2.1e-110  1.4e-106  355.0   0.0     2   247    96   330    95   330 0.99 tRNA synthetases class II core domain (F)
Phe_tRNA-synt_N      PF02912.13    73 seq1154_BIOID50577   -            331   2.2e-29  100.8   1.7   1   1   5.5e-33   3.8e-29  100.1   0.7     2    73    21    92    20    92 0.98 Aminoacyl tRNA synthetase class II, N-terminal domain
QRPTase_C            PF01729.14   169 seq1156_BIOID50577   -            311   3.7e-65  218.4   0.1   1   1     7e-69   4.8e-65  218.0   0.1     1   169   145   309   145   309 0.99 Quinolinate phosphoribosyl transferase, C-terminal domain
QRPTase_N            PF02749.11    88 seq1156_BIOID50577   -            311   2.1e-27   94.6   0.1   1   1   1.1e-30   7.8e-27   92.8   0.0     4    88    57   143    55   143 0.98 Quinolinate phosphoribosyl transferase, N-terminal domain
GTP1_OBG             PF01018.17   156 seq1157_BIOID50577   -            390   1.1e-71  239.4   5.5   1   1   3.5e-75   1.6e-71  238.9   3.8     1   156     3   158     3   158 0.99 GTP1/OBG
MMR_HSR1             PF01926.18   114 seq1157_BIOID50577   -            390   1.3e-21   76.5   0.0   1   1   4.7e-25   2.1e-21   75.9   0.0     1   114   161   284   161   284 0.82 50S ribosome-binding GTPase
FeoB_N               PF02421.13   189 seq1157_BIOID50577   -            390   3.2e-09   36.1   0.0   1   1   2.2e-10     1e-06   28.0   0.0     3    57   162   217   160   224 0.94 Ferrous iron transport protein B
FaeA                 PF04703.7     62 seq1158_BIOID50577   -             92     7e-30  102.8   0.1   1   1   1.3e-33   8.7e-30  102.5   0.1     1    61     5    64     5    65 0.98 FaeA-like protein
HTH_IclR             PF09339.5     52 seq1158_BIOID50577   -             92   8.7e-05   21.9   0.0   1   1     2e-08   0.00014   21.2   0.0     7    52     8    52     8    52 0.96 IclR helix-turn-helix domain
Helicase_C_2         PF13307.1    167 seq1159_BIOID50577   -            636   6.5e-39  133.4   0.0   1   1   3.6e-42   1.2e-38  132.5   0.0     3   166   458   616   456   617 0.97 Helicase C-terminal domain
ResIII               PF04851.10   184 seq1159_BIOID50577   -            636     8e-10   38.7   0.1   1   1     1e-09   3.6e-06   26.8   0.0     2    69    18    82    17   106 0.90 Type III restriction enzyme, res subunit
DEAD                 PF00270.24   173 seq1159_BIOID50577   -            636   8.4e-09   34.9   1.5   1   1   1.7e-08   5.9e-05   22.4   0.1     8    82    31   100    24   127 0.72 DEAD/DEAH box helicase
DEAD_2               PF06733.10   174 seq1159_BIOID50577   -            636   8.3e-06   25.2   0.0   1   1   4.4e-09   1.5e-05   24.3   0.0   112   174   183   247   169   247 0.88 DEAD_2
SEC-C                PF02810.10    21 seq1161_BIOID50577   -            152   1.2e-18   66.0  20.2   1   2   3.8e-11   5.3e-07   28.9   0.5     1    20     1    20     1    21 0.94 SEC-C motif
SEC-C                PF02810.10    21 seq1161_BIOID50577   -            152   1.2e-18   66.0  20.2   2   2   3.9e-15   5.4e-11   41.6   8.9     1    19   134   152   134   152 0.96 SEC-C motif
S4_2                 PF13275.1     65 seq1162_BIOID50577   -             73   1.1e-24   85.7   0.0   1   1   8.3e-29   1.1e-24   85.6   0.0     5    65    12    72     7    72 0.95 S4 domain
Glyco_hydro_4C       PF11975.3    232 seq1163_BIOID50577   -            451   2.6e-86  289.0   0.0   1   1   5.2e-90   3.5e-86  288.6   0.0     2   232   193   421   192   421 0.99 Family 4 glycosyl hydrolase C-terminal domain
Glyco_hydro_4        PF02056.11   183 seq1163_BIOID50577   -            451   5.9e-80  266.7   0.1   1   1   1.2e-83     8e-80  266.3   0.1     1   182     6   188     6   189 0.99 Family 4 glycosyl hydrolase
AAA_25               PF13481.1    194 seq1164_BIOID50577   -            476   2.1e-26   92.4   0.0   1   1   1.8e-29   3.5e-26   91.6   0.0    10   194    88   242    80   242 0.90 AAA domain
KaiC                 PF06745.8    226 seq1164_BIOID50577   -            476   1.7e-18   66.4   0.1   1   1   6.7e-19   1.3e-15   56.9   0.1     2   202    94   277    93   294 0.85 KaiC
ChlI                 PF13541.1    121 seq1164_BIOID50577   -            476   5.9e-12   45.0   0.0   1   1   6.9e-15   1.3e-11   43.8   0.0    35   121   364   449   337   449 0.92 Subunit ChlI of Mg-chelatase
Lon_C                PF05362.8    205 seq1164_BIOID50577   -            476   4.3e-08   32.5   0.1   1   1     5e-11   9.7e-08   31.4   0.0    94   200   372   471   363   473 0.88 Lon protease (S16) C-terminal proteolytic domain
RecA                 PF00154.16   323 seq1164_BIOID50577   -            476   2.4e-05   23.4   0.1   1   1   2.4e-08   4.8e-05   22.4   0.0    17   140    77   195    65   205 0.77 recA bacterial DNA recombination protein
Methyltransf_4       PF02390.12   197 seq1165_BIOID50577   -            239   1.8e-65  219.5   0.0   1   1   1.6e-69   2.2e-65  219.3   0.0     5   197    49   238    42   238 0.97 Putative methyltransferase
Y2_Tnp               PF04986.8    183 seq1167_BIOID50577   -            217   5.1e-32  110.9   0.0   1   1   6.2e-36   8.4e-32  110.2   0.0    91   182    23   113    14   117 0.95 Putative transposase
Glycos_trans_3N      PF02885.12    66 seq1168_BIOID50577   -            320   2.8e-15   55.5   0.0   1   1   3.6e-19     5e-15   54.7   0.0     2    65     3    70     2    71 0.97 Glycosyl transferase family, helical bundle domain
ABG_transport        PF03806.8    502 seq1169_BIOID50577   -            510  1.5e-207  689.5  35.2   1   1  1.2e-211  1.7e-207  689.3  24.4     1   500    16   507    16   509 0.98 AbgT putative transporter family
FabA                 PF07977.8    138 seq1170_BIOID50577   -            208   9.2e-51  170.8   0.0   1   1   8.4e-55   1.1e-50  170.5   0.0     1   137    65   194    65   195 0.98 FabA-like domain
DUF1456              PF07308.8     68 seq1174_BIOID50577   -            156   3.5e-52  174.1   0.4   1   2   3.8e-30   5.2e-26   90.3   0.0     2    68     4    70     3    70 0.99 Protein of unknown function (DUF1456)
DUF1456              PF07308.8     68 seq1174_BIOID50577   -            156   3.5e-52  174.1   0.4   2   2     1e-27   1.4e-23   82.5   0.1     1    66    86   151    86   153 0.97 Protein of unknown function (DUF1456)
DUF457               PF04307.9    157 seq1175_BIOID50577   -            173   1.7e-29  102.0  11.3   1   1   1.4e-33     2e-29  101.8   7.8     2   141     5   157     4   172 0.86 Predicted membrane-bound metal-dependent hydrolase (DUF457)
BPD_transp_1         PF00528.17   185 seq1176_BIOID50577   -            368   1.7e-26   92.7  10.1   1   1   1.3e-30   1.7e-26   92.7   7.0     2   183   175   361   174   363 0.95 Binding-protein-dependent transport system inner membrane component
AP_endonuc_2         PF01261.19   211 seq1177_BIOID50577   -            326   3.1e-14   52.6   0.1   1   1   3.4e-18   4.7e-14   52.0   0.1     1   204    41   222    41   229 0.91 Xylose isomerase-like TIM barrel
Formyl_trans_N       PF00551.14   181 seq1181_BIOID50577   -            280   5.8e-55  185.5   0.0   1   1   1.1e-58   7.3e-55  185.2   0.0     2   181    86   262    85   262 0.99 Formyl transferase
ACT                  PF01842.20    66 seq1181_BIOID50577   -            280   1.1e-07   31.0   0.0   1   1   3.3e-11   2.2e-07   30.0   0.0     2    63     8    69     7    72 0.91 ACT domain
FCD                  PF07729.7    125 seq1183_BIOID50577   -            258   4.5e-23   81.7   2.2   1   1   6.6e-27   4.5e-23   81.7   1.5     1   124   100   223   100   224 0.90 FCD domain
GntR                 PF00392.16    64 seq1183_BIOID50577   -            258   2.1e-22   78.2   0.4   1   1   6.1e-26   4.2e-22   77.2   0.3     1    64     8    71     8    71 0.98 Bacterial regulatory proteins, gntR family
Fer4_11              PF13247.1     99 seq1184_BIOID50577   -            294   1.2e-29  101.9  13.1   1   1   1.8e-32   2.2e-29  101.1   5.5     2    98    92   188    91   189 0.94 4Fe-4S dicluster domain
Form-deh_trans       PF09163.6     44 seq1184_BIOID50577   -            294   7.8e-20   69.9   0.0   1   1   1.1e-22   1.4e-19   69.1   0.0     1    44   246   289   246   290 0.96 Formate dehydrogenase N, transmembrane
Fer4_7               PF12838.2     52 seq1184_BIOID50577   -            294   4.9e-15   55.5  25.2   1   1   8.3e-11     1e-07   32.0   5.6     1    50    38   114    38   117 0.90 4Fe-4S dicluster domain
Fer4_9               PF13187.1     55 seq1184_BIOID50577   -            294   3.3e-13   49.5  27.2   1   1   4.6e-11   5.7e-08   32.7   7.7     1    55   132   184   132   184 0.97 4Fe-4S dicluster domain
Fer4_10              PF13237.1     52 seq1184_BIOID50577   -            294   2.6e-12   46.2  27.8   1   1   3.4e-11   4.2e-08   32.7   7.1     2    52    93   144    92   144 0.86 4Fe-4S dicluster domain
Fer4_2               PF12797.2     22 seq1184_BIOID50577   -            294   3.3e-10   39.1  34.5   1   1   6.4e-09     8e-06   25.3   2.4     4    20    33    49    31    51 0.91 4Fe-4S binding domain
Fer4_3               PF12798.2     15 seq1184_BIOID50577   -            294   9.7e-08   31.9  41.1   1   3   0.00035      0.43   11.1   3.8     1    15   100   117   100   117 0.89 4Fe-4S binding domain
Fer4_3               PF12798.2     15 seq1184_BIOID50577   -            294   9.7e-08   31.9  41.1   2   3   6.7e-05     0.083   13.3   2.9     1    14   133   146   133   147 0.94 4Fe-4S binding domain
Fer4_3               PF12798.2     15 seq1184_BIOID50577   -            294   9.7e-08   31.9  41.1   3   3   3.4e-06    0.0042   17.4   2.5     1    15   160   183   160   183 0.98 4Fe-4S binding domain
Fer4_4               PF12800.2     17 seq1184_BIOID50577   -            294   3.1e-07   30.0  31.6   1   2   4.7e-05     0.059   13.6   1.8     3    15    38    50    36    56 0.91 4Fe-4S binding domain
Fer4_4               PF12800.2     17 seq1184_BIOID50577   -            294   3.1e-07   30.0  31.6   2   2     1e-07   0.00013   21.9   1.8     1    17   130   146   130   146 0.92 4Fe-4S binding domain
Fer4                 PF00037.22    24 seq1184_BIOID50577   -            294   3.1e-07   29.6  37.3   1   1   4.1e-08   5.1e-05   22.5   2.0     5    22   130   147   126   149 0.87 4Fe-4S binding domain
Glyco_transf_56      PF07429.6    361 seq1185_BIOID50577   -            359  1.7e-193  642.3   0.0   1   1  2.8e-197  1.9e-193  642.1   0.0     1   360     1   358     1   359 0.99 4-alpha-L-fucosyltransferase glycosyl transferase group 56
S-AdoMet_synt_C      PF02773.11   138 seq1186_BIOID50577   -            384   3.7e-76  253.3   0.0   1   1   1.2e-79   5.6e-76  252.7   0.0     1   138   233   370   233   370 1.00 S-adenosylmethionine synthetase, C-terminal domain
S-AdoMet_synt_M      PF02772.11   120 seq1186_BIOID50577   -            384   5.5e-51  171.4   0.0   1   1   3.7e-54   1.7e-50  169.8   0.0     2   120   114   231   113   231 0.99 S-adenosylmethionine synthetase, central domain
S-AdoMet_synt_N      PF00438.15   100 seq1186_BIOID50577   -            384     2e-43  146.5   0.1   1   1   8.4e-47   3.8e-43  145.6   0.1     2   100     3   101     2   101 0.99 S-adenosylmethionine synthetase, N-terminal domain
YliH                 PF10799.3    127 seq1187_BIOID50577   -            127   2.3e-73  243.8   4.9   1   1   1.8e-77   2.5e-73  243.6   3.4     1   127     1   127     1   127 0.99 Biofilm formation protein (YliH/bssR)
DUF469               PF04320.9    101 seq1188_BIOID50577   -            108   6.5e-42  142.2   0.5   1   1   5.4e-46   7.3e-42  142.1   0.4     1   101     7   107     7   107 1.00 Protein with unknown function (DUF469)
B3_4                 PF03483.12   174 seq1189_BIOID50577   -            795   3.1e-72  241.5   0.0   1   1   1.4e-75   4.9e-72  240.8   0.0     1   174   212   385   212   385 1.00 B3/4 domain
FDX-ACB              PF03147.9     94 seq1189_BIOID50577   -            795   1.2e-28   99.0   0.0   1   1   6.5e-32   2.2e-28   98.1   0.0     1    94   701   794   701   794 0.99 Ferredoxin-fold anticodon binding domain
tRNA_bind            PF01588.15    95 seq1189_BIOID50577   -            795   2.7e-27   94.3   0.3   1   1   2.1e-30   7.2e-27   92.9   0.0     1    95    45   146    45   146 0.95 Putative tRNA binding domain
B5                   PF03484.10    70 seq1189_BIOID50577   -            795   9.9e-22   76.4   0.7   1   1   1.3e-24   4.6e-21   74.3   0.1     2    70   404   471   403   471 0.98 tRNA synthetase B5 domain
Peptidase_S24        PF00717.18    70 seq1190_BIOID50577   -            324   8.7e-21   73.2   0.1   1   1   2.5e-24   1.7e-20   72.2   0.1     1    63    86   159    86   170 0.92 Peptidase S24-like
Peptidase_S26        PF10502.4    138 seq1190_BIOID50577   -            324   6.3e-09   35.3   0.0   1   1   2.1e-11   1.4e-07   30.9   0.0    96   138   260   302   233   302 0.84 Signal peptidase, peptidase S26
ATP_synt_I           PF03899.10   100 seq1192_BIOID50577   -            130   4.8e-14   52.2  13.1   1   1   4.9e-18   6.7e-14   51.7   9.1     1    99    17   112    17   113 0.95 ATP synthase I chain
EamA                 PF00892.15   126 seq1193_BIOID50577   -            111   3.2e-10   40.0   8.9   1   1   8.4e-14   3.8e-10   39.7   6.2    24   124     3   107     1   109 0.84 EamA-like transporter family
Multi_Drug_Res       PF00893.14    93 seq1193_BIOID50577   -            111   3.4e-08   33.7   4.9   1   1     1e-11   4.6e-08   33.2   3.4     1    93     1   100     1   100 0.87 Small Multidrug Resistance protein
N_methyl_2           PF13544.1     31 seq1194_BIOID50577   -            146   3.3e-09   35.6   0.6   1   1   8.6e-13   5.9e-09   34.8   0.4    11    31     2    22     1    22 0.94 Type IV pilin N-term methylation site GFxxxE
N_methyl             PF07963.7     20 seq1194_BIOID50577   -            146   3.3e-07   29.5   3.6   1   1   9.3e-11   6.4e-07   28.6   2.5     1    20     5    24     5    24 0.95 Prokaryotic N-terminal methylation motif
DUF1043              PF06295.7    128 seq1196_BIOID50577   -            134   2.2e-57  192.1   0.0   1   1   1.8e-61   2.4e-57  191.9   0.0     1   127     7   132     7   133 0.99 Protein of unknown function (DUF1043)
HlyD                 PF00529.15   306 seq1198_BIOID50577   -            355   1.1e-39  136.4  25.5   1   1   4.6e-43   1.3e-39  136.2  17.7     2   306    47   339    46   339 0.96 HlyD family secretion protein
HlyD_2               PF12700.2    328 seq1198_BIOID50577   -            355   3.6e-19   68.9   1.7   1   1   1.9e-22   5.1e-19   68.4   1.2    13   239    39   290    37   308 0.78 HlyD family secretion protein
HlyD_3               PF13437.1    105 seq1198_BIOID50577   -            355   5.3e-18   65.1   0.1   1   1   1.8e-16   4.8e-13   49.2   0.0     2    97   214   319   213   326 0.86 HlyD family secretion protein
Biotin_lipoyl_2      PF13533.1     50 seq1198_BIOID50577   -            355     4e-10   39.0   2.9   1   1   1.5e-13     4e-10   39.0   2.0     2    46    47    95    44   110 0.83 Biotin-lipoyl like
DUF3521              PF12035.3     35 seq1200_BIOID50577   -             46   9.2e-10   38.0   0.3   1   1   9.3e-14   1.3e-09   37.6   0.2     1    35     1    28     1    28 0.99 Protein of unknown function (DUF3521)
GSDH                 PF07995.6    331 seq1204_BIOID50577   -            371    1e-127  425.6   0.1   1   1  8.6e-132  1.2e-127  425.5   0.1     1   331    34   366    34   366 0.98 Glucose / Sorbosone dehydrogenase
ILVD_EDD             PF00920.16   521 seq1205_BIOID50577   -            603  1.5e-169  564.6   0.1   1   1  1.3e-173  1.8e-169  564.4   0.1     2   521    66   598    65   598 0.96 Dehydratase family
Ldh_2                PF02615.9    335 seq1208_BIOID50577   -            361  4.3e-138  459.5   0.0   1   1  3.6e-142  4.9e-138  459.3   0.0     1   334     5   340     5   341 0.99 Malate/L-lactate dehydrogenase
DUF2884              PF11101.3    229 seq1209_BIOID50577   -            239   1.7e-59  200.8   2.3   1   1   1.4e-63     2e-59  200.6   1.6     1   215    24   234    24   239 0.98 Protein of unknown function (DUF2884)
ATP-synt_A           PF00119.15   215 seq1210_BIOID50577   -            271   1.6e-64  217.1  20.5   1   1   1.4e-68   1.9e-64  216.9  14.2     1   214    39   265    39   266 0.97 ATP synthase A chain
FMN_dh               PF01070.13   357 seq1211_BIOID50577   -            396  3.2e-125  417.5   0.0   1   1  1.3e-128  4.4e-125  417.1   0.0     1   355    13   375    13   377 0.96 FMN-dependent dehydrogenase
NMO                  PF03060.10   330 seq1211_BIOID50577   -            396   2.7e-05   23.3   2.7   1   1   1.1e-08   3.9e-05   22.8   1.9   138   225   248   335   244   373 0.87 Nitronate monooxygenase
DNA_circ_N           PF07157.7     93 seq1212_BIOID50577   -            456   4.3e-41  138.8   0.0   1   1   7.6e-45     1e-40  137.6   0.0     1    93    17   109    17   109 0.99 DNA circulation protein N-terminus
MFS_1                PF07690.11   354 seq1214_BIOID50577   -            421   3.2e-23   81.9  39.5   1   1   3.6e-27     5e-23   81.3  22.9    22   351    33   365    25   368 0.78 Major Facilitator Superfamily
Cytochrom_B_N        PF00033.14   188 seq1215_BIOID50577   -            217   1.4e-20   73.3  19.2   1   1   2.5e-24   1.7e-20   73.0  13.3     4   188    10   186     7   186 0.92 Cytochrome b(N-terminal)/b6/petB
Ni_hydr_CYTB         PF01292.15   182 seq1215_BIOID50577   -            217   1.4e-18   66.8  17.8   1   1   2.5e-22   1.7e-18   66.5  12.3     5   182    13   186     9   186 0.89 Prokaryotic cytochrome b561
T2SE                 PF00437.15   272 seq1217_BIOID50577   -            461   1.6e-83  279.6   0.5   1   1   3.3e-87   2.2e-83  279.1   0.3     4   271    89   353    86   354 0.98 Type II/IV secretion system protein
T2SE_Nter            PF05157.10   109 seq1217_BIOID50577   -            461   4.5e-06   26.5   0.0   1   1   1.9e-09   1.3e-05   25.0   0.0    43   104     8    68     6    73 0.92 Type II secretion system (T2SS), protein E, N-terminal domain
ABC_tran             PF00005.22   118 seq1218_BIOID50577   -            252   4.2e-26   91.5   0.0   1   1   8.8e-30     6e-26   91.0   0.0     1   118    52   176    52   176 0.90 ABC transporter
AAA_28               PF13521.1    163 seq1220_BIOID50577   -            417   4.9e-29  101.2   0.0   1   1   2.1e-32   7.2e-29  100.7   0.0     2   163   241   401   240   401 0.92 AAA domain
HTH_3                PF01381.17    55 seq1220_BIOID50577   -            417   1.3e-09   37.6   0.1   1   1   1.3e-12   4.5e-09   35.9   0.0     1    52    14    66    14    68 0.95 Helix-turn-helix
HTH_19               PF12844.2     64 seq1220_BIOID50577   -            417   2.5e-08   33.7   0.0   1   1     2e-10   6.8e-07   29.1   0.0     3    55    13    66    12    74 0.94 Helix-turn-helix domain
MFS_2                PF13347.1    427 seq1221_BIOID50577   -            473  1.2e-108  363.1  43.1   1   1    1e-112  1.4e-108  362.9  29.9     3   426     8   436     6   437 0.97 MFS/sugar transport protein
Aminotran_3          PF00202.16   339 seq1223_BIOID50577   -            466  7.1e-113  376.7   0.0   1   1  6.2e-117  8.4e-113  376.5   0.0     3   338    67   408    65   409 0.97 Aminotransferase class-III
PDZ                  PF00595.19    81 seq1224_BIOID50577   -            455   5.7e-29   99.9   6.3   1   2   7.2e-19   2.5e-15   56.3   0.0     5    80   261   345   257   346 0.94 PDZ domain (Also known as DHR or GLGF)
PDZ                  PF00595.19    81 seq1224_BIOID50577   -            455   5.7e-29   99.9   6.3   2   2   5.6e-15   1.9e-11   43.8   0.8    12    80   376   443   366   444 0.87 PDZ domain (Also known as DHR or GLGF)
PDZ_2                PF13180.1     82 seq1224_BIOID50577   -            455   9.5e-29   99.0   0.6   1   2   3.1e-21   1.1e-17   63.5   0.0     7    82   273   358   267   358 0.89 PDZ domain
PDZ_2                PF13180.1     82 seq1224_BIOID50577   -            455   9.5e-29   99.0   0.6   2   2     1e-11   3.4e-08   33.1   0.1    13    59   389   435   375   451 0.86 PDZ domain
Trypsin_2            PF13365.1    120 seq1224_BIOID50577   -            455   6.1e-20   71.2   0.3   1   1   3.1e-23     1e-19   70.5   0.2     1   120    92   228    92   228 0.80 Trypsin-like peptidase domain
Trypsin              PF00089.21   220 seq1224_BIOID50577   -            455   1.1e-16   60.9   0.0   1   1   5.4e-20   1.9e-16   60.2   0.0    28   215    93   250    84   254 0.82 Trypsin
WzyE                 PF06899.6    449 seq1226_BIOID50577   -            450    3e-277  919.3  44.7   1   1  2.4e-281  3.3e-277  919.1  31.0     1   448     1   449     1   450 1.00 WzyE protein
DNA_binding_1        PF01035.15    85 seq1227_BIOID50577   -            171     6e-33  112.3   0.0   1   1   1.2e-36   8.2e-33  111.8   0.0     1    82    87   168    87   171 0.98 6-O-methylguanine DNA methyltransferase, DNA binding domain
Methyltransf_1N      PF02870.10    77 seq1227_BIOID50577   -            171     1e-19   70.7   0.0   1   1     2e-23   1.4e-19   70.3   0.0     2    76     4    83     3    84 0.97 6-O-methylguanine DNA methyltransferase, ribonuclease-like domain
Peptidase_M22        PF00814.20   268 seq1231_BIOID50577   -            244   2.6e-28   99.1   0.0   1   1   5.1e-32   6.9e-28   97.7   0.0    23   131    41   145    39   171 0.90 Glycoprotease family
Sel1                 PF08238.7     39 seq1232_BIOID50577   -            184   9.5e-30  102.2   8.5   1   3   2.3e-13   3.2e-09   37.0   0.1     3    38    65    98    63    99 0.86 Sel1 repeat
Sel1                 PF08238.7     39 seq1232_BIOID50577   -            184   9.5e-30  102.2   8.5   2   3   2.7e-14   3.6e-10   40.0   0.1     1    39   100   135   100   135 0.96 Sel1 repeat
Sel1                 PF08238.7     39 seq1232_BIOID50577   -            184   9.5e-30  102.2   8.5   3   3   9.5e-11   1.3e-06   28.7   0.2     1    38   136   170   136   171 0.91 Sel1 repeat
PTS_2-RNA            PF01885.11   186 seq1235_BIOID50577   -            184   6.2e-53  178.7   0.0   1   1   5.5e-57   7.5e-53  178.4   0.0     2   180     6   175     5   180 0.96 RNA 2'-phosphotransferase, Tpt1 / KptA family
Ribonuclease_3       PF00636.21   114 seq1240_BIOID50577   -            226   5.6e-21   75.0   0.0   1   1   2.4e-24   1.6e-20   73.5   0.0     1   113    38   127    38   128 0.90 Ribonuclease III domain
dsrm                 PF00035.20    67 seq1240_BIOID50577   -            226   8.7e-15   54.9   0.0   1   1   2.1e-18   1.5e-14   54.2   0.0     1    67   156   223   156   223 0.95 Double-stranded RNA binding motif
LolA                 PF03548.10   165 seq1241_BIOID50577   -            204   3.3e-57  192.5   4.4   1   1   2.8e-61   3.8e-57  192.3   3.0     2   165    34   192    33   192 0.99 Outer membrane lipoprotein carrier protein LolA
ABC2_membrane_3      PF12698.2    344 seq1244_BIOID50577   -            911   1.6e-41  142.3   6.2   1   1   1.1e-44   2.5e-41  141.7   4.3    12   343   569   903   560   904 0.88 ABC-2 family transporter protein
ABC_tran             PF00005.22   118 seq1244_BIOID50577   -            911   1.2e-36  125.5   0.0   1   2   7.2e-21   1.6e-17   63.8   0.0     1   118    52   176    52   176 0.89 ABC transporter
ABC_tran             PF00005.22   118 seq1244_BIOID50577   -            911   1.2e-36  125.5   0.0   2   2     2e-19   4.7e-16   59.1   0.0     1   118   316   436   316   436 0.90 ABC transporter
AAA_21               PF13304.1    303 seq1244_BIOID50577   -            911   4.6e-22   79.2   1.3   1   1   7.9e-10   1.8e-06   28.0   0.0   220   297   391   466   354   466 0.78 AAA domain
ABC2_membrane_2      PF12679.2    277 seq1244_BIOID50577   -            911   6.8e-20   70.9   5.0   1   1   5.7e-23   1.3e-19   70.0   3.5    72   275   675   909   544   910 0.77 ABC-2 family transporter protein
ABC2_membrane        PF01061.19   209 seq1244_BIOID50577   -            911   3.4e-17   62.2  12.9   1   1     3e-20   6.8e-17   61.2   7.2    52   207   711   874   680   876 0.85 ABC-2 type transporter
ABC2_membrane_4      PF12730.2    232 seq1244_BIOID50577   -            911   1.8e-08   33.6  15.8   1   1   1.4e-11   3.2e-08   32.8  11.0    50   227   718   898   550   906 0.63 ABC-2 family transporter protein
ATP-synt_C           PF00137.16    66 seq1245_BIOID50577   -             79   1.1e-16   60.3  13.8   1   1   9.3e-21   1.3e-16   60.1   9.6     2    66     9    77     8    77 0.98 ATP synthase subunit C
Asparaginase         PF00710.15   313 seq1246_BIOID50577   -            348   3.6e-89  298.6   4.1   1   1     3e-93   4.2e-89  298.4   2.9     1   313    25   342    25   342 0.96 Asparaginase
Sugar_tr             PF00083.19   451 seq1247_BIOID50577   -            464  3.2e-138  460.9  29.0   1   1    8e-142  3.6e-138  460.7  20.1     1   449    18   449    18   451 0.97 Sugar (and other) transporter
MFS_1                PF07690.11   354 seq1247_BIOID50577   -            464   5.7e-42  143.6  43.8   1   2     9e-34   4.1e-30  104.6  13.1     2   241    23   284    22   287 0.82 Major Facilitator Superfamily
MFS_1                PF07690.11   354 seq1247_BIOID50577   -            464   5.7e-42  143.6  43.8   2   2   1.5e-16   6.7e-13   48.0  13.2     3   186   258   449   256   460 0.85 Major Facilitator Superfamily
cNMP_binding         PF00027.24    91 seq1248_BIOID50577   -            232   3.6e-14   52.2   0.0   1   1   4.4e-18     6e-14   51.5   0.0     3    87    35   119    33   122 0.95 Cyclic nucleotide-binding domain
cNMP_binding         PF00027.24    91 seq1255_BIOID50577   -            250   4.7e-16   58.2   0.0   1   1   1.8e-19   8.1e-16   57.5   0.0     4    90    52   137    49   138 0.95 Cyclic nucleotide-binding domain
Crp                  PF00325.15    32 seq1255_BIOID50577   -            250   3.5e-15   55.0   1.4   1   1     9e-19   4.1e-15   54.8   0.3     1    32   193   224   193   224 0.97 Bacterial regulatory proteins, crp family
HTH_Crp_2            PF13545.1     76 seq1255_BIOID50577   -            250   4.9e-13   48.5   0.0   1   1     2e-16   9.1e-13   47.7   0.0     1    76   168   242   168   242 0.96 Crp-like helix-turn-helix domain
Pro_isomerase        PF00160.16   155 seq1257_BIOID50577   -            164   3.2e-47  160.4   1.6   1   1   2.6e-51   3.6e-47  160.3   1.1     2   155     2   162     1   162 0.88 Cyclophilin type peptidyl-prolyl cis-trans isomerase/CLD
ATP-synt_B           PF00430.13   132 seq1258_BIOID50577   -            156   3.3e-35  120.6  18.3   1   1   2.8e-39   3.9e-35  120.4  12.7     1   132     6   137     6   137 0.98 ATP synthase B/B' CF(0)
Slp                  PF03843.8    160 seq1262_BIOID50577   -            193     1e-53  180.4   0.1   1   1   9.2e-58   1.3e-53  180.1   0.1     1   159    20   179    20   180 0.96 Outer membrane lipoprotein Slp family
PTS_EIIC             PF02378.13   321 seq1264_BIOID50577   -            485   3.7e-42  144.1  31.5   1   1   9.9e-46   6.8e-42  143.3  21.9     3   321   113   396   111   396 0.92 Phosphotransferase system, EIIC
PTS_EIIB             PF00367.15    35 seq1264_BIOID50577   -            485   1.5e-16   59.2   0.2   1   1   3.6e-20   2.4e-16   58.5   0.1     1    35     9    43     9    43 0.98 phosphotransferase system, EIIB
SpoU_methylase       PF00588.14   142 seq1265_BIOID50577   -            157   2.4e-34  118.1   0.0   1   1     2e-38   2.7e-34  117.9   0.0     1   142     1   142     1   142 0.95 SpoU rRNA Methylase family
Phage_GPD            PF05954.6    292 seq1266_BIOID50577   -            359   3.3e-27   95.3   1.1   1   1   2.5e-31   3.4e-27   95.2   0.3     3   292    25   324    23   325 0.81 Phage late control gene D protein (GPD)
MgsA_C               PF12002.3    168 seq1267_BIOID50577   -            447   3.2e-68  228.5   0.6   1   1   4.5e-71   5.5e-68  227.7   0.4     1   167   268   435   268   436 0.99 MgsA AAA+ ATPase C terminal
AAA                  PF00004.24   132 seq1267_BIOID50577   -            447   2.4e-18   66.4   0.1   1   1   2.3e-20   2.8e-17   63.0   0.0     1   126    53   159    53   165 0.91 ATPase family associated with various cellular activities (AAA)
RuvB_N               PF05496.7    234 seq1267_BIOID50577   -            447   3.5e-16   58.8   0.1   1   1   1.6e-18     2e-15   56.3   0.0    15   133    17   138     7   155 0.79 Holliday junction DNA helicase ruvB N-terminus
AAA_5                PF07728.9    139 seq1267_BIOID50577   -            447   8.9e-08   31.8   0.1   1   1   9.5e-10   1.2e-06   28.2   0.1     2   102    53   143    52   236 0.84 AAA domain (dynein-related subfamily)
AAA_19               PF13245.1     76 seq1267_BIOID50577   -            447   1.4e-07   31.0   0.4   1   1   1.3e-09   1.6e-06   27.6   0.0    10    62    51    95    43   134 0.65 Part of AAA domain
MMR_HSR1             PF01926.18   114 seq1270_BIOID50577   -            301   8.7e-22   77.1   0.1   1   1   8.9e-25   1.5e-21   76.3   0.1     2   114    11   125    10   125 0.81 50S ribosome-binding GTPase
KH_2                 PF07650.12    78 seq1270_BIOID50577   -            301   2.1e-18   65.5   0.7   1   1   3.5e-21     6e-18   64.0   0.5     1    77   209   285   209   286 0.94 KH domain
FeoB_N               PF02421.13   189 seq1270_BIOID50577   -            301   6.7e-14   51.4   0.1   1   1   5.9e-17     1e-13   50.8   0.0     3   164    11   177    10   203 0.82 Ferrous iron transport protein B
GTP_EFTU             PF00009.22   188 seq1270_BIOID50577   -            301   2.9e-10   39.7   0.7   1   1   8.2e-12   1.4e-08   34.2   0.5     6   187    11   174     9   175 0.68 Elongation factor Tu GTP binding domain
Dynamin_N            PF00350.18   168 seq1270_BIOID50577   -            301   4.4e-08   33.0   0.2   1   1   2.8e-08   4.8e-05   23.0   0.1     1    35    11    45    11    57 0.84 Dynamin family
AIG1                 PF04548.11   212 seq1270_BIOID50577   -            301   5.1e-07   28.9   0.0   1   1   5.3e-10     9e-07   28.0   0.0     3   108    11   113    10   117 0.74 AIG1 family
PduV-EutP            PF10662.4    143 seq1270_BIOID50577   -            301     1e-06   28.1   0.3   1   1   7.9e-09   1.3e-05   24.5   0.2     4   141    11   169     9   171 0.72 Ethanolamine utilisation - propanediol utilisation
Miro                 PF08477.8    119 seq1270_BIOID50577   -            301   1.8e-05   25.0   0.0   1   1   2.9e-08   4.9e-05   23.6   0.0     2   119    11   127    11   127 0.64 Miro-like protein
GreA_GreB_N          PF03449.10    74 seq1271_BIOID50577   -            158   1.8e-32  111.0   1.1   1   1   3.6e-36   2.4e-32  110.6   0.8     4    74     3    74     1    74 0.97 Transcription elongation factor, N-terminal
GreA_GreB            PF01272.14    77 seq1271_BIOID50577   -            158     8e-29   99.0   0.5   1   1   1.6e-32   1.1e-28   98.6   0.3     3    77    83   157    80   157 0.97 Transcription elongation factor, GreA/GreB, C-term
PGI                  PF00342.14   486 seq1273_BIOID50577   -            549  8.9e-235  779.5   0.1   1   1  7.4e-239    1e-234  779.3   0.0     1   486    52   541    52   541 0.99 Phosphoglucose isomerase
T2SF                 PF00482.18   124 seq1274_BIOID50577   -            400   9.7e-55  183.6   0.9   1   2   1.8e-31   2.4e-27   95.1   0.2     2   124    64   186    63   186 0.98 Type II secretion system (T2SS), protein F
T2SF                 PF00482.18   124 seq1274_BIOID50577   -            400   9.7e-55  183.6   0.9   2   2   5.2e-29   7.1e-25   87.2   0.0     3   124   268   388   266   388 0.98 Type II secretion system (T2SS), protein F
Metallophos_2        PF12850.2    156 seq1278_BIOID50577   -            240   2.6e-13   49.9   0.0   1   1   5.9e-17     4e-13   49.3   0.0     1   125     1   203     1   226 0.82 Calcineurin-like phosphoesterase superfamily domain
Metallophos          PF00149.23   201 seq1278_BIOID50577   -            240     8e-12   44.8   0.0   1   1     7e-15   4.8e-11   42.3   0.0     3   201     3   199     1   199 0.95 Calcineurin-like phosphoesterase
OSCP                 PF00213.13   172 seq1279_BIOID50577   -            177   8.5e-51  172.1   1.0   1   1   6.9e-55   9.4e-51  171.9   0.7     1   171     7   174     7   175 0.97 ATP synthase delta (OSCP) subunit
Glyco_tran_WecB      PF03808.8    172 seq1282_BIOID50577   -            246   3.1e-56  189.3   0.1   1   1   3.1e-60   4.2e-56  188.9   0.1     2   172    61   231    60   231 0.96 Glycosyl transferase WecB/TagA/CpsF family
PBP                  PF01161.15   145 seq1284_BIOID50577   -            158   5.4e-37  126.7   0.0   1   1   4.4e-41     6e-37  126.5   0.0     2   143    12   157    11   158 0.94 Phosphatidylethanolamine-binding protein
Trypsin              PF00089.21   220 seq1285_BIOID50577   -            355   6.1e-17   61.8   0.0   1   1   3.8e-20   1.3e-16   60.7   0.0    23   214    72   239    50   245 0.79 Trypsin
Trypsin_2            PF13365.1    120 seq1285_BIOID50577   -            355   9.6e-17   60.9   0.5   1   1   4.5e-20   1.5e-16   60.3   0.4     1   120    80   215    80   215 0.82 Trypsin-like peptidase domain
PDZ_2                PF13180.1     82 seq1285_BIOID50577   -            355   8.9e-14   51.0   0.5   1   1     1e-16   3.5e-13   49.1   0.1     3    82   259   348   257   348 0.87 PDZ domain
PDZ                  PF00595.19    81 seq1285_BIOID50577   -            355   3.5e-11   42.9   1.2   1   1     1e-14   3.5e-11   42.9   0.8    12    80   259   335   248   336 0.76 PDZ domain (Also known as DHR or GLGF)
Aldolase             PF01081.14   196 seq1286_BIOID50577   -            213   3.4e-95  316.7   0.8   1   1   2.8e-99   3.8e-95  316.5   0.5     2   196     9   203     8   203 0.99 KDPG and KHG aldolase
Peptidase_S11        PF00768.15   241 seq1287_BIOID50577   -            407  8.9e-101  336.0   0.4   1   1  2.5e-104  1.1e-100  335.7   0.2     2   241    36   273    35   273 0.99 D-alanyl-D-alanine carboxypeptidase
PBP5_C               PF07943.8     91 seq1287_BIOID50577   -            407   5.7e-25   87.0   0.0   1   1   2.3e-28   1.1e-24   86.1   0.0     1    91   292   383   292   383 0.99 Penicillin-binding protein 5, C-terminal domain
Beta-lactamase2      PF13354.1    197 seq1287_BIOID50577   -            407     1e-13   51.0   0.1   1   1   3.1e-17   1.4e-13   50.6   0.1     4   144    57   209    54   262 0.75 Beta-lactamase enzyme family
Bac_DNA_binding      PF00216.16    90 seq1291_BIOID50577   -             99   6.2e-30  102.9   0.0   1   1   5.1e-34   6.9e-30  102.8   0.0     1    89     3    91     3    92 0.98 Bacterial DNA-binding protein
TraX                 PF05857.6    219 seq1293_BIOID50577   -            189   1.8e-39  135.5  10.1   1   1   1.4e-43     2e-39  135.4   7.0    30   218     1   188     1   189 0.96 TraX protein
AMP-binding          PF00501.23   418 seq1294_BIOID50577   -            583  1.3e-118  395.8   0.0   1   1  2.3e-122  1.6e-118  395.6   0.0     1   417    72   506    72   507 0.93 AMP-binding enzyme
DUF4009              PF13193.1     41 seq1294_BIOID50577   -            583   5.4e-13   48.0   0.2   1   1   1.8e-16   1.2e-12   46.8   0.1     1    33   546   578   546   583 0.91 Domain of unknown function (DUF4009)
Usp                  PF00582.21   140 seq1295_BIOID50577   -            316   1.9e-33  115.5   0.0   1   2   4.8e-21   6.6e-17   61.9   0.0     1   140     3   146     3   146 0.98 Universal stress protein family
Usp                  PF00582.21   140 seq1295_BIOID50577   -            316   1.9e-33  115.5   0.0   2   2   6.6e-18   9.1e-14   51.7   0.1    16   140   174   300   156   300 0.88 Universal stress protein family
DUF1202              PF06717.6    308 seq1296_BIOID50577   -            335    5e-175  580.9  15.7   1   1  4.2e-179  5.7e-175  580.7  10.9     1   307    13   322    13   323 0.99 Protein of unknown function (DUF1202)
ATP-synt_ab          PF00006.20   215 seq1300_BIOID50577   -            513   1.5e-72  243.4   0.1   1   1   9.7e-76   2.7e-72  242.6   0.0     1   215   148   375   148   375 0.99 ATP synthase alpha/beta family, nucleotide-binding domain
ATP-synt_ab_C        PF00306.22   113 seq1300_BIOID50577   -            513   1.3e-18   67.3   1.3   1   1   9.8e-22   2.7e-18   66.3   0.9     1    95   387   468   387   488 0.87 ATP synthase alpha/beta chain, C terminal domain
ATP-synt_ab_N        PF02874.18    69 seq1300_BIOID50577   -            513   2.9e-14   52.9   0.1   1   1   2.3e-17   6.2e-14   51.8   0.1     5    69    28    92    25    92 0.98 ATP synthase alpha/beta family, beta-barrel domain
HAS-barrel           PF09378.5     91 seq1300_BIOID50577   -            513   1.3e-06   28.1   0.1   1   1   3.5e-09   9.5e-06   25.3   0.0     6    84    29    89    25   109 0.85 HAS barrel domain
KaiC                 PF06745.8    226 seq1300_BIOID50577   -            513   4.6e-05   22.5   0.0   1   1     3e-08   8.2e-05   21.6   0.0     1    71   146   213   146   249 0.85 KaiC
Pro_dh               PF01619.13   345 seq1301_BIOID50577   -           1320  2.5e-133  444.1   0.0   1   1  5.1e-137  3.5e-133  443.6   0.0     2   344   229   573   228   574 0.99 Proline dehydrogenase
Aldedh               PF00171.17   462 seq1301_BIOID50577   -           1320  3.9e-110  368.2   0.3   1   1    1e-113    7e-110  367.3   0.2     7   450   659  1103   654  1111 0.94 Aldehyde dehydrogenase family
FecCD                PF01032.13   311 seq1306_BIOID50577   -            326   3.2e-85  285.5  36.1   1   1   5.8e-89     4e-85  285.2  25.0     1   311    22   323    22   323 0.97 FecCD transport family
ABC-3                PF00950.12   258 seq1306_BIOID50577   -            326   8.9e-05   21.7   7.9   1   1   2.8e-08   0.00019   20.6   5.5    51   199   116   261    97   322 0.85 ABC 3 transport family
SprT-like            PF10263.4    157 seq1308_BIOID50577   -            165   1.5e-25   89.6   0.7   1   1   2.6e-29   1.8e-25   89.3   0.5     3   154    20   163    18   165 0.86 SprT-like family
Pectinesterase       PF01095.14   298 seq1309_BIOID50577   -            427     9e-15   53.8   6.2   1   1   1.9e-15   2.6e-11   42.5   0.4    76   183   195   318   184   346 0.80 Pectinesterase
RecO_N               PF11967.3     80 seq1310_BIOID50577   -            242   4.6e-24   83.9   0.0   1   1   1.1e-27   7.7e-24   83.2   0.0     5    78     4    76     1    78 0.95 Recombination protein O N terminal
RecO_C               PF02565.10   118 seq1310_BIOID50577   -            242   8.8e-21   73.8   0.0   1   1   1.7e-24   1.2e-20   73.4   0.0     3   118    82   226    80   226 0.91 Recombination protein O C terminal
PilN                 PF05137.8     78 seq1312_BIOID50577   -            179   1.5e-11   43.8   1.5   1   1   8.4e-15   1.1e-10   41.0   0.1     3    77    99   170    97   172 0.83 Fimbrial assembly protein (PilN)
Phage_Mu_Gp45        PF06890.7    162 seq1314_BIOID50577   -            182   1.4e-65  219.5   0.8   1   1   1.2e-69   1.6e-65  219.3   0.6     1   161    16   171    16   172 0.99 Bacteriophage Mu Gp45 protein
AIRC                 PF00731.15   150 seq1315_BIOID50577   -            169   3.6e-66  220.9   1.9   1   1     3e-70   4.1e-66  220.7   1.3     2   150     9   159     8   159 0.99 AIR carboxylase
FtsJ                 PF01728.14   181 seq1317_BIOID50577   -            209     7e-57  192.2   0.0   1   1   6.1e-61   8.3e-57  191.9   0.0     1   181    31   207    31   207 0.98 FtsJ-like methyltransferase
ProQ                 PF04352.8    115 seq1321_BIOID50577   -            186   1.8e-30  104.7   2.2   1   1   4.7e-33   3.2e-29  100.7   0.0     6   113    73   180    68   181 0.96 ProQ/FINO family
FinO_N               PF12602.3     72 seq1321_BIOID50577   -            186   1.7e-25   88.9  12.2   1   1   5.3e-29   3.6e-25   87.9   8.5     1    72     1    62     1    62 0.98 Fertility inhibition protein N terminal
AA_permease          PF00324.16   479 seq1322_BIOID50577   -            461   4.9e-99  331.7  55.9   1   1  9.1e-103   6.2e-99  331.3  38.8     1   435    16   427    16   455 0.94 Amino acid permease
AA_permease_2        PF13520.1    426 seq1322_BIOID50577   -            461   1.6e-43  148.7  59.1   1   1   3.1e-47   2.1e-43  148.3  41.0     9   425    20   440    15   441 0.88 Amino acid permease
Glyco_hydro_1        PF00232.13   455 seq1327_BIOID50577   -            476  5.7e-132  440.0   0.2   1   1  5.2e-136  7.1e-132  439.7   0.1     4   454     5   472     2   473 0.92 Glycosyl hydrolase family 1
tRNA-synt_2b         PF00587.20   173 seq1330_BIOID50577   -            430   2.9e-38  131.0   0.0   1   1   6.1e-42   4.2e-38  130.5   0.0     2   172   173   349   172   350 0.96 tRNA synthetase class II core domain (G, H, P, S and T)
Seryl_tRNA_N         PF02403.17   108 seq1330_BIOID50577   -            430   4.2e-34  116.6   3.5   1   1     1e-37   6.8e-34  116.0   2.4     1   108     1   107     1   107 0.99 Seryl-tRNA synthetase N-terminal domain
Endonuclease_1       PF04231.8    218 seq1332_BIOID50577   -            235   6.7e-79  264.6   6.5   1   1   5.8e-83   7.9e-79  264.3   4.5    34   218    39   230    20   230 0.94 Endonuclease I
ATP-grasp            PF02222.17   172 seq1334_BIOID50577   -            355     1e-56  190.8   0.0   1   1   1.9e-60   1.3e-56  190.5   0.0     2   171    88   253    86   254 0.97 ATP-grasp domain
ATP-grasp_4          PF13535.1    184 seq1334_BIOID50577   -            355   5.3e-10   39.2   0.0   1   1   1.6e-13   1.1e-09   38.2   0.0     4   179    79   243    76   248 0.84 ATP-grasp domain
GP46                 PF07409.7    116 seq1335_BIOID50577   -            142     7e-39  131.6   0.5   1   1     6e-43   8.2e-39  131.3   0.4     1   116    20   134    20   134 0.96 Phage protein GP46
PdxJ                 PF03740.8    239 seq1337_BIOID50577   -            243    7e-106  352.6   4.5   1   1  5.9e-110  8.1e-106  352.3   3.1     2   237     5   238     4   240 0.99 Pyridoxal phosphate biosynthesis protein PdxJ
IclR                 PF01614.13   129 seq1338_BIOID50577   -            282     3e-44  149.7   0.0   1   1   6.5e-48   4.5e-44  149.1   0.0     2   128   143   268   142   269 0.97 Bacterial transcriptional regulator
HTH_IclR             PF09339.5     52 seq1338_BIOID50577   -            282   1.8e-14   52.9   0.0   1   1   5.2e-18   3.5e-14   51.9   0.0     1    50    25    74    25    76 0.96 IclR helix-turn-helix domain
HTH_Tnp_IS1          PF12759.2     50 seq1339_BIOID50577   -             54   2.8e-32  109.8   0.2   1   1   2.2e-36   3.1e-32  109.7   0.1     2    50     3    51     2    51 0.99 InsA C-terminal domain
Peptidase_M41        PF01434.13   213 seq1341_BIOID50577   -            647     8e-84  280.2   0.7   1   1   4.6e-87   1.3e-83  279.6   0.5     2   212   385   594   384   595 0.98 Peptidase family M41
AAA                  PF00004.24   132 seq1341_BIOID50577   -            647   1.7e-46  157.6   0.0   1   1   1.7e-49   4.7e-46  156.1   0.0     1   131   191   323   191   324 0.97 ATPase family associated with various cellular activities (AAA)
FtsH_ext             PF06480.10   110 seq1341_BIOID50577   -            647   1.4e-16   60.5   0.2   1   1   5.1e-20   1.4e-16   60.5   0.1     1   110     8    96     8    96 0.95 FtsH Extracellular
AAA_5                PF07728.9    139 seq1341_BIOID50577   -            647   7.9e-07   28.7   0.0   1   1   1.5e-09     4e-06   26.4   0.0     1   137   190   312   190   313 0.82 AAA domain (dynein-related subfamily)
GSHPx                PF00255.14   108 seq1343_BIOID50577   -            183   3.3e-46  154.9   0.0   1   1   3.1e-50   4.2e-46  154.6   0.0     3   107     7   111     5   112 0.97 Glutathione peroxidase
DUF2531              PF10748.4    133 seq1345_BIOID50577   -            134     6e-64  213.0   2.1   1   1   4.9e-68   6.6e-64  212.9   1.5     2   133     3   134     2   134 0.99 Protein of unknown function (DUF2531)
Sel1                 PF08238.7     39 seq1346_BIOID50577   -            325     4e-67  221.0  47.2   1   8   9.7e-12   1.3e-07   31.8   0.0     2    39    26    61    25    61 0.87 Sel1 repeat
Sel1                 PF08238.7     39 seq1346_BIOID50577   -            325     4e-67  221.0  47.2   2   8   1.2e-08   0.00017   22.0   0.1     2    39    63    97    62    97 0.77 Sel1 repeat
Sel1                 PF08238.7     39 seq1346_BIOID50577   -            325     4e-67  221.0  47.2   3   8   8.8e-08    0.0012   19.2   0.1     4    38   101   130    98   131 0.80 Sel1 repeat
Sel1                 PF08238.7     39 seq1346_BIOID50577   -            325     4e-67  221.0  47.2   4   8   2.5e-15   3.5e-11   43.2   3.2     2    39   133   167   132   167 0.96 Sel1 repeat
Sel1                 PF08238.7     39 seq1346_BIOID50577   -            325     4e-67  221.0  47.2   5   8   2.3e-13   3.2e-09   37.0   0.4     1    39   168   203   168   203 0.95 Sel1 repeat
Sel1                 PF08238.7     39 seq1346_BIOID50577   -            325     4e-67  221.0  47.2   6   8   2.3e-11   3.2e-07   30.6   2.7     2    37   205   237   204   239 0.89 Sel1 repeat
Sel1                 PF08238.7     39 seq1346_BIOID50577   -            325     4e-67  221.0  47.2   7   8   2.2e-14     3e-10   40.2   0.3     3    37   242   273   240   275 0.93 Sel1 repeat
Sel1                 PF08238.7     39 seq1346_BIOID50577   -            325     4e-67  221.0  47.2   8   8     4e-09   5.5e-05   23.5   0.1     1    33   276   305   276   310 0.85 Sel1 repeat
Baseplate_J          PF04865.9    243 seq1348_BIOID50577   -            297   6.9e-44  149.8   0.1   1   1   6.3e-48   8.6e-44  149.5   0.1     2   166    69   244    68   265 0.92 Baseplate J-like protein
DUF2517              PF10725.4     63 seq1350_BIOID50577   -             68   1.6e-36  123.7   1.7   1   1   1.3e-40   1.7e-36  123.5   1.2     1    62     3    64     3    65 0.98 Protein of unknown function (DUF2517)
YjbE                 PF11106.3     80 seq1352_BIOID50577   -             80   1.5e-43  146.4  27.9   1   1   1.2e-47   1.7e-43  146.3  19.3     1    80     1    80     1    80 0.99 Exopolysaccharide production protein YjbE
MS_channel           PF00924.13   206 seq1354_BIOID50577   -            343   1.1e-63  214.2   0.4   1   1   7.9e-68   1.1e-63  214.2   0.3     2   205   120   323   119   324 0.99 Mechanosensitive ion channel
ABC2_membrane_3      PF12698.2    344 seq1355_BIOID50577   -            375   1.7e-33  115.9  13.1   1   1   6.2e-37   2.1e-33  115.6   9.1    12   343    28   365    24   366 0.81 ABC-2 family transporter protein
ABC2_membrane        PF01061.19   209 seq1355_BIOID50577   -            375   6.5e-28   97.2  13.4   1   1   1.9e-31   6.5e-28   97.2   9.3    25   209   139   337   118   337 0.83 ABC-2 type transporter
ABC2_membrane_2      PF12679.2    277 seq1355_BIOID50577   -            375   1.8e-16   59.7   9.4   1   1     7e-20   2.4e-16   59.3   6.5     5   274    13   369     9   370 0.78 ABC-2 family transporter protein
ABC2_membrane_4      PF12730.2    232 seq1355_BIOID50577   -            375   8.4e-11   41.3  10.3   1   1   3.5e-14   1.2e-10   40.8   7.1     4   231    16   361    13   365 0.65 ABC-2 family transporter protein
SLT                  PF01464.15   121 seq1356_BIOID50577   -            654     4e-31  106.9   0.1   1   1   5.2e-35   7.1e-31  106.1   0.0     2   116   492   606   491   611 0.95 Transglycosylase SLT domain
Methyltrans_RNA      PF04452.9    225 seq1360_BIOID50577   -            252   1.1e-73  246.9   0.0   1   1   9.2e-78   1.3e-73  246.7   0.0     3   225    29   246    27   246 0.98 RNA methyltransferase
Secretin             PF00263.16   165 seq1361_BIOID50577   -            402   2.4e-45  153.7   0.2   1   1   1.1e-48   4.8e-45  152.7   0.2     1   164   240   399   240   400 0.93 Bacterial type II and III secretion system protein
Secretin_N           PF03958.12    82 seq1361_BIOID50577   -            402   4.5e-11   42.6   0.3   1   1   5.1e-14   2.3e-10   40.3   0.0     2    81   110   169   109   170 0.96 Bacterial type II/III secretion system short domain
STN                  PF07660.9     52 seq1361_BIOID50577   -            402   5.1e-08   32.2   0.2   1   1   2.3e-09   1.1e-05   24.8   0.0     2    47    37    79    36    81 0.89 Secretin and TonB N terminus short domain
SNase                PF00565.12   108 seq1362_BIOID50577   -            173   1.1e-28   99.4   0.1   1   1   1.1e-32   1.4e-28   99.1   0.0     1   108    64   160    64   160 0.98 Staphylococcal nuclease homologue
ATP-synt             PF00231.14   290 seq1363_BIOID50577   -            287  2.3e-109  365.1   0.0   1   1  1.9e-113  2.6e-109  364.9   0.0     2   290     3   287     2   287 0.98 ATP synthase
YebG                 PF07130.7     75 seq1364_BIOID50577   -             96   2.2e-34  116.8   1.4   1   1     2e-38   2.8e-34  116.5   1.0     1    74     1    74     1    75 0.99 YebG protein
ACPS                 PF01648.15   113 seq1365_BIOID50577   -            126   9.5e-22   76.9   0.1   1   1   7.7e-26   1.1e-21   76.7   0.0     1   113     5   122     5   122 0.96 4'-phosphopantetheinyl transferase superfamily
DNA_pol_A_exo1       PF01612.15   174 seq1366_BIOID50577   -            371   1.3e-46  158.1   0.0   1   1   3.5e-50   2.4e-46  157.2   0.0     3   172     1   165     1   167 0.98 3'-5' exonuclease
HRDC                 PF00570.18    68 seq1366_BIOID50577   -            371   8.8e-15   54.0   0.0   1   1   3.7e-18   2.5e-14   52.5   0.0     1    68   209   275   209   275 0.98 HRDC domain
DUF2886              PF11102.3    200 seq1368_BIOID50577   -            212     1e-56  191.5   1.2   1   1   8.3e-61   1.1e-56  191.4   0.8     1   199    13   206    13   207 0.98 Protein of unknown function (DUF2886)
ABC_tran             PF00005.22   118 seq1371_BIOID50577   -            249   2.3e-12   47.2   0.0   1   1   5.6e-16   3.8e-12   46.4   0.0     1   118    40   162    40   162 0.91 ABC transporter
CoaE                 PF01121.15   180 seq1375_BIOID50577   -            206   2.2e-77  258.3   0.3   1   1   9.8e-81   2.7e-77  258.1   0.2     1   176     3   177     3   181 0.99 Dephospho-CoA kinase
AAA_17               PF13207.1    121 seq1375_BIOID50577   -            206   1.4e-08   35.4   0.4   1   1   1.2e-10   3.3e-07   31.0   0.3     1    77     4   114     4   191 0.57 AAA domain
Fer4_11              PF13247.1     99 seq1377_BIOID50577   -            157   1.6e-17   63.1  23.4   1   1   3.6e-20   4.9e-17   61.5  12.1     7    98    55   143    50   144 0.88 4Fe-4S dicluster domain
Fer4                 PF00037.22    24 seq1377_BIOID50577   -            157   8.8e-14   50.3  40.2   1   1   2.5e-10   3.4e-07   29.4   0.9     3    23    84   104    82   105 0.89 4Fe-4S binding domain
Fer4_7               PF12838.2     52 seq1377_BIOID50577   -            157   3.3e-13   49.6  57.8   1   1   2.8e-10   3.8e-07   30.2   8.0     1    52    88   138    88   138 0.85 4Fe-4S dicluster domain
Fer4_9               PF13187.1     55 seq1377_BIOID50577   -            157     5e-13   48.9  29.6   1   1   6.7e-11   9.2e-08   32.1   6.3     1    54    88   138    88   139 0.88 4Fe-4S dicluster domain
Fer4_10              PF13237.1     52 seq1377_BIOID50577   -            157   4.8e-10   38.9  32.1   1   1   2.8e-10   3.8e-07   29.6   7.1     2    52    82   135    81   135 0.83 4Fe-4S dicluster domain
Fer4_2               PF12797.2     22 seq1377_BIOID50577   -            157   1.3e-09   37.3  40.9   1   1   2.2e-09     3e-06   26.7   1.0     2    21    81   100    80   101 0.93 4Fe-4S binding domain
Fer4_3               PF12798.2     15 seq1377_BIOID50577   -            157   1.8e-08   34.2  48.1   1   2   2.2e-06     0.003   17.8   2.9     1    15    89   103    89   103 0.98 4Fe-4S binding domain
Fer4_3               PF12798.2     15 seq1377_BIOID50577   -            157   1.8e-08   34.2  48.1   2   2   2.2e-07    0.0003   21.0   2.7     1    15   118   138   118   138 0.98 4Fe-4S binding domain
Fer4_4               PF12800.2     17 seq1377_BIOID50577   -            157   1.7e-05   24.6  42.5   1   2   0.00011      0.15   12.3   3.1     2    14    10    22     9    25 0.91 4Fe-4S binding domain
Fer4_4               PF12800.2     17 seq1377_BIOID50577   -            157   1.7e-05   24.6  42.5   2   2   1.7e-07   0.00023   21.1   1.9     1    17    86   102    86   102 0.92 4Fe-4S binding domain
YebF                 PF13995.1     89 seq1380_BIOID50577   -            130     5e-37  125.6   0.3   1   1   4.5e-41   6.2e-37  125.3   0.2     2    89    41   128    40   128 0.98 YebF-like protein
Arg_repressor        PF01316.16    70 seq1383_BIOID50577   -            156   3.1e-26   90.5   0.1   1   1   7.1e-30   4.9e-26   89.9   0.0     2    69     6    74     5    75 0.97 Arginine repressor, DNA binding domain
Arg_repressor_C      PF02863.13    70 seq1383_BIOID50577   -            156   2.1e-24   84.6   0.1   1   1   5.1e-28   3.5e-24   83.9   0.1     2    69    82   150    81   151 0.96 Arginine repressor, C-terminal domain
HHA                  PF05321.6     57 seq1384_BIOID50577   -             76   4.1e-29  100.3   0.1   1   1   3.6e-33   4.9e-29  100.1   0.0     1    57    17    73    17    73 0.99 Haemolysin expression modulating protein
ProQ                 PF04352.8    115 seq1385_BIOID50577   -            100   4.8e-21   74.4   0.0   1   1     4e-25   5.5e-21   74.2   0.0    25   110    12    98     7   100 0.94 ProQ/FINO family
Molybdopterin        PF00384.17   432 seq1386_BIOID50577   -            814  9.8e-114  380.3   0.0   1   1  2.6e-117  1.2e-113  380.0   0.0     1   432   119   576   119   576 0.96 Molybdopterin oxidoreductase
Molydop_binding      PF01568.16   109 seq1386_BIOID50577   -            814   3.2e-29  100.7   0.0   1   1   1.7e-32   7.7e-29   99.5   0.0     1   107   695   806   695   808 0.97 Molydopterin dinucleotide binding domain
Molybdop_Fe4S4       PF04879.11    55 seq1386_BIOID50577   -            814   8.6e-18   63.7   0.9   1   1   3.4e-21   1.5e-17   62.9   0.6     1    55    56   116    56   116 0.98 Molybdopterin oxidoreductase Fe4S4 domain
Fer2_2               PF01799.15    75 seq1388_BIOID50577   -            229   5.6e-31  106.1   1.4   1   1   2.4e-34   1.7e-30  104.6   0.1     1    74   133   221   133   222 0.97 [2Fe-2S] binding domain
Fer2                 PF00111.22    78 seq1388_BIOID50577   -            229   1.9e-11   43.4   1.0   1   1   2.7e-15   1.9e-11   43.4   0.7     2    73    66   119    65   127 0.83 2Fe-2S iron-sulfur cluster binding domain
GSH-S_ATP            PF02955.11   174 seq1393_BIOID50577   -            316   7.6e-77  256.2   0.0   1   1   2.4e-80   1.1e-76  255.6   0.0     1   171   124   295   124   298 0.99 Prokaryotic glutathione synthetase, ATP-grasp domain
GSH-S_N              PF02951.9    119 seq1393_BIOID50577   -            316   1.8e-48  163.1   0.0   1   1     6e-52   2.7e-48  162.5   0.0     1   119     2   120     2   120 0.99 Prokaryotic glutathione synthetase, N-terminal domain
RimK                 PF08443.6    190 seq1393_BIOID50577   -            316   1.6e-11   43.9   0.0   1   1   4.8e-15   2.2e-11   43.4   0.0    18   156   135   277   131   309 0.81 RimK-like ATP-grasp domain
Caps_synth_GfcC      PF06251.6    229 seq1394_BIOID50577   -            245     1e-90  302.7   0.0   1   1   8.6e-95   1.2e-90  302.6   0.0     2   229    20   245    19   245 0.99 Capsule biosynthesis GfcC
DUF2726              PF10881.3    126 seq1397_BIOID50577   -            196   2.1e-27   95.0   0.1   1   1   2.4e-31   3.2e-27   94.4   0.0     2   108    59   169    58   180 0.94 Protein of unknown function (DUF2726)
DUF2554              PF10829.3     76 seq1398_BIOID50577   -             76   5.7e-52  173.6   0.6   1   1   4.6e-56   6.3e-52  173.5   0.4     1    76     1    76     1    76 0.99 Protein of unknown function (DUF2554)
DUF1342              PF07072.6    211 seq1403_BIOID50577   -            247   6.4e-76  254.5   0.3   1   1   5.3e-80   7.3e-76  254.3   0.2     1   211    19   225    19   225 0.99 Protein of unknown function (DUF1342)
ATP-synt_ab          PF00006.20   215 seq1405_BIOID50577   -            460   2.5e-64  216.6   0.0   1   1   7.8e-68   3.6e-64  216.1   0.0     1   215   129   342   129   342 0.97 ATP synthase alpha/beta family, nucleotide-binding domain
ATP-synt_ab_C        PF00306.22   113 seq1405_BIOID50577   -            460   9.9e-28   96.7   0.1   1   1     4e-31   1.8e-27   95.9   0.1     2   109   356   458   355   460 0.94 ATP synthase alpha/beta chain, C terminal domain
ATP-synt_ab_N        PF02874.18    69 seq1405_BIOID50577   -            460   3.3e-22   78.3   2.5   1   1   1.5e-25     7e-22   77.3   1.7     1    68     6    72     6    73 0.97 ATP synthase alpha/beta family, beta-barrel domain
Radical_SAM          PF04055.16   166 seq1406_BIOID50577   -            411   6.2e-13   49.1   0.0   1   1     3e-16     1e-12   48.4   0.0     6   160    20   182    16   208 0.84 Radical SAM superfamily
DUF4008              PF13186.1     64 seq1406_BIOID50577   -            411     2e-12   47.1   0.6   1   1   1.3e-15   4.3e-12   46.0   0.4     4    64   282   343   276   343 0.90 Domain of unknown function (DUF4008)
Fer4_12              PF13353.1    139 seq1406_BIOID50577   -            411   4.8e-07   29.8   0.0   1   1   2.7e-10   9.1e-07   28.9   0.0    13   115    19   126    17   150 0.60 4Fe-4S single cluster domain
NLPC_P60             PF00877.14   105 seq1407_BIOID50577   -            154   6.5e-31  106.1   0.1   1   1   5.7e-35   7.8e-31  105.9   0.0     1   105    47   153    47   153 0.98 NlpC/P60 family
MFS_1                PF07690.11   354 seq1408_BIOID50577   -            410   1.9e-28   99.1  41.0   1   1   3.9e-32   2.7e-28   98.6  28.4     5   351    26   362    22   365 0.73 Major Facilitator Superfamily
Sugar_tr             PF00083.19   451 seq1408_BIOID50577   -            410   2.2e-06   26.3  31.8   1   1   1.9e-09   1.3e-05   23.9   8.8    52   188    58   188    46   197 0.92 Sugar (and other) transporter
DUF533               PF04391.7    189 seq1409_BIOID50577   -            219     2e-54  183.7   1.3   1   1   1.9e-58   2.6e-54  183.3   0.9     7   188    31   210    18   211 0.95 Protein of unknown function (DUF533)
HicB                 PF05534.7     51 seq1411_BIOID50577   -            119   1.3e-19   69.3   0.0   1   1   1.6e-23   2.2e-19   68.6   0.0     1    51    60   112    60   112 0.99 HicB family
AMP-binding          PF00501.23   418 seq1412_BIOID50577   -            652  1.8e-112  375.6   0.0   1   1  4.8e-116  2.2e-112  375.3   0.0     1   418   109   547   109   547 0.97 AMP-binding enzyme
DUF3448              PF11930.3     82 seq1412_BIOID50577   -            652   3.2e-30  103.5   0.1   1   1   1.8e-33   8.4e-30  102.1   0.1     3    81    20   101    17   102 0.96 Domain of unknown function (DUF3448)
DUF4009              PF13193.1     41 seq1412_BIOID50577   -            652   8.6e-16   56.9   0.0   1   1   3.5e-19   1.6e-15   56.1   0.0     2    41   591   634   590   634 0.95 Domain of unknown function (DUF4009)
tRNA-synt_1_2        PF13603.1    185 seq1413_BIOID50577   -            907   1.1e-79  265.9   0.0   1   1   7.5e-83     2e-79  265.0   0.0     1   184   268   450   268   451 0.98 Leucyl-tRNA synthetase, Domain 2
tRNA-synt_1          PF00133.17   601 seq1413_BIOID50577   -            907     1e-70  238.3   8.9   1   5   1.5e-29   4.2e-26   91.0   0.2     4   178    63   218    60   221 0.88 tRNA synthetases class I (I, L, M and V)
tRNA-synt_1          PF00133.17   601 seq1413_BIOID50577   -            907     1e-70  238.3   8.9   2   5   6.8e-09   1.9e-05   22.8   0.2   361   411   221   271   217   275 0.95 tRNA synthetases class I (I, L, M and V)
tRNA-synt_1          PF00133.17   601 seq1413_BIOID50577   -            907     1e-70  238.3   8.9   3   5   2.6e-22     7e-19   67.1   0.0   188   349   277   455   272   464 0.79 tRNA synthetases class I (I, L, M and V)
tRNA-synt_1          PF00133.17   601 seq1413_BIOID50577   -            907     1e-70  238.3   8.9   4   5   1.2e-10   3.2e-07   28.6   0.0   414   557   464   619   459   621 0.63 tRNA synthetases class I (I, L, M and V)
tRNA-synt_1          PF00133.17   601 seq1413_BIOID50577   -            907     1e-70  238.3   8.9   5   5     4e-10   1.1e-06   26.8   0.0   560   593   665   698   655   706 0.87 tRNA synthetases class I (I, L, M and V)
tRNA-synt_1g         PF09334.6    391 seq1413_BIOID50577   -            907   8.9e-34  116.6   0.0   1   2   6.2e-27   1.7e-23   82.8   0.0     5   218    86   271    82   287 0.83 tRNA synthetases class I (M)
tRNA-synt_1g         PF09334.6    391 seq1413_BIOID50577   -            907   8.9e-34  116.6   0.0   2   2   5.8e-09   1.6e-05   23.6   0.0   314   364   653   703   642   717 0.81 tRNA synthetases class I (M)
Anticodon_1          PF08264.8    153 seq1413_BIOID50577   -            907     5e-17   61.9   0.0   1   1   3.3e-20   8.9e-17   61.1   0.0     3   148   747   868   745   874 0.79 Anticodon-binding domain of tRNA
DUF1471              PF07338.8     56 seq1415_BIOID50577   -            104     1e-22   79.3   0.2   1   1   1.2e-26   1.6e-22   78.7   0.1     2    56    51   104    50   104 0.97 Protein of unknown function (DUF1471)
OsmC                 PF02566.14   100 seq1416_BIOID50577   -            143   1.5e-19   69.9   0.1   1   1   1.4e-23   1.9e-19   69.5   0.0     2    99    42   139    41   140 0.89 OsmC-like protein
FAD_binding_5        PF00941.16   171 seq1417_BIOID50577   -            318   3.2e-52  176.2   0.0   1   1   7.6e-56   5.2e-52  175.6   0.0     1   170     2   220     2   221 0.98 FAD binding domain in molybdopterin dehydrogenase
CO_deh_flav_C        PF03450.12   103 seq1417_BIOID50577   -            318   6.2e-08   32.3   0.9   1   1     3e-11   2.1e-07   30.7   0.3     2    77   227   300   226   314 0.81 CO dehydrogenase flavoprotein C-terminal domain
SKI                  PF01202.17   158 seq1422_BIOID50577   -            225   1.2e-55  187.5   0.5   1   1   5.5e-59   1.5e-55  187.2   0.3     1   157    65   222    65   223 0.99 Shikimate kinase
AAA_17               PF13207.1    121 seq1422_BIOID50577   -            225   4.8e-10   40.1   0.1   1   1   2.7e-13   7.5e-10   39.5   0.0     2   110    59   168    58   208 0.68 AAA domain
AAA_18               PF13238.1    129 seq1422_BIOID50577   -            225     3e-08   33.9   0.1   1   1   1.6e-11   4.5e-08   33.3   0.0     1   106    59   186    59   209 0.71 AAA domain
AAA_33               PF13671.1    143 seq1422_BIOID50577   -            225   1.3e-07   31.4   0.1   1   1     4e-10   1.1e-06   28.4   0.1     2   115    59   166    59   216 0.67 AAA domain
Peptidase_M24        PF00557.19   205 seq1424_BIOID50577   -            264   2.2e-49  167.8   0.2   1   1   1.8e-53   2.5e-49  167.6   0.2     1   205    12   242    12   242 0.86 Metallopeptidase family M24
Pterin_bind          PF00809.17   210 seq1425_BIOID50577   -            297   1.5e-76  256.2   0.0   1   1   1.7e-80   2.3e-76  255.7   0.0     1   210    35   240    35   240 0.99 Pterin binding enzyme
DUF940               PF06082.6    658 seq1427_BIOID50577   -            698  4.3e-258  858.1  13.4   1   1  3.5e-262  4.8e-258  857.9   9.3     1   658    29   693    29   693 0.97 Bacterial putative lipoprotein (DUF940)
HOK_GEF              PF01848.11    43 seq1429_BIOID50577   -             68   1.4e-18   65.7   2.6   1   1   1.3e-22   1.8e-18   65.4   1.8     1    43    22    64    22    64 0.99 Hok/gef family
DUF329               PF03884.9     57 seq1430_BIOID50577   -             65   2.2e-26   91.0   1.7   1   1     2e-30   2.7e-26   90.7   1.2     2    56     6    62     3    63 0.92 Domain of unknown function (DUF329)
Metalloenzyme        PF01676.13   262 seq1431_BIOID50577   -            514  1.6e-101  338.8   0.5   1   1  4.2e-105  1.9e-101  338.6   0.3     1   261     6   507     6   508 0.99 Metalloenzyme superfamily
iPGM_N               PF06415.8    223 seq1431_BIOID50577   -            514   6.9e-89  296.9   0.6   1   1   2.2e-92     1e-88  296.3   0.4     2   223    85   308    84   308 0.99 BPG-independent PGAM N-terminus (iPGM_N)
Phosphodiest         PF01663.17   364 seq1431_BIOID50577   -            514   2.3e-05   23.7   0.0   1   1   7.6e-09   3.5e-05   23.2   0.0   104   246   303   449   259   491 0.73 Type I phosphodiesterase / nucleotide pyrophosphatase
EAL                  PF00563.15   236 seq1432_BIOID50577   -            237   1.4e-12   47.5   0.2   1   1   1.3e-16   1.8e-12   47.1   0.1    15   233    13   223     5   225 0.79 EAL domain
DUF179               PF02622.10   161 seq1433_BIOID50577   -            211   4.9e-53  178.9   0.0   1   1   4.2e-57   5.8e-53  178.7   0.0     1   161    35   198    35   198 0.94 Uncharacterized ACR, COG1678
Trp_repressor        PF01371.14    88 seq1436_BIOID50577   -             98   2.8e-31  107.1   0.1   1   1   2.3e-35   3.2e-31  106.9   0.0     1    87     7    93     7    94 0.98 Trp repressor protein
Peptidase_S9_N       PF02897.10   414 seq1437_BIOID50577   -            686  3.3e-116  388.1   3.2   1   1  5.8e-120    4e-116  387.8   2.2     1   413     3   403     3   404 0.97 Prolyl oligopeptidase, N-terminal beta-propeller domain
Peptidase_S9         PF00326.16   213 seq1437_BIOID50577   -            686   7.4e-70  234.3   0.1   1   1   1.7e-73   1.2e-69  233.6   0.0     2   210   462   676   461   679 0.97 Prolyl oligopeptidase family
RepB-RCR_reg         PF10723.4     85 seq1438_BIOID50577   -             82   2.6e-36  123.1   1.3   1   1     4e-40   2.8e-36  123.0   0.9     1    79     1    79     1    82 0.98 Replication regulatory protein RepB
RHH_1                PF01402.16    39 seq1438_BIOID50577   -             82   3.6e-05   23.3   0.0   1   1   9.3e-09   6.3e-05   22.5   0.0     6    36    48    78    46    80 0.94 Ribbon-helix-helix protein, copG family
Methyltransf_10      PF05971.7    299 seq1439_BIOID50577   -            335  4.8e-154  511.7   0.0   1   1  8.2e-158  5.6e-154  511.4   0.0     2   299    30   323    29   323 0.99 Protein of unknown function (DUF890)
MTS                  PF05175.9    170 seq1439_BIOID50577   -            335   3.9e-05   22.9   0.0   1   1   1.2e-08   8.3e-05   21.9   0.0    30   115   128   222   114   232 0.77 Methyltransferase small domain
DHQ_synthase         PF01761.15   261 seq1441_BIOID50577   -            362  2.3e-107  357.6   0.0   1   1    6e-111  2.7e-107  357.4   0.0     2   260    67   325    66   326 0.99 3-dehydroquinate synthase
Fe-ADH_2             PF13685.1    250 seq1441_BIOID50577   -            362   6.4e-17   61.5   0.1   1   1   2.4e-18   1.1e-14   54.2   0.0     2   165    17   188    16   246 0.74 Iron-containing alcohol dehydrogenase
Fe-ADH               PF00465.14   366 seq1441_BIOID50577   -            362   1.7e-09   36.6   1.8   1   1   5.3e-10   2.4e-06   26.3   0.1    22   185    34   184    15   188 0.80 Iron-containing alcohol dehydrogenase
Ald_Xan_dh_C2        PF02738.13   543 seq1445_BIOID50577   -            732  1.6e-142  475.5   0.1   1   1    3e-146  2.1e-142  475.1   0.1     6   543   152   668   142   668 0.97 Molybdopterin-binding domain of aldehyde dehydrogenase
Ald_Xan_dh_C         PF01315.17   111 seq1445_BIOID50577   -            732     2e-24   85.7   1.1   1   1   6.1e-28   4.1e-24   84.6   0.7     1   110    34   137    34   138 0.94 Aldehyde oxidase and xanthine dehydrogenase, a/b hammerhead domain
GlnD_UR_UTase        PF08335.6    142 seq1447_BIOID50577   -            890   7.7e-40  135.8   0.3   1   1   2.8e-43   7.7e-40  135.8   0.2     1   142   192   331   192   331 0.98 GlnD PII-uridylyltransferase
ACT                  PF01842.20    66 seq1447_BIOID50577   -            890   4.6e-20   70.5   0.2   1   2   8.3e-12   2.3e-08   33.2   0.0     1    55   708   763   708   767 0.91 ACT domain
ACT                  PF01842.20    66 seq1447_BIOID50577   -            890   4.6e-20   70.5   0.2   2   2   2.7e-12   7.4e-09   34.8   0.1     3    63   817   874   815   877 0.82 ACT domain
HD                   PF01966.17   122 seq1447_BIOID50577   -            890     4e-15   55.7   0.2   1   1   4.4e-18   1.2e-14   54.2   0.1     1   121   468   601   468   602 0.93 HD domain
NTP_transf_2         PF01909.18    93 seq1447_BIOID50577   -            890   2.9e-11   43.3   0.0   1   1   2.7e-14   7.3e-11   42.1   0.0    11    92    78   168    68   169 0.84 Nucleotidyltransferase domain
DUF294               PF03445.8    169 seq1447_BIOID50577   -            890   1.7e-05   24.1   0.1   1   1   6.5e-08   0.00018   20.8   0.0     3    88    43   124    41   139 0.84 Putative nucleotidyltransferase DUF294
ATP-synt_DE_N        PF02823.11    80 seq1449_BIOID50577   -            139   1.9e-30  104.2   0.1   1   1   4.2e-34   2.9e-30  103.7   0.1     2    80     6    84     5    84 0.99 ATP synthase, Delta/Epsilon chain, beta-sandwich domain
ATP-synt_DE          PF00401.15    48 seq1449_BIOID50577   -            139   1.4e-16   59.9   5.1   1   1   3.3e-20   2.3e-16   59.2   3.5     1    47    88   134    88   135 0.97 ATP synthase, Delta/Epsilon chain, long alpha-helix domain
PGM_PMM_I            PF02878.11   138 seq1450_BIOID50577   -            445   2.6e-45  153.1   0.0   1   1   1.8e-48   6.1e-45  151.9   0.0     1   134     4   136     4   138 0.98 Phosphoglucomutase/phosphomannomutase, alpha/beta/alpha domain I
PGM_PMM_III          PF02880.11   111 seq1450_BIOID50577   -            445   1.8e-31  108.3   0.2   1   1   1.3e-34   4.3e-31  107.1   0.1     1   109   258   367   258   369 0.93 Phosphoglucomutase/phosphomannomutase, alpha/beta/alpha domain III
PGM_PMM_II           PF02879.11   104 seq1450_BIOID50577   -            445   3.9e-21   75.2   0.1   1   1   2.5e-24   8.5e-21   74.1   0.0     2   104   157   254   156   254 0.91 Phosphoglucomutase/phosphomannomutase, alpha/beta/alpha domain II
PGM_PMM_IV           PF00408.15    73 seq1450_BIOID50577   -            445   9.8e-16   57.4   0.3   1   1   1.2e-18     4e-15   55.4   0.2     1    73   373   443   373   443 0.96 Phosphoglucomutase/phosphomannomutase, C-terminal domain
UPF0081              PF03652.10   135 seq1451_BIOID50577   -            138   4.2e-44  149.8   0.0   1   1   3.4e-48   4.6e-44  149.7   0.0     2   135     4   136     3   136 0.98 Uncharacterised protein family (UPF0081)
UPF0061              PF02696.9    487 seq1455_BIOID50577   -            478  2.1e-217  722.1   0.1   1   1  1.7e-221  2.3e-217  721.9   0.0     1   487     1   454     1   454 0.99 Uncharacterized ACR, YdiU/UPF0061 family
HAD                  PF12710.2    191 seq1457_BIOID50577   -            211     4e-09   36.8   0.0   1   1   4.1e-13   5.6e-09   36.3   0.0     1   186     9   188     9   193 0.61 haloacid dehalogenase-like hydrolase
IncFII_repA          PF02387.10   281 seq1459_BIOID50577   -            289     5e-95  317.7   0.1   1   1   4.4e-99     6e-95  317.5   0.1     3   271     9   269     1   276 0.98 IncFII RepA protein family
T2SE                 PF00437.15   272 seq1460_BIOID50577   -            341     2e-41  141.6   0.0   1   1   2.4e-45   3.2e-41  140.9   0.0    74   265    88   275    21   281 0.83 Type II/IV secretion system protein
Trans_reg_C          PF00486.23    77 seq1461_BIOID50577   -            219   1.8e-22   78.8   0.5   1   1     5e-26   3.4e-22   78.0   0.1     1    77   145   216   145   216 0.98 Transcriptional regulatory protein, C terminal
Response_reg         PF00072.19   112 seq1461_BIOID50577   -            219   3.7e-21   75.0   0.0   1   1   7.5e-25   5.1e-21   74.6   0.0     1   111     3   112     3   113 0.98 Response regulator receiver domain
His_Phos_1           PF00300.17   158 seq1463_BIOID50577   -            215   1.1e-38  132.7   0.2   1   1   9.5e-43   1.3e-38  132.4   0.1     1   157     3   156     3   157 0.91 Histidine phosphatase superfamily (branch 1)
Fer4_11              PF13247.1     99 seq1467_BIOID50577   -            205   4.6e-32  109.7  10.9   1   1     3e-35   4.6e-32  109.7   7.5     3    97    60   153    58   155 0.97 4Fe-4S dicluster domain
Fer4_7               PF12838.2     52 seq1467_BIOID50577   -            205   3.9e-13   49.4  26.7   1   1   9.8e-11   1.5e-07   31.5   5.9     2    50    99   147    98   157 0.89 4Fe-4S dicluster domain
Fer4_2               PF12797.2     22 seq1467_BIOID50577   -            205   4.1e-13   48.3  31.6   1   1   6.2e-10   9.5e-07   28.2   0.6     2    20     6    24     5    33 0.89 4Fe-4S binding domain
Fer4                 PF00037.22    24 seq1467_BIOID50577   -            205   5.6e-13   47.7  34.4   1   1   7.7e-11   1.2e-07   30.9   3.3     1    23    92   114    92   115 0.94 4Fe-4S binding domain
Fer4_9               PF13187.1     55 seq1467_BIOID50577   -            205   2.7e-12   46.6  26.8   1   1   2.3e-10   3.6e-07   30.2   7.6     2    53    99   148    98   150 0.95 4Fe-4S dicluster domain
Fer4_6               PF12837.2     24 seq1467_BIOID50577   -            205   7.7e-11   41.2  39.9   1   1   2.7e-09   4.2e-06   26.2   3.2     1    23    91   113    91   114 0.95 4Fe-4S binding domain
Fer4_4               PF12800.2     17 seq1467_BIOID50577   -            205   1.9e-08   33.8  35.8   1   3   1.6e-05     0.025   14.7   1.8     1    15    11    25    11    31 0.91 4Fe-4S binding domain
Fer4_4               PF12800.2     17 seq1467_BIOID50577   -            205   1.9e-08   33.8  35.8   2   3   8.3e-05      0.13   12.5   1.9     2    16    65    81    64    85 0.86 4Fe-4S binding domain
Fer4_4               PF12800.2     17 seq1467_BIOID50577   -            205   1.9e-08   33.8  35.8   3   3   2.6e-07    0.0004   20.3   2.0     2    17    97   112    96   112 0.91 4Fe-4S binding domain
Fer4_3               PF12798.2     15 seq1467_BIOID50577   -            205   9.2e-07   28.8  40.4   1   2   8.7e-06     0.013   15.8   4.2     1    15    67    83    67    83 0.98 4Fe-4S binding domain
Fer4_3               PF12798.2     15 seq1467_BIOID50577   -            205   9.2e-07   28.8  40.4   2   2     4e-05     0.061   13.7   1.6     1    13   126   147   126   149 0.94 4Fe-4S binding domain
Hexapep              PF00132.19    36 seq1468_BIOID50577   -            456   3.8e-30  101.9  14.0   1   3   1.3e-09   4.3e-06   25.8   2.5     4    36   268   300   266   300 0.94 Bacterial transferase hexapeptide (six repeats)
Hexapep              PF00132.19    36 seq1468_BIOID50577   -            456   3.8e-30  101.9  14.0   2   3   4.3e-08   0.00015   21.0   0.1     2    32   353   382   352   384 0.94 Bacterial transferase hexapeptide (six repeats)
Hexapep              PF00132.19    36 seq1468_BIOID50577   -            456   3.8e-30  101.9  14.0   3   3   2.8e-12   9.7e-09   34.2   0.2     2    36   395   429   394   429 0.96 Bacterial transferase hexapeptide (six repeats)
NTP_transf_3         PF12804.2    179 seq1468_BIOID50577   -            456   3.4e-20   72.8   0.6   1   1   2.2e-23   7.6e-20   71.7   0.4     1   112     8   122     8   252 0.91 MobA-like NTP transferase domain
NTP_transferase      PF00483.18   248 seq1468_BIOID50577   -            456   1.2e-13   50.8   0.0   1   1   5.2e-17   1.8e-13   50.2   0.0     3   220     9   214     7   220 0.85 Nucleotidyl transferase
IspD                 PF01128.14   221 seq1468_BIOID50577   -            456   1.4e-06   27.8   0.1   1   1   8.5e-10   2.9e-06   26.8   0.0     1    45     6    50     6    78 0.83 Uncharacterized protein family UPF0007
dCMP_cyt_deam_1      PF00383.17   102 seq1469_BIOID50577   -            178   1.7e-27   94.9   0.0   1   1   1.8e-31   2.4e-27   94.4   0.0     3   101    18   116    16   117 0.96 Cytidine and deoxycytidylate deaminase zinc-binding region
Peptidase_M23        PF01551.17    96 seq1471_BIOID50577   -            427   2.2e-25   88.4   0.2   1   1   3.6e-29     5e-25   87.2   0.1     3    96   328   421   327   421 0.98 Peptidase family M23
AA_kinase            PF00696.23   241 seq1472_BIOID50577   -            258     1e-39  136.4   2.0   1   1   8.4e-44   1.1e-39  136.2   1.4     3   240     5   235     3   236 0.93 Amino acid kinase family
SPOR                 PF05036.8     76 seq1474_BIOID50577   -            428   6.8e-13   48.4   0.1   1   1     1e-16   1.4e-12   47.4   0.0     2    74   345   417   344   419 0.96 Sporulation related domain
Bac_luciferase       PF00296.15   307 seq1477_BIOID50577   -            382     6e-68  229.0   0.3   1   1   5.4e-72   7.4e-68  228.8   0.2     1   302    20   339    20   344 0.93 Luciferase-like monooxygenase
HATPase_c            PF02518.21   111 seq1478_BIOID50577   -            449   6.9e-19   67.4   0.0   1   1   2.3e-22   1.6e-18   66.3   0.0     4   106   351   447   348   449 0.93 Histidine kinase-, DNA gyrase B-, and HSP90-like ATPase
HisKA                PF00512.20    68 seq1478_BIOID50577   -            449   8.1e-13   48.0   1.6   1   1   2.9e-16     2e-12   46.7   1.1     3    67   238   301   236   302 0.96 His Kinase A (phospho-acceptor) domain
DUF485               PF04341.7     91 seq1480_BIOID50577   -            104   1.9e-35  120.3   0.0   1   1   1.5e-39   2.1e-35  120.1   0.0     1    91     9   100     9   100 0.98 Protein of unknown function, DUF485
BenE                 PF03594.8    378 seq1481_BIOID50577   -            478  3.6e-155  516.0  47.8   1   1  3.1e-159  4.3e-155  515.8  33.1     4   378    94   468    91   468 0.99 Benzoate membrane transport protein
DmsC                 PF04976.7    276 seq1482_BIOID50577   -            287  1.4e-117  391.7  22.9   1   1  1.1e-121  1.5e-117  391.6  15.9     1   276     1   277     1   277 1.00 DMSO reductase anchor subunit (DmsC)
SSF                  PF00474.12   406 seq1483_BIOID50577   -            549  1.2e-140  468.6  38.7   1   1  1.2e-144  1.6e-140  468.2  26.8     1   406    63   468    63   468 1.00 Sodium:solute symporter family
Abhydrolase_5        PF12695.2    142 seq1484_BIOID50577   -            306   2.4e-16   59.6   0.0   1   1   1.4e-19   4.7e-16   58.7   0.0     2   142    37   282    36   282 0.85 Alpha/beta hydrolase family
Abhydrolase_6        PF12697.2    228 seq1484_BIOID50577   -            306   1.3e-12   47.9   0.0   1   1   4.7e-16   1.6e-12   47.7   0.0     1   227    37   293    37   294 0.65 Alpha/beta hydrolase family
DLH                  PF01738.13   218 seq1484_BIOID50577   -            306   8.6e-08   31.6   0.2   1   1   5.5e-11   1.9e-07   30.4   0.1    10   124    30   135    19   140 0.83 Dienelactone hydrolase family
Peptidase_S9         PF00326.16   213 seq1484_BIOID50577   -            306   5.8e-06   25.5   0.4   1   1   3.2e-09   1.1e-05   24.6   0.1     8    86    56   132    49   175 0.87 Prolyl oligopeptidase family
SecG                 PF03840.9     74 seq1486_BIOID50577   -            110   8.9e-27   92.5   9.6   1   1   7.6e-31     1e-26   92.3   6.7     2    74     3    75     2    75 0.97 Preprotein translocase SecG subunit
LptE                 PF04390.7    155 seq1490_BIOID50577   -            193   8.2e-34  116.4   0.0   1   1   7.9e-38   1.1e-33  116.0   0.0     2   153    10   159     9   161 0.94 Lipopolysaccharide-assembly
Lyase_1              PF00206.15   312 seq1491_BIOID50577   -            457  1.3e-101  339.8   0.0   1   1  4.8e-105  6.5e-101  337.4   0.0     1   312     6   301     6   301 0.99 Lyase
PsiE                 PF06146.7     69 seq1492_BIOID50577   -            136   1.8e-16   59.9   5.7   1   1   1.3e-20   1.8e-16   59.9   3.9     5    69    62   123    58   123 0.95 Phosphate-starvation-inducible E
MOSC                 PF03473.12   133 seq1493_BIOID50577   -            369   2.5e-36  123.9   0.0   1   1   9.1e-40   4.1e-36  123.2   0.0     5   133   132   263   128   263 0.96 MOSC domain
MOSC_N               PF03476.11   120 seq1493_BIOID50577   -            369   1.4e-30  105.3   0.0   1   1   5.6e-34   2.5e-30  104.5   0.0     1   119     1   116     1   117 0.97 MOSC N-terminal beta barrel domain
Fer2                 PF00111.22    78 seq1493_BIOID50577   -            369     3e-14   52.3   1.1   1   1   1.3e-17     6e-14   51.4   0.8     6    78   296   362   291   362 0.79 2Fe-2S iron-sulfur cluster binding domain
Bac_DnaA             PF00308.13   219 seq1494_BIOID50577   -            471  2.1e-100  334.7   0.2   1   1  1.1e-103  3.1e-100  334.1   0.1     2   218   137   353   136   354 0.99 Bacterial dnaA  protein
Bac_DnaA_C           PF08299.6     70 seq1494_BIOID50577   -            471   3.7e-35  119.5   0.1   1   1   3.6e-38   9.9e-35  118.1   0.1     1    70   379   448   379   448 0.99 Bacterial dnaA protein helix-turn-helix
DnaA_N               PF11638.3     65 seq1494_BIOID50577   -            471   1.3e-20   72.5   0.1   1   1   1.3e-23   3.5e-20   71.2   0.1     2    63     8    67     7    69 0.92 DnaA N-terminal domain
IstB_IS21            PF01695.12   178 seq1494_BIOID50577   -            471   7.1e-13   48.2   0.0   1   1   4.7e-16   1.3e-12   47.3   0.0    50   151   172   276   151   284 0.89 IstB-like ATP binding protein
AAA                  PF00004.24   132 seq1494_BIOID50577   -            471     2e-06   27.9   0.0   1   1   4.1e-09   1.1e-05   25.4   0.0     2   111   173   274   172   294 0.78 ATPase family associated with various cellular activities (AAA)
XdhC_C               PF13478.1    136 seq1499_BIOID50577   -            318   4.2e-20   72.3   0.1   1   1   6.5e-22   4.5e-18   65.7   0.0    36   136   197   301   180   301 0.80 XdhC Rossmann domain
XdhC_CoxI            PF02625.11    71 seq1499_BIOID50577   -            318   1.8e-20   72.1   3.2   1   1   5.2e-24   3.5e-20   71.2   2.2     2    70    33   101    32   102 0.96 XdhC and CoxI family
Isochorismatase      PF00857.15   174 seq1500_BIOID50577   -            244   3.5e-42  144.1   0.0   1   1   3.6e-46   4.9e-42  143.7   0.0     1   173    32   229    32   230 0.96 Isochorismatase family
Polysacc_deac_2      PF04748.8    213 seq1501_BIOID50577   -            319   9.8e-81  269.7   0.4   1   1   8.6e-85   1.2e-80  269.4   0.3     1   212    28   238    28   239 0.99 Divergent polysaccharide deacetylase
CreA                 PF05981.7    129 seq1503_BIOID50577   -            157     1e-57  193.0   0.0   1   1   8.6e-62   1.2e-57  192.8   0.0     1   128    24   156    24   157 0.96 CreA protein
DNA_pol3_delta       PF06144.8    172 seq1505_BIOID50577   -            343   2.3e-48  163.8   0.1   1   1   2.6e-52   3.6e-48  163.2   0.1     1   172    21   190    21   190 0.99 DNA polymerase III, delta subunit
SIS                  PF01380.17   131 seq1506_BIOID50577   -            609   1.8e-64  215.0   0.1   1   2   4.2e-36   1.1e-32  112.2   0.0     2   130   290   418   289   419 0.97 SIS domain
SIS                  PF01380.17   131 seq1506_BIOID50577   -            609   1.8e-64  215.0   0.1   2   2   1.2e-32   3.4e-29  100.9   0.0     2   130   462   591   461   592 0.97 SIS domain
GATase_2             PF00310.16   361 seq1506_BIOID50577   -            609   5.2e-26   91.0   0.7   1   2   2.4e-08   6.5e-05   21.6   0.1     1    54     2    44     2    62 0.85 Glutamine amidotransferases class-II
GATase_2             PF00310.16   361 seq1506_BIOID50577   -            609   5.2e-26   91.0   0.7   2   2   1.9e-22   5.2e-19   68.0   0.1   190   293    61   152    50   160 0.95 Glutamine amidotransferases class-II
GATase_6             PF13522.1    133 seq1506_BIOID50577   -            609   2.1e-24   85.8   0.1   1   1   1.3e-27   3.6e-24   85.0   0.1    11   123    65   183    46   193 0.85 Glutamine amidotransferase domain
GATase_7             PF13537.1    124 seq1506_BIOID50577   -            609   2.6e-17   62.6   0.0   1   1   1.7e-20   4.6e-17   61.8   0.0     1   118    72   194    72   199 0.85 Glutamine amidotransferase domain
GATase_4             PF13230.1    272 seq1506_BIOID50577   -            609     2e-07   29.8   0.1   1   1   3.1e-10   8.6e-07   27.7   0.1    59   133    54   128    45   148 0.86 Glutamine amidotransferases class-II
Plasmid_stabil       PF05016.9     90 seq1508_BIOID50577   -             93   5.6e-16   58.6   0.1   1   1   4.5e-20   6.1e-16   58.4   0.1     1    90     4    92     4    92 0.90 Plasmid stabilisation system protein
Glucosaminidase      PF01832.15   134 seq1509_BIOID50577   -            274   1.9e-24   86.2   1.6   1   1   1.4e-28   1.9e-24   86.2   1.1     8   133   142   267   136   268 0.82 Mannosyl-glycoprotein endo-beta-N-acetylglucosaminidase
MethyltransfD12      PF02086.10   260 seq1510_BIOID50577   -            278   1.2e-75  254.2   0.2   1   1   9.6e-80   1.3e-75  254.1   0.1     1   260    10   251    10   251 0.97 D12 class N6 adenine-specific DNA methyltransferase
TetR_N               PF00440.18    47 seq1512_BIOID50577   -            178   4.9e-09   35.5   0.1   1   1   1.2e-12   7.9e-09   34.9   0.1     1    47    13    59    13    59 0.97 Bacterial regulatory proteins, tetR family
TetR_C_6             PF13977.1    131 seq1512_BIOID50577   -            178   6.7e-08   32.3   0.2   1   1   2.3e-11   1.6e-07   31.0   0.2    16   125    80   176    66   178 0.89 Bacterial transcriptional repressor
Sulfatase            PF00884.18   379 seq1513_BIOID50577   -            541   2.7e-45  154.8   2.3   1   1   2.6e-49   3.5e-45  154.5   1.6     2   293   224   474   223   526 0.89 Sulfatase
Transposase_31       PF04754.7    205 seq1518_BIOID50577   -            314     6e-83  277.1   0.2   1   1   5.7e-87   7.8e-83  276.7   0.1     1   204     8   210     8   211 0.98 Putative transposase, YhgA-like
DUF1271              PF06902.6     64 seq1519_BIOID50577   -             76   5.7e-29   99.6   0.0   1   1   4.8e-33   6.6e-29   99.4   0.0     1    64    13    76    13    76 0.98 Protein of unknown function (DUF1271)
Lactamase_B_2        PF12706.2    194 seq1520_BIOID50577   -            305     2e-27   95.8   0.0   1   1     5e-31   3.4e-27   95.1   0.0     3   193    35   270    34   271 0.82 Beta-lactamase superfamily domain
Lactamase_B          PF00753.22   194 seq1520_BIOID50577   -            305   3.1e-14   52.9   0.2   1   1   5.5e-17   3.8e-13   49.4   0.0     3   128    16   142    14   149 0.92 Metallo-beta-lactamase superfamily
Hexapep              PF00132.19    36 seq1524_BIOID50577   -            274   2.1e-14   52.1   9.5   1   2   2.5e-09   3.5e-05   23.0   1.3     1    36   131   166   131   166 0.96 Bacterial transferase hexapeptide (six repeats)
Hexapep              PF00132.19    36 seq1524_BIOID50577   -            274   2.1e-14   52.1   9.5   2   2   6.2e-12   8.5e-08   31.2   0.9     2    35   176   209   175   210 0.96 Bacterial transferase hexapeptide (six repeats)
RNase_T              PF00929.19   164 seq1525_BIOID50577   -            282   5.6e-23   81.9   0.0   1   1   5.2e-27   7.2e-23   81.5   0.0     2   163   106   262   105   263 0.95 Exonuclease
Response_reg         PF00072.19   112 seq1526_BIOID50577   -            229   4.1e-26   91.0   0.0   1   1   9.1e-30   6.2e-26   90.4   0.0     1   111     6   115     6   116 0.98 Response regulator receiver domain
Trans_reg_C          PF00486.23    77 seq1526_BIOID50577   -            229   7.3e-23   80.1   0.0   1   1   1.9e-26   1.3e-22   79.3   0.0     2    77   151   226   150   226 0.94 Transcriptional regulatory protein, C terminal
Peptidase_M14        PF00246.19   279 seq1527_BIOID50577   -            242   3.6e-16   59.4   0.0   1   1   1.3e-19   5.9e-16   58.7   0.0    45   177    38   158    16   195 0.82 Zinc carboxypeptidase
DUF2817              PF10994.3    341 seq1527_BIOID50577   -            242   6.2e-06   25.4   0.0   1   1   1.7e-09   7.9e-06   25.0   0.0    55   122    43   105    29   149 0.70 Protein of unknown function (DUF2817)
Acetyltransf_1       PF00583.19    83 seq1529_BIOID50577   -             90   1.3e-06   28.1   0.0   1   1   1.1e-10   1.6e-06   27.9   0.0     3    62    15    69     6    79 0.80 Acetyltransferase (GNAT) family
LysR_substrate       PF03466.15   209 seq1531_BIOID50577   -            317   1.9e-44  151.1   0.0   1   1   3.6e-48   2.5e-44  150.8   0.0     4   205    91   291    88   295 0.97 LysR substrate binding domain
HTH_1                PF00126.22    60 seq1531_BIOID50577   -            317   1.4e-20   72.6   0.2   1   1   4.8e-24   3.3e-20   71.4   0.1     2    60     6    64     5    64 0.97 Bacterial regulatory helix-turn-helix protein, lysR family
Ribonuc_L-PSP        PF01042.16   121 seq1532_BIOID50577   -            128   7.3e-33  112.7   0.0   1   1   6.5e-37   8.9e-33  112.5   0.0     4   120    13   125    10   126 0.97 Endoribonuclease L-PSP
LysR_substrate       PF03466.15   209 seq1536_BIOID50577   -            309     7e-38  129.7   0.0   1   1   1.3e-41   9.1e-38  129.3   0.0     4   207    90   291    87   293 0.95 LysR substrate binding domain
HTH_1                PF00126.22    60 seq1536_BIOID50577   -            309   2.1e-20   72.0   0.7   1   1   5.1e-24   3.5e-20   71.3   0.5     1    60     4    63     4    63 0.97 Bacterial regulatory helix-turn-helix protein, lysR family
Ldh_2                PF02615.9    335 seq1538_BIOID50577   -            349  1.1e-139  464.7   0.1   1   1  8.9e-144  1.2e-139  464.5   0.0     1   334     1   333     1   334 0.99 Malate/L-lactate dehydrogenase
LysR_substrate       PF03466.15   209 seq1539_BIOID50577   -            136   3.2e-16   58.9   0.0   1   1   2.5e-20   3.4e-16   58.8   0.0    80   207     5   131     1   133 0.89 LysR substrate binding domain
Flavodoxin_2         PF02525.12   199 seq1540_BIOID50577   -            193   4.7e-37  127.3   0.0   1   1   5.4e-41   7.4e-37  126.6   0.0     2   199     3   188     2   190 0.87 Flavodoxin-like fold
MFS_1                PF07690.11   354 seq1543_BIOID50577   -            382   5.7e-28   97.5  53.1   1   2   9.3e-18   6.3e-14   51.3  20.9     2   233    12   226    11   227 0.79 Major Facilitator Superfamily
MFS_1                PF07690.11   354 seq1543_BIOID50577   -            382   5.7e-28   97.5  53.1   2   2   1.1e-17   7.4e-14   51.1  13.6     6   174   210   371   205   381 0.89 Major Facilitator Superfamily
Sugar_tr             PF00083.19   451 seq1543_BIOID50577   -            382     2e-07   29.8  17.4   1   1   2.9e-11     2e-07   29.8  12.0    44   176    39   167    16   184 0.85 Sugar (and other) transporter
GATase_5             PF13507.1    259 seq1544_BIOID50577   -           1295  5.1e-104  346.6   0.0   1   1  1.8e-107  8.3e-104  345.9   0.0     1   257  1039  1292  1039  1293 0.97 CobB/CobQ-like glutamine amidotransferase domain
AIRS_C               PF02769.17   153 seq1544_BIOID50577   -           1295   3.3e-47  160.1   2.3   1   2   4.9e-26   2.3e-22   79.5   0.0     2   151   432   589   431   591 0.93 AIR synthase related protein, C-terminal domain
AIRS_C               PF02769.17   153 seq1544_BIOID50577   -           1295   3.3e-47  160.1   2.3   2   2   4.4e-26     2e-22   79.7   0.8     2   150   822   966   821   969 0.92 AIR synthase related protein, C-terminal domain
AIRS                 PF00586.19    96 seq1544_BIOID50577   -           1295   6.9e-28   96.6   3.3   1   1   7.2e-31   3.3e-27   94.4   0.0     1    96   257   389   257   389 0.98 AIR synthase related protein, N-terminal domain
Ribul_P_3_epim       PF00834.14   201 seq1546_BIOID50577   -            225   1.6e-93  311.2   0.0   1   1   2.8e-97   1.9e-93  311.0   0.0     2   200     6   205     5   206 0.99 Ribulose-phosphate 3 epimerase family
Response_reg         PF00072.19   112 seq1547_BIOID50577   -            260   1.2e-27   95.9   0.0   1   1     3e-31   2.1e-27   95.2   0.0     1   112    40   149    40   149 0.99 Response regulator receiver domain
Trans_reg_C          PF00486.23    77 seq1547_BIOID50577   -            260   4.6e-25   87.2   0.0   1   1   1.6e-28   1.1e-24   86.0   0.0     3    77   182   255   178   255 0.95 Transcriptional regulatory protein, C terminal
DNA_pol3_beta        PF00712.14   120 seq1548_BIOID50577   -            366     5e-48  161.8   0.0   1   1   4.8e-46   2.2e-42  143.6   0.0     1   120     1   120     1   120 0.99 DNA polymerase III beta subunit, N-terminal domain
DNA_pol3_beta_2      PF02767.11   116 seq1548_BIOID50577   -            366   1.2e-47  160.6   0.0   1   1     6e-46   2.7e-42  143.3   0.0     1   116   129   243   129   243 0.99 DNA polymerase III beta subunit, central domain
DNA_pol3_beta_3      PF02768.10   121 seq1548_BIOID50577   -            366   1.2e-44  150.6   0.3   1   1     6e-48   2.7e-44  149.4   0.1     1   121   245   365   245   365 0.99 DNA polymerase III beta subunit, C-terminal domain
Abhydrolase_6        PF12697.2    228 seq1549_BIOID50577   -            266   1.1e-34  120.2   4.1   1   1   2.7e-38   1.2e-34  120.0   2.8     1   227    16   249    16   250 0.78 Alpha/beta hydrolase family
Abhydrolase_1        PF00561.15   230 seq1549_BIOID50577   -            266   2.1e-16   60.0   0.3   1   1   5.3e-18   2.4e-14   53.3   0.2     1   228    40   251    40   253 0.80 alpha/beta hydrolase fold
Abhydrolase_5        PF12695.2    142 seq1549_BIOID50577   -            266   4.5e-16   58.7   1.0   1   1   4.4e-19     2e-15   56.6   0.7     1   141    15   237    15   238 0.74 Alpha/beta hydrolase family
CTP_transf_2         PF01467.21   157 seq1550_BIOID50577   -            213   2.8e-41  141.0   0.0   1   1   2.3e-45   3.2e-41  140.8   0.0     1   157     7   187     7   187 0.98 Cytidylyltransferase
DUF2622              PF11080.3     96 seq1551_BIOID50577   -             98   2.5e-05   23.9   0.0   1   1   2.3e-09   3.2e-05   23.5   0.0     7    93     8    94     3    96 0.89 Protein of unknown function (DUF2622)
MFS_1                PF07690.11   354 seq1552_BIOID50577   -            393   1.1e-39  136.0  62.7   1   1   1.8e-41   2.5e-37  128.3  27.6     2   353    21   356    20   357 0.91 Major Facilitator Superfamily
HATPase_c            PF02518.21   111 seq1553_BIOID50577   -            474   8.5e-22   76.8   0.0   1   1   3.2e-25   1.4e-21   76.1   0.0     5   109   367   470   363   472 0.92 Histidine kinase-, DNA gyrase B-, and HSP90-like ATPase
HisKA                PF00512.20    68 seq1553_BIOID50577   -            474   4.1e-13   48.9   0.3   1   1   2.8e-16   1.3e-12   47.4   0.2     6    67   260   319   256   320 0.91 His Kinase A (phospho-acceptor) domain
HAMP                 PF00672.20    70 seq1553_BIOID50577   -            474   2.4e-11   43.5  10.9   1   1   2.9e-13   1.3e-09   37.9   0.1     2    69   185   251   184   252 0.88 HAMP domain
HisKA_3              PF07730.8     68 seq1554_BIOID50577   -            598   5.9e-19   68.0   0.9   1   1   1.7e-22   5.9e-19   68.0   0.6     1    64   390   453   390   457 0.97 Histidine kinase
PilJ                 PF13675.1    112 seq1554_BIOID50577   -            598   8.5e-19   67.8  14.4   1   1     3e-22     1e-18   67.5   1.3     2   108    34   131    33   135 0.91 Type IV pili methyl-accepting chemotaxis transducer N-term
HATPase_c            PF02518.21   111 seq1554_BIOID50577   -            598   1.7e-15   56.6   0.1   1   1   1.2e-18   4.1e-15   55.3   0.1     4   108   497   583   494   586 0.92 Histidine kinase-, DNA gyrase B-, and HSP90-like ATPase
HAMP                 PF00672.20    70 seq1554_BIOID50577   -            598   2.8e-11   43.3   3.2   1   1   8.1e-15   2.8e-11   43.3   2.2     4    69   159   224   158   225 0.93 HAMP domain
CopC                 PF04234.7     97 seq1557_BIOID50577   -            124     1e-30  106.0   0.3   1   1   8.7e-35   1.2e-30  105.8   0.2     1    97    27   124    27   124 0.98 CopC domain
MR_MLE_N             PF02746.11   117 seq1558_BIOID50577   -            424   3.2e-34  117.3   0.0   1   1   1.5e-37     7e-34  116.2   0.0    23   117    32   130    20   130 0.96 Mandelate racemase / muconate lactonizing enzyme, N-terminal domain
MR_MLE_C             PF13378.1    111 seq1558_BIOID50577   -            424   4.3e-26   90.9   0.0   1   1     2e-29   9.2e-26   89.8   0.0     1   110   283   394   283   395 0.89 Enolase C-terminal domain-like
MR_MLE               PF01188.16    67 seq1558_BIOID50577   -            424   4.1e-11   43.1   0.0   1   1   3.8e-14   1.7e-10   41.1   0.0     2    67   216   283   215   283 0.92 Mandelate racemase / muconate lactonizing enzyme, C-terminal domain
DUF2566              PF10753.4     55 seq1560_BIOID50577   -             43   6.6e-23   80.2   6.1   1   1   5.1e-27     7e-23   80.1   4.2    14    55     2    43     1    43 0.98 Protein of unknown function (DUF2566)
Peptidase_C48        PF02902.14   216 seq1561_BIOID50577   -            406   1.7e-31  109.4   0.9   1   1   1.7e-35   2.4e-31  108.9   0.6     2   215   168   365   167   366 0.96 Ulp1 protease family, C-terminal catalytic domain
ABM                  PF03992.11    78 seq1562_BIOID50577   -            104   5.2e-22   77.5   0.1   1   1   4.5e-26   6.2e-22   77.3   0.0     1    78     1    87     1    87 0.92 Antibiotic biosynthesis monooxygenase
DUF3461              PF11944.3    125 seq1564_BIOID50577   -            128   6.5e-59  197.1   2.9   1   1   5.3e-63   7.2e-59  196.9   2.0     1   125     1   125     1   125 1.00 Protein of unknown function (DUF3461)
CopD                 PF05425.8    105 seq1565_BIOID50577   -            290   9.8e-22   77.0  10.9   1   1   7.2e-26   9.8e-22   77.0   7.6     2   105   185   284   184   284 0.93 Copper resistance protein D
HAD_2                PF13419.1    176 seq1566_BIOID50577   -            252     3e-29  102.3   0.0   1   1   1.6e-32   4.5e-29  101.8   0.0     1   175    10   209    10   210 0.76 Haloacid dehalogenase-like hydrolase
Hydrolase            PF00702.21   204 seq1566_BIOID50577   -            252     1e-21   78.3   0.1   1   1   4.5e-25   1.2e-21   78.0   0.1     1   204     7   204     7   204 0.84 haloacid dehalogenase-like hydrolase
HAD                  PF12710.2    191 seq1566_BIOID50577   -            252   1.3e-11   44.8   0.0   1   1     7e-15   1.9e-11   44.3   0.0     1   191    10   201    10   201 0.59 haloacid dehalogenase-like hydrolase
Hydrolase_like       PF13242.1     75 seq1566_BIOID50577   -            252   6.8e-12   44.8   0.0   1   1   5.2e-15   1.4e-11   43.7   0.0     3    74   166   234   164   235 0.89 HAD-hyrolase-like
His_Phos_1           PF00300.17   158 seq1567_BIOID50577   -            204   4.1e-37  127.5   0.1   1   1   3.6e-41   4.9e-37  127.3   0.1     1   156     3   155     3   157 0.96 Histidine phosphatase superfamily (branch 1)
HATPase_c            PF02518.21   111 seq1570_BIOID50577   -            452   2.8e-14   52.6   0.0   1   1   1.1e-17     5e-14   51.8   0.0     2   109   345   449   344   451 0.88 Histidine kinase-, DNA gyrase B-, and HSP90-like ATPase
HisKA                PF00512.20    68 seq1570_BIOID50577   -            452   2.1e-11   43.5   0.7   1   1   1.1e-14   5.2e-11   42.2   0.5     2    66   236   299   235   301 0.97 His Kinase A (phospho-acceptor) domain
HAMP                 PF00672.20    70 seq1570_BIOID50577   -            452   5.1e-10   39.2   1.9   1   1   2.3e-13   1.1e-09   38.2   0.0     2    69   162   230   161   231 0.95 HAMP domain
Nitroreductase       PF00881.19   165 seq1574_BIOID50577   -            196   2.3e-16   59.9   0.0   1   1   2.1e-20   2.9e-16   59.6   0.0     5   165    18   174    14   174 0.93 Nitroreductase family
Peptidase_M20        PF01546.23   171 seq1575_BIOID50577   -            411   2.8e-26   92.0   0.0   1   1   5.1e-30   3.5e-26   91.6   0.0     3   169    79   404    77   406 0.93 Peptidase family M20/M25/M40
LysR_substrate       PF03466.15   209 seq1576_BIOID50577   -            307   1.8e-36  125.1   0.3   1   1   3.7e-40   2.6e-36  124.6   0.2     2   208    91   295    90   296 0.96 LysR substrate binding domain
HTH_1                PF00126.22    60 seq1576_BIOID50577   -            307   7.3e-17   60.7   0.9   1   1     2e-20   1.4e-16   59.8   0.6     1    60     7    66     7    66 0.98 Bacterial regulatory helix-turn-helix protein, lysR family
PPDK_N               PF01326.14   329 seq1578_BIOID50577   -            792   5.6e-99  331.1   1.6   1   1  2.3e-101     1e-97  327.0   1.6     3   313    20   348    18   361 0.96 Pyruvate phosphate dikinase, PEP/pyruvate binding domain
PEP-utilizers_C      PF02896.13   294 seq1578_BIOID50577   -            792   2.8e-59  200.3   0.0   1   1     1e-62   4.6e-59  199.5   0.0    16   291   480   789   468   792 0.90 PEP-utilising enzyme, TIM barrel domain
PEP-utilizers        PF00391.18    81 seq1578_BIOID50577   -            792   2.9e-27   93.9   0.4   1   1   1.6e-30   7.4e-27   92.6   0.3     4    81   382   457   379   460 0.90 PEP-utilising enzyme, mobile domain
AA_permease_2        PF13520.1    426 seq1579_BIOID50577   -            540   2.8e-42  144.6  47.1   1   1   5.9e-46     4e-42  144.1  32.7     2   422    75   515    74   526 0.85 Amino acid permease
AA_permease          PF00324.16   479 seq1579_BIOID50577   -            540   9.7e-16   57.0  40.5   1   1   1.9e-19   1.3e-15   56.5  28.1    28   446    99   513    76   536 0.76 Amino acid permease
SMC_N                PF02463.14   220 seq1580_BIOID50577   -            357   3.3e-41  140.8   0.0   1   1   8.7e-45     4e-41  140.5   0.0     2   218     3   354     2   356 0.97 RecF/RecN/SMC N terminal domain
AAA_23               PF13476.1    202 seq1580_BIOID50577   -            357   1.7e-09   38.2   0.0   1   1   6.4e-13   2.9e-09   37.4   0.0     1    88     5   143     5   247 0.64 AAA domain
AAA_21               PF13304.1    303 seq1580_BIOID50577   -            357   1.8e-07   31.3   0.0   1   1   4.3e-10     2e-06   27.8   0.0     1    33    25    59    25   100 0.70 AAA domain
Fimbrial             PF00419.15   145 seq1582_BIOID50577   -            190   1.4e-18   67.4   4.8   1   1   1.2e-22   1.7e-18   67.1   3.3     1   145    28   189    28   189 0.88 Fimbrial protein
Redoxin              PF08534.5    146 seq1585_BIOID50577   -            168   1.2e-28   99.3   0.1   1   1   2.2e-32   1.5e-28   99.0   0.1     1   146    20   163    20   163 0.96 Redoxin
AhpC-TSA             PF00578.16   124 seq1585_BIOID50577   -            168   1.1e-15   57.2   0.0   1   1     2e-19   1.4e-15   57.0   0.0     2   122    22   145    21   147 0.95 AhpC/TSA family
tRNA-synt_1b         PF00579.20   292 seq1587_BIOID50577   -            334   2.3e-88  295.9   0.0   1   1   2.1e-92   2.8e-88  295.6   0.0     5   291     3   285     1   286 0.98 tRNA synthetases class I (W and Y)
Elong-fact-P_C       PF09285.6     56 seq1588_BIOID50577   -            275   2.4e-21   74.7   0.0   1   1   1.2e-24   5.2e-21   73.6   0.0     1    56   218   273   218   273 0.99 Elongation factor P, C-terminal
EFP                  PF01132.15    55 seq1588_BIOID50577   -            275   4.9e-14   51.6   2.2   1   1     2e-17   8.9e-14   50.7   1.5     1    54   154   209   154   210 0.91 Elongation factor P (EF-P) OB domain
EFP_N                PF08207.7     58 seq1588_BIOID50577   -            275   3.1e-13   49.2   0.1   1   1   2.1e-16   9.5e-13   47.7   0.1     2    57    89   146    88   147 0.88 Elongation factor P (EF-P) KOW-like domain
Flavin_Reduct        PF01613.13   154 seq1589_BIOID50577   -            164   1.1e-30  106.4   0.2   1   1   8.9e-35   1.2e-30  106.2   0.1     1   153    13   159    13   160 0.93 Flavin reductase like domain
DUF2511              PF10709.4     87 seq1591_BIOID50577   -            113   6.8e-36  122.3   0.0   1   1   5.9e-40   8.1e-36  122.1   0.0     1    87    26   113    26   113 0.99 Protein of unknown function (DUF2511)
Oligomerisation      PF02410.10   100 seq1593_BIOID50577   -            105   3.4e-33  113.5   0.2   1   1   2.8e-37   3.8e-33  113.3   0.1     4   100     9   104     6   104 0.97 Oligomerisation domain
CreD                 PF06123.7    430 seq1596_BIOID50577   -            219   2.7e-52  177.6   0.0   1   1   2.4e-56   3.2e-52  177.3   0.0     2   209     5   207     4   213 0.97 Inner membrane protein CreD
MFS_1                PF07690.11   354 seq1597_BIOID50577   -            427   3.5e-56  190.3  61.3   1   1   2.6e-58   1.8e-54  184.7  27.3     1   347    28   380    28   384 0.87 Major Facilitator Superfamily
Hydrolase_3          PF08282.7    254 seq1599_BIOID50577   -            306   9.2e-64  215.3   0.0   1   1   3.1e-67   1.1e-63  215.1   0.0     1   254    40   301    40   301 0.97 haloacid dehalogenase-like hydrolase
S6PP                 PF05116.8    247 seq1599_BIOID50577   -            306   1.3e-14   54.0   0.0   1   2   5.2e-08   0.00018   20.7   0.0     3    75    38   108    36   117 0.84 Sucrose-6F-phosphate phosphohydrolase
S6PP                 PF05116.8    247 seq1599_BIOID50577   -            306   1.3e-14   54.0   0.0   2   2   2.9e-11     1e-07   31.4   0.0   110   212   180   280   139   294 0.83 Sucrose-6F-phosphate phosphohydrolase
Hydrolase            PF00702.21   204 seq1599_BIOID50577   -            306   3.3e-10   40.7   0.2   1   1   7.5e-12   2.6e-08   34.5   0.1     2   204    38   269    37   269 0.67 haloacid dehalogenase-like hydrolase
Pili_assembly_N      PF00345.15   122 seq1600_BIOID50577   -            243   1.5e-38  131.1   0.2   1   1   2.9e-42     2e-38  130.8   0.1     1   121    38   158    38   159 0.92 Gram-negative pili assembly chaperone, N-terminal domain
Pili_assembly_C      PF02753.12    68 seq1600_BIOID50577   -            243   5.4e-14   51.6   0.0   1   1     2e-17   1.4e-13   50.3   0.0     2    65   179   237   178   240 0.95 Gram-negative pili assembly chaperone, C-terminal domain
YbjM                 PF11045.3    125 seq1602_BIOID50577   -            125   5.5e-63  210.1   9.7   1   1   4.5e-67   6.1e-63  210.0   6.7     1   124     1   124     1   125 0.99 Putative inner membrane protein of Enterobacteriaceae
Xan_ur_permease      PF00860.15   389 seq1603_BIOID50577   -            464  1.6e-104  349.3  54.5   1   1  1.2e-108  1.6e-104  349.3  37.8     2   386    53   423    52   426 0.97 Permease family
SPOUT_MTase          PF02590.12   155 seq1604_BIOID50577   -            155   4.9e-52  175.6   0.0   1   1     4e-56   5.5e-52  175.4   0.0     1   155     1   153     1   153 0.99 Predicted SPOUT methyltransferase
Response_reg         PF00072.19   112 seq1606_BIOID50577   -            216   6.3e-31  106.5   0.1   1   1   2.8e-34   9.5e-31  106.0   0.0     1   111     9   120     9   121 0.98 Response regulator receiver domain
GerE                 PF00196.14    58 seq1606_BIOID50577   -            216   6.5e-23   79.7   0.4   1   1   3.8e-26   1.3e-22   78.7   0.3     2    57   154   209   153   210 0.97 Bacterial regulatory proteins, luxR family
Sigma70_r4_2         PF08281.7     54 seq1606_BIOID50577   -            216   3.3e-10   39.1   0.1   1   1     2e-13   6.7e-10   38.1   0.0     9    54   154   198   151   198 0.95 Sigma-70, region 4
Sigma70_r4           PF04545.11    50 seq1606_BIOID50577   -            216   1.1e-06   27.6   0.4   1   1   7.6e-10   2.6e-06   26.5   0.1     3    49   154   199   153   200 0.93 Sigma-70, region 4
LysE                 PF01810.13   191 seq1607_BIOID50577   -            212   1.8e-52  177.3  11.5   1   1   1.5e-56   2.1e-52  177.0   8.0     2   189    19   209    18   211 0.97 LysE type translocator
Adenylate_cycl       PF01295.13   605 seq1611_BIOID50577   -            848    9e-275  912.5   0.0   1   1  1.6e-278  1.1e-274  912.3   0.0     1   601   228   826   228   830 0.98 Adenylate cyclase, class-I
Adenyl_cycl_N        PF12633.2    204 seq1611_BIOID50577   -            848   3.3e-87  291.1   0.0   1   1   2.2e-86   1.5e-82  275.9   0.0     1   203     1   200     1   201 0.96 Adenylate cyclase NT domain
DUF1127              PF06568.6     40 seq1613_BIOID50577   -             59     4e-13   48.4   8.1   1   1   2.9e-17     4e-13   48.4   5.6     2    39    22    59    21    59 0.96 Domain of unknown function (DUF1127)
Cupin_2              PF07883.6     71 seq1615_BIOID50577   -            261   1.3e-14   53.2   0.2   1   1   6.6e-11   2.2e-07   30.1   0.0     3    49   184   230   182   234 0.88 Cupin domain
Cupin_3              PF05899.7     74 seq1615_BIOID50577   -            261   6.5e-13   47.7   0.0   1   1   1.1e-13   3.6e-10   38.9   0.0     2    69    56   130    55   136 0.85 Protein of unknown function (DUF861)
Mif2                 PF11699.3     85 seq1615_BIOID50577   -            261   6.2e-05   22.8   0.0   1   1   3.6e-08   0.00012   21.8   0.0    36    83    84   131    49   133 0.91 Mif2/CENP-C like
DNA_gyraseB          PF00204.20   173 seq1616_BIOID50577   -            804   1.6e-62  209.6   0.0   1   1   9.9e-66   3.4e-62  208.5   0.0     1   173   221   391   221   391 0.99 DNA gyrase B
DNA_gyraseB_C        PF00986.16    65 seq1616_BIOID50577   -            804   1.2e-30  104.9   0.2   1   1   9.3e-34   3.2e-30  103.5   0.1     3    65   731   793   729   793 0.96 DNA gyrase B subunit, carboxyl terminus
Toprim               PF01751.17    88 seq1616_BIOID50577   -            804   1.9e-23   82.0   0.0   1   1   1.7e-26   5.9e-23   80.4   0.0     1    88   419   532   419   532 0.96 Toprim domain
HATPase_c            PF02518.21   111 seq1616_BIOID50577   -            804   1.3e-20   73.0   0.2   1   1   7.7e-24   2.6e-20   72.0   0.1     2   110    32   173    31   174 0.95 Histidine kinase-, DNA gyrase B-, and HSP90-like ATPase
Metallophos          PF00149.23   201 seq1618_BIOID50577   -            218   2.8e-15   56.1   1.5   1   1   4.9e-19   3.4e-15   55.9   1.1     2   170    18   155    17   205 0.87 Calcineurin-like phosphoesterase
Metallophos_2        PF12850.2    156 seq1618_BIOID50577   -            218   1.5e-06   28.0   0.1   1   1   3.3e-10   2.2e-06   27.4   0.1     6   138    22   208    18   213 0.67 Calcineurin-like phosphoesterase superfamily domain
PfkB                 PF00294.19   301 seq1619_BIOID50577   -            300   2.7e-63  213.7   0.5   1   1   2.3e-67   3.1e-63  213.5   0.4     3   299     5   287     3   289 0.93 pfkB family carbohydrate kinase
CreD                 PF06123.7    430 seq1620_BIOID50577   -            231   6.2e-90  301.6   9.8   1   1   5.1e-94     7e-90  301.4   6.8   222   430     1   209     1   209 0.99 Inner membrane protein CreD
Transpeptidase       PF00905.17   304 seq1623_BIOID50577   -            633   2.1e-90  302.7   0.1   1   1   4.1e-94   2.8e-90  302.3   0.0     2   304   272   609   271   609 0.97 Penicillin binding protein transpeptidase domain
PBP_dimer            PF03717.10   190 seq1623_BIOID50577   -            633   1.8e-42  145.3   1.0   1   1   3.8e-46   2.6e-42  144.8   0.7     2   189    64   239    63   240 0.95 Penicillin-binding Protein dimerisation domain
UTRA                 PF07702.8    141 seq1624_BIOID50577   -            250   8.1e-24   83.7   0.1   1   1   3.1e-27   1.1e-23   83.3   0.0     2   140    97   237    96   238 0.95 UTRA domain
GntR                 PF00392.16    64 seq1624_BIOID50577   -            250   5.8e-18   63.9   0.0   1   1   4.7e-21   1.6e-17   62.5   0.0     3    63    15    75    13    76 0.97 Bacterial regulatory proteins, gntR family
Mannitol_dh_C        PF08125.8    245 seq1626_BIOID50577   -            488     1e-95  319.4   0.0   1   1   2.1e-99   1.4e-95  318.9   0.0     1   245   216   462   216   462 0.99 Mannitol dehydrogenase C-terminal domain
Mannitol_dh          PF01232.18   151 seq1626_BIOID50577   -            488   5.7e-54  182.0   0.0   1   1   1.9e-57   1.3e-53  180.8   0.0     2   151    26   188    25   188 0.99 Mannitol dehydrogenase Rossmann domain
Usher                PF00577.15   552 seq1628_BIOID50577   -            823  1.8e-185  617.7  27.2   1   1  3.3e-189  2.3e-185  617.4  18.9     1   552   192   749   192   749 0.96 Type VII secretion system (T7SS), usher protein
PapC_N               PF13954.1    146 seq1628_BIOID50577   -            823   2.3e-35  121.2   0.0   1   1   7.3e-39     5e-35  120.1   0.0     3   146    29   176    27   176 0.95 PapC N-terminal domain
Penicil_amidase      PF01804.13   735 seq1629_BIOID50577   -            846  1.4e-214  715.2  23.6   1   1  1.2e-218  1.6e-214  715.0  16.4     4   734    34   837    31   838 0.94 Penicillin amidase
DUF1418              PF07214.7     96 seq1631_BIOID50577   -             95   6.2e-42  141.0   1.4   1   1     5e-46   6.8e-42  140.9   1.0     1    96     1    95     1    95 0.99 Protein of unknown function (DUF1418)
DUF1971              PF09313.6     82 seq1633_BIOID50577   -            119   8.4e-29   99.0   0.0   1   1     8e-33   1.1e-28   98.6   0.0     1    82    12    97    12    97 0.98 Domain of unknown function (DUF1971)
DUF1877              PF08974.5    167 seq1634_BIOID50577   -            167     3e-45  153.7   0.0   1   1   2.4e-49   3.3e-45  153.6   0.0     1   167     1   165     1   165 0.99 Domain of unknown function (DUF1877)
Nitroreductase       PF00881.19   165 seq1640_BIOID50577   -            240   1.3e-21   77.0   0.2   1   1     2e-25   2.7e-21   75.9   0.1     3   165    10   159     8   159 0.78 Nitroreductase family
HypA                 PF01155.14   113 seq1643_BIOID50577   -            120   9.1e-33  112.2   6.4   1   1   7.4e-37     1e-32  112.0   4.4     1   112     5   117     5   118 0.98 Hydrogenase expression/synthesis hypA family
DUF1869              PF08956.5     60 seq1644_BIOID50577   -             64   4.9e-27   93.1   0.6   1   1   4.2e-31   5.8e-27   92.9   0.4     2    50     4    52     3    58 0.94 Domain of unknown function (DUF1869)
LysR_substrate       PF03466.15   209 seq1645_BIOID50577   -            315   9.6e-55  184.8   0.6   1   1   1.9e-58   1.3e-54  184.3   0.4     4   208    99   303    96   304 0.99 LysR substrate binding domain
HTH_1                PF00126.22    60 seq1645_BIOID50577   -            315   8.8e-22   76.4   0.5   1   1   2.5e-25   1.7e-21   75.5   0.1     1    59    13    71    13    72 0.98 Bacterial regulatory helix-turn-helix protein, lysR family
DeoRC                PF00455.17   162 seq1646_BIOID50577   -            268   2.4e-50  170.1   1.3   1   1   2.7e-53   3.1e-50  169.8   0.9     2   161    85   244    84   245 0.99 DeoR C terminal sensor domain
HTH_DeoR             PF08220.7     57 seq1646_BIOID50577   -            268   5.8e-23   80.0   0.9   1   1   5.1e-26   5.8e-23   80.0   0.6     1    56    18    73    18    74 0.97 DeoR-like helix-turn-helix domain
HTH_11               PF08279.7     55 seq1646_BIOID50577   -            268   6.4e-10   38.4   0.1   1   1     1e-12   1.2e-09   37.5   0.1     4    44    21    60    18    67 0.87 HTH domain
MarR_2               PF12802.2     62 seq1646_BIOID50577   -            268   3.5e-07   29.6   0.1   1   1   7.3e-10   8.3e-07   28.4   0.1     5    61    17    70    11    71 0.88 MarR family
MarR                 PF01047.17    59 seq1646_BIOID50577   -            268   4.7e-07   29.2   0.1   1   1   8.8e-10     1e-06   28.2   0.0     8    50    22    64    16    66 0.94 MarR family
HTH_27               PF13463.1     68 seq1646_BIOID50577   -            268   5.2e-06   26.5   0.1   1   1   1.1e-08   1.2e-05   25.4   0.0     2    53    16    66    16    77 0.89 Winged helix DNA-binding domain
GntR                 PF00392.16    64 seq1646_BIOID50577   -            268   8.6e-06   24.9   0.0   1   1   1.7e-08   1.9e-05   23.8   0.0    27    60    34    67    26    70 0.93 Bacterial regulatory proteins, gntR family
HTH_24               PF13412.1     48 seq1646_BIOID50577   -            268   2.2e-05   23.6   0.1   1   1   4.6e-08   5.2e-05   22.4   0.1     7    48    21    62    16    62 0.95 Winged helix-turn-helix DNA-binding
ADP_ribosyl_GH       PF03747.9    289 seq1647_BIOID50577   -            358   1.4e-43  149.6   7.2   1   1   1.2e-47   1.6e-43  149.4   5.0     1   288    15   326    15   327 0.92 ADP-ribosylglycohydrolase
NusA_N               PF08529.6    122 seq1649_BIOID50577   -            495   1.2e-42  144.5   7.5   1   1   5.9e-46   2.7e-42  143.5   5.2     1   121     4   124     4   125 0.99 NusA N-terminal domain
KH_5                 PF13184.1     69 seq1649_BIOID50577   -            495   3.3e-28   97.1   1.4   1   1   1.8e-30   8.3e-27   92.6   0.1     1    67   230   296   230   298 0.98 NusA-like KH domain
S1                   PF00575.18    74 seq1649_BIOID50577   -            495     1e-11   44.6   0.4   1   1   8.9e-15     4e-11   42.7   0.0     2    72   132   196   131   198 0.96 S1 RNA binding domain
MFS_1                PF07690.11   354 seq1650_BIOID50577   -            419   2.1e-26   92.4  65.0   1   2   6.9e-18   9.4e-14   50.8  29.5     3   271    38   291    36   294 0.82 Major Facilitator Superfamily
MFS_1                PF07690.11   354 seq1650_BIOID50577   -            419   2.1e-26   92.4  65.0   2   2   1.7e-16   2.4e-12   46.1  13.9    35   184   268   414   267   418 0.90 Major Facilitator Superfamily
cobW                 PF02492.14   178 seq1651_BIOID50577   -            290     1e-48  165.0   0.0   1   1   9.8e-53   1.3e-48  164.6   0.0     2   177   106   267   105   268 0.98 CobW/HypB/UreG, nucleotide-binding domain
ABC_tran             PF00005.22   118 seq1655_BIOID50577   -            511   3.1e-30  104.8   0.1   1   2   1.7e-21   1.2e-17   64.2   0.0     1   118    51   169    51   169 0.95 ABC transporter
ABC_tran             PF00005.22   118 seq1655_BIOID50577   -            511   3.1e-30  104.8   0.1   2   2   1.8e-13   1.2e-09   38.4   0.0     3   117   305   431   303   432 0.77 ABC transporter
Epimerase            PF01370.16   236 seq1656_BIOID50577   -            310   9.4e-50  169.1   0.0   1   1   4.3e-53   1.2e-49  168.8   0.0     1   236     2   236     2   236 0.92 NAD dependent epimerase/dehydratase family
3Beta_HSD            PF01073.14   280 seq1656_BIOID50577   -            310   3.8e-12   45.3   0.0   1   1   1.9e-15   5.3e-12   44.9   0.0     1   223     3   219     3   224 0.79 3-beta hydroxysteroid dehydrogenase/isomerase family
RmlD_sub_bind        PF04321.12   287 seq1656_BIOID50577   -            310   3.9e-10   38.9   0.0   1   1     3e-13   8.3e-10   37.9   0.0     3   155     2   174     1   269 0.80 RmlD substrate binding domain
NAD_binding_4        PF07993.7    249 seq1656_BIOID50577   -            310   1.8e-07   30.2   0.0   1   1   3.6e-08   9.9e-05   21.2   0.0    86   210    67   184    47   220 0.84 Male sterility protein
Flavodoxin_2         PF02525.12   199 seq1658_BIOID50577   -            196   4.6e-39  133.8   0.0   1   1   1.2e-42   5.3e-39  133.6   0.0     2   191     5   181     4   189 0.87 Flavodoxin-like fold
FMN_red              PF03358.10   152 seq1658_BIOID50577   -            196   6.6e-13   48.3   0.0   1   1     2e-16     9e-13   47.8   0.0     2   117     5   132     5   157 0.86 NADPH-dependent FMN reductase
Flavodoxin_4         PF12682.2    156 seq1658_BIOID50577   -            196   2.6e-06   26.7   0.1   1   1   8.5e-10   3.9e-06   26.2   0.1    54    99    61   105    12   111 0.75 Flavodoxin
RimK                 PF08443.6    190 seq1660_BIOID50577   -            300   1.9e-82  275.2   0.0   1   1   8.6e-86   2.4e-82  274.9   0.0     1   190    97   286    97   286 1.00 RimK-like ATP-grasp domain
GSH-S_ATP            PF02955.11   174 seq1660_BIOID50577   -            300   9.2e-19   67.1   0.2   1   1   4.9e-22   1.3e-18   66.5   0.2    13   163   115   265   103   276 0.84 Prokaryotic glutathione synthetase, ATP-grasp domain
ATP-grasp_4          PF13535.1    184 seq1660_BIOID50577   -            300   6.4e-15   55.2   0.0   1   1   3.3e-18     9e-15   54.7   0.0     1   177    96   263    96   268 0.82 ATP-grasp domain
ATP-grasp_3          PF02655.9    161 seq1660_BIOID50577   -            300     2e-09   37.3   0.0   1   1   1.1e-12   3.1e-09   36.7   0.0     1   156    97   263    97   266 0.79 ATP-grasp domain
Dala_Dala_lig_C      PF07478.8    203 seq1660_BIOID50577   -            300   1.3e-05   24.5   0.2   1   1   1.7e-08   4.6e-05   22.7   0.1    33   177   135   267   107   273 0.76 D-ala D-ala ligase C-terminus
HD                   PF01966.17   122 seq1661_BIOID50577   -            142   5.6e-05   23.0   0.2   1   1   8.5e-09   0.00012   22.0   0.0    77   121     7    42     2    43 0.89 HD domain
Hexapep              PF00132.19    36 seq1662_BIOID50577   -            326   3.5e-06   26.1  17.2   1   1   5.5e-07    0.0038   16.5   0.5     8    36   232   260   226   260 0.89 Bacterial transferase hexapeptide (six repeats)
OrfB_IS605           PF01385.14   227 seq1663_BIOID50577   -            382     7e-51  172.6   4.0   1   1     2e-54   9.1e-51  172.3   2.8     1   224    49   255    49   258 0.98 Probable transposase
OrfB_Zn_ribbon       PF07282.6     69 seq1663_BIOID50577   -            382   1.7e-25   88.3   0.6   1   1     9e-29   4.1e-25   87.1   0.4     1    67   284   351   284   353 0.98 Putative transposase DNA-binding domain
HTH_OrfB_IS605       PF12323.3     46 seq1663_BIOID50577   -            382     2e-07   30.0   0.9   1   1   1.1e-10   5.2e-07   28.7   0.6    19    46     1    28     1    28 0.95 Helix-turn-helix domain
FMN_red              PF03358.10   152 seq1665_BIOID50577   -            198   8.1e-15   54.5   0.0   1   1   3.1e-18   1.1e-14   54.1   0.0    14   144    13   143     2   149 0.85 NADPH-dependent FMN reductase
Flavodoxin_1         PF00258.20   143 seq1665_BIOID50577   -            198   2.8e-11   43.4   0.1   1   1   1.4e-14   4.8e-11   42.7   0.0     1   138     6   130     6   135 0.81 Flavodoxin
Flavodoxin_2         PF02525.12   199 seq1665_BIOID50577   -            198     1e-05   25.0   0.0   1   1   3.9e-09   1.3e-05   24.6   0.0     2   138     3   117     2   147 0.74 Flavodoxin-like fold
DUF796               PF05638.7    134 seq1669_BIOID50577   -            172   9.9e-35  119.3   0.0   1   1   8.3e-39   1.1e-34  119.1   0.0     1   133     6   155     6   156 0.94 Protein of unknown function (DUF796)
Ala_racemase_N       PF01168.15   217 seq1670_BIOID50577   -            387   7.1e-24   84.4   0.0   1   1   6.4e-28   8.8e-24   84.1   0.0     1   216    33   263    33   264 0.87 Alanine racemase, N-terminal domain
HAD_2                PF13419.1    176 seq1671_BIOID50577   -            199   4.9e-29  101.7   0.1   1   1   1.7e-32   5.7e-29  101.5   0.1     2   176     4   184     3   184 0.85 Haloacid dehalogenase-like hydrolase
Hydrolase_like       PF13242.1     75 seq1671_BIOID50577   -            199   2.5e-08   33.3   0.0   1   1   1.6e-11   5.5e-08   32.2   0.0     2    50   139   186   138   198 0.93 HAD-hyrolase-like
Hydrolase            PF00702.21   204 seq1671_BIOID50577   -            199   1.8e-06   28.4   0.0   1   1   6.1e-10   2.1e-06   28.3   0.0   109   203    73   177     6   178 0.76 haloacid dehalogenase-like hydrolase
cobW                 PF02492.14   178 seq1672_BIOID50577   -            328   9.6e-36  122.7   0.0   1   1   1.9e-39   1.3e-35  122.3   0.0     4   168     6   170     3   180 0.91 CobW/HypB/UreG, nucleotide-binding domain
CobW_C               PF07683.9     94 seq1672_BIOID50577   -            328     2e-06   27.2   0.4   1   1   6.4e-10   4.4e-06   26.2   0.0     2    92   241   321   240   323 0.90 Cobalamin synthesis protein cobW C-terminal domain
DrsE                 PF02635.10   117 seq1673_BIOID50577   -            117   3.9e-23   81.6   0.0   1   1   3.2e-27   4.4e-23   81.5   0.0     2   117     3   117     2   117 0.94 DsrE/DsrF-like family
DNA_methylase        PF00145.12   335 seq1675_BIOID50577   -            472   1.8e-76  257.2   0.0   1   1   2.1e-80   2.8e-76  256.6   0.0     1   331    87   448    87   451 0.87 C-5 cytosine-specific DNA methylase
SIS                  PF01380.17   131 seq1676_BIOID50577   -            332   3.4e-10   39.5   0.0   1   1   2.4e-12   3.3e-08   33.0   0.0     6   122    48   162    45   170 0.91 SIS domain
FTSW_RODA_SPOVE      PF01098.14   359 seq1677_BIOID50577   -            370  3.9e-124  413.9  28.7   1   1  3.4e-128  4.7e-124  413.6  19.9     3   358    20   364    17   365 0.96 Cell cycle protein
HupF_HypC            PF01455.13    68 seq1679_BIOID50577   -             90     2e-25   88.4   0.1   1   1   1.7e-29   2.3e-25   88.2   0.1     1    68     1    72     1    72 0.98 HupF/HypC family
HATPase_c            PF02518.21   111 seq1680_BIOID50577   -            496     5e-20   71.1   0.0   1   1     2e-23   9.2e-20   70.3   0.0     3   109   383   490   381   492 0.97 Histidine kinase-, DNA gyrase B-, and HSP90-like ATPase
HisKA                PF00512.20    68 seq1680_BIOID50577   -            496     2e-15   56.4   0.4   1   1   4.3e-19     2e-15   56.4   0.3     2    67   271   337   270   338 0.97 His Kinase A (phospho-acceptor) domain
HAMP                 PF00672.20    70 seq1680_BIOID50577   -            496     2e-08   34.1   8.7   1   1     2e-11   9.3e-08   32.0   0.1     2    69   197   265   196   266 0.93 HAMP domain
SpoU_methylase       PF00588.14   142 seq1681_BIOID50577   -            228   2.1e-33  115.0   0.0   1   1   2.1e-37   2.9e-33  114.6   0.0     2   142     3   153     2   153 0.87 SpoU rRNA Methylase family
Glyco_transf_9       PF01075.12   247 seq1683_BIOID50577   -            348   2.6e-89  298.5   0.0   1   1   2.3e-93   3.1e-89  298.3   0.0     1   247    69   324    69   324 0.98 Glycosyltransferase family 9 (heptosyltransferase)
YccJ                 PF13993.1     69 seq1684_BIOID50577   -             75   3.5e-42  142.2   2.1   1   1   2.9e-46   3.9e-42  142.0   1.5     1    69     7    75     7    75 0.99 YccJ-like protein
OMP_b-brl            PF13505.1    176 seq1685_BIOID50577   -            171   3.9e-27   95.2  13.5   1   1   6.8e-31   4.7e-27   94.9   9.3     2   176     9   171     6   171 0.87 Outer membrane protein beta-barrel domain
Ail_Lom              PF06316.6    199 seq1685_BIOID50577   -            171   1.5e-23   83.2   4.7   1   2   2.2e-18   1.5e-14   53.8   0.9     1   126     1   115     1   127 0.77 Enterobacterial Ail/Lom protein
Ail_Lom              PF06316.6    199 seq1685_BIOID50577   -            171   1.5e-23   83.2   4.7   2   2   2.2e-11   1.5e-07   31.0   0.1   154   199   126   171   120   171 0.93 Enterobacterial Ail/Lom protein
HypD                 PF01924.11   356 seq1686_BIOID50577   -            373  9.8e-154  511.2   0.0   1   1  8.2e-158  1.1e-153  511.0   0.0     5   355    13   368     9   369 0.96 Hydrogenase formation hypA family
Virul_fac_BrkB       PF03631.10   260 seq1688_BIOID50577   -            290     1e-55  188.8  24.6   1   1   8.7e-60   1.2e-55  188.6  17.0     2   258    29   274    28   276 0.88 Virulence factor BrkB
YbjN                 PF10722.4    127 seq1689_BIOID50577   -            158   6.8e-14   51.8   0.2   1   1   5.8e-18   7.9e-14   51.6   0.2     2   123     9   132     8   136 0.97 Putative bacterial sensory transduction regulator
Phage_GPD            PF05954.6    292 seq1690_BIOID50577   -            713   2.2e-62  210.7   0.0   1   1   4.6e-66   3.1e-62  210.2   0.0     2   291    28   328    27   329 0.92 Phage late control gene D protein (GPD)
Phage_base_V         PF04717.7     79 seq1690_BIOID50577   -            713   2.7e-27   94.4   0.1   1   1   7.7e-31   5.3e-27   93.4   0.1     1    77   366   458   366   460 0.91 Phage-related baseplate assembly protein
GTP_EFTU             PF00009.22   188 seq1692_BIOID50577   -            890   3.7e-42  143.7   0.9   1   1   2.7e-45   3.7e-42  143.7   0.6     4   185   392   551   389   554 0.95 Elongation factor Tu GTP binding domain
IF-2                 PF11987.3    109 seq1692_BIOID50577   -            890   5.6e-41  138.7   3.0   1   1   1.8e-43   2.4e-40  136.6   2.1     2   109   673   780   672   780 0.99 Translation-initiation factor 2
IF2_N                PF04760.10    54 seq1692_BIOID50577   -            890   3.2e-22   77.8   5.4   1   2   1.6e-09   2.2e-06   27.0   0.1     1    54     1    52     1    52 0.95 Translation initiation factor IF-2, N-terminal region
IF2_N                PF04760.10    54 seq1692_BIOID50577   -            890   3.2e-22   77.8   5.4   2   2   2.6e-17   3.6e-14   52.0   0.8     2    54   314   364   313   364 0.97 Translation initiation factor IF-2, N-terminal region
IF2_assoc            PF08364.6     41 seq1692_BIOID50577   -            890   2.3e-17   62.6   3.8   1   1   3.9e-20   5.3e-17   61.4   2.6     1    41    55    95    55    95 0.97 Bacterial translation initiation factor IF-2 associated region
GTP_EFTU_D2          PF03144.20    74 seq1692_BIOID50577   -            890   5.3e-17   61.5   5.4   1   2   1.6e-10   2.2e-07   30.8   0.1     1    73   579   641   579   642 0.94 Elongation factor Tu domain 2
GTP_EFTU_D2          PF03144.20    74 seq1692_BIOID50577   -            890   5.3e-17   61.5   5.4   2   2   8.8e-11   1.2e-07   31.6   0.5     1    73   810   877   810   878 0.97 Elongation factor Tu domain 2
Miro                 PF08477.8    119 seq1692_BIOID50577   -            890   6.2e-08   33.0   1.0   1   1   4.2e-10   5.8e-07   29.9   0.1     2   119   394   501   393   501 0.89 Miro-like protein
MMR_HSR1             PF01926.18   114 seq1692_BIOID50577   -            890   1.6e-07   31.1   0.1   1   1   3.7e-10     5e-07   29.6   0.0     2   114   394   499   393   499 0.74 50S ribosome-binding GTPase
Arf                  PF00025.16   175 seq1692_BIOID50577   -            890     9e-06   24.9   0.0   1   1   2.6e-08   3.5e-05   22.9   0.0    19   171   396   548   387   552 0.83 ADP-ribosylation factor family
Ras                  PF00071.17   162 seq1692_BIOID50577   -            890   1.3e-05   24.5   0.0   1   1   9.2e-09   1.3e-05   24.5   0.0     3   158   395   550   393   554 0.82 Ras family
PduV-EutP            PF10662.4    143 seq1692_BIOID50577   -            890   1.5e-05   24.3   0.3   1   1   5.1e-08     7e-05   22.2   0.0     4   140   394   547   392   549 0.71 Ethanolamine utilisation - propanediol utilisation
DUF937               PF06078.6    137 seq1693_BIOID50577   -            132   7.2e-19   68.2   6.3   1   1   6.6e-23   9.1e-19   67.9   4.3    41   137     6   107     1   107 0.84 Bacterial protein of unknown function (DUF937)
ABC_tran             PF00005.22   118 seq1694_BIOID50577   -            401   5.6e-22   78.2   0.0   1   1   3.6e-25   1.2e-21   77.0   0.0     1   117    73   191    73   192 0.92 ABC transporter
TOBE_2               PF08402.5     75 seq1694_BIOID50577   -            401   9.6e-12   44.6   0.3   1   1   1.2e-14   4.2e-11   42.5   0.1     1    75   313   385   313   385 0.95 TOBE domain
PAP2                 PF01569.16   129 seq1697_BIOID50577   -            249   6.2e-17   61.3   4.6   1   1   4.5e-21   6.2e-17   61.3   3.2     4   122   106   227   102   233 0.89 PAP2 superfamily
BPD_transp_2         PF02653.11   267 seq1698_BIOID50577   -            342   4.2e-46  156.9  42.8   1   1   4.3e-50   5.8e-46  156.4  29.7     5   267    40   301    36   301 0.97 Branched-chain amino acid transport system / permease component
Transgly_assoc       PF04226.8     48 seq1699_BIOID50577   -             82   1.5e-16   60.0  12.4   1   1   1.1e-20   1.5e-16   60.0   8.6     1    47    33    81    33    82 0.97 Transglycosylase associated protein
Metalloenzyme        PF01676.13   262 seq1700_BIOID50577   -            408   1.8e-55  187.9   0.0   1   1   3.3e-59   2.2e-55  187.6   0.0     2   261     3   396     2   397 0.94 Metalloenzyme superfamily
Phosphodiest         PF01663.17   364 seq1700_BIOID50577   -            408   4.8e-06   26.0   0.0   1   1     9e-10   6.2e-06   25.6   0.0   161   248   269   350   185   384 0.70 Type I phosphodiesterase / nucleotide pyrophosphatase
PfkB                 PF00294.19   301 seq1702_BIOID50577   -            320   1.7e-45  155.2   0.1   1   1   1.7e-49   2.3e-45  154.9   0.1     3   295    21   303    19   309 0.91 pfkB family carbohydrate kinase
Leader_Thr           PF08254.6     22 seq1703_BIOID50577   -             21   1.1e-09   37.3  14.8   1   1   8.3e-14   1.1e-09   37.2  10.3     1    22     1    21     1    21 0.99 Threonine leader peptide
Hydrolase_3          PF08282.7    254 seq1709_BIOID50577   -            270   3.9e-68  229.6   0.0   1   1   9.6e-72   4.4e-68  229.5   0.0     1   254     6   264     6   264 0.95 haloacid dehalogenase-like hydrolase
S6PP                 PF05116.8    247 seq1709_BIOID50577   -            270   5.4e-16   58.5   0.0   1   2   4.5e-09     2e-05   23.8   0.0     3    79     4    82     2   144 0.79 Sucrose-6F-phosphate phosphohydrolase
S6PP                 PF05116.8    247 seq1709_BIOID50577   -            270   5.4e-16   58.5   0.0   2   2     8e-12   3.6e-08   32.8   0.0   144   214   175   244   155   268 0.80 Sucrose-6F-phosphate phosphohydrolase
Hydrolase            PF00702.21   204 seq1709_BIOID50577   -            270   9.2e-09   36.0   1.3   1   1     1e-11   4.6e-08   33.7   0.9     1   204     3   232     3   232 0.60 haloacid dehalogenase-like hydrolase
Homoserine_dh        PF00742.14   179 seq1710_BIOID50577   -            820   6.1e-52  175.7   0.0   1   1   5.9e-55   1.6e-51  174.3   0.0     1   179   614   811   614   811 0.98 Homoserine dehydrogenase
AA_kinase            PF00696.23   241 seq1710_BIOID50577   -            820   7.6e-45  153.2   0.5   1   1   4.4e-47   1.2e-43  149.3   0.1     3   241     2   284     1   284 0.81 Amino acid kinase family
NAD_binding_3        PF03447.11   117 seq1710_BIOID50577   -            820   3.4e-31  107.9   0.0   1   1   3.9e-34   1.1e-30  106.3   0.0     1   116   472   605   472   606 0.97 Homoserine dehydrogenase, NAD binding domain
ACT_7                PF13840.1     65 seq1710_BIOID50577   -            820   2.2e-20   71.7   1.5   1   2   1.3e-11   3.5e-08   32.7   0.0     5    63   314   374   312   376 0.91 Family description
ACT_7                PF13840.1     65 seq1710_BIOID50577   -            820   2.2e-20   71.7   1.5   2   2   4.9e-13   1.3e-09   37.2   0.3     3    62   393   454   391   457 0.93 Family description
ACT                  PF01842.20    66 seq1710_BIOID50577   -            820   4.2e-17   61.1   0.3   1   2   4.9e-10   1.4e-06   27.5   0.0     6    63   324   376   320   379 0.86 ACT domain
ACT                  PF01842.20    66 seq1710_BIOID50577   -            820   4.2e-17   61.1   0.3   2   2     8e-11   2.2e-07   30.1   0.4     2    53   401   447   400   457 0.79 ACT domain
SPOR                 PF05036.8     76 seq1711_BIOID50577   -            362   4.8e-17   61.7   2.1   1   1   1.7e-20   1.1e-16   60.5   1.5     1    75   287   359   287   360 0.92 Sporulation related domain
DPBB_1               PF03330.13    78 seq1711_BIOID50577   -            362   2.3e-15   56.2   0.0   1   1     7e-19   4.8e-15   55.2   0.0     2    76    79   166    78   167 0.86 Rare lipoprotein A (RlpA)-like double-psi beta-barrel
AP_endonuc_2         PF01261.19   211 seq1712_BIOID50577   -            444   5.5e-20   71.4   0.3   1   1   8.2e-23   1.1e-18   67.1   0.1    25   200   107   312    90   318 0.79 Xylose isomerase-like TIM barrel
PNP_UDP_1            PF01048.15   234 seq1714_BIOID50577   -            232   4.8e-50  169.5   2.1   1   1     4e-54   5.5e-50  169.4   1.4     1   233     2   226     2   227 0.94 Phosphorylase superfamily
SBP_bac_8            PF13416.1    281 seq1715_BIOID50577   -            395   3.3e-37  128.6   2.3   1   1   1.6e-40   4.4e-37  128.2   1.6     3   280    71   361    69   362 0.86 Bacterial extracellular solute-binding protein
SBP_bac_6            PF13343.1    242 seq1715_BIOID50577   -            395   1.2e-27   96.6   0.9   1   1   6.8e-31   1.9e-27   96.0   0.6     5   216   105   343    83   374 0.85 Bacterial extracellular solute-binding protein
SBP_bac_1            PF01547.20   314 seq1715_BIOID50577   -            395   6.8e-17   62.0   6.9   1   1   3.9e-20   1.1e-16   61.3   4.8    17   311    69   328    59   331 0.75 Bacterial extracellular solute-binding protein
SBP_bac_11           PF13531.1    231 seq1715_BIOID50577   -            395   1.3e-07   31.3   0.0   1   1   3.5e-10   9.5e-07   28.5   0.0    15   228    69   336    64   338 0.77 Bacterial extracellular solute-binding protein
Tyr_Deacylase        PF02580.11   145 seq1716_BIOID50577   -            145   6.3e-55  185.0   0.1   1   1   5.1e-59     7e-55  184.8   0.0     2   144     3   144     2   145 0.99 D-Tyr-tRNA(Tyr) deacylase
TOBE                 PF03459.12    64 seq1717_BIOID50577   -            262   2.3e-30  104.3   0.2   1   2   2.6e-19   1.8e-15   56.6   0.1     1    63   125   188   125   189 0.98 TOBE domain
TOBE                 PF03459.12    64 seq1717_BIOID50577   -            262   2.3e-30  104.3   0.2   2   2   7.7e-16   5.3e-12   45.5   0.0     3    64   199   258   197   258 0.97 TOBE domain
HTH_1                PF00126.22    60 seq1717_BIOID50577   -            262   6.9e-07   28.7   0.0   1   1   1.9e-10   1.3e-06   27.9   0.0     2    60    20    83    19    83 0.89 Bacterial regulatory helix-turn-helix protein, lysR family
Glyco_transf_9       PF01075.12   247 seq1718_BIOID50577   -            323   2.2e-84  282.4   0.1   1   1   2.1e-88   2.9e-84  282.0   0.1     1   232    75   302    75   314 0.97 Glycosyltransferase family 9 (heptosyltransferase)
Vsr                  PF03852.10    75 seq1719_BIOID50577   -            156   3.8e-33  112.8   0.1   1   1   4.4e-37     6e-33  112.1   0.1     2    73     3    74     2    76 0.98 DNA mismatch endonuclease Vsr
AIRS_C               PF02769.17   153 seq1720_BIOID50577   -            336   5.4e-24   84.8   1.7   1   1   1.3e-27   9.2e-24   84.0   1.2     2   149   166   313   165   315 0.95 AIR synthase related protein, C-terminal domain
AIRS                 PF00586.19    96 seq1720_BIOID50577   -            336   2.9e-13   49.7   3.0   1   1   5.2e-17   3.6e-13   49.4   0.1    10    96    44   132    35   132 0.90 AIR synthase related protein, N-terminal domain
TetR_N               PF00440.18    47 seq1721_BIOID50577   -            234   1.3e-13   50.2   2.0   1   1   1.5e-17   2.1e-13   49.5   0.1     1    46    34    80    34    81 0.95 Bacterial regulatory proteins, tetR family
Na_Ca_ex             PF01699.19   139 seq1722_BIOID50577   -            395   2.6e-08   33.4  11.9   1   1   1.9e-12   2.6e-08   33.4   8.3     3   138   263   392   261   393 0.78 Sodium/calcium exchanger protein
YiiD_Cterm           PF09500.5    144 seq1723_BIOID50577   -            329   6.7e-49  165.0   0.0   1   1   2.9e-52   9.9e-49  164.4   0.0     1   143   174   313   174   314 0.99 Putative thioesterase (yiiD_Cterm)
Acetyltransf_7       PF13508.1     79 seq1723_BIOID50577   -            329   4.5e-13   49.0   0.0   1   1   2.4e-16   8.3e-13   48.1   0.0     3    78    60   139    58   140 0.87 Acetyltransferase (GNAT) domain
Acetyltransf_1       PF00583.19    83 seq1723_BIOID50577   -            329   2.5e-12   46.5   0.0   1   1   2.1e-15   7.1e-12   45.0   0.0     2    82    66   138    65   139 0.96 Acetyltransferase (GNAT) family
Acetyltransf_10      PF13673.1    117 seq1723_BIOID50577   -            329   1.6e-08   34.5   0.0   1   1   7.8e-12   2.7e-08   33.8   0.0    38   117    55   138    16   138 0.81 Acetyltransferase (GNAT) domain
Lipoprotein_20       PF13942.1    180 seq1725_BIOID50577   -            237   6.8e-81  269.9   3.9   1   1   6.2e-85   8.4e-81  269.6   2.7     2   178    44   220    43   222 0.98 YfhG lipoprotein
BPD_transp_2         PF02653.11   267 seq1728_BIOID50577   -            330   4.7e-47  160.0  43.0   1   1   4.2e-51   5.8e-47  159.7  29.8     3   267    36   305    34   305 0.94 Branched-chain amino acid transport system / permease component
Peripla_BP_3         PF13377.1    160 seq1729_BIOID50577   -            332   5.2e-26   91.4   0.0   1   1   2.1e-28   5.7e-25   88.0   0.0     2   146   176   322   175   331 0.90 Periplasmic binding protein-like domain
Peripla_BP_1         PF00532.16   279 seq1729_BIOID50577   -            332   9.7e-24   83.9   0.1   1   1   6.9e-27   1.9e-23   82.9   0.1    13   266    77   320    70   330 0.88 Periplasmic binding proteins and sugar binding domain of LacI family
[truncated: 1,334,890 more chars]
