# Supplementary material for: A domain sequence approach to pangenomics: applications to Escherichia coli
Source: F1000Res. 2013 May 29;1:19. Originally published 2012 Oct 1. [Version 2] doi: 10.12688/f1000research.1-19.v2 (PMC3901455; doi:10.12688/f1000research.1-19.v2)
Supplement: The 347 text files show the results from scanning each of the fasta-files against the Pfam-A database [file f1000research-1-1101-s0002.tgz › Escherichia_coli_MS_124_1_BIOID50763.txt]

#                                                                            --- full sequence --- -------------- this domain -------------   hmm coord   ali coord   env coord
# target name        accession   tlen query name           accession   qlen   E-value  score  bias   #  of  c-Evalue  i-Evalue  score  bias  from    to  from    to  from    to  acc description of target
#------------------- ---------- ----- -------------------- ---------- ----- --------- ------ ----- --- --- --------- --------- ------ ----- ----- ----- ----- ----- ----- ----- ---- ---------------------
Big_1                PF02369.11   100 seq1_BIOID50763      -            255   1.8e-15   56.5  28.9   1   1   2.9e-17   3.9e-13   49.0  10.2     2    96    30   125    29   129 0.87 Bacterial Ig-like domain (group 1)
SBP_bac_8            PF13416.1    281 seq2_BIOID50763      -            257   3.8e-20   72.6   3.7   1   1   1.1e-23   5.2e-20   72.2   2.5    79   265     8   202     3   209 0.85 Bacterial extracellular solute-binding protein
SBP_bac_6            PF13343.1    242 seq2_BIOID50763      -            257     2e-15   56.6   2.6   1   1   6.7e-16   3.1e-12   46.2   0.1   107   216    91   201    56   226 0.85 Bacterial extracellular solute-binding protein
SBP_bac_1            PF01547.20   314 seq2_BIOID50763      -            257   6.9e-14   52.1   5.4   1   1   2.1e-17   9.7e-14   51.6   3.7    98   313     3   188     2   189 0.88 Bacterial extracellular solute-binding protein
Cytochrom_C_asm      PF01578.15   214 seq4_BIOID50763      -            592   4.9e-55  186.2  19.2   1   1   3.6e-59   4.9e-55  186.2  13.3     1   208    34   241    34   244 0.98 Cytochrome C assembly protein
Peptidase_S49        PF01343.13   154 seq6_BIOID50763      -            439   1.9e-46  157.5   0.6   1   1   5.1e-50   3.5e-46  156.6   0.4     2   151   149   297   148   300 0.96 Peptidase family S49
DUF1482              PF07358.6     57 seq8_BIOID50763      -             66   6.9e-28   95.9   0.2   1   1   5.7e-32   7.7e-28   95.7   0.1     1    57     7    65     7    65 0.98 Protein of unknown function (DUF1482)
HypD                 PF01924.11   356 seq10_BIOID50763     -            298  1.2e-122  409.0   0.0   1   1  9.7e-127  1.3e-122  408.8   0.0    65   355     2   293     1   294 0.99 Hydrogenase formation hypA family
Ldr_toxin            PF13940.1     35 seq14_BIOID50763     -             35   3.3e-25   87.4   1.7   1   1   2.6e-29   3.5e-25   87.3   1.2     1    35     1    35     1    35 1.00 Toxin Ldr, type I toxin-antitoxin system
PP-binding           PF00550.20    67 seq16_BIOID50763     -             83   3.2e-11   43.2   0.0   1   1   2.6e-15   3.5e-11   43.0   0.0     2    67    10    76     5    76 0.90 Phosphopantetheine attachment site
RHS_repeat           PF05593.9     38 seq17_BIOID50763     -           1062     4e-65  214.7 103.8   1   8   1.4e-12   9.4e-09   35.1   1.7     1    38    79   117    79   117 0.97 RHS Repeat
RHS_repeat           PF05593.9     38 seq17_BIOID50763     -           1062     4e-65  214.7 103.8   2   8   5.3e-11   3.6e-07   30.0   2.1     3    37   103   137   102   138 0.94 RHS Repeat
RHS_repeat           PF05593.9     38 seq17_BIOID50763     -           1062     4e-65  214.7 103.8   3   8   2.3e-10   1.6e-06   28.0   3.1     1    38   143   182   143   182 0.89 RHS Repeat
RHS_repeat           PF05593.9     38 seq17_BIOID50763     -           1062     4e-65  214.7 103.8   4   8   4.3e-08   0.00029   20.7   0.3     1    36   187   222   187   223 0.91 RHS Repeat
RHS_repeat           PF05593.9     38 seq17_BIOID50763     -           1062     4e-65  214.7 103.8   5   8   3.9e-12   2.7e-08   33.6   0.1     1    37   229   265   229   266 0.98 RHS Repeat
RHS_repeat           PF05593.9     38 seq17_BIOID50763     -           1062     4e-65  214.7 103.8   6   8   2.3e-11   1.6e-07   31.2   0.3     1    37   271   306   271   307 0.97 RHS Repeat
RHS_repeat           PF05593.9     38 seq17_BIOID50763     -           1062     4e-65  214.7 103.8   7   8   2.8e-08   0.00019   21.3   1.1     1    31   312   342   312   346 0.93 RHS Repeat
RHS_repeat           PF05593.9     38 seq17_BIOID50763     -           1062     4e-65  214.7 103.8   8   8   9.5e-09   6.5e-05   22.8   0.3     1    31   374   407   374   415 0.90 RHS Repeat
RHS                  PF03527.9     41 seq17_BIOID50763     -           1062   6.1e-21   73.7   4.6   1   1   3.3e-24   2.3e-20   71.9   0.6     1    41   798   838   798   838 0.97 RHS protein
Minor_tail_Z         PF06763.6    189 seq19_BIOID50763     -            192   8.9e-90  299.3   5.5   1   1   7.2e-94   9.9e-90  299.1   3.8     1   189     1   192     1   192 0.99 Prophage minor tail protein Z (GPZ)
LysR_substrate       PF03466.15   209 seq23_BIOID50763     -            315   9.6e-55  184.8   0.6   1   1   1.9e-58   1.3e-54  184.3   0.4     4   208    99   303    96   304 0.99 LysR substrate binding domain
HTH_1                PF00126.22    60 seq23_BIOID50763     -            315   8.8e-22   76.4   0.5   1   1   2.5e-25   1.7e-21   75.5   0.1     1    59    13    71    13    72 0.98 Bacterial regulatory helix-turn-helix protein, lysR family
DDE_Tnp_IS1          PF03400.8    131 seq26_BIOID50763     -             69   1.1e-35  122.5   0.8   1   1   8.5e-40   1.2e-35  122.3   0.5    63   131     1    69     1    69 0.99 IS1 transposase
TauE                 PF01925.14   240 seq27_BIOID50763     -            269   1.8e-40  138.8  27.2   1   1   1.6e-44   2.2e-40  138.4  18.9     1   240    18   253    18   253 0.95 Sulfite exporter TauE/SafE
rve                  PF00665.21   120 seq29_BIOID50763     -            290   5.4e-25   87.7   0.0   1   1   2.7e-28   9.3e-25   86.9   0.0     2   119   106   221   105   222 0.97 Integrase core domain
rve_3                PF13683.1     67 seq29_BIOID50763     -            290   1.6e-17   62.6   0.2   1   1   1.1e-20   3.7e-17   61.4   0.2     2    67   194   260   193   260 0.98 Integrase core domain
rve_2                PF13333.1     52 seq29_BIOID50763     -            290   1.8e-12   47.0   0.3   1   1   1.1e-15   3.6e-12   46.0   0.2     1    50   212   266   212   268 0.93 Integrase core domain
HTH_21               PF13276.1     60 seq29_BIOID50763     -            290   1.6e-09   37.4   5.4   1   1   1.3e-12   4.4e-09   36.1   3.8     3    59    27    82    23    83 0.89 HTH-like domain
DDE_Tnp_ISL3         PF01610.12   248 seq30_BIOID50763     -            389   4.9e-16   58.9   0.0   1   1   8.9e-20   1.2e-15   57.6   0.0     1   106    90   186    90   242 0.77 Transposase
Phage_integrase      PF00589.17   173 seq32_BIOID50763     -            413   3.4e-19   69.0   0.0   1   1     1e-22   6.9e-19   68.0   0.0    19   170   234   379   215   382 0.91 Phage integrase family
DUF4102              PF13356.1     89 seq32_BIOID50763     -            413   2.4e-19   68.8   0.1   1   1   2.3e-22   1.6e-18   66.2   0.0     1    85     7    95     7    99 0.90 Domain of unknown function (DUF4102)
tRNA-synt_2d         PF01409.15   247 seq33_BIOID50763     -             68   3.9e-30  104.7   0.2   1   1     3e-34   4.2e-30  104.6   0.1   184   247     3    67     1    67 0.97 tRNA synthetases class II core domain (F)
MtlR                 PF05068.7    170 seq35_BIOID50763     -            195   4.1e-76  254.0   0.0   1   1   3.5e-80   4.8e-76  253.8   0.0     5   169    26   188     2   189 0.96 Mannitol repressor
MR_MLE_N             PF02746.11   117 seq37_BIOID50763     -            382   3.7e-31  107.4   0.0   1   1   1.5e-34   6.9e-31  106.5   0.0    28   117    15   107     4   107 0.97 Mandelate racemase / muconate lactonizing enzyme, N-terminal domain
MR_MLE_C             PF13378.1    111 seq37_BIOID50763     -            382   1.8e-29  101.8   0.0   1   1   7.8e-33   3.6e-29  100.8   0.0     1   111   234   351   234   351 0.88 Enolase C-terminal domain-like
MR_MLE               PF01188.16    67 seq37_BIOID50763     -            382   3.8e-11   43.2   0.0   1   1   1.7e-14   7.7e-11   42.2   0.0     2    67   167   234   166   234 0.96 Mandelate racemase / muconate lactonizing enzyme, C-terminal domain
GGDEF                PF00990.16   161 seq40_BIOID50763     -            341   2.4e-41  140.8   0.2   1   1     7e-45   2.4e-41  140.8   0.1     2   160   175   330   174   331 0.93 GGDEF domain
GAF_3                PF13492.1    129 seq40_BIOID50763     -            341     2e-09   37.4   0.0   1   1     1e-12   3.5e-09   36.7   0.0     2   124    19   151    18   156 0.83 GAF domain
GAF_2                PF13185.1    148 seq40_BIOID50763     -            341   1.6e-07   31.8   0.0   1   1   1.1e-10   3.8e-07   30.6   0.0     1   148    16   155    16   155 0.75 GAF domain
GAF                  PF01590.21   154 seq40_BIOID50763     -            341   3.7e-05   23.8   0.0   1   1   2.1e-08   7.1e-05   22.8   0.0    85   153    97   153    18   154 0.76 GAF domain
EPSP_synthase        PF00275.15   419 seq41_BIOID50763     -            419  8.9e-129  429.4   0.9   1   1  7.5e-133    1e-128  429.2   0.6     1   419     6   406     6   406 0.97 EPSP synthase (3-phosphoshikimate 1-carboxyvinyltransferase)
DUF296               PF03479.10   120 seq43_BIOID50763     -            143   1.6e-26   92.1   0.2   1   1   1.3e-30   1.8e-26   91.9   0.1     2   119    13   125    12   126 0.95 Domain of unknown function (DUF296)
HTH_7                PF02796.10    45 seq44_BIOID50763     -             83   5.5e-12   45.2   0.6   1   1   1.9e-15   1.3e-11   44.0   0.1     1    44    39    79    39    80 0.97 Helix-turn-helix domain of resolvase
Resolvase            PF00239.16   141 seq44_BIOID50763     -             83   4.3e-07   29.7   0.8   1   1   9.7e-11   6.7e-07   29.1   0.6   105   139     1    35     1    37 0.96 Resolvase, N terminal domain
Asn_synthase         PF00733.16   255 seq45_BIOID50763     -            128   8.9e-05   21.9   0.0   1   1     9e-09   0.00012   21.5   0.0     9    39    87   116    81   127 0.82 Asparagine synthase
HTH_Tnp_1            PF01527.15    76 seq48_BIOID50763     -            136   4.5e-19   68.0   0.6   1   1   1.2e-22     8e-19   67.2   0.4     2    74    23   102    22   104 0.89 Transposase
HTH_28               PF13518.1     52 seq48_BIOID50763     -            136   2.1e-06   27.4   0.5   1   1   6.5e-10   4.4e-06   26.4   0.0     1    43    32    75    32    78 0.93 Helix-turn-helix domain
ABC2_membrane_3      PF12698.2    344 seq52_BIOID50763     -            368   2.4e-53  181.2  14.5   1   1   8.4e-57   2.9e-53  181.0  10.1     7   338    25   355    21   361 0.91 ABC-2 family transporter protein
ABC2_membrane        PF01061.19   209 seq52_BIOID50763     -            368   5.6e-36  123.5  16.2   1   1     3e-39     1e-35  122.6   7.6    52   207   164   331   120   333 0.87 ABC-2 type transporter
ABC2_membrane_2      PF12679.2    277 seq52_BIOID50763     -            368   2.2e-30  105.3   9.0   1   1   8.4e-34   2.9e-30  104.9   6.3     1   275     6   366     6   368 0.87 ABC-2 family transporter protein
ABC2_membrane_4      PF12730.2    232 seq52_BIOID50763     -            368   9.8e-20   70.5   7.7   1   1   3.8e-23   1.3e-19   70.2   5.3     2   224    11   352    10   358 0.79 ABC-2 family transporter protein
Beta-lactamase       PF00144.19   330 seq56_BIOID50763     -            248   7.4e-43  146.7   0.4   1   1   6.1e-47   8.4e-43  146.5   0.3   129   328     2   226     1   228 0.96 Beta-lactamase
Phage_min_tail       PF05939.8    109 seq57_BIOID50763     -            109   2.5e-40  136.6   0.0   1   1     2e-44   2.8e-40  136.5   0.0     1   108     1   108     1   109 0.99 Phage minor tail protein
Phage_integrase      PF00589.17   173 seq58_BIOID50763     -            384   6.1e-34  117.0   3.5   1   1   7.9e-38   1.1e-33  116.2   2.4     1   171   121   276   121   278 0.96 Phage integrase family
EamA                 PF00892.15   126 seq60_BIOID50763     -            301   1.1e-47  161.0  37.0   1   2   4.1e-25   2.8e-21   75.7  11.7     1   125    20   141    20   142 0.93 EamA-like transporter family
EamA                 PF00892.15   126 seq60_BIOID50763     -            301   1.1e-47  161.0  37.0   2   2   5.2e-30   3.5e-26   91.5   8.4     1   125   162   289   162   290 0.98 EamA-like transporter family
FadR_C               PF07840.7    164 seq61_BIOID50763     -            239   6.9e-73  243.5   0.0   1   1   1.9e-76   8.5e-73  243.2   0.0     1   163    72   234    72   235 0.99 FadR C-terminal domain
GntR                 PF00392.16    64 seq61_BIOID50763     -            239   2.3e-20   71.6   0.0   1   1     1e-23   4.7e-20   70.6   0.0     4    64    11    71     8    71 0.96 Bacterial regulatory proteins, gntR family
Resolvase            PF00239.16   141 seq66_BIOID50763     -            231   1.8e-45  154.1   0.0   1   1   1.9e-49   2.6e-45  153.6   0.0     2   141    47   180    46   180 0.98 Resolvase, N terminal domain
HTH_Tnp_1            PF01527.15    76 seq67_BIOID50763     -            126   2.5e-21   75.2   0.0   1   1   2.5e-25   3.5e-21   74.8   0.0     1    70    10    86    10    92 0.86 Transposase
Plug                 PF07715.10   108 seq68_BIOID50763     -            682   4.9e-29  100.7   2.2   1   1   8.4e-33   5.7e-29  100.4   0.6     2   108    44   153    43   153 0.97 TonB-dependent Receptor Plug Domain
TonB_dep_Rec         PF00593.19   276 seq68_BIOID50763     -            682   3.7e-27   95.8  13.0   1   1   5.4e-31   3.7e-27   95.8   9.0     1   275   418   680   418   681 0.86 TonB dependent receptor
Caudo_TAP            PF02413.12   130 seq71_BIOID50763     -            101   4.9e-19   68.6   0.1   1   1   4.7e-23   6.5e-19   68.2   0.1    70   120    27    77     5    79 0.90 Caudovirales tail fibre assembly protein
HTH_Tnp_IS1          PF12759.2     50 seq73_BIOID50763     -             75     5e-32  109.0   0.1   1   1   9.8e-36   6.7e-32  108.6   0.1     1    50    23    72    23    72 0.99 InsA C-terminal domain
Zn_Tnp_IS1           PF03811.8     36 seq73_BIOID50763     -             75   3.5e-09   35.8   2.2   1   1   1.2e-12   7.9e-09   34.7   1.5    18    36     2    20     1    20 0.96 InsA N-terminal domain
Phage_cap_E          PF03864.10   329 seq75_BIOID50763     -             98   4.2e-19   68.5   0.0   1   1   3.3e-23   4.5e-19   68.4   0.0   233   328     2    96     1    97 0.90 Phage major capsid protein E
DUF3279              PF11682.3    128 seq76_BIOID50763     -            133   3.2e-54  181.8   0.8   1   1   2.6e-58   3.6e-54  181.6   0.6     1   128     1   127     1   127 0.99 Protein of unknown function (DUF3279)
AAA_10               PF12846.2    328 seq77_BIOID50763     -            940   2.6e-44  151.6   0.0   1   1   3.6e-48     5e-44  150.7   0.0     8   327   428   824   422   824 0.94 AAA-like domain
PRD                  PF00874.15    90 seq78_BIOID50763     -            278   2.2e-46  155.8   1.2   1   2   2.2e-29   1.5e-25   88.9   0.0     2    90    78   164    77   164 0.97 PRD domain
PRD                  PF00874.15    90 seq78_BIOID50763     -            278   2.2e-46  155.8   1.2   2   2   4.9e-22   3.4e-18   65.4   0.4     1    89   181   273   181   274 0.96 PRD domain
CAT_RBD              PF03123.10    59 seq78_BIOID50763     -            278     8e-25   86.1   1.1   1   1   2.2e-28   1.5e-24   85.2   0.8     1    57     3    59     3    61 0.96 CAT RNA binding domain
B3_4                 PF03483.12   174 seq82_BIOID50763     -            795   3.3e-72  241.4   0.0   1   1   1.4e-75   4.9e-72  240.8   0.0     1   174   212   385   212   385 1.00 B3/4 domain
FDX-ACB              PF03147.9     94 seq82_BIOID50763     -            795   1.2e-28   98.9   0.0   1   1   6.5e-32   2.2e-28   98.1   0.0     1    94   701   794   701   794 0.99 Ferredoxin-fold anticodon binding domain
tRNA_bind            PF01588.15    95 seq82_BIOID50763     -            795   2.7e-27   94.3   0.3   1   1   2.1e-30   7.2e-27   92.9   0.0     1    95    45   146    45   146 0.95 Putative tRNA binding domain
B5                   PF03484.10    70 seq82_BIOID50763     -            795     1e-21   76.4   0.7   1   1   1.3e-24   4.6e-21   74.3   0.1     2    70   404   471   403   471 0.98 tRNA synthetase B5 domain
Aldo_ket_red         PF00248.16   283 seq85_BIOID50763     -            267   5.2e-57  192.7   0.6   1   1   4.8e-61   6.6e-57  192.3   0.4     2   281     6   250     5   251 0.95 Aldo/keto reductase family
DUF2514              PF10721.4    162 seq89_BIOID50763     -            147   7.9e-37  126.3  19.0   1   1   6.7e-41   9.2e-37  126.1  13.2    29   161     7   141     2   142 0.97 Protein of unknown function (DUF2514)
Sugar_tr             PF00083.19   451 seq92_BIOID50763     -            432   2.5e-39  135.0  36.5   1   2   1.3e-31   5.8e-28   97.5   6.3     3   194    24   221    22   223 0.90 Sugar (and other) transporter
Sugar_tr             PF00083.19   451 seq92_BIOID50763     -            432   2.5e-39  135.0  36.5   2   2   4.2e-16   1.9e-12   46.4  12.4   225   433   223   421   214   431 0.70 Sugar (and other) transporter
MFS_1                PF07690.11   354 seq92_BIOID50763     -            432   4.3e-31  107.8  59.6   1   1   1.3e-30   5.7e-27   94.2  23.6    31   347    62   382    28   390 0.77 Major Facilitator Superfamily
MFS_2                PF13347.1    427 seq92_BIOID50763     -            432     4e-07   28.6  23.0   1   1   8.7e-11     4e-07   28.6  16.0    53   335    75   357    39   368 0.72 MFS/sugar transport protein
HTH_Tnp_1            PF01527.15    76 seq94_BIOID50763     -            101   6.2e-08   32.3   4.3   1   1     6e-12   8.2e-08   31.9   3.0     2    76    12    81    11    84 0.92 Transposase
NadA                 PF02445.11   296 seq96_BIOID50763     -            347  1.6e-104  348.7   0.0   1   1  1.4e-108  1.9e-104  348.5   0.0     2   295    31   340    30   341 0.98 Quinolinate synthetase A protein
SBP_bac_9            PF01297.12   256 seq97_BIOID50763     -            304   2.3e-67  226.8   0.0   1   1   1.9e-71   2.6e-67  226.6   0.0     1   254    32   295    32   297 0.92 Periplasmic solute binding protein family
DDE_Tnp_IS1          PF03400.8    131 seq104_BIOID50763    -            125   4.5e-74  246.6   1.5   1   1   3.6e-78   4.9e-74  246.4   1.1     7   131     1   125     1   125 1.00 IS1 transposase
Peptidase_M20        PF01546.23   171 seq105_BIOID50763    -            408   2.5e-19   69.3   0.1   1   1   8.1e-23   3.7e-19   68.8   0.1    23   170   139   402    74   403 0.84 Peptidase family M20/M25/M40
M20_dimer            PF07687.9    109 seq105_BIOID50763    -            408   7.2e-12   44.8   0.1   1   1   3.5e-15   1.6e-11   43.7   0.0     2   105   206   302   205   308 0.89 Peptidase dimerisation domain
Peptidase_M42        PF05343.9    292 seq105_BIOID50763    -            408   2.8e-06   26.2   0.0   1   1   3.1e-08   0.00014   20.6   0.0   134   194   140   201   110   234 0.90 M42 glutamyl aminopeptidase
Phage_tail_L         PF05100.7    206 seq106_BIOID50763    -            232   1.6e-96  321.2   0.2   1   1  1.4e-100   1.9e-96  321.0   0.1     1   206    29   230    29   230 0.99 Phage minor tail protein L
DUF957               PF06117.6     65 seq107_BIOID50763    -             65   5.5e-35  118.6   0.8   1   1   4.4e-39     6e-35  118.5   0.6     1    65     1    65     1    65 0.99 Enterobacterial protein of unknown function (DUF957)
PfkB                 PF00294.19   301 seq113_BIOID50763    -            362     3e-60  203.7   0.1   1   1   8.3e-64   3.8e-60  203.4   0.0     2   293    58   344    57   352 0.94 pfkB family carbohydrate kinase
HTH_24               PF13412.1     48 seq113_BIOID50763    -            362   4.5e-09   35.4   1.6   1   1   1.9e-12   8.8e-09   34.5   1.1     1    48     1    48     1    48 0.97 Winged helix-turn-helix DNA-binding
Phage_tail_U         PF06141.6    133 seq114_BIOID50763    -            137   6.1e-68  226.8   0.2   1   1     5e-72   6.8e-68  226.6   0.2     1   133     5   137     5   137 0.99 Phage minor tail protein U
Beta-lactamase2      PF13354.1    197 seq116_BIOID50763    -            286   2.7e-39  134.5   0.0   1   1   7.2e-43   3.3e-39  134.2   0.0     1   196    49   257    49   259 0.92 Beta-lactamase enzyme family
Beta-lactamase       PF00144.19   330 seq116_BIOID50763    -            286   1.6e-30  106.2   0.0   1   1   6.5e-34     3e-30  105.2   0.0     4   328    34   278    31   280 0.87 Beta-lactamase
Peptidase_S11        PF00768.15   241 seq116_BIOID50763    -            286   1.6e-08   34.0   0.0   1   1   6.6e-12     3e-08   33.1   0.0    14   133    43   160    29   193 0.90 D-alanyl-D-alanine carboxypeptidase
Packaging_FI         PF14000.1    125 seq117_BIOID50763    -            132   3.4e-43  146.6   2.4   1   1   2.8e-47   3.8e-43  146.5   1.6     1   125     2   129     2   129 0.99 DNA packaging protein FI
YGGT                 PF02325.12    75 seq118_BIOID50763    -            188   1.3e-41  140.2  21.6   1   2   8.4e-26   1.1e-21   76.3   3.0     1    73     8    80     8    82 0.97 YGGT family
YGGT                 PF02325.12    75 seq118_BIOID50763    -            188   1.3e-41  140.2  21.6   2   2   8.2e-24   1.1e-19   69.9   6.5     3    73   101   170    88   172 0.93 YGGT family
DUF3816              PF12822.2    172 seq119_BIOID50763    -            192   6.3e-13   48.8  24.1   1   1   5.3e-17   7.2e-13   48.6  16.7     2   171    10   173     9   174 0.91 Protein of unknown function (DUF3816)
TnpB_IS66            PF05717.8    108 seq121_BIOID50763    -            115   2.6e-42  142.4   0.0   1   1   2.1e-46   2.9e-42  142.3   0.0     2   104     7   107     6   111 0.97 IS66 Orf2 like protein
DUF3279              PF11682.3    128 seq123_BIOID50763    -            144     3e-55  185.1   5.4   1   1   2.6e-59   3.5e-55  184.9   3.7     1   126     2   126     2   128 0.97 Protein of unknown function (DUF3279)
Redoxin              PF08534.5    146 seq124_BIOID50763    -            168   4.5e-29  100.7   0.1   1   1     8e-33   5.5e-29  100.4   0.1     1   146    20   163    20   163 0.96 Redoxin
AhpC-TSA             PF00578.16   124 seq124_BIOID50763    -            168   4.3e-16   58.5   0.0   1   1   7.6e-20   5.2e-16   58.3   0.0     2   122    22   145    21   147 0.95 AhpC/TSA family
BPD_transp_1         PF00528.17   185 seq126_BIOID50763    -            287   7.6e-18   64.5  15.3   1   1   5.5e-22   7.6e-18   64.5  10.6     1   184    83   283    83   284 0.84 Binding-protein-dependent transport system inner membrane component
rve                  PF00665.21   120 seq128_BIOID50763    -            288   8.9e-30  103.1   0.0   1   1   6.7e-33   1.8e-29  102.1   0.0     3   119   126   240   124   241 0.96 Integrase core domain
rve_2                PF13333.1     52 seq128_BIOID50763    -            288   1.3e-20   73.1   1.5   1   1   1.5e-22     4e-19   68.3   0.1     1    52   231   287   231   287 0.98 Integrase core domain
rve_3                PF13683.1     67 seq128_BIOID50763    -            288   1.9e-15   55.9   0.0   1   1   1.4e-18   3.8e-15   55.0   0.0     4    67   215   279   212   279 0.96 Integrase core domain
HTH_21               PF13276.1     60 seq128_BIOID50763    -            288     2e-10   40.4   0.1   1   1   3.2e-13   8.8e-10   38.3   0.0     4    59    47   101    44   102 0.90 HTH-like domain
DDE_Tnp_IS240        PF13610.1    140 seq128_BIOID50763    -            288   3.6e-10   39.8   0.0   1   1   2.3e-13   6.3e-10   39.0   0.0     2   129   130   260   129   272 0.88 DDE domain
ABC_tran             PF00005.22   118 seq130_BIOID50763    -            209   8.2e-23   80.9   0.0   1   1   7.9e-27   1.1e-22   80.5   0.0     1   117    44   162    44   163 0.88 ABC transporter
PfkB                 PF00294.19   301 seq132_BIOID50763    -            321   5.9e-50  169.9   0.0   1   1   5.2e-54   7.1e-50  169.7   0.0     4   294    19   305    16   311 0.90 pfkB family carbohydrate kinase
PTS_EIIA_2           PF00359.17   142 seq137_BIOID50763    -            147   3.8e-34  117.3   0.0   1   1   3.2e-38   4.3e-34  117.1   0.0     2   141     5   146     4   147 0.95 Phosphoenolpyruvate-dependent sugar phosphotransferase system, EIIA 2
Aconitase_C          PF00694.14   131 seq138_BIOID50763    -            201   8.6e-44  148.7   0.0   1   1   8.7e-48   1.2e-43  148.2   0.0     2   129     3   125     2   127 0.97 Aconitase C-terminal domain
AMP-binding          PF00501.23   418 seq140_BIOID50763    -            452   5.3e-20   71.0   1.3   1   2   7.4e-12     1e-07   30.5   0.0   140   300   134   286   110   313 0.87 AMP-binding enzyme
AMP-binding          PF00501.23   418 seq140_BIOID50763    -            452   5.3e-20   71.0   1.3   2   2   2.6e-10   3.6e-06   25.4   0.1   371   417   324   370   315   371 0.96 AMP-binding enzyme
Methyltransf_27      PF13708.1    194 seq141_BIOID50763    -            280   1.4e-76  256.2   0.1   1   1   1.3e-80   1.8e-76  255.9   0.1     2   194    86   278    85   278 0.99 Methyltransferase domain
AIRS_C               PF02769.17   153 seq146_BIOID50763    -            336   2.6e-23   82.6   1.9   1   1   6.2e-27   4.3e-23   81.9   1.3     2   149   166   313   165   315 0.95 AIR synthase related protein, C-terminal domain
AIRS                 PF00586.19    96 seq146_BIOID50763    -            336   3.6e-13   49.4   0.1   1   1   5.2e-17   3.6e-13   49.4   0.1    10    96    44   132    35   132 0.90 AIR synthase related protein, N-terminal domain
AICARFT_IMPCHas      PF01808.13   315 seq147_BIOID50763    -            529  1.1e-146  487.7   4.5   1   1  2.1e-150  1.4e-146  487.4   3.1     1   315   137   461   137   461 0.99 AICARFT/IMPCHase bienzyme
MGS                  PF02142.17    95 seq147_BIOID50763    -            529   5.8e-32  109.3   0.0   1   1   1.9e-35   1.3e-31  108.2   0.0     1    95    19   132    19   132 0.99 MGS-like domain
Acetyltransf_2       PF00797.12   240 seq148_BIOID50763    -            281   2.3e-82  276.0   0.3   1   1     2e-86   2.8e-82  275.8   0.2     1   237    21   256    21   259 0.97 N-acetyltransferase
DUF413               PF04219.7     94 seq149_BIOID50763    -            112   1.5e-38  130.2   0.1   1   1   1.4e-42   1.9e-38  129.9   0.1     1    90    10    99    10   102 0.97 Protein of unknown function, DUF
ProQ                 PF04352.8    115 seq150_BIOID50763    -            167   1.6e-25   88.8   0.6   1   1   1.6e-29   2.1e-25   88.4   0.4     2   110    57   165    56   167 0.96 ProQ/FINO family
PRK                  PF00485.13   194 seq156_BIOID50763    -            368   3.8e-13   49.3   0.0   1   1   5.3e-17   7.2e-13   48.4   0.0     1   148   142   296   142   306 0.87 Phosphoribulokinase / Uridine kinase family
DUF1233              PF06806.7     72 seq158_BIOID50763    -             83   2.3e-32  110.2   0.1   1   1     2e-36   2.7e-32  110.0   0.1     1    70     4    74     4    77 0.97 Putative excisionase (DUF1233)
Peptidase_S24        PF00717.18    70 seq159_BIOID50763    -            139   1.7e-13   49.8   0.0   1   1   1.8e-17   2.5e-13   49.3   0.0     2    68    56   120    55   122 0.91 Peptidase S24-like
Phage_attach         PF05354.6    117 seq162_BIOID50763    -            117     6e-63  209.4   0.1   1   1   9.7e-67   6.7e-63  209.3   0.1     1   117     1   117     1   117 1.00 Phage Head-Tail Attachment
Gifsy-2              PF13856.1     95 seq162_BIOID50763    -            117   1.5e-30  105.0   0.0   1   1   2.5e-34   1.7e-30  104.8   0.0     1    95     4   105     4   105 0.99 ATP-binding sugar transporter from pro-phage
DDE_Tnp_IS66         PF03050.9    271 seq163_BIOID50763    -            512  1.9e-101  338.7   0.0   1   1  5.5e-105  1.9e-101  338.7   0.0     1   271   175   462   175   462 0.98 Transposase IS66 family
DDE_Tnp_IS66_C       PF13817.1     39 seq163_BIOID50763    -            512   1.8e-19   69.3   0.0   1   1   1.3e-22   4.5e-19   68.0   0.0     1    39   468   506   468   506 0.98 IS66 C-terminal element
HTH_Tnp_IS66         PF13005.2     59 seq163_BIOID50763    -            512   3.2e-17   61.9   0.7   1   1   1.8e-20     6e-17   61.1   0.5     3    59   115   169   113   169 0.95 putative Helix-turn-helix domain of transposase IS66
LZ_Tnp_IS66          PF13007.2     78 seq163_BIOID50763    -            512   3.7e-13   49.8   3.2   1   1   1.1e-16   3.7e-13   49.8   2.2     1    77    38   110    38   111 0.82 Transposase C of IS166 homeodomain
Fer4_7               PF12838.2     52 seq168_BIOID50763    -            164   6.7e-15   55.1  26.9   1   2     8e-11   1.1e-07   32.0   7.4     1    50    36    81    36    83 0.94 4Fe-4S dicluster domain
Fer4_7               PF12838.2     52 seq168_BIOID50763    -            164   6.7e-15   55.1  26.9   2   2     6e-10   8.2e-07   29.1   5.7     3    52   108   155   101   155 0.91 4Fe-4S dicluster domain
Fer4_9               PF13187.1     55 seq168_BIOID50763    -            164   1.6e-14   53.7  24.7   1   2     2e-09   2.7e-06   27.4   7.6     2    52    37    81    36    83 0.92 4Fe-4S dicluster domain
Fer4_9               PF13187.1     55 seq168_BIOID50763    -            164   1.6e-14   53.7  24.7   2   2   5.8e-11     8e-08   32.3   4.0     4    55   109   156   108   156 0.86 4Fe-4S dicluster domain
Fer4                 PF00037.22    24 seq168_BIOID50763    -            164   3.4e-14   51.6  25.1   1   1     3e-10   4.1e-07   29.2   1.0     3    24   136   157   134   157 0.90 4Fe-4S binding domain
Fer4_10              PF13237.1     52 seq168_BIOID50763    -            164   9.7e-10   37.9  27.5   1   1   4.3e-09   5.9e-06   25.8   6.3     8    52    36    80    32    80 0.81 4Fe-4S dicluster domain
Fer4_4               PF12800.2     17 seq168_BIOID50763    -            164   7.4e-09   35.1  30.9   1   3   2.1e-05     0.028   14.6   0.9     4    15    37    48    31    54 0.91 4Fe-4S binding domain
Fer4_4               PF12800.2     17 seq168_BIOID50763    -            164   7.4e-09   35.1  30.9   2   3   0.00018      0.25   11.6   1.0     4    15   102   118   100   127 0.75 4Fe-4S binding domain
Fer4_4               PF12800.2     17 seq168_BIOID50763    -            164   7.4e-09   35.1  30.9   3   3   1.4e-06    0.0019   18.2   2.7     1    16   138   153   138   155 0.91 4Fe-4S binding domain
Fer4_6               PF12837.2     24 seq168_BIOID50763    -            164   7.6e-09   34.9  30.8   1   1   1.3e-08   1.8e-05   24.2   1.2     5    24   137   156   134   156 0.90 4Fe-4S binding domain
FCD                  PF07729.7    125 seq172_BIOID50763    -            230   1.6e-19   70.3   1.7   1   1   3.4e-23   1.6e-19   70.3   1.2     3   124   108   226   105   227 0.94 FCD domain
GntR                 PF00392.16    64 seq172_BIOID50763    -            230   2.2e-19   68.5   0.5   1   1   9.5e-23   4.3e-19   67.5   0.3     5    64    18    77    14    77 0.97 Bacterial regulatory proteins, gntR family
HTH_18               PF12833.2     81 seq173_BIOID50763    -            303   1.6e-17   63.2   0.1   1   1     1e-20   3.5e-17   62.1   0.0     1    81   202   281   202   281 0.97 Helix-turn-helix domain
AraC_binding         PF02311.14   136 seq173_BIOID50763    -            303   2.4e-12   46.6   0.0   1   1   1.1e-15   3.9e-12   45.9   0.0     8   135    27   157    23   158 0.90 AraC-like ligand binding domain
Cupin_2              PF07883.6     71 seq173_BIOID50763    -            303   2.3e-11   42.8   0.1   1   1   1.2e-14     4e-11   42.1   0.0     6    65    30    89    26    94 0.94 Cupin domain
HTH_AraC             PF00165.18    42 seq173_BIOID50763    -            303   2.6e-09   36.5   0.2   1   1   2.9e-08    0.0001   21.9   0.0    13    42   250   280   242   280 0.91 Bacterial regulatory helix-turn-helix proteins, AraC family
Tra_M                PF05261.6    127 seq174_BIOID50763    -            127     1e-59  200.0   1.9   1   1   8.3e-64   1.1e-59  199.8   1.3     1   127     1   127     1   127 1.00 TraM protein
DUF1398              PF07166.6    125 seq177_BIOID50763    -            177   3.9e-62  207.6   8.5   1   1   3.7e-66   5.1e-62  207.2   5.9     1   125    44   168    44   168 0.99 Protein of unknown function (DUF1398)
DUF167               PF02594.11    78 seq179_BIOID50763    -             96   6.3e-29   99.6   0.1   1   1   5.3e-33   7.2e-29   99.4   0.1     2    77     8    82     7    83 0.97 Uncharacterised ACR, YggU family COG1872
CSD                  PF00313.17    66 seq180_BIOID50763    -             70   9.7e-32  108.4   0.2   1   1   7.7e-36   1.1e-31  108.3   0.1     1    65     5    69     5    70 0.98 'Cold-shock' DNA-binding domain
DUF2810              PF10928.3     54 seq187_BIOID50763    -            120   3.1e-32  109.9   2.6   1   1   2.4e-36   3.3e-32  109.8   1.1     1    53    66   118    66   119 0.96 Protein of unknown function (DUF2810)
Sulf_transp          PF04143.9     43 seq189_BIOID50763    -            352   6.6e-18   64.3  36.8   1   2   1.5e-15     2e-11   43.5   8.5     1    41    74   114    74   116 0.96 Sulphur transport
Sulf_transp          PF04143.9     43 seq189_BIOID50763    -            352   6.6e-18   64.3  36.8   2   2   1.1e-12   1.5e-08   34.3  11.4     2    43   283   325   282   325 0.97 Sulphur transport
DUF3596              PF12167.3     88 seq190_BIOID50763    -            431   4.4e-30  102.9   0.0   1   1   1.2e-33   8.4e-30  102.0   0.0     1    87     9    94     9    95 0.98 Domain of unknown function (DUF3596)
Phage_integrase      PF00589.17   173 seq190_BIOID50763    -            431     1e-19   70.7   0.1   1   1   3.3e-23   2.3e-19   69.6   0.0     3   167   205   398   204   403 0.88 Phage integrase family
Prok-JAB             PF14464.1    105 seq191_BIOID50763    -            247   5.3e-19   67.6   0.1   1   1   1.3e-22   8.7e-19   66.9   0.1     3    96     3    98     1   109 0.93 Prokaryotic homologs of the JAB domain
NLPC_P60             PF00877.14   105 seq191_BIOID50763    -            247   4.7e-13   48.7   0.0   1   1   9.9e-17   6.8e-13   48.2   0.0     1   104   111   223   111   224 0.92 NlpC/P60 family
PTS_IIB              PF02302.12    90 seq192_BIOID50763    -             95   4.7e-12   46.0   1.1   1   1   3.8e-16   5.2e-12   45.9   0.7     1    86     2    83     2    87 0.83 PTS system, Lactose/Cellobiose specific IIB subunit
PTS_EIIA_1           PF00358.15   133 seq193_BIOID50763    -            625   9.3e-53  177.2   0.4   1   1   3.4e-56   1.5e-52  176.5   0.3     4   132   477   605   474   606 0.98 phosphoenolpyruvate-dependent sugar phosphotransferase system, EIIA 1
PTS_EIIC             PF02378.13   321 seq193_BIOID50763    -            625   1.5e-28   99.4  29.0   1   1   3.3e-32   1.5e-28   99.4  20.1     2   319   106   388   105   391 0.82 Phosphotransferase system, EIIC
PTS_EIIB             PF00367.15    35 seq193_BIOID50763    -            625   4.2e-16   57.7   0.1   1   1   1.6e-19   7.5e-16   56.9   0.0     1    34     5    38     5    39 0.97 phosphotransferase system, EIIB
HDPD                 PF02924.9    118 seq195_BIOID50763    -            112   2.2e-15   56.3   1.2   1   1   1.9e-19   2.6e-15   56.1   0.9    19   114    22   108     4   111 0.84 Bacteriophage lambda head decoration protein D
TOBE_2               PF08402.5     75 seq199_BIOID50763    -            137   2.9e-17   62.3   0.0   1   1   2.9e-21   3.9e-17   61.8   0.0     2    73    57   131    56   133 0.92 TOBE domain
Phage_AlpA           PF05930.7     51 seq201_BIOID50763    -             85     1e-16   60.2   0.2   1   1   1.2e-20   1.7e-16   59.5   0.1     1    51    19    69    19    69 0.99 Prophage CP4-57 regulatory protein (AlpA)
ABC_tran             PF00005.22   118 seq202_BIOID50763    -            275   3.8e-19   69.0   0.0   1   1   8.4e-23   5.7e-19   68.5   0.0     1   117    47   170    47   171 0.86 ABC transporter
AAA_21               PF13304.1    303 seq202_BIOID50763    -            275   1.1e-15   58.3   0.0   1   1   1.8e-11   1.2e-07   31.8   0.0   232   298   138   201   108   203 0.85 AAA domain
MFS_1                PF07690.11   354 seq203_BIOID50763    -            445   2.9e-65  220.2  73.4   1   2   6.4e-60   4.4e-56  190.0  25.0     1   354    36   404    36   404 0.87 Major Facilitator Superfamily
MFS_1                PF07690.11   354 seq203_BIOID50763    -            445   2.9e-65  220.2  73.4   2   2   1.4e-15   9.9e-12   44.1  20.4     2   172   261   437   260   444 0.88 Major Facilitator Superfamily
Sugar_tr             PF00083.19   451 seq203_BIOID50763    -            445   2.1e-10   39.6  28.6   1   1   4.8e-14   3.3e-10   39.0  19.9    43   430    59   431    26   442 0.75 Sugar (and other) transporter
LysR_substrate       PF03466.15   209 seq206_BIOID50763    -            293   5.5e-54  182.3   1.2   1   1   1.2e-57   8.5e-54  181.7   0.8     3   204    86   286    84   289 0.99 LysR substrate binding domain
HTH_1                PF00126.22    60 seq206_BIOID50763    -            293   1.3e-15   56.7   1.1   1   1   1.8e-19   1.3e-15   56.7   0.7     1    60     5    64     5    64 0.98 Bacterial regulatory helix-turn-helix protein, lysR family
Minor_tail_Z         PF06763.6    189 seq207_BIOID50763    -            192   1.4e-91  305.1  15.3   1   1   1.2e-95   1.6e-91  305.0  10.6     1   189     3   192     3   192 1.00 Prophage minor tail protein Z (GPZ)
IMS                  PF00817.15   148 seq208_BIOID50763    -            422   6.4e-39  133.0   0.0   1   1     6e-42   2.1e-38  131.3   0.0     1   147     5   150     5   151 0.96 impB/mucB/samB family
DUF4113              PF13438.1     75 seq208_BIOID50763    -            422   7.7e-29   99.3   0.1   1   1   1.2e-31     4e-28   97.0   0.0     1    75   347   421   347   421 0.98 Domain of unknown function (DUF4113)
IMS_C                PF11799.3    137 seq208_BIOID50763    -            422     1e-09   38.8   0.0   1   1     6e-13     2e-09   37.8   0.0     3   122   214   333   212   344 0.89 impB/mucB/samB family C-terminal
ABC_tran             PF00005.22   118 seq211_BIOID50763    -            584   1.6e-17   63.8   0.0   1   1   5.5e-21   3.8e-17   62.6   0.0     1   118   389   513   389   513 0.92 ABC transporter
DUF3296              PF11726.3    180 seq214_BIOID50763    -            189     5e-56  188.9   0.0   1   1   4.1e-60   5.6e-56  188.8   0.0     1   180    11   188    11   188 0.98 Protein of unknown function (DUF3296)
HTS                  PF04204.11   298 seq215_BIOID50763    -            309  2.3e-131  436.7   0.0   1   1  1.9e-135  2.6e-131  436.6   0.0     1   298     2   299     2   299 1.00 Homoserine O-succinyltransferase
YfcL                 PF08891.6     85 seq216_BIOID50763    -             92     2e-34  117.3   0.3   1   1   1.6e-38   2.2e-34  117.1   0.2     1    85     2    88     2    88 0.98 YfcL protein
DUF2629              PF10945.3     44 seq218_BIOID50763    -             62   3.3e-27   93.4   1.3   1   1     3e-31   4.2e-27   93.1   0.9     2    44    18    60    17    60 0.98 Protein of unknown function (DUF2629)
Ham1p_like           PF01725.11   189 seq219_BIOID50763    -            197   1.3e-64  216.9   0.0   1   1   1.1e-68   1.5e-64  216.7   0.0     1   188     4   193     4   194 0.97 Ham1 family
NMN_transporter      PF04973.7    182 seq222_BIOID50763    -            239   1.6e-46  157.9  27.1   1   1   1.3e-48   1.8e-44  151.2  18.8     1   180    23   227    23   229 0.94 Nicotinamide mononucleotide transporter
DeoC                 PF01791.4    236 seq223_BIOID50763    -            374   6.6e-67  225.1   0.0   1   1   5.8e-71   7.9e-67  224.8   0.0     2   236    93   350    92   350 0.98 DeoC/LacD family aldolase
EIIC-GAT             PF03611.9    415 seq228_BIOID50763    -            418  1.1e-144  482.1  43.0   1   1  9.5e-149  1.3e-144  481.9  29.8     2   415     9   406     8   406 0.99 PTS system sugar-specific permease component
NapD                 PF03927.8     79 seq229_BIOID50763    -             87   7.2e-28   96.1   1.6   1   1   5.8e-32     8e-28   95.9   1.1     2    79     4    82     3    82 0.97 NapD protein
G_glu_transpept      PF01019.16   510 seq232_BIOID50763    -             55   1.8e-07   29.9   0.0   1   1   1.4e-11   1.9e-07   29.8   0.0   423   463     2    39     1    48 0.93 Gamma-glutamyltranspeptidase
Phage_AlpA           PF05930.7     51 seq234_BIOID50763    -             84   0.00016   21.2   0.0   1   1   1.7e-08   0.00023   20.6   0.0     3    31    12    40    10    45 0.94 Prophage CP4-57 regulatory protein (AlpA)
UspB                 PF10625.4    107 seq236_BIOID50763    -            111   2.6e-52  174.9   0.8   1   1   2.2e-56     3e-52  174.7   0.6     1   107     1   107     1   107 0.99 Universal stress protein B (UspB)
Phage_cap_E          PF03864.10   329 seq237_BIOID50763    -            350   2.3e-63  213.9   0.2   1   1   1.9e-67   2.6e-63  213.8   0.1     1   328    13   348    13   349 0.93 Phage major capsid protein E
RHS                  PF03527.9     41 seq240_BIOID50763    -            477   2.1e-20   72.1   0.6   1   1   7.5e-24   5.1e-20   70.8   0.4     1    41   221   261   221   261 0.98 RHS protein
RHS_repeat           PF05593.9     38 seq240_BIOID50763    -            477   5.5e-11   42.2  18.6   1   1   4.5e-13     3e-09   36.6   3.1     1    37    17    62    17    63 0.92 RHS Repeat
Bro-N                PF02498.12    87 seq242_BIOID50763    -            192   3.1e-21   75.3   0.0   1   1   4.5e-25   6.1e-21   74.3   0.0     1    87    34   124    34   124 0.89 BRO family, N-terminal domain
YhjQ                 PF06564.7    244 seq243_BIOID50763    -            250  7.4e-127  421.6   4.8   1   1  2.6e-130    9e-127  421.3   3.3     1   241     1   241     1   244 0.99 YhjQ protein
AAA_31               PF13614.1    157 seq243_BIOID50763    -            250     4e-08   33.2   0.0   1   1   5.5e-11   1.9e-07   31.0   0.0     2   149     3   148     2   152 0.74 AAA domain
CbiA                 PF01656.18   195 seq243_BIOID50763    -            250   1.9e-07   30.5   0.0   1   1   7.1e-11   2.4e-07   30.2   0.0     5   161     8   176     4   207 0.66 CobQ/CobB/MinD/ParA nucleotide binding domain
ArsA_ATPase          PF02374.10   305 seq243_BIOID50763    -            250   6.6e-06   25.2   0.0   1   1   3.3e-09   1.1e-05   24.5   0.0     9    54    10    55     2    61 0.93 Anion-transporting ATPase
Redoxin              PF08534.5    146 seq250_BIOID50763    -            185   1.6e-25   89.2   0.0   1   1   5.9e-29     2e-25   88.9   0.0     3   137    42   165    40   173 0.93 Redoxin
AhpC-TSA             PF00578.16   124 seq250_BIOID50763    -            185   8.1e-16   57.7   0.0   1   1   2.9e-19     1e-15   57.4   0.0     1   124    41   158    41   158 0.89 AhpC/TSA family
Thioredoxin_2        PF13098.1    112 seq250_BIOID50763    -            185   2.9e-10   40.2   0.0   1   1   1.2e-13   4.1e-10   39.7   0.0     4   106    67   166    64   172 0.85 Thioredoxin-like domain
Thioredoxin_8        PF13905.1     96 seq250_BIOID50763    -            185   6.7e-07   29.2   0.0   1   1   3.3e-10   1.1e-06   28.5   0.0     1    95    68   154    68   155 0.86 Thioredoxin-like
AA_kinase            PF00696.23   241 seq252_BIOID50763    -            443   5.6e-27   94.7   0.5   1   1   1.7e-30   7.7e-27   94.2   0.4     1   240    26   268    26   269 0.93 Amino acid kinase family
Acetyltransf_1       PF00583.19    83 seq252_BIOID50763    -            443   7.9e-09   35.3   0.0   1   1     6e-12   2.7e-08   33.5   0.0     3    83   342   414   340   414 0.92 Acetyltransferase (GNAT) family
BPD_transp_1         PF00528.17   185 seq253_BIOID50763    -            313   1.4e-16   60.4  19.2   1   1   9.9e-21   1.4e-16   60.4  13.3     2   179   106   307   105   310 0.89 Binding-protein-dependent transport system inner membrane component
DUF3987              PF13148.1    375 seq256_BIOID50763    -            505    7e-109  363.7   0.0   1   1    6e-113  8.2e-109  363.4   0.0     2   374    40   407    39   408 0.98 Protein of unknown function (DUF3987)
Aminotran_3          PF00202.16   339 seq258_BIOID50763    -            426   8.4e-75  251.6   0.0   1   1   7.3e-79     1e-74  251.3   0.0     1   338    35   360    35   361 0.92 Aminotransferase class-III
HycA_repressor       PF11046.3    149 seq261_BIOID50763    -            153   2.1e-90  300.2   1.0   1   1   1.7e-94   2.3e-90  300.1   0.7     1   148     1   148     1   149 0.99 Transcriptional repressor of hyc and hyp operons
Exo_endo_phos        PF03372.18   251 seq262_BIOID50763    -            253     1e-25   90.9   0.7   1   1     9e-30   1.2e-25   90.7   0.5     2   251    14   244    13   244 0.78 Endonuclease/Exonuclease/phosphatase family
Molybdopterin        PF00384.17   432 seq264_BIOID50763    -            828   5.9e-92  308.5   0.1   1   1   1.6e-95   7.1e-92  308.2   0.1     1   431    96   567    96   568 0.95 Molybdopterin oxidoreductase
Molydop_binding      PF01568.16   109 seq264_BIOID50763    -            828   4.6e-24   84.2   0.0   1   1   2.1e-27   9.6e-24   83.1   0.0     1   109   714   822   714   822 0.94 Molydopterin dinucleotide binding domain
Molybdop_Fe4S4       PF04879.11    55 seq264_BIOID50763    -            828   1.8e-17   62.8   2.0   1   1   8.4e-21   3.8e-17   61.7   0.8     2    54    40    92    39    93 0.96 Molybdopterin oxidoreductase Fe4S4 domain
MFS_1                PF07690.11   354 seq266_BIOID50763    -            475   7.5e-52  176.1  55.0   1   1   6.9e-51   4.7e-47  160.3  32.6     2   353    17   406    16   407 0.90 Major Facilitator Superfamily
MFS_3                PF05977.8    524 seq266_BIOID50763    -            475     1e-06   27.0  27.2   1   1   2.3e-08   0.00016   19.8   8.2    30   176    31   172     9   192 0.83 Transmembrane secretion effector
HTH_18               PF12833.2     81 seq268_BIOID50763    -            273   1.9e-16   59.8   0.0   1   1   8.9e-20     3e-16   59.1   0.0     2    79   181   256   180   258 0.95 Helix-turn-helix domain
AraC_binding         PF02311.14   136 seq268_BIOID50763    -            273   2.8e-05   23.7   0.1   1   1   1.5e-08   5.3e-05   22.8   0.1     5    77    22    94    19   152 0.80 AraC-like ligand binding domain
DUF1019              PF06254.6     89 seq269_BIOID50763    -            141   2.6e-23   81.8   0.2   1   1   2.7e-27   3.7e-23   81.3   0.1     1    88    46   120    46   121 0.95 Protein of unknown function (DUF1019)
MFS_1                PF07690.11   354 seq271_BIOID50763    -            424   4.7e-47  160.3  47.0   1   2   6.1e-36   1.7e-32  112.4  13.1     3   227    37   250    35   257 0.82 Major Facilitator Superfamily
MFS_1                PF07690.11   354 seq271_BIOID50763    -            424   4.7e-47  160.3  47.0   2   2     2e-17   5.4e-14   51.5  17.8     3   167   240   407   238   415 0.81 Major Facilitator Superfamily
MFS_2                PF13347.1    427 seq271_BIOID50763    -            424   1.2e-15   56.7  16.9   1   1   1.1e-13   3.1e-10   38.9   1.9   220   377    26   180    22   185 0.90 MFS/sugar transport protein
Sugar_tr             PF00083.19   451 seq271_BIOID50763    -            424   4.6e-11   41.8   7.4   1   1   1.7e-14   4.6e-11   41.8   5.1    44   194    66   209    46   225 0.79 Sugar (and other) transporter
ABC_tran             PF00005.22   118 seq277_BIOID50763    -            225   3.9e-15   56.1   0.0   1   1   3.7e-19   5.1e-15   55.7   0.0     1   117    42   170    42   171 0.87 ABC transporter
Ldr_toxin            PF13940.1     35 seq278_BIOID50763    -             35   3.3e-25   87.4   1.7   1   1   2.6e-29   3.5e-25   87.3   1.2     1    35     1    35     1    35 1.00 Toxin Ldr, type I toxin-antitoxin system
Phage_tail_U         PF06141.6    133 seq280_BIOID50763    -            131   1.1e-62  209.7   0.4   1   1   9.2e-67   1.3e-62  209.6   0.3     1   133     1   131     1   131 0.99 Phage minor tail protein U
Sigma54_activat      PF00158.21   168 seq281_BIOID50763    -            469   4.3e-32  110.8   0.1   1   1   2.4e-35   8.3e-32  109.8   0.1     1    89   381   469   381   469 0.99 Sigma-54 interaction domain
GAF_3                PF13492.1    129 seq281_BIOID50763    -            469   1.6e-17   63.7   0.0   1   1   1.9e-15   6.4e-12   45.5   0.0     1   129   202   346   202   346 0.85 GAF domain
GAF                  PF01590.21   154 seq281_BIOID50763    -            469   1.5e-16   60.7   0.0   1   1   4.3e-15   1.5e-11   44.5   0.0     1   154   202   344   202   344 0.91 GAF domain
GAF_2                PF13185.1    148 seq281_BIOID50763    -            469   1.1e-13   51.8   0.0   1   1   1.5e-12   5.2e-09   36.6   0.0     3   148   202   345   194   345 0.77 GAF domain
Lambda_Bor           PF06291.6     97 seq283_BIOID50763    -             97   5.2e-62  205.6   3.8   1   1   4.2e-66   5.7e-62  205.5   2.7     1    97     1    97     1    97 0.99 Bor protein
rve                  PF00665.21   120 seq284_BIOID50763    -            246   4.4e-23   81.5   0.0   1   1   1.4e-26   6.3e-23   81.0   0.0     3   119    68   188    66   189 0.97 Integrase core domain
rve_3                PF13683.1     67 seq284_BIOID50763    -            246   3.7e-17   61.4   0.1   1   1   2.9e-20   1.3e-16   59.7   0.0     2    67   161   226   160   226 0.97 Integrase core domain
HTH_21               PF13276.1     60 seq284_BIOID50763    -            246   9.1e-16   57.5   2.9   1   1   6.7e-18     3e-14   52.6   0.7    18    57     8    51     5    54 0.84 HTH-like domain
Exc                  PF07825.6     77 seq291_BIOID50763    -             89   3.6e-05   23.3   0.0   1   1   3.3e-09   4.5e-05   23.0   0.0     3    54     7    58     5    68 0.91 Excisionase-like protein
DDE_Tnp_IS240        PF13610.1    140 seq293_BIOID50763    -            238   1.1e-50  171.1   0.0   1   1   3.3e-54   1.5e-50  170.6   0.0     4   139    79   216    77   217 0.99 DDE domain
rve                  PF00665.21   120 seq293_BIOID50763    -            238   4.5e-11   42.7   0.1   1   1   1.9e-13   8.5e-10   38.6   0.0     9   119    79   186    74   187 0.89 Integrase core domain
DDE_Tnp_IS66         PF03050.9    271 seq293_BIOID50763    -            238   3.3e-10   39.5   0.3   1   1   9.3e-14   4.2e-10   39.1   0.2     5   132    14   148    10   178 0.87 Transposase IS66 family
Radical_SAM          PF04055.16   166 seq294_BIOID50763    -            378   1.4e-16   61.0   0.0   1   1   3.3e-20   2.3e-16   60.3   0.0     2   158    11   175    10   180 0.75 Radical SAM superfamily
HemN_C               PF06969.11    66 seq294_BIOID50763    -            378   2.1e-09   37.2   0.0   1   1   6.8e-13   4.7e-09   36.0   0.0     4    66   305   366   302   366 0.92 HemN C-terminal domain
GnsAB                PF08178.6     54 seq295_BIOID50763    -             57   1.1e-31  108.1   6.6   1   1   8.8e-36   1.2e-31  107.9   4.6     1    54     1    54     1    54 1.00 GnsA/GnsB family
DUF3251              PF11622.3    165 seq298_BIOID50763    -            227     4e-07   29.4   3.5   1   1   1.7e-10   2.3e-06   27.0   2.4    12   152    50   203    36   215 0.67 Protein of unknown function (DUF3251)
ABC-3                PF00950.12   258 seq302_BIOID50763    -            285   2.3e-81  272.7  25.9   1   1   3.8e-85   2.6e-81  272.5  18.0     1   257     9   264     9   265 0.99 ABC 3 transport family
FecCD                PF01032.13   311 seq302_BIOID50763    -            285   1.1e-09   37.4  27.8   1   1   2.5e-13   1.7e-09   36.8  18.6   102   287    64   244    20   265 0.81 FecCD transport family
Phage_integ_N        PF09003.5     81 seq311_BIOID50763    -            372   5.4e-30  102.8   0.7   1   1   1.5e-33     1e-29  101.9   0.5     1    78     1    77     1    81 0.97 Bacteriophage lambda integrase, N-terminal domain
Phage_integrase      PF00589.17   173 seq311_BIOID50763    -            372   4.6e-15   55.5   0.1   1   1   3.2e-18   2.2e-14   53.3   0.0     2   170   194   363   193   366 0.85 Phage integrase family
CcmH                 PF03918.9    148 seq313_BIOID50763    -            350   7.4e-53  177.4   0.1   1   1   1.1e-55   3.9e-52  175.0   0.0     2   132     4   132     1   146 0.90 Cytochrome C biogenesis protein
Transposase_31       PF04754.7    205 seq314_BIOID50763    -            306   1.9e-84  282.0   1.3   1   1     2e-88   2.8e-84  281.4   0.9     1   204     8   210     8   211 0.98 Putative transposase, YhgA-like
DUF3279              PF11682.3    128 seq316_BIOID50763    -            133     3e-56  188.3   1.3   1   1   2.5e-60   3.4e-56  188.1   0.9     1   128     1   127     1   127 0.99 Protein of unknown function (DUF3279)
SirA                 PF01206.12    70 seq320_BIOID50763    -             75   5.3e-19   67.4   0.0   1   1   4.2e-23   5.8e-19   67.3   0.0     1    70     4    74     4    74 0.97 SirA-like protein
Exo_endo_phos        PF03372.18   251 seq323_BIOID50763    -            259   5.8e-12   45.9   0.4   1   1   7.6e-16     1e-11   45.1   0.3     2   251    41   245    40   245 0.65 Endonuclease/Exonuclease/phosphatase family
LysR_substrate       PF03466.15   209 seq325_BIOID50763    -            299   1.1e-35  122.5   0.0   1   1   2.3e-39   1.5e-35  122.0   0.0     2   205    90   294    89   298 0.95 LysR substrate binding domain
HTH_1                PF00126.22    60 seq325_BIOID50763    -            299   7.1e-21   73.5   2.8   1   1   1.9e-24   1.3e-20   72.7   1.9     2    60     7    65     6    65 0.97 Bacterial regulatory helix-turn-helix protein, lysR family
Big_2                PF02368.13    79 seq326_BIOID50763    -            256   9.2e-13   47.7  10.3   1   1   6.7e-17   9.2e-13   47.7   7.1     2    76   171   248   170   251 0.94 Bacterial Ig-like domain (group 2)
Fer4_11              PF13247.1     99 seq332_BIOID50763    -            203     2e-14   53.1  15.1   1   1   4.3e-14   5.9e-11   42.0   2.8     5    60    46    99    42   104 0.92 4Fe-4S dicluster domain
Fer4_9               PF13187.1     55 seq332_BIOID50763    -            203   1.2e-13   50.9  17.8   1   2   1.1e-09   1.5e-06   28.2   5.3     2    55    12    68    11    68 0.85 4Fe-4S dicluster domain
Fer4_9               PF13187.1     55 seq332_BIOID50763    -            203   1.2e-13   50.9  17.8   2   2     1e-09   1.4e-06   28.3   1.7     2    54    82   163    81   164 0.96 4Fe-4S dicluster domain
Fer4                 PF00037.22    24 seq332_BIOID50763    -            203   8.7e-12   44.0  36.1   1   1   3.9e-10   5.4e-07   28.8   0.9     2    24    76    98    75    98 0.93 4Fe-4S binding domain
Glyco_tranf_2_3      PF13641.1    230 seq334_BIOID50763    -            872   1.7e-32  113.0   0.0   1   1   1.3e-35   2.5e-32  112.4   0.0     1   230   273   500   273   500 0.87 Glycosyltransferase like family 2
Glycos_transf_2      PF00535.21   169 seq334_BIOID50763    -            872   3.9e-30  104.6   0.0   1   1   3.2e-33   6.2e-30  103.9   0.0     1   169   276   447   276   447 0.98 Glycosyl transferase family 2
Glyco_trans_2_3      PF13632.1    192 seq334_BIOID50763    -            872   4.7e-19   68.7   1.1   1   1   2.4e-22   4.7e-19   68.7   0.7     2   187   356   555   355   570 0.70 Glycosyl transferase family group 2
Cellulose_synt       PF03552.9    722 seq334_BIOID50763    -            872   1.1e-16   60.3   6.6   1   1   3.3e-16   6.5e-13   47.7   1.8   414   651   445   662   434   684 0.76 Cellulose synthase
PilZ                 PF07238.9    102 seq334_BIOID50763    -            872   4.9e-15   55.2   0.1   1   1   4.6e-18     9e-15   54.4   0.0     1   101   694   790   694   791 0.95 PilZ domain
Glyco_transf_21      PF13506.1    174 seq334_BIOID50763    -            872   1.2e-13   50.6   0.0   1   1   1.1e-16   2.1e-13   49.8   0.0    12   174   334   499   325   499 0.87 Glycosyl transferase family 21
Glyco_tranf_2_2      PF10111.4    281 seq334_BIOID50763    -            872   2.5e-06   26.6   0.0   1   1   1.9e-09   3.7e-06   26.1   0.0    32   185   303   448   277   474 0.84 Glycosyltransferase like family 2
Trehalase            PF01204.13   512 seq336_BIOID50763    -            549  1.2e-161  538.6   0.1   1   1  1.1e-165  1.5e-161  538.3   0.1     1   511    70   546    70   547 0.96 Trehalase
TraF_2               PF13729.1    273 seq337_BIOID50763    -            400   4.3e-96  320.7  13.1   1   1  4.1e-100   5.6e-96  320.4   9.1     1   273    49   318    49   318 1.00 F plasmid transfer operon, TraF, protein
Maf                  PF02545.9    195 seq341_BIOID50763    -            207   1.2e-64  216.9   0.0   1   1   1.1e-68   1.5e-64  216.6   0.0     2   189    16   201    15   205 0.98 Maf-like protein
AA_permease          PF00324.16   479 seq342_BIOID50763    -            489  1.3e-142  475.4  42.8   1   1  2.1e-146  1.4e-142  475.2  29.7     1   475    21   476    21   480 0.99 Amino acid permease
AA_permease_2        PF13520.1    426 seq342_BIOID50763    -            489   7.8e-42  143.1  51.7   1   1   2.3e-45   1.6e-41  142.1  35.7     4   404    20   435    17   467 0.79 Amino acid permease
MFS_1                PF07690.11   354 seq343_BIOID50763    -            394   5.4e-36  123.9  47.6   1   1   7.9e-38   1.1e-33  116.3  20.5     2   353    20   357    19   358 0.89 Major Facilitator Superfamily
GARS_A               PF01071.14   194 seq344_BIOID50763    -            429   6.6e-87  289.9   0.1   1   1   4.7e-90   9.1e-87  289.5   0.1     1   194   103   296   103   296 0.99 Phosphoribosylglycinamide synthetase, ATP-grasp (A) domain
GARS_N               PF02844.10   100 seq344_BIOID50763    -            429     4e-38  129.7   0.1   1   1   3.9e-41   7.7e-38  128.8   0.1     1   100     1   102     1   102 0.95 Phosphoribosylglycinamide synthetase, N domain
GARS_C               PF02843.11    93 seq344_BIOID50763    -            429     4e-30  103.7   0.1   1   1   1.3e-32   2.5e-29  101.1   0.0     1    92   330   423   330   424 0.94 Phosphoribosylglycinamide synthetase, C domain
ATP-grasp_4          PF13535.1    184 seq344_BIOID50763    -            429   6.4e-15   55.2   0.0   1   1   6.9e-18   1.4e-14   54.2   0.0     5   180   105   292   103   293 0.78 ATP-grasp domain
ATP-grasp_3          PF02655.9    161 seq344_BIOID50763    -            429   1.6e-07   31.2   0.0   1   1   1.3e-10   2.6e-07   30.5   0.0     3   158   104   291   103   294 0.77 ATP-grasp domain
CPSase_L_D2          PF02786.12   211 seq344_BIOID50763    -            429   8.5e-06   25.0   0.0   1   1   9.8e-09   1.9e-05   23.9   0.0     6   179   109   290   104   294 0.69 Carbamoyl-phosphate synthase L chain, ATP binding domain
ATP-grasp            PF02222.17   172 seq344_BIOID50763    -            429   8.3e-05   21.8   0.0   1   1   6.7e-08   0.00013   21.2   0.0     2    83   113   200   112   223 0.84 ATP-grasp domain
TraY                 PF05509.6     49 seq346_BIOID50763    -            131   4.4e-38  128.7   0.1   1   2   1.9e-18   2.6e-14   52.5   0.0     2    45    15    58    14    62 0.92 TraY domain
TraY                 PF05509.6     49 seq346_BIOID50763    -            131   4.4e-38  128.7   0.1   2   2   2.7e-25   3.6e-21   74.5   0.0     1    48    70   117    70   118 0.97 TraY domain
Xan_ur_permease      PF00860.15   389 seq347_BIOID50763    -            470   1.4e-44  152.0  48.4   1   1   1.3e-48   1.7e-44  151.7  33.6     3   387    58   431    56   433 0.93 Permease family
LigT_PEase           PF02834.11    87 seq349_BIOID50763    -            176   2.5e-23   81.7   0.5   1   2   1.9e-16   1.3e-12   47.3   0.1     1    87    11    89    11    89 0.92 LigT like Phosphoesterase
LigT_PEase           PF02834.11    87 seq349_BIOID50763    -            176   2.5e-23   81.7   0.5   2   2   1.5e-11     1e-07   31.6   0.0     4    85    92   164    90   166 0.72 LigT like Phosphoesterase
2_5_RNA_ligase2      PF13563.1    153 seq349_BIOID50763    -            176     8e-11   41.7   0.1   1   1   1.3e-14     9e-11   41.5   0.0     2   121    14   135    13   165 0.87 2'-5' RNA ligase superfamily
ABC_tran             PF00005.22   118 seq350_BIOID50763    -            236   7.3e-14   52.0   0.1   1   1   1.4e-17   9.6e-14   51.6   0.1     1   117    54   175    54   176 0.89 ABC transporter
Glycos_transf_2      PF00535.21   169 seq351_BIOID50763    -            558   1.1e-19   70.6   0.0   1   1   1.3e-23   1.8e-19   69.9   0.0     1   124     8   131     8   161 0.93 Glycosyl transferase family 2
PLDc_2               PF13091.1    126 seq353_BIOID50763    -            413   3.4e-35  120.4   0.0   1   2   3.9e-15   2.6e-11   43.2   0.0     3   112    26   154    24   165 0.78 PLD-like domain
PLDc_2               PF13091.1    126 seq353_BIOID50763    -            413   3.4e-35  120.4   0.0   2   2     5e-25   3.4e-21   75.1   0.0     2   120   213   334   212   339 0.87 PLD-like domain
PLDc                 PF00614.17    28 seq353_BIOID50763    -            413   2.3e-11   42.9   0.2   1   1   7.6e-12   5.2e-08   32.3   0.0     3    24   110   131   108   135 0.91 Phospholipase D Active site motif
DUF1281              PF06924.6    134 seq355_BIOID50763    -            318   9.3e-62  206.2   0.0   1   1   9.6e-66   1.3e-61  205.7   0.0     1   134    19   152    19   152 0.99 Protein of unknown function (DUF1281)
Malate_synthase      PF01274.17   523 seq356_BIOID50763    -            539  3.6e-214  711.5   0.0   1   1    3e-218    4e-214  711.3   0.0     3   522    19   538    17   539 0.99 Malate synthase
TetR_N               PF00440.18    47 seq359_BIOID50763    -            234   1.3e-13   50.2   2.0   1   1   1.5e-17   2.1e-13   49.5   0.1     1    46    34    80    34    81 0.95 Bacterial regulatory proteins, tetR family
DUF3279              PF11682.3    128 seq360_BIOID50763    -            172   3.5e-57  191.3   5.8   1   1   3.3e-61   4.6e-57  190.9   4.0     1   125     2   125     2   128 0.98 Protein of unknown function (DUF3279)
HD                   PF01966.17   122 seq361_BIOID50763    -            443   1.1e-09   38.2   0.0   1   1   5.6e-13   3.8e-09   36.4   0.0     1    55     4    75     4   118 0.87 HD domain
BPD_transp_1         PF00528.17   185 seq364_BIOID50763    -            264     1e-12   47.8  13.9   1   1   7.5e-17     1e-12   47.8   9.6     2   166    80   246    79   258 0.77 Binding-protein-dependent transport system inner membrane component
Bac_DNA_binding      PF00216.16    90 seq368_BIOID50763    -             99   6.2e-30  102.9   0.0   1   1   5.1e-34   6.9e-30  102.8   0.0     1    89     3    91     3    92 0.98 Bacterial DNA-binding protein
Lambda_Bor           PF06291.6     97 seq370_BIOID50763    -            102   3.9e-62  206.0   2.8   1   1   3.2e-66   4.4e-62  205.8   2.0     1    97     6   102     6   102 1.00 Bor protein
Cupin_6              PF12852.2    186 seq373_BIOID50763    -            284     7e-26   90.8   0.7   1   1   4.7e-29   2.1e-25   89.2   0.5     1   186     2   162     2   162 0.93 Cupin
HTH_18               PF12833.2     81 seq373_BIOID50763    -            284   1.5e-20   72.9   0.2   1   1   2.3e-23     1e-19   70.2   0.1     1    81   199   278   199   278 0.97 Helix-turn-helix domain
HTH_AraC             PF00165.18    42 seq373_BIOID50763    -            284   2.5e-15   55.5   0.0   1   2   1.1e-08   4.9e-05   22.9   0.0     7    41   192   226   188   227 0.94 Bacterial regulatory helix-turn-helix proteins, AraC family
HTH_AraC             PF00165.18    42 seq373_BIOID50763    -            284   2.5e-15   55.5   0.0   2   2   4.5e-11   2.1e-07   30.4   0.0    13    41   247   276   238   277 0.92 Bacterial regulatory helix-turn-helix proteins, AraC family
Smr                  PF01713.16    83 seq375_BIOID50763    -            183     2e-17   63.0   0.3   1   1   2.8e-21   3.8e-17   62.1   0.2     1    82    98   172    98   173 0.98 Smr domain
HIM                  PF05662.9     21 seq376_BIOID50763    -           1616   8.5e-85  275.1 100.7   1   8   1.7e-09   4.8e-06   25.9   0.2     1    21   382   405   382   405 0.99 Haemagglutinin
HIM                  PF05662.9     21 seq376_BIOID50763    -           1616   8.5e-85  275.1 100.7   2   8   7.3e-11     2e-07   30.3   1.2     2    21   570   592   569   592 0.97 Haemagglutinin
HIM                  PF05662.9     21 seq376_BIOID50763    -           1616   8.5e-85  275.1 100.7   3   8   3.5e-11   9.5e-08   31.3   0.9     2    21   655   677   654   677 0.97 Haemagglutinin
HIM                  PF05662.9     21 seq376_BIOID50763    -           1616   8.5e-85  275.1 100.7   4   8   3.1e-11   8.4e-08   31.5   0.7     3    21  1028  1049  1026  1049 0.97 Haemagglutinin
HIM                  PF05662.9     21 seq376_BIOID50763    -           1616   8.5e-85  275.1 100.7   5   8   1.3e-09   3.5e-06   26.4   0.0     1    21  1183  1203  1183  1203 0.98 Haemagglutinin
HIM                  PF05662.9     21 seq376_BIOID50763    -           1616   8.5e-85  275.1 100.7   6   8   3.6e-12   9.8e-09   34.4   1.9     1    21  1319  1339  1319  1339 0.98 Haemagglutinin
HIM                  PF05662.9     21 seq376_BIOID50763    -           1616   8.5e-85  275.1 100.7   7   8   1.9e-13   5.1e-10   38.5   1.8     1    21  1440  1460  1440  1460 0.98 Haemagglutinin
HIM                  PF05662.9     21 seq376_BIOID50763    -           1616   8.5e-85  275.1 100.7   8   8   6.1e-10   1.7e-06   27.4   1.5     1    21  1493  1513  1493  1513 0.96 Haemagglutinin
Hep_Hag              PF05658.9     28 seq376_BIOID50763    -           1616     1e-68  224.5 187.7   1  14   1.1e-07   0.00031   20.7   0.0     1    27   130   156   130   157 0.94 Hep_Hag
Hep_Hag              PF05658.9     28 seq376_BIOID50763    -           1616     1e-68  224.5 187.7   2  14   5.9e-09   1.6e-05   24.7   1.5     1    26   158   183   158   185 0.94 Hep_Hag
Hep_Hag              PF05658.9     28 seq376_BIOID50763    -           1616     1e-68  224.5 187.7   3  14   1.1e-08     3e-05   23.9   1.5     1    27   200   226   200   227 0.95 Hep_Hag
Hep_Hag              PF05658.9     28 seq376_BIOID50763    -           1616     1e-68  224.5 187.7   4  14   3.5e-09   9.5e-06   25.5   0.2     1    27   214   240   214   241 0.95 Hep_Hag
Hep_Hag              PF05658.9     28 seq376_BIOID50763    -           1616     1e-68  224.5 187.7   5  14   7.5e-09   2.1e-05   24.4   2.5     1    26   228   253   228   255 0.96 Hep_Hag
Hep_Hag              PF05658.9     28 seq376_BIOID50763    -           1616     1e-68  224.5 187.7   6  14   6.4e-09   1.7e-05   24.6   2.1     3    27   257   281   256   282 0.94 Hep_Hag
Hep_Hag              PF05658.9     28 seq376_BIOID50763    -           1616     1e-68  224.5 187.7   7  14   6.2e-10   1.7e-06   27.8   0.5     1    28   269   296   269   296 0.97 Hep_Hag
Hep_Hag              PF05658.9     28 seq376_BIOID50763    -           1616     1e-68  224.5 187.7   8  14   1.3e-09   3.6e-06   26.8   2.2     1    28   297   324   297   324 0.95 Hep_Hag
Hep_Hag              PF05658.9     28 seq376_BIOID50763    -           1616     1e-68  224.5 187.7   9  14   4.2e-09   1.1e-05   25.2   2.4     3    27   327   351   325   352 0.94 Hep_Hag
Hep_Hag              PF05658.9     28 seq376_BIOID50763    -           1616     1e-68  224.5 187.7  10  14   2.2e-08     6e-05   22.9   2.5     1    27   353   379   353   380 0.96 Hep_Hag
Hep_Hag              PF05658.9     28 seq376_BIOID50763    -           1616     1e-68  224.5 187.7  11  14   3.4e-10   9.3e-07   28.6   3.9     1    27  1099  1125  1099  1126 0.95 Hep_Hag
Hep_Hag              PF05658.9     28 seq376_BIOID50763    -           1616     1e-68  224.5 187.7  12  14   1.3e-07   0.00034   20.5   4.4     1    28  1259  1286  1259  1286 0.96 Hep_Hag
Hep_Hag              PF05658.9     28 seq376_BIOID50763    -           1616     1e-68  224.5 187.7  13  14   2.9e-10   7.9e-07   28.9   4.4     1    28  1397  1424  1397  1424 0.96 Hep_Hag
Hep_Hag              PF05658.9     28 seq376_BIOID50763    -           1616     1e-68  224.5 187.7  14  14   1.2e-07   0.00033   20.6   2.5     1    27  1411  1437  1411  1438 0.93 Hep_Hag
YadA                 PF03895.10    78 seq376_BIOID50763    -           1616   7.5e-24   83.4  10.1   1   1   2.7e-27   7.5e-24   83.4   7.0     2    78  1539  1616  1538  1616 0.98 YadA-like C-terminal region
ESPR                 PF13018.1     24 seq376_BIOID50763    -           1616   1.7e-09   36.7   1.3   1   1   3.8e-12     1e-08   34.3   0.2     1    24     1    24     1    24 0.98 Extended Signal Peptide of Type V secretion system
DAO                  PF01266.19   358 seq379_BIOID50763    -            432   5.6e-74  249.0   0.5   1   1   4.8e-77   6.5e-74  248.8   0.3     2   358     3   397     2   397 0.95 FAD dependent oxidoreductase
Pyr_redox_2          PF07992.9    200 seq379_BIOID50763    -            432   7.5e-09   35.6   0.3   1   1   3.9e-08   5.3e-05   23.0   0.2     1    36     2    37     2    65 0.92 Pyridine nucleotide-disulphide oxidoreductase
Pyr_redox            PF00070.22    80 seq379_BIOID50763    -            432   3.2e-08   33.7   0.2   1   1     7e-09   9.6e-06   25.7   0.2     1    33     2    34     2    47 0.91 Pyridine nucleotide-disulphide oxidoreductase
NAD_binding_8        PF13450.1     68 seq379_BIOID50763    -            432   8.6e-07   28.7   0.1   1   1   5.6e-09   7.6e-06   25.7   0.0     1    34     5    38     5    69 0.85 NAD(P)-binding Rossmann-like domain
ApbA                 PF02558.11   151 seq379_BIOID50763    -            432   2.3e-05   23.7   0.2   1   1   3.8e-08   5.3e-05   22.6   0.1     1    33     3    34     3    48 0.87 Ketopantoate reductase PanE/ApbA
AlaDh_PNT_C          PF01262.16   168 seq379_BIOID50763    -            432   0.00013   21.5   0.1   1   1   1.7e-07   0.00023   20.6   0.1    22    59     2    39     1    52 0.85 Alanine dehydrogenase/PNT, C-terminal domain
DUF2554              PF10829.3     76 seq380_BIOID50763    -             76   5.7e-52  173.6   0.6   1   1   4.6e-56   6.3e-52  173.5   0.4     1    76     1    76     1    76 0.99 Protein of unknown function (DUF2554)
Antitoxin-MazE       PF04014.13    47 seq381_BIOID50763    -             75   4.5e-06   26.1   0.2   1   1     5e-10   6.8e-06   25.5   0.2     3    42     8    51     6    55 0.82 Antidote-toxin recognition MazE
TraA                 PF05513.6    119 seq382_BIOID50763    -            121   1.9e-59  198.9  11.7   1   1   1.5e-63   2.1e-59  198.7   8.1     1   119     1   120     1   120 0.98 TraA
F_bP_aldolase        PF01116.15   287 seq384_BIOID50763    -            285   3.3e-93  311.8   1.1   1   1   2.8e-97   3.8e-93  311.6   0.8     2   287     5   285     4   285 0.95 Fructose-bisphosphate aldolase class-II
SgrR_N               PF12793.2    115 seq386_BIOID50763    -            551   1.3e-38  131.3   4.6   1   1     2e-42   1.3e-38  131.3   3.2     1   115     5   118     5   118 0.98 Sugar transport-related sRNA regulator N-term
SBP_bac_5            PF00496.17   374 seq386_BIOID50763    -            551     1e-29  103.4   0.0   1   1   2.6e-32   1.8e-28   99.3   0.0     1   343   163   446   163   475 0.85 Bacterial extracellular solute-binding proteins, family 5 Middle
Oxidored_q1          PF00361.15   270 seq388_BIOID50763    -            608   1.5e-36  125.9  17.0   1   1   1.1e-40   1.5e-36  125.9  11.8     1   267   124   395   124   398 0.93 NADH-Ubiquinone/plastoquinone (complex I), various chains
Abi                  PF02517.11    92 seq389_BIOID50763    -            228   3.2e-16   59.1   5.4   1   1   2.4e-20   3.2e-16   59.1   3.7     4    92   122   214   118   214 0.92 CAAX protease self-immunity
Peptidase_A24        PF01478.13   106 seq391_BIOID50763    -            218   7.8e-10   38.7   8.9   1   1   5.7e-14   7.8e-10   38.7   6.2     2    98    79   175    78   182 0.87 Type IV leader peptidase family
ABC-3                PF00950.12   258 seq393_BIOID50763    -            285   6.5e-76  254.9  35.0   1   1   1.1e-79   7.5e-76  254.7  24.2     1   257    10   265    10   266 0.99 ABC 3 transport family
FecCD                PF01032.13   311 seq393_BIOID50763    -            285   7.8e-07   28.0  30.3   1   1   1.1e-10   7.8e-07   28.0  21.0    80   306    38   261    28   269 0.81 FecCD transport family
SfsA                 PF03749.8    216 seq395_BIOID50763    -            234   4.7e-83  277.7   0.0   1   1   3.9e-87   5.3e-83  277.6   0.0     1   213    13   228    13   231 0.98 Sugar fermentation stimulation protein
FecCD                PF01032.13   311 seq401_BIOID50763    -            326     4e-85  285.2  36.1   1   1   7.3e-89     5e-85  284.9  25.0     1   311    22   323    22   323 0.97 FecCD transport family
ABC-3                PF00950.12   258 seq401_BIOID50763    -            326   0.00013   21.1   8.7   1   1   4.1e-08   0.00028   20.1   6.0    51   199   116   261    91   321 0.84 ABC 3 transport family
Phage_lambd_GpG      PF06894.6    127 seq402_BIOID50763    -            140   2.8e-55  185.2   1.3   1   1   2.3e-59   3.2e-55  185.0   0.9     1   126     1   125     1   126 0.98 Bacteriophage lambda minor tail protein (GpG)
PIN                  PF01850.16   121 seq404_BIOID50763    -            132   4.9e-16   59.0   0.0   1   1     4e-20   5.5e-16   58.8   0.0     2   120     5   125     4   126 0.93 PIN domain
Glyco_hydro_1        PF00232.13   455 seq405_BIOID50763    -            464  1.1e-152  508.3   0.3   1   1  1.8e-156  1.2e-152  508.1   0.2     3   454     2   459     1   460 0.95 Glycosyl hydrolase family 1
Ribosomal_L21p       PF00829.16    96 seq406_BIOID50763    -            111   8.7e-38  128.2   2.3   1   1   7.2e-42   9.8e-38  128.0   1.6     1    96     9   104     9   104 0.99 Ribosomal prokaryotic L21 protein
SBP_bac_6            PF13343.1    242 seq407_BIOID50763    -            423   2.6e-37  128.3   0.0   1   1   1.1e-40   3.7e-37  127.8   0.0     3   238    86   330    85   334 0.90 Bacterial extracellular solute-binding protein
SBP_bac_11           PF13531.1    231 seq407_BIOID50763    -            423     5e-19   68.7   0.2   1   1   1.5e-22     5e-19   68.7   0.2    16   228    52   291    38   293 0.81 Bacterial extracellular solute-binding protein
SBP_bac_8            PF13416.1    281 seq407_BIOID50763    -            423   2.9e-09   36.9   0.0   1   1   1.3e-12   4.5e-09   36.3   0.0    53   272   101   307    71   316 0.73 Bacterial extracellular solute-binding protein
SBP_bac_1            PF01547.20   314 seq407_BIOID50763    -            423   1.6e-05   24.7   0.0   1   1   1.6e-08   5.6e-05   22.8   0.0   282   313   253   285    82   286 0.85 Bacterial extracellular solute-binding protein
Methyltransf_11      PF08241.7     95 seq408_BIOID50763    -            256   4.9e-25   87.7   0.0   1   1   8.7e-28   8.5e-25   86.9   0.0     1    95    49   145    49   145 0.97 Methyltransferase domain
Methyltransf_31      PF13847.1    152 seq408_BIOID50763    -            256   3.7e-21   75.1   0.0   1   1   5.1e-24     5e-21   74.7   0.0     4   112    45   149    43   235 0.85 Methyltransferase domain
Methyltransf_23      PF13489.1    162 seq408_BIOID50763    -            256   9.9e-20   70.7   0.0   1   1   1.4e-22   1.4e-19   70.2   0.0     7   159    31   191    26   194 0.82 Methyltransferase domain
Ubie_methyltran      PF01209.13   233 seq408_BIOID50763    -            256   1.5e-18   66.7   0.0   1   1     2e-21   1.9e-18   66.3   0.0    40   158    37   152     3   163 0.87 ubiE/COQ5 methyltransferase family
Methyltransf_18      PF12847.2    112 seq408_BIOID50763    -            256   3.6e-17   62.8   0.1   1   1   7.8e-20   7.6e-17   61.7   0.0     1   109    44   145    44   148 0.91 Methyltransferase domain
Methyltransf_12      PF08242.7     99 seq408_BIOID50763    -            256   3.1e-14   53.1   0.0   1   1   5.3e-17   5.2e-14   52.4   0.0     1    99    49   143    49   143 0.93 Methyltransferase domain
Methyltransf_25      PF13649.1    101 seq408_BIOID50763    -            256     2e-13   50.4   0.4   1   1   4.9e-16   4.8e-13   49.2   0.0     1   101    48   141    48   141 0.92 Methyltransferase domain
Methyltransf_26      PF13659.1    117 seq408_BIOID50763    -            256   2.4e-11   43.5   1.2   1   1   4.8e-14   4.7e-11   42.6   0.3     2   113    46   145    45   147 0.92 Methyltransferase domain
MTS                  PF05175.9    170 seq408_BIOID50763    -            256   2.1e-09   36.9   0.0   1   1   3.8e-12   3.7e-09   36.0   0.0    25   141    38   147    32   175 0.80 Methyltransferase small domain
Methyltransf_8       PF05148.10   219 seq408_BIOID50763    -            256   6.6e-08   32.3   0.0   1   1   4.9e-10   4.8e-07   29.5   0.0    74   164    46   153     7   179 0.72 Hypothetical methyltransferase
Methyltransf_29      PF03141.11   506 seq408_BIOID50763    -            256   9.9e-08   30.6   0.1   1   1   1.3e-10   1.2e-07   30.3   0.1   119   217    46   145    10   170 0.79 Putative S-adenosyl-L-methionine-dependent methyltransferase
TehB                 PF03848.9    192 seq408_BIOID50763    -            256   1.6e-05   24.0   0.0   1   1   3.5e-08   3.4e-05   22.9   0.0    32   131    46   145    18   156 0.78 Tellurite resistance protein TehB
PrmA                 PF06325.8    295 seq408_BIOID50763    -            256   7.2e-05   21.9   0.0   1   1     1e-07   9.8e-05   21.4   0.0   161   263    44   151    29   188 0.71 Ribosomal protein L11 methyltransferase (PrmA)
PfkB                 PF00294.19   301 seq411_BIOID50763    -            149     1e-23   83.8   0.1   1   1   8.4e-28   1.2e-23   83.6   0.0     3   123     2   126     1   143 0.93 pfkB family carbohydrate kinase
HMA                  PF00403.21    62 seq412_BIOID50763    -            103   1.8e-16   59.9   0.6   1   1   1.7e-20   2.3e-16   59.6   0.4     1    61    37    97    37    98 0.97 Heavy-metal-associated domain
DUF3296              PF11726.3    180 seq424_BIOID50763    -            109   1.5e-12   47.3   0.3   1   1   1.3e-16   1.8e-12   47.1   0.2     2    60    13    79    12    90 0.87 Protein of unknown function (DUF3296)
DDE_Tnp_ISL3         PF01610.12   248 seq426_BIOID50763    -            102   4.3e-05   23.0   4.2   1   1   3.8e-09   5.2e-05   22.8   2.9    95   185     9    95     2   100 0.83 Transposase
HisG                 PF01634.13   163 seq427_BIOID50763    -            299   8.2e-55  184.7   0.0   1   1   1.7e-58   1.2e-54  184.1   0.0     1   163    53   221    53   221 0.94 ATP phosphoribosyltransferase
HisG_C               PF08029.6     75 seq427_BIOID50763    -            299   5.6e-28   96.5   0.1   1   1   2.2e-31   1.5e-27   95.2   0.0     1    75   222   297   222   297 0.98 HisG, C-terminal domain
TraL                 PF07178.6     95 seq428_BIOID50763    -            103   4.3e-37  125.9   0.2   1   1   3.5e-41   4.8e-37  125.7   0.2     1    95     9   103     9   103 0.99 TraL protein
DUF1422              PF07226.6    118 seq434_BIOID50763    -            119   1.1e-54  183.0   1.2   1   1   9.1e-59   1.2e-54  182.9   0.9     3   116     2   115     1   117 0.97 Protein of unknown function (DUF1422)
TPP_enzyme_N         PF02776.13   172 seq435_BIOID50763    -            548   1.6e-58  196.8   4.4   1   1   3.8e-62   1.7e-58  196.7   0.2     1   169     1   167     1   170 0.98 Thiamine pyrophosphate enzyme, N-terminal TPP binding domain
TPP_enzyme_C         PF02775.16   153 seq435_BIOID50763    -            548   6.8e-52  174.9   0.4   1   1   5.3e-54   2.4e-50  169.9   0.0     1   153   374   522   374   522 0.98 Thiamine pyrophosphate enzyme, C-terminal TPP binding domain
TPP_enzyme_M         PF00205.17   137 seq435_BIOID50763    -            548     2e-41  140.8   0.1   1   1   1.1e-44   4.9e-41  139.5   0.1     1   137   186   321   186   321 0.98 Thiamine pyrophosphate enzyme, central domain
Sigma54_activat      PF00158.21   168 seq441_BIOID50763    -            208   2.7e-23   82.1   0.1   1   1   5.6e-27   3.8e-23   81.6   0.1   105   168     1    64     1    64 0.99 Sigma-54 interaction domain
HTH_8                PF02954.14    42 seq441_BIOID50763    -            208   2.1e-05   23.8   0.7   1   1   3.1e-09   2.1e-05   23.8   0.5     6    42   161   200   158   200 0.90 Bacterial regulatory protein, Fis family
Resolvase            PF00239.16   141 seq443_BIOID50763    -            186   1.2e-42  145.0   0.6   1   1   1.7e-46   1.2e-42  145.0   0.4     2   141     6   139     5   139 0.95 Resolvase, N terminal domain
HTH_7                PF02796.10    45 seq443_BIOID50763    -            186   3.9e-13   48.9   0.1   1   1   1.3e-16   8.6e-13   47.8   0.1     1    44   141   184   141   185 0.98 Helix-turn-helix domain of resolvase
DUF977               PF06163.6    127 seq446_BIOID50763    -            141   2.6e-63  211.3   0.6   1   1   2.2e-67     3e-63  211.1   0.4     1   126     1   135     1   136 0.99 Bacterial protein of unknown function (DUF977)
Na_Ca_ex             PF01699.19   139 seq449_BIOID50763    -            325   8.6e-54  180.8  24.0   1   2   1.1e-32   1.5e-28   99.0   6.4     1   138    13   142    13   143 0.98 Sodium/calcium exchanger protein
Na_Ca_ex             PF01699.19   139 seq449_BIOID50763    -            325   8.6e-54  180.8  24.0   2   2     3e-29     4e-25   87.9   4.7     4   137   187   314   183   316 0.94 Sodium/calcium exchanger protein
MerC                 PF03203.9    116 seq450_BIOID50763    -            153   7.7e-23   80.9   8.2   1   1   6.6e-27     9e-23   80.7   5.7     1   114    21   134    21   136 0.96 MerC mercury resistance protein
Ribosomal_L27        PF01016.14    81 seq453_BIOID50763    -             85   1.6e-39  133.3   2.9   1   1   1.3e-43   1.8e-39  133.2   2.0     1    80     2    82     2    83 0.98 Ribosomal L27 protein
BPD_transp_1         PF00528.17   185 seq454_BIOID50763    -            264   5.3e-20   71.5  16.3   1   1   3.9e-24   5.3e-20   71.5  11.3     2   181    75   253    74   257 0.90 Binding-protein-dependent transport system inner membrane component
SBP_bac_5            PF00496.17   374 seq455_BIOID50763    -            544   4.6e-87  292.1  12.5   1   1   4.8e-91   6.5e-87  291.6   8.6     1   368    84   459    84   464 0.95 Bacterial extracellular solute-binding proteins, family 5 Middle
PfkB                 PF00294.19   301 seq456_BIOID50763    -            174   1.1e-33  116.5   0.0   1   1   1.9e-37   1.3e-33  116.2   0.0   138   300     4   162     2   163 0.96 pfkB family carbohydrate kinase
Phos_pyr_kin         PF08543.7    246 seq456_BIOID50763    -            174     4e-09   35.9   0.0   1   1   7.5e-13   5.1e-09   35.5   0.0   117   229    43   148    26   159 0.89 Phosphomethylpyrimidine kinase
Aldedh               PF00171.17   462 seq458_BIOID50763    -            430  2.7e-154  513.8   0.0   1   1  2.2e-158    3e-154  513.6   0.0    36   462     2   426     1   426 0.98 Aldehyde dehydrogenase family
TraE                 PF05309.6    187 seq462_BIOID50763    -            188   8.6e-74  246.6   0.5   1   1   7.1e-78   9.8e-74  246.4   0.4     1   187     1   187     1   187 0.99 TraE protein
Shufflon_N           PF04917.7    356 seq463_BIOID50763    -            434  1.6e-203  675.3  23.4   1   1  1.4e-207  1.9e-203  675.0  16.2     1   356     5   365     5   365 1.00 Bacterial shufflon protein, N-terminal constant region
ShlB                 PF03865.8    404 seq464_BIOID50763    -            590   3.7e-45  154.2   2.3   1   1   7.6e-49   5.2e-45  153.7   1.6     8   360   199   554   195   559 0.87 Haemolysin secretion/activation protein ShlB/FhaC/HecB
POTRA_2              PF08479.6     76 seq464_BIOID50763    -            590   1.7e-27   94.8   0.1   1   1     2e-28   1.4e-24   85.4   0.0     1    76   106   181   106   181 0.99 POTRA domain, ShlB-type
Methyltransf_23      PF13489.1    162 seq466_BIOID50763    -            208   1.8e-07   30.8   0.0   1   1     5e-11   2.3e-07   30.5   0.0    15   127    34   156    23   193 0.72 Methyltransferase domain
Methyltransf_11      PF08241.7     95 seq466_BIOID50763    -            208   1.9e-05   24.9   0.0   1   1   6.3e-09   2.9e-05   24.3   0.0     1    94    44   142    44   143 0.90 Methyltransferase domain
MTS                  PF05175.9    170 seq466_BIOID50763    -            208   2.3e-05   23.7   0.0   1   1   2.9e-08   0.00013   21.2   0.0    22   137    30   142    26   154 0.84 Methyltransferase small domain
His_Phos_1           PF00300.17   158 seq471_BIOID50763    -            194   2.1e-10   40.7   0.0   1   1     2e-10   2.7e-06   27.4   0.0     2    68    50   114    49   122 0.78 Histidine phosphatase superfamily (branch 1)
Amidase_3            PF01520.13   175 seq473_BIOID50763    -            289   2.7e-52  176.9   0.0   1   1     5e-56   6.8e-52  175.6   0.0     1   174    59   273    59   274 0.99 N-acetylmuramoyl-L-alanine amidase
HI0933_like          PF03486.9    409 seq477_BIOID50763    -             70   1.7e-26   92.5   0.1   1   1   3.8e-30   1.8e-26   92.4   0.1     2    67     5    67     4    70 0.95 HI0933-like protein
FAD_binding_2        PF00890.19   421 seq477_BIOID50763    -             70   3.5e-08   32.6   0.2   1   1   8.6e-12   3.9e-08   32.4   0.2     1    45     5    49     5    56 0.94 FAD binding domain
NAD_binding_8        PF13450.1     68 seq477_BIOID50763    -             70   9.1e-07   28.7   0.4   1   1   2.4e-10   1.1e-06   28.4   0.3     1    32     8    39     8    56 0.94 NAD(P)-binding Rossmann-like domain
EamA                 PF00892.15   126 seq479_BIOID50763    -            307   8.4e-36  122.6  40.2   1   2   5.3e-20   7.3e-16   58.2   9.5     1   126    16   145    16   145 0.85 EamA-like transporter family
EamA                 PF00892.15   126 seq479_BIOID50763    -            307   8.4e-36  122.6  40.2   2   2   7.7e-24   1.1e-19   70.6  12.8     1   126   167   291   167   291 0.96 EamA-like transporter family
UPF0104              PF03706.8    295 seq481_BIOID50763    -            318   1.5e-21   76.8  32.7   1   1   1.5e-25     2e-21   76.4  22.6     2   294    24   296    23   297 0.88 Uncharacterised protein family (UPF0104)
DUF3748              PF12566.3    122 seq482_BIOID50763    -            416   1.3e-64  215.4   2.8   1   1   3.7e-67   2.5e-63  211.2   2.1     1   122    74   191    74   191 0.99 Protein of unknown function (DUF3748)
Tagatose_6_P_K       PF08013.6    424 seq483_BIOID50763    -            420  5.1e-199  660.9   0.1   1   1  4.1e-203  5.7e-199  660.7   0.1     4   423     1   419     1   420 0.99 Tagatose 6 phosphate kinase
DUF1441              PF07278.6    152 seq486_BIOID50763    -            185   1.1e-67  226.3   0.4   1   1   9.6e-72   1.3e-67  226.0   0.3     2   151    23   173    22   174 0.99 Protein of unknown function (DUF1441)
DUF4222              PF13973.1     53 seq487_BIOID50763    -             99   4.1e-23   80.3   3.8   1   1   3.9e-27   5.3e-23   80.0   2.6     1    52    16    67    16    68 0.96 Domain of unknown function (DUF4222)
DDE_Tnp_1_assoc      PF13808.1     90 seq488_BIOID50763    -             84   2.4e-27   94.3   0.0   1   1     2e-31   2.7e-27   94.1   0.0     1    75     6    80     6    83 0.98 DDE_Tnp_1-associated
HTH_28               PF13518.1     52 seq492_BIOID50763    -             96   7.2e-10   38.5   0.1   1   1   1.6e-13   1.1e-09   37.9   0.0     9    51    14    56     8    62 0.91 Helix-turn-helix domain
HTH_23               PF13384.1     50 seq492_BIOID50763    -             96   1.4e-08   34.0   0.0   1   1   3.6e-12   2.4e-08   33.2   0.0     5    50     6    50     3    50 0.94 Homeodomain-like domain
EamA                 PF00892.15   126 seq493_BIOID50763    -            321   5.2e-42  142.7  28.5   1   2   1.9e-29   1.3e-25   89.7   5.9     1   124    17   142    17   144 0.98 EamA-like transporter family
EamA                 PF00892.15   126 seq493_BIOID50763    -            321   5.2e-42  142.7  28.5   2   2   5.9e-20     4e-16   59.0   8.3     2   125   170   291   169   292 0.97 EamA-like transporter family
EmrE                 PF13536.1    113 seq493_BIOID50763    -            321   5.2e-10   39.3   6.8   1   1   7.7e-14   5.2e-10   39.3   4.7     3   103    41   141    39   147 0.94 Multidrug resistance efflux transporter
DUF519               PF04378.8    245 seq494_BIOID50763    -            280  1.3e-115  384.4   0.0   1   1  1.1e-119  1.5e-115  384.2   0.0     1   245    33   278    33   278 1.00 Protein of unknown function (DUF519)
DUF1198              PF06711.6    148 seq495_BIOID50763    -            159     5e-72  240.4   0.5   1   1   4.1e-76   5.6e-72  240.2   0.3     1   148    10   157    10   157 1.00 Protein of unknown function (DUF1198)
TMP_2                PF06791.8    210 seq497_BIOID50763    -            853   5.3e-67  225.3  13.4   1   1   7.7e-71   5.3e-67  225.3   9.3     2   209    50   257    49   258 0.97 Prophage tail length tape measure protein
Tape_meas_lam_C      PF09718.5     78 seq497_BIOID50763    -            853   3.3e-20   71.6   6.0   1   1   4.8e-24   3.3e-20   71.6   4.2     1    78   626   703   626   703 0.98 Lambda phage tail tape-measure protein (Tape_meas_lam_C)
zf-dskA_traR         PF01258.12    36 seq498_BIOID50763    -            151   5.7e-10   38.6   3.6   1   1   7.5e-14     1e-09   37.8   2.5     2    35   110   143   109   147 0.87 Prokaryotic dksA/traR C4-type zinc finger
cobW                 PF02492.14   178 seq500_BIOID50763    -            397   1.8e-24   86.0   0.1   1   1   5.6e-28   2.6e-24   85.5   0.1     2   177     6   204     5   205 0.88 CobW/HypB/UreG, nucleotide-binding domain
CobW_C               PF07683.9     94 seq500_BIOID50763    -            397   1.1e-17   63.3   0.1   1   1   1.2e-20   5.5e-17   61.1   0.0     5    94   254   370   252   370 0.97 Cobalamin synthesis protein cobW C-terminal domain
N6_N4_Mtase          PF01555.13   231 seq501_BIOID50763    -            182   4.7e-12   45.7   0.0   1   1   3.7e-16   5.1e-12   45.6   0.0     1   115    21   125    21   169 0.85 DNA methylase
Pyr_redox_2          PF07992.9    200 seq502_BIOID50763    -            353   1.4e-32  113.1   0.1   1   1   7.7e-36   1.7e-32  112.7   0.1     1   198    40   323    40   325 0.92 Pyridine nucleotide-disulphide oxidoreductase
Pyr_redox            PF00070.22    80 seq502_BIOID50763    -            353   2.2e-19   69.5   1.8   1   1   2.2e-21     5e-18   65.1   0.5     1    79   180   257   180   261 0.93 Pyridine nucleotide-disulphide oxidoreductase
Pyr_redox_3          PF13738.1    203 seq502_BIOID50763    -            353   2.5e-17   63.4   0.0   1   1   3.3e-18   7.6e-15   55.3   0.0    34   200    49   211    45   213 0.81 Pyridine nucleotide-disulphide oxidoreductase
DAHP_synth_1         PF00793.15   272 seq503_BIOID50763    -            350  3.8e-106  353.6   0.0   1   1  3.3e-110  4.5e-106  353.3   0.0     8   271    40   338    25   339 0.96 DAHP synthetase I family
LysR_substrate       PF03466.15   209 seq504_BIOID50763    -            293   3.9e-45  153.4   0.1   1   1     9e-49   6.1e-45  152.7   0.0     2   204    85   282    84   284 0.98 LysR substrate binding domain
HTH_1                PF00126.22    60 seq504_BIOID50763    -            293     2e-17   62.5   0.8   1   1   5.5e-21   3.8e-17   61.6   0.6     1    60     3    62     3    62 0.97 Bacterial regulatory helix-turn-helix protein, lysR family
DDE_Tnp_Tn3          PF01526.12   388 seq506_BIOID50763    -            988  4.3e-157  522.5   0.0   1   1  8.4e-161  5.7e-157  522.1   0.0     1   388   580   966   580   966 1.00 Tn3 transposase DDE domain
DUF4158              PF13700.1    166 seq506_BIOID50763    -            988   4.7e-57  191.9   0.5   1   1   1.5e-60     1e-56  190.8   0.4     1   166     6   170     6   170 0.99 Domain of unknown function (DUF4158)
DDE_Tnp_1            PF01609.16   211 seq507_BIOID50763    -            353   1.8e-31  109.2   0.3   1   1   3.8e-35   2.6e-31  108.7   0.2     3   211    77   318    75   318 0.93 Transposase DDE domain
DDE_Tnp_1_assoc      PF13808.1     90 seq507_BIOID50763    -            353   4.4e-22   77.4   0.0   1   1   1.4e-25   9.5e-22   76.3   0.0    23    90     3    70     1    70 0.97 DDE_Tnp_1-associated
Pyr_redox_2          PF07992.9    200 seq508_BIOID50763    -            564   1.7e-41  142.2   0.0   1   1   4.4e-44   6.7e-41  140.2   0.0     2   198   100   410    99   412 0.96 Pyridine nucleotide-disulphide oxidoreductase
Pyr_redox_dim        PF02852.17   110 seq508_BIOID50763    -            564     1e-30  105.8   0.0   1   1   1.8e-33   2.8e-30  104.4   0.0     1   109   440   548   440   549 0.98 Pyridine nucleotide-disulphide oxidoreductase, dimerisation domain
Pyr_redox            PF00070.22    80 seq508_BIOID50763    -            564   3.5e-18   65.6   5.9   1   1   4.6e-17     7e-14   51.8   0.1     1    74   271   345   271   354 0.89 Pyridine nucleotide-disulphide oxidoreductase
Pyr_redox_3          PF13738.1    203 seq508_BIOID50763    -            564   8.7e-16   58.4   0.1   1   1   1.7e-13   2.6e-10   40.5   0.0     1   201   101   303   101   305 0.78 Pyridine nucleotide-disulphide oxidoreductase
HMA                  PF00403.21    62 seq508_BIOID50763    -            564   6.7e-10   38.8   0.1   1   1   8.4e-13   1.3e-09   37.9   0.0     1    61     3    62     3    63 0.82 Heavy-metal-associated domain
GIDA                 PF01134.17   392 seq508_BIOID50763    -            564   3.7e-06   25.9   6.7   1   1   3.2e-09   4.9e-06   25.5   2.3     2   187   100   279    99   302 0.72 Glucose inhibited division protein A
ketoacyl-synt        PF00109.21   255 seq509_BIOID50763    -            406   4.2e-43  147.5   2.7   1   1   1.3e-46   5.9e-43  147.0   1.9     2   255     2   246     1   246 0.87 Beta-ketoacyl synthase, N-terminal domain
Ketoacyl-synt_C      PF02801.17   119 seq509_BIOID50763    -            406   8.3e-30  102.9   2.1   1   1   4.5e-33     2e-29  101.6   0.4     1   119   254   362   254   362 0.96 Beta-ketoacyl synthase, C-terminal domain
Thiolase_N           PF00108.18   264 seq509_BIOID50763    -            406   6.2e-05   21.9   0.2   1   1   2.8e-08   0.00013   20.9   0.1    68   146   143   223   132   232 0.78 Thiolase, N-terminal domain
DUF208               PF02677.9    176 seq512_BIOID50763    -            228   1.1e-73  246.6   0.6   1   1   9.3e-78   1.3e-73  246.4   0.4     1   175    27   202    27   203 0.99 Uncharacterized BCR, COG1636
HI0933_like          PF03486.9    409 seq517_BIOID50763    -            288  4.8e-102  341.3   0.0   1   1    4e-106  5.4e-102  341.1   0.0   114   408     1   280     1   281 0.97 HI0933-like protein
PDZ                  PF00595.19    81 seq519_BIOID50763    -            474   4.7e-29  100.2   8.6   1   2     3e-19     1e-15   57.5   0.1     7    80   285   367   279   368 0.90 PDZ domain (Also known as DHR or GLGF)
PDZ                  PF00595.19    81 seq519_BIOID50763    -            474   4.7e-29  100.2   8.6   2   2   3.7e-15   1.3e-11   44.4   2.2    11    81   394   463   385   463 0.89 PDZ domain (Also known as DHR or GLGF)
PDZ_2                PF13180.1     82 seq519_BIOID50763    -            474   9.8e-27   92.5   3.0   1   2     3e-19     1e-15   57.2   0.0    12    82   300   380   285   380 0.88 PDZ domain
PDZ_2                PF13180.1     82 seq519_BIOID50763    -            474   9.8e-27   92.5   3.0   2   2   3.7e-12   1.3e-08   34.5   0.6     4    59   399   454   396   469 0.90 PDZ domain
Trypsin              PF00089.21   220 seq519_BIOID50763    -            474   1.3e-20   73.7   0.3   1   1   6.5e-24   2.2e-20   73.0   0.2    21   218   114   275    87   277 0.83 Trypsin
Trypsin_2            PF13365.1    120 seq519_BIOID50763    -            474   1.2e-20   73.5   1.5   1   1   5.5e-24   1.9e-20   72.9   0.4     1   120   114   250   114   250 0.79 Trypsin-like peptidase domain
TonB_dep_Rec         PF00593.19   276 seq522_BIOID50763    -            663   2.4e-34  119.4  13.0   1   1   3.5e-38   2.4e-34  119.4   9.0     1   276   395   662   395   662 0.88 TonB dependent receptor
Plug                 PF07715.10   108 seq522_BIOID50763    -            663   5.4e-34  116.6   1.4   1   1   3.3e-37   2.2e-33  114.6   0.1     2   108    44   152    43   152 0.98 TonB-dependent Receptor Plug Domain
GSHPx                PF00255.14   108 seq523_BIOID50763    -            183   3.3e-46  154.9   0.0   1   1   3.1e-50   4.2e-46  154.6   0.0     3   107     7   111     5   112 0.97 Glutathione peroxidase
D5_N                 PF08706.6    150 seq524_BIOID50763    -            584   2.4e-14   53.5   0.0   1   1   8.8e-18     6e-14   52.2   0.0     1   146   153   282   153   286 0.86 D5 N terminal like
Pox_D5               PF03288.11    86 seq524_BIOID50763    -            584   3.3e-05   23.9   0.0   1   1   9.8e-09   6.7e-05   22.9   0.0     2    80   487   580   486   584 0.86 Poxvirus D5 protein-like
DUF4102              PF13356.1     89 seq525_BIOID50763    -            404   1.5e-27   95.1   0.6   1   1     5e-31   3.4e-27   94.0   0.4     1    88     3    89     3    90 0.97 Domain of unknown function (DUF4102)
Phage_integrase      PF00589.17   173 seq525_BIOID50763    -            404   3.9e-27   94.8   0.0   1   1   8.3e-31   5.6e-27   94.3   0.0     2   171   206   371   205   373 0.95 Phage integrase family
Ala_racemase_N       PF01168.15   217 seq526_BIOID50763    -            356   5.2e-59  199.3   0.1   1   1   9.8e-63   6.7e-59  198.9   0.0     2   217    10   217     9   217 0.95 Alanine racemase, N-terminal domain
Ala_racemase_C       PF00842.16   129 seq526_BIOID50763    -            356   2.4e-39  133.5   0.4   1   1   6.2e-43   4.2e-39  132.7   0.3     1   127   232   354   232   356 0.97 Alanine racemase, C-terminal domain
Peptidase_S11        PF00768.15   241 seq527_BIOID50763    -            390   1.8e-97  325.2   0.0   1   1  4.9e-101   2.2e-97  324.9   0.0     4   240    30   264    27   265 0.99 D-alanyl-D-alanine carboxypeptidase
PBP5_C               PF07943.8     91 seq527_BIOID50763    -            390   1.6e-22   79.1   0.0   1   1   5.5e-26   2.5e-22   78.5   0.0     1    90   284   374   284   375 0.99 Penicillin-binding protein 5, C-terminal domain
Beta-lactamase2      PF13354.1    197 seq527_BIOID50763    -            390   4.8e-11   42.3   0.0   1   1   1.4e-14   6.3e-11   41.9   0.0     2   175    47   241    46   266 0.74 Beta-lactamase enzyme family
TraK                 PF06586.6    234 seq528_BIOID50763    -            242   4.3e-70  235.3   0.0   1   1   3.4e-74   4.7e-70  235.2   0.0     5   234    12   235     1   235 0.97 TraK protein
Histidinol_dh        PF00815.15   413 seq529_BIOID50763    -            434  7.5e-181  601.1   1.0   1   1  6.3e-185  8.7e-181  600.9   0.7     2   413    18   428    17   428 0.99 Histidinol dehydrogenase
CCG                  PF02754.11    85 seq531_BIOID50763    -            239   4.2e-30  103.4   0.2   1   2   2.2e-17   3.1e-13   49.4   0.0     1    84     3    84     3    85 0.95 Cysteine-rich domain
CCG                  PF02754.11    85 seq531_BIOID50763    -            239   4.2e-30  103.4   0.2   2   2   2.6e-18   3.6e-14   52.4   0.0     2    84   133   216   132   217 0.94 Cysteine-rich domain
4HBT_2               PF13279.1    121 seq532_BIOID50763    -            140   2.3e-12   47.2   0.5   1   1     4e-16   2.7e-12   47.0   0.4     2   108    16   121    15   137 0.83 Thioesterase-like superfamily
4HBT                 PF03061.17    79 seq532_BIOID50763    -            140     8e-10   38.6   0.0   1   1   1.9e-13   1.3e-09   37.9   0.0     1    62    23    91    23   107 0.89 Thioesterase superfamily
ICL                  PF00463.16   526 seq534_BIOID50763    -            439  3.2e-200  665.6   1.7   1   2  4.6e-118  3.2e-114  381.9   0.0     1   255    12   262    12   264 0.99 Isocitrate lyase family
ICL                  PF00463.16   526 seq534_BIOID50763    -            439  3.2e-200  665.6   1.7   2   2   1.5e-88     1e-84  284.5   1.0   353   526   262   439   260   439 0.98 Isocitrate lyase family
PEP_mutase           PF13714.1    238 seq534_BIOID50763    -            439   4.8e-19   68.4   0.0   1   1   2.3e-22   1.6e-18   66.7   0.0    26   198    86   320    74   352 0.86 Phosphoenolpyruvate phosphomutase
PilJ                 PF13675.1    112 seq537_BIOID50763    -            571   1.4e-24   86.4   0.9   1   1     4e-28   1.4e-24   86.4   0.6     1   112    34   138    34   138 0.97 Type IV pili methyl-accepting chemotaxis transducer N-term
HisKA_3              PF07730.8     68 seq537_BIOID50763    -            571   1.5e-19   69.9   3.2   1   1   1.8e-22     6e-19   68.0   1.2     1    65   366   430   366   434 0.97 Histidine kinase
HAMP                 PF00672.20    70 seq537_BIOID50763    -            571   3.8e-13   49.3   0.0   1   1   1.1e-16   3.8e-13   49.3   0.0     2    69   160   228   159   229 0.92 HAMP domain
HATPase_c            PF02518.21   111 seq537_BIOID50763    -            571   1.3e-12   47.2   0.0   1   1   7.5e-16   2.6e-12   46.3   0.0     4   108   473   560   470   563 0.89 Histidine kinase-, DNA gyrase B-, and HSP90-like ATPase
Fer4_7               PF12838.2     52 seq539_BIOID50763    -            231   3.9e-14   52.6  24.6   1   1   7.1e-11   9.8e-08   32.1   6.1     1    52    60   115    60   115 0.83 4Fe-4S dicluster domain
Fer4                 PF00037.22    24 seq539_BIOID50763    -            231   9.2e-11   40.7  35.1   1   1   1.9e-09   2.6e-06   26.6   1.2     6    23    59    76    57    77 0.89 4Fe-4S binding domain
Fer4_4               PF12800.2     17 seq539_BIOID50763    -            231   9.6e-08   31.6  34.5   1   3     4e-06    0.0055   16.8   3.4     3    17    60    74    58    74 0.90 4Fe-4S binding domain
Fer4_4               PF12800.2     17 seq539_BIOID50763    -            231   9.6e-08   31.6  34.5   2   3   4.2e-05     0.057   13.6   0.4     1    15   136   155   136   168 0.80 4Fe-4S binding domain
Fer4_4               PF12800.2     17 seq539_BIOID50763    -            231   9.6e-08   31.6  34.5   3   3   3.2e-05     0.044   14.0   3.0     1    14   183   196   183   198 0.94 4Fe-4S binding domain
Pertactin            PF03212.9    121 seq540_BIOID50763    -            789     1e-46  157.4   3.2   1   1   6.8e-50   4.7e-46  155.3   2.2     1   120   356   481   356   482 0.97 Pertactin
Autotransporter      PF03797.14   265 seq540_BIOID50763    -            789   1.3e-43  149.2  22.1   1   1   1.8e-47   1.3e-43  149.2  15.3     3   262   524   772   522   775 0.97 Autotransporter beta-domain
SBP_bac_8            PF13416.1    281 seq543_BIOID50763    -            348   6.4e-43  147.3   7.8   1   1   3.2e-46   8.7e-43  146.9   5.4     2   278    42   313    41   317 0.91 Bacterial extracellular solute-binding protein
SBP_bac_6            PF13343.1    242 seq543_BIOID50763    -            348   3.9e-41  140.8   3.7   1   1   1.8e-44     5e-41  140.5   2.5     4   241    77   323    74   324 0.92 Bacterial extracellular solute-binding protein
SBP_bac_11           PF13531.1    231 seq543_BIOID50763    -            348   3.9e-16   59.2   0.0   1   1   2.2e-19   6.1e-16   58.6   0.0    16   223    42   285    37   293 0.82 Bacterial extracellular solute-binding protein
SBP_bac_1            PF01547.20   314 seq543_BIOID50763    -            348   1.1e-13   51.5  11.0   1   1   7.2e-17     2e-13   50.6   7.6    12   313    40   284    31   285 0.74 Bacterial extracellular solute-binding protein
Lipoprotein_8        PF02030.10   493 seq543_BIOID50763    -            348   1.5e-09   36.8   0.1   1   1   2.1e-12   5.7e-09   34.8   0.0    21    98    22   104     1   114 0.76 Hypothetical lipoprotein (MG045 family)
DDE_Tnp_1            PF01609.16   211 seq544_BIOID50763    -            353   2.2e-31  108.9   0.2   1   1   4.6e-35   3.1e-31  108.4   0.1     3   211    77   318    75   318 0.93 Transposase DDE domain
DDE_Tnp_1_assoc      PF13808.1     90 seq544_BIOID50763    -            353   4.7e-22   77.3   0.0   1   1   1.4e-25   9.5e-22   76.3   0.0    23    90     3    70     1    70 0.97 DDE_Tnp_1-associated
Iso_dh               PF00180.15   348 seq547_BIOID50763    -            361   8.9e-87  291.1   0.0   1   1     8e-91   1.1e-86  290.8   0.0     1   347     6   354     6   355 0.93 Isocitrate/isopropylmalate dehydrogenase
Enolase_C            PF00113.17   296 seq548_BIOID50763    -            144     1e-58  198.5   0.0   1   1   1.7e-62   1.2e-58  198.3   0.0   158   293     8   143     4   144 0.98 Enolase, C-terminal TIM barrel domain
MAAL_C               PF07476.6    249 seq548_BIOID50763    -            144   4.9e-05   22.2   0.0   1   1   9.5e-09   6.5e-05   21.8   0.0   136   215    23   103    17   112 0.86 Methylaspartate ammonia-lyase C-terminus
rve                  PF00665.21   120 seq550_BIOID50763    -            186   7.6e-19   67.8   0.0   1   1   2.2e-22     1e-18   67.4   0.0    11   120     1   105     1   105 0.89 Integrase core domain
rve_3                PF13683.1     67 seq550_BIOID50763    -            186   5.7e-14   51.2   0.0   1   1     2e-17   9.1e-14   50.6   0.0     2    67    77   145    76   145 0.97 Integrase core domain
rve_2                PF13333.1     52 seq550_BIOID50763    -            186   3.9e-05   23.5   0.1   1   1   1.4e-08   6.3e-05   22.8   0.0    17    47   114   148    95   152 0.84 Integrase core domain
HATPase_c            PF02518.21   111 seq555_BIOID50763    -            669   5.7e-17   61.3   0.0   1   1   2.8e-20   1.3e-16   60.1   0.0     1   110   558   662   558   663 0.96 Histidine kinase-, DNA gyrase B-, and HSP90-like ATPase
HisKA                PF00512.20    68 seq555_BIOID50763    -            669   9.2e-07   28.6   0.4   1   1     2e-10   9.2e-07   28.6   0.3     3    65   450   513   449   515 0.90 His Kinase A (phospho-acceptor) domain
HAMP                 PF00672.20    70 seq555_BIOID50763    -            669   3.3e-06   27.0   0.4   1   1   7.3e-10   3.3e-06   27.0   0.3     2    68   346   412   340   413 0.85 HAMP domain
tRNA-synt_1c         PF00749.16   314 seq556_BIOID50763    -            308   2.2e-51  174.2   0.0   1   1   8.5e-55   1.2e-50  171.9   0.0     5   295    19   284    17   298 0.93 tRNA synthetases class I (E and Q), catalytic domain
SIS                  PF01380.17   131 seq557_BIOID50763    -            335   4.7e-34  116.6   0.1   1   1   1.6e-37   1.1e-33  115.5   0.0     2   131    53   184    52   184 0.97 SIS domain
CBS                  PF00571.23    57 seq557_BIOID50763    -            335   3.6e-14   52.0   3.5   1   2   2.5e-09   1.7e-05   24.2   0.3     1    54   213   268   213   270 0.96 CBS domain
CBS                  PF00571.23    57 seq557_BIOID50763    -            335   3.6e-14   52.0   3.5   2   2   5.6e-10   3.8e-06   26.3   0.4     2    54   281   332   280   334 0.96 CBS domain
DEAD                 PF00270.24   173 seq558_BIOID50763    -            454   2.3e-49  167.0   0.1   1   1   5.9e-52   2.7e-48  163.5   0.0     1   172    25   196    25   197 0.94 DEAD/DEAH box helicase
Helicase_C           PF00271.26    78 seq558_BIOID50763    -            454   8.2e-26   89.5   0.0   1   1   4.8e-29   2.2e-25   88.2   0.0     2    77   264   339   263   340 0.98 Helicase conserved C-terminal domain
MFS_1                PF07690.11   354 seq559_BIOID50763    -            451   1.6e-35  122.4  57.2   1   1   4.7e-38   6.5e-34  117.1  34.3     2   337    81   398    77   403 0.85 Major Facilitator Superfamily
Beta_protein         PF14350.1    347 seq563_BIOID50763    -            355   1.2e-89  300.7   0.3   1   1     1e-93   1.4e-89  300.5   0.2     1   347     6   344     6   344 0.99 Beta protein
Coprogen_oxidas      PF01218.13   296 seq564_BIOID50763    -            299  6.2e-147  487.7   0.1   1   1  5.1e-151    7e-147  487.5   0.1     2   296     7   299     6   299 0.99 Coproporphyrinogen III oxidase
LolA                 PF03548.10   165 seq568_BIOID50763    -            201   8.4e-14   51.4   1.0   1   1   8.7e-18   1.2e-13   50.9   0.7     6   155    33   187     9   194 0.84 Outer membrane lipoprotein carrier protein LolA
LamB                 PF02264.10   398 seq569_BIOID50763    -            538  1.5e-152  508.2  22.1   1   1  2.9e-156    2e-152  507.7  15.3     1   398   127   538   127   538 0.98 LamB porin
Sugarporin_N         PF11471.3     60 seq569_BIOID50763    -            538   2.7e-18   65.2   6.6   1   1   6.7e-22   4.6e-18   64.5   4.6     4    59     3    59     1    60 0.92 Maltoporin periplasmic N-terminal extension
HTH_36               PF13730.1     55 seq575_BIOID50763    -            230   2.1e-07   30.8   0.3   1   1   2.5e-11   3.5e-07   30.1   0.2     2    55    30    83    29    83 0.93 Helix-turn-helix domain
PqiA                 PF04403.8    160 seq576_BIOID50763    -            427   3.3e-83  276.9  27.6   1   2   9.5e-42   1.3e-37  128.7   5.6     1   160    65   221    65   221 0.96 Paraquat-inducible protein A
PqiA                 PF04403.8    160 seq576_BIOID50763    -            427   3.3e-83  276.9  27.6   2   2   1.1e-49   1.5e-45  154.5   8.0     1   158   262   420   262   422 0.97 Paraquat-inducible protein A
ABC_tran             PF00005.22   118 seq577_BIOID50763    -            249   2.3e-12   47.2   0.0   1   1   5.6e-16   3.8e-12   46.4   0.0     1   118    40   162    40   162 0.91 ABC transporter
MutS_V               PF00488.16   235 seq578_BIOID50763    -            853  7.7e-105  349.3   0.0   1   1  4.6e-108  1.3e-104  348.6   0.0     1   234   567   798   567   799 0.99 MutS domain V
MutS_III             PF05192.13   204 seq578_BIOID50763    -            853   3.1e-49  167.4   3.1   1   1   2.1e-52   5.7e-49  166.5   2.2     1   204   271   560   271   560 0.96 MutS domain III
MutS_I               PF01624.15   113 seq578_BIOID50763    -            853   6.2e-44  148.5   0.0   1   1   6.1e-47   1.7e-43  147.1   0.0     1   112    11   122    11   123 0.99 MutS domain I
MutS_II              PF05188.12   137 seq578_BIOID50763    -            853   1.9e-33  115.3   0.0   1   1   1.6e-36   4.5e-33  114.1   0.0     1   137   131   256   131   256 0.98 MutS domain II
MutS_IV              PF05190.13    92 seq578_BIOID50763    -            853   3.6e-28   97.4   0.1   1   1   3.6e-31   9.9e-28   96.0   0.1     1    90   428   517   428   519 0.97 MutS family domain IV
RNase_E_G            PF10150.4    271 seq579_BIOID50763    -           1061  9.1e-101  336.5   0.0   1   1    2e-104  9.1e-101  336.5   0.0     1   270   121   392   121   393 0.98 Ribonuclease E/G family
PNPase_C             PF12111.3     39 seq579_BIOID50763    -           1061     5e-18   63.9   8.5   1   1   1.1e-21     5e-18   63.9   5.9     1    39  1021  1059  1021  1059 0.98 Polyribonucleotide phosphorylase C terminal
S1                   PF00575.18    74 seq579_BIOID50763    -           1061   1.3e-16   60.2   0.0   1   1   6.3e-20   2.9e-16   59.2   0.0     2    73    36   118    35   119 0.97 S1 RNA binding domain
DUF3296              PF11726.3    180 seq580_BIOID50763    -            188   9.7e-32  109.8   0.5   1   1     8e-36   1.1e-31  109.6   0.3     3   179    15   172    13   173 0.90 Protein of unknown function (DUF3296)
Channel_Tsx          PF03502.8    238 seq581_BIOID50763    -            254   2.1e-52  178.2  30.8   1   1   1.7e-56   2.4e-52  178.0  21.4     2   238    34   254    33   254 0.97 Nucleoside-specific channel-forming protein, Tsx
SBP_bac_6            PF13343.1    242 seq583_BIOID50763    -            327   2.3e-17   63.0   3.2   1   1   6.5e-21     3e-17   62.6   2.2     1   217    73   288    73   313 0.76 Bacterial extracellular solute-binding protein
SBP_bac_1            PF01547.20   314 seq583_BIOID50763    -            327   2.3e-16   60.3   6.7   1   1   7.1e-20   3.2e-16   59.8   4.6    16   313    42   272    29   273 0.84 Bacterial extracellular solute-binding protein
SBP_bac_11           PF13531.1    231 seq583_BIOID50763    -            327   5.1e-16   58.8   0.2   1   1   1.5e-19   7.1e-16   58.4   0.1    15   224    39   274    22   277 0.84 Bacterial extracellular solute-binding protein
Polysacc_deac_1      PF01522.16   124 seq585_BIOID50763    -            672   1.2e-31  108.7   0.0   1   1   2.6e-35   3.5e-31  107.2   0.0     2   123   102   270   101   271 0.92 Polysaccharide deacetylase
NADHdh               PF00146.16   311 seq586_BIOID50763    -            307   5.3e-20   71.5   9.8   1   1   4.3e-24   5.8e-20   71.4   6.8    12   296    11   295     1   307 0.81 NADH dehydrogenase
Pyr_redox_2          PF07992.9    200 seq588_BIOID50763    -            450   4.6e-43  147.3   1.5   1   1   2.2e-46   7.4e-43  146.6   0.7     2   196     7   305     6   308 0.95 Pyridine nucleotide-disulphide oxidoreductase
Pyr_redox_dim        PF02852.17   110 seq588_BIOID50763    -            450   3.9e-37  126.5   0.7   1   1   1.8e-39   6.1e-36  122.6   0.2     1   110   339   450   339   450 0.99 Pyridine nucleotide-disulphide oxidoreductase, dimerisation domain
Pyr_redox            PF00070.22    80 seq588_BIOID50763    -            450   5.3e-18   65.0   0.0   1   1   5.6e-21   1.9e-17   63.2   0.0     1    80   169   249   169   250 0.96 Pyridine nucleotide-disulphide oxidoreductase
Pyr_redox_3          PF13738.1    203 seq588_BIOID50763    -            450   3.3e-09   36.9   0.1   1   1   7.3e-11   2.5e-07   30.8   0.0     3   200    10   200     8   203 0.77 Pyridine nucleotide-disulphide oxidoreductase
Pep_deformylase      PF01327.16   157 seq589_BIOID50763    -            169   6.4e-53  178.2   0.1   1   1   5.6e-57   7.6e-53  177.9   0.1     2   156     4   152     3   153 0.94 Polypeptide deformylase
GTP1_OBG             PF01018.17   156 seq590_BIOID50763    -            390   1.1e-71  239.4   5.5   1   1   3.5e-75   1.6e-71  238.9   3.8     1   156     3   158     3   158 0.99 GTP1/OBG
MMR_HSR1             PF01926.18   114 seq590_BIOID50763    -            390   1.3e-21   76.5   0.0   1   1   4.7e-25   2.1e-21   75.9   0.0     1   114   161   284   161   284 0.82 50S ribosome-binding GTPase
FeoB_N               PF02421.13   189 seq590_BIOID50763    -            390   3.2e-09   36.1   0.0   1   1   2.2e-10     1e-06   28.0   0.0     3    57   162   217   160   224 0.94 Ferrous iron transport protein B
tRNA-synt_1d         PF00750.14   354 seq591_BIOID50763    -            577  7.1e-149  495.3   0.3   1   1    2e-152  8.9e-149  494.9   0.2     1   354    95   446    95   446 0.99 tRNA synthetases class I (R)
DALR_1               PF05746.10   119 seq591_BIOID50763    -            577   3.4e-36  123.6   0.4   1   1   4.5e-39     2e-35  121.1   0.3     1   119   460   577   460   577 0.98 DALR anticodon binding domain
Arg_tRNA_synt_N      PF03485.11    85 seq591_BIOID50763    -            577   2.5e-22   79.0   0.2   1   1   2.4e-25   1.1e-21   77.0   0.1     3    85     7    87     1    87 0.91 Arginyl tRNA synthetase N terminal domain
DUF1127              PF06568.6     40 seq592_BIOID50763    -             59   7.1e-12   44.4   8.5   1   1   5.2e-16   7.1e-12   44.4   5.9     2    39    22    59    21    59 0.96 Domain of unknown function (DUF1127)
DUF1040              PF06288.8     86 seq593_BIOID50763    -             89   1.6e-46  156.3   0.5   1   1   1.3e-50   1.8e-46  156.2   0.3     1    86     1    86     1    86 1.00 Protein of unknown function (DUF1040)
TrbI                 PF03743.9    187 seq594_BIOID50763    -            475   2.9e-40  137.6   1.3   1   1   8.8e-44   1.2e-39  135.6   0.3     2   187   213   409   212   409 0.95 Bacterial conjugation TrbI-like protein
DUF162               PF02589.10   189 seq597_BIOID50763    -            475   2.8e-51  173.6   0.1   1   1   2.5e-54   3.7e-51  173.2   0.1     3   189    72   294    70   294 0.99 Uncharacterised ACR, YkgG family COG1556
Fer4_8               PF13183.1     57 seq597_BIOID50763    -            475     1e-11   44.5   2.2   1   1   1.6e-14   2.4e-11   43.3   1.5     2    57   309   376   308   376 0.79 4Fe-4S dicluster domain
DUF3390              PF11870.3     93 seq597_BIOID50763    -            475   4.5e-10   39.2   0.6   1   1   7.1e-13   1.1e-09   37.9   0.4    13    92   387   470   379   471 0.83 Domain of unknown function (DUF3390)
Fer4_9               PF13187.1     55 seq597_BIOID50763    -            475   9.3e-09   35.3   0.7   1   1   1.8e-11   2.7e-08   33.8   0.5     1    53   311   375   311   376 0.94 4Fe-4S dicluster domain
Fer4_7               PF12838.2     52 seq597_BIOID50763    -            475   1.7e-07   31.3   4.0   1   1     3e-10   4.6e-07   30.0   2.7     1    51   311   375   311   376 0.77 4Fe-4S dicluster domain
Fer4_17              PF13534.1     61 seq597_BIOID50763    -            475   2.1e-07   31.0   2.1   1   1   4.4e-10   6.7e-07   29.4   1.5     1    60   311   376   311   377 0.71 4Fe-4S dicluster domain
Fer4_10              PF13237.1     52 seq597_BIOID50763    -            475   4.1e-07   29.5   5.9   1   1   1.3e-09     2e-06   27.3   4.5     7    52   310   373   305   373 0.69 4Fe-4S dicluster domain
PTS_EIIA_2           PF00359.17   142 seq600_BIOID50763    -            637   6.7e-33  113.2   0.0   1   1   2.5e-36   1.1e-32  112.5   0.0     5   140   498   634   495   636 0.95 Phosphoenolpyruvate-dependent sugar phosphotransferase system, EIIA 2
PTS_EIIC             PF02378.13   321 seq600_BIOID50763    -            637   2.5e-19   69.1  33.4   1   1   5.5e-23   2.5e-19   69.1  23.2     1   321    17   277    17   277 0.92 Phosphotransferase system, EIIC
PTS_IIB              PF02302.12    90 seq600_BIOID50763    -            637   1.9e-09   37.7   0.3   1   1   1.1e-12   4.9e-09   36.3   0.0     1    79   379   453   379   458 0.87 PTS system, Lactose/Cellobiose specific IIB subunit
MMR_HSR1             PF01926.18   114 seq601_BIOID50763    -            292   1.1e-13   51.0   0.0   1   1   8.6e-17   2.3e-13   49.9   0.0     2    98    41   137    40   159 0.75 50S ribosome-binding GTPase
Gtr1_RagA            PF04670.7    231 seq601_BIOID50763    -            292   1.7e-05   23.9   0.0   1   1   8.5e-09   2.3e-05   23.5   0.0     4   101    43   141    41   180 0.84 Gtr1/RagA G protein conserved region
AIG1                 PF04548.11   212 seq601_BIOID50763    -            292   5.7e-05   22.2   0.0   1   1   4.5e-08   0.00012   21.1   0.0     5    69    43   106    40   123 0.89 AIG1 family
Fer4_5               PF12801.2     48 seq602_BIOID50763    -            287   8.9e-16   57.3   8.8   1   2   1.1e-15   3.1e-12   45.9   0.2     1    47    81   127    81   128 0.89 4Fe-4S binding domain
Fer4_5               PF12801.2     48 seq602_BIOID50763    -            287   8.9e-16   57.3   8.8   2   2   3.2e-08   8.7e-05   22.1   2.1     6    38   178   211   172   218 0.80 4Fe-4S binding domain
Fer4_6               PF12837.2     24 seq602_BIOID50763    -            287   3.8e-09   35.8  23.3   1   1   4.5e-11   1.2e-07   31.1   2.1     1    21   218   238   218   243 0.92 4Fe-4S binding domain
Fer4_10              PF13237.1     52 seq602_BIOID50763    -            287     2e-07   30.5  10.5   1   1   7.3e-11     2e-07   30.5   7.3     5    51   222   270   218   271 0.95 4Fe-4S dicluster domain
ACT_5                PF13710.1     63 seq605_BIOID50763    -             87   2.1e-26   91.4   0.1   1   1   1.9e-30   2.6e-26   91.0   0.1     2    63    13    73    12    73 0.98 ACT domain
BcsB                 PF03170.8    605 seq606_BIOID50763    -            779    4e-225  748.3   1.7   1   1  3.5e-229  4.8e-225  748.0   1.1     4   605    68   681    65   681 0.99 Bacterial cellulose synthase subunit
PTS_EIIA_2           PF00359.17   142 seq609_BIOID50763    -            150   4.8e-23   81.3   0.1   1   1     4e-27   5.4e-23   81.1   0.1    13   139    11   141     2   144 0.89 Phosphoenolpyruvate-dependent sugar phosphotransferase system, EIIA 2
ABC_tran             PF00005.22   118 seq610_BIOID50763    -            511   3.1e-30  104.8   0.1   1   2   1.7e-21   1.2e-17   64.2   0.0     1   118    51   169    51   169 0.95 ABC transporter
ABC_tran             PF00005.22   118 seq610_BIOID50763    -            511   3.1e-30  104.8   0.1   2   2   1.8e-13   1.2e-09   38.4   0.0     3   117   305   431   303   432 0.77 ABC transporter
CRCB                 PF02537.10   117 seq611_BIOID50763    -            126   3.1e-28   97.9  10.0   1   1   2.5e-32   3.5e-28   97.7   6.9     2   116     6   118     5   119 0.95 CrcB-like protein
ABC_membrane         PF00664.18   275 seq615_BIOID50763    -            588   1.9e-38  132.3   3.2   1   1   5.4e-42   2.5e-38  131.9   2.2     3   259    26   279    24   296 0.93 ABC transporter transmembrane region
ABC_tran             PF00005.22   118 seq615_BIOID50763    -            588   7.3e-18   64.9   0.0   1   1   3.2e-21   1.5e-17   63.9   0.0     1   117   390   513   390   514 0.92 ABC transporter
PTPS                 PF01242.14   123 seq616_BIOID50763    -            121   8.8e-36  122.1   0.0   1   1   7.1e-40   9.7e-36  122.0   0.0     2   123     6   121     5   121 0.97 6-pyruvoyl tetrahydropterin synthase
LysR_substrate       PF03466.15   209 seq618_BIOID50763    -            323   5.7e-42  143.0   0.2   1   1   1.1e-45   7.8e-42  142.6   0.1     3   206   113   316   111   319 0.97 LysR substrate binding domain
HTH_1                PF00126.22    60 seq618_BIOID50763    -            323   7.3e-19   67.1   0.6   1   1     2e-22   1.3e-18   66.3   0.4     2    59    29    86    28    87 0.97 Bacterial regulatory helix-turn-helix protein, lysR family
Usp                  PF00582.21   140 seq620_BIOID50763    -            142     1e-14   54.7   0.0   1   1   8.6e-19   1.2e-14   54.6   0.0     2   140     3   138     2   138 0.96 Universal stress protein family
TonB_dep_Rec         PF00593.19   276 seq621_BIOID50763    -            628   1.4e-30  107.0  21.3   1   1     2e-34   1.4e-30  107.0  14.8     1   276   404   627   404   627 0.90 TonB dependent receptor
Plug                 PF07715.10   108 seq621_BIOID50763    -            628   2.2e-29  101.8   0.5   1   1   3.2e-33   2.2e-29  101.8   0.4     4   108    55   160    52   160 0.96 TonB-dependent Receptor Plug Domain
MMPL                 PF03176.10   333 seq623_BIOID50763    -            772   3.1e-09   35.8  10.6   1   1   2.2e-13   3.1e-09   35.8   7.3   138   300   251   403   204   437 0.82 MMPL family
HTH_Tnp_IS1          PF12759.2     50 seq624_BIOID50763    -             54   2.8e-32  109.8   0.2   1   1   2.2e-36   3.1e-32  109.7   0.1     2    50     3    51     2    51 0.99 InsA C-terminal domain
DUF2566              PF10753.4     55 seq625_BIOID50763    -             82   3.4e-29  100.3   5.3   1   1   3.3e-33   4.5e-29  100.0   3.7     1    55    28    82    28    82 0.99 Protein of unknown function (DUF2566)
APH                  PF01636.18   239 seq627_BIOID50763    -            328   2.2e-41  142.0   1.9   1   1     5e-45   3.4e-41  141.4   1.3     2   232    31   259    30   269 0.82 Phosphotransferase enzyme family
EcKinase             PF02958.15   293 seq627_BIOID50763    -            328   0.00012   21.2   0.0   1   1     3e-08   0.00021   20.4   0.0   197   280   176   252   149   257 0.79 Ecdysteroid kinase
Aminotran_4          PF01063.14   231 seq630_BIOID50763    -            309   1.1e-46  159.0   0.0   1   1   9.6e-51   1.3e-46  158.8   0.0     3   231    54   289    52   289 0.96 Aminotransferase class IV
Molybdop_Fe4S4       PF04879.11    55 seq631_BIOID50763    -            195   2.2e-21   75.3   0.2   1   1   2.6e-24   1.8e-20   72.4   0.1     2    55    44   104    43   104 0.96 Molybdopterin oxidoreductase Fe4S4 domain
Molybdopterin        PF00384.17   432 seq631_BIOID50763    -            195   2.4e-06   26.4   0.1   1   1   4.2e-10   2.9e-06   26.1   0.0     1    35   107   139   107   190 0.79 Molybdopterin oxidoreductase
Glyco_trans_2_3      PF13632.1    192 seq633_BIOID50763    -            745   9.6e-47  159.0   7.5   1   1   2.3e-49     1e-45  155.7   5.2     2   191   165   382   164   451 0.94 Glycosyl transferase family group 2
Glyco_tranf_2_3      PF13641.1    230 seq633_BIOID50763    -            745   1.2e-42  146.1   0.1   1   1     6e-46   2.7e-42  145.0   0.1     2   228    70   331    69   333 0.91 Glycosyltransferase like family 2
T2SE_Nter            PF05157.10   109 seq633_BIOID50763    -            745   2.5e-18   66.0   3.6   1   1   1.4e-21   6.5e-18   64.6   0.0     3   108   524   628   522   629 0.97 Type II secretion system (T2SS), protein E, N-terminal domain
Formyl_trans_N       PF00551.14   181 seq637_BIOID50763    -            315   9.4e-56  188.1   0.0   1   1     2e-59   1.3e-55  187.5   0.0     2   180     6   183     5   184 0.98 Formyl transferase
Formyl_trans_C       PF02911.13   100 seq637_BIOID50763    -            315   1.1e-33  115.1   0.1   1   1   2.5e-37   1.7e-33  114.5   0.0     1    99   207   304   207   305 0.98 Formyl transferase, C-terminal domain
PolyA_pol_arg_C      PF12626.2    124 seq640_BIOID50763    -            472   9.1e-43  144.7   2.1   1   1   3.9e-46   1.8e-42  143.7   1.5     1   123   342   465   342   466 0.94 Polymerase A arginine-rich C-terminus
PolyA_pol            PF01743.15   126 seq640_BIOID50763    -            472   9.7e-40  135.5   0.5   1   1   9.9e-43   4.5e-39  133.4   0.1     1   126    69   200    69   200 0.93 Poly A polymerase head domain
PolyA_pol_RNAbd      PF12627.2     64 seq640_BIOID50763    -            472   1.1e-21   76.0   0.1   1   1   9.8e-25   4.4e-21   74.0   0.0     1    61   227   287   227   290 0.96 Probable RNA and SrmB- binding site of polymerase A
DUF3592              PF12158.3    148 seq641_BIOID50763    -            153   2.5e-16   59.7   0.1   1   1   2.3e-20   3.1e-16   59.3   0.1     8   147     9   139     5   140 0.90 Protein of unknown function (DUF3592)
Haemagg_act          PF05860.8    121 seq642_BIOID50763    -            686     3e-35  120.4   3.7   1   1   4.4e-39     3e-35  120.4   2.6    16   119    43   166    32   168 0.93 haemagglutination activity domain
Fil_haemagg          PF05594.9     77 seq642_BIOID50763    -            686   3.1e-11   43.3 114.6   1   6   8.3e-10   5.7e-06   26.4   0.9     1    76   216   290   216   291 0.98 Haemagluttinin repeat
Fil_haemagg          PF05594.9     77 seq642_BIOID50763    -            686   3.1e-11   43.3 114.6   2   6   0.00057       3.9    7.7  11.3    18    73   385   450   381   452 0.86 Haemagluttinin repeat
Fil_haemagg          PF05594.9     77 seq642_BIOID50763    -            686   3.1e-11   43.3 114.6   3   6     6e-06     0.041   14.1   9.0     2    70   452   519   435   519 0.95 Haemagluttinin repeat
Fil_haemagg          PF05594.9     77 seq642_BIOID50763    -            686   3.1e-11   43.3 114.6   4   6   0.00043         3    8.1   4.6    10    76   499   557   494   558 0.86 Haemagluttinin repeat
Fil_haemagg          PF05594.9     77 seq642_BIOID50763    -            686   3.1e-11   43.3 114.6   5   6   0.00046       3.1    8.0   5.4     5    69   553   617   548   626 0.88 Haemagluttinin repeat
Fil_haemagg          PF05594.9     77 seq642_BIOID50763    -            686   3.1e-11   43.3 114.6   6   6   4.8e-05      0.33   11.2   6.2    14    55   631   673   622   675 0.88 Haemagluttinin repeat
Penicil_amidase      PF01804.13   735 seq643_BIOID50763    -            846  2.8e-213  710.9  22.6   1   1  2.4e-217  3.3e-213  710.7  15.7     4   734    34   837    31   838 0.94 Penicillin amidase
GyrI-like            PF06445.10   155 seq644_BIOID50763    -            157     1e-32  113.2   0.4   1   1   8.1e-37   1.1e-32  113.0   0.3     1   155     1   153     1   153 0.99 GyrI-like small molecule binding domain
Hydrolase_3          PF08282.7    254 seq645_BIOID50763    -            188     1e-12   48.0   0.0   1   1   3.6e-15     5e-11   42.5   0.0   179   243    94   158    88   167 0.94 haloacid dehalogenase-like hydrolase
Aminotran_1_2        PF00155.16   363 seq647_BIOID50763    -            356   4.8e-68  229.6   0.0   1   1   4.2e-72   5.8e-68  229.3   0.0    31   363    46   351    30   351 0.94 Aminotransferase class I and II
MFS_1                PF07690.11   354 seq649_BIOID50763    -            392   5.7e-33  114.0  66.9   1   2   2.5e-21   3.4e-17   62.1  22.6     1   235    20   243    20   251 0.82 Major Facilitator Superfamily
MFS_1                PF07690.11   354 seq649_BIOID50763    -            392   5.7e-33  114.0  66.9   2   2   1.2e-18   1.6e-14   53.3  24.3     3   173   223   389   222   392 0.89 Major Facilitator Superfamily
Peripla_BP_3         PF13377.1    160 seq650_BIOID50763    -            332   5.2e-26   91.4   0.0   1   1   2.1e-28   5.7e-25   88.0   0.0     2   146   176   322   175   331 0.90 Periplasmic binding protein-like domain
Peripla_BP_1         PF00532.16   279 seq650_BIOID50763    -            332   9.7e-24   83.9   0.1   1   1   6.9e-27   1.9e-23   82.9   0.1    13   266    77   320    70   330 0.88 Periplasmic binding proteins and sugar binding domain of LacI family
LacI                 PF00356.16    46 seq650_BIOID50763    -            332   6.5e-22   76.7   0.4   1   1   4.6e-25   1.2e-21   75.8   0.3     1    46     4    49     4    49 0.99 Bacterial regulatory proteins, lacI family
Peripla_BP_4         PF13407.1    258 seq650_BIOID50763    -            332     2e-17   63.3   0.0   1   1   1.4e-20   3.7e-17   62.4   0.0     7   257    74   317    70   318 0.93 Periplasmic binding protein domain
NLPC_P60             PF00877.14   105 seq652_BIOID50763    -            154     4e-31  106.8   0.1   1   1   3.5e-35   4.8e-31  106.5   0.1     1   105    47   153    47   153 0.98 NlpC/P60 family
DUF2526              PF10735.4     77 seq654_BIOID50763    -             77   3.1e-47  158.3   5.7   1   1   2.5e-51   3.4e-47  158.2   4.0     1    77     1    77     1    77 1.00 Protein of unknown function (DUF2526)
NicO                 PF03824.11   282 seq655_BIOID50763    -            274   4.6e-59  199.9  19.2   1   1   1.1e-62   5.2e-59  199.7  13.3     1   280    13   273    13   274 0.93 High-affinity nickel-transport protein
DsbD_2               PF13386.1    199 seq655_BIOID50763    -            274   4.6e-08   32.9  17.5   1   1   4.5e-11     2e-07   30.8   0.9   104   186   154   240   139   249 0.86 Family description
DUF2910              PF11139.3    214 seq655_BIOID50763    -            274     3e-08   32.9   0.2   1   1   1.3e-11   5.7e-08   32.0   0.1    34   213    53   269    21   270 0.88 Protein of unknown function (DUF2910)
PTS_IIB              PF02302.12    90 seq656_BIOID50763    -             94   4.9e-11   42.7   0.2   1   1   4.2e-15   5.8e-11   42.5   0.1     1    86     4    83     4    87 0.89 PTS system, Lactose/Cellobiose specific IIB subunit
DAO                  PF01266.19   358 seq658_BIOID50763    -            423   1.3e-21   76.8   8.4   1   2     2e-12   2.5e-09   36.4   0.7     1    38     6    43     6    66 0.84 FAD dependent oxidoreductase
DAO                  PF01266.19   358 seq658_BIOID50763    -            423   1.3e-21   76.8   8.4   2   2   9.4e-15   1.2e-11   44.0   0.7   139   357    94   324    49   325 0.62 FAD dependent oxidoreductase
FAD_oxidored         PF12831.2    428 seq658_BIOID50763    -            423   4.8e-10   38.9   0.0   1   1     7e-13   8.7e-10   38.1   0.0     1   143     6   151     6   163 0.74 FAD dependent oxidoreductase
HI0933_like          PF03486.9    409 seq658_BIOID50763    -            423     8e-10   37.6   0.0   1   1   3.9e-10   4.8e-07   28.4   0.0     1    43     5    47     5    61 0.93 HI0933-like protein
FAD_binding_2        PF00890.19   421 seq658_BIOID50763    -            423   1.1e-09   37.5   1.3   1   1   1.3e-10   1.7e-07   30.3   0.3     1    32     6    37     6    52 0.88 FAD binding domain
Pyr_redox_2          PF07992.9    200 seq658_BIOID50763    -            423   1.7e-08   34.5   0.0   1   1     2e-11   2.4e-08   33.9   0.0     1   124     6   161     6   187 0.87 Pyridine nucleotide-disulphide oxidoreductase
NAD_binding_8        PF13450.1     68 seq658_BIOID50763    -            423   2.2e-07   30.6   0.2   1   1   6.2e-10   7.6e-07   28.9   0.1     1    32     9    40     9    63 0.87 NAD(P)-binding Rossmann-like domain
FAD_binding_3        PF01494.14   356 seq658_BIOID50763    -            423   2.4e-07   30.0   1.0   1   1   1.3e-08   1.7e-05   23.9   0.7     1   197     4   183     4   350 0.80 FAD binding domain
Lycopene_cycl        PF05834.7    374 seq658_BIOID50763    -            423   8.3e-07   28.1   0.0   1   1     1e-09   1.2e-06   27.5   0.0     1   149     6   165     6   194 0.83 Lycopene cyclase protein
GIDA                 PF01134.17   392 seq658_BIOID50763    -            423   9.1e-07   27.9   1.1   1   1   5.2e-09   6.5e-06   25.1   0.8     1    38     6    57     6   194 0.64 Glucose inhibited division protein A
Thi4                 PF01946.12   230 seq658_BIOID50763    -            423   3.8e-05   22.7   0.0   1   1   5.7e-08     7e-05   21.9   0.0    18    65     5    52     2    58 0.93 Thi4 family
BenE                 PF03594.8    378 seq660_BIOID50763    -            478  3.4e-155  516.1  48.2   1   1    3e-159    4e-155  515.9  33.4     3   378    93   468    91   468 0.99 Benzoate membrane transport protein
DUF1283              PF06932.6     85 seq663_BIOID50763    -            113     1e-46  156.7   6.7   1   1   8.7e-51   1.2e-46  156.5   4.7     1    85    29   113    29   113 0.99 Protein of unknown function (DUF1283)
BCCT                 PF02028.12   485 seq665_BIOID50763    -            536  4.5e-132  440.6  40.5   1   1  3.9e-136  5.3e-132  440.3  28.1     3   485    14   499    12   499 0.98 BCCT family transporter
Diacid_rec           PF05651.8    135 seq666_BIOID50763    -            385   1.9e-52  176.1   0.9   1   1   4.7e-56   3.2e-52  175.4   0.6     1   135     6   140     6   140 0.99 Putative sugar diacid recognition
HTH_30               PF13556.1     59 seq666_BIOID50763    -            385     3e-23   81.0   2.8   1   1     6e-26   4.1e-22   77.3   1.7     1    59   323   381   323   381 0.98 PucR C-terminal helix-turn-helix domain
HSP20                PF00011.16   102 seq667_BIOID50763    -            137   1.4e-21   76.1   0.1   1   1   1.2e-25   1.7e-21   75.9   0.1     4   102    42   137    39   137 0.94 Hsp20/alpha crystallin family
MerR_1               PF13411.1     69 seq670_BIOID50763    -            120   6.9e-12   44.8   0.0   1   1   8.2e-16   1.1e-11   44.1   0.0     1    68     4    72     4    73 0.97 MerR HTH family regulatory protein
BPD_transp_1         PF00528.17   185 seq672_BIOID50763    -            536   8.3e-16   57.9  36.8   1   1   1.3e-15   1.7e-11   43.8   6.6     5   182    74   267    70   273 0.83 Binding-protein-dependent transport system inner membrane component
Complex1_30kDa       PF00329.14   103 seq674_BIOID50763    -            569   1.8e-28   98.6   0.0   1   1   9.8e-32   4.5e-28   97.3   0.0     1   103    44   150    44   150 0.94 Respiratory-chain NADH dehydrogenase, 30 Kd subunit
Complex1_49kDa       PF00346.14   272 seq674_BIOID50763    -            569   4.5e-27   94.6   0.0   1   2   2.4e-22   1.1e-18   67.1   0.0     6   172   299   464   295   471 0.95 Respiratory-chain NADH dehydrogenase, 49 Kd subunit
Complex1_49kDa       PF00346.14   272 seq674_BIOID50763    -            569   4.5e-27   94.6   0.0   2   2   9.7e-10   4.4e-06   25.7   0.0   209   272   474   537   463   537 0.90 Respiratory-chain NADH dehydrogenase, 49 Kd subunit
NiFeSe_Hases         PF00374.14   507 seq674_BIOID50763    -            569   1.2e-14   53.9   0.1   1   1   4.6e-16   2.1e-12   46.4   0.0     1    68   218   286   218   294 0.91 Nickel-dependent hydrogenase
HTH_29               PF13551.1    113 seq676_BIOID50763    -            288   1.3e-11   44.4   0.2   1   1   7.9e-15   2.2e-11   43.7   0.1     1   113    16   121    16   121 0.86 Winged helix-turn helix
rve                  PF00665.21   120 seq676_BIOID50763    -            288   1.4e-10   41.2   0.0   1   1   7.6e-14   2.1e-10   40.6   0.0     3   119   141   265   139   266 0.87 Integrase core domain
HTH_28               PF13518.1     52 seq676_BIOID50763    -            288   1.9e-09   37.1   0.2   1   1   2.2e-12     6e-09   35.5   0.0     2    51    16    66    15    67 0.94 Helix-turn-helix domain
HTH_23               PF13384.1     50 seq676_BIOID50763    -            288   3.8e-08   32.6   0.0   1   1   3.8e-11     1e-07   31.2   0.0     3    47    12    57    10    59 0.94 Homeodomain-like domain
HTH_32               PF13565.1     77 seq676_BIOID50763    -            288   1.3e-06   28.9   0.1   1   1   1.4e-09   3.8e-06   27.5   0.1     3    77    45   117    43   117 0.84 Homeodomain-like domain
Phage_AlpA           PF05930.7     51 seq678_BIOID50763    -             67   6.6e-22   76.8   0.3   1   1   1.1e-25   7.6e-22   76.6   0.2     3    51     7    55     5    55 0.98 Prophage CP4-57 regulatory protein (AlpA)
HTH_17               PF12728.2     51 seq678_BIOID50763    -             67   7.9e-10   38.7   0.4   1   1   1.3e-13   9.2e-10   38.5   0.2     4    50    10    58     7    59 0.91 Helix-turn-helix domain
DUF1722              PF08349.6    117 seq679_BIOID50763    -            169   6.7e-38  129.0   0.1   1   1     6e-42   8.3e-38  128.7   0.0     1   116    41   157    41   158 0.98 Protein of unknown function (DUF1722)
NapB                 PF03892.9    134 seq683_BIOID50763    -            156   1.3e-45  154.2   0.0   1   1   1.1e-49   1.4e-45  154.1   0.0    31   133    48   150    21   151 0.90 Nitrate reductase cytochrome c-type subunit (NapB)
AceK                 PF06315.6    562 seq685_BIOID50763    -            578    7e-240  796.9   0.0   1   1  5.8e-244  7.9e-240  796.7   0.0     1   562     9   568     9   568 0.99 Isocitrate dehydrogenase kinase/phosphatase (AceK)
EIIC-GAT             PF03611.9    415 seq687_BIOID50763    -            451   7.7e-87  291.6  33.3   1   1     8e-91   1.1e-86  291.1  23.1     2   414     7   398     6   399 0.99 PTS system sugar-specific permease component
Molybdopterin        PF00384.17   432 seq689_BIOID50763    -            803   9.9e-25   87.0   0.0   1   1   3.2e-25   2.2e-21   75.9   0.0   103   379     2   377     1   381 0.85 Molybdopterin oxidoreductase
Molydop_binding      PF01568.16   109 seq689_BIOID50763    -            803   5.6e-17   61.4   0.1   1   1     3e-20     2e-16   59.6   0.1     4   108   681   796   678   797 0.93 Molydopterin dinucleotide binding domain
T2SE                 PF00437.15   272 seq691_BIOID50763    -            382   1.1e-33  116.2   0.0   1   1   1.2e-37   1.6e-33  115.6   0.0   120   269   149   306   127   309 0.88 Type II/IV secretion system protein
Ogr_Delta            PF04606.7     47 seq693_BIOID50763    -            166   1.7e-25   88.3  10.4   1   2   5.6e-17   7.7e-13   47.7   1.4     1    43     3    45     3    47 0.97 Ogr/Delta-like zinc finger
Ogr_Delta            PF04606.7     47 seq693_BIOID50763    -            166   1.7e-25   88.3  10.4   2   2   2.7e-16   3.7e-12   45.6   1.0     2    47    87   132    86   132 0.98 Ogr/Delta-like zinc finger
MCE                  PF02470.15    81 seq695_BIOID50763    -            877   1.5e-64  213.8  10.5   1   3   3.5e-21   4.8e-17   61.6   0.1     2    81    46   137    45   137 0.97 mce related protein
MCE                  PF02470.15    81 seq695_BIOID50763    -            877   1.5e-64  213.8  10.5   2   3   1.6e-11   2.1e-07   30.6   0.0     2    76   280   355   279   369 0.88 mce related protein
MCE                  PF02470.15    81 seq695_BIOID50763    -            877   1.5e-64  213.8  10.5   3   3   1.2e-14   1.6e-10   40.7   0.0     4    81   636   724   634   724 0.96 mce related protein
Acetyltransf_3       PF13302.1    142 seq701_BIOID50763    -            186   5.7e-23   81.6   0.0   1   1     4e-26   7.7e-23   81.2   0.0     3   141     8   140     7   141 0.80 Acetyltransferase (GNAT) domain
Acetyltransf_4       PF13420.1    155 seq701_BIOID50763    -            186   7.2e-15   55.1   0.6   1   1   4.7e-18   9.1e-15   54.8   0.4     1   152     9   158     9   160 0.93 Acetyltransferase (GNAT) domain
Acetyltransf_1       PF00583.19    83 seq701_BIOID50763    -            186     6e-15   54.9   0.1   1   1   4.5e-18   8.9e-15   54.3   0.1     2    82    63   140    62   141 0.97 Acetyltransferase (GNAT) family
Acetyltransf_8       PF13523.1    152 seq701_BIOID50763    -            186   1.2e-13   51.1   0.2   1   1   8.2e-17   1.6e-13   50.6   0.2     1   141     9   145     9   157 0.89 Acetyltransferase (GNAT) domain
Acetyltransf_7       PF13508.1     79 seq701_BIOID50763    -            186   3.7e-07   30.1   0.2   1   1   3.4e-10   6.7e-07   29.2   0.1     2    78    56   141    55   142 0.80 Acetyltransferase (GNAT) domain
Acetyltransf_10      PF13673.1    117 seq701_BIOID50763    -            186   1.3e-05   25.1   0.0   1   1   9.3e-09   1.8e-05   24.7   0.0     1   117    16   140    16   140 0.75 Acetyltransferase (GNAT) domain
FR47                 PF08445.5     86 seq701_BIOID50763    -            186   2.1e-05   24.0   0.0   1   1   1.9e-08   3.8e-05   23.2   0.0    26    79    87   142    69   150 0.92 FR47-like protein
LptC                 PF06835.8    176 seq702_BIOID50763    -            191   1.2e-53  180.9   2.1   1   1     1e-57   1.4e-53  180.8   1.4     2   176     9   183     8   183 0.97 Lipopolysaccharide-assembly, LptC-related
HOK_GEF              PF01848.11    43 seq704_BIOID50763    -             49   2.4e-20   71.4   2.9   1   1   1.9e-24   2.7e-20   71.3   2.0     2    43     5    46     4    46 0.97 Hok/gef family
MerE                 PF05052.7     75 seq707_BIOID50763    -             78   2.5e-43  145.8   2.4   1   1   2.2e-47   2.9e-43  145.5   1.6     1    74     1    74     1    75 0.99 MerE protein
DUF1205              PF06722.7     97 seq708_BIOID50763    -            387   1.3e-29  102.1   0.1   1   1     5e-33   3.4e-29  100.7   0.0     1    97   181   276   181   276 0.96 Protein of unknown function (DUF1205)
UDPGT                PF00201.13   500 seq708_BIOID50763    -            387   5.8e-07   28.3   0.0   1   1   1.4e-10   9.3e-07   27.6   0.0   279   396   225   344   213   359 0.78 UDP-glucoronosyl and UDP-glucosyl transferase
MFS_1                PF07690.11   354 seq709_BIOID50763    -            393   1.2e-38  132.6  61.4   1   1   1.8e-40   2.5e-36  125.0  27.1     2   353    21   356    20   357 0.90 Major Facilitator Superfamily
ACR_tran             PF00873.14  1021 seq710_BIOID50763    -           1037         0 1451.2   9.3   1   1         0         0 1451.0   6.4     1  1021     1  1027     1  1027 1.00 AcrB/AcrD/AcrF family
MMPL                 PF03176.10   333 seq710_BIOID50763    -           1037   3.8e-13   48.7  29.8   1   2   7.2e-13   3.3e-09   35.8   6.2   138   317   333   513   310   537 0.82 MMPL family
MMPL                 PF03176.10   333 seq710_BIOID50763    -           1037   3.8e-13   48.7  29.8   2   2   1.1e-08     5e-05   22.0   4.6   145   311   871  1035   858  1037 0.85 MMPL family
FUSC                 PF04632.7    650 seq711_BIOID50763    -            352     2e-16   59.4   2.1   1   1   3.5e-20   2.4e-16   59.2   1.5     3   282    21   307    19   347 0.80 Fusaric acid resistance protein family
FUSC_2               PF13515.1    128 seq711_BIOID50763    -            352   2.8e-13   49.7  12.8   1   1   6.3e-17   4.3e-13   49.1   8.8     2   128    33   158    28   158 0.83 Fusaric acid resistance protein-like
RcsC                 PF09456.5     92 seq713_BIOID50763    -            949   2.6e-38  129.4   0.0   1   1   2.2e-41   7.5e-38  127.9   0.0     1    92   708   799   708   799 0.99 RcsC Alpha-Beta-Loop (ABL)
HATPase_c            PF02518.21   111 seq713_BIOID50763    -            949   4.4e-33  113.2   0.0   1   1   2.6e-36   8.8e-33  112.2   0.0     1   110   581   690   581   691 0.99 Histidine kinase-, DNA gyrase B-, and HSP90-like ATPase
Response_reg         PF00072.19   112 seq713_BIOID50763    -            949   1.2e-29  102.4   0.1   1   1     1e-32   3.5e-29  100.9   0.0     1   111   827   936   827   937 0.98 Response regulator receiver domain
HisKA                PF00512.20    68 seq713_BIOID50763    -            949   1.4e-17   63.3   0.0   1   1   1.4e-20   4.7e-17   61.6   0.0     1    67   469   533   469   534 0.97 His Kinase A (phospho-acceptor) domain
Sigma70_r4_2         PF08281.7     54 seq714_BIOID50763    -             95   6.6e-06   25.3   0.2   1   1   1.4e-09   1.9e-05   23.9   0.0    10    54    21    64    12    64 0.83 Sigma-70, region 4
Phage_AlpA           PF05930.7     51 seq715_BIOID50763    -             77   7.1e-18   63.9   0.1   1   1   6.2e-22   8.4e-18   63.7   0.1     3    51    18    65    16    65 0.97 Prophage CP4-57 regulatory protein (AlpA)
Methyltransf_11      PF08241.7     95 seq719_BIOID50763    -            240   2.3e-12   47.1   0.0   1   1   2.6e-16   3.6e-12   46.4   0.0    45    95    67   125    50   125 0.83 Methyltransferase domain
MFS_1                PF07690.11   354 seq720_BIOID50763    -            396   3.6e-34  117.9  59.3   1   1   2.6e-38   3.6e-34  117.9  41.1     2   353    19   349    18   350 0.89 Major Facilitator Superfamily
HSP20                PF00011.16   102 seq721_BIOID50763    -            142   4.3e-19   68.1   0.0   1   1   3.8e-23   5.1e-19   67.9   0.0     3   102    39   135    37   135 0.94 Hsp20/alpha crystallin family
EAL                  PF00563.15   236 seq722_BIOID50763    -            237   2.2e-12   46.8   0.2   1   1   2.3e-16   3.1e-12   46.3   0.1    15   233    13   223     5   225 0.78 EAL domain
Esterase             PF00756.15   251 seq723_BIOID50763    -            398   4.4e-19   68.7   0.0   1   1   2.6e-22   1.8e-18   66.7   0.0     1   153   159   318   159   396 0.74 Putative esterase
CBM_48               PF02922.13    85 seq723_BIOID50763    -            398   7.4e-12   45.0   0.1   1   1   2.2e-15   1.5e-11   44.0   0.1     7    74    53   113    47   133 0.84 Carbohydrate-binding module 48 (Isoamylase N-terminal domain)
DSBA                 PF01323.15   193 seq724_BIOID50763    -            208   6.8e-32  110.4   3.3   1   1   7.9e-35   5.4e-31  107.5   2.3     1   192    40   197    40   198 0.95 DSBA-like thioredoxin domain
Thioredoxin_4        PF13462.1    163 seq724_BIOID50763    -            208   4.4e-10   39.7   0.0   1   1   9.2e-14   6.3e-10   39.1   0.0    16   149    40   180    33   191 0.69 Thioredoxin
ILVD_EDD             PF00920.16   521 seq726_BIOID50763    -            616  5.1e-195  648.6   1.9   1   1  4.3e-199  5.9e-195  648.5   1.3     1   521    34   607    34   607 0.95 Dehydratase family
EAL                  PF00563.15   236 seq727_BIOID50763    -            235   5.9e-50  169.8   0.0   1   1     5e-54   6.8e-50  169.6   0.0     3   209    13   218    11   219 0.93 EAL domain
Cytochrom_NNT        PF03264.9    174 seq728_BIOID50763    -            200   1.6e-74  248.9   3.4   1   1   5.4e-78   1.8e-74  248.7   2.4     4   174    22   193    19   193 0.98 NapC/NirT cytochrome c family, N-terminal region
FAD_binding_7        PF03441.9    277 seq729_BIOID50763    -            472  5.6e-107  356.9   0.9   1   1  1.1e-110  7.2e-107  356.5   0.6     3   276   205   468   203   469 0.96 FAD binding domain of DNA photolyase
DNA_photolyase       PF00875.13   165 seq729_BIOID50763    -            472     5e-46  156.3   0.4   1   1   1.8e-49   1.2e-45  155.0   0.1     2   159     5   168     4   174 0.93 DNA photolyase
TraP                 PF07296.6    202 seq730_BIOID50763    -            197   1.8e-95  317.4   0.1   1   1   1.5e-99   2.1e-95  317.3   0.1     1   202     2   197     2   197 1.00 TraP protein
DUF162               PF02589.10   189 seq731_BIOID50763    -            231     2e-35  121.8   0.1   1   1   2.2e-39     3e-35  121.3   0.0    19   189    65   228    47   228 0.91 Uncharacterised ACR, YkgG family COG1556
Nol1_Nop2_Fmu        PF01189.12   283 seq733_BIOID50763    -            429  7.4e-105  350.2   0.0   1   1  4.8e-108  9.4e-105  349.9   0.0     1   282   164   426   164   427 0.99 NOL1/NOP2/sun family
NusB                 PF01029.13   134 seq733_BIOID50763    -            429   6.1e-26   90.8   0.0   1   1   5.1e-29   9.9e-26   90.1   0.0     1   134     5   127     5   127 0.97 NusB family
Methyltransf_26      PF13659.1    117 seq733_BIOID50763    -            429   3.7e-11   42.9   0.0   1   1   3.7e-14   7.3e-11   42.0   0.0     2   116   248   375   247   376 0.90 Methyltransferase domain
Methyltransf_18      PF12847.2    112 seq733_BIOID50763    -            429   2.3e-10   40.8   0.0   1   1   2.2e-13   4.2e-10   40.0   0.0     2   112   247   375   246   375 0.84 Methyltransferase domain
Methyltransf_31      PF13847.1    152 seq733_BIOID50763    -            429   1.9e-09   37.1   0.0   1   1   1.7e-12   3.4e-09   36.3   0.0     2   113   245   381   244   417 0.82 Methyltransferase domain
MTS                  PF05175.9    170 seq733_BIOID50763    -            429   1.1e-06   28.0   0.0   1   1   1.1e-09   2.1e-06   27.1   0.0    24   151   239   385   229   397 0.86 Methyltransferase small domain
FtsJ                 PF01728.14   181 seq733_BIOID50763    -            429     9e-05   22.4   0.0   1   1   9.1e-08   0.00018   21.4   0.0    19    99   242   323   233   400 0.60 FtsJ-like methyltransferase
ProQ                 PF04352.8    115 seq734_BIOID50763    -            100   8.5e-21   73.5   0.0   1   1   7.2e-25   9.9e-21   73.3   0.0    25   110    12    98     7   100 0.94 ProQ/FINO family
Response_reg         PF00072.19   112 seq737_BIOID50763    -            415   5.6e-26   90.6   0.0   1   1   3.5e-29   1.6e-25   89.1   0.0     1   111     8   117     8   118 0.98 Response regulator receiver domain
HTH_8                PF02954.14    42 seq737_BIOID50763    -            415   1.7e-10   40.1   0.7   1   1   8.2e-14   3.8e-10   39.0   0.5     2    42   366   406   365   406 0.97 Bacterial regulatory protein, Fis family
Sigma54_activat      PF00158.21   168 seq737_BIOID50763    -            415   1.2e-06   28.0   0.0   1   1   3.1e-08   0.00014   21.2   0.0     1    56   142   197   142   209 0.93 Sigma-54 interaction domain
AntA                 PF08346.7     71 seq738_BIOID50763    -            277   6.9e-22   77.3   0.0   1   1   1.9e-25   2.6e-21   75.4   0.0     1    71    47   129    47   129 0.96 AntA/AntB antirepressor
MMR_HSR1             PF01926.18   114 seq741_BIOID50763    -            294   1.3e-13   50.8   0.0   1   1   7.8e-17   2.1e-13   50.1   0.0     2    98    41   137    40   157 0.75 50S ribosome-binding GTPase
Gtr1_RagA            PF04670.7    231 seq741_BIOID50763    -            294   1.6e-05   24.0   0.0   1   1     8e-09   2.2e-05   23.6   0.0     4   102    43   142    41   181 0.84 Gtr1/RagA G protein conserved region
AIG1                 PF04548.11   212 seq741_BIOID50763    -            294   7.1e-05   21.8   0.0   1   1     4e-08   0.00011   21.2   0.0     5    69    43   106    40   135 0.89 AIG1 family
Phage_min_tail       PF05939.8    109 seq743_BIOID50763    -            109   1.3e-37  127.9   0.0   1   1   1.1e-41   1.4e-37  127.8   0.0     1   109     1   109     1   109 0.99 Phage minor tail protein
DUF2534              PF10749.4     85 seq744_BIOID50763    -             85   6.5e-44  147.6   4.1   1   1   5.2e-48   7.2e-44  147.5   2.8     2    85     1    84     1    84 0.97 Protein of unknown function (DUF2534)
SSB                  PF00436.20   104 seq745_BIOID50763    -            140   2.3e-16   59.4   0.0   1   1   2.4e-20   3.2e-16   58.9   0.0     3   101     4    99     2   102 0.94 Single-strand binding protein family
Helicase_C_2         PF13307.1    167 seq747_BIOID50763    -            761   4.9e-26   91.5   0.0   1   1   2.3e-29   7.7e-26   90.9   0.0     8   165   578   733   571   735 0.93 Helicase C-terminal domain
DEAD                 PF00270.24   173 seq747_BIOID50763    -            761   3.5e-09   36.2   0.1   1   1     2e-09   6.8e-06   25.5   0.0    12    78    88   153    73   171 0.74 DEAD/DEAH box helicase
DEAD_2               PF06733.10   174 seq747_BIOID50763    -            761   1.3e-08   34.3   0.0   1   1   6.7e-12   2.3e-08   33.5   0.0   103   167   245   308   195   314 0.87 DEAD_2
Psu                  PF07455.6    188 seq748_BIOID50763    -            190     2e-98  327.3   4.9   1   1  1.6e-102   2.2e-98  327.1   3.4     1   188     1   187     1   187 0.99 Phage polarity suppression protein (Psu)
IGPD                 PF00475.13   145 seq749_BIOID50763    -            355   2.2e-64  215.5   0.4   1   1   1.2e-67     4e-64  214.7   0.3     1   145   196   338   196   338 0.99 Imidazoleglycerol-phosphate dehydratase
HAD_2                PF13419.1    176 seq749_BIOID50763    -            355   4.4e-07   30.2   0.0   1   1   5.3e-09   1.8e-05   24.9   0.0    76   173    30   145    19   148 0.81 Haloacid dehalogenase-like hydrolase
PNK3P                PF08645.6    158 seq749_BIOID50763    -            355   9.3e-07   28.3   0.0   1   1   4.9e-10   1.7e-06   27.4   0.0     5   129     8   134     4   184 0.77 Polynucleotide kinase 3 phosphatase
Hydrolase_like       PF13242.1     75 seq749_BIOID50763    -            355   1.8e-06   27.4   0.0   1   1   1.1e-09   3.8e-06   26.4   0.0     1    44   102   144   102   149 0.90 HAD-hyrolase-like
DUF4137              PF13593.1    313 seq750_BIOID50763    -            332  4.8e-106  354.2  22.2   1   1    4e-110  5.4e-106  354.0  15.4     1   313     8   316     8   316 0.98 SBF-like CPA transporter family (DUF4137)
OstA                 PF03968.9    113 seq753_BIOID50763    -            185   8.9e-33  112.5   2.3   1   1   8.8e-37   1.2e-32  112.0   1.6     1   113    37   149    37   149 0.98 OstA-like protein
DUF3315              PF11776.3     52 seq755_BIOID50763    -            112   7.1e-23   79.7   0.2   1   1   7.5e-27     1e-22   79.2   0.1     1    51    52   102    52   103 0.98 Domain of unknown function (DUF3315)
BPD_transp_2         PF02653.11   267 seq758_BIOID50763    -            342   8.4e-46  155.9  43.3   1   1   8.5e-50   1.2e-45  155.5  30.0     5   267    40   301    36   301 0.97 Branched-chain amino acid transport system / permease component
DUF3296              PF11726.3    180 seq759_BIOID50763    -            170   1.4e-07   31.0   0.0   1   1   1.2e-11   1.6e-07   30.9   0.0     3   119    14   129    12   162 0.81 Protein of unknown function (DUF3296)
HTH_3                PF01381.17    55 seq760_BIOID50763    -            135   1.6e-14   53.3   0.1   1   1   7.9e-18   3.6e-14   52.2   0.0     3    55    12    64    10    64 0.97 Helix-turn-helix
HTH_31               PF13560.1     64 seq760_BIOID50763    -            135   1.1e-11   44.5   1.2   1   1   4.4e-15     2e-11   43.7   0.8     2    58     6    61     5    71 0.95 Helix-turn-helix domain
HTH_19               PF12844.2     64 seq760_BIOID50763    -            135   1.7e-09   37.5   0.0   1   1   6.8e-13   3.1e-09   36.6   0.0     1    63     7    69     7    70 0.97 Helix-turn-helix domain
Metal_resist         PF13801.1    125 seq761_BIOID50763    -            141   3.2e-19   69.0   2.9   1   1   2.3e-23   3.2e-19   69.0   2.0     7   122    11   120     5   123 0.84 Heavy-metal resistance
DUF4049              PF13258.1    318 seq762_BIOID50763    -            529  1.9e-192  638.0   6.0   1   1  2.4e-196  3.3e-192  637.2   4.2     1   318   209   526   209   526 1.00 Domain of unknown function (DUF4049)
HPPK                 PF01288.15   127 seq765_BIOID50763    -            159   1.8e-44  150.4   0.0   1   1   1.5e-48   2.1e-44  150.1   0.0     1   127     5   132     5   132 0.99 7,8-dihydro-6-hydroxymethylpterin-pyrophosphokinase (HPPK)
Glyco_tranf_2_3      PF13641.1    230 seq766_BIOID50763    -            441   5.5e-41  140.7   0.0   1   1   2.4e-44   5.5e-41  140.7   0.0     1   230    75   299    75   299 0.96 Glycosyltransferase like family 2
Glycos_transf_2      PF00535.21   169 seq766_BIOID50763    -            441   2.5e-36  124.7   0.0   1   1   1.7e-39   3.9e-36  124.1   0.0     1   168    78   245    78   246 0.95 Glycosyl transferase family 2
Glyco_trans_2_3      PF13632.1    192 seq766_BIOID50763    -            441   3.8e-26   91.8  13.0   1   1   1.7e-29   3.8e-26   91.8   9.0     1   177   158   359   158   423 0.72 Glycosyl transferase family group 2
Glyco_transf_21      PF13506.1    174 seq766_BIOID50763    -            441   7.5e-15   54.5   0.1   1   1   5.1e-18   1.2e-14   53.9   0.1    17   174   141   298   104   298 0.89 Glycosyl transferase family 21
Chitin_synth_2       PF03142.10   527 seq766_BIOID50763    -            441   2.3e-08   32.7   5.8   1   1   5.1e-10   1.2e-06   27.1   0.0   177   305   131   257    85   261 0.85 Chitin synthase
Glyco_tranf_2_2      PF10111.4    281 seq766_BIOID50763    -            441   5.1e-08   32.2   0.1   1   1   3.8e-11   8.8e-08   31.4   0.0     1   111    78   178    78   185 0.94 Glycosyltransferase like family 2
Asp-Al_Ex            PF06826.7    169 seq767_BIOID50763    -            561   5.3e-92  305.7  44.8   1   2   9.2e-50   6.3e-46  155.8  15.3     2   168    19   187    18   188 0.99 Predicted Permease Membrane Region
Asp-Al_Ex            PF06826.7    169 seq767_BIOID50763    -            561   5.3e-92  305.7  44.8   2   2   7.6e-50   5.2e-46  156.1  10.2     2   168   382   554   381   555 0.98 Predicted Permease Membrane Region
TrkA_C               PF02080.16    71 seq767_BIOID50763    -            561   5.4e-20   70.6   4.0   1   2   1.3e-10     9e-07   28.2   0.1     8    68   220   280   214   283 0.85 TrkA-C domain
TrkA_C               PF02080.16    71 seq767_BIOID50763    -            561   5.4e-20   70.6   4.0   2   2   3.5e-15   2.4e-11   42.9   0.5     2    71   299   368   298   368 0.95 TrkA-C domain
Phage_tail_L         PF05100.7    206 seq768_BIOID50763    -            232   2.2e-97  324.0   0.1   1   1  1.9e-101   2.6e-97  323.8   0.1     1   206    29   230    29   230 0.99 Phage minor tail protein L
ADH_zinc_N           PF00107.21   130 seq769_BIOID50763    -            376   7.6e-18   64.1   0.0   1   1   1.8e-21   1.2e-17   63.5   0.0     1   122   192   327   192   334 0.92 Zinc-binding dehydrogenase
ADH_zinc_N_2         PF13602.1    127 seq769_BIOID50763    -            376   6.9e-07   30.0   0.0   1   1   1.8e-10   1.3e-06   29.2   0.0     1   127   225   370   225   370 0.78 Zinc-binding dehydrogenase
NusG                 PF02357.14    92 seq772_BIOID50763    -            184   1.7e-10   40.9   0.0   1   1   1.9e-14   2.6e-10   40.2   0.0     2    91    17   109    16   110 0.88 Transcription termination factor nusG
CobA_CobO_BtuR       PF02572.10   172 seq773_BIOID50763    -            196   1.4e-71  239.5   0.1   1   1   2.5e-75   1.7e-71  239.2   0.0     2   172    27   196    26   196 0.99 ATP:corrinoid adenosyltransferase BtuR/CobO/CobP
Co_AT_N              PF12557.3     24 seq773_BIOID50763    -            196   2.5e-07   30.2   6.4   1   1   3.7e-11   2.5e-07   30.2   4.5     6    24     3    21     1    21 0.94 Cob(I)alamin adenosyltransferase N terminal
AAA_21               PF13304.1    303 seq776_BIOID50763    -            609   6.5e-24   85.2   3.1   1   1   1.4e-27   6.5e-24   85.2   2.1     1   303    49   350    49   350 0.69 AAA domain
AAA_15               PF13175.1    415 seq776_BIOID50763    -            609     2e-18   66.5   2.0   1   1   1.9e-18   8.8e-15   54.5   0.3   274   415   207   349   185   349 0.77 AAA ATPase domain
DUF2689              PF10894.3     61 seq777_BIOID50763    -             65   1.9e-44  149.1   2.3   1   1   1.5e-48   2.1e-44  149.0   1.6     1    61     1    61     1    61 1.00 Protein of unknown function (DUF2689)
ABC_tran             PF00005.22   118 seq778_BIOID50763    -            573   1.2e-23   83.5   0.0   1   1     9e-27   4.1e-23   81.8   0.0     1   117   380   502   380   503 0.89 ABC transporter
ABC_membrane         PF00664.18   275 seq778_BIOID50763    -            573     2e-07   30.6  11.6   1   1   2.3e-10     1e-06   28.2   8.1    65   271    84   289    17   292 0.80 ABC transporter transmembrane region
ABC_tran             PF00005.22   118 seq780_BIOID50763    -            205   8.6e-22   77.6   0.0   1   1   2.3e-25   1.5e-21   76.7   0.0     1   117    41   154    41   155 0.91 ABC transporter
Asp_Glu_race         PF01177.17   217 seq786_BIOID50763    -            285   3.4e-30  105.4   0.1   1   1   3.4e-34   4.7e-30  105.0   0.0     2   215    25   234    24   236 0.86 Asp/Glu/Hydantoin racemase
UPF0061              PF02696.9    487 seq787_BIOID50763    -            478  1.6e-220  732.3   0.1   1   1  1.4e-224  1.9e-220  732.1   0.0     1   487     1   454     1   454 0.99 Uncharacterized ACR, YdiU/UPF0061 family
DUF945               PF06097.6    459 seq788_BIOID50763    -            476  9.8e-106  354.1  12.9   1   1  8.6e-110  1.2e-105  353.8   8.9     3   459     4   467     2   467 0.98 Bacterial protein of unknown function (DUF945)
rve                  PF00665.21   120 seq789_BIOID50763    -            434   1.5e-24   86.3   0.0   1   1   4.1e-28   2.8e-24   85.4   0.0     2   120   185   325   184   325 0.95 Integrase core domain
HTH_28               PF13518.1     52 seq789_BIOID50763    -            434   1.1e-06   28.3   0.2   1   1     6e-10   4.1e-06   26.5   0.0     1    46    38    90    38    98 0.76 Helix-turn-helix domain
Phage_cap_E          PF03864.10   329 seq790_BIOID50763    -            375   3.7e-61  206.7   0.0   1   1   3.1e-65   4.2e-61  206.5   0.0     3   328    36   373    34   374 0.93 Phage major capsid protein E
HTH_5                PF01022.15    47 seq791_BIOID50763    -            117   2.6e-18   65.2   1.9   1   1   6.1e-22   4.2e-18   64.6   1.3     1    45    15    60    15    62 0.98 Bacterial regulatory protein, arsR family
HTH_20               PF12840.2     61 seq791_BIOID50763    -            117   4.7e-11   42.2   0.3   1   1   9.9e-15   6.8e-11   41.7   0.2     2    61     8    67     7    67 0.97 Helix-turn-helix domain
G3P_antiterm         PF04309.7    175 seq796_BIOID50763    -            191   2.3e-70  235.0   0.3   1   1   1.9e-74   2.6e-70  234.9   0.2     1   175    11   185    11   185 0.99 Glycerol-3-phosphate responsive antiterminator
ABC_tran             PF00005.22   118 seq798_BIOID50763    -            241   1.2e-22   80.4   0.0   1   1   1.2e-25   5.3e-22   78.2   0.0     1   118    43   166    43   166 0.92 ABC transporter
BCA_ABC_TP_C         PF12399.3     23 seq798_BIOID50763    -            241   8.9e-08   31.5   0.0   1   1   3.9e-11   1.8e-07   30.5   0.0     2    23   215   236   214   236 0.97 Branched-chain amino acid ATP-binding cassette transporter
IucA_IucC            PF04183.7    252 seq801_BIOID50763    -            574     1e-60  204.9   1.2   1   1   2.4e-64   1.6e-60  204.3   0.9     3   250   134   367   132   369 0.92 IucA / IucC family
FhuF                 PF06276.7    163 seq801_BIOID50763    -            574   5.7e-31  107.5   1.3   1   1   1.7e-34   1.2e-30  106.5   0.9     2   162   398   554   397   555 0.97 Ferric iron reductase FhuF-like transporter
ADH_N                PF08240.7    109 seq804_BIOID50763    -            346   7.4e-30  102.8   0.0   1   1   2.8e-33   1.3e-29  102.0   0.0     2   108    26   130    25   131 0.95 Alcohol dehydrogenase GroES-like domain
ADH_zinc_N           PF00107.21   130 seq804_BIOID50763    -            346   2.9e-22   78.4   0.2   1   1   2.2e-25   9.9e-22   76.7   0.0     2   128   172   306   171   308 0.90 Zinc-binding dehydrogenase
AlaDh_PNT_C          PF01262.16   168 seq804_BIOID50763    -            346   9.8e-05   21.8   0.0   1   1     4e-08   0.00018   20.9   0.0    14    69   155   211   150   228 0.86 Alanine dehydrogenase/PNT, C-terminal domain
DUF1391              PF07151.7     49 seq805_BIOID50763    -             51   2.8e-34  116.2   0.5   1   1   2.2e-38     3e-34  116.1   0.4     1    48     2    49     2    50 0.97 Protein of unknown function (DUF1391)
DUF4222              PF13973.1     53 seq806_BIOID50763    -             60   9.1e-24   82.5   0.0   1   1   7.2e-28   9.8e-24   82.4   0.0     3    53     8    58     6    58 0.96 Domain of unknown function (DUF4222)
ABC_membrane         PF00664.18   275 seq807_BIOID50763    -           1261   1.9e-51  174.9  16.0   1   2     3e-24   3.1e-21   75.8   2.3    11   274    73   338    69   339 0.86 ABC transporter transmembrane region
ABC_membrane         PF00664.18   275 seq807_BIOID50763    -           1261   1.9e-51  174.9  16.0   2   2   4.3e-33   4.5e-30  104.8   3.5     7   275   693   961   687   961 0.92 ABC transporter transmembrane region
ABC_tran             PF00005.22   118 seq807_BIOID50763    -           1261   4.8e-46  155.8   0.1   1   2   1.6e-27   1.6e-24   86.3   0.0     1   118   424   553   424   553 0.98 ABC transporter
ABC_tran             PF00005.22   118 seq807_BIOID50763    -           1261   4.8e-46  155.8   0.1   2   2     2e-21   2.1e-18   66.6   0.0     1   118  1046  1171  1046  1171 0.96 ABC transporter
Ring_hydroxyl_A      PF00848.14   209 seq809_BIOID50763    -            374   3.4e-36  124.7   0.5   1   1   6.7e-40   4.6e-36  124.3   0.3     2   205   183   370   182   374 0.91 Ring hydroxylating alpha subunit (catalytic domain)
Rieske               PF00355.21    98 seq809_BIOID50763    -            374   4.8e-21   74.0   0.1   1   1   1.2e-24   7.9e-21   73.3   0.1     1    87    46   130    46   148 0.88 Rieske [2Fe-2S] domain
PLDc_2               PF13091.1    126 seq810_BIOID50763    -            206   1.4e-25   89.3   0.1   1   1   1.3e-29   1.7e-25   89.0   0.0     2   126    73   198    72   198 0.85 PLD-like domain
ABC_tran             PF00005.22   118 seq812_BIOID50763    -            232   1.7e-26   92.7   0.0   1   1   4.2e-30   2.8e-26   92.0   0.0     1   117    39   157    39   158 0.90 ABC transporter
AAA_21               PF13304.1    303 seq812_BIOID50763    -            232   4.4e-12   46.4   0.1   1   1   2.3e-10   1.6e-06   28.2   0.0   235   298   128   189   120   191 0.92 AAA domain
TraV                 PF09676.5    119 seq814_BIOID50763    -            171   4.5e-40  136.9   1.4   1   1   3.8e-44   5.2e-40  136.7   1.0     1   119    23   165    23   165 0.98 Type IV conjugative transfer system lipoprotein (TraV)
Metallophos          PF00149.23   201 seq816_BIOID50763    -            218   2.3e-15   56.4   4.0   1   1   1.1e-18   7.2e-15   54.8   2.8     2   197    16   187    15   191 0.81 Calcineurin-like phosphoesterase
Metallophos_2        PF12850.2    156 seq816_BIOID50763    -            218   1.7e-06   27.8   0.0   1   1   4.1e-10   2.8e-06   27.1   0.0     3   118    17   188    16   211 0.60 Calcineurin-like phosphoesterase superfamily domain
Glyco_hydro_8        PF01270.12   342 seq818_BIOID50763    -            368  1.7e-120  401.7   2.7   1   1  1.4e-124    2e-120  401.5   1.9     1   342     1   346     1   346 0.98 Glycosyl hydrolases family 8
DUF1161              PF06649.7     52 seq819_BIOID50763    -            102   1.3e-25   88.9   0.0   1   1   1.2e-29   1.6e-25   88.6   0.0     1    52    27    80    27    80 0.99 Protein of unknown function (DUF1161)
Abi_C                PF14355.1     80 seq821_BIOID50763    -            313   3.4e-13   49.2   0.0   1   1   6.2e-17   8.5e-13   47.9   0.0     2    80   236   308   235   308 0.94 Abortive infection C-terminus
Gp_dh_C              PF02800.15   157 seq823_BIOID50763    -            333   1.6e-60  202.9   0.1   1   1   4.8e-64   3.3e-60  201.9   0.1     1   157   155   313   155   313 0.98 Glyceraldehyde 3-phosphate dehydrogenase, C-terminal domain
Gp_dh_N              PF00044.19   151 seq823_BIOID50763    -            333   2.5e-52  176.7   0.0   1   1   7.1e-56   4.9e-52  175.7   0.0     2   151     3   150     2   150 0.98 Glyceraldehyde 3-phosphate dehydrogenase, NAD binding domain
DUF318               PF03773.8    307 seq825_BIOID50763    -            377   3.7e-53  180.4  19.1   1   1   4.6e-57   6.3e-53  179.6  13.2     2   306     7   374     6   375 0.88 Predicted permease
Phage_ASH            PF10554.4    108 seq826_BIOID50763    -            355   8.2e-26   90.3   0.1   1   1   1.2e-29   1.7e-25   89.3   0.0     1   100   124   226   124   248 0.87 Ash protein family
Glucosamine_iso      PF01182.15   199 seq827_BIOID50763    -            240   1.9e-16   60.2   0.0   1   1   2.8e-20   3.8e-16   59.2   0.0     5   198    12   206     9   207 0.77 Glucosamine-6-phosphate isomerases/6-phosphogluconolactonase
ArsB                 PF02040.10   423 seq828_BIOID50763    -            429  1.8e-230  765.0  39.5   1   1    3e-234    2e-230  764.8  27.4     1   423     3   425     3   425 1.00 Arsenical pump membrane protein
CitMHS               PF03600.11   349 seq828_BIOID50763    -            429   2.2e-15   56.0  35.6   1   1   4.5e-19   3.1e-15   55.5  24.7     3   343     7   363     5   369 0.82 Citrate transporter
Fer4                 PF00037.22    24 seq829_BIOID50763    -            180   1.6e-14   52.7  18.2   1   2   3.5e-10   5.4e-07   28.8   2.0     4    24    36    56    33    56 0.90 4Fe-4S binding domain
Fer4                 PF00037.22    24 seq829_BIOID50763    -            180   1.6e-14   52.7  18.2   2   2   5.6e-12   8.5e-09   34.5   1.2     3    24    70    91    68    91 0.92 4Fe-4S binding domain
Fer4_7               PF12838.2     52 seq829_BIOID50763    -            180   8.4e-14   51.5   9.3   1   1   5.6e-17   8.4e-14   51.5   6.5     1    52    39    89    39    89 0.94 4Fe-4S dicluster domain
Fer4_9               PF13187.1     55 seq829_BIOID50763    -            180   1.2e-10   41.4   8.7   1   1   7.7e-14   1.2e-10   41.4   6.0     2    55    40    90    39    90 0.94 4Fe-4S dicluster domain
Fer4_6               PF12837.2     24 seq829_BIOID50763    -            180   7.2e-11   41.3  11.7   1   2   1.6e-09   2.4e-06   27.0   2.2     4    24    35    55    32    55 0.89 4Fe-4S binding domain
Fer4_6               PF12837.2     24 seq829_BIOID50763    -            180   7.2e-11   41.3  11.7   2   2     3e-09   4.6e-06   26.1   1.0     3    24    69    90    67    90 0.91 4Fe-4S binding domain
Fer4_10              PF13237.1     52 seq829_BIOID50763    -            180     2e-10   40.2  32.4   1   1   7.1e-13   1.1e-09   37.8   8.3     4    52    35    86    32    86 0.92 4Fe-4S dicluster domain
Fer4_8               PF13183.1     57 seq829_BIOID50763    -            180   1.5e-07   31.1  22.6   1   1   4.4e-10   6.6e-07   29.1   7.7     3    55    38    87    36    90 0.74 4Fe-4S dicluster domain
Phage_cap_E          PF03864.10   329 seq831_BIOID50763    -            342   1.8e-50  171.6   1.0   1   1   1.5e-54   2.1e-50  171.4   0.7     8   329    15   341     8   341 0.91 Phage major capsid protein E
DUF905               PF06006.7     71 seq832_BIOID50763    -             77   1.3e-34  117.2   0.0   1   1   1.1e-38   1.5e-34  117.0   0.0     2    71     7    76     6    76 0.97 Bacterial protein of unknown function (DUF905)
DUF3261              PF11659.3    154 seq833_BIOID50763    -            194   3.7e-46  156.3   0.3   1   1   3.3e-50   4.4e-46  156.1   0.2     2   153    14   167    13   168 0.95 Protein of unknown function (DUF3261)
GTP_cyclohydroI      PF01227.17    86 seq834_BIOID50763    -            129   2.6e-31  107.0   0.0   1   1   2.5e-35   3.4e-31  106.6   0.0     2    84    25   107    24   109 0.96 GTP cyclohydrolase I
CcmB                 PF03379.8    215 seq835_BIOID50763    -            220   2.4e-87  291.5  20.9   1   1     2e-91   2.7e-87  291.3  14.5     1   215     3   217     3   217 0.99 CcmB protein
WYL                  PF13280.1    172 seq836_BIOID50763    -            226   3.1e-08   33.5   0.0   1   1   7.8e-12   5.3e-08   32.8   0.0    31    77   151   195   126   215 0.83 WYL domain
HTH_11               PF08279.7     55 seq836_BIOID50763    -            226     7e-05   22.2   0.1   1   1   1.9e-08   0.00013   21.4   0.1     1    35    14    47    14    50 0.91 HTH domain
Prok-JAB             PF14464.1    105 seq840_BIOID50763    -             78   2.4e-11   43.0   0.0   1   1   1.8e-15   2.4e-11   42.9   0.0    29    95     6    74     1    78 0.88 Prokaryotic homologs of the JAB domain
Glyco_hydro_4C       PF11975.3    232 seq842_BIOID50763    -            451   2.6e-86  289.0   0.0   1   1   5.2e-90   3.5e-86  288.6   0.0     2   232   193   421   192   421 0.99 Family 4 glycosyl hydrolase C-terminal domain
Glyco_hydro_4        PF02056.11   183 seq842_BIOID50763    -            451   5.9e-80  266.7   0.1   1   1   1.2e-83     8e-80  266.3   0.1     1   182     6   188     6   189 0.99 Family 4 glycosyl hydrolase
Sugar_tr             PF00083.19   451 seq843_BIOID50763    -            440   1.9e-35  122.2  33.9   1   2   1.1e-31   7.8e-28   97.1   5.7     2   203    23   232    22   236 0.89 Sugar (and other) transporter
Sugar_tr             PF00083.19   451 seq843_BIOID50763    -            440   1.9e-35  122.2  33.9   2   2   4.1e-12   2.8e-08   32.6  11.9   241   443   239   439   225   440 0.69 Sugar (and other) transporter
MFS_1                PF07690.11   354 seq843_BIOID50763    -            440     3e-29  101.7  61.5   1   2   4.8e-21   3.3e-17   62.1  18.9     2   239    28   275    27   287 0.71 Major Facilitator Superfamily
MFS_1                PF07690.11   354 seq843_BIOID50763    -            440     3e-29  101.7  61.5   2   2   9.5e-16   6.5e-12   44.7  19.8    27   176   283   435   271   440 0.81 Major Facilitator Superfamily
GATase               PF00117.23   192 seq845_BIOID50763    -            196   8.4e-28   97.0   0.0   1   1   2.8e-31   9.7e-28   96.8   0.0     1   189     4   194     4   196 0.81 Glutamine amidotransferase class-I
GATase_3             PF07685.9    158 seq845_BIOID50763    -            196   9.6e-06   25.1   0.0   1   1   4.3e-09   1.5e-05   24.5   0.0     8    79    39   100    32   106 0.87 CobB/CobQ-like glutamine amidotransferase domain
HTH_Tnp_IS1          PF12759.2     50 seq846_BIOID50763    -             91   6.1e-32  108.7   0.1   1   1   1.4e-35   9.3e-32  108.1   0.1     1    50    39    88    39    88 0.99 InsA C-terminal domain
Zn_Tnp_IS1           PF03811.8     36 seq846_BIOID50763    -             91   1.2e-21   75.8   4.5   1   1   3.1e-25   2.1e-21   74.9   3.1     1    36     1    36     1    36 0.99 InsA N-terminal domain
Fimbrial             PF00419.15   145 seq847_BIOID50763    -            194   8.1e-15   55.1   9.8   1   1   7.4e-19     1e-14   54.8   6.8     2   145    31   194    30   194 0.80 Fimbrial protein
BPD_transp_2         PF02653.11   267 seq848_BIOID50763    -            330   4.7e-47  160.0  43.0   1   1   4.2e-51   5.8e-47  159.7  29.8     3   267    36   305    34   305 0.94 Branched-chain amino acid transport system / permease component
TrkA_N               PF02254.13   116 seq849_BIOID50763    -            458   4.2e-58  194.2   3.5   1   2   5.4e-33   5.3e-30  103.6   0.0     1   108     3   111     3   125 0.92 TrkA-N domain
TrkA_N               PF02254.13   116 seq849_BIOID50763    -            458   4.2e-58  194.2   3.5   2   2   5.9e-29   5.7e-26   90.6   0.7     1   116   235   350   235   350 0.95 TrkA-N domain
TrkA_C               PF02080.16    71 seq849_BIOID50763    -            458   1.9e-21   75.3   0.7   1   2   4.7e-13   4.5e-10   38.8   0.0     3    70   157   225   155   226 0.91 TrkA-C domain
TrkA_C               PF02080.16    71 seq849_BIOID50763    -            458   1.9e-21   75.3   0.7   2   2     2e-11   1.9e-08   33.6   0.2     8    70   390   451   388   452 0.89 TrkA-C domain
F420_oxidored        PF03807.12    96 seq849_BIOID50763    -            458   1.9e-12   47.2   2.2   1   2   1.5e-07   0.00015   22.0   0.0     1    52     2    49     2    88 0.87 NADP oxidoreductase coenzyme F420-dependent
F420_oxidored        PF03807.12    96 seq849_BIOID50763    -            458   1.9e-12   47.2   2.2   2   2   1.5e-07   0.00015   22.0   0.3     2    48   235   279   234   355 0.80 NADP oxidoreductase coenzyme F420-dependent
NAD_binding_7        PF13241.1    103 seq849_BIOID50763    -            458   1.2e-11   44.6   3.0   1   1   7.5e-08   7.3e-05   22.8   0.0     8    82   233   319   228   323 0.75 Putative NAD(P)-binding
Shikimate_DH         PF01488.15   135 seq849_BIOID50763    -            458   1.4e-11   44.4   0.6   1   1   5.3e-09   5.2e-06   26.4   0.2    12   102   232   332   222   367 0.77 Shikimate / quinate 5-dehydrogenase
DUF2913              PF11140.3    207 seq850_BIOID50763    -            227   7.1e-46  156.0   0.0   1   1     6e-50   8.2e-46  155.7   0.0     2   206     4   203     3   204 0.98 Protein of unknown function (DUF2913)
2-Hacid_dh_C         PF02826.14   178 seq853_BIOID50763    -            378   7.4e-33  113.0   0.0   1   1   2.6e-36   1.2e-32  112.4   0.0    29   178   109   256   103   256 0.88 D-isomer specific 2-hydroxyacid dehydrogenase, NAD binding domain
DUF3410              PF11890.3     82 seq853_BIOID50763    -            378   5.3e-24   83.5   0.0   1   1   1.9e-27   8.5e-24   82.8   0.0     2    82   289   369   288   369 0.98 Domain of unknown function (DUF3410)
2-Hacid_dh           PF00389.25   133 seq853_BIOID50763    -            378   1.5e-18   66.4   0.0   1   1   4.5e-22   2.1e-18   65.9   0.0     2   126     4   281     3   285 0.94 D-isomer specific 2-hydroxyacid dehydrogenase, catalytic domain
PTS_IIB              PF02302.12    90 seq854_BIOID50763    -             88   1.1e-12   48.0   1.4   1   1   9.5e-17   1.3e-12   47.8   0.9    15    88     1    77     1    79 0.93 PTS system, Lactose/Cellobiose specific IIB subunit
NLPC_P60             PF00877.14   105 seq855_BIOID50763    -            160   5.2e-14   51.8   0.0   1   1   5.1e-18   6.9e-14   51.4   0.0     1   104    24   136    24   137 0.92 NlpC/P60 family
HhH-GPD              PF00730.20   121 seq856_BIOID50763    -            350     3e-22   79.0   0.0   1   1   9.7e-26   4.4e-22   78.4   0.0     2   118    36   167    35   170 0.97 HhH-GPD superfamily base excision DNA repair protein
HHH                  PF00633.18    30 seq856_BIOID50763    -            350   8.2e-08   31.4   0.0   1   1   3.5e-11   1.6e-07   30.5   0.0     2    29   100   127    99   128 0.95 Helix-hairpin-helix motif
EndIII_4Fe-2S        PF10576.4     17 seq856_BIOID50763    -            350   3.9e-05   23.5   5.6   1   1   1.6e-08   7.5e-05   22.6   3.9     1    17   192   208   192   208 0.98 Iron-sulfur binding domain of endonuclease III
DUF932               PF06067.6    239 seq858_BIOID50763    -            272   3.9e-63  212.8   0.0   1   1   3.2e-67   4.4e-63  212.6   0.0     1   239    36   261    36   261 0.99 Domain of unknown function (DUF932)
Toprim_4             PF13662.1     81 seq861_BIOID50763    -           1301   3.7e-08   33.1   0.0   1   1   1.4e-11   9.5e-08   31.8   0.0     6    70   313   380   309   390 0.89 Toprim domain
Molybdopterin        PF00384.17   432 seq862_BIOID50763    -            808     4e-96  322.2   0.0   1   1   1.1e-99     5e-96  321.9   0.0     1   432   111   566   111   566 0.92 Molybdopterin oxidoreductase
Molydop_binding      PF01568.16   109 seq862_BIOID50763    -            808   4.8e-28   97.0   0.0   1   1   2.6e-31   1.2e-27   95.7   0.0     1   107   687   800   687   802 0.97 Molydopterin dinucleotide binding domain
Molybdop_Fe4S4       PF04879.11    55 seq862_BIOID50763    -            808   2.2e-14   52.9   0.8   1   1   8.4e-18   3.8e-14   52.1   0.5     1    55    49   108    49   108 0.97 Molybdopterin oxidoreductase Fe4S4 domain
Sigma54_CBD          PF04963.8    195 seq864_BIOID50763    -            477   8.2e-76  253.6   1.0   1   1   1.8e-79   8.2e-76  253.6   0.7     2   195   107   304   106   304 0.97 Sigma-54 factor, core binding domain
Sigma54_DBD          PF04552.8    160 seq864_BIOID50763    -            477   3.8e-70  234.3   0.4   1   1   1.6e-73   7.5e-70  233.4   0.3     2   160   317   475   316   475 0.99 Sigma-54, DNA binding domain
Sigma54_AID          PF00309.15    49 seq864_BIOID50763    -            477   7.9e-19   66.7  20.7   1   1   3.8e-22   1.8e-18   65.6  14.3     1    47     3    49     3    51 0.97 Sigma-54 factor, Activator interacting domain (AID)
GreA_GreB_N          PF03449.10    74 seq865_BIOID50763    -            158   1.8e-32  111.0   1.1   1   1   3.6e-36   2.4e-32  110.6   0.8     4    74     3    74     1    74 0.97 Transcription elongation factor, N-terminal
GreA_GreB            PF01272.14    77 seq865_BIOID50763    -            158     8e-29   99.0   0.5   1   1   1.6e-32   1.1e-28   98.6   0.3     3    77    83   157    80   157 0.97 Transcription elongation factor, GreA/GreB, C-term
DUF418               PF04235.7    163 seq866_BIOID50763    -            385   2.5e-46  157.1  17.4   1   1   1.8e-50   2.5e-46  157.1  12.0     1   162   215   374   215   375 0.99 Protein of unknown function (DUF418)
DDE_Tnp_IS1          PF03400.8    131 seq868_BIOID50763    -            125   4.5e-74  246.6   1.5   1   1   3.6e-78   4.9e-74  246.4   1.1     7   131     1   125     1   125 1.00 IS1 transposase
Oxidored_q6          PF01058.17   131 seq871_BIOID50763    -            255   1.5e-23   82.6   0.1   1   1   1.6e-27   2.2e-23   82.1   0.0     1   129    48   157    48   159 0.94 NADH ubiquinone oxidoreductase, 20 Kd subunit
Lactate_perm         PF02652.9    522 seq872_BIOID50763    -            560  6.8e-234  777.0  41.5   1   1  5.7e-238  7.8e-234  776.8  28.8     1   522    25   551    25   551 0.99 L-lactate permease
Aminoglyc_resit      PF10706.4    174 seq873_BIOID50763    -            177   1.7e-99  330.4   0.1   1   1  1.4e-103   1.9e-99  330.3   0.1     1   174     1   174     1   174 0.99 Aminoglycoside-2''-adenylyltransferase
Ketoacyl-synt_C      PF02801.17   119 seq876_BIOID50763    -            389   7.5e-27   93.4   0.1   1   1   3.1e-30   1.4e-26   92.5   0.1     5   111   236   336   233   343 0.92 Beta-ketoacyl synthase, C-terminal domain
ketoacyl-synt        PF00109.21   255 seq876_BIOID50763    -            389   6.9e-21   74.7   0.2   1   1     7e-24   3.2e-20   72.5   0.1   111   252    90   229     2   231 0.75 Beta-ketoacyl synthase, N-terminal domain
Thiolase_N           PF00108.18   264 seq876_BIOID50763    -            389   3.6e-06   26.0   0.0   1   1   1.8e-09   8.2e-06   24.8   0.0    79   124   147   192   139   203 0.92 Thiolase, N-terminal domain
PFL                  PF02901.10   648 seq877_BIOID50763    -            765  3.8e-205  683.0   0.0   1   1  6.8e-209  4.7e-205  682.7   0.0     1   648     1   626     1   626 0.98 Pyruvate formate lyase
Gly_radical          PF01228.16   106 seq877_BIOID50763    -            765   2.7e-25   88.6   0.0   1   1   9.7e-29   6.6e-25   87.4   0.0     3   106   645   747   643   747 0.97 Glycine radical
PALP                 PF00291.20   307 seq878_BIOID50763    -            514   9.6e-70  235.0   2.1   1   1   1.9e-73   1.3e-69  234.6   1.5     5   307    29   316    25   316 0.91 Pyridoxal-phosphate dependent enzyme
Thr_dehydrat_C       PF00585.13    91 seq878_BIOID50763    -            514   3.8e-64  212.2   0.0   1   2   3.6e-35   2.4e-31  107.0   0.0     1    91   329   419   329   419 0.98 C-terminal regulatory domain of Threonine dehydratase
Thr_dehydrat_C       PF00585.13    91 seq878_BIOID50763    -            514   3.8e-64  212.2   0.0   2   2   6.7e-34   4.6e-30  102.9   0.0     2    91   425   512   424   512 0.96 C-terminal regulatory domain of Threonine dehydratase
PgaD                 PF13994.1    138 seq879_BIOID50763    -            137   6.1e-31  106.6   5.3   1   1   7.7e-35   1.1e-30  105.8   3.7     1   137     4   126     4   127 0.94 PgaD-like protein
FCD                  PF07729.7    125 seq881_BIOID50763    -            221   1.7e-23   83.2   2.5   1   1   3.4e-27   2.3e-23   82.7   1.7     2   124    85   209    84   210 0.96 FCD domain
GntR                 PF00392.16    64 seq881_BIOID50763    -            221   9.4e-12   44.0   0.1   1   1   3.9e-15   2.7e-11   42.6   0.1     2    64    13    74    12    74 0.95 Bacterial regulatory proteins, gntR family
HDPD                 PF02924.9    118 seq883_BIOID50763    -            113   4.1e-15   55.4   1.5   1   1   3.5e-19   4.8e-15   55.2   1.1    22   112    17   102     3   106 0.85 Bacteriophage lambda head decoration protein D
His_biosynth         PF00977.16   228 seq884_BIOID50763    -            245   5.3e-76  254.7   0.2   1   1   1.7e-79   5.9e-76  254.6   0.2     1   228     1   234     1   234 0.98 Histidine biosynthesis protein
Trp_syntA            PF00290.15   259 seq884_BIOID50763    -            245   1.9e-06   26.4   1.0   1   1     1e-08   3.5e-05   22.2   0.1   174   232    51   108    33   114 0.88 Tryptophan synthase alpha chain
Cytochrom_C_asm      PF01578.15   214 seq886_BIOID50763    -            245   1.1e-32  113.2  24.9   1   1     8e-37   1.1e-32  113.2  17.3     5   214     9   184     5   184 0.94 Cytochrome C assembly protein
Lambda_tail_I        PF06805.7     82 seq888_BIOID50763    -            182   1.3e-13   50.4   0.0   1   1   1.6e-17   2.2e-13   49.7   0.0    25    82     2    64     1    64 0.98 Bacteriophage lambda tail assembly protein I
MarR                 PF01047.17    59 seq890_BIOID50763    -            144   5.5e-18   64.3   0.0   1   1   1.9e-21   8.8e-18   63.6   0.0     1    59    38    96    38    96 0.98 MarR family
MarR_2               PF12802.2     62 seq890_BIOID50763    -            144   1.5e-13   50.1   0.0   1   1   5.2e-17   2.4e-13   49.4   0.0     1    62    36    95    36    95 0.98 MarR family
HTH_27               PF13463.1     68 seq890_BIOID50763    -            144   4.1e-09   36.5   0.0   1   1   1.8e-12   8.1e-09   35.5   0.0     1    68    38   104    38   104 0.93 Winged helix DNA-binding domain
Fer4_11              PF13247.1     99 seq894_BIOID50763    -            294   1.2e-29  101.9  13.1   1   1   1.8e-32   2.2e-29  101.1   5.5     2    98    92   188    91   189 0.94 4Fe-4S dicluster domain
Form-deh_trans       PF09163.6     44 seq894_BIOID50763    -            294   7.8e-20   69.9   0.0   1   1   1.1e-22   1.4e-19   69.1   0.0     1    44   246   289   246   290 0.96 Formate dehydrogenase N, transmembrane
Fer4_7               PF12838.2     52 seq894_BIOID50763    -            294   4.9e-15   55.5  25.2   1   1   8.3e-11     1e-07   32.0   5.6     1    50    38   114    38   117 0.90 4Fe-4S dicluster domain
Fer4_9               PF13187.1     55 seq894_BIOID50763    -            294   3.3e-13   49.5  27.2   1   1   4.6e-11   5.7e-08   32.7   7.7     1    55   132   184   132   184 0.97 4Fe-4S dicluster domain
Fer4_10              PF13237.1     52 seq894_BIOID50763    -            294   2.6e-12   46.2  27.8   1   1   3.4e-11   4.2e-08   32.7   7.1     2    52    93   144    92   144 0.86 4Fe-4S dicluster domain
Fer4_2               PF12797.2     22 seq894_BIOID50763    -            294   3.3e-10   39.1  34.5   1   1   6.4e-09     8e-06   25.3   2.4     4    20    33    49    31    51 0.91 4Fe-4S binding domain
Fer4_3               PF12798.2     15 seq894_BIOID50763    -            294   9.7e-08   31.9  41.1   1   3   0.00035      0.43   11.1   3.8     1    15   100   117   100   117 0.89 4Fe-4S binding domain
Fer4_3               PF12798.2     15 seq894_BIOID50763    -            294   9.7e-08   31.9  41.1   2   3   6.7e-05     0.083   13.3   2.9     1    14   133   146   133   147 0.94 4Fe-4S binding domain
Fer4_3               PF12798.2     15 seq894_BIOID50763    -            294   9.7e-08   31.9  41.1   3   3   3.4e-06    0.0042   17.4   2.5     1    15   160   183   160   183 0.98 4Fe-4S binding domain
Fer4_4               PF12800.2     17 seq894_BIOID50763    -            294   3.1e-07   30.0  31.6   1   2   4.7e-05     0.059   13.6   1.8     3    15    38    50    36    56 0.91 4Fe-4S binding domain
Fer4_4               PF12800.2     17 seq894_BIOID50763    -            294   3.1e-07   30.0  31.6   2   2     1e-07   0.00013   21.9   1.8     1    17   130   146   130   146 0.92 4Fe-4S binding domain
Fer4                 PF00037.22    24 seq894_BIOID50763    -            294   3.1e-07   29.6  37.3   1   1   4.1e-08   5.1e-05   22.5   2.0     5    22   130   147   126   149 0.87 4Fe-4S binding domain
Pili_assembly_N      PF00345.15   122 seq895_BIOID50763    -            246   8.7e-44  148.1   0.0   1   1   3.4e-47   2.4e-43  146.7   0.0     2   122    27   152    26   152 0.93 Gram-negative pili assembly chaperone, N-terminal domain
Pili_assembly_C      PF02753.12    68 seq895_BIOID50763    -            246   3.2e-19   68.4   0.1   1   1   8.8e-23     6e-19   67.5   0.1     1    66   175   242   175   244 0.96 Gram-negative pili assembly chaperone, C-terminal domain
TraC_F_IV            PF11130.3    235 seq896_BIOID50763    -            875   4.5e-59  199.6   0.0   1   1   2.1e-62   7.3e-59  198.9   0.0     2   235    37   277    36   277 0.98 F pilus assembly Type-IV secretion system for plasmid transfer
AAA_10               PF12846.2    328 seq896_BIOID50763    -            875   1.7e-43  149.0   0.1   1   1     8e-47   2.7e-43  148.3   0.0     1   322   479   772   479   774 0.83 AAA-like domain
DUF87                PF01935.12   229 seq896_BIOID50763    -            875   1.6e-05   24.7   0.0   1   1   1.3e-08   4.5e-05   23.2   0.0    26   222   482   669   468   676 0.77 Domain of unknown function DUF87
DeoRC                PF00455.17   162 seq899_BIOID50763    -            259   1.2e-51  174.4   3.3   1   1     5e-55   1.7e-51  173.9   2.3     4   161    83   239    80   240 0.98 DeoR C terminal sensor domain
HTH_DeoR             PF08220.7     57 seq899_BIOID50763    -            259   1.3e-16   59.7   0.1   1   1   8.1e-20   2.8e-16   58.6   0.1     1    53     8    60     8    63 0.96 DeoR-like helix-turn-helix domain
GntR                 PF00392.16    64 seq899_BIOID50763    -            259   1.2e-05   24.5   0.2   1   1   9.7e-09   3.3e-05   23.1   0.1    10    63     9    60     9    61 0.95 Bacterial regulatory proteins, gntR family
HTH_11               PF08279.7     55 seq899_BIOID50763    -            259   2.6e-05   23.6   0.0   1   1   1.6e-08   5.5e-05   22.6   0.0     1    44     8    50     8    63 0.92 HTH domain
SLT                  PF01464.15   121 seq900_BIOID50763    -            219   1.7e-25   88.7   0.1   1   1   1.6e-29   2.2e-25   88.3   0.1     3   120    59   184    57   185 0.95 Transglycosylase SLT domain
BCSC_C               PF05420.6    342 seq905_BIOID50763    -           1157  2.7e-124  414.6  11.9   1   1  3.6e-127  5.5e-124  413.6   8.2     2   341   802  1139   801  1140 0.97 Cellulose synthase operon protein C C-terminus (BCSC_C)
TPR_16               PF13432.1     65 seq905_BIOID50763    -           1157   8.2e-29   99.5  70.2   1   2     1e-11   1.6e-08   34.8   2.8     2    64   274   336   273   337 0.96 Tetratricopeptide repeat
TPR_16               PF13432.1     65 seq905_BIOID50763    -           1157   8.2e-29   99.5  70.2   2   2   3.8e-12   5.7e-09   36.2   1.6     2    64   356   418   355   419 0.95 Tetratricopeptide repeat
TPR_11               PF13414.1     69 seq905_BIOID50763    -           1157   1.6e-24   85.2  37.7   1   1   9.6e-14   1.5e-10   40.4   0.6     2    69   268   334   267   334 0.96 TPR repeat
TPR_2                PF07719.12    34 seq905_BIOID50763    -           1157   9.3e-19   65.6  31.8   1   1   3.5e-08   5.3e-05   22.7   0.1     2    33   304   335   303   336 0.95 Tetratricopeptide repeat
TPR_7                PF13176.1     36 seq905_BIOID50763    -           1157   4.5e-13   47.8  17.1   1   1   3.9e-07    0.0006   19.3   0.0     1    32   305   334   305   341 0.85 Tetratricopeptide repeat
TPR_8                PF13181.1     34 seq905_BIOID50763    -           1157   2.8e-11   42.2  13.4   1   1   3.7e-08   5.6e-05   22.5   0.1     2    32   304   334   303   337 0.93 Tetratricopeptide repeat
TPR_1                PF00515.23    34 seq905_BIOID50763    -           1157   1.1e-09   37.3  22.0   1   1   5.4e-08   8.3e-05   21.9   0.1     2    33   304   335   303   336 0.95 Tetratricopeptide repeat
DicB                 PF05358.6     62 seq906_BIOID50763    -             62   4.5e-38  128.4   0.0   1   1   3.6e-42   4.9e-38  128.3   0.0     1    62     1    62     1    62 0.99 DicB protein
Fer2                 PF00111.22    78 seq907_BIOID50763    -            321   2.5e-12   46.2   3.7   1   1   1.6e-15   5.4e-12   45.1   2.6     6    77   242   312   238   313 0.88 2Fe-2S iron-sulfur cluster binding domain
FAD_binding_6        PF00970.19    99 seq907_BIOID50763    -            321   1.5e-10   40.9   0.0   1   1   1.4e-13   4.7e-10   39.3   0.0     2    97     9   106     8   108 0.90 Oxidoreductase FAD-binding domain
NAD_binding_1        PF00175.16   109 seq907_BIOID50763    -            321   1.5e-09   38.2   0.0   1   1   2.6e-12   8.9e-09   35.7   0.0     1   108   117   207   117   208 0.81 Oxidoreductase NAD-binding domain
Mannitol_dh_C        PF08125.8    245 seq909_BIOID50763    -            488   2.2e-96  321.6   0.0   1   1  4.6e-100   3.1e-96  321.1   0.0     1   245   216   462   216   462 0.99 Mannitol dehydrogenase C-terminal domain
Mannitol_dh          PF01232.18   151 seq909_BIOID50763    -            488   5.7e-54  182.0   0.0   1   1   1.9e-57   1.3e-53  180.8   0.0     2   151    26   188    25   188 0.99 Mannitol dehydrogenase Rossmann domain
Phage_AlpA           PF05930.7     51 seq910_BIOID50763    -            111   4.2e-12   45.4   0.1   1   1   4.5e-16   6.2e-12   44.9   0.1     1    51    35    85    35    85 0.98 Prophage CP4-57 regulatory protein (AlpA)
DUF4049              PF13258.1    318 seq911_BIOID50763    -            540  5.3e-157  521.6   3.2   1   1  5.8e-161  7.9e-157  521.0   2.2     1   318   194   503   194   503 0.99 Domain of unknown function (DUF4049)
DUF4111              PF13427.1    106 seq913_BIOID50763    -            263     1e-40  137.6   0.0   1   1   2.4e-44   1.6e-40  137.0   0.0     1   106   150   257   150   257 0.99 Domain of unknown function (DUF4111)
NTP_transf_2         PF01909.18    93 seq913_BIOID50763    -            263   1.1e-10   41.5   0.1   1   1   4.3e-13     3e-09   36.9   0.0     2    79    14   105    13   117 0.67 Nucleotidyltransferase domain
Nol1_Nop2_Fmu        PF01189.12   283 seq914_BIOID50763    -            481  1.6e-110  368.8   0.0   1   2   2.7e-31   7.4e-28   97.6   0.0    12   177    42   210    31   211 0.88 NOL1/NOP2/sun family
Nol1_Nop2_Fmu        PF01189.12   283 seq914_BIOID50763    -            481  1.6e-110  368.8   0.0   2   2   4.5e-86   1.2e-82  277.3   0.0     9   282   201   480   201   481 0.99 NOL1/NOP2/sun family
Nol1_Nop2_Fmu_2      PF13636.1    102 seq914_BIOID50763    -            481   6.7e-23   80.5   0.0   1   1   4.3e-26   1.2e-22   79.8   0.0     3   102   368   470   366   470 0.91 pre-rRNA processing and ribosome biogenesis
Methyltransf_26      PF13659.1    117 seq914_BIOID50763    -            481     3e-07   30.3   0.1   1   1   3.1e-10   8.4e-07   28.9   0.1     2   116   121   249   120   250 0.87 Methyltransferase domain
Methyltransf_18      PF12847.2    112 seq914_BIOID50763    -            481   5.7e-07   29.9   0.0   1   1   3.8e-10     1e-06   29.1   0.0     3   112   121   249   119   249 0.87 Methyltransferase domain
DUF1482              PF07358.6     57 seq915_BIOID50763    -             66   7.7e-29   98.9   0.1   1   1   6.3e-33   8.6e-29   98.7   0.1     1    57     7    65     7    65 0.98 Protein of unknown function (DUF1482)
Leu_Phe_trans        PF03588.9    173 seq917_BIOID50763    -            234   5.7e-75  250.1   0.0   1   1   4.9e-79   6.7e-75  249.8   0.0     2   173    35   204    34   204 0.99 Leucyl/phenylalanyl-tRNA protein transferase
Peripla_BP_4         PF13407.1    258 seq918_BIOID50763    -            285   4.4e-54  183.4   5.0   1   1   7.4e-58   5.1e-54  183.2   3.5     1   256    28   283    28   285 0.95 Periplasmic binding protein domain
Antirestrict         PF03230.8     94 seq920_BIOID50763    -            161   1.9e-38  130.1   0.2   1   1   1.9e-42   2.5e-38  129.8   0.1     1    94    64   161    64   161 0.98 Antirestriction protein
DNA_methylase        PF00145.12   335 seq922_BIOID50763    -            354   7.8e-60  202.6   0.0   1   1   7.4e-64     1e-59  202.2   0.0     1   333    12   347    12   349 0.79 C-5 cytosine-specific DNA methylase
HTH_18               PF12833.2     81 seq924_BIOID50763    -            129   1.1e-19   70.2   0.3   1   1   2.1e-23   1.4e-19   69.8   0.2     2    79    34   110    33   112 0.96 Helix-turn-helix domain
HTH_AraC             PF00165.18    42 seq924_BIOID50763    -            129   1.3e-17   62.8   0.2   1   2     5e-09   3.4e-05   23.3   0.0     1    42    20    61    20    61 0.97 Bacterial regulatory helix-turn-helix proteins, AraC family
HTH_AraC             PF00165.18    42 seq924_BIOID50763    -            129   1.3e-17   62.8   0.2   2   2     2e-13   1.4e-09   37.3   0.0     2    41    73   110    68   111 0.93 Bacterial regulatory helix-turn-helix proteins, AraC family
ArsC                 PF03960.10   110 seq927_BIOID50763    -            141     1e-31  109.1   0.0   1   1     9e-36   1.2e-31  108.8   0.0     1   109     7   114     7   115 0.99 ArsC family
Glycos_trans_3N      PF02885.12    66 seq930_BIOID50763    -            320   2.8e-15   55.5   0.0   1   1   3.6e-19     5e-15   54.7   0.0     2    65     3    70     2    71 0.97 Glycosyl transferase family, helical bundle domain
Iron_traffic         PF04362.9     88 seq935_BIOID50763    -             91   1.5e-41  139.5   1.1   1   1   1.2e-45   1.7e-41  139.4   0.8     1    88     1    88     1    88 0.99 Bacterial Fe(2+) trafficking
Acetyltransf_8       PF13523.1    152 seq936_BIOID50763    -            315   2.5e-51  173.4   0.7   1   1   3.1e-55   4.3e-51  172.6   0.5     1   152   145   302   145   302 0.92 Acetyltransferase (GNAT) domain
His_biosynth         PF00977.16   228 seq937_BIOID50763    -            258   9.3e-79  263.7   0.6   1   1   3.1e-82   1.1e-78  263.5   0.4     1   227     5   239     5   240 0.96 Histidine biosynthesis protein
FtsJ                 PF01728.14   181 seq941_BIOID50763    -            209     7e-57  192.2   0.0   1   1   6.1e-61   8.3e-57  191.9   0.0     1   181    31   207    31   207 0.98 FtsJ-like methyltransferase
CcmD                 PF04995.9     46 seq943_BIOID50763    -             69   5.2e-16   57.9   4.7   1   1   6.2e-20   8.5e-16   57.3   3.2     1    45    15    59    15    69 0.98 Heme exporter protein D (CcmD)
Semialdhyde_dhC      PF02774.13   184 seq944_BIOID50763    -            337   6.8e-42  143.2   0.0   1   1   2.1e-45   9.5e-42  142.8   0.0     1   183   141   317   141   318 0.94 Semialdehyde dehydrogenase, dimerisation domain
Semialdhyde_dh       PF01118.19   121 seq944_BIOID50763    -            337   6.1e-25   87.7   0.0   1   1   3.4e-28   1.5e-24   86.4   0.0     1   118     6   118     6   121 0.96 Semialdehyde dehydrogenase, NAD binding domain
DXP_reductoisom      PF02670.11   129 seq944_BIOID50763    -            337   7.7e-05   23.1   0.0   1   1   3.2e-08   0.00015   22.2   0.0     1   106     7   104     7   109 0.86 1-deoxy-D-xylulose 5-phosphate reductoisomerase
NAD_binding_2        PF03446.10   162 seq949_BIOID50763    -            302   1.8e-36  125.4   5.8   1   1   1.9e-40   2.6e-36  124.8   4.1     3   161     8   168     6   169 0.95 NAD binding domain of 6-phosphogluconate dehydrogenase
DUF905               PF06006.7     71 seq951_BIOID50763    -             64   1.3e-10   40.3   0.0   1   1   1.3e-14   1.8e-10   39.9   0.0     2    30     7    35     6    38 0.93 Bacterial protein of unknown function (DUF905)
MFS_2                PF13347.1    427 seq952_BIOID50763    -            473  1.2e-108  363.1  43.1   1   1    1e-112  1.4e-108  362.9  29.9     3   426     8   436     6   437 0.97 MFS/sugar transport protein
PapC_N               PF13954.1    146 seq957_BIOID50763    -            105   8.9e-12   44.6   0.0   1   1   7.9e-16   1.1e-11   44.4   0.0     2    55    35    88    34    99 0.92 PapC N-terminal domain
Phage_Nu1            PF07471.7    164 seq958_BIOID50763    -            180   3.6e-31  107.7   0.3   1   1     5e-35   6.9e-31  106.8   0.2     3   163     6   149     4   150 0.86 Phage DNA packaging protein Nu1
MarB                 PF13999.1     66 seq959_BIOID50763    -             72   6.1e-35  118.4   0.5   1   1     5e-39   6.8e-35  118.3   0.3     2    66     6    70     5    70 0.98 MarB protein
MscL                 PF01741.13   128 seq960_BIOID50763    -            136   2.3e-57  192.5   3.1   1   1   1.9e-61   2.6e-57  192.3   2.2     1   128     3   132     3   132 0.98 Large-conductance mechanosensitive channel, MscL
CcmE                 PF03100.10   131 seq961_BIOID50763    -            159   8.4e-51  170.8   0.0   1   1   7.7e-55     1e-50  170.5   0.0     3   131     4   138     2   138 0.97 CcmE
HycI                 PF01750.13   130 seq962_BIOID50763    -            156   2.9e-27   94.6   0.0   1   1   2.4e-31   3.3e-27   94.4   0.0     7   127    26   139    20   142 0.92 Hydrogenase maturation protease
RadC                 PF04002.10   123 seq965_BIOID50763    -            158     2e-46  156.5   0.0   1   1   1.8e-50   2.4e-46  156.2   0.0     2   123    37   158    36   158 0.98 RadC-like JAB domain
DUF3393              PF11873.3    204 seq966_BIOID50763    -            360   7.3e-75  250.8   0.0   1   1   1.4e-78   9.7e-75  250.4   0.0     1   204     3   192     3   192 0.99 Domain of unknown function (DUF3393)
SLT                  PF01464.15   121 seq966_BIOID50763    -            360   9.6e-30  102.4   0.1   1   1   2.2e-33   1.5e-29  101.8   0.0     3   118   197   320   195   323 0.95 Transglycosylase SLT domain
Cytochrom_B_N        PF00033.14   188 seq967_BIOID50763    -            217   1.4e-20   73.3  19.2   1   1   2.5e-24   1.7e-20   73.0  13.3     4   188    10   186     7   186 0.92 Cytochrome b(N-terminal)/b6/petB
Ni_hydr_CYTB         PF01292.15   182 seq967_BIOID50763    -            217   1.4e-18   66.8  17.8   1   1   2.5e-22   1.7e-18   66.5  12.3     5   182    13   186     9   186 0.89 Prokaryotic cytochrome b561
Peripla_BP_3         PF13377.1    160 seq969_BIOID50763    -            346     6e-33  113.9   0.5   1   1     5e-36   1.7e-32  112.5   0.0     2   160   169   329   168   329 0.92 Periplasmic binding protein-like domain
LacI                 PF00356.16    46 seq969_BIOID50763    -            346   1.3e-21   75.7   2.5   1   1   8.5e-25   2.9e-21   74.6   1.7     1    46     3    48     3    48 0.99 Bacterial regulatory proteins, lacI family
Peripla_BP_1         PF00532.16   279 seq969_BIOID50763    -            346   6.5e-21   74.6   0.1   1   1   2.5e-24   8.4e-21   74.2   0.1     2   223    60   274    59   309 0.83 Periplasmic binding proteins and sugar binding domain of LacI family
Peripla_BP_4         PF13407.1    258 seq969_BIOID50763    -            346   1.3e-19   70.4   0.0   1   1   6.6e-23   2.3e-19   69.6   0.0     1   250    62   303    62   310 0.86 Periplasmic binding protein domain
PilI                 PF10623.4     83 seq971_BIOID50763    -             84   1.8e-50  168.6   0.2   1   1   1.5e-54     2e-50  168.5   0.2     1    83     1    83     1    83 1.00 Plasmid conjugative transfer protein PilI
FabA                 PF07977.8    138 seq973_BIOID50763    -            154   3.5e-07   29.6   0.0   1   1   1.1e-10   1.5e-06   27.6   0.0     1   118    11   117    11   132 0.83 FabA-like domain
PapB                 PF03333.8     91 seq975_BIOID50763    -             91   1.7e-34  117.3   0.6   1   1   1.3e-38   1.8e-34  117.2   0.4     9    91     7    89     1    89 0.96 Adhesin biosynthesis transcription regulatory protein
PTS_EIIC             PF02378.13   321 seq976_BIOID50763    -            597   3.6e-70  236.2  32.6   1   1   5.2e-74   3.6e-70  236.2  22.6     2   320    69   405    68   406 0.94 Phosphotransferase system, EIIC
PTS_EIIB             PF00367.15    35 seq976_BIOID50763    -            597   7.4e-13   47.3   0.1   1   1     2e-16   1.4e-12   46.5   0.1     1    33   509   541   509   542 0.95 phosphotransferase system, EIIB
Ribosomal_S30AE      PF02482.14    94 seq977_BIOID50763    -             95   6.8e-34  115.9   1.8   1   1   5.5e-38   7.5e-34  115.8   1.3     1    94     2    95     2    95 0.99 Sigma 54 modulation protein / S30EA ribosomal protein
DUF932               PF06067.6    239 seq978_BIOID50763    -            272   7.2e-62  208.6   0.0   1   1   6.1e-66   8.4e-62  208.4   0.0     2   239    37   261    36   261 0.99 Domain of unknown function (DUF932)
Usher                PF00577.15   552 seq982_BIOID50763    -            765  7.5e-162  539.7  27.5   1   1    2e-165  9.1e-162  539.4  19.1     1   552    99   671    99   671 0.96 Type VII secretion system (T7SS), usher protein
PapC_N               PF13954.1    146 seq982_BIOID50763    -            765   3.3e-18   65.5   0.5   1   1   2.3e-21     1e-17   63.9   0.1    76   145    12    85     4    86 0.87 PapC N-terminal domain
PapC_C               PF13953.1     68 seq982_BIOID50763    -            765   2.8e-17   62.0   0.1   1   1     2e-20   8.9e-17   60.3   0.1     1    65   681   746   681   749 0.91 PapC C-terminal domain
NIF3                 PF01784.13   242 seq985_BIOID50763    -            247     1e-56  192.1   0.0   1   1   9.1e-61   1.2e-56  191.8   0.0     2   240     6   235     5   238 0.95 NIF3 (NGG1p interacting factor 3)
FaeA                 PF04703.7     62 seq986_BIOID50763    -             77   2.2e-30  104.5   0.1   1   1   3.7e-34   2.5e-30  104.2   0.0     1    61     5    64     5    65 0.99 FaeA-like protein
HTH_IclR             PF09339.5     52 seq986_BIOID50763    -             77   5.1e-05   22.6   0.0   1   1   1.1e-08   7.2e-05   22.1   0.0     7    52     8    52     8    52 0.96 IclR helix-turn-helix domain
UPF0052              PF01933.13   301 seq991_BIOID50763    -            322   4.8e-87  291.9   0.1   1   1   4.3e-91   5.8e-87  291.6   0.1     1   298    32   319    32   321 0.97 Uncharacterised protein family UPF0052
Fimbrial             PF00419.15   145 seq998_BIOID50763    -            177   2.3e-19   69.9   6.4   1   1     2e-23   2.7e-19   69.6   4.5     1   145    28   177    28   177 0.93 Fimbrial protein
eIF-1a               PF01176.14    65 seq999_BIOID50763    -             72   5.3e-29   99.3   0.0   1   1   4.3e-33   5.9e-29   99.1   0.0     1    65     5    70     5    70 0.98 Translation initiation factor 1A / IF-1
Peptidase_M41        PF01434.13   213 seq1001_BIOID50763   -            647     8e-84  280.2   0.7   1   1   4.6e-87   1.3e-83  279.6   0.5     2   212   385   594   384   595 0.98 Peptidase family M41
AAA                  PF00004.24   132 seq1001_BIOID50763   -            647   1.7e-46  157.6   0.0   1   1   1.7e-49   4.7e-46  156.1   0.0     1   131   191   323   191   324 0.97 ATPase family associated with various cellular activities (AAA)
FtsH_ext             PF06480.10   110 seq1001_BIOID50763   -            647   1.4e-16   60.5   0.2   1   1   5.1e-20   1.4e-16   60.5   0.1     1   110     8    96     8    96 0.95 FtsH Extracellular
AAA_5                PF07728.9    139 seq1001_BIOID50763   -            647   7.9e-07   28.7   0.0   1   1   1.5e-09     4e-06   26.4   0.0     1   137   190   312   190   313 0.82 AAA domain (dynein-related subfamily)
PRA-CH               PF01502.13    75 seq1002_BIOID50763   -            202   1.5e-33  114.1   0.0   1   1   3.4e-37   2.3e-33  113.5   0.0     1    74    33   106    33   107 0.99 Phosphoribosyl-AMP cyclohydrolase
PRA-PH               PF01503.12    83 seq1002_BIOID50763   -            202   1.1e-14   54.3   0.3   1   1   2.2e-18   1.5e-14   53.9   0.2     2    82   116   201   115   202 0.96 Phosphoribosyl-ATP pyrophosphohydrolase
FCD                  PF07729.7    125 seq1003_BIOID50763   -            258   3.1e-23   82.3   2.7   1   1   4.6e-27   3.1e-23   82.3   1.9     1   124   100   223   100   224 0.90 FCD domain
GntR                 PF00392.16    64 seq1003_BIOID50763   -            258   2.1e-22   78.2   0.4   1   1   6.1e-26   4.2e-22   77.2   0.3     1    64     8    71     8    71 0.98 Bacterial regulatory proteins, gntR family
adh_short            PF00106.20   167 seq1005_BIOID50763   -            243   1.9e-35  122.1   1.5   1   1   6.9e-39   2.4e-35  121.8   1.0     2   166     4   171     3   172 0.97 short chain dehydrogenase
adh_short_C2         PF13561.1    243 seq1005_BIOID50763   -            243   4.7e-25   88.6   0.5   1   1   1.7e-28   5.7e-25   88.4   0.4     5   242    11   242     9   243 0.90 Enoyl-(Acyl carrier protein) reductase
KR                   PF08659.5    181 seq1005_BIOID50763   -            243     3e-20   72.5   0.3   1   1   1.4e-23   4.7e-20   71.8   0.2     3   154     5   158     4   188 0.90 KR domain
DUF987               PF06174.6     66 seq1006_BIOID50763   -             73   4.5e-43  144.4   0.1   1   1   3.7e-47     5e-43  144.3   0.1     1    66     1    66     1    66 0.99 Protein of unknown function (DUF987)
PTS_EIIA_2           PF00359.17   142 seq1010_BIOID50763   -            163   3.5e-37  127.1   0.1   1   1   2.9e-41     4e-37  126.9   0.0     2   141    13   155    12   156 0.96 Phosphoenolpyruvate-dependent sugar phosphotransferase system, EIIA 2
ArsC                 PF03960.10   110 seq1012_BIOID50763   -            118   4.3e-32  110.3   0.0   1   1   3.5e-36   4.8e-32  110.1   0.0     1   110     5   114     5   114 0.97 ArsC family
DNA_pol_A            PF00476.15   383 seq1013_BIOID50763   -            928  2.7e-160  533.0   0.0   1   1  1.1e-163  3.7e-160  532.6   0.0     2   383   548   927   547   927 0.99 DNA polymerase family A
5_3_exonuc_N         PF02739.11   169 seq1013_BIOID50763   -            928   3.4e-59  198.8   0.0   1   1   2.3e-62   7.8e-59  197.7   0.0     2   169     8   169     7   169 0.99 5'-3' exonuclease, N-terminal resolvase-like domain
DNA_pol_A_exo1       PF01612.15   174 seq1013_BIOID50763   -            928   6.4e-45  152.5   0.1   1   1   3.6e-48   1.2e-44  151.6   0.1     1   174   330   517   330   517 0.97 3'-5' exonuclease
5_3_exonuc           PF01367.15   101 seq1013_BIOID50763   -            928     3e-31  107.5   0.0   1   1   2.2e-34   7.5e-31  106.2   0.0     1    99   171   275   171   277 0.97 5'-3' exonuclease, C-terminal SAM fold
Iso_dh               PF00180.15   348 seq1014_BIOID50763   -            416  7.1e-116  386.8   0.0   1   1    6e-120  8.2e-116  386.6   0.0     2   348    29   412    28   412 0.98 Isocitrate/isopropylmalate dehydrogenase
IucA_IucC            PF04183.7    252 seq1018_BIOID50763   -            580   2.7e-77  259.3   0.0   1   1   6.7e-81   4.6e-77  258.5   0.0    10   251   130   374   122   375 0.97 IucA / IucC family
FhuF                 PF06276.7    163 seq1018_BIOID50763   -            580   5.4e-32  110.8   0.6   1   1   1.8e-35   1.2e-31  109.7   0.1     2   149   395   546   394   566 0.92 Ferric iron reductase FhuF-like transporter
Ldh_2                PF02615.9    335 seq1021_BIOID50763   -            361  9.2e-139  461.7   0.0   1   1  7.6e-143    1e-138  461.5   0.0     1   334     5   340     5   341 0.99 Malate/L-lactate dehydrogenase
DUF1537              PF07005.6    223 seq1022_BIOID50763   -            420   2.3e-62  210.4  15.2   1   1   2.8e-66   3.9e-62  209.7  10.5     1   223   161   380   161   380 0.95 Protein of unknown function, DUF1537
DeoC                 PF01791.4    236 seq1027_BIOID50763   -            206   7.4e-15   54.7   0.4   1   1   6.9e-19   9.4e-15   54.4   0.3    61   235    21   173     9   174 0.86 DeoC/LacD family aldolase
PseudoU_synth_1      PF01416.15   105 seq1028_BIOID50763   -            270   9.1e-34  115.9   0.0   1   2   1.7e-17   2.4e-13   50.3   0.0     3   105    16   112    14   112 0.94 tRNA pseudouridine synthase
PseudoU_synth_1      PF01416.15   105 seq1028_BIOID50763   -            270   9.1e-34  115.9   0.0   2   2   1.1e-21   1.5e-17   63.8   0.0     2   105   152   253   151   253 0.95 tRNA pseudouridine synthase
Transgly_assoc       PF04226.8     48 seq1029_BIOID50763   -             84   1.2e-13   50.7  14.4   1   1   8.6e-18   1.2e-13   50.7   9.9     2    48    34    83    33    83 0.98 Transglycosylase associated protein
cobW                 PF02492.14   178 seq1032_BIOID50763   -            328   9.6e-36  122.7   0.0   1   1   1.9e-39   1.3e-35  122.3   0.0     4   168     6   170     3   180 0.91 CobW/HypB/UreG, nucleotide-binding domain
CobW_C               PF07683.9     94 seq1032_BIOID50763   -            328     2e-06   27.2   0.4   1   1   6.4e-10   4.4e-06   26.2   0.0     2    92   241   321   240   323 0.90 Cobalamin synthesis protein cobW C-terminal domain
YagB_YeeU_YfjZ       PF06154.6    105 seq1037_BIOID50763   -             84   1.3e-16   60.6   0.0   1   1   1.1e-20   1.5e-16   60.4   0.0    34    84    15    65     9    80 0.96 YagB/YeeU/YfjZ family
Peptidase_M20        PF01546.23   171 seq1038_BIOID50763   -            375   5.5e-37  126.8   0.1   1   1   9.6e-41   6.6e-37  126.6   0.1     1   170    62   371    62   372 0.96 Peptidase family M20/M25/M40
M20_dimer            PF07687.9    109 seq1038_BIOID50763   -            375   3.5e-25   87.7   0.1   1   1   1.3e-28   8.7e-25   86.4   0.0     1   108   175   282   175   283 0.98 Peptidase dimerisation domain
FGGY_C               PF02782.11   197 seq1040_BIOID50763   -            566   9.2e-35  119.9   0.6   1   1   2.3e-38   1.5e-34  119.2   0.4     4   197   292   501   289   501 0.88 FGGY family of carbohydrate kinases, C-terminal domain
DUF1480              PF07351.8     80 seq1041_BIOID50763   -             78   3.5e-42  142.1   0.0   1   1   2.8e-46   3.8e-42  142.0   0.0     3    79     2    77     1    78 0.98 Protein of unknown function (DUF1480)
Chorismate_bind      PF00425.13   257 seq1043_BIOID50763   -            520   1.3e-80  270.3   0.0   1   1   2.8e-84   1.9e-80  269.7   0.0     2   257   242   502   241   502 0.96 chorismate binding enzyme
Anth_synt_I_N        PF04715.8    140 seq1043_BIOID50763   -            520   3.5e-19   69.0   0.0   1   1   4.5e-22   3.1e-18   66.0   0.0     3   139    19   192    17   193 0.91 Anthranilate synthase component I, N terminal region
Xan_ur_permease      PF00860.15   389 seq1044_BIOID50763   -            445   1.2e-42  145.6  51.4   1   1   8.9e-47   1.2e-42  145.6  35.6     3   387    31   404    29   406 0.92 Permease family
Fimbrial             PF00419.15   145 seq1045_BIOID50763   -            195   5.8e-09   36.2   0.0   1   1     5e-13   6.8e-09   35.9   0.0     2   145    48   195    47   195 0.84 Fimbrial protein
Antirestrict         PF03230.8     94 seq1047_BIOID50763   -            159   2.5e-38  129.8   0.2   1   1   2.4e-42   3.2e-38  129.4   0.1     1    94    62   159    62   159 0.98 Antirestriction protein
AHS1                 PF02682.11   202 seq1048_BIOID50763   -            218   2.9e-69  232.4   0.0   1   1   2.4e-73   3.3e-69  232.2   0.0     2   202     5   202     4   202 0.95 Allophanate hydrolase subunit 1
ATP_bind_2           PF03668.10   284 seq1050_BIOID50763   -            284  1.9e-147  489.6   0.0   1   1  1.6e-151  2.1e-147  489.5   0.0     1   284     1   282     1   282 1.00 P-loop ATPase protein family
Radical_SAM          PF04055.16   166 seq1051_BIOID50763   -            292   1.9e-22   80.0   0.0   1   1   5.8e-26   2.6e-22   79.6   0.0     1   157    41   222    41   231 0.94 Radical SAM superfamily
Fer4_12              PF13353.1    139 seq1051_BIOID50763   -            292   1.1e-10   41.6   0.1   1   1   9.2e-14   4.2e-10   39.7   0.1     2    82    34   145    33   186 0.81 4Fe-4S single cluster domain
Fer4_14              PF13394.1    117 seq1051_BIOID50763   -            292     1e-06   28.6   0.6   1   1     6e-09   2.7e-05   24.0   0.4     3   103    42   171    40   183 0.83 4Fe-4S single cluster domain
Molybdopterin        PF00384.17   432 seq1052_BIOID50763   -            808   1.7e-88  297.1   0.0   1   1   4.6e-92   2.1e-88  296.8   0.0     1   432   115   566   115   566 0.93 Molybdopterin oxidoreductase
Molydop_binding      PF01568.16   109 seq1052_BIOID50763   -            808   5.4e-27   93.6   0.0   1   1   2.2e-30     1e-26   92.7   0.0     1   107   687   800   687   802 0.97 Molydopterin dinucleotide binding domain
Molybdop_Fe4S4       PF04879.11    55 seq1052_BIOID50763   -            808   2.7e-13   49.4   0.9   1   1     1e-16   4.7e-13   48.6   0.6     1    55    53   112    53   112 0.96 Molybdopterin oxidoreductase Fe4S4 domain
Nuc_H_symport        PF03825.11   400 seq1055_BIOID50763   -            434  3.4e-189  628.5  40.8   1   1  5.7e-193  3.9e-189  628.3  28.3     1   399    17   422    17   423 1.00 Nucleoside H+ symporter
MFS_1                PF07690.11   354 seq1055_BIOID50763   -            434   2.2e-11   42.9  55.7   1   1     3e-12     2e-08   33.2  12.5    33   173   268   418   258   432 0.83 Major Facilitator Superfamily
S-methyl_trans       PF02574.11   305 seq1056_BIOID50763   -           1232  5.9e-105  350.7   0.1   1   1    4e-108  1.1e-104  349.9   0.1     1   304    21   331    21   332 0.98 Homocysteine S-methyltransferase
Met_synt_B12         PF02965.12   136 seq1056_BIOID50763   -           1232   9.2e-54  180.5   0.0   1   1     9e-57   2.4e-53  179.2   0.0     1   136  1060  1197  1060  1197 0.99 Vitamin B12 dependent methionine synthase, activation domain
Pterin_bind          PF00809.17   210 seq1056_BIOID50763   -           1232   1.5e-48  164.8   0.4   1   1   1.7e-51   4.6e-48  163.2   0.3     1   210   361   573   361   573 0.98 Pterin binding enzyme
B12-binding_2        PF02607.12    79 seq1056_BIOID50763   -           1232   4.3e-21   74.6   0.0   1   1   6.5e-24   1.8e-20   72.6   0.0     4    79   664   739   662   739 0.96 B12 binding domain
B12-binding          PF02310.14   121 seq1056_BIOID50763   -           1232   6.2e-20   71.1   0.2   1   1   1.8e-22     5e-19   68.2   0.1     2    94   753   845   752   856 0.93 B12 binding domain
ketoacyl-synt        PF00109.21   255 seq1057_BIOID50763   -            409   6.1e-40  137.2   0.5   1   1   1.9e-43   8.5e-40  136.7   0.3     2   255     3   247     2   247 0.85 Beta-ketoacyl synthase, N-terminal domain
Ketoacyl-synt_C      PF02801.17   119 seq1057_BIOID50763   -            409     4e-29  100.7   0.0   1   1   1.9e-32   8.8e-29   99.6   0.0     1   118   255   364   255   365 0.95 Beta-ketoacyl synthase, C-terminal domain
DUF1482              PF07358.6     57 seq1058_BIOID50763   -             91     5e-32  109.1   0.1   1   1   4.4e-36     6e-32  108.9   0.1     1    57    29    86    29    86 0.99 Protein of unknown function (DUF1482)
FMN_dh               PF01070.13   357 seq1059_BIOID50763   -            396  1.7e-124  415.1   0.0   1   1  6.9e-128  2.3e-124  414.7   0.0     1   355    13   375    13   377 0.96 FMN-dependent dehydrogenase
NMO                  PF03060.10   330 seq1059_BIOID50763   -            396   3.1e-05   23.1   2.9   1   1   1.3e-08   4.5e-05   22.6   2.0   138   225   248   335   244   372 0.87 Nitronate monooxygenase
DUF927               PF06048.6    285 seq1060_BIOID50763   -            918   2.5e-56  190.9   0.0   1   1   1.3e-59   4.4e-56  190.1   0.0     4   284   364   644   361   645 0.93 Domain of unknown function (DUF927)
Prim_Zn_Ribbon       PF08273.7     40 seq1060_BIOID50763   -            918   8.2e-14   51.2   8.7   1   1   4.7e-17   1.6e-13   50.3   6.0     2    40    35    69    34    69 0.96 Zinc-binding domain of primase-helicase
Toprim_3             PF13362.1     96 seq1060_BIOID50763   -            918   1.1e-13   51.0   0.2   1   1   8.2e-17   2.8e-13   49.7   0.1     2    95   221   318   220   319 0.87 Toprim domain
Toprim_4             PF13662.1     81 seq1060_BIOID50763   -            918   3.6e-10   39.5   0.1   1   1   2.6e-13     9e-10   38.3   0.1     3    70   221   289   219   298 0.90 Toprim domain
TetR_C_2             PF08361.6    121 seq1063_BIOID50763   -            220   1.1e-46  157.5   0.5   1   1   4.2e-50   1.9e-46  156.7   0.1     1   120    84   202    84   203 0.99 MAATS-type transcriptional repressor, C-terminal region
TetR_N               PF00440.18    47 seq1063_BIOID50763   -            220     2e-18   65.6   0.0   1   1   1.3e-21   5.9e-18   64.1   0.0     1    47    16    62    16    62 0.98 Bacterial regulatory proteins, tetR family
TetR_C_4             PF08359.6    133 seq1063_BIOID50763   -            220   3.9e-06   26.7   0.2   1   1   3.2e-09   1.5e-05   24.8   0.0    72   126   139   193   120   201 0.91 YsiA-like protein, C-terminal region
HlyD                 PF00529.15   306 seq1065_BIOID50763   -            355   1.6e-40  139.1  24.6   1   1   6.7e-44   1.8e-40  139.0  17.0     2   306    47   339    46   339 0.97 HlyD family secretion protein
HlyD_2               PF12700.2    328 seq1065_BIOID50763   -            355   3.3e-19   69.1   1.5   1   1   1.7e-22   4.7e-19   68.6   1.0    13   239    39   290    37   308 0.78 HlyD family secretion protein
HlyD_3               PF13437.1    105 seq1065_BIOID50763   -            355   5.2e-18   65.2   0.1   1   1   1.8e-16   4.8e-13   49.2   0.0     2    97   214   319   213   326 0.86 HlyD family secretion protein
Biotin_lipoyl_2      PF13533.1     50 seq1065_BIOID50763   -            355     4e-10   39.0   2.9   1   1   1.5e-13     4e-10   39.0   2.0     2    46    47    95    44   110 0.83 Biotin-lipoyl like
Peripla_BP_4         PF13407.1    258 seq1066_BIOID50763   -            332   5.2e-64  215.9  14.4   1   1   9.3e-68   6.3e-64  215.6  10.0     1   257    28   299    28   300 0.97 Periplasmic binding protein domain
Peripla_BP_1         PF00532.16   279 seq1066_BIOID50763   -            332   7.6e-10   38.3   3.1   1   1   4.6e-13   3.2e-09   36.3   2.1     6   208    30   254    25   268 0.82 Periplasmic binding proteins and sugar binding domain of LacI family
TcpQ                 PF10671.4     85 seq1069_BIOID50763   -            355   6.8e-21   73.8   1.1   1   1   1.3e-24   1.8e-20   72.4   0.0     2    81   263   351   262   354 0.95 Toxin co-regulated pilus biosynthesis protein Q
DUF2136              PF09907.4     76 seq1070_BIOID50763   -            103   8.9e-27   92.8   0.6   1   1   7.8e-31   1.1e-26   92.6   0.4     3    75    20    94    18    95 0.96 Uncharacterized protein conserved in bacteria (DUF2136)
ABM                  PF03992.11    78 seq1071_BIOID50763   -             96   4.4e-16   58.5   0.1   1   1   3.6e-20   4.9e-16   58.4   0.1     1    77     1    76     1    77 0.95 Antibiotic biosynthesis monooxygenase
DUF2002              PF09400.5    111 seq1073_BIOID50763   -            114   8.2e-66  218.6   0.2   1   1   6.8e-70   9.3e-66  218.4   0.2     1   110     1   110     1   112 0.99 Protein of unknown function (DUF2002)
IlvN                 PF07991.7    165 seq1075_BIOID50763   -            491   6.6e-61  204.3   0.2   1   1   1.6e-64   1.1e-60  203.6   0.1     2   165    35   204    34   204 0.98 Acetohydroxy acid isomeroreductase, catalytic domain
IlvC                 PF01450.14   145 seq1075_BIOID50763   -            491     4e-56  188.8   0.1   1   2   3.3e-21   2.3e-17   63.1   0.0     1   128   210   337   210   345 0.91 Acetohydroxy acid isomeroreductase, catalytic domain
IlvC                 PF01450.14   145 seq1075_BIOID50763   -            491     4e-56  188.8   0.1   2   2   7.7e-40   5.3e-36  123.6   0.0    15   145   359   485   349   485 0.93 Acetohydroxy acid isomeroreductase, catalytic domain
RadC                 PF04002.10   123 seq1076_BIOID50763   -            158   2.3e-47  159.5   0.0   1   1   2.2e-51     3e-47  159.2   0.0     2   123    37   158    36   158 0.98 RadC-like JAB domain
Adenine_glyco        PF03352.8    179 seq1077_BIOID50763   -            242   4.5e-84  280.2   0.0   1   1     4e-88   5.4e-84  280.0   0.0     1   177    61   237    61   239 0.99 Methyladenine glycosylase
Phage_portal_2       PF05136.8    355 seq1078_BIOID50763   -            257   7.3e-29  100.2   0.6   1   1   7.2e-33   9.8e-29   99.8   0.4   242   355     1   125     1   125 0.97 Phage portal protein, lambda family
SNARE_assoc          PF09335.6    123 seq1080_BIOID50763   -            219   4.2e-27   94.6   2.6   1   1     3e-31   4.2e-27   94.6   1.8     1   123    49   177    49   177 0.96 SNARE associated Golgi protein
Peptidase_M48        PF01435.13   226 seq1083_BIOID50763   -            325   2.2e-26   92.7   0.3   1   1   2.1e-30   2.8e-26   92.3   0.2     6   226   114   314   109   314 0.87 Peptidase family M48
HTH_19               PF12844.2     64 seq1084_BIOID50763   -            139   8.6e-11   41.6   0.0   1   1     3e-13     2e-09   37.2   0.0     3    59    84   139    82   139 0.97 Helix-turn-helix domain
HTH_3                PF01381.17    55 seq1084_BIOID50763   -            139   1.3e-09   37.5   0.1   1   1   9.5e-13   6.5e-09   35.3   0.0     1    55    85   138    85   138 0.96 Helix-turn-helix
AHS2                 PF02626.10   272 seq1088_BIOID50763   -            310   5.9e-99  330.6   0.0   1   1  5.1e-103     7e-99  330.3   0.0     2   272    24   288    23   288 0.98 Allophanate hydrolase subunit 2
Multi_Drug_Res       PF00893.14    93 seq1089_BIOID50763   -            115   3.6e-32  110.5  10.4   1   1   3.3e-36   4.5e-32  110.2   7.2     2    93     3    94     2    94 0.99 Small Multidrug Resistance protein
Methyltransf_23      PF13489.1    162 seq1090_BIOID50763   -            252   1.3e-18   67.0   0.0   1   1   1.2e-21   1.9e-18   66.5   0.0     2   159    13   176     9   178 0.82 Methyltransferase domain
Methyltransf_31      PF13847.1    152 seq1090_BIOID50763   -            252   3.2e-16   59.1   0.0   1   1   2.6e-19     4e-16   58.8   0.0     6   117    34   145    29   201 0.83 Methyltransferase domain
Methyltransf_18      PF12847.2    112 seq1090_BIOID50763   -            252   2.3e-15   57.0   0.0   1   1   1.3e-17     2e-14   54.0   0.0     5   111    35   130    32   131 0.91 Methyltransferase domain
Methyltransf_11      PF08241.7     95 seq1090_BIOID50763   -            252   3.4e-15   56.1   0.0   1   1   2.2e-17   3.3e-14   53.0   0.0     2    94    37   127    36   128 0.95 Methyltransferase domain
Methyltransf_12      PF08242.7     99 seq1090_BIOID50763   -            252   4.6e-11   42.9   0.0   1   1   5.1e-14   7.8e-11   42.2   0.0     2    99    37   126    36   126 0.92 Methyltransferase domain
Methyltransf_25      PF13649.1    101 seq1090_BIOID50763   -            252   1.3e-10   41.4   0.0   1   1   3.2e-13   4.8e-10   39.5   0.0     1   101    35   124    35   124 0.89 Methyltransferase domain
MTS                  PF05175.9    170 seq1090_BIOID50763   -            252   3.5e-05   23.1   0.0   1   1   3.4e-08   5.1e-05   22.6   0.0    21   106    22   101    11   135 0.80 Methyltransferase small domain
TrbI_Ftype           PF09677.5    111 seq1091_BIOID50763   -            128   2.7e-51  171.9   0.5   1   1   2.3e-55   3.2e-51  171.7   0.3     1   111    15   125    15   125 0.99 Type-F conjugative transfer system protein (TrbI_Ftype)
Usher                PF00577.15   552 seq1092_BIOID50763   -            819  6.4e-175  582.9  26.8   1   1  1.7e-178  7.7e-175  582.6  18.6     2   552   181   733   180   733 0.96 Type VII secretion system (T7SS), usher protein
PapC_N               PF13954.1    146 seq1092_BIOID50763   -            819   3.3e-39  133.6   0.0   1   1   1.3e-42   6.1e-39  132.7   0.0     2   145    13   165    12   166 0.93 PapC N-terminal domain
PapC_C               PF13953.1     68 seq1092_BIOID50763   -            819   1.8e-17   62.6   0.0   1   1   1.3e-20   5.8e-17   60.9   0.0     3    64   745   804   743   808 0.94 PapC C-terminal domain
EI24                 PF07264.6    219 seq1095_BIOID50763   -            253   2.9e-52  177.1  20.5   1   1   2.4e-56   3.3e-52  176.9  14.2     1   219    11   232    11   232 0.96 Etoposide-induced protein 2.4 (EI24)
PAP2                 PF01569.16   129 seq1098_BIOID50763   -            249   5.3e-17   61.5   4.5   1   1   3.9e-21   5.3e-17   61.5   3.2     3   122   105   227   103   233 0.89 PAP2 superfamily
Slp                  PF03843.8    160 seq1099_BIOID50763   -            246   1.1e-45  154.4   0.0   1   1     1e-49   1.4e-45  154.0   0.0     1   157    74   231    74   234 0.91 Outer membrane lipoprotein Slp family
Glyco_hydro_4        PF02056.11   183 seq1100_BIOID50763   -            212   7.4e-74  246.9   0.0   1   1   6.2e-78   8.5e-74  246.7   0.0     1   182     5   184     5   185 0.99 Family 4 glycosyl hydrolase
PPDK_N               PF01326.14   329 seq1102_BIOID50763   -            792   5.6e-99  331.1   1.6   1   1  2.3e-101     1e-97  327.0   1.6     3   313    20   348    18   361 0.96 Pyruvate phosphate dikinase, PEP/pyruvate binding domain
PEP-utilizers_C      PF02896.13   294 seq1102_BIOID50763   -            792   2.8e-59  200.3   0.0   1   1     1e-62   4.6e-59  199.5   0.0    16   291   480   789   468   792 0.90 PEP-utilising enzyme, TIM barrel domain
PEP-utilizers        PF00391.18    81 seq1102_BIOID50763   -            792   2.9e-27   93.9   0.4   1   1   1.6e-30   7.4e-27   92.6   0.3     4    81   382   457   379   460 0.90 PEP-utilising enzyme, mobile domain
PTS-HPr              PF00381.14    84 seq1103_BIOID50763   -             90   6.4e-25   86.7   0.4   1   1   5.5e-29   7.6e-25   86.5   0.3     2    84     3    86     2    86 0.96 PTS HPr component phosphorylation site
Esterase             PF00756.15   251 seq1104_BIOID50763   -            409   3.3e-36  124.8   0.0   1   1   6.7e-40   4.6e-36  124.4   0.0     5   247   184   403   180   407 0.94 Putative esterase
DUF3327              PF11806.3    122 seq1104_BIOID50763   -            409   3.8e-27   94.9   0.0   1   1   1.4e-30   9.3e-27   93.6   0.0     2   121    51   166    43   167 0.97 Domain of unknown function (DUF3327)
PQQ_2                PF13360.1    238 seq1105_BIOID50763   -            353   1.2e-07   31.2   1.3   1   1     2e-10   5.5e-07   29.1   0.8     3   236    69   308    67   310 0.71 PQQ-like domain
Aldolase_II          PF00596.16   183 seq1106_BIOID50763   -            212   3.4e-44  150.5   0.0   1   1   2.8e-48   3.9e-44  150.3   0.0     2   181    14   190    13   192 0.93 Class II Aldolase and Adducin N-terminal domain
Pterin_bind          PF00809.17   210 seq1107_BIOID50763   -            308   4.5e-56  189.4   0.0   1   1   4.1e-60   5.6e-56  189.1   0.0     1   210    36   245    36   245 0.98 Pterin binding enzyme
PTS_IIB              PF02302.12    90 seq1109_BIOID50763   -            113   7.1e-13   48.6   0.0   1   1   6.3e-17   8.6e-13   48.4   0.0     2    87     6    94     5    97 0.92 PTS system, Lactose/Cellobiose specific IIB subunit
UPF0370              PF13980.1     63 seq1113_BIOID50763   -             74   5.1e-34  115.7  11.7   1   1   4.1e-38   5.6e-34  115.6   8.1     1    61     9    70     9    74 0.94 Uncharacterised protein family (UPF0370)
DUF987               PF06174.6     66 seq1114_BIOID50763   -             73   3.8e-42  141.5   0.1   1   1   3.1e-46   4.2e-42  141.3   0.1     1    66     1    66     1    66 0.99 Protein of unknown function (DUF987)
AAA_5                PF07728.9    139 seq1116_BIOID50763   -            498   5.9e-25   87.5   0.0   1   1     4e-28   1.1e-24   86.6   0.0     1   139    41   171    41   171 0.92 AAA domain (dynein-related subfamily)
DUF3763              PF12592.3     57 seq1116_BIOID50763   -            498   4.1e-22   77.4   1.3   1   1   4.1e-25   1.1e-21   76.0   0.9     3    57   444   498   442   498 0.97 Protein of unknown function (DUF3763)
TraW_N               PF12477.3     31 seq1118_BIOID50763   -            210   7.6e-11   41.5   0.2   1   1   8.2e-15   1.1e-10   40.9   0.2     1    30     1    30     1    31 0.97 Sex factor F TraW protein N terminal
Hexapep              PF00132.19    36 seq1120_BIOID50763   -            326   9.9e-06   24.7  18.0   1   1   2.7e-07    0.0038   16.5   0.5     8    36   232   260   226   260 0.89 Bacterial transferase hexapeptide (six repeats)
Acetyltransf_10      PF13673.1    117 seq1121_BIOID50763   -            146   3.4e-14   52.8   0.0   1   1   1.3e-17   4.3e-14   52.5   0.0     7   117    12   120     8   120 0.81 Acetyltransferase (GNAT) domain
Acetyltransf_7       PF13508.1     79 seq1121_BIOID50763   -            146   1.2e-13   50.8   0.1   1   1   4.7e-17   1.6e-13   50.4   0.1     3    78    48   121    46   122 0.92 Acetyltransferase (GNAT) domain
Acetyltransf_1       PF00583.19    83 seq1121_BIOID50763   -            146   1.5e-12   47.2   0.1   1   1   7.5e-16   2.6e-12   46.5   0.1     1    83    53   121    53   121 0.97 Acetyltransferase (GNAT) family
Rsd_AlgQ             PF04353.8    153 seq1123_BIOID50763   -            158     5e-50  169.0   0.4   1   1   4.2e-54   5.7e-50  168.8   0.3     1   150     1   148     1   151 0.98 Regulator of RNA polymerase sigma(70) subunit, Rsd/AlgQ
ABC2_membrane_3      PF12698.2    344 seq1125_BIOID50763   -            911   1.3e-41  142.6   6.5   1   1   8.8e-45     2e-41  142.0   4.5    12   343   569   903   560   904 0.88 ABC-2 family transporter protein
ABC_tran             PF00005.22   118 seq1125_BIOID50763   -            911   4.6e-37  126.8   0.0   1   2   5.1e-21   1.2e-17   64.2   0.0     1   118    52   176    52   176 0.89 ABC transporter
ABC_tran             PF00005.22   118 seq1125_BIOID50763   -            911   4.6e-37  126.8   0.0   2   2   1.1e-19   2.6e-16   59.9   0.0     1   118   316   436   316   436 0.90 ABC transporter
AAA_21               PF13304.1    303 seq1125_BIOID50763   -            911   7.7e-22   78.4   1.5   1   1   7.7e-10   1.8e-06   28.0   0.0   220   297   391   466   341   466 0.79 AAA domain
ABC2_membrane_2      PF12679.2    277 seq1125_BIOID50763   -            911     2e-19   69.3   6.7   1   1   2.1e-22   4.7e-19   68.1   4.7    72   275   680   909   556   910 0.79 ABC-2 family transporter protein
ABC2_membrane        PF01061.19   209 seq1125_BIOID50763   -            911   1.8e-17   63.1  13.5   1   1   1.6e-20   3.6e-17   62.1   7.6    52   207   711   874   680   876 0.85 ABC-2 type transporter
ABC2_membrane_4      PF12730.2    232 seq1125_BIOID50763   -            911   3.4e-09   36.0  15.3   1   1   2.6e-12     6e-09   35.2  10.6    50   227   718   898   550   906 0.63 ABC-2 family transporter protein
ABC_tran             PF00005.22   118 seq1126_BIOID50763   -            506   1.6e-28   99.3   0.1   1   2   1.1e-18   5.1e-15   55.7   0.0     1   118    53   178    53   178 0.90 ABC transporter
ABC_tran             PF00005.22   118 seq1126_BIOID50763   -            506   1.6e-28   99.3   0.1   2   2   3.1e-14   1.4e-10   41.4   0.0     5   117   307   434   303   435 0.71 ABC transporter
K_oxygenase          PF13434.1    341 seq1128_BIOID50763   -            425  4.1e-116  387.5   0.0   1   1  1.1e-119  4.9e-116  387.2   0.0     2   340     4   333     3   334 0.96 L-lysine 6-monooxygenase (NADPH-requiring)
Pyr_redox_3          PF13738.1    203 seq1128_BIOID50763   -            425   2.2e-16   60.4   0.0   1   1   4.7e-16   2.2e-12   47.3   0.0    78   200    93   218    60   221 0.84 Pyridine nucleotide-disulphide oxidoreductase
YagB_YeeU_YfjZ       PF06154.6    105 seq1129_BIOID50763   -            124   7.9e-54  180.2   0.0   1   1   6.8e-58   9.3e-54  180.0   0.0     2   103    16   117    15   119 0.98 YagB/YeeU/YfjZ family
Carboxyl_trans       PF01039.17   493 seq1130_BIOID50763   -            332   1.3e-19   69.8   0.0   1   1     2e-23   2.7e-19   68.7   0.0     7   181    82   269    79   330 0.77 Carboxyl transferase domain
YrbL-PhoP_reg        PF10707.4    199 seq1132_BIOID50763   -            210   1.2e-62  210.6   0.0   1   1   1.1e-66   1.5e-62  210.3   0.0     1   198     2   185     2   186 0.97 PhoP regulatory network protein YrbL
PilM                 PF07419.7    136 seq1133_BIOID50763   -            145   5.8e-52  174.6   0.6   1   1   4.7e-56   6.5e-52  174.5   0.4     1   136    10   145    10   145 0.99 PilM
Pterin_bind          PF00809.17   210 seq1134_BIOID50763   -            297   1.5e-76  256.2   0.0   1   1   1.7e-80   2.3e-76  255.7   0.0     1   210    35   240    35   240 0.99 Pterin binding enzyme
Fimbrial             PF00419.15   145 seq1135_BIOID50763   -            189   7.3e-22   78.0   5.2   1   1   6.5e-26   8.9e-22   77.7   3.6     1   145    28   189    28   189 0.92 Fimbrial protein
Aldo_ket_red         PF00248.16   283 seq1140_BIOID50763   -            284     3e-69  232.8   0.1   1   1   2.5e-73   3.4e-69  232.6   0.1     2   281    17   271    16   273 0.95 Aldo/keto reductase family
Glycos_transf_3      PF00591.16   254 seq1141_BIOID50763   -            531  2.6e-102  341.2   0.3   1   1  1.5e-105    5e-102  340.3   0.0     4   254   273   521   270   521 0.99 Glycosyl transferase family, a/b domain
GATase               PF00117.23   192 seq1141_BIOID50763   -            531   2.8e-46  157.2   0.0   1   1   1.3e-49   4.4e-46  156.6   0.0     1   189     5   187     5   190 0.96 Glutamine amidotransferase class-I
Glycos_trans_3N      PF02885.12    66 seq1141_BIOID50763   -            531   2.6e-18   65.2   1.0   1   1   1.9e-21   6.3e-18   64.0   0.2     1    65   199   263   199   264 0.98 Glycosyl transferase family, helical bundle domain
Peptidase_C26        PF07722.8    217 seq1141_BIOID50763   -            531   5.9e-07   29.0   0.0   1   1   3.9e-10   1.3e-06   27.8   0.0   104   217    75   172    70   172 0.87 Peptidase C26
AP_endonuc_2         PF01261.19   211 seq1143_BIOID50763   -            258   1.1e-30  106.4   2.1   1   1   9.7e-35   1.3e-30  106.1   1.5     1   211    21   219    21   219 0.95 Xylose isomerase-like TIM barrel
SpoU_methylase       PF00588.14   142 seq1144_BIOID50763   -            157   4.4e-34  117.2   0.0   1   1   3.6e-38   4.9e-34  117.1   0.0     1   142     1   142     1   142 0.95 SpoU rRNA Methylase family
Polyketide_cyc       PF03364.15   130 seq1145_BIOID50763   -            158   1.2e-31  109.3   0.0   1   1     2e-35   1.4e-31  109.0   0.0     1   130    23   148    23   148 0.99 Polyketide cyclase / dehydrase and lipid transport
Polyketide_cyc2      PF10604.4    139 seq1145_BIOID50763   -            158   3.1e-11   43.4   0.0   1   1   5.6e-15   3.9e-11   43.1   0.0     1   129    14   146    14   154 0.73 Polyketide cyclase / dehydrase and lipid transport
LamB_YcsF            PF03746.11   242 seq1146_BIOID50763   -            244    3e-102  340.7   1.3   1   1  2.5e-106  3.4e-102  340.5   0.9     1   241     2   237     2   238 0.99 LamB/YcsF family
Arabinose_Isome      PF02610.10   359 seq1149_BIOID50763   -            500  6.5e-186  617.3   0.4   1   1  1.1e-189  7.7e-186  617.1   0.3     1   359     1   359     1   359 1.00 L-arabinose isomerase
Arabinose_Iso_C      PF11762.3    115 seq1149_BIOID50763   -            500   4.5e-49  164.7   0.0   1   1   1.3e-52   9.1e-49  163.7   0.0     1   115   362   476   362   476 0.99 L-arabinose isomerase C-terminal domain
Acyl_transf_3        PF01757.17   340 seq1151_BIOID50763   -            357   1.2e-31  109.6  42.6   1   1   1.1e-35   1.4e-31  109.4  29.6     3   337     7   326     5   329 0.92 Acyltransferase family
GerE                 PF00196.14    58 seq1152_BIOID50763   -            176   9.7e-09   34.3   1.4   1   1   1.3e-12   1.8e-08   33.4   1.0     3    56   115   168   113   170 0.96 Bacterial regulatory proteins, luxR family
PALP                 PF00291.20   307 seq1153_BIOID50763   -            323   1.3e-63  214.9   0.3   1   1   1.1e-67   1.5e-63  214.7   0.2     3   306    10   300     8   301 0.87 Pyridoxal-phosphate dependent enzyme
TraU                 PF06834.6    280 seq1154_BIOID50763   -            330     5e-84  281.6   0.6   1   1   4.1e-88   5.7e-84  281.4   0.4     2   279    29   329    28   330 0.97 TraU protein
DUF1219              PF06755.7    117 seq1155_BIOID50763   -            125   5.1e-61  203.2   0.0   1   1   4.3e-65   5.9e-61  203.0   0.0     1   113     1   113     1   122 0.98 Protein of unknown function (DUF1219)
BCCT                 PF02028.12   485 seq1156_BIOID50763   -            677  1.6e-173  577.3  44.2   1   1  1.3e-177  1.8e-173  577.1  30.6     1   484    17   502    17   503 0.99 BCCT family transporter
EAL                  PF00563.15   236 seq1157_BIOID50763   -            651   1.6e-55  188.0   1.2   1   1   2.4e-58   1.1e-54  185.3   0.0     3   236   404   637   402   637 0.91 EAL domain
GGDEF                PF00990.16   161 seq1157_BIOID50763   -            651   3.8e-11   42.7   0.0   1   1   4.3e-14     2e-10   40.4   0.0     6   161   236   383   231   383 0.94 GGDEF domain
HAMP                 PF00672.20    70 seq1157_BIOID50763   -            651   5.5e-11   42.3   0.3   1   1   1.2e-14   5.5e-11   42.3   0.2     3    69   151   221   149   222 0.84 HAMP domain
Secretin             PF00263.16   165 seq1158_BIOID50763   -            560   3.8e-18   65.3   8.6   1   1   5.5e-22   3.8e-18   65.3   6.0     1   162   385   552   385   554 0.94 Bacterial type II and III secretion system protein
Secretin_N_2         PF07655.8     98 seq1158_BIOID50763   -            560   1.5e-15   57.2   6.2   1   1   2.1e-19   1.5e-15   57.2   4.3     1    96   204   282   204   284 0.96 Secretin N-terminal domain
Histone_HNS          PF00816.16    93 seq1160_BIOID50763   -            134   2.2e-20   72.8   7.8   1   1   2.2e-24     3e-20   72.3   5.0     5    93    28   129    24   129 0.87 H-NS histone family
IcmL                 PF11393.3    108 seq1161_BIOID50763   -            230   3.4e-34  116.9   0.0   1   1   3.7e-38   5.1e-34  116.3   0.0     1   108    77   184    77   184 0.98 Macrophage killing protein with similarity to conjugation protein
Ribosomal_S2         PF00318.15   211 seq1163_BIOID50763   -            304   3.3e-85  284.5   0.0   1   1   2.9e-89   3.9e-85  284.2   0.0     1   211    72   288    72   288 0.99 Ribosomal protein S2
PfkB                 PF00294.19   301 seq1166_BIOID50763   -            337   5.5e-70  235.7   0.0   1   1   4.9e-74   6.7e-70  235.4   0.0     2   297    31   331    30   335 0.97 pfkB family carbohydrate kinase
NLPC_P60             PF00877.14   105 seq1167_BIOID50763   -            188   1.2e-34  118.1   0.1   1   1   1.3e-38   1.7e-34  117.6   0.0     1   105    79   183    79   183 0.98 NlpC/P60 family
ThiC                 PF01964.13   421 seq1171_BIOID50763   -            631  3.8e-201  667.9   0.0   1   1  2.8e-204  1.9e-200  665.6   0.0     1   420   148   597   148   598 0.99 ThiC family
ThiC-associated      PF13667.1     80 seq1171_BIOID50763   -            631   7.6e-34  115.0   0.1   1   1     3e-37   2.1e-33  113.6   0.0     2    80    26   109    25   109 0.94 ThiC-associated domain
Ub-RnfH              PF03658.9     84 seq1172_BIOID50763   -             96   1.8e-38  130.1   0.1   1   1   1.5e-42     2e-38  130.0   0.1     1    84     5    88     5    88 0.99 RnfH family Ubiquitin
Fimbrial             PF00419.15   145 seq1173_BIOID50763   -            200   4.3e-18   65.8  11.0   1   1   3.8e-22   5.3e-18   65.5   7.6     6   145    39   200    32   200 0.77 Fimbrial protein
Ferritin             PF00210.19   142 seq1174_BIOID50763   -            167   1.2e-22   80.1   1.4   1   1   9.7e-27   1.3e-22   79.9   1.0     3   140     9   142     7   144 0.93 Ferritin-like domain
Esterase             PF00756.15   251 seq1179_BIOID50763   -            318     5e-08   32.5   0.1   1   1   7.9e-12   1.1e-07   31.4   0.1     6   134    65   200    60   276 0.77 Putative esterase
PGM_PMM_I            PF02878.11   138 seq1182_BIOID50763   -            445   2.6e-45  153.1   0.0   1   1   1.8e-48   6.1e-45  151.9   0.0     1   134     4   136     4   138 0.98 Phosphoglucomutase/phosphomannomutase, alpha/beta/alpha domain I
PGM_PMM_III          PF02880.11   111 seq1182_BIOID50763   -            445   1.8e-31  108.3   0.2   1   1   1.3e-34   4.3e-31  107.1   0.1     1   109   258   367   258   369 0.93 Phosphoglucomutase/phosphomannomutase, alpha/beta/alpha domain III
PGM_PMM_II           PF02879.11   104 seq1182_BIOID50763   -            445   3.9e-21   75.2   0.1   1   1   2.5e-24   8.5e-21   74.1   0.0     2   104   157   254   156   254 0.91 Phosphoglucomutase/phosphomannomutase, alpha/beta/alpha domain II
PGM_PMM_IV           PF00408.15    73 seq1182_BIOID50763   -            445   9.8e-16   57.4   0.3   1   1   1.2e-18     4e-15   55.4   0.2     1    73   373   443   373   443 0.96 Phosphoglucomutase/phosphomannomutase, C-terminal domain
H2TH                 PF06831.9     93 seq1184_BIOID50763   -            263   3.4e-18   65.0   0.0   1   1   1.4e-21   6.4e-18   64.1   0.0     1    77   126   205   126   215 0.85 Formamidopyrimidine-DNA glycosylase H2TH domain
Fapy_DNA_glyco       PF01149.19   116 seq1184_BIOID50763   -            263   7.7e-15   55.1   0.0   1   1   2.9e-18   1.3e-14   54.3   0.0     1   106     2   104     2   111 0.88 Formamidopyrimidine-DNA glycosylase N-terminal domain
zf-FPG_IleRS         PF06827.9     30 seq1184_BIOID50763   -            263     7e-07   28.6   2.7   1   1   2.8e-10   1.3e-06   27.8   1.9     1    29   235   263   235   263 0.97 Zinc finger found in FPG and IleRS
Mur_ligase_M         PF08245.7    189 seq1187_BIOID50763   -            422   2.7e-14   53.5   0.0   1   1   9.1e-18   6.2e-14   52.3   0.0     1   114    54   201    54   268 0.81 Mur ligase middle domain
Mur_ligase_C         PF02875.16    91 seq1187_BIOID50763   -            422     3e-07   30.2   0.0   1   1   1.1e-10   7.2e-07   29.0   0.0     2    68   287   346   286   366 0.83 Mur ligase family, glutamate ligase domain
GntP_permease        PF02447.11   441 seq1189_BIOID50763   -            454  5.4e-154  512.7  49.7   1   1  8.9e-158  6.1e-154  512.6  34.5     2   440     5   453     4   454 0.98 GntP family permease
CitMHS               PF03600.11   349 seq1189_BIOID50763   -            454   1.2e-08   33.8  37.2   1   1   2.2e-12   1.5e-08   33.5  25.8     5   318    13   375     7   403 0.80 Citrate transporter
Fer4_11              PF13247.1     99 seq1190_BIOID50763   -            205   1.2e-31  108.4  10.9   1   1   8.5e-35   1.2e-31  108.4   7.5     3    97    60   153    58   155 0.97 4Fe-4S dicluster domain
Fer4_2               PF12797.2     22 seq1190_BIOID50763   -            205   1.1e-13   50.0  30.8   1   1   6.7e-10   9.1e-07   28.3   0.6     2    20     6    24     5    33 0.89 4Fe-4S binding domain
Fer4                 PF00037.22    24 seq1190_BIOID50763   -            205   9.1e-13   47.1  35.1   1   1   8.5e-11   1.2e-07   30.9   3.3     1    23    92   114    92   115 0.94 4Fe-4S binding domain
Fer4_7               PF12838.2     52 seq1190_BIOID50763   -            205   2.4e-12   46.9  28.1   1   1   9.2e-10   1.3e-06   28.6   7.3     2    50    99   147    98   149 0.87 4Fe-4S dicluster domain
Fer4_9               PF13187.1     55 seq1190_BIOID50763   -            205   8.2e-12   45.0  26.6   1   1   5.5e-10   7.5e-07   29.2   7.4     2    53    99   148    98   150 0.95 4Fe-4S dicluster domain
Fer4_10              PF13237.1     52 seq1190_BIOID50763   -            205   4.5e-11   42.2  30.2   1   1   8.2e-09   1.1e-05   24.9   8.0     2    52    92   146    91   146 0.76 4Fe-4S dicluster domain
Fer4_4               PF12800.2     17 seq1190_BIOID50763   -            205   1.7e-10   40.2  32.5   1   3     3e-05      0.04   14.1   2.3     1    15    11    25    11    29 0.90 4Fe-4S binding domain
Fer4_4               PF12800.2     17 seq1190_BIOID50763   -            205   1.7e-10   40.2  32.5   2   3   3.3e-05     0.045   13.9   2.0     2    16    65    81    64    85 0.86 4Fe-4S binding domain
Fer4_4               PF12800.2     17 seq1190_BIOID50763   -            205   1.7e-10   40.2  32.5   3   3   2.9e-07    0.0004   20.3   2.0     2    17    97   112    96   112 0.91 4Fe-4S binding domain
Fer4_6               PF12837.2     24 seq1190_BIOID50763   -            205   2.4e-10   39.7  39.6   1   1   3.1e-09   4.2e-06   26.2   3.2     1    23    91   113    91   114 0.95 4Fe-4S binding domain
Fer4_3               PF12798.2     15 seq1190_BIOID50763   -            205   7.3e-07   29.1  40.1   1   2   9.4e-06     0.013   15.9   4.2     1    15    67    83    67    83 0.98 4Fe-4S binding domain
Fer4_3               PF12798.2     15 seq1190_BIOID50763   -            205   7.3e-07   29.1  40.1   2   2   4.8e-05     0.065   13.7   1.6     1    13   126   147   126   149 0.94 4Fe-4S binding domain
VWA_CoxE             PF05762.9    222 seq1192_BIOID50763   -            483   3.5e-12   45.8   0.2   1   1   8.4e-16   1.1e-11   44.1   0.0    56   196   319   459   284   465 0.82 VWA domain containing CoxE-like protein
DUF3625              PF12293.3    241 seq1194_BIOID50763   -            327     1e-94  316.0   0.5   1   1   9.7e-99   1.3e-94  315.7   0.4     2   240    80   325    79   326 0.99 Protein of unknown function (DUF3625)
DUF957               PF06117.6     65 seq1195_BIOID50763   -             65   5.6e-34  115.3   0.7   1   1   4.4e-38   6.1e-34  115.2   0.5     1    65     1    65     1    65 0.98 Enterobacterial protein of unknown function (DUF957)
TonB_dep_Rec         PF00593.19   276 seq1200_BIOID50763   -            733     1e-26   94.3  17.4   1   1   1.5e-30     1e-26   94.3  12.0     3   275   477   731   475   731 0.86 TonB dependent receptor
Plug                 PF07715.10   108 seq1200_BIOID50763   -            733   6.4e-18   64.9   2.2   1   1     1e-21     7e-18   64.8   0.4     3   107    45   146    43   147 0.94 TonB-dependent Receptor Plug Domain
EAL                  PF00563.15   236 seq1201_BIOID50763   -            518   1.3e-61  207.9   0.0   1   1   3.1e-65   2.1e-61  207.3   0.0     4   236   268   500   265   500 0.96 EAL domain
CSS-motif            PF12792.2    208 seq1201_BIOID50763   -            518   4.2e-45  153.5   0.0   1   1   8.9e-49   6.1e-45  153.0   0.0     3   206    39   243    37   245 0.97 CSS motif domain associated with EAL
SSF                  PF00474.12   406 seq1202_BIOID50763   -            571   1.2e-50  172.2  22.8   1   1   8.5e-55   1.2e-50  172.2  15.8     1   405    35   442    35   443 0.86 Sodium:solute symporter family
TrbC_Ftype           PF09673.5    113 seq1204_BIOID50763   -            213   7.3e-28   96.3   0.0   1   1   1.1e-31   1.5e-27   95.3   0.0     1   113    94   192    94   192 0.97 Type-F conjugative transfer system pilin assembly protein
DUF2592              PF10766.4     41 seq1207_BIOID50763   -             49     1e-26   91.8   4.7   1   1   8.2e-31   1.1e-26   91.7   3.3     1    41     4    44     4    44 0.98 Protein of unknown function (DUF2592)
TRCF                 PF03461.10   101 seq1209_BIOID50763   -           1164   1.5e-28   98.5   0.0   1   1   4.7e-31   1.3e-27   95.5   0.0     1    97  1021  1117  1021  1121 0.95 TRCF domain
CarD_CdnL_TRCF       PF02559.11    98 seq1209_BIOID50763   -           1164   2.6e-28   97.8   0.0   1   1   2.7e-31   7.3e-28   96.3   0.0     1    98   492   589   492   589 0.98 CarD-like/TRCF domain
DEAD                 PF00270.24   173 seq1209_BIOID50763   -           1164   3.3e-24   85.1   0.1   1   1   3.3e-27   9.1e-24   83.7   0.0     1   169   618   778   618   782 0.87 DEAD/DEAH box helicase
Helicase_C           PF00271.26    78 seq1209_BIOID50763   -           1164     1e-16   60.4   0.9   1   1   2.8e-18   7.7e-15   54.4   0.3     8    77   852   922   848   923 0.96 Helicase conserved C-terminal domain
ResIII               PF04851.10   184 seq1209_BIOID50763   -           1164   9.8e-12   44.9   0.0   1   1   7.3e-15     2e-11   43.9   0.0     3   182   616   774   614   776 0.81 Type III restriction enzyme, res subunit
BPD_transp_2         PF02653.11   267 seq1211_BIOID50763   -            336   9.8e-51  172.1  43.6   1   1   7.2e-55   9.8e-51  172.1  30.2     1   267    41   325    41   325 0.91 Branched-chain amino acid transport system / permease component
Porin_1              PF00267.16   337 seq1212_BIOID50763   -            367  5.2e-138  459.8  29.5   1   1  8.5e-142  5.8e-138  459.6  20.4     1   337    27   367    27   367 0.98 Gram-negative porin
Porin_4              PF13609.1    311 seq1212_BIOID50763   -            367   9.7e-19   67.8  38.1   1   1   1.9e-22   1.3e-18   67.4  26.4     6   304    13   338     7   345 0.76 Gram-negative porin
DmsC                 PF04976.7    276 seq1213_BIOID50763   -            364  6.7e-115  382.9  19.9   1   1    6e-119  8.1e-115  382.7  13.8     1   276    81   354    81   354 0.99 DMSO reductase anchor subunit (DmsC)
Methyltransf_27      PF13708.1    194 seq1215_BIOID50763   -            190   9.9e-59  198.0   0.0   1   1     9e-63   1.2e-58  197.7   0.0    34   194    27   188    23   188 0.98 Methyltransferase domain
Glyco_transf_9       PF01075.12   247 seq1216_BIOID50763   -            350     5e-07   29.0   0.0   1   1   6.2e-11   8.5e-07   28.3   0.0   131   217   233   315   175   338 0.83 Glycosyltransferase family 9 (heptosyltransferase)
EF_TS                PF00889.14   221 seq1220_BIOID50763   -            283   2.3e-71  239.5   5.7   1   1   3.3e-75   2.3e-71  239.5   4.0     1   221    57   263    57   263 0.98 Elongation factor TS
UBA                  PF00627.26    37 seq1220_BIOID50763   -            283   3.5e-11   42.4   0.1   1   1   3.4e-14   2.3e-10   39.8   0.1     1    35     4    39     4    40 0.96 UBA/TS-N domain
PTS-HPr              PF00381.14    84 seq1221_BIOID50763   -             85   1.3e-31  108.2   0.2   1   1   9.9e-36   1.4e-31  108.1   0.1     1    82     1    82     1    84 0.98 PTS HPr component phosphorylation site
IGPS                 PF00218.16   254 seq1222_BIOID50763   -            453   8.5e-99  329.6   0.0   1   1    2e-102   1.4e-98  328.9   0.0     1   253     6   252     6   253 0.99 Indole-3-glycerol phosphate synthase
PRAI                 PF00697.17   197 seq1222_BIOID50763   -            453   2.1e-59  200.2   0.1   1   1   4.6e-63   3.1e-59  199.7   0.0     1   196   258   448   258   449 0.99 N-(5'phosphoribosyl)anthranilate (PRA) isomerase
UvrD_C               PF13361.1    319 seq1224_BIOID50763   -            690   8.6e-93  311.1   0.0   1   1   3.7e-95   8.4e-92  307.9   0.0     1   318   288   630   288   631 0.97 UvrD-like helicase C-terminal domain
UvrD-helicase        PF00580.16   315 seq1224_BIOID50763   -            690   1.4e-73  247.8   0.3   1   1   8.9e-76     2e-72  244.0   0.2     1   314    20   282    20   283 0.94 UvrD/REP helicase N-terminal domain
AAA_19               PF13245.1     76 seq1224_BIOID50763   -            690     2e-13   49.7   0.6   1   1   2.1e-16   4.9e-13   48.5   0.4     8    75    32   104    25   105 0.82 Part of AAA domain
UvrD_C_2             PF13538.1    104 seq1224_BIOID50763   -            690   2.2e-10   40.4   0.0   1   1   5.8e-13   1.3e-09   37.9   0.0    54   103   563   626   513   627 0.80 Family description
SBP_bac_11           PF13531.1    231 seq1225_BIOID50763   -            257   3.4e-55  187.0   4.6   1   1   5.8e-59     4e-55  186.8   3.2     1   231    29   255    29   255 0.94 Bacterial extracellular solute-binding protein
SBP_bac_1            PF01547.20   314 seq1225_BIOID50763   -            257   8.7e-17   61.6   6.8   1   1   1.6e-20   1.1e-16   61.3   4.7     1   313    34   246    34   247 0.88 Bacterial extracellular solute-binding protein
Glyco_hydro_32N      PF00251.15   308 seq1226_BIOID50763   -            477   1.9e-99  332.8   0.8   1   1  3.5e-103   2.4e-99  332.4   0.6     1   308    29   330    29   330 0.95 Glycosyl hydrolases family 32 N-terminal domain
Glyco_hydro_32C      PF08244.7     86 seq1226_BIOID50763   -            477     4e-09   36.6   0.0   1   1   1.1e-12   7.2e-09   35.7   0.0    23    86   384   440   368   440 0.87 Glycosyl hydrolases family 32 C terminal
Pili_assembly_N      PF00345.15   122 seq1227_BIOID50763   -            267   1.8e-38  130.9   0.4   1   1   4.6e-42   3.1e-38  130.1   0.3     1   122    51   171    51   171 0.91 Gram-negative pili assembly chaperone, N-terminal domain
Pili_assembly_C      PF02753.12    68 seq1227_BIOID50763   -            267   1.1e-11   44.2   0.2   1   1   6.2e-15   4.2e-11   42.3   0.1     2    63   192   250   191   254 0.85 Gram-negative pili assembly chaperone, C-terminal domain
CSD                  PF00313.17    66 seq1228_BIOID50763   -             74   2.9e-29  100.5   0.2   1   1   2.3e-33   3.2e-29  100.3   0.1     2    64     3    65     2    67 0.96 'Cold-shock' DNA-binding domain
MFS_1                PF07690.11   354 seq1229_BIOID50763   -            425   4.8e-23   81.3  37.7   1   1   3.5e-27   4.8e-23   81.3  26.1    13   343    26   360    11   366 0.76 Major Facilitator Superfamily
DNA_pol3_theta       PF06440.6     75 seq1230_BIOID50763   -             82   1.8e-38  129.8   0.3   1   1   1.5e-42   2.1e-38  129.6   0.2     3    74     9    80     7    81 0.97 DNA polymerase III, theta subunit
Fimbrial             PF00419.15   145 seq1231_BIOID50763   -            447     1e-13   51.6   4.0   1   1   7.4e-18     1e-13   51.6   2.8     3   144   278   446   276   447 0.66 Fimbrial protein
Aldolase_II          PF00596.16   183 seq1236_BIOID50763   -            231   1.7e-47  161.3   0.4   1   1   1.5e-51   2.1e-47  161.0   0.3     3   181     9   196     7   198 0.90 Class II Aldolase and Adducin N-terminal domain
Pmp3                 PF01679.12    51 seq1237_BIOID50763   -             52   6.9e-21   73.6   7.8   1   1   5.2e-25   7.1e-21   73.5   5.4     3    49     3    49     1    51 0.95 Proteolipid membrane potential modulator
YecR                 PF13992.1     74 seq1238_BIOID50763   -            107   2.8e-27   94.5   0.2   1   1   2.5e-31   3.5e-27   94.2   0.1     2    74    26    98    25    98 0.98 YecR-like lipoprotein
PEP-utilizers_C      PF02896.13   294 seq1241_BIOID50763   -            575  1.6e-124  414.4   0.2   1   1  4.8e-128  2.2e-124  414.0   0.1     1   293   250   541   250   542 0.99 PEP-utilising enzyme, TIM barrel domain
PEP-utilisers_N      PF05524.8    123 seq1241_BIOID50763   -            575   1.9e-31  108.3   5.0   1   1   4.2e-35   1.9e-31  108.3   3.5     2   123     3   127     2   127 0.96 PEP-utilising enzyme, N-terminal
PEP-utilizers        PF00391.18    81 seq1241_BIOID50763   -            575     7e-25   86.2   0.2   1   1   4.5e-28   2.1e-24   84.7   0.1     9    80   152   224   147   225 0.93 PEP-utilising enzyme, mobile domain
PAP_PilO             PF06864.7    414 seq1248_BIOID50763   -            431  1.1e-150  501.4   0.0   1   1  9.1e-155  1.2e-150  501.3   0.0     1   414    21   430    21   430 0.99 Pilin accessory protein (PilO)
LysM                 PF01476.15    44 seq1253_BIOID50763   -            149   5.1e-13   48.5   0.0   1   1   1.4e-16   9.9e-13   47.6   0.0     1    44    99   147    99   147 0.98 LysM domain
BON                  PF04972.12    64 seq1253_BIOID50763   -            149   6.2e-10   38.5   3.1   1   1   1.4e-13   9.3e-10   38.0   2.1     2    62    29    89    28    91 0.92 BON domain
CN_hydrolase         PF00795.17   184 seq1254_BIOID50763   -            218   3.8e-14   52.3   0.0   1   1   3.4e-18   4.7e-14   52.0   0.0     1   119     5   114     5   150 0.92 Carbon-nitrogen hydrolase
tRNA-synt_1g         PF09334.6    391 seq1256_BIOID50763   -            680  2.4e-156  520.2   0.1   1   1  1.1e-159    3e-156  519.8   0.0     1   390    11   400    11   401 0.98 tRNA synthetases class I (M)
tRNA_bind            PF01588.15    95 seq1256_BIOID50763   -            680   1.5e-22   79.0   0.0   1   1   1.2e-25   3.4e-22   77.9   0.0     1    94   584   677   584   678 0.98 Putative tRNA binding domain
tRNA-synt_1          PF00133.17   601 seq1256_BIOID50763   -            680   2.6e-18   65.2   1.5   1   1   3.1e-15   8.5e-12   43.7   0.1    25   103    11    88     3   116 0.83 tRNA synthetases class I (I, L, M and V)
tRNA-synt_1e         PF01406.14   301 seq1256_BIOID50763   -            680   3.5e-14   52.4   0.4   1   2   5.3e-09   1.4e-05   24.2   0.0    10   120    11   122     3   135 0.87 tRNA synthetases class I (C) catalytic domain
tRNA-synt_1e         PF01406.14   301 seq1256_BIOID50763   -            680   3.5e-14   52.4   0.4   2   2   1.5e-09   4.2e-06   25.9   0.0   213   282   297   365   290   383 0.82 tRNA synthetases class I (C) catalytic domain
SPOR                 PF05036.8     76 seq1257_BIOID50763   -            220   2.1e-11   43.6   0.0   1   1   2.3e-15   3.1e-11   43.1   0.0     2    74   141   214   140   216 0.94 Sporulation related domain
Ferritin             PF00210.19   142 seq1265_BIOID50763   -            165   7.3e-34  116.4   5.6   1   1   6.2e-38   8.5e-34  116.2   3.9     1   140     7   142     7   144 0.93 Ferritin-like domain
SecG                 PF03840.9     74 seq1266_BIOID50763   -            110   8.9e-27   92.5   9.6   1   1   7.6e-31     1e-26   92.3   6.7     2    74     3    75     2    75 0.97 Preprotein translocase SecG subunit
GST_N_3              PF13417.1     75 seq1267_BIOID50763   -            205   6.5e-09   35.7   0.0   1   1   1.7e-12   1.1e-08   35.0   0.0    15    72    17    79    13    84 0.88 Glutathione S-transferase, N-terminal domain
GST_N_2              PF13409.1     70 seq1267_BIOID50763   -            205   4.2e-06   26.5   0.0   1   1   1.1e-09   7.3e-06   25.7   0.0     9    67    16    74    12    77 0.89 Glutathione S-transferase, N-terminal domain
TMP-TENI             PF02581.12   180 seq1270_BIOID50763   -            211     6e-57  191.5   0.4   1   1   5.2e-61     7e-57  191.3   0.3     3   180    17   189    15   189 0.98 Thiamine monophosphate synthase/TENI
YihI                 PF04220.7    169 seq1271_BIOID50763   -            169   7.8e-56  187.9  15.0   1   1   6.4e-60   8.8e-56  187.7  10.4     3   167     5   165     2   167 0.94 Der GTPase activator (YihI)
BPD_transp_1         PF00528.17   185 seq1272_BIOID50763   -            209   2.7e-21   75.8  11.4   1   1   2.5e-25   3.4e-21   75.5   7.9     2   144    26   184    25   192 0.88 Binding-protein-dependent transport system inner membrane component
SDF                  PF00375.13   390 seq1273_BIOID50763   -            428  1.3e-114  382.9  40.9   1   1    1e-118  1.4e-114  382.7  28.3     1   390     9   401     9   401 0.97 Sodium:dicarboxylate symporter family
Nitrate_red_del      PF02613.10   136 seq1278_BIOID50763   -            207   4.1e-31  107.4   1.1   1   1   4.2e-35   5.8e-31  107.0   0.7     7   134    44   167    22   169 0.93 Nitrate reductase delta subunit
DUF308               PF03729.8     72 seq1279_BIOID50763   -            190   3.6e-18   65.2  35.1   1   2   1.1e-14   1.6e-10   40.7   8.1     2    71    27    97    26    98 0.93 Short repeat of unknown function (DUF308)
DUF308               PF03729.8     72 seq1279_BIOID50763   -            190   3.6e-18   65.2  35.1   2   2   6.2e-13   8.5e-09   35.1   9.2     1    71    84   153    84   154 0.94 Short repeat of unknown function (DUF308)
DUF554               PF04474.7    226 seq1280_BIOID50763   -            235   8.2e-77  257.2  19.0   1   1   6.9e-81   9.4e-77  257.0  13.2     2   226     3   230     2   230 0.97 Protein of unknown function (DUF554)
ABC2_membrane_3      PF12698.2    344 seq1281_BIOID50763   -            375   1.7e-33  115.9  13.1   1   1   6.2e-37   2.1e-33  115.6   9.1    12   343    28   365    24   366 0.81 ABC-2 family transporter protein
ABC2_membrane        PF01061.19   209 seq1281_BIOID50763   -            375   6.5e-28   97.2  13.4   1   1   1.9e-31   6.5e-28   97.2   9.3    25   209   139   337   118   337 0.83 ABC-2 type transporter
ABC2_membrane_2      PF12679.2    277 seq1281_BIOID50763   -            375   1.8e-16   59.7   9.4   1   1     7e-20   2.4e-16   59.3   6.5     5   274    13   369     9   370 0.78 ABC-2 family transporter protein
ABC2_membrane_4      PF12730.2    232 seq1281_BIOID50763   -            375   8.4e-11   41.3  10.3   1   1   3.5e-14   1.2e-10   40.8   7.1     4   231    16   361    13   365 0.65 ABC-2 family transporter protein
AA_kinase            PF00696.23   241 seq1282_BIOID50763   -            241   1.7e-27   96.3   0.2   1   1   1.9e-31   2.7e-27   95.7   0.2     1   241    10   219    10   219 0.77 Amino acid kinase family
Na_Pi_cotrans        PF02690.10   142 seq1283_BIOID50763   -            543   1.6e-44  150.9  30.2   1   2   1.4e-39   9.5e-36  122.5   7.0     1   140    13   148    13   150 0.98 Na+/Pi-cotransporter
Na_Pi_cotrans        PF02690.10   142 seq1283_BIOID50763   -            543   1.6e-44  150.9  30.2   2   2   1.6e-13   1.1e-09   38.0  10.2     1   123   139   265   139   284 0.90 Na+/Pi-cotransporter
ApbE                 PF02424.10   252 seq1284_BIOID50763   -            351   4.7e-81  271.6   0.1   1   1     5e-85   6.8e-81  271.1   0.0     4   252    72   327    69   327 0.97 ApbE family
DNA_pol_B            PF00136.16   467 seq1285_BIOID50763   -            783   4.7e-49  167.2   0.0   1   2   9.1e-11   6.2e-07   28.4   0.1    42    73   400   430   373   440 0.90 DNA polymerase family B
DNA_pol_B            PF00136.16   467 seq1285_BIOID50763   -            783   4.7e-49  167.2   0.0   2   2   1.3e-43   9.2e-40  136.6   0.0   159   451   490   771   444   779 0.84 DNA polymerase family B
DNA_pol_B_exo1       PF03104.14   317 seq1285_BIOID50763   -            783   9.8e-17   60.7   0.0   1   1   2.2e-19   1.5e-15   56.8   0.0    65   317    74   296    60   296 0.91 DNA polymerase family B, exonuclease domain
OmpA                 PF00691.15    97 seq1286_BIOID50763   -            219   1.2e-23   83.2   0.1   1   1     4e-27   1.8e-23   82.6   0.1     1    97   115   210   115   210 0.97 OmpA family
Gly-zipper_Omp       PF13488.1     46 seq1286_BIOID50763   -            219   1.2e-12   47.1  16.5   1   1   2.7e-16   1.2e-12   47.1  11.4     1    46    37    85    37    85 0.95 Glycine zipper
Gly-zipper_YMGG      PF13441.1     45 seq1286_BIOID50763   -            219   6.8e-09   34.9  18.1   1   1   1.5e-12   6.8e-09   34.9  12.5     5    45    33    80    29    80 0.81 YMGG-like Gly-zipper
DUF1391              PF07151.7     49 seq1291_BIOID50763   -             51   3.6e-36  122.2   0.6   1   1   2.8e-40   3.9e-36  122.1   0.4     1    48     2    49     2    50 0.97 Protein of unknown function (DUF1391)
OsmC                 PF02566.14   100 seq1293_BIOID50763   -            143   1.5e-19   69.9   0.1   1   1   1.4e-23   1.9e-19   69.5   0.0     2    99    42   139    41   140 0.89 OsmC-like protein
RNase_T              PF00929.19   164 seq1295_BIOID50763   -            220   3.5e-18   66.3   0.0   1   1   6.3e-22   8.7e-18   65.0   0.0     2   164     4   147     3   147 0.91 Exonuclease
Peripla_BP_3         PF13377.1    160 seq1296_BIOID50763   -            350   6.8e-34  117.0   0.0   1   1   4.1e-37   1.4e-33  116.0   0.0     2   160   186   345   185   345 0.92 Periplasmic binding protein-like domain
Peripla_BP_1         PF00532.16   279 seq1296_BIOID50763   -            350   1.7e-26   92.9   0.1   1   1   6.4e-30   2.2e-26   92.6   0.1     2   252    74   322    73   324 0.91 Periplasmic binding proteins and sugar binding domain of LacI family
LacI                 PF00356.16    46 seq1296_BIOID50763   -            350   1.3e-21   75.7   0.2   1   1   7.5e-25   2.6e-21   74.8   0.1     1    46    17    62    17    62 0.99 Bacterial regulatory proteins, lacI family
Peripla_BP_4         PF13407.1    258 seq1296_BIOID50763   -            350   7.5e-18   64.6   0.0   1   1   4.7e-21   1.6e-17   63.6   0.0     5   218    81   291    77   295 0.84 Periplasmic binding protein domain
SBP_bac_5            PF00496.17   374 seq1298_BIOID50763   -            604   4.6e-67  226.3  10.5   1   1   4.8e-71   6.5e-67  225.8   7.2     2   369    98   503    97   508 0.93 Bacterial extracellular solute-binding proteins, family 5 Middle
Sulfatase            PF00884.18   379 seq1303_BIOID50763   -            497   2.3e-85  286.7   0.4   1   1   2.2e-89     3e-85  286.4   0.3     1   379     4   413     4   413 0.92 Sulfatase
ThiF                 PF00899.16   136 seq1305_BIOID50763   -            282   6.2e-44  148.9   0.1   1   1   1.3e-47   9.2e-44  148.4   0.1     2   134    59   190    58   192 0.98 ThiF family
MoeZ_MoeB            PF05237.8     84 seq1305_BIOID50763   -            282   4.4e-29   99.7   0.0   1   1   1.2e-32   8.2e-29   98.9   0.0     4    82   199   276   197   278 0.96 MoeZ/MoeB domain
PALP                 PF00291.20   307 seq1308_BIOID50763   -            397   6.6e-45  153.5   0.3   1   1   5.9e-49     8e-45  153.2   0.2     4   307    53   378    50   378 0.77 Pyridoxal-phosphate dependent enzyme
FGGY_C               PF02782.11   197 seq1310_BIOID50763   -            492   5.1e-23   81.6   0.0   1   1   1.2e-26   8.3e-23   80.9   0.0     1   196   225   419   225   420 0.81 FGGY family of carbohydrate kinases, C-terminal domain
FGGY_N               PF00370.16   245 seq1310_BIOID50763   -            492   2.2e-21   76.1   0.0   1   2   1.7e-15   1.1e-11   44.3   0.0     1   105     5   110     5   120 0.92 FGGY family of carbohydrate kinases, N-terminal domain
FGGY_N               PF00370.16   245 seq1310_BIOID50763   -            492   2.2e-21   76.1   0.0   2   2   4.1e-11   2.8e-07   29.9   0.0   154   245   123   216   112   216 0.91 FGGY family of carbohydrate kinases, N-terminal domain
Colicin_V            PF02674.11   146 seq1313_BIOID50763   -            162   9.8e-35  119.4  14.4   1   1   8.6e-39   1.2e-34  119.1  10.0     1   141     4   141     4   146 0.95 Colicin V production protein
Radical_SAM          PF04055.16   166 seq1314_BIOID50763   -            457   3.7e-15   56.3   0.0   1   1     8e-19   5.4e-15   55.8   0.0     2   164    57   227    56   229 0.79 Radical SAM superfamily
HemN_C               PF06969.11    66 seq1314_BIOID50763   -            457     4e-12   45.8   0.3   1   1   2.7e-15   1.8e-11   43.7   0.0     1    66   363   431   363   431 0.94 HemN C-terminal domain
ABC_tran             PF00005.22   118 seq1315_BIOID50763   -            352   4.2e-26   91.5   0.0   1   1     2e-29     9e-26   90.4   0.0     1   117    38   156    38   157 0.91 ABC transporter
TOBE                 PF03459.12    64 seq1315_BIOID50763   -            352   3.5e-19   68.5   0.0   1   1     2e-20   9.2e-17   60.7   0.0     1    62   290   350   290   352 0.97 TOBE domain
UTRA                 PF07702.8    141 seq1318_BIOID50763   -            232   1.1e-32  112.5   0.0   1   1   3.3e-36   1.5e-32  112.0   0.0     2   136    87   220    86   225 0.97 UTRA domain
GntR                 PF00392.16    64 seq1318_BIOID50763   -            232   1.6e-19   68.9   0.0   1   1   5.8e-23   2.6e-19   68.2   0.0     3    64     4    65     3    65 0.97 Bacterial regulatory proteins, gntR family
HTH_DeoR             PF08220.7     57 seq1318_BIOID50763   -            232   2.4e-05   23.6   0.1   1   1     1e-08   4.6e-05   22.7   0.0    19    55    30    66    27    68 0.91 DeoR-like helix-turn-helix domain
EAL                  PF00563.15   236 seq1319_BIOID50763   -            362   6.5e-59  199.1   0.0   1   1   2.1e-62   9.5e-59  198.6   0.0     3   236   112   346   111   346 0.94 EAL domain
GerE                 PF00196.14    58 seq1319_BIOID50763   -            362   6.2e-11   41.3   0.2   1   1   2.8e-14   1.3e-10   40.3   0.1     4    52    25    73    23    77 0.95 Bacterial regulatory proteins, luxR family
Fimbrial             PF00419.15   145 seq1320_BIOID50763   -            172     5e-22   78.5   0.6   1   1   4.2e-26   5.8e-22   78.3   0.4     1   144    24   171    24   172 0.86 Fimbrial protein
SelR                 PF01641.13   124 seq1324_BIOID50763   -            137   5.5e-56  187.4   0.0   1   1   4.6e-60   6.3e-56  187.2   0.0     2   123     8   128     7   129 0.97 SelR domain
Pantoate_transf      PF02548.10   261 seq1325_BIOID50763   -            264  1.1e-107  358.9   0.2   1   1  8.9e-112  1.2e-107  358.7   0.1     2   261     3   260     2   260 0.99 Ketopantoate hydroxymethyltransferase
Sulfatase            PF00884.18   379 seq1326_BIOID50763   -            541   2.9e-45  154.7   2.4   1   1   2.8e-49   3.8e-45  154.4   1.7     2   293   224   474   223   525 0.89 Sulfatase
Pilus_PilP           PF11356.3     87 seq1328_BIOID50763   -            150   9.7e-14   51.2   0.8   1   1   9.8e-18   1.3e-13   50.8   0.6    17    86    79   149    43   150 0.89 Type IV pilus biogenesis
Voltage_CLC          PF00654.15   355 seq1329_BIOID50763   -            438   3.5e-72  243.2  34.1   1   1   2.5e-76   3.5e-72  243.2  23.6     5   354    83   422    79   423 0.91 Voltage gated chloride channel
Trp_Tyr_perm         PF03222.8    394 seq1331_BIOID50763   -            403  1.3e-143  478.4  30.7   1   1  2.2e-147  1.5e-143  478.2  21.3     2   393     2   390     1   391 0.99 Tryptophan/tyrosine permease family
Aa_trans             PF01490.13   410 seq1331_BIOID50763   -            403   7.1e-11   41.1  20.9   1   1     1e-14   7.1e-11   41.1  14.5     6   248     6   236     1   239 0.82 Transmembrane amino acid transporter protein
2-Hacid_dh_C         PF02826.14   178 seq1335_BIOID50763   -            324   1.4e-62  209.9   0.0   1   1   4.8e-66   2.2e-62  209.2   0.0     1   178   108   287   108   287 0.97 D-isomer specific 2-hydroxyacid dehydrogenase, NAD binding domain
2-Hacid_dh           PF00389.25   133 seq1335_BIOID50763   -            324   1.6e-31  108.4   0.1   1   1     4e-35   1.8e-31  108.2   0.1     1   133     5   319     5   319 0.97 D-isomer specific 2-hydroxyacid dehydrogenase, catalytic domain
NAD_binding_2        PF03446.10   162 seq1335_BIOID50763   -            324     3e-05   23.8   0.1   1   1   2.9e-08   0.00013   21.7   0.0     2   116   146   259   145   267 0.85 NAD binding domain of 6-phosphogluconate dehydrogenase
RRF                  PF01765.14   165 seq1338_BIOID50763   -            185   3.9e-68  227.9   1.7   1   1   3.7e-72     5e-68  227.6   1.2     1   165    19   183    19   183 0.99 Ribosome recycling factor
Flavodoxin_2         PF02525.12   199 seq1340_BIOID50763   -            201   3.9e-48  163.4   0.0   1   1   6.5e-52   4.5e-48  163.3   0.0     2   195     3   195     2   199 0.91 Flavodoxin-like fold
FMN_red              PF03358.10   152 seq1340_BIOID50763   -            201   2.4e-12   46.5   0.0   1   1   4.5e-16   3.1e-12   46.1   0.0     2   148     3   174     2   178 0.77 NADPH-dependent FMN reductase
YmgB                 PF10798.3     61 seq1341_BIOID50763   -             78   3.4e-05   23.4   0.0   1   1   3.6e-09   4.9e-05   22.9   0.0     4    35    27    58    25    64 0.93 Biofilm development protein YmgB/AriR
GATase_2             PF00310.16   361 seq1347_BIOID50763   -            505   3.1e-31  108.2   0.7   1   2   1.5e-07   0.00041   19.0   0.0     1    57     2    47     2    54 0.89 Glutamine amidotransferases class-II
GATase_2             PF00310.16   361 seq1347_BIOID50763   -            505   3.1e-31  108.2   0.7   2   2   1.8e-28   4.9e-25   87.8   0.0   183   360    54   210    48   211 0.91 Glutamine amidotransferases class-II
GATase_6             PF13522.1    133 seq1347_BIOID50763   -            505   8.9e-18   64.4   0.0   1   1     8e-21   2.2e-17   63.1   0.0     9   132    63   209    52   210 0.80 Glutamine amidotransferase domain
GATase_7             PF13537.1    124 seq1347_BIOID50763   -            505   7.6e-16   57.9   0.0   1   1   5.8e-19   1.6e-15   56.8   0.0     4   123    75   215    72   216 0.85 Glutamine amidotransferase domain
Pribosyltran         PF00156.22   125 seq1347_BIOID50763   -            505   3.4e-13   49.2   0.1   1   1   2.3e-16   6.2e-13   48.4   0.1    10   123   276   395   269   397 0.91 Phosphoribosyl transferase domain
GATase_4             PF13230.1    272 seq1347_BIOID50763   -            505   2.1e-07   29.7   0.0   1   1   1.3e-10   3.6e-07   29.0   0.0    62   167    57   165     1   213 0.71 Glutamine amidotransferases class-II
DUF4102              PF13356.1     89 seq1348_BIOID50763   -            421   1.4e-28   98.4   0.1   1   1   3.6e-32   2.5e-28   97.6   0.1     1    88     3    89     3    90 0.97 Domain of unknown function (DUF4102)
Phage_integrase      PF00589.17   173 seq1348_BIOID50763   -            421     3e-25   88.7   0.0   1   1   7.4e-29   5.1e-25   88.0   0.0     3   171   204   383   202   385 0.94 Phage integrase family
AsnC_trans_reg       PF01037.16    74 seq1349_BIOID50763   -            152   1.6e-18   66.0   0.1   1   1   8.4e-22   2.9e-18   65.2   0.1     4    73    75   143    72   144 0.92 AsnC family
HTH_AsnC-type        PF13404.1     42 seq1349_BIOID50763   -            152   1.5e-13   49.9   0.0   1   1   8.8e-17     3e-13   48.9   0.0     1    42     6    47     6    47 0.97 AsnC-type helix-turn-helix domain
HTH_24               PF13412.1     48 seq1349_BIOID50763   -            152   2.6e-13   49.0   0.0   1   1   1.2e-16   4.2e-13   48.3   0.0     1    48     6    53     6    53 0.97 Winged helix-turn-helix DNA-binding
HTH_11               PF08279.7     55 seq1349_BIOID50763   -            152   1.6e-05   24.3   0.0   1   1   9.9e-09   3.4e-05   23.2   0.0    17    54    24    66    11    67 0.87 HTH domain
DUF1315              PF07023.7     94 seq1351_BIOID50763   -             90   2.8e-38  129.5   0.4   1   1   2.1e-42   2.9e-38  129.5   0.3     2    80     4    82     3    90 0.94 Protein of unknown function (DUF1315)
PTS_EIIA_1           PF00358.15   133 seq1352_BIOID50763   -            169   5.4e-54  181.2   2.2   1   1   4.7e-58   6.5e-54  180.9   1.5     3   132    20   149    18   150 0.98 phosphoenolpyruvate-dependent sugar phosphotransferase system, EIIA 1
Ada_Zn_binding       PF02805.11    66 seq1357_BIOID50763   -            354   6.9e-34  115.1   2.6   1   1   6.6e-37   1.8e-33  113.8   1.8     1    66    10    75    10    75 0.99 Metal binding domain of Ada
DNA_binding_1        PF01035.15    85 seq1357_BIOID50763   -            354   2.6e-32  110.2   2.0   1   1   1.5e-35   4.1e-32  109.6   0.3     1    81   269   349   269   353 0.97 6-O-methylguanine DNA methyltransferase, DNA binding domain
Methyltransf_1N      PF02870.10    77 seq1357_BIOID50763   -            354     7e-22   77.7   0.0   1   1   4.3e-25   1.2e-21   76.9   0.0     2    77   189   266   188   266 0.98 6-O-methylguanine DNA methyltransferase, ribonuclease-like domain
HTH_AraC             PF00165.18    42 seq1357_BIOID50763   -            354     1e-17   63.1   0.0   1   2   1.2e-13   3.2e-10   39.3   0.0     7    42    98   133    95   133 0.94 Bacterial regulatory helix-turn-helix proteins, AraC family
HTH_AraC             PF00165.18    42 seq1357_BIOID50763   -            354     1e-17   63.1   0.0   2   2   5.8e-08   0.00016   21.2   0.0     1    42   140   182   140   182 0.98 Bacterial regulatory helix-turn-helix proteins, AraC family
HTH_18               PF12833.2     81 seq1357_BIOID50763   -            354   1.4e-15   56.9   0.2   1   1   5.3e-19   1.4e-15   56.9   0.1     1    80   105   182   105   183 0.97 Helix-turn-helix domain
T2SE                 PF00437.15   272 seq1360_BIOID50763   -            517   3.3e-39  134.3   0.1   1   1   4.8e-43   6.5e-39  133.3   0.0    10   271    97   373    90   374 0.85 Type II/IV secretion system protein
ThiG                 PF05690.9    247 seq1361_BIOID50763   -            328  3.4e-109  363.5   1.4   1   1  2.9e-113    4e-109  363.3   1.0     2   247    76   319    75   319 0.99 Thiazole biosynthesis protein ThiG
ThiS                 PF02597.15    78 seq1363_BIOID50763   -             66   1.2e-17   63.9   0.1   1   1   9.5e-22   1.3e-17   63.8   0.1     1    78     3    66     3    66 0.98 ThiS family
Toluene_X            PF03349.11   427 seq1365_BIOID50763   -            448  1.9e-147  490.9  17.5   1   1  1.6e-151  2.2e-147  490.7  12.1     2   427    19   448    18   448 0.98 Outer membrane protein transport protein (OMPP1/FadL/TodX)
GerE                 PF00196.14    58 seq1367_BIOID50763   -            186   8.2e-06   24.9   0.9   1   1   1.3e-09   1.8e-05   23.8   0.6     8    55   131   178   126   180 0.89 Bacterial regulatory proteins, luxR family
Pro_dh               PF01619.13   345 seq1369_BIOID50763   -           1342    2e-133  444.4   0.0   1   1  4.2e-137  2.8e-133  443.9   0.0     2   344   251   595   250   596 0.99 Proline dehydrogenase
Aldedh               PF00171.17   462 seq1369_BIOID50763   -           1342  8.4e-111  370.4   0.3   1   1  2.2e-114  1.5e-110  369.5   0.2     7   450   681  1125   676  1133 0.94 Aldehyde dehydrogenase family
Fer4_11              PF13247.1     99 seq1370_BIOID50763   -            180     8e-16   57.6  22.0   1   1   2.8e-14   3.5e-11   42.7   5.2     7    59    60   110    55   115 0.93 4Fe-4S dicluster domain
Fer4_9               PF13187.1     55 seq1370_BIOID50763   -            180   1.1e-12   47.9  29.8   1   1   1.5e-10   1.9e-07   31.1   7.7     1    54    93   156    93   157 0.88 4Fe-4S dicluster domain
Fer4                 PF00037.22    24 seq1370_BIOID50763   -            180   5.6e-13   47.7  42.8   1   1   4.1e-11   5.1e-08   32.0   2.2     2    23    88   109    87   110 0.91 4Fe-4S binding domain
Fer4_7               PF12838.2     52 seq1370_BIOID50763   -            180   1.5e-12   47.5  33.9   1   1   2.2e-11   2.7e-08   33.9   7.8     1    52    93   156    93   156 0.74 4Fe-4S dicluster domain
Fer4_6               PF12837.2     24 seq1370_BIOID50763   -            180   3.2e-12   45.6  41.1   1   1   2.8e-09   3.5e-06   26.5   2.0     2    23    87   108    86   109 0.92 4Fe-4S binding domain
Fer4_2               PF12797.2     22 seq1370_BIOID50763   -            180   1.4e-11   43.5  37.6   1   1   6.6e-10   8.2e-07   28.4   1.6     7    22    91   106    84   106 0.85 4Fe-4S binding domain
Fer4_10              PF13237.1     52 seq1370_BIOID50763   -            180   2.9e-10   39.6  45.0   1   1   1.6e-09     2e-06   27.4   8.9     6    52    60   105    55   105 0.91 4Fe-4S dicluster domain
Fer4_3               PF12798.2     15 seq1370_BIOID50763   -            180   7.3e-07   29.1  44.6   1   3   0.00059      0.74   10.4   2.1     1    15    63    79    63    79 0.91 4Fe-4S binding domain
Fer4_3               PF12798.2     15 seq1370_BIOID50763   -            180   7.3e-07   29.1  44.6   2   3   1.3e-05     0.016   15.6   4.8     1    15    94   108    94   108 0.98 4Fe-4S binding domain
Fer4_3               PF12798.2     15 seq1370_BIOID50763   -            180   7.3e-07   29.1  44.6   3   3   1.3e-05     0.016   15.6   3.3     1    15   136   156   136   156 0.97 4Fe-4S binding domain
Fer4_4               PF12800.2     17 seq1370_BIOID50763   -            180   2.5e-06   27.2  40.8   1   2   0.00026      0.33   11.3   3.5     2    14    15    27    14    29 0.93 4Fe-4S binding domain
Fer4_4               PF12800.2     17 seq1370_BIOID50763   -            180   2.5e-06   27.2  40.8   2   2   1.2e-07   0.00015   21.7   2.5     1    17    91   107    91   107 0.93 4Fe-4S binding domain
RPAP2_Rtr1           PF04181.8     79 seq1371_BIOID50763   -             58   0.00016   21.5   1.8   1   1   3.4e-08   0.00024   21.0   1.3    22    71     8    53     3    57 0.79 Rtr1/RPAP2 family
HicB                 PF05534.7     51 seq1373_BIOID50763   -            119   1.3e-19   69.3   0.0   1   1   1.6e-23   2.2e-19   68.6   0.0     1    51    60   112    60   112 0.99 HicB family
Pantoate_ligase      PF02569.10   280 seq1374_BIOID50763   -            283  6.6e-124  412.0   0.1   1   1  5.4e-128  7.4e-124  411.9   0.0     1   280     1   280     1   280 0.98 Pantoate-beta-alanine ligase
Phage_GPD            PF05954.6    292 seq1376_BIOID50763   -            714   1.3e-62  211.5   0.1   1   1   2.9e-66     2e-62  210.9   0.0     2   291    40   340    39   341 0.91 Phage late control gene D protein (GPD)
Phage_base_V         PF04717.7     79 seq1376_BIOID50763   -            714   4.1e-27   93.8   0.1   1   1   1.2e-30     8e-27   92.8   0.1     1    77   378   470   378   472 0.93 Phage-related baseplate assembly protein
YmgB                 PF10798.3     61 seq1378_BIOID50763   -             88   5.3e-29   99.7   2.6   1   1   3.8e-33   5.3e-29   99.7   1.8     1    61    28    88    28    88 0.98 Biofilm development protein YmgB/AriR
Metalloenzyme        PF01676.13   262 seq1381_BIOID50763   -            514  4.5e-101  337.4   0.5   1   1  1.1e-104  5.2e-101  337.2   0.3     1   261     6   507     6   508 0.99 Metalloenzyme superfamily
iPGM_N               PF06415.8    223 seq1381_BIOID50763   -            514   6.9e-89  296.9   0.6   1   1   2.2e-92     1e-88  296.3   0.4     2   223    85   308    84   308 0.99 BPG-independent PGAM N-terminus (iPGM_N)
Phosphodiest         PF01663.17   364 seq1381_BIOID50763   -            514   2.3e-05   23.7   0.0   1   1   7.7e-09   3.5e-05   23.1   0.0   104   246   303   449   259   491 0.73 Type I phosphodiesterase / nucleotide pyrophosphatase
GrpE                 PF01025.14   166 seq1382_BIOID50763   -            197   1.4e-47  161.2   3.3   1   1   1.2e-51   1.7e-47  160.9   2.3     5   166    35   194     7   194 0.87 GrpE
Trp_syntA            PF00290.15   259 seq1386_BIOID50763   -            268  5.4e-101  336.2   0.0   1   1  4.4e-105    6e-101  336.1   0.0     1   258     8   266     8   267 0.99 Tryptophan synthase alpha chain
Flavodoxin_1         PF00258.20   143 seq1388_BIOID50763   -            147     1e-21   77.2   0.0   1   1   8.6e-26   1.2e-21   77.1   0.0     2   143     7   138     6   138 0.93 Flavodoxin
Ribonuc_L-PSP        PF01042.16   121 seq1389_BIOID50763   -            115   3.4e-28   97.7   0.5   1   1   2.7e-32   3.7e-28   97.5   0.4     2   121     4   115     3   115 0.96 Endoribonuclease L-PSP
ADH_zinc_N           PF00107.21   130 seq1391_BIOID50763   -            358   9.1e-28   96.2   0.2   1   1   2.1e-31   1.4e-27   95.6   0.1     1   129   185   316   185   317 0.92 Zinc-binding dehydrogenase
ADH_N                PF08240.7    109 seq1391_BIOID50763   -            358   8.8e-28   96.1   3.8   1   1   1.3e-31   8.8e-28   96.1   2.6     1   103    26   131    26   141 0.96 Alcohol dehydrogenase GroES-like domain
DUF4132              PF13569.1    180 seq1393_BIOID50763   -           1264   2.3e-52  177.0   0.0   1   1   9.1e-56   6.2e-52  175.6   0.0     1   179   988  1173   988  1174 0.96 Domain of unknown function (DUF4132)
WGR                  PF05406.10    81 seq1393_BIOID50763   -           1264   3.4e-16   58.8   1.2   1   1   1.5e-19     1e-15   57.2   0.4    11    78     4    68     1    71 0.92 WGR domain
GntP_permease        PF02447.11   441 seq1394_BIOID50763   -             72   3.2e-21   75.2   0.5   1   1   2.5e-25   3.4e-21   75.1   0.3   372   441     2    71     1    71 0.96 GntP family permease
TIR-like             PF10137.4    125 seq1398_BIOID50763   -            299   6.2e-49  164.6   0.0   1   1   8.4e-53   1.2e-48  163.8   0.0     1   125   153   276   153   276 0.99 Predicted nucleotide-binding protein containing TIR-like domain
Sigma54_activat      PF00158.21   168 seq1406_BIOID50763   -            642   6.2e-36  123.2   0.0   1   1   4.9e-39   1.1e-35  122.4   0.0     5   168   334   494   330   494 0.96 Sigma-54 interaction domain
PAS                  PF00989.19   113 seq1406_BIOID50763   -            642   4.4e-14   52.1   0.0   1   1     6e-17   1.4e-13   50.5   0.0     2   113   207   309   206   309 0.97 PAS fold
HTH_8                PF02954.14    42 seq1406_BIOID50763   -            642   1.7e-13   49.7   0.1   1   1   7.4e-17   1.7e-13   49.7   0.1     2    42   591   631   590   631 0.96 Bacterial regulatory protein, Fis family
GAF                  PF01590.21   154 seq1406_BIOID50763   -            642   3.1e-06   27.2   0.2   1   1   3.6e-09   8.2e-06   25.9   0.2     4   151    58   189    56   192 0.92 GAF domain
PAS_8                PF13188.1     64 seq1406_BIOID50763   -            642   0.00012   21.6   0.0   1   1   1.4e-07   0.00032   20.3   0.0     2    46   207   255   206   276 0.70 PAS domain
PALP                 PF00291.20   307 seq1407_BIOID50763   -            442   7.1e-43  146.8   0.0   1   1   7.1e-47   9.8e-43  146.3   0.0    15   289    92   399    73   409 0.84 Pyridoxal-phosphate dependent enzyme
Sua5_yciO_yrdC       PF01300.13   179 seq1408_BIOID50763   -            766   2.3e-46  157.1   0.0   1   1   8.7e-50     4e-46  156.4   0.0     2   178   225   389   224   390 0.95 Telomere recombination
zf-HYPF              PF07503.7     35 seq1408_BIOID50763   -            766   7.9e-34  114.6  18.6   1   2   2.7e-20   1.2e-16   59.6   3.7     1    35   124   158   124   158 0.97 HypF finger
zf-HYPF              PF07503.7     35 seq1408_BIOID50763   -            766   7.9e-34  114.6  18.6   2   2   4.6e-21   2.1e-17   62.1   1.6     1    34   174   207   174   208 0.96 HypF finger
Acylphosphatase      PF00708.13    91 seq1408_BIOID50763   -            766   1.4e-17   63.4   0.0   1   1   6.6e-21     3e-17   62.3   0.0     6    91    25   107    17   107 0.89 Acylphosphatase
Exonuc_VIII          PF06630.6    182 seq1409_BIOID50763   -            456   1.7e-81  271.7   0.0   1   1   2.2e-85   3.1e-81  270.9   0.0     1   182     1   178     1   178 0.99 Enterobacterial exodeoxyribonuclease VIII
BPD_transp_1         PF00528.17   185 seq1412_BIOID50763   -            252   7.2e-09   35.2   6.9   1   1   5.3e-13   7.2e-09   35.2   4.8     2    72   152   248   151   251 0.97 Binding-protein-dependent transport system inner membrane component
EAL                  PF00563.15   236 seq1415_BIOID50763   -            273   4.9e-56  189.7   0.0   1   1   4.1e-60   5.5e-56  189.5   0.0     3   235    28   258    26   259 0.93 EAL domain
BATS                 PF06968.8     92 seq1416_BIOID50763   -            377   6.1e-22   77.1   0.0   1   1   4.1e-25   2.8e-21   75.0   0.0     1    92   256   361   256   361 0.98 Biotin and Thiamin Synthesis associated domain
Radical_SAM          PF04055.16   166 seq1416_BIOID50763   -            377   1.4e-08   34.9   0.0   1   1   3.5e-12   2.4e-08   34.2   0.0     4   151    82   227    79   235 0.85 Radical SAM superfamily
MerR-DNA-bind        PF09278.6     65 seq1420_BIOID50763   -             82   6.3e-09   36.0   2.2   1   1   5.7e-13   7.8e-09   35.6   1.5    16    65     4    51     1    51 0.92 MerR, DNA binding
HlyD                 PF00529.15   306 seq1421_BIOID50763   -            385   2.4e-73  247.0  15.9   1   1   9.5e-77   3.2e-73  246.5  11.0     1   306    60   357    60   357 0.98 HlyD family secretion protein
HlyD_2               PF12700.2    328 seq1421_BIOID50763   -            385   2.6e-21   75.9   2.4   1   1   1.1e-24   3.7e-21   75.5   1.7    11   328    50   357    40   357 0.86 HlyD family secretion protein
HlyD_3               PF13437.1    105 seq1421_BIOID50763   -            385   3.8e-09   36.7   5.4   1   1   6.4e-11   2.2e-07   31.0   0.7     2   105   172   286   171   286 0.85 HlyD family secretion protein
Biotin_lipoyl_2      PF13533.1     50 seq1421_BIOID50763   -            385   3.5e-08   32.8   0.1   1   1     1e-11   3.5e-08   32.8   0.1     1    47    60   106    60   109 0.94 Biotin-lipoyl like
2OG-FeII_Oxy_2       PF13532.1    191 seq1422_BIOID50763   -            216   4.5e-58  196.1   0.0   1   1   3.7e-62     5e-58  195.9   0.0     2   191    19   210    18   210 0.97 2OG-Fe(II) oxygenase superfamily
DUF1889              PF08986.5    119 seq1429_BIOID50763   -            119   2.3e-83  276.1   0.8   1   1   1.8e-87   2.5e-83  276.0   0.6     1   119     1   119     1   119 1.00 Domain of unknown function (DUF1889)
MFS_1                PF07690.11   354 seq1431_BIOID50763   -            395   1.9e-28   99.1  38.5   1   1   2.7e-32   1.9e-28   99.1  26.7     2   344    13   341    12   344 0.82 Major Facilitator Superfamily
EAL                  PF00563.15   236 seq1433_BIOID50763   -            521   1.7e-61  207.6   0.0   1   1   3.8e-65   2.6e-61  207.0   0.0     2   236   265   500   264   500 0.96 EAL domain
CSS-motif            PF12792.2    208 seq1433_BIOID50763   -            521     2e-30  105.5   0.0   1   1   4.1e-34   2.8e-30  105.1   0.0     3   207    44   238    42   239 0.91 CSS motif domain associated with EAL
YkuD                 PF03734.9    146 seq1434_BIOID50763   -            319   3.5e-20   72.6   0.0   1   1     9e-24   6.1e-20   71.8   0.0     3   146   102   239   100   239 0.78 L,D-transpeptidase catalytic domain
LysM                 PF01476.15    44 seq1434_BIOID50763   -            319   4.1e-07   29.6   0.0   1   1   1.1e-10   7.8e-07   28.7   0.0     2    44    46    90    45    90 0.94 LysM domain
GIDA                 PF01134.17   392 seq1435_BIOID50763   -            629  2.2e-170  566.6   0.0   1   1  1.3e-173  2.9e-170  566.2   0.0     1   391     8   398     8   399 0.99 Glucose inhibited division protein A
GIDA_assoc_3         PF13932.1     72 seq1435_BIOID50763   -            629     4e-31  106.7   0.1   1   1   6.2e-34   1.4e-30  105.0   0.1     1    72   546   617   546   617 0.99 GidA associated domain 3
FAD_oxidored         PF12831.2    428 seq1435_BIOID50763   -            629   3.1e-08   33.0   4.1   1   1   2.9e-11   6.6e-08   31.9   2.9     1   142     8   151     8   152 0.72 FAD dependent oxidoreductase
Pyr_redox_2          PF07992.9    200 seq1435_BIOID50763   -            629   2.4e-06   27.4   0.6   1   1   2.2e-09     5e-06   26.4   0.4     1   118     8   156     8   162 0.62 Pyridine nucleotide-disulphide oxidoreductase
S-AdoMet_synt_C      PF02773.11   138 seq1436_BIOID50763   -            384   3.7e-76  253.3   0.0   1   1   1.2e-79   5.6e-76  252.7   0.0     1   138   233   370   233   370 1.00 S-adenosylmethionine synthetase, C-terminal domain
S-AdoMet_synt_M      PF02772.11   120 seq1436_BIOID50763   -            384   5.5e-51  171.4   0.0   1   1   3.7e-54   1.7e-50  169.8   0.0     2   120   114   231   113   231 0.99 S-adenosylmethionine synthetase, central domain
S-AdoMet_synt_N      PF00438.15   100 seq1436_BIOID50763   -            384     2e-43  146.5   0.1   1   1   8.4e-47   3.8e-43  145.6   0.1     2   100     3   101     2   101 0.99 S-adenosylmethionine synthetase, N-terminal domain
DUF202               PF02656.10    73 seq1437_BIOID50763   -            115   3.3e-16   59.1   8.8   1   1   2.4e-20   3.3e-16   59.1   1.0     1    72    13    79    13    80 0.94 Domain of unknown function (DUF202)
DUF3521              PF12035.3     35 seq1440_BIOID50763   -             51   1.7e-14   53.2   0.6   1   1   1.5e-18     2e-14   52.9   0.4     1    33     6    38     6    40 0.94 Protein of unknown function (DUF3521)
RapA_C               PF12137.3    362 seq1441_BIOID50763   -            968  2.7e-161  536.3   1.1   1   1  1.4e-164  3.8e-161  535.8   0.7     1   362   604   966   604   966 1.00 RNA polymerase recycling family C-terminal
SNF2_N               PF00176.18   296 seq1441_BIOID50763   -            968   1.7e-40  138.6   0.0   1   1     2e-43   5.4e-40  136.9   0.0     1   256   157   422   157   468 0.88 SNF2 family N-terminal domain
Helicase_C           PF00271.26    78 seq1441_BIOID50763   -            968   1.3e-13   50.5   0.0   1   1   1.2e-16   3.1e-13   49.2   0.0     3    78   524   601   522   601 0.96 Helicase conserved C-terminal domain
ResIII               PF04851.10   184 seq1441_BIOID50763   -            968   1.7e-08   34.4   0.0   1   1   2.4e-11   6.4e-08   32.5   0.0    24   183   169   317   151   318 0.75 Type III restriction enzyme, res subunit
DEAD                 PF00270.24   173 seq1441_BIOID50763   -            968   4.3e-08   32.7   0.0   1   1   1.6e-10   4.5e-07   29.3   0.0    16   167   172   317   155   321 0.75 DEAD/DEAH box helicase
Lactonase            PF10282.4    344 seq1443_BIOID50763   -            331   5.9e-87  291.8   0.0   1   1   1.6e-90   7.5e-87  291.4   0.0     2   343     5   327     4   328 0.95 Lactonase, 7-bladed beta-propeller
DUF535               PF04393.8    288 seq1448_BIOID50763   -            330  1.9e-104  348.5   0.5   1   1  1.6e-108  2.2e-104  348.3   0.3     5   288    44   328    40   328 0.98 Protein of unknown function (DUF535)
Flavoprotein         PF02441.14   129 seq1451_BIOID50763   -            189   1.8e-27   95.4   0.0   1   1   1.8e-31   2.5e-27   94.9   0.0     1   122     2   127     2   132 0.91 Flavoprotein
T2SF                 PF00482.18   124 seq1454_BIOID50763   -            365   7.5e-30  103.2   4.4   1   2   1.1e-17   1.5e-13   50.6   0.0     1   124    27   155    27   155 0.94 Type II secretion system (T2SS), protein F
T2SF                 PF00482.18   124 seq1454_BIOID50763   -            365   7.5e-30  103.2   4.4   2   2   3.1e-18   4.3e-14   52.3   2.0     1   123   232   353   232   354 0.97 Type II secretion system (T2SS), protein F
DUF202               PF02656.10    73 seq1456_BIOID50763   -            120   2.5e-09   37.0   9.0   1   1     3e-12   4.1e-08   33.1   6.2     1    66    12    71    12   115 0.89 Domain of unknown function (DUF202)
KGG                  PF10685.4     23 seq1457_BIOID50763   -             59     5e-20   70.8  18.4   1   2   2.5e-14   3.4e-10   39.4   4.3     1    23    10    31    10    31 0.98 Stress-induced bacterial acidophilic repeat motif
KGG                  PF10685.4     23 seq1457_BIOID50763   -             59     5e-20   70.8  18.4   2   2   1.1e-13   1.4e-09   37.4   3.0     1    23    32    53    32    53 0.98 Stress-induced bacterial acidophilic repeat motif
MFS_1                PF07690.11   354 seq1458_BIOID50763   -            459   7.9e-35  120.1  50.0   1   1   1.4e-36   9.9e-33  113.2  24.3     2   354    27   406    25   406 0.79 Major Facilitator Superfamily
Sugar_tr             PF00083.19   451 seq1458_BIOID50763   -            459   1.8e-31  109.1  29.9   1   1   3.2e-35   2.2e-31  108.8  20.7    44   448    56   452    24   455 0.82 Sugar (and other) transporter
BPD_transp_1         PF00528.17   185 seq1461_BIOID50763   -            110   1.2e-25   89.9   2.2   1   1   9.8e-30   1.3e-25   89.8   1.5    80   183     2   105     1   107 0.98 Binding-protein-dependent transport system inner membrane component
Prenyltransf         PF01255.14   223 seq1462_BIOID50763   -            252   6.7e-82  273.8   0.0   1   1   5.6e-86   7.7e-82  273.6   0.0     1   222    23   243    23   244 0.99 Putative undecaprenyl diphosphate synthase
ABC_tran             PF00005.22   118 seq1463_BIOID50763   -            547   3.1e-13   50.0   0.0   1   1   9.1e-17   6.3e-13   49.0   0.0     1   117   363   477   363   478 0.83 ABC transporter
HTH_3                PF01381.17    55 seq1465_BIOID50763   -             96   8.2e-06   25.4   0.0   1   1   8.4e-10   1.2e-05   24.9   0.0     1    43    38    80    38    82 0.95 Helix-turn-helix
DUF892               PF05974.7    159 seq1467_BIOID50763   -            173   2.5e-56  189.7  14.6   1   1   2.1e-60   2.9e-56  189.5  10.1     1   159    12   170    12   170 0.98 Domain of unknown function (DUF892)
Peptidase_M23        PF01551.17    96 seq1469_BIOID50763   -            427   2.2e-25   88.4   0.2   1   1   3.6e-29     5e-25   87.2   0.1     3    96   328   421   327   421 0.98 Peptidase family M23
Chorismate_bind      PF00425.13   257 seq1470_BIOID50763   -            453   1.9e-91  305.8   0.0   1   1   3.5e-95   2.4e-91  305.5   0.0     2   257   190   443   189   443 0.98 chorismate binding enzyme
Anth_synt_I_N        PF04715.8    140 seq1470_BIOID50763   -            453   7.8e-30  103.6   0.2   1   1   8.9e-33   6.1e-29  100.7   0.0     9   139    22   153    16   154 0.90 Anthranilate synthase component I, N terminal region
DUF1271              PF06902.6     64 seq1477_BIOID50763   -             76     3e-28   97.3   0.0   1   1   2.5e-32   3.4e-28   97.1   0.0     1    64    13    76    13    76 0.98 Protein of unknown function (DUF1271)
BPD_transp_1         PF00528.17   185 seq1478_BIOID50763   -            341     2e-28   99.0  11.7   1   1   2.7e-32   3.7e-28   98.1   8.1     1   182   158   338   155   341 0.89 Binding-protein-dependent transport system inner membrane component
DUF3799              PF12684.2    237 seq1481_BIOID50763   -            426   6.7e-07   28.7   0.0   1   1   8.3e-11   1.1e-06   28.0   0.0     4   226   175   410   173   412 0.80 PDDEXK-like domain of unknown function (DUF3799)
ACR_tran             PF00873.14  1021 seq1483_BIOID50763   -           1037         0 1417.8  26.5   1   1         0         0 1417.6  18.4     1  1020     1  1027     1  1028 0.99 AcrB/AcrD/AcrF family
MMPL                 PF03176.10   333 seq1483_BIOID50763   -           1037   1.2e-06   27.3  11.3   1   1   2.7e-10   1.2e-06   27.3   7.8   139   305   334   499   288   523 0.84 MMPL family
Acetyltransf_1       PF00583.19    83 seq1486_BIOID50763   -             90   1.3e-06   28.1   0.0   1   1   1.1e-10   1.6e-06   27.9   0.0     3    62    15    69     6    79 0.80 Acetyltransferase (GNAT) family
SBP_bac_3            PF00497.15   225 seq1487_BIOID50763   -            260     4e-65  219.0   1.2   1   1   6.7e-69   4.6e-65  218.9   0.8     1   224    28   254    28   255 0.97 Bacterial extracellular solute-binding proteins, family 3
NMT1                 PF09084.6    216 seq1487_BIOID50763   -            260     3e-06   26.8   0.1   1   1   1.8e-08   0.00013   21.5   0.0    76   145   115   181   109   236 0.88 NMT1/THI5 like
Ank_2                PF12796.2     89 seq1488_BIOID50763   -            201   6.2e-30  103.2   1.4   1   2   6.6e-16   1.8e-12   47.2   0.1     3    86    12    99    10   103 0.96 Ankyrin repeats (3 copies)
Ank_2                PF12796.2     89 seq1488_BIOID50763   -            201   6.2e-30  103.2   1.4   2   2   2.3e-11   6.3e-08   32.7   0.0    39    83   157   201   153   201 0.94 Ankyrin repeats (3 copies)
Ank_4                PF13637.1     54 seq1488_BIOID50763   -            201   7.6e-28   96.2   0.6   1   2   8.3e-12   2.3e-08   34.2   0.0     8    54    13    59    10    59 0.97 Ankyrin repeats (many copies)
Ank_4                PF13637.1     54 seq1488_BIOID50763   -            201   7.6e-28   96.2   0.6   2   2   2.3e-09   6.4e-06   26.4   0.0    16    54   159   197   155   197 0.96 Ankyrin repeats (many copies)
Ank                  PF00023.25    33 seq1488_BIOID50763   -            201   2.8e-24   83.5   5.8   1   2   9.5e-10   2.6e-06   26.8   0.0     2    32    39    69    38    70 0.96 Ankyrin repeat
Ank                  PF00023.25    33 seq1488_BIOID50763   -            201   2.8e-24   83.5   5.8   2   2   1.9e-08   5.1e-05   22.7   0.0     2    33   139   175   138   175 0.97 Ankyrin repeat
Asp_decarbox         PF02261.11   116 seq1489_BIOID50763   -            126   3.2e-49  165.2   0.0   1   1   2.7e-53   3.7e-49  165.0   0.0     1   115     1   115     1   116 0.99 Aspartate decarboxylase
CSD                  PF00313.17    66 seq1490_BIOID50763   -             70   3.6e-33  113.0   0.2   1   1   5.8e-37   3.9e-33  112.9   0.1     1    65     5    69     5    70 0.98 'Cold-shock' DNA-binding domain
OB_RNB               PF08206.6     58 seq1490_BIOID50763   -             70   9.9e-06   24.8   0.4   1   1     2e-09   1.4e-05   24.4   0.3     7    29    15    37     7    39 0.86 Ribonuclease B OB domain
Methylase_S          PF01420.14   167 seq1495_BIOID50763   -            265   6.9e-08   32.5   0.0   1   1   9.8e-12   1.3e-07   31.5   0.0     3   137    81   218    79   235 0.86 Type I restriction modification DNA specificity domain
DUF892               PF05974.7    159 seq1497_BIOID50763   -            168   6.7e-47  159.1   0.3   1   1   5.5e-51   7.5e-47  158.9   0.2     4   157     5   155     2   157 0.98 Domain of unknown function (DUF892)
CTP_transf_1         PF01148.15   259 seq1500_BIOID50763   -            285   1.3e-63  214.9  19.9   1   1   1.1e-67   1.5e-63  214.7  13.8     2   257     4   279     3   281 0.88 Cytidylyltransferase family
RHS_repeat           PF05593.9     38 seq1501_BIOID50763   -           1406   4.4e-65  214.6 117.2   1   7   3.3e-09   2.2e-05   24.3   0.6     6    37   413   444   412   446 0.89 RHS Repeat
RHS_repeat           PF05593.9     38 seq1501_BIOID50763   -           1406   4.4e-65  214.6 117.2   2   7   2.1e-11   1.4e-07   31.3   2.8     1    37   429   466   429   467 0.98 RHS Repeat
RHS_repeat           PF05593.9     38 seq1501_BIOID50763   -           1406   4.4e-65  214.6 117.2   3   7   1.8e-10   1.3e-06   28.3   3.0     1    38   493   532   493   532 0.92 RHS Repeat
RHS_repeat           PF05593.9     38 seq1501_BIOID50763   -           1406   4.4e-65  214.6 117.2   4   7   4.5e-10   3.1e-06   27.0   0.0     1    36   537   572   537   573 0.92 RHS Repeat
RHS_repeat           PF05593.9     38 seq1501_BIOID50763   -           1406   4.4e-65  214.6 117.2   5   7   1.7e-13   1.2e-09   37.9   1.8     1    37   579   615   579   616 0.97 RHS Repeat
RHS_repeat           PF05593.9     38 seq1501_BIOID50763   -           1406   4.4e-65  214.6 117.2   6   7   1.2e-09   8.4e-06   25.7   0.2     1    37   621   656   621   657 0.97 RHS Repeat
RHS_repeat           PF05593.9     38 seq1501_BIOID50763   -           1406   4.4e-65  214.6 117.2   7   7   2.2e-10   1.5e-06   28.0   0.6     1    29   950   987   950   997 0.90 RHS Repeat
RHS                  PF03527.9     41 seq1501_BIOID50763   -           1406   3.9e-22   77.6   5.2   1   1   1.9e-24   1.3e-20   72.7   0.4     1    40  1154  1193  1154  1194 0.97 RHS protein
SAF_2                PF13144.1    196 seq1508_BIOID50763   -            219     5e-40  137.0   0.6   1   1   8.4e-44   5.7e-40  136.7   0.4     3   194    26   215    24   217 0.93 SAF-like
SAF                  PF08666.7     63 seq1508_BIOID50763   -            219   1.6e-07   31.5   0.0   1   1   7.2e-11   4.9e-07   29.9   0.0     2    61    96   155    95   157 0.94 SAF domain
PilS                 PF08805.6    133 seq1509_BIOID50763   -            204   1.8e-45  153.5   9.7   1   1   1.7e-49   2.4e-45  153.2   6.7     2   133    54   203    53   203 0.98 PilS N terminal
DUF2622              PF11080.3     96 seq1511_BIOID50763   -             98   1.7e-05   24.4   0.0   1   1   1.6e-09   2.3e-05   24.0   0.0     7    93     8    94     3    96 0.90 Protein of unknown function (DUF2622)
TetR_N               PF00440.18    47 seq1517_BIOID50763   -            193   1.1e-14   53.6   0.2   1   1   2.1e-18   2.9e-14   52.3   0.2     2    47     8    53     7    53 0.97 Bacterial regulatory proteins, tetR family
Sugar_tr             PF00083.19   451 seq1519_BIOID50763   -            464  3.2e-138  460.9  29.0   1   1    8e-142  3.6e-138  460.7  20.1     1   449    18   449    18   451 0.97 Sugar (and other) transporter
MFS_1                PF07690.11   354 seq1519_BIOID50763   -            464   5.7e-42  143.6  43.8   1   2     9e-34   4.1e-30  104.6  13.1     2   241    23   284    22   287 0.82 Major Facilitator Superfamily
MFS_1                PF07690.11   354 seq1519_BIOID50763   -            464   5.7e-42  143.6  43.8   2   2   1.5e-16   6.7e-13   48.0  13.2     3   186   258   449   256   460 0.85 Major Facilitator Superfamily
Repair_PSII          PF04536.9    119 seq1520_BIOID50763   -            313   4.5e-33  113.5   0.4   1   1   4.4e-37     6e-33  113.1   0.2     2   118    59   176    58   177 0.98 Repair protein
Thioredoxin          PF00085.15   104 seq1522_BIOID50763   -            127   5.7e-34  115.8   0.0   1   1   1.5e-37   6.7e-34  115.5   0.0     2   103    23   124    22   125 0.98 Thioredoxin
Thioredoxin_2        PF13098.1    112 seq1522_BIOID50763   -            127   2.6e-10   40.3   0.1   1   1   5.1e-13   2.3e-09   37.2   0.0     7   112    41   122    35   122 0.90 Thioredoxin-like domain
DUF2877              PF11392.3    111 seq1523_BIOID50763   -            287   6.4e-33  113.1   0.0   1   1   8.6e-37   1.2e-32  112.3   0.0     1   110   167   276   167   277 0.98 Protein of unknown function (DUF2877)
ABC_tran             PF00005.22   118 seq1525_BIOID50763   -            529   1.2e-44  151.3   0.2   1   2   9.5e-23   1.9e-19   70.0   0.0    15   118    68   185    51   185 0.88 ABC transporter
ABC_tran             PF00005.22   118 seq1525_BIOID50763   -            529   1.2e-44  151.3   0.2   2   2   1.7e-25   3.4e-22   78.9   0.0     6   118   331   454   326   454 0.90 ABC transporter
AAA_21               PF13304.1    303 seq1525_BIOID50763   -            529   7.9e-22   78.4   4.7   1   2   1.3e-10   2.5e-07   30.8   0.0   233   302   153   220   148   221 0.95 AAA domain
AAA_21               PF13304.1    303 seq1525_BIOID50763   -            529   7.9e-22   78.4   4.7   2   2   1.3e-11   2.6e-08   34.0   0.3   227   302   416   489   372   490 0.83 AAA domain
oligo_HPY            PF08352.7     64 seq1525_BIOID50763   -            529     2e-12   47.1   0.1   1   2   1.4e-10   2.8e-07   30.6   0.1     1    32   236   267   236   280 0.90 Oligopeptide/dipeptide transporter, C-terminal region
oligo_HPY            PF08352.7     64 seq1525_BIOID50763   -            529     2e-12   47.1   0.1   2   2   2.2e-05     0.043   14.0   0.0     1    23   505   527   505   529 0.96 Oligopeptide/dipeptide transporter, C-terminal region
ADH_N                PF08240.7    109 seq1526_BIOID50763   -            347   1.7e-30  104.9   0.3   1   1   6.2e-34   4.3e-30  103.5   0.2     2   109    27   139    26   139 0.93 Alcohol dehydrogenase GroES-like domain
ADH_zinc_N           PF00107.21   130 seq1526_BIOID50763   -            347   2.7e-25   88.3   1.3   1   1   5.8e-29     4e-25   87.7   0.3     2   127   180   303   179   306 0.93 Zinc-binding dehydrogenase
DUF2566              PF10753.4     55 seq1527_BIOID50763   -             57   1.8e-28   98.0   9.3   1   1   1.4e-32     2e-28   97.9   6.5     1    55     3    57     3    57 0.98 Protein of unknown function (DUF2566)
DUF150               PF02576.12   141 seq1529_BIOID50763   -            140   2.3e-47  159.9   0.0   1   1   1.9e-51   2.6e-47  159.8   0.0     2   141     2   136     1   136 0.96 Uncharacterised BCR, YhbC family COG0779
Polysacc_deac_2      PF04748.8    213 seq1531_BIOID50763   -            319   9.8e-81  269.7   0.4   1   1   8.6e-85   1.2e-80  269.4   0.3     1   212    28   238    28   239 0.99 Divergent polysaccharide deacetylase
GidB                 PF02527.10   184 seq1532_BIOID50763   -            207   7.4e-67  223.9   0.0   1   1   1.3e-70     9e-67  223.6   0.0     1   184    20   200    20   200 0.98 rRNA small subunit methyltransferase G
Methyltransf_31      PF13847.1    152 seq1532_BIOID50763   -            207   9.4e-10   38.1   0.0   1   1   5.5e-13   3.8e-09   36.2   0.0     4    94    66   149    64   195 0.82 Methyltransferase domain
Semialdhyde_dh       PF01118.19   121 seq1534_BIOID50763   -            334   6.7e-33  113.4   0.0   1   1   1.9e-36   1.3e-32  112.5   0.0     3   121     5   146     3   146 0.97 Semialdehyde dehydrogenase, NAD binding domain
Semialdhyde_dhC      PF02774.13   184 seq1534_BIOID50763   -            334     3e-20   72.7   0.0   1   1   6.6e-24   4.5e-20   72.1   0.0     1   184   163   311   163   311 0.95 Semialdehyde dehydrogenase, dimerisation domain
NUDIX                PF00293.23   135 seq1536_BIOID50763   -            192   4.3e-16   58.6   0.0   1   1   4.3e-20   5.9e-16   58.2   0.0     4   124    33   151    29   159 0.87 NUDIX domain
SRP54                PF00448.17   196 seq1537_BIOID50763   -            453   7.9e-76  253.7   0.3   1   1   5.5e-79   1.2e-75  253.1   0.2     1   196   100   296   100   296 0.99 SRP54-type protein, GTPase domain
SRP_SPB              PF02978.14   104 seq1537_BIOID50763   -            453   1.1e-36  125.1   7.9   1   1   4.7e-40   1.1e-36  125.1   5.5     2   104   329   427   328   427 0.99 Signal peptide binding domain
SRP54_N              PF02881.14    75 seq1537_BIOID50763   -            453   2.1e-21   75.6   0.5   1   1   9.2e-25   2.1e-21   75.6   0.3     1    75     5    82     5    82 0.99 SRP54-type protein, helical bundle domain
CbiA                 PF01656.18   195 seq1537_BIOID50763   -            453   2.8e-08   33.2   2.5   1   1   3.8e-11   8.6e-08   31.7   1.3     9   164   110   256   102   288 0.68 CobQ/CobB/MinD/ParA nucleotide binding domain
cobW                 PF02492.14   178 seq1537_BIOID50763   -            453   6.4e-05   22.3   0.4   1   1   7.5e-08   0.00017   20.9   0.3     2   152   102   251   100   260 0.79 CobW/HypB/UreG, nucleotide-binding domain
Peptidase_M50        PF02163.17   192 seq1541_BIOID50763   -            450   2.7e-70  235.1   0.3   1   1   6.9e-74   3.1e-70  234.9   0.2     2   192    11   446    10   446 0.99 Peptidase family M50
PDZ                  PF00595.19    81 seq1541_BIOID50763   -            450   8.1e-13   48.2   0.3   1   1     1e-13   4.6e-10   39.4   0.0     8    81   209   277   203   277 0.91 PDZ domain (Also known as DHR or GLGF)
PDZ_2                PF13180.1     82 seq1541_BIOID50763   -            450   7.3e-11   41.6   0.0   1   1   1.1e-11   5.1e-08   32.5   0.0    19    78   227   285   211   287 0.84 PDZ domain
FlgM                 PF04316.8     57 seq1542_BIOID50763   -             97   2.2e-11   43.4   0.5   1   1   2.5e-15   3.4e-11   42.8   0.3     2    56    40    89    25    90 0.84 Anti-sigma-28 factor, FlgM
RecT                 PF03837.9    199 seq1544_BIOID50763   -            269   1.9e-57  193.6   0.0   1   1   1.8e-61   2.5e-57  193.2   0.0     1   188    53   244    53   255 0.93 RecT family
Autotransporter      PF03797.14   265 seq1551_BIOID50763   -            892   5.3e-46  156.9  19.7   1   1   7.8e-50   5.3e-46  156.9  13.6     3   265   607   878   605   881 0.95 Autotransporter beta-domain
Pertactin            PF03212.9    121 seq1551_BIOID50763   -            892   2.5e-09   36.7   1.0   1   1   3.6e-13   2.5e-09   36.7   0.7     1   120   416   541   416   542 0.84 Pertactin
PrpF                 PF04303.8    371 seq1552_BIOID50763   -            350    7e-162  538.2   1.9   1   1  1.1e-165  7.8e-162  538.1   1.3     1   371     1   350     1   350 0.99 PrpF protein
NusA_N               PF08529.6    122 seq1553_BIOID50763   -            495   1.2e-42  144.5   7.5   1   1   5.9e-46   2.7e-42  143.5   5.2     1   121     4   124     4   125 0.99 NusA N-terminal domain
KH_5                 PF13184.1     69 seq1553_BIOID50763   -            495   3.3e-28   97.1   1.4   1   1   1.8e-30   8.3e-27   92.6   0.1     1    67   230   296   230   298 0.98 NusA-like KH domain
S1                   PF00575.18    74 seq1553_BIOID50763   -            495     1e-11   44.6   0.4   1   1   8.9e-15     4e-11   42.7   0.0     2    72   132   196   131   198 0.96 S1 RNA binding domain
ATP-synt_ab          PF00006.20   215 seq1557_BIOID50763   -            443   5.9e-42  143.4   0.0   1   1   2.9e-45   7.9e-42  143.0   0.0     3   214   183   388   181   389 0.95 ATP synthase alpha/beta family, nucleotide-binding domain
Rho_RNA_bind         PF07497.7     78 seq1557_BIOID50763   -            443   6.5e-42  140.9   0.1   1   1   4.2e-45   1.1e-41  140.1   0.0     1    78    73   150    73   150 0.98 Rho termination factor, RNA-binding domain
Rho_N                PF07498.7     43 seq1557_BIOID50763   -            443   8.2e-18   63.7   0.8   1   1   1.7e-20   4.8e-17   61.3   0.2     1    43    29    71    29    71 0.98 Rho termination factor, N-terminal domain
NACHT                PF05729.7    167 seq1557_BIOID50763   -            443   8.9e-05   22.0   0.0   1   1   6.2e-08   0.00017   21.1   0.0    12    96   207   297   203   311 0.80 NACHT domain
Mqo                  PF06039.10   489 seq1559_BIOID50763   -            548  6.4e-251  832.5   0.1   1   1  1.6e-254  7.5e-251  832.3   0.0     2   489    29   518    28   518 0.99 Malate:quinone oxidoreductase (Mqo)
DAO                  PF01266.19   358 seq1559_BIOID50763   -            548   1.8e-11   43.4   0.1   1   1   5.6e-15   2.5e-11   42.9   0.0     1   317    33   423    33   463 0.75 FAD dependent oxidoreductase
ACT_6                PF13740.1     76 seq1561_BIOID50763   -            190     4e-30  103.2   0.5   1   1   1.1e-31   5.1e-28   96.4   0.0     1    76     7    82     7    82 0.98 ACT domain
ACT                  PF01842.20    66 seq1561_BIOID50763   -            190   8.7e-13   47.3   0.2   1   1     1e-09   4.6e-06   25.8   0.0     2    65    97   166    96   167 0.97 ACT domain
FlgN                 PF05130.7    143 seq1563_BIOID50763   -            138   2.6e-27   95.6  10.9   1   1   2.2e-31     3e-27   95.4   7.6     1   143     1   128     1   128 0.96 FlgN protein
ATP-grasp            PF02222.17   172 seq1566_BIOID50763   -            392   3.5e-56  189.1   0.0   1   1     2e-59   5.5e-56  188.4   0.0     2   171   123   294   122   295 0.98 ATP-grasp domain
ATP-grasp_4          PF13535.1    184 seq1566_BIOID50763   -            392   5.6e-19   68.4   0.0   1   1   4.3e-22   1.2e-18   67.4   0.0    10   179   120   284   110   289 0.86 ATP-grasp domain
Dala_Dala_lig_C      PF07478.8    203 seq1566_BIOID50763   -            392   5.2e-08   32.4   0.0   1   1   1.8e-10     5e-07   29.2   0.0    23   175   139   284   113   295 0.76 D-ala D-ala ligase C-terminus
ATP-grasp_3          PF02655.9    161 seq1566_BIOID50763   -            392   3.3e-07   30.1   0.0   1   1   3.7e-10     1e-06   28.6   0.0     9   159   118   285   113   287 0.82 ATP-grasp domain
CPSase_L_D2          PF02786.12   211 seq1566_BIOID50763   -            392   2.1e-06   27.0   0.0   1   1   1.3e-09   3.5e-06   26.3   0.0    15    89   126   198   114   218 0.81 Carbamoyl-phosphate synthase L chain, ATP binding domain
Ligase_CoA           PF00549.14   153 seq1567_BIOID50763   -            515   1.5e-48  164.1   0.1   1   1   7.9e-51   5.4e-47  159.0   0.0     1   148   346   503   346   508 0.97 CoA-ligase
CoA_binding          PF02629.14    96 seq1567_BIOID50763   -            515     8e-20   71.0   0.3   1   1   1.1e-21   7.5e-18   64.7   0.0     2    96   188   284   187   284 0.97 CoA binding domain
MFS_1                PF07690.11   354 seq1572_BIOID50763   -            417   5.8e-39  133.7  62.6   1   2   3.2e-31   2.2e-27   95.6  18.9     1   224    41   261    40   270 0.82 Major Facilitator Superfamily
MFS_1                PF07690.11   354 seq1572_BIOID50763   -            417   5.8e-39  133.7  62.6   2   2   9.1e-15   6.2e-11   41.5  23.0     7   168   249   407   247   415 0.82 Major Facilitator Superfamily
Sugar_tr             PF00083.19   451 seq1572_BIOID50763   -            417   2.8e-14   52.4  34.3   1   1   9.1e-18   6.2e-14   51.2   7.0    46   197    71   217    11   223 0.90 Sugar (and other) transporter
UPF0259              PF06790.6    248 seq1573_BIOID50763   -            247  1.6e-102  342.0  19.0   1   1  1.3e-106  1.8e-102  341.9  13.2     1   247     1   246     1   247 0.99 Uncharacterised protein family (UPF0259)
SDH_alpha            PF03313.10   283 seq1575_BIOID50763   -            454  1.1e-103  346.0   5.7   1   1    2e-107  1.4e-103  345.7   4.0     3   282   184   449   182   450 0.96 Serine dehydratase alpha chain
SDH_beta             PF03315.10   158 seq1575_BIOID50763   -            454   8.4e-56  188.2   0.0   1   1   2.2e-59   1.5e-55  187.4   0.0     1   157     3   158     3   159 0.96 Serine dehydratase beta chain
Form_Nir_trans       PF01226.12   250 seq1576_BIOID50763   -            310   9.1e-53  178.5  18.0   1   1   7.6e-57     1e-52  178.3  12.5     3   249    39   279    37   280 0.97 Formate/nitrite transporter
HlyD                 PF00529.15   306 seq1577_BIOID50763   -            424   1.6e-55  188.4   4.8   1   1   5.5e-59   1.9e-55  188.2   3.3     1   305    64   390    64   391 0.98 HlyD family secretion protein
HlyD_3               PF13437.1    105 seq1577_BIOID50763   -            424   5.7e-17   61.8   0.8   1   1   5.1e-18   1.8e-14   53.8   0.1     2    96   260   358   259   375 0.90 HlyD family secretion protein
F_bP_aldolase        PF01116.15   287 seq1580_BIOID50763   -            278     1e-88  297.0   1.4   1   1   8.5e-93   1.2e-88  296.8   1.0     3   287     3   277     1   277 0.95 Fructose-bisphosphate aldolase class-II
BPD_transp_1         PF00528.17   185 seq1582_BIOID50763   -            228   2.8e-23   82.3  11.7   1   1   2.6e-27   3.5e-23   81.9   8.1     2   183    28   219    24   221 0.95 Binding-protein-dependent transport system inner membrane component
AhpC-TSA             PF00578.16   124 seq1585_BIOID50763   -            124   3.9e-24   84.5   0.0   1   1   5.7e-28   3.9e-24   84.5   0.0     2    84     7    89     6   121 0.91 AhpC/TSA family
Redoxin              PF08534.5    146 seq1585_BIOID50763   -            124   3.7e-17   62.1   0.0   1   1   6.8e-21   4.6e-17   61.8   0.0     1    73     5    75     5    86 0.90 Redoxin
AA_kinase            PF00696.23   241 seq1588_BIOID50763   -            258     1e-39  136.4   2.0   1   1   8.4e-44   1.1e-39  136.2   1.4     3   240     5   235     3   236 0.93 Amino acid kinase family
PfkB                 PF00294.19   301 seq1589_BIOID50763   -            306   5.4e-72  242.3   0.0   1   1   4.7e-76   6.4e-72  242.1   0.0     2   299     3   298     2   300 0.95 pfkB family carbohydrate kinase
PseudoU_synth_2      PF00849.17   164 seq1590_BIOID50763   -            219   2.9e-30  105.1   0.0   1   1   2.6e-34   3.5e-30  104.8   0.0     1   163    22   169    22   170 0.92 RNA pseudouridylate synthase
SprT-like            PF10263.4    157 seq1592_BIOID50763   -            165   1.5e-25   89.6   0.7   1   1   2.6e-29   1.8e-25   89.3   0.5     3   154    20   163    18   165 0.86 SprT-like family
ATP_synt_I           PF03899.10   100 seq1595_BIOID50763   -            130   4.8e-14   52.2  13.1   1   1   4.9e-18   6.7e-14   51.7   9.1     1    99    17   112    17   113 0.95 ATP synthase I chain
DUF1187              PF06688.6     61 seq1597_BIOID50763   -             73   7.9e-39  131.4   2.8   1   1   6.6e-43     9e-39  131.2   1.9     1    61     6    66     6    66 0.99 Protein of unknown function (DUF1187)
MIP                  PF00230.15   227 seq1600_BIOID50763   -            231     2e-49  167.9  19.3   1   1   1.7e-53   2.3e-49  167.8  13.4     8   227     2   223     1   223 0.90 Major intrinsic protein
Peptidase_S24        PF00717.18    70 seq1601_BIOID50763   -            215   5.4e-14   51.4   0.2   1   1   3.4e-17   9.4e-14   50.6   0.2     2    67   125   189   124   192 0.84 Peptidase S24-like
HTH_26               PF13443.1     63 seq1601_BIOID50763   -            215     2e-07   30.9   0.0   1   1   2.2e-10   5.9e-07   29.4   0.0    11    59     1    49     1    52 0.97 Cro/C1-type HTH DNA-binding domain
HTH_31               PF13560.1     64 seq1601_BIOID50763   -            215   8.3e-07   28.9   0.0   1   1     5e-10   1.4e-06   28.2   0.0    17    59     3    45     1    50 0.93 Helix-turn-helix domain
HTH_3                PF01381.17    55 seq1601_BIOID50763   -            215   4.3e-06   26.3   0.0   1   1   2.6e-09   7.2e-06   25.6   0.0    11    55     2    47     1    47 0.95 Helix-turn-helix
CinA                 PF02464.12   155 seq1605_BIOID50763   -            172   2.8e-47  159.9   1.0   1   1   2.3e-51   3.2e-47  159.7   0.7     2   155    18   171    17   171 0.98 Competence-damaged protein
Na_sulph_symp        PF00939.14   471 seq1606_BIOID50763   -            477  2.2e-177  590.5  46.1   1   1  1.8e-181  2.5e-177  590.3  32.0     2   471     4   474     3   474 0.99 Sodium:sulfate symporter transmembrane region
IlvB_leader          PF08049.6     32 seq1608_BIOID50763   -             32   9.5e-20   69.9  12.1   1   1   7.4e-24     1e-19   69.8   8.4     1    32     1    32     1    32 1.00 IlvB leader peptide
Bac_surface_Ag       PF01103.18   323 seq1610_BIOID50763   -            810  1.7e-100  336.4  16.0   1   1  1.1e-103  3.7e-100  335.4  11.1     1   323   448   810   448   810 0.96 Surface antigen
Surf_Ag_VNR          PF07244.10    78 seq1610_BIOID50763   -            810   3.1e-65  216.4  10.4   1   5   6.3e-10   2.2e-06   27.8   0.0     1    78    24    91    24    91 0.87 Surface antigen variable number repeat
Surf_Ag_VNR          PF07244.10    78 seq1610_BIOID50763   -            810   3.1e-65  216.4  10.4   2   5   5.9e-15     2e-11   44.0   0.0     1    78    92   172    92   172 0.93 Surface antigen variable number repeat
Surf_Ag_VNR          PF07244.10    78 seq1610_BIOID50763   -            810   3.1e-65  216.4  10.4   3   5   3.5e-17   1.2e-13   51.1   0.1     2    78   176   263   175   263 0.86 Surface antigen variable number repeat
Surf_Ag_VNR          PF07244.10    78 seq1610_BIOID50763   -            810   3.1e-65  216.4  10.4   4   5   5.8e-14     2e-10   40.8   0.0     1    78   266   344   266   344 0.92 Surface antigen variable number repeat
Surf_Ag_VNR          PF07244.10    78 seq1610_BIOID50763   -            810   3.1e-65  216.4  10.4   5   5     1e-18   3.5e-15   56.0   0.1     1    78   347   421   347   421 0.91 Surface antigen variable number repeat
IspA                 PF04279.10   176 seq1611_BIOID50763   -            179     6e-72  241.1  22.8   1   1   4.9e-76   6.7e-72  241.0  15.8     1   175     1   175     1   176 0.99 Intracellular septation protein A
Ribosomal_S16        PF00886.14    62 seq1614_BIOID50763   -             82     6e-26   89.8   0.1   1   1   5.2e-30   7.1e-26   89.5   0.0     1    62     8    68     8    68 0.96 Ribosomal protein S16
DUF1233              PF06806.7     72 seq1615_BIOID50763   -             71   3.3e-28   96.9   0.1   1   1   2.8e-32   3.8e-28   96.7   0.1     4    67     5    69     3    71 0.97 Putative excisionase (DUF1233)
CSD                  PF00313.17    66 seq1616_BIOID50763   -             70   3.4e-21   74.6   0.0   1   1   2.7e-25   3.7e-21   74.5   0.0     1    65     5    69     5    70 0.98 'Cold-shock' DNA-binding domain
ATP-synt_A           PF00119.15   215 seq1618_BIOID50763   -            271   1.6e-64  217.1  20.5   1   1   1.4e-68   1.9e-64  216.9  14.2     1   214    39   265    39   266 0.97 ATP synthase A chain
BPD_transp_1         PF00528.17   185 seq1620_BIOID50763   -            238   1.9e-15   56.7  13.1   1   1   1.4e-19   1.9e-15   56.7   9.1     1   179    37   224    37   230 0.81 Binding-protein-dependent transport system inner membrane component
Dus                  PF01207.12   310 seq1622_BIOID50763   -            325   1.2e-96  323.1   0.0   1   1    1e-100   1.4e-96  322.8   0.0     2   306    15   314    14   319 0.93 Dihydrouridine synthase (Dus)
TPP_enzyme_N         PF02776.13   172 seq1623_BIOID50763   -            562   1.5e-59  200.1   0.2   1   1   2.1e-62   9.8e-59  197.5   0.0     2   168    14   179    13   183 0.98 Thiamine pyrophosphate enzyme, N-terminal TPP binding domain
TPP_enzyme_C         PF02775.16   153 seq1623_BIOID50763   -            562   3.6e-49  166.1   0.1   1   1   2.2e-52   9.9e-49  164.7   0.1     1   153   390   538   390   538 0.97 Thiamine pyrophosphate enzyme, C-terminal TPP binding domain
TPP_enzyme_M         PF00205.17   137 seq1623_BIOID50763   -            562   2.8e-43  146.8   1.4   1   1   2.8e-46   1.3e-42  144.6   0.3     1   137   201   334   201   334 0.98 Thiamine pyrophosphate enzyme, central domain
Endonuclease_1       PF04231.8    218 seq1624_BIOID50763   -            235   6.7e-79  264.6   6.5   1   1   5.8e-83   7.9e-79  264.3   4.5    34   218    39   230    20   230 0.94 Endonuclease I
PfkB                 PF00294.19   301 seq1625_BIOID50763   -            322   1.3e-66  224.7   0.2   1   1   2.3e-70   1.6e-66  224.4   0.1     3   297    12   306    10   310 0.94 pfkB family carbohydrate kinase
Phos_pyr_kin         PF08543.7    246 seq1625_BIOID50763   -            322   5.9e-06   25.5   0.1   1   1   1.4e-09   9.4e-06   24.9   0.0   115   226   192   292   172   308 0.79 Phosphomethylpyrimidine kinase
Fer4_7               PF12838.2     52 seq1628_BIOID50763   -            205   1.8e-15   56.9  22.3   1   1   2.2e-11   2.7e-08   33.9   3.5     2    52    82   166    81   166 0.64 4Fe-4S dicluster domain
Fer4_9               PF13187.1     55 seq1628_BIOID50763   -            205   9.7e-13   48.0  18.3   1   1   1.5e-10   1.8e-07   31.1   1.4     2    54    82   166    81   167 0.94 4Fe-4S dicluster domain
Fer4_11              PF13247.1     99 seq1628_BIOID50763   -            205   2.9e-12   46.2  14.8   1   1   5.6e-13   6.9e-10   38.5   3.3     5    59    46    98    42   108 0.91 4Fe-4S dicluster domain
Fer4                 PF00037.22    24 seq1628_BIOID50763   -            205   5.5e-12   44.6  36.6   1   1   2.2e-12   2.8e-09   36.0   1.1     2    24    76    98    75    98 0.93 4Fe-4S binding domain
Fer4_10              PF13237.1     52 seq1628_BIOID50763   -            205     2e-10   40.1  24.8   1   1   5.5e-09   6.8e-06   25.6   4.7     2    52    75   163    74   163 0.70 4Fe-4S dicluster domain
Fer4_6               PF12837.2     24 seq1628_BIOID50763   -            205     2e-09   36.7  36.3   1   1   1.3e-09   1.6e-06   27.6   0.9     3    24    76    97    74    97 0.92 4Fe-4S binding domain
Fer4_3               PF12798.2     15 seq1628_BIOID50763   -            205   4.2e-08   33.0  44.7   1   3   3.5e-05     0.043   14.2   4.6     1    15    51    67    51    67 0.98 4Fe-4S binding domain
Fer4_3               PF12798.2     15 seq1628_BIOID50763   -            205   4.2e-08   33.0  44.7   2   3   3.4e-05     0.042   14.2   4.0     1    15    82    96    82    96 0.98 4Fe-4S binding domain
Fer4_3               PF12798.2     15 seq1628_BIOID50763   -            205   4.2e-08   33.0  44.7   3   3   1.1e-05     0.014   15.8   2.8     1    15   146   166   146   166 0.96 4Fe-4S binding domain
Fer4_4               PF12800.2     17 seq1628_BIOID50763   -            205   2.6e-07   30.3  28.4   1   2   3.2e-05     0.039   14.1   0.8     3    15    11    23     9    32 0.91 4Fe-4S binding domain
Fer4_4               PF12800.2     17 seq1628_BIOID50763   -            205   2.6e-07   30.3  28.4   2   2   1.1e-06    0.0013   18.7   1.5     3    17    81    95    79    95 0.90 4Fe-4S binding domain
DUF3596              PF12167.3     88 seq1634_BIOID50763   -            411   9.4e-28   95.5   0.0   1   1   4.2e-31   2.9e-27   93.9   0.0     1    87     5    91     5    92 0.96 Domain of unknown function (DUF3596)
Phage_integrase      PF00589.17   173 seq1634_BIOID50763   -            411   1.9e-22   79.6   0.0   1   1   6.6e-26   4.5e-22   78.4   0.0     4   166   203   391   201   397 0.83 Phage integrase family
RimM                 PF01782.13    84 seq1635_BIOID50763   -            183   1.3e-27   95.4   0.0   1   1   2.8e-31   1.9e-27   94.8   0.0     2    83    17    97    16    98 0.97 RimM N-terminal domain
PRC                  PF05239.11    79 seq1635_BIOID50763   -            183   8.6e-10   38.2   0.7   1   1   2.1e-13   1.4e-09   37.5   0.5     2    73   105   178   104   182 0.89 PRC-barrel domain
ADH_N                PF08240.7    109 seq1636_BIOID50763   -            353   1.2e-27   95.7   1.0   1   1   7.2e-31     2e-27   95.0   0.7     1   109    42   152    42   152 0.96 Alcohol dehydrogenase GroES-like domain
ADH_zinc_N           PF00107.21   130 seq1636_BIOID50763   -            353   1.6e-22   79.3   0.0   1   1   8.9e-26   2.4e-22   78.7   0.0     1   129   193   315   193   316 0.98 Zinc-binding dehydrogenase
ADH_zinc_N_2         PF13602.1    127 seq1636_BIOID50763   -            353   3.8e-08   34.1   0.0   1   1   2.4e-11   6.4e-08   33.4   0.0     1   127   225   349   225   349 0.73 Zinc-binding dehydrogenase
2-Hacid_dh_C         PF02826.14   178 seq1636_BIOID50763   -            353   3.2e-06   26.2   0.0   1   1   1.9e-09   5.3e-06   25.6   0.0    34    98   181   252   171   263 0.72 D-isomer specific 2-hydroxyacid dehydrogenase, NAD binding domain
AlaDh_PNT_C          PF01262.16   168 seq1636_BIOID50763   -            353   1.1e-05   24.9   0.0   1   1   7.4e-09     2e-05   24.0   0.0    21   104   184   247   175   261 0.82 Alanine dehydrogenase/PNT, C-terminal domain
GTP_EFTU             PF00009.22   188 seq1640_BIOID50763   -            890   3.7e-42  143.7   0.9   1   1   2.7e-45   3.7e-42  143.7   0.6     4   185   392   551   389   554 0.95 Elongation factor Tu GTP binding domain
IF-2                 PF11987.3    109 seq1640_BIOID50763   -            890   5.6e-41  138.7   3.0   1   1   1.8e-43   2.4e-40  136.6   2.1     2   109   673   780   672   780 0.99 Translation-initiation factor 2
IF2_N                PF04760.10    54 seq1640_BIOID50763   -            890   3.2e-22   77.8   5.4   1   2   1.6e-09   2.2e-06   27.0   0.1     1    54     1    52     1    52 0.95 Translation initiation factor IF-2, N-terminal region
IF2_N                PF04760.10    54 seq1640_BIOID50763   -            890   3.2e-22   77.8   5.4   2   2   2.6e-17   3.6e-14   52.0   0.8     2    54   314   364   313   364 0.97 Translation initiation factor IF-2, N-terminal region
IF2_assoc            PF08364.6     41 seq1640_BIOID50763   -            890   2.3e-17   62.6   3.8   1   1   3.9e-20   5.3e-17   61.4   2.6     1    41    55    95    55    95 0.97 Bacterial translation initiation factor IF-2 associated region
GTP_EFTU_D2          PF03144.20    74 seq1640_BIOID50763   -            890     1e-16   60.6   5.3   1   2   1.6e-10   2.2e-07   30.8   0.1     1    73   579   641   579   642 0.94 Elongation factor Tu domain 2
GTP_EFTU_D2          PF03144.20    74 seq1640_BIOID50763   -            890     1e-16   60.6   5.3   2   2   1.7e-10   2.3e-07   30.6   0.5     1    73   810   877   810   878 0.97 Elongation factor Tu domain 2
Miro                 PF08477.8    119 seq1640_BIOID50763   -            890   6.2e-08   33.0   1.0   1   1   4.2e-10   5.8e-07   29.9   0.1     2   119   394   501   393   501 0.89 Miro-like protein
MMR_HSR1             PF01926.18   114 seq1640_BIOID50763   -            890   1.6e-07   31.1   0.1   1   1   3.7e-10     5e-07   29.6   0.0     2   114   394   499   393   499 0.74 50S ribosome-binding GTPase
Arf                  PF00025.16   175 seq1640_BIOID50763   -            890   9.1e-06   24.9   0.0   1   1   2.6e-08   3.5e-05   22.9   0.0    19   171   396   548   387   552 0.83 ADP-ribosylation factor family
Ras                  PF00071.17   162 seq1640_BIOID50763   -            890   1.3e-05   24.5   0.0   1   1   9.2e-09   1.3e-05   24.5   0.0     3   158   395   550   393   554 0.82 Ras family
PduV-EutP            PF10662.4    143 seq1640_BIOID50763   -            890   1.6e-05   24.3   0.3   1   1   5.1e-08     7e-05   22.2   0.0     4   140   394   547   392   549 0.71 Ethanolamine utilisation - propanediol utilisation
Lyase_1              PF00206.15   312 seq1641_BIOID50763   -            457  3.8e-102  341.5   0.0   1   1  1.4e-105  1.9e-101  339.2   0.0     1   312     6   301     6   301 0.99 Lyase
Bac_luciferase       PF00296.15   307 seq1642_BIOID50763   -            382   9.7e-69  231.7   0.3   1   1   8.6e-73   1.2e-68  231.4   0.2     1   302    20   339    20   344 0.93 Luciferase-like monooxygenase
EAL                  PF00563.15   236 seq1643_BIOID50763   -            646   8.8e-33  113.6   0.1   1   1   2.9e-36     2e-32  112.4   0.1     8   234   407   628   400   630 0.92 EAL domain
GGDEF                PF00990.16   161 seq1643_BIOID50763   -            646   5.2e-32  110.5   0.1   1   1   1.4e-35   9.9e-32  109.6   0.1     1   160   224   380   224   381 0.96 GGDEF domain
Glycos_transf_4      PF00953.16   159 seq1646_BIOID50763   -            367   5.9e-29  100.8  21.5   1   1   4.3e-33   5.9e-29  100.8  14.9     3   157    75   233    73   235 0.94 Glycosyl transferase family 4
DUF4102              PF13356.1     89 seq1649_BIOID50763   -            396   3.3e-28   97.3   0.6   1   1   1.2e-31   8.2e-28   96.0   0.4     1    87     3    88     3    90 0.97 Domain of unknown function (DUF4102)
Phage_integrase      PF00589.17   173 seq1649_BIOID50763   -            396   7.2e-28   97.2   0.0   1   1   1.7e-31   1.1e-27   96.6   0.0     2   171   206   371   205   373 0.92 Phage integrase family
ABC_membrane         PF00664.18   275 seq1650_BIOID50763   -            698   2.4e-41  141.8  17.6   1   1   9.2e-45   3.1e-41  141.4  12.2     3   274   178   445   176   446 0.98 ABC transporter transmembrane region
Peptidase_C39        PF03412.10   131 seq1650_BIOID50763   -            698   9.9e-42  141.7   0.0   1   1   5.3e-45   1.8e-41  140.8   0.0     2   130    21   149    20   150 0.98 Peptidase C39 family
ABC_tran             PF00005.22   118 seq1650_BIOID50763   -            698   1.9e-19   70.0   0.0   1   1     1e-22   3.5e-19   69.2   0.0     1   118   533   658   533   658 0.87 ABC transporter
DUF1116              PF06545.6    216 seq1653_BIOID50763   -            472   1.2e-93  312.0   0.4   1   1   1.1e-97   1.6e-93  311.6   0.3     1   216   143   358   143   358 1.00 Protein of unknown function (DUF1116)
LamB                 PF02264.10   398 seq1654_BIOID50763   -            505  1.8e-120  402.5  11.8   1   1  3.3e-124  2.3e-120  402.2   8.2     1   398    97   505    97   505 0.98 LamB porin
Sugarporin_N         PF11471.3     60 seq1654_BIOID50763   -            505   2.4e-07   30.1   5.0   1   1   3.6e-11   2.4e-07   30.1   3.5     1    58     1    57     1    59 0.89 Maltoporin periplasmic N-terminal extension
Response_reg         PF00072.19   112 seq1655_BIOID50763   -            204   3.2e-26   91.4   0.4   1   1   6.8e-30   4.6e-26   90.8   0.3     2   111     4   113     3   114 0.98 Response regulator receiver domain
GerE                 PF00196.14    58 seq1655_BIOID50763   -            204   3.1e-22   77.5   0.1   1   1   1.1e-25   7.8e-22   76.2   0.0     2    58   142   198   141   198 0.97 Bacterial regulatory proteins, luxR family
PerC                 PF06069.6     90 seq1657_BIOID50763   -             95   2.4e-32  110.6   4.4   1   1     2e-36   2.7e-32  110.5   3.0     1    89     1    89     1    90 0.99 PerC transcriptional activator
4HBT                 PF03061.17    79 seq1658_BIOID50763   -            132   4.9e-18   64.9   0.3   1   1   4.7e-22   6.5e-18   64.5   0.2     1    74    26    98    26   102 0.96 Thioesterase superfamily
EAL                  PF00563.15   236 seq1663_BIOID50763   -            532   1.2e-59  201.5   0.2   1   1   2.8e-63   1.9e-59  200.8   0.2     4   236   273   501   270   501 0.93 EAL domain
CSS-motif            PF12792.2    208 seq1663_BIOID50763   -            532   3.8e-41  140.5   0.4   1   1   9.4e-45   6.4e-41  139.8   0.1     3   203    42   242    40   247 0.91 CSS motif domain associated with EAL
Oxidored_q1          PF00361.15   270 seq1664_BIOID50763   -            223   3.5e-07   29.6   5.0   1   1   2.5e-11   3.5e-07   29.6   3.5     2    82   132   213   131   220 0.85 NADH-Ubiquinone/plastoquinone (complex I), various chains
ABC_tran             PF00005.22   118 seq1665_BIOID50763   -            257     4e-25   88.3   0.0   1   1   9.8e-29   6.7e-25   87.6   0.0     1   118    45   181    45   181 0.87 ABC transporter
AAA_21               PF13304.1    303 seq1665_BIOID50763   -            257   3.3e-15   56.6   0.0   1   1     1e-12   6.9e-09   35.9   0.0   188   298   114   211    68   214 0.78 AAA domain
tRNA_m1G_MT          PF01746.16   186 seq1666_BIOID50763   -            255   4.9e-60  202.2   0.0   1   1   4.3e-64   5.8e-60  201.9   0.0     2   186    23   221    22   221 0.98 tRNA (Guanine-1)-methyltransferase
Asr                  PF06392.6     19 seq1667_BIOID50763   -            111   7.1e-07   29.3  23.9   1   1   5.2e-11   7.1e-07   29.3  16.6     1    19    53    71    53    71 0.99 Acid shock protein repeat
DUF340               PF03956.8    191 seq1668_BIOID50763   -            315   3.4e-72  241.6  27.5   1   1     3e-73     4e-69  231.6  11.8     2   190   128   314   127   315 0.99 Membrane protein of unknown function (DUF340)
Methyltrans_RNA      PF04452.9    225 seq1671_BIOID50763   -            252   1.1e-73  246.9   0.0   1   1   9.2e-78   1.3e-73  246.7   0.0     3   225    29   246    27   246 0.98 RNA methyltransferase
DUF2594              PF10769.4     74 seq1672_BIOID50763   -             74   1.4e-42  143.4   2.3   1   1   1.1e-46   1.6e-42  143.3   1.6     1    74     1    74     1    74 1.00 Protein of unknown function (DUF2594)
GTP_EFTU             PF00009.22   188 seq1673_BIOID50763   -            607     1e-56  191.2   0.0   1   1   7.2e-60     2e-56  190.3   0.0     2   187     4   195     3   196 0.96 Elongation factor Tu GTP binding domain
EFG_C                PF00679.19    89 seq1673_BIOID50763   -            607   1.9e-21   75.6   0.0   1   1   1.6e-24   4.3e-21   74.4   0.0     3    83   397   477   395   483 0.96 Elongation factor G C-terminus
GTP_EFTU_D2          PF03144.20    74 seq1673_BIOID50763   -            607   7.4e-10   38.6   3.2   1   1   8.1e-13   2.2e-09   37.1   2.2     1    74   219   289   219   289 0.94 Elongation factor Tu domain 2
MMR_HSR1             PF01926.18   114 seq1673_BIOID50763   -            607   1.3e-05   25.0   0.2   1   1   1.5e-08   4.1e-05   23.4   0.0     2   113     8   128     7   129 0.55 50S ribosome-binding GTPase
ATP-synt_C           PF00137.16    66 seq1674_BIOID50763   -             79   1.1e-16   60.3  13.8   1   1   9.3e-21   1.3e-16   60.1   9.6     2    66     9    77     8    77 0.98 ATP synthase subunit C
Aldo_ket_red         PF00248.16   283 seq1678_BIOID50763   -            326   3.8e-67  225.9   0.0   1   1   3.1e-71   4.3e-67  225.7   0.0     1   281    15   320    15   322 0.95 Aldo/keto reductase family
Phage_integrase      PF00589.17   173 seq1679_BIOID50763   -            259   1.1e-36  126.0   0.1   1   1   1.1e-40   1.5e-36  125.5   0.1     1   171    41   233    41   235 0.88 Phage integrase family
Sigma54_activat      PF00158.21   168 seq1682_BIOID50763   -            529   8.8e-68  226.9   0.0   1   1   1.1e-70   2.1e-67  225.6   0.0     1   167   212   378   212   379 0.99 Sigma-54 interaction domain
GAF_2                PF13185.1    148 seq1682_BIOID50763   -            529   5.1e-10   39.9   1.6   1   1   2.8e-12   5.4e-09   36.5   0.2     9   143    51   181    47   183 0.80 GAF domain
GAF                  PF01590.21   154 seq1682_BIOID50763   -            529     1e-09   38.5   0.2   1   1   1.3e-12   2.5e-09   37.3   0.1     4   148    48   179    46   182 0.83 GAF domain
GAF_3                PF13492.1    129 seq1682_BIOID50763   -            529   1.7e-08   34.5   0.4   1   1   1.1e-10   2.2e-07   30.8   0.1     6   121    50   179    46   184 0.81 GAF domain
AAA                  PF00004.24   132 seq1682_BIOID50763   -            529   4.4e-06   26.8   0.0   1   1     7e-09   1.4e-05   25.2   0.0     1   126   236   367   236   373 0.74 ATPase family associated with various cellular activities (AAA)
AAA_5                PF07728.9    139 seq1682_BIOID50763   -            529   4.5e-06   26.3   0.0   1   1   5.1e-09     1e-05   25.2   0.0     1   123   235   354   235   365 0.79 AAA domain (dynein-related subfamily)
SBP_bac_3            PF00497.15   225 seq1683_BIOID50763   -           1197   7.5e-41  139.7   0.0   1   2   1.5e-15   4.1e-12   45.7   0.0    15   223    73   276    59   278 0.87 Bacterial extracellular solute-binding proteins, family 3
SBP_bac_3            PF00497.15   225 seq1683_BIOID50763   -           1197   7.5e-41  139.7   0.0   2   2     2e-29   5.5e-26   91.0   0.0     2   224   305   520   304   521 0.93 Bacterial extracellular solute-binding proteins, family 3
Response_reg         PF00072.19   112 seq1683_BIOID50763   -           1197   4.2e-30  103.9   0.1   1   1   2.8e-32   7.7e-29   99.8   0.0     1   111   961  1070   961  1071 0.98 Response regulator receiver domain
HATPase_c            PF02518.21   111 seq1683_BIOID50763   -           1197   3.5e-25   87.7   0.1   1   1   2.4e-28   6.6e-25   86.8   0.1     2   110   825   936   824   937 0.91 Histidine kinase-, DNA gyrase B-, and HSP90-like ATPase
HisKA                PF00512.20    68 seq1683_BIOID50763   -           1197   1.1e-16   60.4   0.0   1   1   1.3e-19   3.4e-16   58.8   0.0     1    68   711   777   711   777 0.98 His Kinase A (phospho-acceptor) domain
Hpt                  PF01627.18    90 seq1683_BIOID50763   -           1197   1.2e-08   34.7   0.5   1   1   1.3e-11   3.4e-08   33.2   0.4     1    89  1104  1187  1104  1188 0.95 Hpt domain
Sigma54_activat      PF00158.21   168 seq1685_BIOID50763   -            325   1.2e-62  210.2   0.0   1   1   5.1e-66   1.7e-62  209.6   0.0     2   163     9   170     8   175 0.98 Sigma-54 interaction domain
AAA_5                PF07728.9    139 seq1685_BIOID50763   -            325   1.2e-07   31.4   0.0   1   1   6.6e-11   2.2e-07   30.5   0.0     1   122    31   149    31   169 0.82 AAA domain (dynein-related subfamily)
HTH_8                PF02954.14    42 seq1685_BIOID50763   -            325   1.2e-05   24.5   0.7   1   1   7.1e-09   2.4e-05   23.6   0.5     6    41   287   322   283   323 0.89 Bacterial regulatory protein, Fis family
DUF4132              PF13569.1    180 seq1690_BIOID50763   -            628   1.3e-42  145.2   0.0   1   1   1.6e-46   2.2e-42  144.5   0.0     3   180   372   557   370   557 0.96 Domain of unknown function (DUF4132)
OstA_C               PF04453.9    388 seq1691_BIOID50763   -            784  4.1e-110  368.4  32.2   1   1  5.9e-114  4.1e-110  368.4  22.3     2   388   309   697   308   697 0.99 Organic solvent tolerance protein
OstA                 PF03968.9    113 seq1691_BIOID50763   -            784   2.1e-28   98.4   0.0   1   1   6.9e-32   4.7e-28   97.2   0.0     1   112    53   194    53   195 0.98 OstA-like protein
Oxidored_q1          PF00361.15   270 seq1694_BIOID50763   -            463   9.1e-40  136.5  12.7   1   1   6.6e-44   9.1e-40  136.5   8.8    81   267     1   202     1   205 0.94 NADH-Ubiquinone/plastoquinone (complex I), various chains
Isochorismatase      PF00857.15   174 seq1695_BIOID50763   -            244   3.5e-42  144.1   0.0   1   1   3.6e-46   4.9e-42  143.6   0.0     1   173    32   229    32   230 0.96 Isochorismatase family
Trypsin              PF00089.21   220 seq1697_BIOID50763   -            273   1.3e-11   44.4   0.0   1   1     6e-15   4.1e-11   42.7   0.0     9   198    50   244    44   266 0.74 Trypsin
Trypsin_2            PF13365.1    120 seq1697_BIOID50763   -            273   1.3e-07   31.5   0.0   1   1   3.1e-11   2.1e-07   30.8   0.0     1   120    69   240    69   240 0.67 Trypsin-like peptidase domain
Wzz                  PF02706.10   152 seq1698_BIOID50763   -            348   5.4e-15   55.4   1.7   1   1   8.6e-19   1.2e-14   54.3   1.2     1   113    15   188    15   247 0.69 Chain length determinant protein
Aconitase            PF00330.15   465 seq1699_BIOID50763   -            753   2.1e-47  161.5   0.1   1   1   4.4e-51     3e-47  161.0   0.1    91   450   113   456    38   471 0.87 Aconitase family (aconitate hydratase)
Aconitase_C          PF00694.14   131 seq1699_BIOID50763   -            753   6.7e-06   26.1   0.0   1   1     2e-09   1.4e-05   25.1   0.0    84   129   637   683   624   685 0.89 Aconitase C-terminal domain
ATP_bind_3           PF01171.15   182 seq1700_BIOID50763   -            311   1.1e-14   54.2   0.0   1   1   1.3e-18   1.7e-14   53.5   0.0     2   161    42   205    41   209 0.84 PP-loop family
Sdh_cyt              PF01127.17   121 seq1701_BIOID50763   -            134   4.5e-30  103.8   5.0   1   1   3.8e-34   5.2e-30  103.6   3.4     2   120    11   128    10   129 0.90 Succinate dehydrogenase/Fumarate reductase transmembrane subunit
DUF2303              PF10065.4    276 seq1702_BIOID50763   -            274   1.4e-93  312.6   0.5   1   1   1.1e-97   1.5e-93  312.5   0.3     1   276     1   273     1   273 0.98 Uncharacterized conserved protein (DUF2303)
Pro_CA               PF00484.14   148 seq1704_BIOID50763   -            220   5.2e-48  162.6   0.0   1   1   4.7e-52   6.4e-48  162.3   0.0     2   147    38   187    37   188 0.91 Carbonic anhydrase
Ribosomal_L19        PF01245.15   113 seq1707_BIOID50763   -            115   8.8e-51  170.3   2.5   1   1   7.2e-55   9.8e-51  170.1   1.8     2   112     3   113     2   114 0.99 Ribosomal protein L19
GSH-S_ATP            PF02955.11   174 seq1709_BIOID50763   -            316   7.6e-77  256.2   0.0   1   1   2.4e-80   1.1e-76  255.6   0.0     1   171   124   295   124   298 0.99 Prokaryotic glutathione synthetase, ATP-grasp domain
GSH-S_N              PF02951.9    119 seq1709_BIOID50763   -            316   1.8e-48  163.1   0.0   1   1     6e-52   2.7e-48  162.5   0.0     1   119     2   120     2   120 0.99 Prokaryotic glutathione synthetase, N-terminal domain
RimK                 PF08443.6    190 seq1709_BIOID50763   -            316   1.6e-11   43.9   0.0   1   1   4.8e-15   2.2e-11   43.4   0.0    18   156   135   277   131   309 0.81 RimK-like ATP-grasp domain
OSCP                 PF00213.13   172 seq1712_BIOID50763   -            177   8.5e-51  172.1   1.0   1   1   6.9e-55   9.4e-51  171.9   0.7     1   171     7   174     7   175 0.97 ATP synthase delta (OSCP) subunit
Transposase_31       PF04754.7    205 seq1716_BIOID50763   -            296   9.8e-84  279.6   0.1   1   1   9.5e-88   1.3e-83  279.2   0.1     1   204     8   209     8   210 0.99 Putative transposase, YhgA-like
ACT_5                PF13710.1     63 seq1718_BIOID50763   -             96   1.4e-10   40.6   0.1   1   1   5.9e-14   2.7e-10   39.7   0.0     1    63    17    78    17    78 0.97 ACT domain
ACT                  PF01842.20    66 seq1718_BIOID50763   -             96   1.1e-08   34.2   0.0   1   1   3.2e-12   1.5e-08   33.8   0.0     2    65    10    73     9    74 0.97 ACT domain
MutH                 PF02976.10   104 seq1719_BIOID50763   -            229   1.4e-37  127.5   0.0   1   1   1.5e-41     2e-37  127.0   0.0     1   104    58   157    58   157 0.99 DNA mismatch repair enzyme MutH
YCII                 PF03795.9     95 seq1722_BIOID50763   -            130   3.1e-29  100.8   0.0   1   1   5.4e-33   3.7e-29  100.6   0.0     2    95    34   127    33   127 0.99 YCII-related domain
Sdh_cyt              PF01127.17   121 seq1724_BIOID50763   -            115   8.9e-12   44.7  15.1   1   1   7.9e-16   1.1e-11   44.5  10.5    18   120    11   104     2   113 0.83 Succinate dehydrogenase/Fumarate reductase transmembrane subunit
Prismane             PF03063.15   516 seq1728_BIOID50763   -            550  1.1e-155  518.8   0.0   1   1  9.2e-160  1.3e-155  518.6   0.0     1   516     1   548     1   548 0.98 Prismane/CO dehydrogenase family
Acyl_transf_3        PF01757.17   340 seq1730_BIOID50763   -            331   4.2e-34  117.7  34.9   1   1   3.8e-38   5.2e-34  117.4  24.2     2   339     6   318     5   322 0.87 Acyltransferase family
CbiA                 PF01656.18   195 seq1731_BIOID50763   -            214   1.8e-07   30.6   0.1   1   1   3.8e-11   2.6e-07   30.1   0.1     1   145     4   124     4   174 0.78 CobQ/CobB/MinD/ParA nucleotide binding domain
MipZ                 PF09140.6    261 seq1731_BIOID50763   -            214   3.2e-06   26.3   2.3   1   1   1.8e-08   0.00012   21.1   0.0    70   133    45   108    25   125 0.84 ATPase MipZ
Response_reg         PF00072.19   112 seq1732_BIOID50763   -            217     1e-23   83.3   0.0   1   1   3.3e-27   1.5e-23   82.8   0.0     1   111    25   133    25   134 0.97 Response regulator receiver domain
GerE                 PF00196.14    58 seq1732_BIOID50763   -            217   5.2e-24   83.2   0.1   1   1     2e-27     9e-24   82.4   0.1     2    56   157   211   156   213 0.97 Bacterial regulatory proteins, luxR family
ADH_N                PF08240.7    109 seq1733_BIOID50763   -            343   4.4e-26   90.6   3.4   1   1   7.4e-30   5.1e-26   90.4   1.5     3   108    29   139    27   140 0.94 Alcohol dehydrogenase GroES-like domain
ADH_zinc_N           PF00107.21   130 seq1733_BIOID50763   -            343   1.4e-25   89.2   0.0   1   1   3.6e-29   2.5e-25   88.4   0.0     1   129   180   304   180   305 0.97 Zinc-binding dehydrogenase
AA_kinase            PF00696.23   241 seq1734_BIOID50763   -            316   2.3e-27   95.9   0.3   1   1     2e-31   2.7e-27   95.7   0.2     2   240     4   296     3   297 0.91 Amino acid kinase family
Ribonuc_L-PSP        PF01042.16   121 seq1735_BIOID50763   -            137   1.5e-32  111.8   0.0   1   1   1.3e-36   1.8e-32  111.5   0.0     7   120    23   134    18   135 0.97 Endoribonuclease L-PSP
PTS_EIIC             PF02378.13   321 seq1737_BIOID50763   -            456   7.9e-47  159.5  40.1   1   1   1.2e-50   7.9e-47  159.5  27.8     1   321   110   395   110   395 0.93 Phosphotransferase system, EIIC
PTS_EIIB             PF00367.15    35 seq1737_BIOID50763   -            456   1.7e-13   49.3   0.0   1   1   4.9e-17   3.4e-13   48.4   0.0     1    35     7    41     7    41 0.95 phosphotransferase system, EIIB
MarR                 PF01047.17    59 seq1738_BIOID50763   -            165     5e-15   54.8   0.1   1   1   1.1e-18   7.5e-15   54.2   0.1     1    58    46   103    46   104 0.98 MarR family
MarR_2               PF12802.2     62 seq1738_BIOID50763   -            165   2.5e-07   30.1   0.0   1   1   7.1e-11   4.9e-07   29.2   0.0     1    61    44   102    44   103 0.94 MarR family
MR_MLE_N             PF02746.11   117 seq1741_BIOID50763   -            404   3.6e-34  117.1   0.0   1   1   1.8e-37     8e-34  116.0   0.0    25   117    14   110     7   110 0.97 Mandelate racemase / muconate lactonizing enzyme, N-terminal domain
MR_MLE_C             PF13378.1    111 seq1741_BIOID50763   -            404     4e-26   91.0   0.0   1   1   1.9e-29   8.4e-26   90.0   0.0     1   110   263   374   263   375 0.89 Enolase C-terminal domain-like
MR_MLE               PF01188.16    67 seq1741_BIOID50763   -            404   3.7e-11   43.2   0.0   1   1   3.5e-14   1.6e-10   41.2   0.0     2    67   196   263   195   263 0.92 Mandelate racemase / muconate lactonizing enzyme, C-terminal domain
DeoRC                PF00455.17   162 seq1742_BIOID50763   -            252   3.9e-49  166.2   2.6   1   1   1.3e-52     6e-49  165.6   1.8     3   161    76   233    74   234 0.98 DeoR C terminal sensor domain
HTH_DeoR             PF08220.7     57 seq1742_BIOID50763   -            252     8e-18   63.6   0.1   1   1   4.9e-21   2.2e-17   62.2   0.1     1    55     6    60     6    62 0.98 DeoR-like helix-turn-helix domain
HTH_11               PF08279.7     55 seq1742_BIOID50763   -            252   1.1e-05   24.8   1.2   1   1   5.3e-09   2.4e-05   23.7   0.1     3    44     8    48     6    52 0.86 HTH domain
ATP-synt_ab          PF00006.20   215 seq1743_BIOID50763   -            513   1.5e-72  243.4   0.1   1   1   9.7e-76   2.7e-72  242.6   0.0     1   215   148   375   148   375 0.99 ATP synthase alpha/beta family, nucleotide-binding domain
ATP-synt_ab_C        PF00306.22   113 seq1743_BIOID50763   -            513   1.3e-18   67.3   1.3   1   1   9.8e-22   2.7e-18   66.3   0.9     1    95   387   468   387   488 0.87 ATP synthase alpha/beta chain, C terminal domain
ATP-synt_ab_N        PF02874.18    69 seq1743_BIOID50763   -            513   2.9e-14   52.9   0.1   1   1   2.3e-17   6.2e-14   51.8   0.1     5    69    28    92    25    92 0.98 ATP synthase alpha/beta family, beta-barrel domain
HAS-barrel           PF09378.5     91 seq1743_BIOID50763   -            513   1.3e-06   28.1   0.1   1   1   3.5e-09   9.5e-06   25.3   0.0     6    84    29    89    25   109 0.85 HAS barrel domain
KaiC                 PF06745.8    226 seq1743_BIOID50763   -            513   4.6e-05   22.5   0.0   1   1     3e-08   8.2e-05   21.6   0.0     1    71   146   213   146   249 0.85 KaiC
FAD_binding_2        PF00890.19   421 seq1745_BIOID50763   -            588  2.6e-117  392.1   6.1   1   1    7e-121  3.2e-117  391.8   4.2     1   421     9   405     9   405 0.98 FAD binding domain
Succ_DH_flav_C       PF02910.15   129 seq1745_BIOID50763   -            588   3.1e-38  130.4   0.1   1   1   1.1e-41   5.1e-38  129.7   0.1     1   129   460   588   460   588 0.96 Fumarate reductase flavoprotein C-term
SIR2_2               PF13289.1    140 seq1752_BIOID50763   -            338   1.3e-05   24.9   0.5   1   1   2.2e-09     3e-05   23.8   0.4     3    67   154   211   152   235 0.80 SIR2-like domain
OmpH                 PF03938.9    158 seq1754_BIOID50763   -            161   6.2e-23   81.3  16.0   1   1   5.4e-27   7.4e-23   81.1  11.1     3   157    10   160     6   161 0.93 Outer membrane protein (OmpH-like)
Abhydrolase_6        PF12697.2    228 seq1756_BIOID50763   -            266   2.9e-34  118.8   4.4   1   1   7.6e-38   3.4e-34  118.5   3.1     1   227    16   249    16   250 0.79 Alpha/beta hydrolase family
Abhydrolase_1        PF00561.15   230 seq1756_BIOID50763   -            266   5.4e-17   62.0   0.3   1   1   1.1e-18   5.2e-15   55.5   0.2     1   228    40   251    40   253 0.78 alpha/beta hydrolase fold
Abhydrolase_5        PF12695.2    142 seq1756_BIOID50763   -            266   1.1e-16   60.7   1.0   1   1   9.2e-20   4.2e-16   58.8   0.7     1   141    15   237    15   238 0.82 Alpha/beta hydrolase family
TerC                 PF03741.11   184 seq1757_BIOID50763   -            237   4.5e-51  172.7  15.2   1   1   4.5e-55   6.1e-51  172.3  10.6     2   183    17   203    16   204 0.96 Integral membrane protein TerC family
ResIII               PF04851.10   184 seq1758_BIOID50763   -            586   4.7e-32  111.1   0.0   1   1   1.7e-35   7.8e-32  110.4   0.0     2   184     3   155     2   155 0.95 Type III restriction enzyme, res subunit
Helicase_C           PF00271.26    78 seq1758_BIOID50763   -            586   7.6e-12   44.8   0.0   1   1   6.6e-15     3e-11   42.9   0.0    10    76   277   343   273   345 0.96 Helicase conserved C-terminal domain
DEAD                 PF00270.24   173 seq1758_BIOID50763   -            586   2.2e-11   43.4   0.0   1   1   1.2e-13   5.7e-10   38.8   0.0     2   166     7   153     6   157 0.81 DEAD/DEAH box helicase
MreB_Mbl             PF06723.8    327 seq1759_BIOID50763   -            347  9.3e-151  500.8   3.4   1   1  3.4e-154  1.2e-150  500.5   2.4     2   324    11   338    10   340 0.99 MreB/Mbl protein
HSP70                PF00012.15   602 seq1759_BIOID50763   -            347     3e-13   48.4   0.2   1   1   1.9e-16   6.6e-13   47.3   0.0   136   241   108   207    84   221 0.86 Hsp70 protein
Actin                PF00022.14   393 seq1759_BIOID50763   -            347     8e-11   40.8   0.0   1   1   1.5e-10   5.1e-07   28.3   0.0    45   211    52   226    13   243 0.79 Actin
FtsA                 PF14450.1    120 seq1759_BIOID50763   -            347   1.1e-08   34.8   0.2   1   1   1.2e-11   4.1e-08   32.9   0.0     2    98   162   319   161   328 0.92 Cell division protein FtsA
TrkA_N               PF02254.13   116 seq1760_BIOID50763   -            423   8.1e-21   74.0   0.2   1   1   1.8e-24   1.2e-20   73.4   0.2     1   116   252   371   252   371 0.93 TrkA-N domain
Ion_trans_2          PF07885.11    79 seq1760_BIOID50763   -            423   5.5e-15   54.7   7.5   1   1   8.1e-19   5.5e-15   54.7   5.2     2    74   155   227   154   232 0.89 Ion channel
Epimerase_2          PF02350.14   346 seq1762_BIOID50763   -            376  1.3e-126  421.9   0.0   1   1  1.1e-130  1.5e-126  421.7   0.0     2   346    22   370    21   370 0.97 UDP-N-acetylglucosamine 2-epimerase
adh_short            PF00106.20   167 seq1764_BIOID50763   -            248   2.5e-34  118.4   0.0   1   1   1.2e-37   3.2e-34  118.1   0.0     2   166     2   165     1   166 0.93 short chain dehydrogenase
adh_short_C2         PF13561.1    243 seq1764_BIOID50763   -            248   2.5e-14   53.5   0.0   1   1   1.1e-17   3.1e-14   53.2   0.0     3   222     9   218     7   232 0.89 Enoyl-(Acyl carrier protein) reductase
KR                   PF08659.5    181 seq1764_BIOID50763   -            248   2.2e-13   50.1   0.0   1   1   1.1e-16   3.1e-13   49.6   0.0     3   173     3   170     2   177 0.89 KR domain
Epimerase            PF01370.16   236 seq1764_BIOID50763   -            248   1.4e-06   27.8   0.1   1   1   1.6e-09   4.3e-06   26.2   0.0     1   117     3   135     3   176 0.80 NAD dependent epimerase/dehydratase family
NAD_binding_10       PF13460.1    183 seq1764_BIOID50763   -            248   2.8e-06   27.3   0.0   1   1   1.3e-09   3.7e-06   26.9   0.0     1    60     3    67     3   173 0.77 NADH(P)-binding
DUF179               PF02622.10   161 seq1766_BIOID50763   -            211   4.9e-53  178.9   0.0   1   1   4.2e-57   5.8e-53  178.7   0.0     1   161    35   198    35   198 0.94 Uncharacterized ACR, COG1678
MASE1                PF05231.9    299 seq1771_BIOID50763   -            500   4.1e-54  183.5  45.5   1   1   1.1e-57     5e-54  183.2  31.5     2   299    11   277    10   277 0.98 MASE1
HisKA_3              PF07730.8     68 seq1771_BIOID50763   -            500   1.9e-14   53.6   2.9   1   1   4.2e-18   1.9e-14   53.6   2.0     2    68   305   370   304   370 0.95 Histidine kinase
HATPase_c            PF02518.21   111 seq1771_BIOID50763   -            500     1e-12   47.6   0.0   1   1   3.7e-16   1.7e-12   46.9   0.0     5   110   413   497   409   498 0.95 Histidine kinase-, DNA gyrase B-, and HSP90-like ATPase
MCPsignal            PF00015.16   213 seq1772_BIOID50763   -            554   3.8e-74  248.7  37.0   1   1   2.2e-75   9.8e-72  240.8  18.4     1   213   324   518   324   518 0.99 Methyl-accepting chemotaxis protein (MCP) signalling domain
TarH                 PF02203.10   171 seq1772_BIOID50763   -            554   1.1e-53  181.4   3.7   1   1   2.5e-57   1.1e-53  181.4   2.6     1   170     1   176     1   177 0.97 Tar ligand binding domain homologue
HAMP                 PF00672.20    70 seq1772_BIOID50763   -            554   3.1e-14   52.7   0.4   1   1   6.8e-18   3.1e-14   52.7   0.3     1    68   196   263   196   265 0.95 HAMP domain
Bac_DnaA             PF00308.13   219 seq1773_BIOID50763   -            471  2.1e-100  334.7   0.2   1   1  1.1e-103  3.1e-100  334.1   0.1     2   218   137   353   136   354 0.99 Bacterial dnaA  protein
Bac_DnaA_C           PF08299.6     70 seq1773_BIOID50763   -            471   3.7e-35  119.5   0.1   1   1   3.6e-38   9.9e-35  118.1   0.1     1    70   379   448   379   448 0.99 Bacterial dnaA protein helix-turn-helix
DnaA_N               PF11638.3     65 seq1773_BIOID50763   -            471   1.3e-20   72.5   0.1   1   1   1.3e-23   3.5e-20   71.2   0.1     2    63     8    67     7    69 0.92 DnaA N-terminal domain
IstB_IS21            PF01695.12   178 seq1773_BIOID50763   -            471   7.1e-13   48.2   0.0   1   1   4.7e-16   1.3e-12   47.3   0.0    50   151   172   276   151   284 0.89 IstB-like ATP binding protein
AAA                  PF00004.24   132 seq1773_BIOID50763   -            471     2e-06   27.9   0.0   1   1   4.1e-09   1.1e-05   25.4   0.0     2   111   173   274   172   294 0.78 ATPase family associated with various cellular activities (AAA)
NADHdh               PF00146.16   311 seq1774_BIOID50763   -            322   1.8e-24   86.2  15.2   1   1   1.6e-28   2.2e-24   85.9  10.5     6   308    21   321    16   322 0.86 NADH dehydrogenase
Transaldolase        PF00923.14   287 seq1775_BIOID50763   -            316  1.8e-102  342.2   0.0   1   1  1.5e-106    2e-102  342.0   0.0     1   285    13   310    13   312 0.94 Transaldolase
S4                   PF01479.20    48 seq1777_BIOID50763   -             59   7.4e-16   57.2   0.2   1   1   2.2e-19     3e-15   55.2   0.0     1    48     7    52     7    52 0.98 S4 domain
UTRA                 PF07702.8    141 seq1780_BIOID50763   -            236   3.7e-20   71.8   0.0   1   1   9.6e-24   6.6e-20   71.0   0.0     1   140    91   230    91   231 0.97 UTRA domain
GntR                 PF00392.16    64 seq1780_BIOID50763   -            236   6.4e-20   70.2   0.0   1   1   1.4e-23   9.4e-20   69.7   0.0     2    64     8    70     7    70 0.97 Bacterial regulatory proteins, gntR family
Hexapep              PF00132.19    36 seq1781_BIOID50763   -            341   4.3e-32  108.0  41.1   1   3   1.2e-14   8.4e-11   40.7   2.6     2    36   110   144   109   144 0.95 Bacterial transferase hexapeptide (six repeats)
Hexapep              PF00132.19    36 seq1781_BIOID50763   -            341   4.3e-32  108.0  41.1   2   3   1.7e-12   1.2e-08   33.9   0.3     1    35   145   179   145   180 0.96 Bacterial transferase hexapeptide (six repeats)
Hexapep              PF00132.19    36 seq1781_BIOID50763   -            341   4.3e-32  108.0  41.1   3   3   4.2e-11   2.9e-07   29.5   6.4     1    35   222   256   222   257 0.94 Bacterial transferase hexapeptide (six repeats)
LpxD                 PF04613.9     72 seq1781_BIOID50763   -            341   1.9e-23   81.6   0.0   1   1   4.7e-27   3.2e-23   80.9   0.0     1    72    21    90    21    90 0.97 UDP-3-O-[3-hydroxymyristoyl] glucosamine N-acyltransferase, LpxD
PQQ                  PF01011.16    38 seq1783_BIOID50763   -            554   2.1e-37  124.6   3.3   1   3   1.1e-11     5e-08   31.9   0.0     2    34   226   258   225   262 0.88 PQQ enzyme repeat
PQQ                  PF01011.16    38 seq1783_BIOID50763   -            554   2.1e-37  124.6   3.3   2   3   1.6e-08   7.4e-05   21.9   0.0     8    33   361   386   353   390 0.84 PQQ enzyme repeat
PQQ                  PF01011.16    38 seq1783_BIOID50763   -            554   2.1e-37  124.6   3.3   3   3     8e-12   3.6e-08   32.4   0.0     8    37   439   468   436   469 0.91 PQQ enzyme repeat
PQQ_2                PF13360.1    238 seq1783_BIOID50763   -            554   1.8e-19   70.0   0.0   1   1     2e-16   9.1e-13   48.0   0.0    24   149   208   380   181   395 0.78 PQQ-like domain
Epimerase            PF01370.16   236 seq1786_BIOID50763   -            310   6.7e-50  169.6   0.0   1   1   3.1e-53   8.4e-50  169.2   0.0     1   236     2   236     2   236 0.92 NAD dependent epimerase/dehydratase family
3Beta_HSD            PF01073.14   280 seq1786_BIOID50763   -            310   3.6e-12   45.4   0.0   1   1   1.9e-15   5.1e-12   44.9   0.0     1   223     3   219     3   224 0.78 3-beta hydroxysteroid dehydrogenase/isomerase family
RmlD_sub_bind        PF04321.12   287 seq1786_BIOID50763   -            310   3.6e-10   39.0   0.0   1   1   2.8e-13   7.7e-10   38.0   0.0     3   155     2   175     1   267 0.78 RmlD substrate binding domain
NAD_binding_4        PF07993.7    249 seq1786_BIOID50763   -            310   1.5e-07   30.4   0.0   1   1   3.1e-08   8.5e-05   21.4   0.0    86   211    67   185    47   220 0.82 Male sterility protein
PseudoU_synth_2      PF00849.17   164 seq1787_BIOID50763   -            224   4.4e-16   59.0   0.1   1   1   1.6e-18   2.2e-14   53.4   0.1     2   164     3   129     2   129 0.87 RNA pseudouridylate synthase
Amidohydro_4         PF13147.1    304 seq1788_BIOID50763   -            460   2.3e-33  116.3   0.0   1   1   6.6e-37     3e-33  115.9   0.0     1   304   107   427   107   427 0.89 Amidohydrolase
Amidohydro_3         PF07969.6    404 seq1788_BIOID50763   -            460   1.5e-08   34.1   3.0   1   1   9.5e-10   4.3e-06   26.0   2.1   102   358   177   384   112   411 0.62 Amidohydrolase family
Amidohydro_5         PF13594.1     68 seq1788_BIOID50763   -            460   1.7e-06   27.6   0.0   1   1   2.4e-09   1.1e-05   25.0   0.0     3    45    84   138    82   180 0.71 Amidohydrolase
Sugar_tr             PF00083.19   451 seq1789_BIOID50763   -            452   1.4e-36  125.9  40.0   1   1   2.5e-40   1.7e-36  125.6  27.7    45   450    56   451    24   452 0.87 Sugar (and other) transporter
MFS_1                PF07690.11   354 seq1789_BIOID50763   -            452   1.3e-35  122.7  61.0   1   1   4.9e-38   3.4e-34  118.0  33.5     5   354    31   403    24   403 0.84 Major Facilitator Superfamily
RBFA                 PF02033.13   104 seq1790_BIOID50763   -            133   8.1e-35  118.8   0.1   1   1     7e-39   9.5e-35  118.6   0.0     1   103     7   112     7   113 0.94 Ribosome-binding factor A
adh_short            PF00106.20   167 seq1792_BIOID50763   -            254   6.1e-34  117.2   0.3   1   1   3.1e-37   1.4e-33  116.0   0.1     2   166    11   176    10   177 0.94 short chain dehydrogenase
adh_short_C2         PF13561.1    243 seq1792_BIOID50763   -            254   1.8e-27   96.5   0.0   1   1   4.6e-31   2.1e-27   96.3   0.0     5   242    18   250    15   251 0.97 Enoyl-(Acyl carrier protein) reductase
KR                   PF08659.5    181 seq1792_BIOID50763   -            254   7.6e-12   45.1   0.1   1   1   2.7e-15   1.2e-11   44.4   0.1     3   154    12   163    11   177 0.89 KR domain
MFS_1                PF07690.11   354 seq1793_BIOID50763   -            416   2.2e-27   95.6  65.1   1   2   6.9e-19   9.5e-15   54.0  29.9     3   271    35   288    30   291 0.82 Major Facilitator Superfamily
MFS_1                PF07690.11   354 seq1793_BIOID50763   -            416   2.2e-27   95.6  65.1   2   2   1.4e-16   1.9e-12   46.4  13.7    35   184   265   411   264   415 0.90 Major Facilitator Superfamily
UPF0081              PF03652.10   135 seq1797_BIOID50763   -            138   4.2e-44  149.8   0.0   1   1   3.4e-48   4.6e-44  149.7   0.0     2   135     4   136     3   136 0.98 Uncharacterised protein family (UPF0081)
Nitroreductase       PF00881.19   165 seq1798_BIOID50763   -            196   1.1e-16   60.9   0.0   1   1   9.6e-21   1.3e-16   60.7   0.0     5   165    18   174    14   174 0.85 Nitroreductase family
MFS_1                PF07690.11   354 seq1800_BIOID50763   -            412   1.3e-32  112.8  48.8   1   2   3.4e-25   4.6e-21   74.8  20.3     6   232    30   243    25   245 0.84 Major Facilitator Superfamily
MFS_1                PF07690.11   354 seq1800_BIOID50763   -            412   1.3e-32  112.8  48.8   2   2   2.4e-15   3.3e-11   42.4  12.3     4   176   222   401   219   411 0.86 Major Facilitator Superfamily
UPF0118              PF01594.11   327 seq1801_BIOID50763   -            344   5.1e-74  249.0  42.7   1   1   4.2e-78   5.8e-74  248.8  29.6     2   326    14   328    13   329 0.99 Domain of unknown function DUF20
DUF903               PF06004.7     50 seq1802_BIOID50763   -             72   3.5e-24   83.9   2.4   1   1   2.9e-28     4e-24   83.7   1.7     1    50    23    72    23    72 0.98 Bacterial protein of unknown function (DUF903)
FCD                  PF07729.7    125 seq1804_BIOID50763   -            228   1.6e-26   92.9   5.9   1   1   3.5e-30   2.4e-26   92.3   4.1     5   124    89   208    87   209 0.99 FCD domain
GntR                 PF00392.16    64 seq1804_BIOID50763   -            228   9.3e-18   63.3   0.0   1   1   3.6e-21   2.4e-17   61.9   0.0     3    64    15    75    13    75 0.98 Bacterial regulatory proteins, gntR family
MFS_1                PF07690.11   354 seq1805_BIOID50763   -            427   3.5e-56  190.3  61.3   1   1   2.6e-58   1.8e-54  184.7  27.3     1   347    28   380    28   384 0.87 Major Facilitator Superfamily
DUF262               PF03235.9    221 seq1806_BIOID50763   -            342   1.8e-23   83.5   2.7   1   1   1.3e-27   1.8e-23   83.5   1.9    13   220    27   166     9   167 0.76 Protein of unknown function DUF262
StbA                 PF06406.6    318 seq1807_BIOID50763   -            344    2e-154  513.1   1.2   1   1  3.4e-158  2.3e-154  512.9   0.8     1   318    19   337    19   337 1.00 StbA protein
Glyco_hydro_32N      PF00251.15   308 seq1808_BIOID50763   -            469   3.9e-97  325.2   1.2   1   1  6.8e-101   4.6e-97  324.9   0.8     1   308    31   336    31   336 0.96 Glycosyl hydrolases family 32 N-terminal domain
Glyco_hydro_43       PF04616.9    286 seq1808_BIOID50763   -            469   4.4e-08   32.4   1.3   1   1   2.8e-09   1.9e-05   23.7   0.2    15   206    45   243    32   250 0.79 Glycosyl hydrolases family 43
TruB_N               PF01509.13   149 seq1809_BIOID50763   -            314   8.5e-58  194.6   0.0   1   1   1.7e-61   1.1e-57  194.2   0.0     1   149    33   180    33   180 0.99 TruB family pseudouridylate synthase (N terminal domain)
TruB-C_2             PF09157.6     58 seq1809_BIOID50763   -            314   1.7e-19   69.3   0.1   1   1   5.8e-23     4e-19   68.1   0.0     1    58   252   309   252   309 0.97 Pseudouridine synthase II TruB, C-terminal
Fer2                 PF00111.22    78 seq1811_BIOID50763   -            322   1.3e-14   53.5   2.5   1   1   5.9e-18   2.7e-14   52.5   1.7     8    77   248   315   242   316 0.87 2Fe-2S iron-sulfur cluster binding domain
FAD_binding_6        PF00970.19    99 seq1811_BIOID50763   -            322   2.6e-11   43.3   0.0   1   1     1e-14   4.6e-11   42.5   0.0     2    98    12   105    11   106 0.88 Oxidoreductase FAD-binding domain
NAD_binding_1        PF00175.16   109 seq1811_BIOID50763   -            322     2e-08   34.6   0.0   1   1   8.5e-12   3.9e-08   33.7   0.0     1   107   116   210   116   212 0.82 Oxidoreductase NAD-binding domain
AP_endonuc_2         PF01261.19   211 seq1814_BIOID50763   -            326   6.1e-14   51.7   0.2   1   1   6.8e-18   9.3e-14   51.1   0.1     1   201    41   219    41   229 0.91 Xylose isomerase-like TIM barrel
MreC                 PF04085.9    152 seq1815_BIOID50763   -            367     1e-47  161.2   0.3   1   1   1.1e-51   1.4e-47  160.7   0.2     1   150   122   270   122   272 0.99 rod shape-determining protein MreC
OMP_b-brl            PF13505.1    176 seq1816_BIOID50763   -            171   3.9e-27   95.2  13.5   1   1   6.8e-31   4.7e-27   94.9   9.3     2   176     9   171     6   171 0.87 Outer membrane protein beta-barrel domain
Ail_Lom              PF06316.6    199 seq1816_BIOID50763   -            171   1.5e-23   83.2   4.7   1   2   2.2e-18   1.5e-14   53.8   0.9     1   126     1   115     1   127 0.77 Enterobacterial Ail/Lom protein
Ail_Lom              PF06316.6    199 seq1816_BIOID50763   -            171   1.5e-23   83.2   4.7   2   2   2.2e-11   1.5e-07   31.0   0.1   154   199   126   171   120   171 0.93 Enterobacterial Ail/Lom protein
UDPG_MGDP_dh_N       PF03721.9    185 seq1817_BIOID50763   -            420   2.5e-61  206.1   0.2   1   1   7.1e-63   2.4e-59  199.7   0.0     2   183     5   189     4   191 0.96 UDP-glucose/GDP-mannose dehydrogenase family, NAD binding domain
UDPG_MGDP_dh         PF00984.14    96 seq1817_BIOID50763   -            420     4e-30  103.7   0.0   1   1   2.3e-33     8e-30  102.7   0.0     2    93   206   292   205   296 0.88 UDP-glucose/GDP-mannose dehydrogenase family, central domain
UDPG_MGDP_dh_C       PF03720.10   106 seq1817_BIOID50763   -            420   7.5e-19   67.7   0.0   1   1   5.7e-22   1.9e-18   66.4   0.0     1   104   324   419   324   420 0.91 UDP-glucose/GDP-mannose dehydrogenase family, UDP binding domain
NAD_binding_2        PF03446.10   162 seq1817_BIOID50763   -            420     7e-07   29.1   0.1   1   1   2.1e-09   7.1e-06   25.8   0.0     2   110     4   136     3   141 0.76 NAD binding domain of 6-phosphogluconate dehydrogenase
DDE_Tnp_1_assoc      PF13808.1     90 seq1818_BIOID50763   -            194   1.2e-33  114.4   0.0   1   1   2.6e-37   1.8e-33  113.9   0.0     1    90     6    95     6    95 0.99 DDE_Tnp_1-associated
DDE_Tnp_1            PF01609.16   211 seq1818_BIOID50763   -            194   3.5e-10   39.7   0.5   1   1   6.7e-14   4.6e-10   39.3   0.1     3    98   102   189   100   194 0.93 Transposase DDE domain
Aldo_ket_red         PF00248.16   283 seq1820_BIOID50763   -            346   1.9e-75  253.1   0.0   1   1   1.6e-79   2.2e-75  252.9   0.0     2   281    16   337    15   339 0.95 Aldo/keto reductase family
Rotamase             PF00639.16    95 seq1821_BIOID50763   -            428   4.7e-50  168.1   0.0   1   2   8.1e-24   2.2e-20   73.0   0.0     1    95   178   272   178   272 0.97 PPIC-type PPIASE domain
Rotamase             PF00639.16    95 seq1821_BIOID50763   -            428   4.7e-50  168.1   0.0   2   2   9.7e-30   2.7e-26   92.0   0.0     1    94   289   381   289   382 0.98 PPIC-type PPIASE domain
Rotamase_3           PF13616.1    117 seq1821_BIOID50763   -            428     2e-49  166.5   0.0   1   2   1.7e-23   4.7e-20   71.8   0.0     8   115   166   272   159   274 0.92 PPIC-type PPIASE domain
Rotamase_3           PF13616.1    117 seq1821_BIOID50763   -            428     2e-49  166.5   0.0   2   2   8.2e-30   2.3e-26   92.2   0.0    14   116   283   383   275   384 0.93 PPIC-type PPIASE domain
SurA_N               PF09312.6    118 seq1821_BIOID50763   -            428   9.3e-46  154.3   9.3   1   1   3.4e-49   9.3e-46  154.3   6.5     1   118    25   142    25   142 0.99 SurA N-terminal domain
Rotamase_2           PF13145.1    121 seq1821_BIOID50763   -            428   1.1e-20   74.3   1.0   1   2   5.7e-13   1.6e-09   38.3   0.0    33   110   194   275   180   286 0.77 PPIC-type PPIASE domain
Rotamase_2           PF13145.1    121 seq1821_BIOID50763   -            428   1.1e-20   74.3   1.0   2   2   1.6e-11   4.4e-08   33.6   0.1    33   110   302   385   293   395 0.69 PPIC-type PPIASE domain
SurA_N_3             PF13624.1    154 seq1821_BIOID50763   -            428     7e-10   38.9   4.0   1   1   4.6e-13   1.3e-09   38.1   2.7    26   152    12   140     5   142 0.78 SurA N-terminal domain
DUF2583              PF10762.4     89 seq1825_BIOID50763   -             92     1e-51  172.9   1.0   1   1   8.5e-56   1.2e-51  172.7   0.7     1    89     1    89     1    89 0.99 Protein of unknown function (DUF2583)
ATP-synt             PF00231.14   290 seq1826_BIOID50763   -            287  2.3e-109  365.1   0.0   1   1  1.9e-113  2.6e-109  364.9   0.0     2   290     3   287     2   287 0.98 ATP synthase
Oxidored_q1          PF00361.15   270 seq1827_BIOID50763   -            247   1.2e-23   83.5   2.2   1   1   1.8e-27   1.2e-23   83.5   1.5     1   127   103   226   103   242 0.96 NADH-Ubiquinone/plastoquinone (complex I), various chains
Oxidored_q1_N        PF00662.15    62 seq1827_BIOID50763   -            247   2.3e-06   26.9   0.1   1   1   8.2e-10   5.6e-06   25.7   0.1     9    48    34    72    22    92 0.79 NADH-Ubiquinone oxidoreductase (complex I), chain 5 N-terminus
Peptidase_M28        PF04389.12   176 seq1828_BIOID50763   -            345   4.2e-30  104.6   0.1   1   1   1.8e-33   8.1e-30  103.7   0.0     2   173   111   318   110   320 0.88 Peptidase family M28
Peptidase_M20        PF01546.23   171 seq1828_BIOID50763   -            345   7.7e-07   28.7   0.0   1   1   2.2e-10     1e-06   28.3   0.0     1    73   113   198   113   309 0.74 Peptidase family M20/M25/M40
Peptidase_M42        PF05343.9    292 seq1828_BIOID50763   -            345   5.1e-06   25.3   0.2   1   1   4.1e-08   0.00019   20.2   0.0   134   180   143   189   136   216 0.87 M42 glutamyl aminopeptidase
Phage_integrase      PF00589.17   173 seq1831_BIOID50763   -            387   2.5e-46  157.3   0.2   1   1     1e-49   1.4e-45  154.9   0.0     1   172   184   355   184   356 0.99 Phage integrase family
SIS                  PF01380.17   131 seq1832_BIOID50763   -            298   5.5e-09   35.6   0.0   1   1     8e-13   5.5e-09   35.6   0.0    50   128   128   208   114   211 0.95 SIS domain
SIS_2                PF13580.1    138 seq1832_BIOID50763   -            298   2.1e-07   30.5   1.5   1   1   8.6e-11   5.9e-07   29.1   0.1    20   136    47   164    39   166 0.85 SIS domain
Flavin_Reduct        PF01613.13   154 seq1833_BIOID50763   -            164   1.1e-30  106.4   0.2   1   1   8.9e-35   1.2e-30  106.2   0.1     1   153    13   159    13   160 0.93 Flavin reductase like domain
GntP_permease        PF02447.11   441 seq1835_BIOID50763   -            439  2.1e-183  609.7  48.1   1   1  5.3e-187  2.4e-183  609.5  33.3     1   440     1   436     1   437 0.99 GntP family permease
CitMHS               PF03600.11   349 seq1835_BIOID50763   -            439   1.2e-11   43.7  39.0   1   1   2.9e-15   1.3e-11   43.5  26.5     5   344     8   382     3   390 0.78 Citrate transporter
DctM                 PF06808.7    416 seq1835_BIOID50763   -            439   7.2e-06   24.6  17.9   1   1   1.6e-09   7.2e-06   24.6  12.4   200   357   198   379   153   393 0.71 DctM-like transporters
Glyco_transf_9       PF01075.12   247 seq1836_BIOID50763   -            348   6.2e-89  297.3   0.0   1   1   5.4e-93   7.4e-89  297.0   0.0     1   247    69   324    69   324 0.98 Glycosyltransferase family 9 (heptosyltransferase)
Fer2_3               PF13085.1    110 seq1839_BIOID50763   -            238   3.8e-31  107.0   0.0   1   1   1.6e-34   5.5e-31  106.5   0.0     2   109     5   111     4   112 0.93 2Fe-2S iron-sulfur cluster binding domain
Fer4_17              PF13534.1     61 seq1839_BIOID50763   -            238     2e-10   40.7   0.8   1   1   1.1e-13   3.9e-10   39.8   0.5     1    61   148   221   148   221 0.80 4Fe-4S dicluster domain
Fer4_8               PF13183.1     57 seq1839_BIOID50763   -            238   1.3e-09   37.8   1.5   1   1     8e-13   2.7e-09   36.7   1.0     2    56   146   219   145   220 0.71 4Fe-4S dicluster domain
Fer4_18              PF13746.1     69 seq1839_BIOID50763   -            238   3.2e-07   30.5   1.1   1   1     1e-09   3.5e-06   27.2   0.1     2    67   155   221   154   223 0.97 4Fe-4S dicluster domain
FabA                 PF07977.8    138 seq1841_BIOID50763   -            151   8.4e-43  145.0   0.0   1   1   7.2e-47   9.8e-43  144.8   0.0     1   137    17   141    17   142 0.97 FabA-like domain
DNA_pol3_beta        PF00712.14   120 seq1842_BIOID50763   -            366     5e-48  161.8   0.0   1   1   4.8e-46   2.2e-42  143.6   0.0     1   120     1   120     1   120 0.99 DNA polymerase III beta subunit, N-terminal domain
DNA_pol3_beta_2      PF02767.11   116 seq1842_BIOID50763   -            366   1.2e-47  160.6   0.0   1   1     6e-46   2.7e-42  143.3   0.0     1   116   129   243   129   243 0.99 DNA polymerase III beta subunit, central domain
DNA_pol3_beta_3      PF02768.10   121 seq1842_BIOID50763   -            366   1.2e-44  150.6   0.3   1   1     6e-48   2.7e-44  149.4   0.1     1   121   245   365   245   365 0.99 DNA polymerase III beta subunit, C-terminal domain
PLDc_2               PF13091.1    126 seq1843_BIOID50763   -            486   1.1e-32  112.3   0.0   1   2   5.6e-15   2.5e-11   43.2   0.0     1    94   134   242   134   255 0.90 PLD-like domain
PLDc_2               PF13091.1    126 seq1843_BIOID50763   -            486   1.1e-32  112.3   0.0   2   2   3.1e-22   1.4e-18   66.7   0.0     7   113   332   445   326   456 0.88 PLD-like domain
PLDc                 PF00614.17    28 seq1843_BIOID50763   -            486   2.2e-15   55.7   0.0   1   2   2.5e-10   1.1e-06   28.0   0.0     2    28   220   246   219   246 0.93 Phospholipase D Active site motif
PLDc                 PF00614.17    28 seq1843_BIOID50763   -            486   2.2e-15   55.7   0.0   2   2   1.5e-09   6.9e-06   25.5   0.0     2    28   400   426   399   426 0.95 Phospholipase D Active site motif
PLDc_N               PF13396.1     46 seq1843_BIOID50763   -            486   8.2e-06   25.2   6.4   1   1   4.3e-09   1.9e-05   24.0   4.4     2    44    17    59    16    60 0.89 Phospholipase_D-nuclease N-terminal
MFS_1                PF07690.11   354 seq1846_BIOID50763   -            440   5.4e-50  170.0  43.9   1   1   1.2e-53   5.4e-50  170.0  30.4     1   353    36   397    36   398 0.91 Major Facilitator Superfamily
DUF1228              PF06779.9     85 seq1846_BIOID50763   -            440   2.4e-05   24.1   1.5   1   1   5.3e-09   2.4e-05   24.1   1.0     7    84    46   123    39   124 0.94 Protein of unknown function (DUF1228)
YdfZ                 PF14001.1     64 seq1848_BIOID50763   -             67     2e-33  114.3   0.1   1   1   1.6e-37   2.2e-33  114.1   0.1     1    64     2    65     2    65 0.99 YdfZ protein
PTSIIB_sorb          PF03830.10   151 seq1850_BIOID50763   -            323   1.5e-58  196.8   1.4   1   1   3.3e-62   2.2e-58  196.2   1.0     2   149   164   311   163   313 0.99 PTS system sorbose subfamily IIB component
EIIA-man             PF03610.11   116 seq1850_BIOID50763   -            323   2.6e-35  120.8   0.1   1   1   9.9e-39   6.8e-35  119.5   0.0     1   114     4   117     4   119 0.98 PTS system fructose IIA component
DDE_Tnp_1            PF01609.16   211 seq1851_BIOID50763   -            154   2.8e-11   43.2   0.2   1   1   2.8e-15   3.9e-11   42.8   0.1   138   210    42   118    29   119 0.97 Transposase DDE domain
Xan_ur_permease      PF00860.15   389 seq1852_BIOID50763   -            464  3.6e-104  348.2  54.2   1   1  2.6e-108  3.6e-104  348.2  37.6     2   386    53   423    52   426 0.97 Permease family
Ribosomal_L25p       PF01386.14    88 seq1853_BIOID50763   -             94   3.9e-30  103.6   0.3   1   1   3.2e-34   4.4e-30  103.5   0.2     1    88     4    91     4    91 0.99 Ribosomal L25p family
Plasmid_stab_B       PF10784.4     72 seq1854_BIOID50763   -            138   4.2e-28   96.6   0.1   1   1   4.3e-32   5.9e-28   96.1   0.1     1    72     8    79     8    79 0.99 Plasmid stability protein
Acetyltransf_11      PF13720.1     83 seq1855_BIOID50763   -            262   2.4e-30  104.4   0.0   1   1   5.6e-34   3.8e-30  103.8   0.0     1    83   180   262   180   262 0.98 Udp N-acetylglucosamine O-acyltransferase; Domain 2
Hexapep              PF00132.19    36 seq1855_BIOID50763   -            262     5e-30  101.5  21.3   1   5   3.6e-09   2.5e-05   23.4   0.3     4    35     2    33     1    34 0.91 Bacterial transferase hexapeptide (six repeats)
Hexapep              PF00132.19    36 seq1855_BIOID50763   -            262     5e-30  101.5  21.3   2   5   5.4e-13   3.7e-09   35.5   3.3     1    36    17    52    17    52 0.96 Bacterial transferase hexapeptide (six repeats)
Hexapep              PF00132.19    36 seq1855_BIOID50763   -            262     5e-30  101.5  21.3   3   5   1.5e-07     0.001   18.3   1.1     1    35    35    69    35    69 0.92 Bacterial transferase hexapeptide (six repeats)
Hexapep              PF00132.19    36 seq1855_BIOID50763   -            262     5e-30  101.5  21.3   4   5   3.1e-07    0.0021   17.3   0.0     2    35    66    99    65   100 0.95 Bacterial transferase hexapeptide (six repeats)
Hexapep              PF00132.19    36 seq1855_BIOID50763   -            262     5e-30  101.5  21.3   5   5   1.9e-13   1.3e-09   37.0   0.1     2    36   109   143   108   143 0.96 Bacterial transferase hexapeptide (six repeats)
Ribosomal_S15        PF00312.17    83 seq1856_BIOID50763   -             89   4.8e-35  119.0   0.9   1   1   3.9e-39   5.3e-35  118.9   0.6     2    83     7    88     6    88 0.98 Ribosomal protein S15
Phage_integrase      PF00589.17   173 seq1858_BIOID50763   -            210   9.2e-49  165.3   0.0   1   1   7.9e-53   1.1e-48  165.0   0.0     1   171    21   191    21   193 0.98 Phage integrase family
Band_7               PF01145.20   179 seq1859_BIOID50763   -            352   1.7e-23   83.3   0.7   1   1   3.5e-27   4.8e-23   81.8   0.2     2   178   124   295   123   297 0.94 SPFH domain / Band 7 family
PQQ                  PF01011.16    38 seq1862_BIOID50763   -            249   4.6e-18   63.6   0.1   1   2   3.9e-12   2.7e-08   32.8   0.0     3    36   115   149   113   151 0.92 PQQ enzyme repeat
PQQ                  PF01011.16    38 seq1862_BIOID50763   -            249   4.6e-18   63.6   0.1   2   2   8.2e-11   5.6e-07   28.6   0.0     1    38   174   212   174   212 0.93 PQQ enzyme repeat
PQQ_2                PF13360.1    238 seq1862_BIOID50763   -            249   3.6e-08   33.0   0.0   1   1   7.6e-12   5.2e-08   32.5   0.0     3    86   123   227   122   234 0.77 PQQ-like domain
Glutaredoxin2_C      PF04399.8    132 seq1863_BIOID50763   -            215   1.3e-50  170.2   0.0   1   1   4.8e-54   1.6e-50  169.9   0.0     1   132    84   215    84   215 0.99 Glutaredoxin 2, C terminal domain
GST_N_3              PF13417.1     75 seq1863_BIOID50763   -            215     2e-12   47.0   0.0   1   1     1e-15   3.5e-12   46.2   0.0     1    74     3    76     3    82 0.90 Glutathione S-transferase, N-terminal domain
GST_N_2              PF13409.1     70 seq1863_BIOID50763   -            215   6.7e-08   32.3   0.0   1   1   3.6e-11   1.2e-07   31.4   0.0     1    68     8    70     8    72 0.88 Glutathione S-transferase, N-terminal domain
GST_N                PF02798.15    76 seq1863_BIOID50763   -            215   6.6e-05   22.8   0.0   1   1   4.2e-08   0.00014   21.8   0.0     1    75     1    70     1    71 0.85 Glutathione S-transferase, N-terminal domain
TPP_enzyme_N         PF02776.13   172 seq1864_BIOID50763   -            572   4.2e-43  146.6   0.9   1   1   1.3e-45     6e-42  142.9   0.1     2   170     4   170     3   172 0.98 Thiamine pyrophosphate enzyme, N-terminal TPP binding domain
TPP_enzyme_C         PF02775.16   153 seq1864_BIOID50763   -            572   4.1e-41  139.9   1.1   1   1   2.3e-44   1.1e-40  138.6   0.3     1   153   379   525   379   525 0.96 Thiamine pyrophosphate enzyme, C-terminal TPP binding domain
TPP_enzyme_M         PF00205.17   137 seq1864_BIOID50763   -            572   8.4e-28   96.7   0.0   1   1   4.3e-31   1.9e-27   95.5   0.0     2   137   192   319   191   319 0.96 Thiamine pyrophosphate enzyme, central domain
ATP-synt_ab          PF00006.20   215 seq1866_BIOID50763   -            460   2.5e-64  216.6   0.0   1   1   7.8e-68   3.6e-64  216.1   0.0     1   215   129   342   129   342 0.97 ATP synthase alpha/beta family, nucleotide-binding domain
ATP-synt_ab_C        PF00306.22   113 seq1866_BIOID50763   -            460   9.9e-28   96.7   0.1   1   1     4e-31   1.8e-27   95.9   0.1     2   109   356   458   355   460 0.94 ATP synthase alpha/beta chain, C terminal domain
ATP-synt_ab_N        PF02874.18    69 seq1866_BIOID50763   -            460   3.3e-22   78.3   2.5   1   1   1.5e-25     7e-22   77.3   1.7     1    68     6    72     6    73 0.97 ATP synthase alpha/beta family, beta-barrel domain
MFS_1                PF07690.11   354 seq1867_BIOID50763   -            421   5.4e-23   81.1  40.2   1   1   5.8e-27   7.9e-23   80.6  23.2    22   351    33   365    25   366 0.79 Major Facilitator Superfamily
HTH_6                PF01418.12    77 seq1868_BIOID50763   -            289   3.5e-33  113.0   0.2   1   1   3.7e-36   1.7e-32  110.8   0.0     1    76     1    76     1    77 0.99 Helix-turn-helix domain, rpiR family
SIS                  PF01380.17   131 seq1868_BIOID50763   -            289   2.9e-27   94.7   0.1   1   1   1.1e-30     5e-27   93.9   0.1     2   130   125   252   124   253 0.98 SIS domain
SIS_2                PF13580.1    138 seq1868_BIOID50763   -            289     1e-12   47.7   0.9   1   1   1.2e-11   5.3e-08   32.5   0.0    99   138   171   210   157   210 0.89 SIS domain
MreD                 PF04093.7    160 seq1871_BIOID50763   -            162   1.2e-46  158.3  22.1   1   1     1e-50   1.4e-46  158.1  15.3     2   160     5   155     4   155 0.99 rod shape-determining protein MreD
GST_N_3              PF13417.1     75 seq1873_BIOID50763   -            214   7.5e-14   51.6   0.0   1   1   3.2e-17   1.4e-13   50.7   0.0     6    74    15    86    13    87 0.87 Glutathione S-transferase, N-terminal domain
GST_N                PF02798.15    76 seq1873_BIOID50763   -            214   1.4e-12   47.5   0.0   1   1   5.4e-16   2.5e-12   46.6   0.0    12    75    19    80     6    81 0.93 Glutathione S-transferase, N-terminal domain
GST_N_2              PF13409.1     70 seq1873_BIOID50763   -            214     3e-09   36.6   0.0   1   1     1e-12   4.6e-09   36.0   0.0     1    69    15    81    15    82 0.87 Glutathione S-transferase, N-terminal domain
ADH_zinc_N           PF00107.21   130 seq1875_BIOID50763   -            349   1.2e-28   99.1   0.1   1   1   4.3e-32     2e-28   98.4   0.1     1   129   185   308   185   309 0.97 Zinc-binding dehydrogenase
ADH_N                PF08240.7    109 seq1875_BIOID50763   -            349   1.3e-27   95.6   5.8   1   1   5.3e-31   2.4e-27   94.7   4.0     1   108    27   142    27   143 0.95 Alcohol dehydrogenase GroES-like domain
PTS_EIIC             PF02378.13   321 seq1876_BIOID50763   -            474   1.1e-39  136.0  29.2   1   1   1.6e-43   1.1e-39  136.0  20.2     2   321   119   401   118   401 0.88 Phosphotransferase system, EIIC
PTS_EIIB             PF00367.15    35 seq1876_BIOID50763   -            474   1.7e-12   46.2   0.3   1   1     5e-16   3.4e-12   45.2   0.2     4    35    13    44    11    44 0.96 phosphotransferase system, EIIB
LacI                 PF00356.16    46 seq1878_BIOID50763   -            335   2.2e-19   68.6   0.1   1   1   1.4e-22   4.9e-19   67.5   0.0     1    46     8    56     8    56 0.96 Bacterial regulatory proteins, lacI family
Peripla_BP_3         PF13377.1    160 seq1878_BIOID50763   -            335   1.6e-16   60.6   0.0   1   1   8.3e-19   2.8e-15   56.5   0.0    12   157   186   333   178   334 0.90 Periplasmic binding protein-like domain
Peripla_BP_4         PF13407.1    258 seq1878_BIOID50763   -            335   6.7e-11   41.9   0.0   1   1   3.1e-14     1e-10   41.2   0.0     1   216    70   279    70   318 0.84 Periplasmic binding protein domain
Peripla_BP_1         PF00532.16   279 seq1878_BIOID50763   -            335   2.3e-09   36.7   0.0   1   1   9.6e-13   3.3e-09   36.2   0.0     2   201    68   266    67   329 0.78 Periplasmic binding proteins and sugar binding domain of LacI family
DAHP_synth_1         PF00793.15   272 seq1879_BIOID50763   -            379  2.6e-102  341.0   0.0   1   1  2.3e-106  3.2e-102  340.7   0.0     8   271    64   363    43   364 0.96 DAHP synthetase I family
Epimerase            PF01370.16   236 seq1880_BIOID50763   -            355   2.4e-79  265.9   0.0   1   1   1.3e-82   2.9e-79  265.7   0.0     1   236     4   252     4   252 0.97 NAD dependent epimerase/dehydratase family
RmlD_sub_bind        PF04321.12   287 seq1880_BIOID50763   -            355   2.8e-17   62.4   0.0   1   1   1.7e-20   3.9e-17   61.9   0.0     2   254     3   296     1   333 0.79 RmlD substrate binding domain
Polysacc_synt_2      PF02719.10   294 seq1880_BIOID50763   -            355   1.8e-16   59.8   0.0   1   1   1.3e-19   2.9e-16   59.1   0.0     1   117     4   114     4   135 0.93 Polysaccharide biosynthesis protein
NAD_binding_4        PF07993.7    249 seq1880_BIOID50763   -            355   2.8e-15   55.8   0.1   1   1   2.7e-14   6.2e-11   41.5   0.0    87   197    74   189    56   250 0.85 Male sterility protein
3Beta_HSD            PF01073.14   280 seq1880_BIOID50763   -            355   2.9e-15   55.6   0.0   1   1     2e-18   4.6e-15   54.9   0.0     1   229     5   240     5   250 0.82 3-beta hydroxysteroid dehydrogenase/isomerase family
adh_short            PF00106.20   167 seq1880_BIOID50763   -            355   4.3e-08   33.1   0.3   1   1   3.1e-10     7e-07   29.1   0.0     3    96     4    91     2   126 0.79 short chain dehydrogenase
Oxidored_q2          PF00420.19    95 seq1883_BIOID50763   -            216   4.6e-11   42.0   1.2   1   1   3.4e-15   4.6e-11   42.0   0.9     3    95   128   216   126   216 0.94 NADH-ubiquinone/plastoquinone oxidoreductase chain 4L
PdxA                 PF04166.7    299 seq1885_BIOID50763   -            329  2.9e-122  407.4   0.0   1   1  2.7e-126  3.7e-122  407.1   0.0     6   299    29   322    25   322 0.99 Pyridoxal phosphate biosynthetic protein PdxA
Glyco_transf_9       PF01075.12   247 seq1886_BIOID50763   -            323   2.2e-84  282.4   0.1   1   1   2.1e-88   2.9e-84  282.0   0.1     1   232    75   302    75   314 0.97 Glycosyltransferase family 9 (heptosyltransferase)
Transket_pyr         PF02779.19   178 seq1887_BIOID50763   -            933   5.3e-67  224.6   0.0   1   1   1.3e-70     9e-67  223.8   0.0     3   178   591   785   589   785 0.99 Transketolase, pyrimidine binding domain
E1_dh                PF00676.15   300 seq1887_BIOID50763   -            933   1.7e-46  158.1   0.0   1   1   5.4e-50   3.7e-46  157.1   0.0    15   282   219   511   207   516 0.84 Dehydrogenase E1 component
RNase_PH             PF01138.16   132 seq1889_BIOID50763   -            711   3.5e-41  140.4   0.0   1   2   1.3e-21     3e-18   66.3   0.0     5   132    16   144    13   144 0.90 3' exoribonuclease family, domain 1
RNase_PH             PF01138.16   132 seq1889_BIOID50763   -            711   3.5e-41  140.4   0.0   2   2   3.7e-23   8.5e-20   71.3   0.0     2   132   324   456   323   456 0.90 3' exoribonuclease family, domain 1
PNPase               PF03726.9     83 seq1889_BIOID50763   -            711   2.4e-26   91.6   2.1   1   1   1.1e-29   2.4e-26   91.6   1.5     2    83   242   320   241   320 0.98 Polyribonucleotide nucleotidyltransferase, RNA binding domain
RNase_PH_C           PF03725.10    68 seq1889_BIOID50763   -            711   1.4e-23   82.5   8.4   1   2   9.7e-19   2.2e-15   56.2   0.1     1    67   147   210   147   211 0.96 3' exoribonuclease family, domain 2
RNase_PH_C           PF03725.10    68 seq1889_BIOID50763   -            711   1.4e-23   82.5   8.4   2   2   2.4e-10   5.5e-07   29.3   0.5     1    66   459   527   459   529 0.92 3' exoribonuclease family, domain 2
S1                   PF00575.18    74 seq1889_BIOID50763   -            711   6.3e-23   80.5   2.7   1   1   2.8e-26   6.3e-23   80.5   1.9     3    74   620   690   618   690 0.97 S1 RNA binding domain
KH_1                 PF00013.24    58 seq1889_BIOID50763   -            711   3.1e-13   49.0   5.1   1   1   4.9e-16   1.1e-12   47.2   3.6     3    58   557   612   555   612 0.95 KH domain
KH_3                 PF13014.1     43 seq1889_BIOID50763   -            711     9e-07   28.3   0.2   1   1   1.2e-09   2.8e-06   26.7   0.2     2    28   565   591   564   605 0.86 KH domain
VWA                  PF00092.23   179 seq1890_BIOID50763   -            219   3.3e-10   39.8   0.0   1   1   7.9e-14   5.4e-10   39.1   0.0     4   154    24   173    23   179 0.84 von Willebrand factor type A domain
VWA_2                PF13519.1    172 seq1890_BIOID50763   -            219   3.7e-08   33.5   0.0   1   1     1e-11   6.8e-08   32.6   0.0     3   145    23   170    21   206 0.72 von Willebrand factor type A domain
Maf                  PF02545.9    195 seq1891_BIOID50763   -            197   1.2e-71  239.7   0.0   1   1     1e-75   1.4e-71  239.5   0.0     2   194     3   191     2   192 0.98 Maf-like protein
TonB_dep_Rec         PF00593.19   276 seq1893_BIOID50763   -            729   8.7e-31  107.7  22.0   1   1   1.3e-34   8.7e-31  107.7  15.2     1   275   493   727   493   728 0.87 TonB dependent receptor
Plug                 PF07715.10   108 seq1893_BIOID50763   -            729     6e-14   52.1   0.4   1   1   8.8e-18     6e-14   52.1   0.3     2   106    75   175    74   177 0.93 TonB-dependent Receptor Plug Domain
SMC_N                PF02463.14   220 seq1894_BIOID50763   -            357   3.3e-41  140.8   0.0   1   1   8.7e-45     4e-41  140.5   0.0     2   218     3   354     2   356 0.97 RecF/RecN/SMC N terminal domain
AAA_23               PF13476.1    202 seq1894_BIOID50763   -            357   1.7e-09   38.2   0.0   1   1   6.4e-13   2.9e-09   37.4   0.0     1    88     5   143     5   247 0.64 AAA domain
AAA_21               PF13304.1    303 seq1894_BIOID50763   -            357   1.8e-07   31.3   0.0   1   1   4.3e-10     2e-06   27.8   0.0     1    33    25    59    25   100 0.70 AAA domain
Peripla_BP_3         PF13377.1    160 seq1897_BIOID50763   -            332   2.6e-23   82.6   0.0   1   1   2.7e-26   9.1e-23   80.8   0.0    10   156   182   328   172   332 0.82 Periplasmic binding protein-like domain
Peripla_BP_1         PF00532.16   279 seq1897_BIOID50763   -            332   2.1e-21   76.2   0.0   1   1   8.1e-25   2.8e-21   75.8   0.0     3   267    65   317    63   324 0.87 Periplasmic binding proteins and sugar binding domain of LacI family
LacI                 PF00356.16    46 seq1897_BIOID50763   -            332   1.7e-19   69.0   0.3   1   1   1.2e-22   4.1e-19   67.8   0.1     1    46     7    52     7    52 0.98 Bacterial regulatory proteins, lacI family
Peripla_BP_4         PF13407.1    258 seq1897_BIOID50763   -            332   1.7e-16   60.2   0.0   1   1   8.6e-20   2.9e-16   59.4   0.0     2   256    67   312    66   314 0.87 Periplasmic binding protein domain
LpxB                 PF02684.10   373 seq1898_BIOID50763   -            382  1.3e-153  510.9   0.0   1   1  1.1e-157  1.5e-153  510.7   0.0     1   373     9   377     9   377 1.00 Lipid-A-disaccharide synthetase
[truncated: 1,425,822 more chars]
