# Supplementary material for: A domain sequence approach to pangenomics: applications to Escherichia coli
Source: F1000Res. 2013 May 29;1:19. Originally published 2012 Oct 1. [Version 2] doi: 10.12688/f1000research.1-19.v2 (PMC3901455; doi:10.12688/f1000research.1-19.v2)
Supplement: The 347 text files show the results from scanning each of the fasta-files against the Pfam-A database [file f1000research-1-1101-s0002.tgz › Escherichia_coli_MS_145_7_BIOID59467.txt]

#                                                                            --- full sequence --- -------------- this domain -------------   hmm coord   ali coord   env coord
# target name        accession   tlen query name           accession   qlen   E-value  score  bias   #  of  c-Evalue  i-Evalue  score  bias  from    to  from    to  from    to  acc description of target
#------------------- ---------- ----- -------------------- ---------- ----- --------- ------ ----- --- --- --------- --------- ------ ----- ----- ----- ----- ----- ----- ----- ---- ---------------------
DUF1602              PF07673.9     39 seq1_BIOID59467      -             85   3.2e-07   29.5   9.1   1   1   2.3e-11   3.2e-07   29.5   6.3     1    29    38    66    38    76 0.93 Protein of unknown function (DUF1602)
Phage_integrase      PF00589.17   173 seq4_BIOID59467      -            213   9.7e-27   93.6   0.1   1   1   9.7e-31   1.3e-26   93.1   0.1     2   171    11   184    10   186 0.88 Phage integrase family
DDE_Tnp_1_assoc      PF13808.1     90 seq10_BIOID59467     -             59   2.7e-19   68.4   0.0   1   1   2.2e-23     3e-19   68.3   0.0     1    53     6    58     6    59 0.97 DDE_Tnp_1-associated
DUF3330              PF11809.3     70 seq12_BIOID59467     -            204     1e-36  124.5   7.3   1   1   2.7e-40   1.9e-36  123.6   5.1     2    70   137   204   136   204 0.97 Domain of unknown function (DUF3330)
EAL                  PF00563.15   236 seq12_BIOID59467     -            204     1e-08   34.8   0.0   1   1     2e-12   1.4e-08   34.4   0.0   203   236    88   121    67   121 0.90 EAL domain
Redoxin              PF08534.5    146 seq13_BIOID59467     -            161   5.3e-22   77.8   0.0   1   1   2.4e-25   6.5e-22   77.5   0.0     2   142    25   151    24   158 0.92 Redoxin
AhpC-TSA             PF00578.16   124 seq13_BIOID59467     -            161   1.9e-16   59.7   0.0   1   1   8.3e-20   2.3e-16   59.5   0.0     1   121    25   138    25   141 0.97 AhpC/TSA family
Thioredoxin_8        PF13905.1     96 seq13_BIOID59467     -            161   4.8e-14   52.1   0.0   1   1   2.4e-17   6.6e-14   51.7   0.0     1    96    49   138    49   138 0.97 Thioredoxin-like
Thioredoxin_2        PF13098.1    112 seq13_BIOID59467     -            161   6.2e-10   39.1   0.0   1   1   3.6e-13   9.9e-10   38.4   0.0     4   110    48   153    45   155 0.86 Thioredoxin-like domain
HTH_IclR             PF09339.5     52 seq14_BIOID59467     -            151   1.5e-09   37.1   0.0   1   1   1.8e-13   2.4e-09   36.4   0.0     1    50     8    56     8    58 0.97 IclR helix-turn-helix domain
PTS_EIIA_2           PF00359.17   142 seq16_BIOID59467     -            143   3.3e-23   81.8   0.0   1   1   2.6e-27   3.5e-23   81.7   0.0     3   139     3   141     1   143 0.94 Phosphoenolpyruvate-dependent sugar phosphotransferase system, EIIA 2
rve_2                PF13333.1     52 seq20_BIOID59467     -             68   2.3e-11   43.4   0.1   1   1   4.6e-15   3.1e-11   43.0   0.1     1    50     2    56     2    59 0.91 Integrase core domain
rve_3                PF13683.1     67 seq20_BIOID59467     -             68   3.6e-11   42.3   0.1   1   1   6.7e-15   4.6e-11   41.9   0.1    19    67     1    50     1    50 0.96 Integrase core domain
DUF4329              PF14220.1    124 seq22_BIOID59467     -            314   1.5e-37  128.4   1.0   1   1   3.9e-41   2.6e-37  127.6   0.7     2   116   182   299   181   305 0.95 Domain of unknown function (DUF4329)
RHS                  PF03527.9     41 seq22_BIOID59467     -            314   1.2e-20   72.8   0.6   1   1   3.7e-24   2.5e-20   71.8   0.4     1    41    46    86    46    86 0.98 RHS protein
MatE                 PF01554.13   162 seq23_BIOID59467     -            370   6.3e-44  149.3  22.9   1   2     1e-16   1.4e-12   47.4   1.7    80   160     2    83     1    85 0.94 MatE
MatE                 PF01554.13   162 seq23_BIOID59467     -            370   6.3e-44  149.3  22.9   2   2   1.3e-37   1.8e-33  115.3   8.9     1   162   153   314   153   314 1.00 MatE
FTR1                 PF03239.9    306 seq24_BIOID59467     -            331   7.5e-56  189.1  13.3   1   1   5.5e-60   7.5e-56  189.1   9.3    75   303     1   240     1   243 0.97 Iron permease FTR1 family
FtsX                 PF02687.16   121 seq25_BIOID59467     -            427   1.5e-23   82.7  12.2   1   1   2.2e-27   1.5e-23   82.7   8.4     2   121   306   420   305   420 0.97 FtsX-like permease family
MacB_PCD             PF12704.2    232 seq25_BIOID59467     -            427   8.1e-18   64.7   1.0   1   1   6.7e-21   4.6e-17   62.2   0.0     5   216    10   234     3   253 0.75 MacB-like periplasmic core domain
ParA                 PF10609.4     81 seq26_BIOID59467     -            366   4.1e-36  122.6   0.4   1   1   2.8e-39   7.8e-36  121.7   0.3     1    81   213   293   213   293 0.99 ParA/MinD ATPase like
CbiA                 PF01656.18   195 seq26_BIOID59467     -            366   4.5e-18   65.2   0.1   1   1   2.5e-21   6.9e-18   64.6   0.1     1   157   107   275   107   278 0.77 CobQ/CobB/MinD/ParA nucleotide binding domain
AAA_31               PF13614.1    157 seq26_BIOID59467     -            366     1e-10   41.6   0.0   1   1     5e-13   1.4e-09   38.0   0.0     1    53   105   157   105   235 0.79 AAA domain
MipZ                 PF09140.6    261 seq26_BIOID59467     -            366   1.9e-08   33.6   0.0   1   1   1.2e-11   3.4e-08   32.7   0.0     2   117   106   232   105   260 0.68 ATPase MipZ
DDE_Tnp_1            PF01609.16   211 seq27_BIOID59467     -            285   8.9e-32  110.2   0.2   1   1   9.5e-36   1.3e-31  109.7   0.2     3   211     9   250     7   250 0.93 Transposase DDE domain
DAO                  PF01266.19   358 seq28_BIOID59467     -            372     5e-57  193.3   0.0   1   1   4.1e-61   5.6e-57  193.1   0.0     1   357     4   352     4   353 0.86 FAD dependent oxidoreductase
Hexapep              PF00132.19    36 seq29_BIOID59467     -            293   8.6e-19   66.0   6.7   1   3   1.6e-09   2.2e-05   23.5   0.0     2    36   122   156   121   156 0.96 Bacterial transferase hexapeptide (six repeats)
Hexapep              PF00132.19    36 seq29_BIOID59467     -            293   8.6e-19   66.0   6.7   2   3   2.3e-10   3.1e-06   26.3   0.7     3    33   191   220   189   221 0.94 Bacterial transferase hexapeptide (six repeats)
Hexapep              PF00132.19    36 seq29_BIOID59467     -            293   8.6e-19   66.0   6.7   3   3   1.8e-11   2.5e-07   29.7   0.6     1    34   206   239   206   241 0.95 Bacterial transferase hexapeptide (six repeats)
Big_3_3              PF13750.1    158 seq36_BIOID59467     -            810   8.4e-63  210.4   0.4   1   1   5.7e-65   3.9e-61  204.9   0.0     1   158   430   582   430   582 0.99 Bacterial Ig-like domain (group 3)
Big_3_2              PF12245.3     60 seq36_BIOID59467     -            810   8.6e-23   79.5   0.5   1   1   3.5e-26   2.4e-22   78.1   0.3     2    60    97   154    96   154 0.97 Bacterial Ig-like domain (group 3)
Plasmid_stabil       PF05016.9     90 seq40_BIOID59467     -             91   6.8e-17   61.5   0.0   1   1   5.4e-21   7.4e-17   61.4   0.0     1    89     3    90     3    91 0.92 Plasmid stabilisation system protein
Sulfatase            PF00884.18   379 seq42_BIOID59467     -            560  2.5e-114  382.1   8.3   1   1  4.6e-118  3.2e-114  381.7   5.8     1   371    58   497    58   505 0.96 Sulfatase
Phosphodiest         PF01663.17   364 seq42_BIOID59467     -            560   1.4e-12   47.5   0.4   1   1     5e-16   3.4e-12   46.2   0.3    18   244   106   348    98   350 0.68 Type I phosphodiesterase / nucleotide pyrophosphatase
PTE                  PF02126.13   308 seq45_BIOID59467     -            276   2.3e-46  158.1   0.0   1   1   1.8e-50   2.5e-46  157.9   0.0    35   308     4   275     1   275 0.90 Phosphotriesterase family
IclR                 PF01614.13   129 seq49_BIOID59467     -            181   6.6e-37  125.9   0.0   1   1   5.7e-41   7.7e-37  125.7   0.0     3   127    52   175    50   177 0.97 Bacterial transcriptional regulator
DUF1479              PF07350.7    416 seq52_BIOID59467     -            121   5.2e-40  137.0   0.0   1   1   4.6e-44   6.2e-40  136.8   0.0   297   416     6   119     2   119 0.97 Protein of unknown function (DUF1479)
Ail_Lom              PF06316.6    199 seq57_BIOID59467     -            135   6.5e-78  260.6   5.7   1   1     1e-81   7.2e-78  260.5   3.9    66   199     2   135     1   135 0.99 Enterobacterial Ail/Lom protein
OMP_b-brl            PF13505.1    176 seq57_BIOID59467     -            135     2e-15   57.0   3.9   1   1   3.2e-19   2.2e-15   56.9   2.7    63   176     4   135     1   135 0.80 Outer membrane protein beta-barrel domain
DDE_Tnp_1            PF01609.16   211 seq62_BIOID59467     -            285   7.3e-31  107.2   0.3   1   1   7.5e-35     1e-30  106.7   0.2     3   211     9   250     7   250 0.93 Transposase DDE domain
DUF21                PF01595.15   183 seq67_BIOID59467     -            447   2.4e-44  150.7   3.6   1   1   8.2e-48   3.7e-44  150.0   2.5     3   183     5   197     3   197 0.98 Domain of unknown function DUF21
CorC_HlyC            PF03471.12    81 seq67_BIOID59467     -            447   2.8e-23   81.4   0.1   1   1   1.3e-26     6e-23   80.3   0.0     2    80   347   425   346   426 0.94 Transporter associated domain
CBS                  PF00571.23    57 seq67_BIOID59467     -            447   5.5e-11   41.8   0.7   1   2   4.9e-07    0.0022   17.4   0.0     9    56   222   270   215   271 0.80 CBS domain
CBS                  PF00571.23    57 seq67_BIOID59467     -            447   5.5e-11   41.8   0.7   2   2   2.7e-08   0.00012   21.5   0.0     9    55   286   332   280   334 0.91 CBS domain
FCD                  PF07729.7    125 seq68_BIOID59467     -            230   1.6e-19   70.3   1.7   1   1   3.4e-23   1.6e-19   70.3   1.2     3   124   108   226   105   227 0.94 FCD domain
GntR                 PF00392.16    64 seq68_BIOID59467     -            230   2.2e-19   68.5   0.5   1   1   9.5e-23   4.3e-19   67.5   0.3     5    64    18    77    14    77 0.97 Bacterial regulatory proteins, gntR family
GST_N_3              PF13417.1     75 seq70_BIOID59467     -            202   5.7e-16   58.4   0.0   1   1   2.7e-19   9.2e-16   57.7   0.0     1    68     3    71     3    78 0.95 Glutathione S-transferase, N-terminal domain
GST_N_2              PF13409.1     70 seq70_BIOID59467     -            202   2.2e-10   40.2   0.0   1   1   1.1e-13   3.8e-10   39.5   0.0     2    68     9    71     8    72 0.92 Glutathione S-transferase, N-terminal domain
GST_C                PF00043.20    95 seq70_BIOID59467     -            202   1.3e-09   37.8   0.0   1   1   5.1e-13   1.7e-09   37.3   0.0     2    95    97   192    96   192 0.96 Glutathione S-transferase, C-terminal domain
GST_N                PF02798.15    76 seq70_BIOID59467     -            202   1.4e-06   28.3   0.0   1   1     1e-09   3.5e-06   26.9   0.0    11    75    11    71     2    71 0.87 Glutathione S-transferase, N-terminal domain
CAT                  PF00302.13   206 seq72_BIOID59467     -             65   1.3e-14   54.2   0.3   1   1   1.1e-18   1.4e-14   54.0   0.2     3    50     8    55     6    63 0.90 Chloramphenicol acetyltransferase
SSB                  PF00436.20   104 seq73_BIOID59467     -            179   3.8e-39  132.6   0.4   1   1   3.5e-43   4.7e-39  132.3   0.3     1   101     6   109     6   112 0.96 Single-strand binding protein family
Ribul_P_3_epim       PF00834.14   201 seq79_BIOID59467     -            210   1.7e-74  249.1   0.0   1   1   1.4e-78   1.9e-74  248.9   0.0     2   200     3   197     2   198 0.99 Ribulose-phosphate 3 epimerase family
ABC-3                PF00950.12   258 seq81_BIOID59467     -            106   4.4e-31  107.9   5.1   1   1   3.9e-35   5.3e-31  107.7   3.5     1    94    10   103    10   104 0.98 ABC 3 transport family
GCS2                 PF04107.8    288 seq82_BIOID59467     -            372   1.2e-93  313.3   0.0   1   1   2.4e-97   3.2e-93  311.8   0.0     1   288    14   292    14   292 0.99 Glutamate-cysteine ligase family 2(GCS2)
UDPG_MGDP_dh_N       PF03721.9    185 seq86_BIOID59467     -            388   5.5e-42  143.1   0.2   1   1   2.7e-45   9.2e-42  142.3   0.1     1   182     1   170     1   175 0.93 UDP-glucose/GDP-mannose dehydrogenase family, NAD binding domain
UDPG_MGDP_dh         PF00984.14    96 seq86_BIOID59467     -            388   3.5e-27   94.3   0.0   1   1   2.3e-30     8e-27   93.1   0.0     2    94   191   281   190   283 0.92 UDP-glucose/GDP-mannose dehydrogenase family, central domain
UDPG_MGDP_dh_C       PF03720.10   106 seq86_BIOID59467     -            388   2.3e-10   40.4   1.5   1   1     3e-11     1e-07   31.9   0.0     2    82   301   375   300   384 0.89 UDP-glucose/GDP-mannose dehydrogenase family, UDP binding domain
NAD_Gly3P_dh_N       PF01210.18   157 seq86_BIOID59467     -            388   1.4e-06   27.9   0.1   1   1   1.1e-09   3.7e-06   26.6   0.0     1    81     2    85     2   145 0.74 NAD-dependent glycerol-3-phosphate dehydrogenase N-terminus
CAT                  PF00302.13   206 seq87_BIOID59467     -            153   1.4e-70  236.9   2.5   1   1   1.2e-74   1.6e-70  236.8   1.7    62   206     1   143     1   143 0.99 Chloramphenicol acetyltransferase
HTH_Tnp_IS1          PF12759.2     50 seq88_BIOID59467     -             91   6.1e-32  108.7   0.1   1   1   1.4e-35   9.3e-32  108.1   0.1     1    50    39    88    39    88 0.99 InsA C-terminal domain
Zn_Tnp_IS1           PF03811.8     36 seq88_BIOID59467     -             91   1.2e-21   75.8   4.5   1   1   3.1e-25   2.1e-21   74.9   3.1     1    36     1    36     1    36 0.99 InsA N-terminal domain
DUF333               PF03891.10    50 seq89_BIOID59467     -             84   9.5e-21   73.2   0.1   1   1   8.5e-25   1.2e-20   72.9   0.0     1    50    31    79    31    79 0.98 Domain of unknown function (DUF333)
MurB_C               PF02873.11   105 seq90_BIOID59467     -            342   5.3e-42  141.7   0.0   1   1   1.3e-45   9.1e-42  140.9   0.0     1   105   203   330   203   330 0.99 UDP-N-acetylenolpyruvoylglucosamine reductase, C-terminal domain
FAD_binding_4        PF01565.18   139 seq90_BIOID59467     -            342   7.3e-28   96.6   0.0   1   1   8.6e-31   5.9e-27   93.7   0.0     2   138    18   149    17   150 0.91 FAD binding domain
Phage_lysozyme       PF00959.14   110 seq92_BIOID59467     -            180   6.4e-30  103.5   0.0   1   1   6.3e-34   8.6e-30  103.1   0.0     1   109    48   168    48   169 0.93 Phage lysozyme
Sugar_tr             PF00083.19   451 seq99_BIOID59467     -            459   3.4e-39  134.5  36.5   1   2   1.5e-31   6.7e-28   97.3   6.3     3   194    51   248    49   250 0.90 Sugar (and other) transporter
Sugar_tr             PF00083.19   451 seq99_BIOID59467     -            459   3.4e-39  134.5  36.5   2   2   4.9e-16   2.3e-12   46.1  12.5   225   433   250   448   241   458 0.70 Sugar (and other) transporter
MFS_1                PF07690.11   354 seq99_BIOID59467     -            459   8.3e-31  106.8  61.3   1   1     2e-30   8.9e-27   93.6  23.8    31   347    89   409    55   416 0.77 Major Facilitator Superfamily
MFS_2                PF13347.1    427 seq99_BIOID59467     -            459   7.8e-07   27.7  23.8   1   1   1.7e-10   7.8e-07   27.7  16.5    53   335   102   384    66   396 0.72 MFS/sugar transport protein
Gln-synt_C           PF00120.19   259 seq105_BIOID59467    -            472   1.3e-76  257.0   0.0   1   1   1.3e-80   1.7e-76  256.6   0.0     3   257   135   388   133   390 0.95 Glutamine synthetase, catalytic domain
Resolvase            PF00239.16   141 seq106_BIOID59467    -            186   2.6e-41  140.6   0.3   1   1   3.8e-45   2.6e-41  140.6   0.2     2   141     6   139     5   139 0.94 Resolvase, N terminal domain
HTH_7                PF02796.10    45 seq106_BIOID59467    -            186   1.6e-14   53.3   0.3   1   1   4.7e-18   3.2e-14   52.3   0.2     1    44   141   184   141   185 0.98 Helix-turn-helix domain of resolvase
ABC-3                PF00950.12   258 seq108_BIOID59467    -            184   1.2e-40  139.3  22.1   1   1     1e-44   1.4e-40  139.1  15.3    93   257     1   164     1   165 0.98 ABC 3 transport family
Caudo_TAP            PF02413.12   130 seq111_BIOID59467    -            193   3.8e-37  127.2   0.5   1   1   3.5e-41   4.8e-37  126.9   0.3     1   129    72   191    72   192 0.98 Caudovirales tail fibre assembly protein
PFL                  PF02901.10   648 seq112_BIOID59467    -            760  4.9e-210  699.1   0.2   1   1  1.1e-213  7.2e-210  698.6   0.1     4   648    23   614    13   614 0.98 Pyruvate formate lyase
Gly_radical          PF01228.16   106 seq112_BIOID59467    -            760   1.7e-43  147.1   0.0   1   1   8.4e-47   5.7e-43  145.4   0.0     1   106   630   741   630   741 0.98 Glycine radical
DDE_Tnp_IS1          PF03400.8    131 seq115_BIOID59467    -            125   1.1e-73  245.4   1.3   1   1   8.7e-78   1.2e-73  245.2   0.9     7   131     1   125     1   125 1.00 IS1 transposase
TraQ                 PF09679.5     93 seq116_BIOID59467    -             94   2.4e-49  165.0   0.3   1   1     2e-53   2.7e-49  164.9   0.2     1    93     2    94     2    94 0.99 Type-F conjugative transfer system pilin chaperone (TraQ)
Potass_KdpF          PF09604.5     25 seq128_BIOID59467    -             67     6e-06   25.8   5.9   1   1   4.4e-10     6e-06   25.8   4.1     2    25    44    67    43    67 0.95 F subunit of K+-transporting ATPase (Potass_KdpF)
DUF905               PF06006.7     71 seq129_BIOID59467    -             77   8.5e-38  127.4   0.2   1   1     7e-42   9.5e-38  127.2   0.1     2    71     9    77     8    77 0.98 Bacterial protein of unknown function (DUF905)
Aldo_ket_red         PF00248.16   283 seq133_BIOID59467    -            267   8.6e-58  195.2   0.6   1   1     8e-62   1.1e-57  194.9   0.4     2   281     6   250     5   251 0.95 Aldo/keto reductase family
HTS                  PF04204.11   298 seq134_BIOID59467    -            309  2.3e-131  436.7   0.0   1   1  1.9e-135  2.6e-131  436.6   0.0     1   298     2   299     2   299 1.00 Homoserine O-succinyltransferase
SelA                 PF03841.8    367 seq136_BIOID59467    -            463  1.6e-176  586.4   0.0   1   1  2.7e-180  1.8e-176  586.1   0.0     1   366    83   451    83   452 0.99 L-seryl-tRNA selenium transferase
Se-cys_synth_N       PF12390.3     40 seq136_BIOID59467    -            463   2.8e-10   40.0   0.5   1   1   4.1e-14   2.8e-10   40.0   0.4     1    40     9    48     9    48 0.99 Selenocysteine synthase N terminal
MFS_1                PF07690.11   354 seq137_BIOID59467    -            475   7.5e-52  176.1  55.0   1   1   6.9e-51   4.7e-47  160.3  32.6     2   353    17   406    16   407 0.90 Major Facilitator Superfamily
MFS_3                PF05977.8    524 seq137_BIOID59467    -            475     1e-06   27.0  27.2   1   1   2.3e-08   0.00016   19.8   8.2    30   176    31   172     9   192 0.83 Transmembrane secretion effector
Iron_transport       PF10634.4    151 seq139_BIOID59467    -            175     3e-72  241.3   0.7   1   1   2.6e-76   3.6e-72  241.0   0.5     3   151    25   173    23   173 0.99 Fe2+ transport protein
DeoRC                PF00455.17   162 seq140_BIOID59467    -            260   2.1e-47  160.6   0.1   1   1   4.1e-51   2.8e-47  160.2   0.1     3   161    79   236    77   237 0.98 DeoR C terminal sensor domain
HTH_DeoR             PF08220.7     57 seq140_BIOID59467    -            260   5.1e-23   80.2   0.0   1   1   1.4e-26   9.3e-23   79.4   0.0     1    57     8    65     8    65 0.98 DeoR-like helix-turn-helix domain
Bac_surface_Ag       PF01103.18   323 seq144_BIOID59467    -            577   4.6e-59  200.3   6.9   1   1   1.1e-62   7.6e-59  199.6   4.8     1   322   290   576   290   577 0.92 Surface antigen
Surf_Ag_VNR          PF07244.10    78 seq144_BIOID59467    -            577     1e-15   57.7   0.3   1   1   9.2e-13   6.3e-09   36.0   0.0     1    67   189   249   189   263 0.83 Surface antigen variable number repeat
TraF                 PF13728.1    215 seq145_BIOID59467    -            181   2.1e-14   53.4   0.0   1   1   2.3e-18   3.1e-14   52.8   0.0   121   211    70   164    62   167 0.86 F plasmid transfer operon protein
KdpA                 PF03814.10   552 seq149_BIOID59467    -            557  2.1e-244  811.5  29.8   1   1  1.7e-248  2.4e-244  811.3  20.6     1   552     9   557     9   557 0.99 Potassium-transporting ATPase A subunit
ParBc                PF02195.13    90 seq152_BIOID59467    -            672   2.6e-21   75.4   0.0   1   1     4e-25   5.5e-21   74.3   0.0     1    89    56   151    56   152 0.97 ParB-like nuclease domain
DUF2770              PF10968.3     36 seq153_BIOID59467    -             46   1.8e-20   72.2  13.8   1   1   1.6e-24   2.1e-20   71.9   9.6     1    36    10    45    10    45 0.99 Protein of unknown function (DUF2770)
Tautomerase          PF01361.16    60 seq155_BIOID59467    -             75   3.6e-14   51.9   0.0   1   1   3.7e-18   5.1e-14   51.5   0.0     1    51     2    53     2    55 0.98 Tautomerase enzyme
Gly-zipper_Omp       PF13488.1     46 seq156_BIOID59467    -             94   2.6e-12   46.0  38.7   1   2   1.4e-09   6.2e-06   25.6   8.8     2    33    10    41     8    52 0.89 Glycine zipper
Gly-zipper_Omp       PF13488.1     46 seq156_BIOID59467    -             94   2.6e-12   46.0  38.7   2   2     6e-10   2.8e-06   26.7  12.6     2    41    54    93    53    94 0.95 Glycine zipper
DEAD                 PF00270.24   173 seq158_BIOID59467    -            457   4.4e-46  156.3   0.0   1   1   2.3e-47   7.8e-44  149.0   0.0     1   170    27   191    27   194 0.95 DEAD/DEAH box helicase
Helicase_C           PF00271.26    78 seq158_BIOID59467    -            457   1.4e-23   82.3   0.0   1   1   8.4e-27   2.9e-23   81.4   0.0     3    78   261   336   259   336 0.97 Helicase conserved C-terminal domain
DbpA                 PF03880.10    74 seq158_BIOID59467    -            457   2.4e-21   75.0   0.0   1   1   1.4e-24   4.9e-21   74.0   0.0     2    73   384   455   383   456 0.98 DbpA RNA binding domain
ResIII               PF04851.10   184 seq158_BIOID59467    -            457     1e-05   25.3   0.0   1   1     7e-09   2.4e-05   24.1   0.0     4   183    26   188    23   189 0.73 Type III restriction enzyme, res subunit
FtsX                 PF02687.16   121 seq159_BIOID59467    -            376   2.7e-19   69.0  11.8   1   1   3.9e-23   2.7e-19   69.0   8.2     2   121   255   369   254   369 0.97 FtsX-like permease family
MacB_PCD             PF12704.2    232 seq159_BIOID59467    -            376   3.9e-13   49.4   0.1   1   1   1.1e-16   7.8e-13   48.4   0.1     2   225    13   219    13   226 0.78 MacB-like periplasmic core domain
DDE_Tnp_IS240        PF13610.1    140 seq164_BIOID59467    -            238   2.4e-50  170.0   0.0   1   1   7.5e-54   3.4e-50  169.5   0.0     4   139    79   216    77   217 0.99 DDE domain
rve                  PF00665.21   120 seq164_BIOID59467    -            238   2.4e-11   43.6   0.1   1   1   9.7e-14   4.4e-10   39.5   0.0     9   119    79   186    74   187 0.89 Integrase core domain
DDE_Tnp_IS66         PF03050.9    271 seq164_BIOID59467    -            238   1.5e-10   40.6   0.3   1   1   4.3e-14   1.9e-10   40.2   0.2     5   132    14   148    10   178 0.87 Transposase IS66 family
CsiD                 PF08943.5    297 seq175_BIOID59467    -            325  1.1e-148  493.9   0.0   1   1  1.8e-152  1.2e-148  493.7   0.0     1   297    20   315    20   315 1.00 CsiD
TauD                 PF02668.11   258 seq175_BIOID59467    -            325   3.6e-11   43.0   0.1   1   1   7.3e-15     5e-11   42.6   0.1    33   256    88   309    64   311 0.80 Taurine catabolism dioxygenase TauD, TfdA family
BPL_LplA_LipB        PF03099.14   125 seq176_BIOID59467    -            321   5.1e-21   74.8   0.0   1   1   1.7e-24   7.6e-21   74.2   0.0     4   125    86   208    83   208 0.89 Biotin/lipoate A/B protein ligase family
HTH_11               PF08279.7     55 seq176_BIOID59467    -            321   8.4e-13   47.6   0.0   1   1   4.4e-16     2e-12   46.4   0.0     4    54     9    58     8    59 0.92 HTH domain
BPL_C                PF02237.12    48 seq176_BIOID59467    -            321   1.6e-11   43.5   0.2   1   1   8.9e-15   4.1e-11   42.2   0.1     1    48   271   317   271   317 0.97 Biotin protein ligase C terminal domain
Cytochrom_B_N        PF00033.14   188 seq177_BIOID59467    -            188   5.5e-32  110.5  13.9   1   1     9e-36   6.1e-32  110.3   9.6     2   187     8   180     7   181 0.98 Cytochrome b(N-terminal)/b6/petB
Ni_hydr_CYTB         PF01292.15   182 seq177_BIOID59467    -            188   1.1e-28   99.7  14.0   1   1   1.9e-32   1.3e-28   99.4   9.7     1   181     9   180     9   181 0.92 Prokaryotic cytochrome b561
DUF1158              PF06643.6     82 seq180_BIOID59467    -             82   1.7e-48  162.7   9.5   1   1   1.3e-52   1.8e-48  162.6   6.6     1    82     1    82     1    82 0.99 Protein of unknown function (DUF1158)
Nucleos_tra2_C       PF07662.8    210 seq181_BIOID59467    -            413   2.3e-69  232.9  16.2   1   1   3.3e-73   2.3e-69  232.9  11.2     1   209   206   412   206   413 0.98 Na+ dependent nucleoside transporter C-terminus
Nucleos_tra2_N       PF01773.15    75 seq181_BIOID59467    -            413   1.9e-24   85.6   4.2   1   1   2.8e-28   1.9e-24   85.6   2.9     1    74    22    95    22    96 0.98 Na+ dependent nucleoside transporter N-terminus
DUF879               PF05947.7    602 seq182_BIOID59467    -            586  1.3e-183  611.5   0.0   1   1  1.2e-187  1.6e-183  611.2   0.0     2   599     6   583     5   585 0.95 Bacterial protein of unknown function (DUF879)
Enolase_C            PF00113.17   296 seq185_BIOID59467    -            144     1e-58  198.5   0.0   1   1   1.7e-62   1.2e-58  198.3   0.0   158   293     8   143     4   144 0.98 Enolase, C-terminal TIM barrel domain
MAAL_C               PF07476.6    249 seq185_BIOID59467    -            144   4.9e-05   22.2   0.0   1   1   9.5e-09   6.5e-05   21.8   0.0   136   215    23   103    17   112 0.86 Methylaspartate ammonia-lyase C-terminus
Radical_SAM          PF04055.16   166 seq187_BIOID59467    -            385   3.2e-16   59.8   0.0   1   1     2e-19   5.6e-16   59.0   0.0     6   165    11   174     7   175 0.89 Radical SAM superfamily
Fer4_12              PF13353.1    139 seq187_BIOID59467    -            385   1.5e-08   34.7   0.7   1   1   1.2e-11   3.2e-08   33.6   0.1    15   129    12   129     9   141 0.70 4Fe-4S single cluster domain
DUF4008              PF13186.1     64 seq187_BIOID59467    -            385   8.9e-08   32.2   2.5   1   1   1.1e-10   3.1e-07   30.5   1.8     4    63   263   318   257   329 0.85 Domain of unknown function (DUF4008)
Fer4_14              PF13394.1    117 seq187_BIOID59467    -            385   6.1e-07   29.3   0.1   1   1   8.4e-10   2.3e-06   27.5   0.1     7    90    11    97     9   119 0.75 4Fe-4S single cluster domain
DDE_Tnp_1_assoc      PF13808.1     90 seq190_BIOID59467    -            378   6.2e-33  112.2   0.0   1   1   1.9e-36   1.3e-32  111.2   0.0     1    90     6    95     6    95 0.99 DDE_Tnp_1-associated
DDE_Tnp_1            PF01609.16   211 seq190_BIOID59467    -            378   1.7e-31  109.3   0.3   1   1   4.5e-35   3.1e-31  108.4   0.2     3   211   102   343   100   343 0.93 Transposase DDE domain
HTH_3                PF01381.17    55 seq192_BIOID59467    -            107   5.2e-05   22.9   0.0   1   1   6.5e-09   8.9e-05   22.1   0.0    12    47    18    53    18    56 0.93 Helix-turn-helix
DDE_Tnp_1_assoc      PF13808.1     90 seq195_BIOID59467    -             84   2.4e-27   94.3   0.0   1   1     2e-31   2.7e-27   94.1   0.0     1    75     6    80     6    83 0.98 DDE_Tnp_1-associated
DUF419               PF04237.8     92 seq197_BIOID59467    -            122   1.9e-26   92.1   0.0   1   1   1.7e-30   2.3e-26   91.8   0.0     1    92    14   107    14   107 0.97 Protein of unknown function (DUF419)
AAA_25               PF13481.1    194 seq204_BIOID59467    -            235   6.2e-23   81.0   0.0   1   1   6.2e-27   8.5e-23   80.6   0.0    48   193     1   140     1   141 0.86 AAA domain
YceI                 PF04264.8    164 seq205_BIOID59467    -            191   5.3e-40  136.9   0.8   1   1   4.4e-44     6e-40  136.7   0.5     2   163    25   187    24   188 0.93 YceI-like domain
IclR                 PF01614.13   129 seq206_BIOID59467    -            262   9.8e-41  138.3   0.0   1   1   9.5e-45   1.3e-40  137.9   0.0     4   128   124   247   121   248 0.98 Bacterial transcriptional regulator
Malate_synthase      PF01274.17   523 seq208_BIOID59467    -            539  1.9e-214  712.4   0.0   1   1  1.5e-218  2.1e-214  712.2   0.0     3   522    19   538    17   539 0.99 Malate synthase
Acetyltransf_2       PF00797.12   240 seq209_BIOID59467    -            281   1.2e-81  273.7   0.4   1   1     1e-85   1.4e-81  273.4   0.3     1   237    21   256    21   259 0.97 N-acetyltransferase
DUF1019              PF06254.6     89 seq211_BIOID59467    -            141   3.4e-24   84.6   0.2   1   1   3.5e-28   4.8e-24   84.2   0.1     1    88    46   120    46   121 0.97 Protein of unknown function (DUF1019)
YtfJ_HI0045          PF09695.5    160 seq213_BIOID59467    -            185   5.1e-75  250.0   0.3   1   1   4.2e-79   5.8e-75  249.8   0.2     2   159    24   181    23   182 0.99 Bacterial protein of unknown function (YtfJ_HI0045)
N6_Mtase             PF02384.11   311 seq215_BIOID59467    -            520  2.8e-116  387.8   1.1   1   1  1.4e-119  3.8e-116  387.4   0.7     2   310   173   481   172   482 0.97 N-6 DNA Methylase
HsdM_N               PF12161.3    137 seq215_BIOID59467    -            520   1.2e-19   71.0   1.4   1   1     1e-22   2.8e-19   69.8   0.0     1   135    12   159    12   161 0.83 HsdM N-terminal domain
Methyltransf_26      PF13659.1    117 seq215_BIOID59467    -            520   1.5e-10   40.9   0.0   1   1   2.5e-13   6.9e-10   38.8   0.0     3   114   222   356   220   359 0.73 Methyltransferase domain
UPF0020              PF01170.13   180 seq215_BIOID59467    -            520   6.4e-07   28.9   0.0   1   1   1.4e-09   3.8e-06   26.4   0.0    10   117   203   306   197   313 0.75 Putative RNA methylase family UPF0020
TraH                 PF06122.6    361 seq218_BIOID59467    -            457  7.5e-120  399.9   4.6   1   1  7.5e-124    1e-119  399.4   3.2     1   361    29   378    29   378 0.96 Conjugative relaxosome accessory transposon protein
TraX                 PF05857.6    219 seq220_BIOID59467    -            267   3.5e-52  177.1   9.6   1   1   2.9e-56     4e-52  176.9   6.6     2   218    51   266    50   267 0.96 TraX protein
GTP_EFTU             PF00009.22   188 seq221_BIOID59467    -            614   2.2e-37  128.2   0.0   1   1   1.4e-40   3.8e-37  127.4   0.0     5   184     2   163     1   166 0.95 Elongation factor Tu GTP binding domain
SelB-wing_3          PF09107.6     50 seq221_BIOID59467    -            614   8.4e-20   69.7   0.6   1   1   9.4e-23   2.6e-19   68.2   0.4     1    50   557   606   557   606 0.96 Elongation factor SelB, winged helix
SelB-wing_2          PF09106.6     59 seq221_BIOID59467    -            614   3.3e-19   68.4   1.1   1   1   4.4e-22   1.2e-18   66.6   0.8     1    59   423   480   423   480 0.99 Elongation factor SelB, winged helix
GTP_EFTU_D2          PF03144.20    74 seq221_BIOID59467    -            614   9.2e-09   35.1   0.0   1   1   1.1e-11   2.9e-08   33.5   0.0     1    73   189   256   189   257 0.94 Elongation factor Tu domain 2
MMR_HSR1             PF01926.18   114 seq221_BIOID59467    -            614   1.6e-05   24.7   0.0   1   1   2.4e-08   6.4e-05   22.8   0.0     2   109     3   107     2   132 0.73 50S ribosome-binding GTPase
DDE_Tnp_1_assoc      PF13808.1     90 seq222_BIOID59467    -            228   2.5e-22   78.2   0.0   1   1   6.4e-26   4.4e-22   77.4   0.0    23    90     3    70     1    70 0.97 DDE_Tnp_1-associated
DDE_Tnp_1            PF01609.16   211 seq222_BIOID59467    -            228   2.2e-18   66.4   0.1   1   1   3.9e-22   2.7e-18   66.2   0.1     3   152    77   210    75   224 0.87 Transposase DDE domain
AA_permease          PF00324.16   479 seq223_BIOID59467    -            461   2.5e-43  148.0  35.8   1   1   4.4e-47     3e-43  147.7  24.8     2   436    27   429    26   443 0.82 Amino acid permease
AA_permease_2        PF13520.1    426 seq223_BIOID59467    -            461   7.7e-32  110.2  37.4   1   1   1.4e-35   9.6e-32  109.9  25.9    39   399    61   415    22   435 0.79 Amino acid permease
Nitroreductase       PF00881.19   165 seq224_BIOID59467    -            217   3.1e-30  105.0   0.0   1   1   2.6e-34   3.6e-30  104.8   0.0     2   165     8   193     7   193 0.97 Nitroreductase family
HTH_18               PF12833.2     81 seq230_BIOID59467    -            273   5.3e-16   58.3   0.0   1   1   2.6e-19   8.9e-16   57.6   0.0     2    79   181   256   180   258 0.95 Helix-turn-helix domain
DAO                  PF01266.19   358 seq234_BIOID59467    -            422   7.2e-63  212.5   0.0   1   1   1.3e-66   8.6e-63  212.2   0.0     1   356     3   390     3   392 0.86 FAD dependent oxidoreductase
Elong-fact-P_C       PF09285.6     56 seq236_BIOID59467    -            188   5.3e-27   92.8   1.0   1   1   2.4e-30   1.1e-26   91.8   0.2     1    56   131   186   131   186 0.99 Elongation factor P, C-terminal
EFP                  PF01132.15    55 seq236_BIOID59467    -            188   3.2e-24   84.2   0.1   1   1   1.2e-27   5.5e-24   83.4   0.0     3    55    71   123    69   123 0.97 Elongation factor P (EF-P) OB domain
EFP_N                PF08207.7     58 seq236_BIOID59467    -            188   5.8e-24   83.6   0.0   1   1   4.5e-27     2e-23   81.8   0.0     3    57     7    61     5    62 0.97 Elongation factor P (EF-P) KOW-like domain
HTH_36               PF13730.1     55 seq239_BIOID59467    -            310   4.4e-07   29.8   0.0   1   1   6.5e-11   8.8e-07   28.8   0.0     9    55    24    71    19    71 0.90 Helix-turn-helix domain
Transaldolase        PF00923.14   287 seq240_BIOID59467    -            338    5e-104  347.3   0.3   1   1  4.2e-108  5.7e-104  347.1   0.2     1   287    35   334    35   334 0.95 Transaldolase
RepC                 PF06504.6    283 seq242_BIOID59467    -            344  1.4e-156  519.5   0.0   1   1  1.2e-160  1.6e-156  519.3   0.0     2   282    23   303    22   304 0.99 Replication protein C (RepC)
Pribosyltran         PF00156.22   125 seq243_BIOID59467    -            203   5.2e-18   64.8   0.1   1   1   5.1e-22     7e-18   64.4   0.1     9   124    42   153    32   154 0.91 Phosphoribosyl transferase domain
Hydrolase            PF00702.21   204 seq246_BIOID59467    -            682   4.2e-36  125.2   4.6   1   1   1.2e-39   4.2e-36  125.2   3.2     1   204   301   530   301   530 0.80 haloacid dehalogenase-like hydrolase
E1-E2_ATPase         PF00122.15   230 seq246_BIOID59467    -            682   1.4e-34  119.0   0.2   1   1   4.1e-38   1.4e-34  119.0   0.1     3   230    73   297    71   297 0.93 E1-E2 ATPase
HAD                  PF12710.2    191 seq246_BIOID59467    -            682   1.7e-14   54.3   0.0   1   1   1.1e-17   3.9e-14   53.1   0.0     2   190   305   526   304   527 0.66 haloacid dehalogenase-like hydrolase
Hydrolase_3          PF08282.7    254 seq246_BIOID59467    -            682   2.1e-05   24.1   1.3   1   1   4.3e-08   0.00015   21.3   0.3   193   241   501   549   497   556 0.89 haloacid dehalogenase-like hydrolase
DUF490               PF04357.8    379 seq247_BIOID59467    -           1259   2.4e-80  270.3  38.7   1   1   5.7e-84   7.8e-80  268.6   2.6     6   379   922  1259   914  1259 0.92 Family of unknown function (DUF490)
AA_permease_2        PF13520.1    426 seq248_BIOID59467    -            438   7.6e-33  113.5  38.0   1   1   1.3e-36     9e-33  113.3  26.3     1   404    28   423    28   438 0.78 Amino acid permease
AA_permease          PF00324.16   479 seq248_BIOID59467    -            438   3.8e-11   41.8  34.0   1   1   7.3e-15     5e-11   41.5  23.5    11   443    42   434    30   438 0.71 Amino acid permease
DHDPS                PF00701.17   289 seq249_BIOID59467    -            319  1.3e-109  365.1   0.0   1   1  1.1e-113  1.5e-109  364.9   0.0     1   289    21   315    21   315 0.98 Dihydrodipicolinate synthetase family
Exo_endo_phos        PF03372.18   251 seq251_BIOID59467    -            259   5.8e-12   45.9   0.4   1   1   7.6e-16     1e-11   45.1   0.3     2   251    41   245    40   245 0.65 Endonuclease/Exonuclease/phosphatase family
DUF1441              PF07278.6    152 seq254_BIOID59467    -            164   2.3e-62  209.0   0.1   1   1   1.9e-66   2.7e-62  208.8   0.1     2   152    10   155     9   155 0.99 Protein of unknown function (DUF1441)
MFS_1                PF07690.11   354 seq255_BIOID59467    -            427   1.1e-32  113.1  40.8   1   2   1.4e-25   6.6e-22   77.6  17.7    33   258    27   262     6   265 0.81 Major Facilitator Superfamily
MFS_1                PF07690.11   354 seq255_BIOID59467    -            427   1.1e-32  113.1  40.8   2   2   8.8e-15     4e-11   42.1   6.6    38   180   255   401   247   420 0.82 Major Facilitator Superfamily
Sugar_tr             PF00083.19   451 seq255_BIOID59467    -            427   3.6e-25   88.3  32.8   1   1   6.7e-26   3.1e-22   78.6  22.8    51   448    34   408    10   411 0.82 Sugar (and other) transporter
MS_channel           PF00924.13   206 seq257_BIOID59467    -            415   4.4e-74  248.1   0.3   1   1     7e-76   9.6e-72  240.5   0.2     1   205   142   396   142   397 0.99 Mechanosensitive ion channel
ProQ                 PF04352.8    115 seq258_BIOID59467    -            186   1.8e-30  104.7   2.2   1   1   4.7e-33   3.2e-29  100.7   0.0     6   113    73   180    68   181 0.96 ProQ/FINO family
FinO_N               PF12602.3     72 seq258_BIOID59467    -            186   1.7e-25   88.9  12.2   1   1   5.3e-29   3.6e-25   87.9   8.5     1    72     1    62     1    62 0.98 Fertility inhibition protein N terminal
Entericidin          PF08085.6     21 seq259_BIOID59467    -             41   5.3e-09   35.3   0.0   1   1   4.6e-13   6.3e-09   35.1   0.0     1    21    20    40    20    40 0.99 Entericidin EcnA/B family
DUF1722              PF08349.6    117 seq260_BIOID59467    -            169   7.6e-38  128.8   0.1   1   1   6.8e-42   9.3e-38  128.6   0.0     1   116    41   157    41   158 0.98 Protein of unknown function (DUF1722)
PsiB                 PF06290.6    143 seq261_BIOID59467    -            144     2e-72  241.1   0.0   1   1   1.7e-76   2.3e-72  240.9   0.0     1   143     1   143     1   143 0.99 Plasmid SOS inhibition protein (PsiB)
Radical_SAM          PF04055.16   166 seq263_BIOID59467    -            255   2.2e-32  112.4   0.1   1   1   6.3e-36   2.8e-32  112.0   0.1     1   158    33   187    33   193 0.96 Radical SAM superfamily
Fer4_12              PF13353.1    139 seq263_BIOID59467    -            255   1.4e-18   67.2   0.0   1   1   4.1e-22   1.9e-18   66.8   0.0     1   134    25   155    25   160 0.86 4Fe-4S single cluster domain
Fer4_14              PF13394.1    117 seq263_BIOID59467    -            255   1.1e-10   41.4   0.1   1   1   4.4e-14     2e-10   40.6   0.0     5    91    36   120    32   145 0.84 4Fe-4S single cluster domain
Glyco_trans_2_3      PF13632.1    192 seq264_BIOID59467    -            745   9.7e-47  159.0   7.5   1   1   2.3e-49     1e-45  155.7   5.2     2   191   165   382   164   451 0.94 Glycosyl transferase family group 2
Glyco_tranf_2_3      PF13641.1    230 seq264_BIOID59467    -            745   1.2e-42  146.1   0.1   1   1     6e-46   2.7e-42  145.0   0.1     2   228    70   331    69   333 0.91 Glycosyltransferase like family 2
T2SE_Nter            PF05157.10   109 seq264_BIOID59467    -            745   4.6e-18   65.1   4.5   1   1   1.5e-21   6.6e-18   64.6   0.0     3   108   524   628   522   629 0.97 Type II secretion system (T2SS), protein E, N-terminal domain
ABC_membrane_2       PF06472.10   282 seq265_BIOID59467    -            552   3.2e-48  164.1   9.8   1   1   9.2e-52   4.2e-48  163.7   6.8    11   281     6   292     2   293 0.95 ABC transporter transmembrane region 2
SbmA_BacA            PF05992.7    315 seq265_BIOID59467    -            552   1.3e-33  116.4  16.5   1   1   2.3e-36   1.1e-32  113.4  11.4     8   312    22   341    16   344 0.81 SbmA/BacA-like family
ABC_tran             PF00005.22   118 seq265_BIOID59467    -            552   1.2e-09   38.3   0.0   1   1     7e-13   3.2e-09   37.0   0.0    64   118   362   506   210   506 0.72 ABC transporter
Entericidin          PF08085.6     21 seq268_BIOID59467    -             48   1.2e-08   34.2   2.6   1   1   1.2e-12   1.7e-08   33.7   1.8     1    21    23    43    23    43 0.98 Entericidin EcnA/B family
DUF1305              PF06996.6    303 seq269_BIOID59467    -            359   6.7e-81  271.5   0.0   1   1   5.6e-85   7.7e-81  271.3   0.0     3   302    19   319    17   320 0.97 Protein of unknown function (DUF1305)
Terminase_GpA        PF05876.7    557 seq272_BIOID59467    -            700  1.5e-184  614.3   0.0   1   1  1.3e-188  1.8e-184  614.0   0.0     1   557    34   644    34   644 0.97 Phage terminase large subunit (GpA)
IstB_IS21            PF01695.12   178 seq274_BIOID59467    -            248   8.9e-20   70.7   0.1   1   1   2.7e-23   1.2e-19   70.2   0.0     4   160    55   216    52   226 0.83 IstB-like ATP binding protein
Bac_DnaA             PF00308.13   219 seq274_BIOID59467    -            248   4.3e-08   32.9   0.0   1   1   1.2e-11   5.3e-08   32.6   0.0     6   123    72   189    67   224 0.86 Bacterial dnaA  protein
ArsA_ATPase          PF02374.10   305 seq274_BIOID59467    -            248   8.4e-06   24.9   0.1   1   1   2.5e-09   1.2e-05   24.4   0.1     4    90   104   196   101   222 0.74 Anion-transporting ATPase
TraG_N               PF07916.6    466 seq276_BIOID59467    -            939    2e-124  415.4  14.2   1   1  1.5e-128    2e-124  415.4   9.8     1   465     3   450     3   451 0.98 TraG-like protein, N-terminal region
PsiA                 PF06952.6    238 seq278_BIOID59467    -            239  1.4e-112  374.4   7.4   1   1  1.2e-116  1.6e-112  374.2   5.1     1   237     1   236     1   237 1.00 PsiA protein
Metallophos          PF00149.23   201 seq279_BIOID59467    -            174     1e-11   44.5   0.2   1   1   8.8e-16   1.2e-11   44.3   0.1     1   107    27   152    27   172 0.90 Calcineurin-like phosphoesterase
FAD_binding_7        PF03441.9    277 seq281_BIOID59467    -            472  5.6e-107  356.9   0.9   1   1  1.1e-110  7.2e-107  356.5   0.6     3   276   205   468   203   469 0.96 FAD binding domain of DNA photolyase
DNA_photolyase       PF00875.13   165 seq281_BIOID59467    -            472     5e-46  156.3   0.4   1   1   1.8e-49   1.2e-45  155.0   0.1     2   159     5   168     4   174 0.93 DNA photolyase
Multi_Drug_Res       PF00893.14    93 seq282_BIOID59467    -            105   5.3e-33  113.2  10.3   1   1   4.9e-37   6.7e-33  112.9   7.2     1    93     1    93     1    93 0.99 Small Multidrug Resistance protein
MoCF_biosynth        PF00994.19   144 seq283_BIOID59467    -            195   9.5e-28   96.2   0.0   1   1   8.5e-32   1.2e-27   95.9   0.0     2   138     8   147     7   152 0.88 Probable molybdopterin binding domain
ICL                  PF00463.16   526 seq284_BIOID59467    -            439  3.2e-200  665.6   1.7   1   2  4.6e-118  3.2e-114  381.9   0.0     1   255    12   262    12   264 0.99 Isocitrate lyase family
ICL                  PF00463.16   526 seq284_BIOID59467    -            439  3.2e-200  665.6   1.7   2   2   1.5e-88     1e-84  284.5   1.0   353   526   262   439   260   439 0.98 Isocitrate lyase family
PEP_mutase           PF13714.1    238 seq284_BIOID59467    -            439   4.8e-19   68.4   0.0   1   1   2.3e-22   1.6e-18   66.7   0.0    26   198    86   320    74   352 0.86 Phosphoenolpyruvate phosphomutase
Methylase_S          PF01420.14   167 seq285_BIOID59467    -            415   1.7e-46  158.1   4.1   1   2   4.4e-18     6e-14   52.2   0.0     4   161    16   193    14   196 0.83 Type I restriction modification DNA specificity domain
Methylase_S          PF01420.14   167 seq285_BIOID59467    -            415   1.7e-46  158.1   4.1   2   2     1e-34   1.4e-30  106.3   1.1     1   166   214   391   214   392 0.93 Type I restriction modification DNA specificity domain
Methyltransf_11      PF08241.7     95 seq286_BIOID59467    -            256   1.3e-24   86.3   0.0   1   1   2.2e-27   2.3e-24   85.5   0.0     1    95    49   145    49   145 0.97 Methyltransferase domain
Methyltransf_31      PF13847.1    152 seq286_BIOID59467    -            256   9.2e-21   73.9   0.0   1   1   1.1e-23   1.2e-20   73.5   0.0     4   112    45   149    43   234 0.86 Methyltransferase domain
Methyltransf_23      PF13489.1    162 seq286_BIOID59467    -            256   2.4e-19   69.4   0.0   1   1   3.2e-22   3.4e-19   68.9   0.0     7   159    31   191    26   194 0.82 Methyltransferase domain
Ubie_methyltran      PF01209.13   233 seq286_BIOID59467    -            256   9.3e-18   64.0   0.0   1   1   1.2e-20   1.2e-17   63.6   0.0    39   158    36   152     2   162 0.83 ubiE/COQ5 methyltransferase family
Methyltransf_18      PF12847.2    112 seq286_BIOID59467    -            256   2.8e-16   59.9   0.1   1   1   5.4e-19   5.7e-16   58.9   0.0     2   109    45   145    44   148 0.90 Methyltransferase domain
Methyltransf_12      PF08242.7     99 seq286_BIOID59467    -            256   4.2e-14   52.7   0.0   1   1   6.7e-17     7e-14   51.9   0.0     1    98    49   142    49   143 0.93 Methyltransferase domain
Methyltransf_25      PF13649.1    101 seq286_BIOID59467    -            256   2.1e-13   50.3   0.3   1   1   3.9e-16   4.1e-13   49.4   0.1     1   101    48   141    48   141 0.92 Methyltransferase domain
Methyltransf_26      PF13659.1    117 seq286_BIOID59467    -            256   3.3e-11   43.1   0.8   1   1   6.8e-14   7.2e-11   42.0   0.2     3   113    47   145    45   147 0.92 Methyltransferase domain
MTS                  PF05175.9    170 seq286_BIOID59467    -            256   2.3e-09   36.7   0.1   1   1   4.3e-12   4.5e-09   35.8   0.0    25   144    38   150    32   175 0.79 Methyltransferase small domain
Methyltransf_8       PF05148.10   219 seq286_BIOID59467    -            256   5.3e-08   32.6   0.0   1   1   3.9e-10   4.1e-07   29.7   0.0    49   164    15   153     6   177 0.69 Hypothetical methyltransferase
Methyltransf_29      PF03141.11   506 seq286_BIOID59467    -            256   7.1e-08   31.1   0.1   1   1   8.5e-11     9e-08   30.7   0.0   115   218    42   146     8   170 0.78 Putative S-adenosyl-L-methionine-dependent methyltransferase
TehB                 PF03848.9    192 seq286_BIOID59467    -            256   9.1e-06   24.8   0.0   1   1   1.7e-08   1.8e-05   23.9   0.0    31   135    45   149    14   157 0.79 Tellurite resistance protein TehB
PrmA                 PF06325.8    295 seq286_BIOID59467    -            256   6.6e-05   22.0   0.0   1   1   8.6e-08     9e-05   21.6   0.0   161   262    44   150    29   188 0.74 Ribosomal protein L11 methyltransferase (PrmA)
Aldedh               PF00171.17   462 seq288_BIOID59467    -            482  1.1e-175  584.2   0.1   1   1  9.4e-180  1.3e-175  584.1   0.1     1   461    19   477    19   478 0.99 Aldehyde dehydrogenase family
ILVD_EDD             PF00920.16   521 seq289_BIOID59467    -            655  1.1e-142  476.0   0.8   1   1  9.4e-147  1.3e-142  475.7   0.6    13   485    85   582    81   637 0.89 Dehydratase family
DUF2543              PF10820.3     81 seq294_BIOID59467    -             81   9.2e-51  169.6   1.1   1   1   7.4e-55     1e-50  169.5   0.7     1    81     1    81     1    81 1.00 Protein of unknown function (DUF2543)
Lipase_GDSL_2        PF13472.1    179 seq296_BIOID59467    -            197   1.6e-28   99.9   0.0   1   1   2.9e-32     2e-28   99.6   0.0     1   175    20   177    20   180 0.89 GDSL-like Lipase/Acylhydrolase family
Lipase_GDSL          PF00657.17   234 seq296_BIOID59467    -            197   5.9e-22   78.5   0.0   1   1     1e-25     7e-22   78.2   0.0     2   233    20   184    19   185 0.90 GDSL-like Lipase/Acylhydrolase
Lip_A_acyltrans      PF03279.8    295 seq300_BIOID59467    -            306  4.3e-117  390.0   0.0   1   1  3.5e-121  4.8e-117  389.9   0.0     2   295     5   297     4   297 0.99 Bacterial lipid A biosynthesis acyltransferase
rve                  PF00665.21   120 seq301_BIOID59467    -            340     2e-20   73.0   0.0   1   1   2.2e-23   3.8e-20   72.0   0.0     3   118   118   242   117   244 0.96 Integrase core domain
HTH_38               PF13936.1     44 seq301_BIOID59467    -            340   1.8e-09   36.8   0.5   1   1   4.1e-12     7e-09   34.9   0.1     6    41     3    38     2    40 0.94 Helix-turn-helix domain
HTH_7                PF02796.10    45 seq301_BIOID59467    -            340   3.5e-09   36.2   0.3   1   1   5.4e-12   9.2e-09   34.9   0.2    13    44     9    40     5    41 0.93 Helix-turn-helix domain of resolvase
HTH_23               PF13384.1     50 seq301_BIOID59467    -            340   1.1e-06   27.9   0.0   1   1     2e-09   3.4e-06   26.3   0.0     9    40     9    40     2    43 0.89 Homeodomain-like domain
HTH_28               PF13518.1     52 seq301_BIOID59467    -            340     1e-05   25.2   0.1   1   1   1.5e-08   2.6e-05   23.9   0.1     7    34    12    39     8    40 0.89 Helix-turn-helix domain
Sigma70_r4_2         PF08281.7     54 seq301_BIOID59467    -            340   1.1e-05   24.6   0.0   1   1   1.5e-08   2.5e-05   23.5   0.0    25    48    16    39    12    40 0.94 Sigma-70, region 4
HTH_3                PF01381.17    55 seq301_BIOID59467    -            340   0.00013   21.6   0.1   1   1   1.4e-07   0.00024   20.7   0.1     7    37    15    45     8    48 0.91 Helix-turn-helix
Rep_3                PF01051.16   218 seq304_BIOID59467    -            404   3.6e-20   72.3   0.5   1   1   5.8e-24   7.9e-20   71.2   0.3     3   211    72   336    70   341 0.82 Initiator Replication protein
ABC_tran             PF00005.22   118 seq306_BIOID59467    -            308   2.2e-21   76.3   0.0   1   1   6.2e-25   4.2e-21   75.3   0.0     1   118    45   165    45   165 0.86 ABC transporter
AAA_21               PF13304.1    303 seq306_BIOID59467    -            308   2.4e-15   57.1   0.3   1   1     5e-17   3.4e-13   50.0   0.2     2   298    34   195    33   198 0.69 AAA domain
5_nucleotid_C        PF02872.13   156 seq308_BIOID59467    -            468   9.5e-28   97.0   0.2   1   1   3.4e-31   2.3e-27   95.7   0.1     1   149   176   371   176   376 0.81 5'-nucleotidase, C-terminal domain
Metallophos          PF00149.23   201 seq308_BIOID59467    -            468   2.8e-05   23.5   0.0   1   1   8.5e-09   5.8e-05   22.4   0.0   117   199     6    80     2    82 0.92 Calcineurin-like phosphoesterase
BATS                 PF06968.8     92 seq309_BIOID59467    -            346   1.7e-29  101.3   0.0   1   1   5.5e-33   3.7e-29  100.2   0.0     1    92   220   312   220   312 0.99 Biotin and Thiamin Synthesis associated domain
Radical_SAM          PF04055.16   166 seq309_BIOID59467    -            346   3.9e-19   69.3   0.0   1   1   4.6e-22   3.2e-18   66.3   0.0     4   160    50   203    47   209 0.92 Radical SAM superfamily
DUF1627              PF07789.7    155 seq310_BIOID59467    -            256   1.2e-90  300.8   0.5   1   1   1.3e-94   1.8e-90  300.2   0.3     1   155    91   245    91   245 1.00 Protein of unknown function (DUF1627)
GTP_EFTU             PF00009.22   188 seq313_BIOID59467    -            394   1.1e-60  204.1   0.0   1   1   3.4e-64   1.6e-60  203.7   0.0     1   187    10   201    10   202 0.93 Elongation factor Tu GTP binding domain
GTP_EFTU_D3          PF03143.12    97 seq313_BIOID59467    -            394   2.4e-34  117.3   0.1   1   1   1.4e-37   6.6e-34  115.9   0.0     1    96   298   392   298   393 0.98 Elongation factor Tu C-terminal domain
GTP_EFTU_D2          PF03144.20    74 seq313_BIOID59467    -            394     3e-18   65.5   6.3   1   1   1.2e-21   5.5e-18   64.7   3.9     1    74   225   294   225   294 0.96 Elongation factor Tu domain 2
Fe-ADH               PF00465.14   366 seq314_BIOID59467    -            383  3.5e-121  404.1   9.5   1   1  5.8e-125    4e-121  403.9   6.6     2   366    10   375     9   375 0.97 Iron-containing alcohol dehydrogenase
Fe-ADH_2             PF13685.1    250 seq314_BIOID59467    -            383     2e-19   69.7   5.2   1   1   1.2e-20   8.4e-17   61.1   3.6     2   246    14   278    13   280 0.91 Iron-containing alcohol dehydrogenase
ECH                  PF00378.15   245 seq315_BIOID59467    -            771   3.8e-77  258.6   0.0   1   1   1.9e-80   8.8e-77  257.4   0.0     3   244    54   308    52   309 0.99 Enoyl-CoA hydratase/isomerase family
3HCDH_N              PF02737.13   180 seq315_BIOID59467    -            771   1.1e-60  204.3   0.2   1   1   6.4e-64   2.9e-60  202.8   0.1     2   180   358   536   357   536 0.99 3-hydroxyacyl-CoA dehydrogenase, NAD binding domain
3HCDH                PF00725.17    97 seq315_BIOID59467    -            771   1.6e-35  121.2   2.4   1   2   8.1e-30   3.7e-26   91.2   0.1     1    97   538   634   538   634 0.97 3-hydroxyacyl-CoA dehydrogenase, C-terminal domain
3HCDH                PF00725.17    97 seq315_BIOID59467    -            771   1.6e-35  121.2   2.4   2   2   1.2e-09   5.4e-06   26.6   0.0     4    62   670   732   669   753 0.86 3-hydroxyacyl-CoA dehydrogenase, C-terminal domain
Mannitol_dh_C        PF08125.8    245 seq317_BIOID59467    -            486   6.5e-98  326.6   0.0   1   1  2.4e-101   1.6e-97  325.3   0.0     1   244   213   459   213   460 0.98 Mannitol dehydrogenase C-terminal domain
Mannitol_dh          PF01232.18   151 seq317_BIOID59467    -            486   7.7e-52  175.1   0.0   1   1   1.9e-55   1.3e-51  174.4   0.0     2   151    23   185    22   185 0.99 Mannitol dehydrogenase Rossmann domain
SBP_bac_5            PF00496.17   374 seq318_BIOID59467    -            547   1.5e-82  277.2   0.2   1   1   1.3e-86   1.8e-82  277.0   0.2     3   371    80   456    78   459 0.94 Bacterial extracellular solute-binding proteins, family 5 Middle
T6SS-SciN            PF12790.2    142 seq319_BIOID59467    -            178   8.4e-36  122.5   0.0   1   1     7e-40   9.6e-36  122.4   0.0     2   140    19   168    18   170 0.97 Type VI secretion lipoprotein
adh_short            PF00106.20   167 seq321_BIOID59467    -            269   5.9e-26   91.2   0.0   1   1   2.9e-29     8e-26   90.8   0.0     1   166    16   177    16   178 0.90 short chain dehydrogenase
adh_short_C2         PF13561.1    243 seq321_BIOID59467    -            269   4.2e-12   46.2   0.0   1   1   2.1e-15   5.6e-12   45.8   0.0     6   193    25   202    22   211 0.90 Enoyl-(Acyl carrier protein) reductase
KR                   PF08659.5    181 seq321_BIOID59467    -            269   4.6e-12   45.8   0.0   1   1   2.9e-15   8.1e-12   45.0   0.0     3   165    18   175    17   194 0.80 KR domain
NAD_binding_10       PF13460.1    183 seq321_BIOID59467    -            269   1.3e-09   38.2   0.0   1   1   6.9e-13   1.9e-09   37.6   0.0     1   146    18   192    18   214 0.81 NADH(P)-binding
HTH_28               PF13518.1     52 seq322_BIOID59467    -            173   5.9e-23   80.3   0.3   1   2   2.2e-13   5.9e-10   38.8   0.0     1    49    10    59    10    61 0.93 Helix-turn-helix domain
HTH_28               PF13518.1     52 seq322_BIOID59467    -            173   5.9e-23   80.3   0.3   2   2   1.3e-13   3.7e-10   39.4   0.1     2    47    68   115    67   121 0.93 Helix-turn-helix domain
HTH_23               PF13384.1     50 seq322_BIOID59467    -            173   4.8e-11   41.8   0.6   1   1   1.4e-09   3.9e-06   26.2   0.0     5    49     9    54     6    55 0.88 Homeodomain-like domain
Acetyltransf_3       PF13302.1    142 seq326_BIOID59467    -            194   8.5e-20   71.3   0.1   1   1     3e-23     1e-19   71.1   0.0     1   142    17   162    17   162 0.87 Acetyltransferase (GNAT) domain
Acetyltransf_4       PF13420.1    155 seq326_BIOID59467    -            194   6.1e-14   52.1   0.2   1   1   2.4e-17   8.2e-14   51.7   0.1     2   154    21   181    20   182 0.78 Acetyltransferase (GNAT) domain
Acetyltransf_1       PF00583.19    83 seq326_BIOID59467    -            194   1.9e-08   34.0   0.1   1   1   8.7e-12     3e-08   33.4   0.0     2    83    83   162    82   162 0.96 Acetyltransferase (GNAT) family
Acetyltransf_8       PF13523.1    152 seq326_BIOID59467    -            194   1.5e-06   28.1   0.1   1   1   5.7e-10   1.9e-06   27.6   0.1    61   141    76   166    20   170 0.80 Acetyltransferase (GNAT) domain
Methyltransf_10      PF05971.7    299 seq327_BIOID59467    -            335  4.8e-154  511.7   0.0   1   1  8.2e-158  5.6e-154  511.4   0.0     2   299    30   323    29   323 0.99 Protein of unknown function (DUF890)
MTS                  PF05175.9    170 seq327_BIOID59467    -            335   3.9e-05   22.9   0.0   1   1   1.2e-08   8.3e-05   21.9   0.0    30   115   128   222   114   232 0.77 Methyltransferase small domain
LysR_substrate       PF03466.15   209 seq329_BIOID59467    -            302   1.2e-33  115.8   0.0   1   1   2.4e-37   1.7e-33  115.4   0.0     4   206    91   290    88   292 0.96 LysR substrate binding domain
HTH_1                PF00126.22    60 seq329_BIOID59467    -            302   1.2e-19   69.6   0.6   1   1     4e-23   2.7e-19   68.5   0.4     3    59     7    63     5    64 0.96 Bacterial regulatory helix-turn-helix protein, lysR family
DUF1768              PF08719.6    157 seq330_BIOID59467    -            149   3.8e-46  156.5   0.1   1   1   3.1e-50   4.3e-46  156.4   0.1     1   155     6   145     6   147 0.97 Domain of unknown function (DUF1768)
Pep_deformylase      PF01327.16   157 seq332_BIOID59467    -            169   6.4e-53  178.2   0.1   1   1   5.6e-57   7.6e-53  177.9   0.1     2   156     4   152     3   153 0.94 Polypeptide deformylase
KdpC                 PF02669.10   188 seq334_BIOID59467    -            194    2e-100  334.0   0.2   1   1  1.6e-104  2.2e-100  333.9   0.2     1   188     5   192     5   192 0.99 K+-transporting ATPase, c chain
HOK_GEF              PF01848.11    43 seq337_BIOID59467    -             63   2.1e-16   58.8   3.0   1   1   2.1e-20   2.8e-16   58.4   2.1     1    42    22    63    22    63 0.98 Hok/gef family
PTS_EIIA_2           PF00359.17   142 seq338_BIOID59467    -            637   6.7e-33  113.2   0.0   1   1   2.5e-36   1.1e-32  112.5   0.0     5   140   498   634   495   636 0.95 Phosphoenolpyruvate-dependent sugar phosphotransferase system, EIIA 2
PTS_EIIC             PF02378.13   321 seq338_BIOID59467    -            637   2.5e-19   69.1  33.4   1   1   5.5e-23   2.5e-19   69.1  23.2     1   321    17   277    17   277 0.92 Phosphotransferase system, EIIC
PTS_IIB              PF02302.12    90 seq338_BIOID59467    -            637   1.9e-09   37.7   0.3   1   1   1.1e-12   4.9e-09   36.3   0.0     1    79   379   453   379   458 0.87 PTS system, Lactose/Cellobiose specific IIB subunit
Lyase_1              PF00206.15   312 seq340_BIOID59467    -            478  9.7e-118  392.7   0.0   1   1  1.7e-121  1.2e-117  392.5   0.0     1   312    13   345    13   345 0.99 Lyase
FumaraseC_C          PF10415.4     55 seq340_BIOID59467    -            478   4.4e-21   74.5   0.0   1   1   1.7e-24   1.2e-20   73.2   0.0     1    55   411   465   411   465 0.99 Fumarase C C-terminus
Plug                 PF07715.10   108 seq341_BIOID59467    -            790   5.2e-09   36.2   2.8   1   1   6.5e-13   8.9e-09   35.5   0.9    12   106    49   165    39   167 0.89 TonB-dependent Receptor Plug Domain
GPW_gp25             PF04965.9     99 seq342_BIOID59467    -            142   1.7e-16   59.4   0.0   1   1   1.8e-20   2.5e-16   58.9   0.0     2    91    25   114    24   118 0.94 Gene 25-like lysozyme
rve                  PF00665.21   120 seq343_BIOID59467    -            283   3.1e-28   98.1   0.0   1   1   1.8e-31   4.8e-28   97.5   0.0     2   120   118   234   117   234 0.97 Integrase core domain
rve_2                PF13333.1     52 seq343_BIOID59467    -            283   2.5e-21   75.3   1.1   1   1   2.3e-24   6.2e-21   74.1   0.8     1    51   224   278   224   279 0.96 Integrase core domain
rve_3                PF13683.1     67 seq343_BIOID59467    -            283   5.6e-16   57.7   0.0   1   1   7.2e-19     2e-15   55.9   0.0     1    67   205   271   205   271 0.98 Integrase core domain
HTH_21               PF13276.1     60 seq343_BIOID59467    -            283   5.9e-15   54.9   4.2   1   1   2.1e-18   5.9e-15   54.9   2.9     6    60    43    96    38    97 0.90 HTH-like domain
DDE_Tnp_IS240        PF13610.1    140 seq343_BIOID59467    -            283   7.5e-10   38.8   0.0   1   1   4.9e-13   1.3e-09   37.9   0.0     2   137   123   261   122   264 0.92 DDE domain
IstB_IS21            PF01695.12   178 seq346_BIOID59467    -            259   6.1e-71  237.3   0.1   1   1   3.9e-74   1.3e-70  236.3   0.0     1   178    56   235    56   235 0.98 IstB-like ATP binding protein
Bac_DnaA             PF00308.13   219 seq346_BIOID59467    -            259   1.4e-07   31.2   0.0   1   1   6.2e-11   2.1e-07   30.6   0.0    37   136   105   202    75   207 0.85 Bacterial dnaA  protein
AAA                  PF00004.24   132 seq346_BIOID59467    -            259   2.5e-05   24.3   0.0   1   1   1.3e-08   4.3e-05   23.6   0.0     1    74   105   180   105   214 0.77 ATPase family associated with various cellular activities (AAA)
PhoH                 PF02562.11   205 seq346_BIOID59467    -            259   1.4e-05   24.3   0.1   1   1   1.6e-08   5.5e-05   22.3   0.0    11    48    94   131    83   142 0.80 PhoH-like protein
MFS_1                PF07690.11   354 seq348_BIOID59467    -            408   5.5e-53  179.8  43.4   1   2   2.9e-36     1e-32  113.2  19.4     2   248    20   256    19   263 0.81 Major Facilitator Superfamily
MFS_1                PF07690.11   354 seq348_BIOID59467    -            408   5.5e-53  179.8  43.4   2   2   3.8e-24   1.3e-20   73.3  10.1     1   168   224   393   224   407 0.89 Major Facilitator Superfamily
Sugar_tr             PF00083.19   451 seq348_BIOID59467    -            408   8.8e-15   54.0  29.4   1   2   1.1e-12   3.8e-09   35.5  11.1    10   191    24   192    14   195 0.82 Sugar (and other) transporter
Sugar_tr             PF00083.19   451 seq348_BIOID59467    -            408   8.8e-15   54.0  29.4   2   2   2.5e-08   8.4e-05   21.2   4.2    46   185   258   391   222   397 0.87 Sugar (and other) transporter
MFS_2                PF13347.1    427 seq348_BIOID59467    -            408   1.1e-12   46.9  24.8   1   1   4.8e-14   1.6e-10   39.8   3.3   148   315   146   312   137   340 0.80 MFS/sugar transport protein
MFS_1_like           PF12832.2     77 seq348_BIOID59467    -            408   1.1e-05   25.0   7.2   1   1   3.2e-08   0.00011   21.8   0.2    12    72    26    91    18    95 0.81 MFS_1 like family
ABC2_membrane        PF01061.19   209 seq349_BIOID59467    -            256   5.5e-36  123.5  24.8   1   1     4e-40   5.5e-36  123.5  17.2     3   209     9   219     7   219 0.93 ABC-2 type transporter
ETF                  PF01012.16   164 seq350_BIOID59467    -            277   6.1e-33  113.7   3.0   1   1   6.5e-37   8.8e-33  113.2   2.1     9   164    51   208    45   208 0.91 Electron transfer flavoprotein domain
DUF977               PF06163.6    127 seq351_BIOID59467    -            141   2.9e-63  211.1   0.4   1   1   2.4e-67   3.3e-63  211.0   0.3     1   126     1   135     1   136 0.99 Bacterial protein of unknown function (DUF977)
EcoR124_C            PF12008.3    270 seq352_BIOID59467    -           1038   1.3e-87  293.2  21.5   1   1   3.9e-91   1.3e-87  293.2  14.9     1   270   727  1031   727  1031 0.98 Type I restriction and modification enzyme - subunit R C terminal
HSDR_N               PF04313.9    194 seq352_BIOID59467    -           1038   1.1e-52  178.4   6.7   1   1   3.3e-56   1.1e-52  178.4   4.7     1   193    30   219    30   220 0.95 Type I restriction enzyme R protein N terminus (HSDR_N)
ResIII               PF04851.10   184 seq352_BIOID59467    -           1038   4.1e-35  121.1   1.4   1   1   6.1e-38   2.1e-34  118.8   0.1     3   183   271   439   269   440 0.90 Type III restriction enzyme, res subunit
DEAD                 PF00270.24   173 seq352_BIOID59467    -           1038   2.6e-08   33.3   0.0   1   1   2.6e-11     9e-08   31.6   0.0    22   146   308   424   296   441 0.77 DEAD/DEAH box helicase
Aminotran_3          PF00202.16   339 seq355_BIOID59467    -            426  8.2e-121  402.8   0.1   1   1  7.1e-125  9.8e-121  402.6   0.1     2   338    27   360    26   361 0.98 Aminotransferase class-III
Aminotran_1_2        PF00155.16   363 seq356_BIOID59467    -            384   1.1e-68  231.6   0.0   1   1   2.8e-72   1.3e-68  231.5   0.0     2   363    40   380    39   380 0.96 Aminotransferase class I and II
Beta_elim_lyase      PF01212.16   290 seq356_BIOID59467    -            384     7e-07   28.5   0.0   1   1   5.8e-10   2.6e-06   26.6   0.0    27    87    82   142    67   206 0.81 Beta-eliminating lyase
Cys_Met_Meta_PP      PF01053.15   386 seq356_BIOID59467    -            384   9.1e-05   20.7   0.0   1   1     3e-08   0.00014   20.2   0.0    57   185    86   212    82   215 0.86 Cys/Met metabolism PLP-dependent enzyme
DUF480               PF04337.7    148 seq357_BIOID59467    -            215   8.6e-65  217.0   0.5   1   1   1.1e-68   1.5e-64  216.2   0.3     1   148     5   158     5   158 0.99 Protein of unknown function, DUF480
Formyl_trans_N       PF00551.14   181 seq358_BIOID59467    -            315   3.3e-55  186.3   0.0   1   1     7e-59   4.8e-55  185.8   0.0     2   180     6   183     5   184 0.98 Formyl transferase
Formyl_trans_C       PF02911.13   100 seq358_BIOID59467    -            315   1.1e-33  115.1   0.1   1   1   2.5e-37   1.7e-33  114.5   0.0     1    99   207   304   207   305 0.98 Formyl transferase, C-terminal domain
Thioredoxin          PF00085.15   104 seq360_BIOID59467    -            296   7.3e-19   67.2   0.0   1   1     2e-22   1.4e-18   66.3   0.0     3   103    19   120    17   121 0.94 Thioredoxin
YfiO                 PF13525.1    203 seq363_BIOID59467    -            245   1.1e-84  282.8   5.8   1   1   2.8e-88   1.3e-84  282.6   4.0     1   202    28   236    28   238 0.97 Outer membrane lipoprotein
TPR_18               PF13512.1    142 seq363_BIOID59467    -            245   5.1e-65  217.7   7.3   1   1     3e-68   1.4e-64  216.3   1.2     2   142    24   167    23   167 0.98 Tetratricopeptide repeat
RepB-RCR_reg         PF10723.4     85 seq364_BIOID59467    -             84   1.1e-35  121.0   1.2   1   1   9.1e-40   1.3e-35  120.9   0.8     1    83     1    83     1    84 0.99 Replication regulatory protein RepB
AceK                 PF06315.6    562 seq365_BIOID59467    -            578    7e-240  796.9   0.0   1   1  5.8e-244  7.9e-240  796.7   0.0     1   562     9   568     9   568 0.99 Isocitrate dehydrogenase kinase/phosphatase (AceK)
KdpD                 PF02702.12   211 seq367_BIOID59467    -            894   3.7e-99  330.0   0.0   1   1  2.4e-102   5.5e-99  329.4   0.0     2   211    21   230    20   230 0.99 Osmosensitive K+ channel His kinase sensor domain
HATPase_c            PF02518.21   111 seq367_BIOID59467    -            894   1.5e-24   85.7   0.0   1   1   1.5e-27   3.3e-24   84.6   0.0     6   110   778   881   774   882 0.97 Histidine kinase-, DNA gyrase B-, and HSP90-like ATPase
DUF4118              PF13493.1    105 seq367_BIOID59467    -            894   6.4e-15   55.1  14.3   1   1   4.8e-18   1.1e-14   54.3   9.9     5   103   407   499   402   501 0.84 Domain of unknown function (DUF4118)
HisKA                PF00512.20    68 seq367_BIOID59467    -            894   2.6e-11   43.2   1.8   1   1   1.1e-14   2.6e-11   43.2   1.2     2    68   664   730   663   730 0.88 His Kinase A (phospho-acceptor) domain
GAF_3                PF13492.1    129 seq367_BIOID59467    -            894   1.2e-09   38.2   0.0   1   1   1.5e-12   3.4e-09   36.7   0.0     2   129   528   644   527   644 0.85 GAF domain
Usp                  PF00582.21   140 seq367_BIOID59467    -            894   6.6e-05   23.0   1.6   1   1   6.9e-08   0.00016   21.7   0.4     3   133   251   365   249   373 0.85 Universal stress protein family
DUF3702              PF12486.3    148 seq368_BIOID59467    -            458   2.8e-48  163.2  13.1   1   1     4e-52   2.8e-48  163.2   9.0     2   146   306   449   305   451 0.98 ImpA domain protein
ImpA-rel_N           PF06812.7     62 seq368_BIOID59467    -            458   1.8e-15   56.2   0.6   1   1   2.7e-19   1.8e-15   56.2   0.4     1    60    42   100    42   102 0.98 ImpA-related N-terminal
NfrA_C               PF13283.1    176 seq370_BIOID59467    -            990   2.8e-47  160.2   3.8   1   1     1e-50   2.8e-47  160.2   2.7     2   170   807   977   806   982 0.98 Bacteriophage N adsorption protein A C-term
TPR_16               PF13432.1     65 seq370_BIOID59467    -            990   1.4e-09   38.2   8.5   1   1   7.2e-10     2e-06   28.2   0.6     2    65   617   680   616   680 0.97 Tetratricopeptide repeat
TPR_14               PF13428.1     44 seq370_BIOID59467    -            990   1.5e-08   34.3  13.9   1   1   3.6e-08   9.7e-05   22.5   0.3     3    43   648   688   646   689 0.94 Tetratricopeptide repeat
TPR_15               PF13429.1    280 seq370_BIOID59467    -            990     4e-08   32.5   3.8   1   1   1.5e-11     4e-08   32.5   2.7   103   238   566   704   555   715 0.84 Tetratricopeptide repeat
Aldedh               PF00171.17   462 seq372_BIOID59467    -            558  7.4e-163  542.0   0.0   1   1  6.2e-167  8.4e-163  541.8   0.0     1   460    79   544    79   546 0.96 Aldehyde dehydrogenase family
DUF208               PF02677.9    176 seq377_BIOID59467    -            228   1.1e-73  246.6   0.6   1   1   9.3e-78   1.3e-73  246.4   0.4     1   175    27   202    27   203 0.99 Uncharacterized BCR, COG1636
Phage_portal_2       PF05136.8    355 seq379_BIOID59467    -            526  2.5e-102  341.9   0.6   1   1  2.3e-106  3.1e-102  341.6   0.4     3   355    57   397    55   397 0.98 Phage portal protein, lambda family
SecE                 PF00584.15    57 seq381_BIOID59467    -            127   2.4e-21   74.9   1.0   1   1   1.8e-25   2.4e-21   74.9   0.7     2    56    68   122    67   123 0.97 SecE/Sec61-gamma subunits of protein translocation complex
GntP_permease        PF02447.11   441 seq383_BIOID59467    -            449  3.5e-183  608.9  44.3   1   1  2.9e-187    4e-183  608.8  30.7     1   441     1   448     1   448 0.99 GntP family permease
IncFII_repA          PF02387.10   281 seq385_BIOID59467    -            289   6.6e-96  320.6   0.1   1   1  6.4e-100   8.8e-96  320.2   0.0     3   271     9   269     3   276 0.98 IncFII RepA protein family
GFO_IDH_MocA         PF01408.17   120 seq386_BIOID59467    -            307   2.4e-25   89.2   0.0   1   1   5.6e-29   3.8e-25   88.6   0.0     1   120     4   121     4   121 0.98 Oxidoreductase family, NAD-binding Rossmann fold
GFO_IDH_MocA_C       PF02894.12   115 seq386_BIOID59467    -            307   2.9e-07   30.1   0.1   1   1   9.2e-11   6.3e-07   29.0   0.0    19   114   141   226   132   227 0.92 Oxidoreductase family, C-terminal alpha/beta domain
DEDD_Tnp_IS110       PF01548.12   144 seq387_BIOID59467    -            113   5.7e-23   81.0   0.6   1   1     5e-27   6.9e-23   80.7   0.4    49   144     6   107     3   107 0.91 Transposase
ETF_alpha            PF00766.14    86 seq388_BIOID59467    -            313   6.6e-32  108.8   0.1   1   1   2.2e-35   1.5e-31  107.7   0.1     2    86   190   275   189   275 0.97 Electron transfer flavoprotein FAD-binding domain
ETF                  PF01012.16   164 seq388_BIOID59467    -            313   3.6e-19   68.9   0.5   1   1   9.4e-23   6.4e-19   68.1   0.1    19   163    19   153     6   154 0.91 Electron transfer flavoprotein domain
Glyco_transf_9       PF01075.12   247 seq389_BIOID59467    -            350   1.7e-07   30.6   0.0   1   1   2.4e-11   3.3e-07   29.6   0.0   106   220   207   318   166   342 0.75 Glycosyltransferase family 9 (heptosyltransferase)
EIIA-man             PF03610.11   116 seq390_BIOID59467    -            146     2e-28   98.6   0.0   1   1   1.7e-32   2.3e-28   98.4   0.0     1   115     3   116     3   117 0.98 PTS system fructose IIA component
BPD_transp_1         PF00528.17   185 seq397_BIOID59467    -            321   2.9e-44  150.6  12.2   1   1   2.1e-48   2.9e-44  150.6   8.4     1   181    92   311    92   315 0.99 Binding-protein-dependent transport system inner membrane component
NusG                 PF02357.14    92 seq400_BIOID59467    -            181   5.3e-25   87.3   0.0   1   1   1.1e-28   7.7e-25   86.8   0.0     1    92     7   106     7   106 0.93 Transcription termination factor nusG
KOW                  PF00467.24    32 seq400_BIOID59467    -            181   1.3e-08   33.9   0.1   1   1   9.1e-12   6.2e-08   31.7   0.0     1    28   130   161   130   165 0.86 KOW motif
NmrA                 PF05368.8    233 seq401_BIOID59467    -            286   5.5e-25   87.8   0.5   1   1   3.7e-28   7.2e-25   87.4   0.3     1   232     2   220     2   221 0.89 NmrA-like family
NAD_binding_10       PF13460.1    183 seq401_BIOID59467    -            286   5.4e-19   68.7   4.0   1   1   4.5e-22   8.8e-19   68.0   2.8     1   181     2   182     2   184 0.90 NADH(P)-binding
TrkA_N               PF02254.13   116 seq401_BIOID59467    -            286   6.4e-06   26.0   0.1   1   1   8.1e-09   1.6e-05   24.7   0.1     1    58     2    62     2    78 0.88 TrkA-N domain
3Beta_HSD            PF01073.14   280 seq401_BIOID59467    -            286   3.1e-06   25.9   0.1   1   1     4e-09   7.7e-06   24.6   0.0     2   118     4   106     3   129 0.82 3-beta hydroxysteroid dehydrogenase/isomerase family
NAD_binding_4        PF07993.7    249 seq401_BIOID59467    -            286   3.6e-06   25.9   0.0   1   1   3.5e-09   6.8e-06   25.0   0.0     1    41     4    44     4    98 0.85 Male sterility protein
adh_short            PF00106.20   167 seq401_BIOID59467    -            286   5.9e-05   22.9   0.7   1   1     3e-08   5.9e-05   22.9   0.5     4    75     3    67     1    71 0.83 short chain dehydrogenase
DUF770               PF05591.7    158 seq402_BIOID59467    -            166   3.6e-55  185.7   0.1   1   1     3e-59   4.1e-55  185.5   0.1     2   156     7   161     6   163 0.97 Protein of unknown function (DUF770)
Nol1_Nop2_Fmu        PF01189.12   283 seq407_BIOID59467    -            429  1.3e-104  349.4   0.0   1   1  8.4e-108  1.6e-104  349.1   0.0     1   282   164   426   164   427 0.99 NOL1/NOP2/sun family
NusB                 PF01029.13   134 seq407_BIOID59467    -            429   6.1e-26   90.8   0.0   1   1   5.1e-29   9.9e-26   90.1   0.0     1   134     5   127     5   127 0.97 NusB family
Methyltransf_26      PF13659.1    117 seq407_BIOID59467    -            429   3.7e-11   42.9   0.0   1   1   3.7e-14   7.3e-11   42.0   0.0     2   116   248   375   247   376 0.90 Methyltransferase domain
Methyltransf_18      PF12847.2    112 seq407_BIOID59467    -            429   2.3e-10   40.8   0.0   1   1   2.2e-13   4.2e-10   40.0   0.0     2   112   247   375   246   375 0.84 Methyltransferase domain
Methyltransf_31      PF13847.1    152 seq407_BIOID59467    -            429   1.9e-09   37.1   0.0   1   1   1.8e-12   3.5e-09   36.3   0.0     2   113   245   380   244   416 0.82 Methyltransferase domain
MTS                  PF05175.9    170 seq407_BIOID59467    -            429   1.1e-06   28.0   0.0   1   1   1.1e-09   2.1e-06   27.1   0.0    24   151   239   385   229   397 0.86 Methyltransferase small domain
FtsJ                 PF01728.14   181 seq407_BIOID59467    -            429   8.9e-05   22.4   0.0   1   1   9.1e-08   0.00018   21.4   0.0    19    99   242   323   233   400 0.60 FtsJ-like methyltransferase
Transposase_20       PF02371.11    87 seq409_BIOID59467    -            140   2.9e-22   78.4   0.7   1   1     3e-26   4.1e-22   77.9   0.3     1    86    13    96    13    97 0.96 Transposase IS116/IS110/IS902 family
Ribosomal_S30AE      PF02482.14    94 seq410_BIOID59467    -            113   3.8e-29  100.7   0.1   1   1   3.5e-33   4.8e-29  100.4   0.1     2    92     3    93     2    95 0.97 Sigma 54 modulation protein / S30EA ribosomal protein
MsyB                 PF13984.1    122 seq413_BIOID59467    -            124   6.7e-67  223.0  12.7   1   1   5.5e-71   7.5e-67  222.8   8.8     1   122     3   124     3   124 0.99 MsyB protein
Methyltransf_11      PF08241.7     95 seq414_BIOID59467    -            251   2.5e-24   85.4   0.0   1   1   3.2e-27   4.4e-24   84.6   0.0     1    95    47   138    47   138 0.98 Methyltransferase domain
Methyltransf_23      PF13489.1    162 seq414_BIOID59467    -            251   1.8e-15   56.9   0.1   1   1   1.9e-18   2.6e-15   56.3   0.0     4   151    25   174    17   181 0.78 Methyltransferase domain
Methyltransf_31      PF13847.1    152 seq414_BIOID59467    -            251   9.2e-15   54.4   0.0   1   1   8.7e-18   1.2e-14   54.0   0.0     5   118    44   147    40   196 0.84 Methyltransferase domain
Methyltransf_12      PF08242.7     99 seq414_BIOID59467    -            251   2.3e-11   43.9   0.0   1   1   3.3e-14   4.6e-11   42.9   0.0     1    98    47   135    47   136 0.86 Methyltransferase domain
Methyltransf_18      PF12847.2    112 seq414_BIOID59467    -            251     1e-09   38.8   0.0   1   1   1.4e-12   1.9e-09   37.9   0.0     4   110    45   139    42   141 0.79 Methyltransferase domain
Methyltransf_25      PF13649.1    101 seq414_BIOID59467    -            251   3.4e-09   36.8   0.0   1   1     8e-12   1.1e-08   35.2   0.0     1   101    46   134    46   134 0.87 Methyltransferase domain
Ubie_methyltran      PF01209.13   233 seq414_BIOID59467    -            251   2.4e-09   36.5   0.0   1   1   2.4e-12   3.2e-09   36.1   0.0    44   168    39   155     9   169 0.85 ubiE/COQ5 methyltransferase family
Methyltransf_8       PF05148.10   219 seq414_BIOID59467    -            251   3.8e-06   26.5   0.0   1   1   4.1e-09   5.6e-06   26.0   0.0    58   156    29   138    16   158 0.77 Hypothetical methyltransferase
MTS                  PF05175.9    170 seq414_BIOID59467    -            251   6.4e-05   22.2   0.0   1   1   7.2e-08   9.9e-05   21.6   0.0    19    74    30    83    22   108 0.83 Methyltransferase small domain
TraS                 PF10624.4    164 seq416_BIOID59467    -            165   8.1e-90  298.5   0.4   1   1   6.7e-94   9.1e-90  298.3   0.3     1   164     3   164     3   164 0.99 Plasmid conjugative transfer entry exclusion protein TraS
Polysacc_deac_1      PF01522.16   124 seq417_BIOID59467    -            409   2.6e-20   72.1   0.0   1   1     3e-24   4.1e-20   71.5   0.0     3   122   228   366   226   368 0.93 Polysaccharide deacetylase
DcuA_DcuB            PF03605.9    364 seq419_BIOID59467    -            433  3.1e-155  516.3  24.6   1   1  8.3e-159  3.8e-155  516.1  17.0     1   364     5   365     5   365 0.99 Anaerobic c4-dicarboxylate membrane transporter
Na_H_antiporter      PF03553.9    303 seq419_BIOID59467    -            433     4e-08   32.5  12.6   1   1   8.7e-12     4e-08   32.5   8.7   162   301    48   187    43   189 0.92 Na+/H+ antiporter family
CitMHS               PF03600.11   349 seq419_BIOID59467    -            433   4.4e-08   31.9  13.8   1   1   9.7e-12   4.4e-08   31.9   9.5    48   217    44   279     1   350 0.74 Citrate transporter
HOK_GEF              PF01848.11    43 seq421_BIOID59467    -             70   8.9e-19   66.4   4.7   1   1   7.8e-23   1.1e-18   66.1   3.3     1    43    24    66    24    66 0.99 Hok/gef family
AIG2                 PF06094.7    102 seq422_BIOID59467    -            113   1.1e-18   67.4   0.1   1   1   9.9e-23   1.3e-18   67.1   0.1     1   102     3    94     3    94 0.95 AIG2-like family
HSP70                PF00012.15   602 seq423_BIOID59467    -            638  5.7e-270  896.3  15.8   1   1  4.9e-274  6.7e-270  896.0  10.9     1   600     4   602     4   604 0.99 Hsp70 protein
AAA_12               PF13087.1    199 seq425_BIOID59467    -            397   2.1e-22   79.3   0.0   1   1   3.6e-25   1.6e-21   76.4   0.0    19   198    21   195     3   196 0.85 AAA domain
PLDc_2               PF13091.1    126 seq425_BIOID59467    -            397   3.8e-12   45.9   0.2   1   1   1.3e-15     6e-12   45.2   0.1     1   120   252   387   252   393 0.81 PLD-like domain
PLDc                 PF00614.17    28 seq425_BIOID59467    -            397   8.4e-06   25.3   0.0   1   1   4.7e-09   2.2e-05   24.0   0.0     2    25   336   359   335   362 0.92 Phospholipase D Active site motif
Thiolase_N           PF00108.18   264 seq426_BIOID59467    -            387   4.6e-93  310.9   1.6   1   1   1.4e-96   6.4e-93  310.4   1.1     1   264     1   254     1   254 0.97 Thiolase, N-terminal domain
Thiolase_C           PF02803.13   123 seq426_BIOID59467    -            387   1.6e-50  169.5   0.2   1   1   9.2e-54   4.2e-50  168.1   0.1     1   123   261   386   261   386 0.98 Thiolase, C-terminal domain
ketoacyl-synt        PF00109.21   255 seq426_BIOID59467    -            387   3.5e-05   23.3   1.0   1   1   7.6e-09   3.5e-05   23.3   0.7   169   217    83   131    76   145 0.85 Beta-ketoacyl synthase, N-terminal domain
tRNA_U5-meth_tr      PF05958.6    352 seq427_BIOID59467    -            366  3.1e-187  621.3   1.3   1   1  1.3e-190  3.5e-187  621.1   0.9     1   351    10   365    10   366 0.99 tRNA (Uracil-5-)-methyltransferase
Methyltransf_4       PF02390.12   197 seq427_BIOID59467    -            366   5.4e-07   28.7   0.1   1   1   3.8e-10     1e-06   27.8   0.1    21    86   211   275   178   286 0.81 Putative methyltransferase
MTS                  PF05175.9    170 seq427_BIOID59467    -            366   8.1e-06   25.2   0.0   1   1   5.7e-09   1.6e-05   24.2   0.0    31    87   210   264   188   282 0.85 Methyltransferase small domain
Cons_hypoth95        PF03602.10   183 seq427_BIOID59467    -            366   1.6e-05   24.2   0.2   1   1   2.2e-08     6e-05   22.3   0.2    41   123   209   301   196   350 0.73 Conserved hypothetical protein 95
AA_permease          PF00324.16   479 seq430_BIOID59467    -            487  4.2e-122  407.8  48.2   1   1    7e-126  4.8e-122  407.6  33.4     1   476    39   476    39   479 0.98 Amino acid permease
AA_permease_2        PF13520.1    426 seq430_BIOID59467    -            487   1.9e-42  145.2  48.0   1   1   3.3e-46   2.3e-42  144.9  33.3     5   424    39   460    35   466 0.86 Amino acid permease
Methyltransf_11      PF08241.7     95 seq432_BIOID59467    -            240   7.4e-12   45.4   0.0   1   1   8.6e-16   1.2e-11   44.8   0.0    45    95    67   125    50   125 0.83 Methyltransferase domain
Mannitol_dh_C        PF08125.8    245 seq433_BIOID59467    -            443   2.8e-71  239.4   0.0   1   1   1.2e-74   5.6e-71  238.4   0.0     1   244   209   434   209   435 0.98 Mannitol dehydrogenase C-terminal domain
Mannitol_dh          PF01232.18   151 seq433_BIOID59467    -            443   8.6e-28   97.0   0.1   1   1   3.7e-31   1.7e-27   96.1   0.1     1   151    62   184    62   184 0.97 Mannitol dehydrogenase Rossmann domain
DUF3521              PF12035.3     35 seq433_BIOID59467    -            443   6.3e-08   32.2   5.3   1   1   3.1e-11   1.4e-07   31.0   3.6     1    33     1    31     1    32 0.97 Protein of unknown function (DUF3521)
ROS_MUCR             PF05443.6    132 seq434_BIOID59467    -            182   7.9e-11   41.7   0.0   1   1   9.8e-15   1.3e-10   40.9   0.0    69   127    21    79     3    82 0.91 ROS/MUCR transcriptional regulator protein
Ribosomal_L11_N      PF03946.9     60 seq435_BIOID59467    -            142   3.2e-32  109.6   0.3   1   1   8.7e-36   5.9e-32  108.7   0.2     1    60     8    67     8    67 0.99 Ribosomal protein L11, N-terminal domain
Ribosomal_L11        PF00298.14    69 seq435_BIOID59467    -            142   6.6e-29   99.7   2.9   1   1   1.8e-32   1.2e-28   98.8   2.0     1    69    72   140    72   140 0.99 Ribosomal protein L11, RNA binding domain
TraT                 PF05818.7    215 seq436_BIOID59467    -            276   1.3e-89  299.1   7.1   1   1   1.2e-93   1.6e-89  298.8   5.0     1   215    65   276    65   276 0.99 Enterobacterial TraT complement resistance protein
NIF3                 PF01784.13   242 seq438_BIOID59467    -            247     1e-56  192.1   0.0   1   1   9.1e-61   1.2e-56  191.8   0.0     2   240     6   235     5   238 0.95 NIF3 (NGG1p interacting factor 3)
DAO                  PF01266.19   358 seq439_BIOID59467    -            428   2.7e-23   82.3   3.0   1   2   4.7e-10   4.6e-07   28.9   0.3     1    39     7    45     7    86 0.82 FAD dependent oxidoreductase
DAO                  PF01266.19   358 seq439_BIOID59467    -            428   2.7e-23   82.3   3.0   2   2   1.3e-17   1.3e-14   53.8   0.1   146   356   107   328    99   330 0.74 FAD dependent oxidoreductase
FAD_binding_3        PF01494.14   356 seq439_BIOID59467    -            428   1.4e-11   43.9   6.5   1   1   1.4e-13   1.3e-10   40.7   4.5     3   197     7   189     6   311 0.65 FAD binding domain
FAD_oxidored         PF12831.2    428 seq439_BIOID59467    -            428     9e-10   38.0   1.0   1   1   9.2e-13     9e-10   38.0   0.7     1   143     7   157     7   172 0.77 FAD dependent oxidoreductase
NAD_binding_8        PF13450.1     68 seq439_BIOID59467    -            428   4.6e-09   36.0   1.3   1   1   4.1e-11     4e-08   33.0   0.4     1    34    10    43    10    74 0.75 NAD(P)-binding Rossmann-like domain
FAD_binding_2        PF00890.19   421 seq439_BIOID59467    -            428   3.4e-09   35.9   7.5   1   1   3.9e-09   3.8e-06   25.8   2.9     1    35     7    41     7    55 0.91 FAD binding domain
Thi4                 PF01946.12   230 seq439_BIOID59467    -            428   4.8e-09   35.5   2.0   1   1   2.3e-09   2.2e-06   26.8   0.3    18    64     6    52     2    57 0.94 Thi4 family
HI0933_like          PF03486.9    409 seq439_BIOID59467    -            428   4.3e-08   31.9   6.3   1   1   3.9e-10   3.8e-07   28.8   4.4     2   167     7   165     6   185 0.85 HI0933-like protein
Pyr_redox_2          PF07992.9    200 seq439_BIOID59467    -            428   1.3e-07   31.6   0.2   1   1   2.6e-10   2.5e-07   30.6   0.1     1   124     7   167     7   201 0.84 Pyridine nucleotide-disulphide oxidoreductase
GIDA                 PF01134.17   392 seq439_BIOID59467    -            428   8.8e-08   31.2   0.7   1   1   9.1e-11   8.8e-08   31.2   0.5     1   150     7   162     7   194 0.83 Glucose inhibited division protein A
PDT                  PF00800.13   182 seq440_BIOID59467    -            386     7e-61  204.8   0.3   1   1   1.5e-64     1e-60  204.2   0.2     1   180   106   286   106   288 0.96 Prephenate dehydratase
CM_2                 PF01817.16    81 seq440_BIOID59467    -            386   1.9e-22   79.0   2.0   1   1   6.3e-26   4.3e-22   77.8   1.4     1    80    11    90    11    91 0.99 Chorismate mutase type II
MVIN                 PF03023.9    452 seq441_BIOID59467    -            511  4.7e-161  536.1  32.4   1   1  4.1e-165  5.7e-161  535.8  22.5     1   450    28   478    28   480 0.99 MviN-like protein
DUF877               PF05943.7    423 seq444_BIOID59467    -            491  2.4e-188  625.8   0.0   1   1  2.1e-192  2.9e-188  625.5   0.0     1   423    68   489    68   489 1.00 Protein of unknown function (DUF877)
BPD_transp_1         PF00528.17   185 seq445_BIOID59467    -            296   6.9e-19   67.9  14.1   1   1     1e-22   6.9e-19   67.9   9.7     1   180   113   292   113   296 0.91 Binding-protein-dependent transport system inner membrane component
OppC_N               PF12911.2     56 seq445_BIOID59467    -            296   1.1e-10   40.5   1.6   1   1   1.9e-12   1.3e-08   33.9   0.0     5    56    16    67    12    67 0.94 N-terminal TM domain of oligopeptide transport permease C
Antitoxin-MazE       PF04014.13    47 seq446_BIOID59467    -             83   4.2e-09   35.8   0.0   1   1   4.7e-13   6.4e-09   35.2   0.0     1    45     6    49     6    51 0.94 Antidote-toxin recognition MazE
EamA                 PF00892.15   126 seq447_BIOID59467    -            324   3.2e-13   49.7  26.8   1   1   4.1e-14   2.8e-10   40.2   3.9     1   121    16   137    16   144 0.86 EamA-like transporter family
EmrE                 PF13536.1    113 seq447_BIOID59467    -            324   7.8e-07   29.1   3.7   1   1   1.1e-10   7.8e-07   29.1   2.6     4   107    40   143    37   150 0.75 Multidrug resistance efflux transporter
AAA_26               PF13500.1    199 seq448_BIOID59467    -            225   7.2e-42  143.1   0.0   1   1   1.9e-45   8.5e-42  142.9   0.0     1   193     3   208     3   213 0.95 AAA domain
CbiA                 PF01656.18   195 seq448_BIOID59467    -            225   3.5e-20   72.1   0.0   1   1   9.2e-24   4.2e-20   71.8   0.0     2   180     6   199     5   217 0.78 CobQ/CobB/MinD/ParA nucleotide binding domain
DUF968               PF06147.6    200 seq449_BIOID59467    -            349   4.3e-80  268.2   0.1   1   1   5.2e-84   7.2e-80  267.4   0.1     2   199   130   345   129   346 0.99 Protein of unknown function (DUF968)
CLP_protease         PF00574.18   182 seq451_BIOID59467    -            675   2.7e-44  150.9   0.2   1   1     1e-47   4.7e-44  150.1   0.1    29   179    46   191    17   194 0.93 Clp protease
Mu-like_gpT          PF10124.4    291 seq451_BIOID59467    -            675   1.1e-08   34.2   0.1   1   1   1.6e-09   7.4e-06   25.0   0.0   220   289   534   607   526   609 0.81 Mu-like prophage major head subunit gpT
SDH_sah              PF01972.11   286 seq451_BIOID59467    -            675   1.1e-06   27.5   0.8   1   1   3.3e-09   1.5e-05   23.8   0.1    92   152    61   121    34   130 0.92 Serine dehydrogenase proteinase
Toluene_X            PF03349.11   427 seq452_BIOID59467    -            448  3.1e-147  490.2  17.2   1   1  2.6e-151  3.5e-147  490.0  11.9     2   427    19   448    18   448 0.98 Outer membrane protein transport protein (OMPP1/FadL/TodX)
Ribosomal_L1         PF00687.16   221 seq453_BIOID59467    -            234   9.2e-50  168.8   0.2   1   1   7.9e-54   1.1e-49  168.6   0.2    13   220    28   220     8   221 0.90 Ribosomal protein L1p/L10e family
PemK                 PF02452.12   110 seq455_BIOID59467    -            116   1.2e-20   73.6   0.0   1   1   9.4e-25   1.3e-20   73.5   0.0     1   109     8   114     8   115 0.93 PemK-like protein
Porin_1              PF00267.16   337 seq457_BIOID59467    -            353    7e-142  472.5  25.0   1   1  1.2e-145  7.9e-142  472.3  17.3     1   337    29   353    29   353 0.98 Gram-negative porin
Porin_4              PF13609.1    311 seq457_BIOID59467    -            353   8.5e-22   77.9  31.8   1   1   1.2e-25   8.5e-22   77.9  22.1     4   304    12   327     7   336 0.76 Gram-negative porin
Sugar-bind           PF04198.8    255 seq461_BIOID59467    -            328   1.8e-82  275.9   0.1   1   1   9.4e-86   2.1e-82  275.7   0.0     2   255    64   323    63   323 0.98 Putative sugar-binding domain
TrkA_N               PF02254.13   116 seq462_BIOID59467    -            458   4.2e-58  194.2   3.5   1   2   5.4e-33   5.3e-30  103.6   0.0     1   108     3   111     3   125 0.92 TrkA-N domain
TrkA_N               PF02254.13   116 seq462_BIOID59467    -            458   4.2e-58  194.2   3.5   2   2   5.9e-29   5.7e-26   90.6   0.7     1   116   235   350   235   350 0.95 TrkA-N domain
TrkA_C               PF02080.16    71 seq462_BIOID59467    -            458   1.9e-21   75.3   0.7   1   2   4.7e-13   4.5e-10   38.8   0.0     3    70   157   225   155   226 0.91 TrkA-C domain
TrkA_C               PF02080.16    71 seq462_BIOID59467    -            458   1.9e-21   75.3   0.7   2   2     2e-11   1.9e-08   33.6   0.2     8    70   390   451   388   452 0.89 TrkA-C domain
F420_oxidored        PF03807.12    96 seq462_BIOID59467    -            458   1.9e-12   47.2   2.2   1   2   1.5e-07   0.00015   22.0   0.0     1    52     2    49     2    88 0.87 NADP oxidoreductase coenzyme F420-dependent
F420_oxidored        PF03807.12    96 seq462_BIOID59467    -            458   1.9e-12   47.2   2.2   2   2   1.5e-07   0.00015   22.0   0.3     2    48   235   279   234   355 0.80 NADP oxidoreductase coenzyme F420-dependent
NAD_binding_7        PF13241.1    103 seq462_BIOID59467    -            458   1.2e-11   44.6   3.0   1   1   7.5e-08   7.3e-05   22.8   0.0     8    82   233   319   228   323 0.75 Putative NAD(P)-binding
Shikimate_DH         PF01488.15   135 seq462_BIOID59467    -            458   1.4e-11   44.4   0.6   1   1   5.3e-09   5.2e-06   26.4   0.2    12   102   232   332   222   367 0.77 Shikimate / quinate 5-dehydrogenase
AHS1                 PF02682.11   202 seq466_BIOID59467    -            218   2.9e-69  232.4   0.0   1   1   2.4e-73   3.3e-69  232.2   0.0     2   202     5   202     4   202 0.95 Allophanate hydrolase subunit 1
HTH_Tnp_IS1          PF12759.2     50 seq470_BIOID59467    -             75   1.5e-31  107.5   0.1   1   1   2.8e-35   1.9e-31  107.1   0.0     1    50    23    72    23    72 0.99 InsA C-terminal domain
Zn_Tnp_IS1           PF03811.8     36 seq470_BIOID59467    -             75   7.9e-09   34.7   2.2   1   1   1.2e-12   7.9e-09   34.7   1.5    18    36     2    20     1    20 0.96 InsA N-terminal domain
DUF3950              PF13132.1     30 seq473_BIOID59467    -             57   8.4e-19   66.6   0.4   1   1   1.1e-22   1.5e-18   65.9   0.3     1    30     1    30     1    30 0.99 Domain of unknown function (DUF3950)
SpoU_methylase       PF00588.14   142 seq475_BIOID59467    -            370   7.3e-29  100.3   0.0   1   1   1.6e-32   1.1e-28   99.7   0.0     3   141   224   361   222   362 0.95 SpoU rRNA Methylase family
SpoU_sub_bind        PF08032.7     76 seq475_BIOID59467    -            370   3.1e-12   46.3   0.0   1   1     1e-15     7e-12   45.2   0.0     2    73   135   206   134   209 0.96 RNA 2'-O ribose methyltransferase substrate binding
Band_7               PF01145.20   179 seq477_BIOID59467    -            305   2.4e-35  121.9   0.5   1   1   1.7e-39   2.4e-35  121.9   0.3     1   178    21   203    21   204 0.96 SPFH domain / Band 7 family
ABC_tran             PF00005.22   118 seq478_BIOID59467    -            330   3.1e-19   69.3   0.0   1   1   7.1e-22   3.3e-18   66.0   0.0     1   118    47   187    47   187 0.91 ABC transporter
oligo_HPY            PF08352.7     64 seq478_BIOID59467    -            330   4.6e-18   65.2   0.4   1   1     2e-21   9.1e-18   64.2   0.2     1    64   238   305   238   305 0.96 Oligopeptide/dipeptide transporter, C-terminal region
AAA_21               PF13304.1    303 seq478_BIOID59467    -            330   7.7e-11   42.3   0.2   1   1   7.7e-11   3.5e-07   30.3   0.0   234   300   156   220   131   223 0.86 AAA domain
CutA1                PF03091.10   102 seq480_BIOID59467    -            112   1.2e-37  127.5   0.1   1   1   9.8e-42   1.3e-37  127.3   0.0     2   101    12   111    11   112 0.98 CutA1 divalent ion tolerance protein
Peptidase_M3         PF01432.15   458 seq481_BIOID59467    -            681    7e-148  493.3   0.1   1   1  8.5e-152  1.2e-147  492.6   0.0     2   457   230   678   229   679 0.97 Peptidase family M3
DUF1398              PF07166.6    125 seq483_BIOID59467    -            141   9.6e-63  209.5   8.2   1   1     8e-67   1.1e-62  209.3   5.7     1   125     8   132     8   132 0.99 Protein of unknown function (DUF1398)
DDE_Tnp_IS1          PF03400.8    131 seq484_BIOID59467    -            125   2.8e-70  234.3   2.4   1   1   2.3e-74   3.2e-70  234.1   1.6     7   131     1   125     1   125 1.00 IS1 transposase
RNase_T              PF00929.19   164 seq485_BIOID59467    -            246     5e-40  137.3   0.4   1   1   9.7e-44   1.3e-39  135.9   0.1     1   164    12   178    12   178 0.93 Exonuclease
Response_reg         PF00072.19   112 seq486_BIOID59467    -            225   1.6e-29  102.0   0.0   1   1   3.4e-33   2.3e-29  101.5   0.0     1   111     4   112     4   113 0.98 Response regulator receiver domain
Trans_reg_C          PF00486.23    77 seq486_BIOID59467    -            225   2.1e-22   78.7   0.0   1   1   6.4e-26   4.4e-22   77.6   0.0     2    77   148   223   146   223 0.97 Transcriptional regulatory protein, C terminal
HlyD                 PF00529.15   306 seq488_BIOID59467    -            378   3.2e-59  200.6  12.2   1   1   1.1e-62   3.6e-59  200.4   8.5     3   306    64   349    62   349 0.98 HlyD family secretion protein
HlyD_3               PF13437.1    105 seq488_BIOID59467    -            378   3.8e-11   43.1   0.7   1   1   9.5e-12   3.3e-08   33.7   0.0     2    80   222   301   221   335 0.87 HlyD family secretion protein
Biotin_lipoyl_2      PF13533.1     50 seq488_BIOID59467    -            378   2.7e-09   36.4   1.0   1   1   1.3e-09   4.4e-06   26.1   0.2     4    49    65   110    61   113 0.93 Biotin-lipoyl like
HlyD_2               PF12700.2    328 seq488_BIOID59467    -            378   8.6e-09   34.8   0.2   1   1   4.5e-12   1.5e-08   34.0   0.2    26   240    68   301    63   319 0.75 HlyD family secretion protein
DsbC                 PF11412.3    117 seq492_BIOID59467    -            592     9e-36  122.1   0.2   1   1   7.2e-39   1.6e-35  121.2   0.2     2   115    55   165    54   167 0.97 Disulphide bond corrector protein DsbC
DsbD                 PF02683.10   211 seq492_BIOID59467    -            592   6.2e-20   71.5  19.7   1   1   4.5e-23     1e-19   70.8  13.7     2   209   198   403   197   405 0.83 Cytochrome C biogenesis protein transmembrane region
Thioredoxin_7        PF13899.1     82 seq492_BIOID59467    -            592   2.8e-13   49.5   0.1   1   1   2.1e-16   4.8e-13   48.8   0.1     7    81   487   563   481   564 0.81 Thioredoxin-like
Thioredoxin_2        PF13098.1    112 seq492_BIOID59467    -            592   5.7e-13   48.9   0.0   1   1   5.8e-16   1.3e-12   47.7   0.0     2   112   492   587   491   587 0.87 Thioredoxin-like domain
DsbD_2               PF13386.1    199 seq492_BIOID59467    -            592   2.6e-10   40.2  25.8   1   1   1.1e-13   2.6e-10   40.2  17.9     2   182   197   382   196   402 0.75 Family description
Thioredoxin          PF00085.15   104 seq492_BIOID59467    -            592   1.4e-08   34.2   0.0   1   1   1.1e-11   2.4e-08   33.4   0.0     9   101   485   587   478   590 0.66 Thioredoxin
MtlR                 PF05068.7    170 seq493_BIOID59467    -            195   4.1e-76  254.0   0.0   1   1   3.5e-80   4.8e-76  253.8   0.0     5   169    26   188     2   189 0.96 Mannitol repressor
Hemerythrin          PF01814.18   132 seq495_BIOID59467    -            220     1e-28   99.9   0.2   1   1   2.6e-32   1.8e-28   99.2   0.1     2   132    76   216    75   216 0.98 Hemerythrin HHE cation binding domain
ScdA_N               PF04405.9     56 seq495_BIOID59467    -            220   1.6e-20   72.1   0.0   1   1   3.8e-24   2.6e-20   71.4   0.0     2    55     5    58     4    59 0.97 Domain of Unknown function (DUF542)
FCD                  PF07729.7    125 seq496_BIOID59467    -            226   5.6e-18   65.3  11.5   1   1   1.3e-21   8.7e-18   64.7   8.0     1   124    82   213    82   214 0.85 FCD domain
GntR                 PF00392.16    64 seq496_BIOID59467    -            226     1e-12   47.1   0.0   1   1   3.3e-16   2.2e-12   46.0   0.0     7    64    16    72    12    72 0.96 Bacterial regulatory proteins, gntR family
RusA                 PF05866.6    116 seq497_BIOID59467    -            124   3.2e-21   75.7   0.0   1   1   2.7e-25   3.7e-21   75.6   0.0     1   116     7   116     7   116 0.89 Endodeoxyribonuclease RusA
Transposase_31       PF04754.7    205 seq501_BIOID59467    -            319   1.8e-80  269.0   0.3   1   1   1.8e-84   2.4e-80  268.5   0.2     1   203    26   226    26   228 0.98 Putative transposase, YhgA-like
Aldo_ket_red         PF00248.16   283 seq504_BIOID59467    -            346   2.8e-75  252.6   0.0   1   1   2.3e-79   3.2e-75  252.4   0.0     2   282    28   332    27   333 0.96 Aldo/keto reductase family
AHS2                 PF02626.10   272 seq505_BIOID59467    -            310  9.4e-100  333.2   0.0   1   1  8.1e-104   1.1e-99  333.0   0.0     2   272    24   288    23   288 0.98 Allophanate hydrolase subunit 2
UvrB                 PF12344.3     44 seq507_BIOID59467    -            673   6.7e-23   79.8   0.9   1   1   1.3e-25   2.9e-22   77.7   0.1     1    43   552   594   552   595 0.97 Ultra-violet resistance protein B
Helicase_C           PF00271.26    78 seq507_BIOID59467    -            673   1.2e-15   57.0   0.0   1   1   1.2e-18   2.8e-15   55.8   0.0     2    77   465   545   464   546 0.98 Helicase conserved C-terminal domain
ResIII               PF04851.10   184 seq507_BIOID59467    -            673   1.1e-11   44.8   0.0   1   1     3e-14   6.9e-11   42.1   0.0     4    94    13   101    10   134 0.79 Type III restriction enzyme, res subunit
UVR                  PF02151.14    36 seq507_BIOID59467    -            673   5.2e-07   28.8   1.1   1   1     7e-10   1.6e-06   27.3   0.8     2    35   634   667   633   668 0.93 UvrB/uvrC motif
Ribosomal_L10        PF00466.15   100 seq509_BIOID59467    -            165   2.5e-26   91.3   0.0   1   1   2.6e-30   3.6e-26   90.8   0.0     3   100     5   101     3   101 0.98 Ribosomal protein L10
GPW_gp25             PF04965.9     99 seq514_BIOID59467    -            137   1.4e-18   66.1   0.0   1   1   1.3e-22   1.8e-18   65.7   0.0     3    94    29   118    27   124 0.90 Gene 25-like lysozyme
KdgM                 PF06178.8    218 seq517_BIOID59467    -            125   3.1e-51  173.8  17.3   1   1     5e-55   3.5e-51  173.6  12.0    96   218     2   125     1   125 0.99 Oligogalacturonate-specific porin protein (KdgM)
DUF1597              PF07642.6    344 seq517_BIOID59467    -            125   7.3e-07   28.4   5.2   1   1   1.2e-10   8.3e-07   28.2   3.6   214   327     5   115     2   125 0.85 Outer membrane protein family (DUF1597)
EAL                  PF00563.15   236 seq518_BIOID59467    -            429   1.3e-41  142.5   0.1   1   1   3.9e-45   2.7e-41  141.4   0.1    14   235   199   414   191   415 0.88 EAL domain
BLUF                 PF04940.7     93 seq518_BIOID59467    -            429   2.6e-27   94.2   0.0   1   1   6.5e-31   4.4e-27   93.5   0.0     1    92    28   119    28   120 0.98 Sensors of blue-light using FAD
Sugar_tr             PF00083.19   451 seq520_BIOID59467    -            443   6.2e-52  176.5  26.6   1   1   1.1e-55   7.9e-52  176.2  18.4     9   449    26   434    21   436 0.92 Sugar (and other) transporter
MFS_1                PF07690.11   354 seq520_BIOID59467    -            443   4.1e-37  127.6  63.2   1   1   1.6e-38   1.1e-34  119.6  23.5     6   353    28   386    25   387 0.83 Major Facilitator Superfamily
DnaJ_C               PF01556.13    81 seq523_BIOID59467    -            376   7.3e-34  115.4   0.1   1   1   3.5e-24   1.6e-20   72.6   0.0     1    81   262   340   262   340 0.95 DnaJ C terminal domain
DnaJ                 PF00226.26    64 seq523_BIOID59467    -            376   6.5e-29   99.3   4.4   1   1   2.3e-32     1e-28   98.6   3.1     1    64     5    67     5    67 0.99 DnaJ domain
DnaJ_CXXCXGXG        PF00684.14    66 seq523_BIOID59467    -            376   8.4e-16   57.6  16.9   1   1   3.3e-19   1.5e-15   56.8  11.7     1    66   144   204   144   204 0.97 DnaJ central domain
Antiterm             PF03589.8     95 seq524_BIOID59467    -            273   1.3e-55  185.3   5.0   1   2   1.6e-27   2.2e-23   82.0   0.0     2    95    15   111    14   111 0.97 Antitermination protein
Antiterm             PF03589.8     95 seq524_BIOID59467    -            273   1.3e-55  185.3   5.0   2   2   9.9e-35   1.4e-30  105.1   0.3     2    95   178   270   177   270 0.98 Antitermination protein
Peripla_BP_4         PF13407.1    258 seq525_BIOID59467    -            318   3.2e-44  151.1   6.8   1   1   8.7e-48     4e-44  150.8   4.7     1   243    26   274    26   287 0.91 Periplasmic binding protein domain
Peripla_BP_1         PF00532.16   279 seq525_BIOID59467    -            318     1e-16   60.8   0.1   1   1   2.8e-20   1.3e-16   60.5   0.1    15   224    37   253    25   298 0.84 Periplasmic binding proteins and sugar binding domain of LacI family
Isochorismatase      PF00857.15   174 seq526_BIOID59467    -            208   1.5e-24   86.7   0.0   1   1   2.7e-28   3.7e-24   85.4   0.0     2   172    14   165    13   166 0.92 Isochorismatase family
DUF879               PF05947.7    602 seq530_BIOID59467    -            569  2.5e-172  574.2   0.3   1   1  2.3e-176  3.1e-172  573.9   0.2     2   551     5   564     4   567 0.95 Bacterial protein of unknown function (DUF879)
ABC_tran             PF00005.22   118 seq531_BIOID59467    -            268   1.6e-20   73.5   0.0   1   1   4.5e-24   3.1e-20   72.5   0.0     1   117    54   178    54   179 0.88 ABC transporter
Ribosomal_L12        PF00542.14    68 seq535_BIOID59467    -            121   1.8e-31  107.8   8.6   1   1   2.8e-35   3.8e-31  106.7   6.0     1    68    54   121    54   121 0.99 Ribosomal protein L7/L12 C-terminal domain
DUF2618              PF10940.3     40 seq538_BIOID59467    -             34   3.4e-09   36.1   4.0   1   1   2.5e-13   3.5e-09   36.1   2.8     3    31     5    33     3    34 0.93 Protein of unknown function (DUF2618)
MscL                 PF01741.13   128 seq541_BIOID59467    -            136   2.3e-57  192.5   3.1   1   1   1.9e-61   2.6e-57  192.3   2.2     1   128     3   132     3   132 0.98 Large-conductance mechanosensitive channel, MscL
Pyr_redox_2          PF07992.9    200 seq542_BIOID59467    -            466   5.3e-32  111.2   0.0   1   1   5.4e-35   1.1e-31  110.2   0.0     1   198     8   315     8   317 0.89 Pyridine nucleotide-disulphide oxidoreductase
Pyr_redox_dim        PF02852.17   110 seq542_BIOID59467    -            466   4.1e-30  103.9   0.8   1   1   5.4e-33   1.1e-29  102.5   0.5     1   109   346   457   346   458 0.97 Pyridine nucleotide-disulphide oxidoreductase, dimerisation domain
Pyr_redox            PF00070.22    80 seq542_BIOID59467    -            466   1.7e-18   66.6   1.7   1   1   4.2e-19   8.3e-16   58.0   0.0     1    76   178   251   178   258 0.94 Pyridine nucleotide-disulphide oxidoreductase
Pyr_redox_3          PF13738.1    203 seq542_BIOID59467    -            466   3.4e-08   33.6   0.0   1   1   1.7e-10   3.2e-07   30.4   0.0     1   176    10   185    10   212 0.71 Pyridine nucleotide-disulphide oxidoreductase
FAD_binding_2        PF00890.19   421 seq542_BIOID59467    -            466   6.7e-06   25.0   3.4   1   1   3.2e-08   6.2e-05   21.9   1.5     1    40     8    48     8    51 0.96 FAD binding domain
Thi4                 PF01946.12   230 seq542_BIOID59467    -            466   1.5e-05   24.1   0.4   1   1   3.4e-08   6.6e-05   21.9   0.2    17    61     6    50     2    64 0.89 Thi4 family
LamB_YcsF            PF03746.11   242 seq544_BIOID59467    -            244  5.6e-103  343.1   0.8   1   1  4.6e-107  6.3e-103  342.9   0.6     1   241     2   237     2   238 0.99 LamB/YcsF family
AA_kinase            PF00696.23   241 seq546_BIOID59467    -            443   5.6e-27   94.7   0.5   1   1   1.7e-30   7.7e-27   94.2   0.4     1   240    26   268    26   269 0.93 Amino acid kinase family
Acetyltransf_1       PF00583.19    83 seq546_BIOID59467    -            443   5.1e-09   35.9   0.0   1   1   3.9e-12   1.8e-08   34.1   0.0     3    83   342   414   340   414 0.92 Acetyltransferase (GNAT) family
DUF2810              PF10928.3     54 seq547_BIOID59467    -            120   3.1e-32  109.9   2.6   1   1   2.4e-36   3.3e-32  109.8   1.1     1    53    66   118    66   119 0.96 Protein of unknown function (DUF2810)
DUF2190              PF09956.4    106 seq554_BIOID59467    -            107     3e-34  116.8   1.3   1   1   2.5e-38   3.4e-34  116.6   0.9     1   106     2   106     2   106 0.98 Uncharacterized conserved protein (DUF2190)
OKR_DC_1             PF01276.15   417 seq556_BIOID59467    -            735  6.5e-199  660.5   0.0   1   1  1.7e-202  7.9e-199  660.3   0.0     1   417   112   554   112   554 0.99 Orn/Lys/Arg decarboxylase, major domain
OKR_DC_1_C           PF03711.10   137 seq556_BIOID59467    -            735     2e-53  180.0   0.2   1   1   1.2e-56   5.6e-53  178.5   0.1     1   135   579   710   579   712 0.98 Orn/Lys/Arg decarboxylase, C-terminal domain
OKR_DC_1_N           PF03709.10   115 seq556_BIOID59467    -            735     1e-24   86.6   0.0   1   1   4.1e-28   1.9e-24   85.8   0.0     1   115     7   106     7   106 0.99 Orn/Lys/Arg decarboxylase, N-terminal domain
tRNA-synt_2          PF00152.15   335 seq557_BIOID59467    -            335   5.4e-70  235.6   0.0   1   1     5e-74   6.9e-70  235.3   0.0    21   333    25   333    14   335 0.88 tRNA synthetases class II (D, K and N)
HTH_AraC             PF00165.18    42 seq559_BIOID59467    -            253   4.7e-19   67.4   0.8   1   2     5e-10   3.4e-06   26.5   0.1     1    40   155   193   155   195 0.95 Bacterial regulatory helix-turn-helix proteins, AraC family
HTH_AraC             PF00165.18    42 seq559_BIOID59467    -            253   4.7e-19   67.4   0.8   2   2   4.7e-14   3.2e-10   39.3   0.0     6    41   208   244   206   245 0.94 Bacterial regulatory helix-turn-helix proteins, AraC family
HTH_18               PF12833.2     81 seq559_BIOID59467    -            253   6.1e-15   54.9   0.0   1   1   1.8e-18   1.2e-14   54.0   0.0     2    80   169   245   168   246 0.96 Helix-turn-helix domain
Phage_AlpA           PF05930.7     51 seq561_BIOID59467    -             92   8.8e-20   70.0   0.1   1   1   1.7e-23   1.2e-19   69.6   0.1     1    51    34    83    34    83 0.98 Prophage CP4-57 regulatory protein (AlpA)
HTH_17               PF12728.2     51 seq561_BIOID59467    -             92   2.1e-07   30.9   0.0   1   1   4.3e-11   2.9e-07   30.5   0.0     9    50    44    86    39    87 0.90 Helix-turn-helix domain
RNA_pol_Rpb2_6       PF00562.23   386 seq566_BIOID59467    -           1342  4.7e-162  539.0   0.0   1   1  3.5e-162  7.9e-159  528.4   0.1     2   386   716  1264   715  1264 0.98 RNA polymerase Rpb2, domain 6
RNA_pol_Rpb2_7       PF04560.15    83 seq566_BIOID59467    -           1342   5.7e-32  109.6   0.1   1   1   8.2e-35   1.9e-31  108.0   0.0     1    82  1266  1341  1266  1342 0.98 RNA polymerase Rpb2, domain 7
RNA_pol_Rpb2_3       PF04565.11    68 seq566_BIOID59467    -           1342   7.1e-30  102.4   0.0   1   1   7.4e-33   1.7e-29  101.2   0.0     1    68   513   582   513   582 0.98 RNA polymerase Rpb2, domain 3
RNA_pol_Rpb2_45      PF10385.4     66 seq566_BIOID59467    -           1342   4.6e-29   99.9   0.3   1   1   1.5e-31   3.5e-28   97.0   0.2     1    66   591   656   591   656 1.00 RNA polymerase beta subunit external 1 domain
RNA_pol_Rpb2_1       PF04563.10   203 seq566_BIOID59467    -           1342   1.5e-26   92.4   0.0   1   1   1.4e-29   3.1e-26   91.4   0.0     2   203    27   509    26   509 0.98 RNA polymerase beta subunit
RNA_pol_Rpb2_2       PF04561.9    190 seq566_BIOID59467    -           1342   1.6e-25   89.5   0.9   1   2   8.4e-11   1.9e-07   30.5   0.0     1    74   151   225   151   276 0.82 RNA polymerase Rpb2, domain 2
RNA_pol_Rpb2_2       PF04561.9    190 seq566_BIOID59467    -           1342   1.6e-25   89.5   0.9   2   2   1.9e-18   4.4e-15   55.4   0.0    80   190   340   454   329   454 0.88 RNA polymerase Rpb2, domain 2
Gifsy-2              PF13856.1     95 seq567_BIOID59467    -             91   1.8e-29  101.6   0.0   1   1   1.4e-33   1.9e-29  101.5   0.0     1    95     1    90     1    90 0.99 ATP-binding sugar transporter from pro-phage
DUF333               PF03891.10    50 seq568_BIOID59467    -             88   2.4e-13   49.5   0.4   1   1   2.2e-17   3.1e-13   49.2   0.2     7    50    42    85    36    85 0.91 Domain of unknown function (DUF333)
DUF559               PF04480.7    109 seq571_BIOID59467    -            116   2.3e-46  155.8   0.7   1   1   1.9e-50   2.6e-46  155.6   0.5     2   109     3   110     2   110 0.98 Protein of unknown function (DUF559)
HTH_5                PF01022.15    47 seq572_BIOID59467    -             99   1.2e-14   53.5   0.1   1   1   7.3e-18     2e-14   52.8   0.1     1    47    23    70    23    70 0.97 Bacterial regulatory protein, arsR family
HTH_20               PF12840.2     61 seq572_BIOID59467    -             99   2.4e-11   43.1   0.4   1   1   1.3e-14   3.5e-11   42.6   0.3     2    58    16    72    15    75 0.96 Helix-turn-helix domain
MarR_2               PF12802.2     62 seq572_BIOID59467    -             99     2e-09   36.8   0.1   1   1   1.2e-12   3.3e-09   36.1   0.1     5    60    24    75    19    77 0.89 MarR family
HTH_24               PF13412.1     48 seq572_BIOID59467    -             99     2e-08   33.3   0.0   1   1   1.9e-11   5.1e-08   32.0   0.0     5    47    26    68    24    69 0.96 Winged helix-turn-helix DNA-binding
MarR                 PF01047.17    59 seq572_BIOID59467    -             99   6.7e-06   25.6   0.0   1   1   4.6e-09   1.3e-05   24.7   0.0     5    53    26    74    23    75 0.95 MarR family
ABC_tran             PF00005.22   118 seq577_BIOID59467    -            500     1e-37  128.9   0.0   1   2   2.4e-25   6.6e-22   77.9   0.0     1   118    49   174    49   174 0.95 ABC transporter
ABC_tran             PF00005.22   118 seq577_BIOID59467    -            500     1e-37  128.9   0.0   2   2   2.4e-16   6.6e-13   48.9   0.0     5   117   304   430   300   431 0.88 ABC transporter
Gly_radical          PF01228.16   106 seq578_BIOID59467    -            127     1e-25   89.9   0.1   1   1   1.1e-29   1.6e-25   89.4   0.0    20   106    16   108     4   108 0.86 Glycine radical
S-methyl_trans       PF02574.11   305 seq579_BIOID59467    -           1232  1.4e-104  349.6   0.1   1   1  9.1e-108  2.5e-104  348.7   0.1     1   304    21   331    21   332 0.98 Homocysteine S-methyltransferase
Met_synt_B12         PF02965.12   136 seq579_BIOID59467    -           1232   9.2e-54  180.5   0.0   1   1     9e-57   2.4e-53  179.2   0.0     1   136  1060  1197  1060  1197 0.99 Vitamin B12 dependent methionine synthase, activation domain
Pterin_bind          PF00809.17   210 seq579_BIOID59467    -           1232   1.5e-48  164.8   0.4   1   1   1.7e-51   4.6e-48  163.2   0.3     1   210   361   573   361   573 0.98 Pterin binding enzyme
B12-binding_2        PF02607.12    79 seq579_BIOID59467    -           1232   4.4e-21   74.5   0.0   1   1   6.5e-24   1.8e-20   72.6   0.0     4    79   664   739   662   739 0.96 B12 binding domain
B12-binding          PF02310.14   121 seq579_BIOID59467    -           1232   6.7e-20   71.0   0.2   1   1   1.8e-22     5e-19   68.2   0.1     2    94   753   845   752   856 0.93 B12 binding domain
TetR_N               PF00440.18    47 seq580_BIOID59467    -            199   7.9e-06   25.3   0.0   1   1     1e-09   1.4e-05   24.5   0.0     3    44    16    57    14    60 0.94 Bacterial regulatory proteins, tetR family
Minor_tail_Z         PF06763.6    189 seq582_BIOID59467    -            192   3.4e-89  297.4   5.8   1   1   2.8e-93   3.8e-89  297.2   4.0     1   189     1   192     1   192 0.99 Prophage minor tail protein Z (GPZ)
Flavodoxin_2         PF02525.12   199 seq587_BIOID59467    -            176   9.7e-42  142.6   0.0   1   1   1.6e-45   1.1e-41  142.4   0.0     3   199     2   167     1   167 0.91 Flavodoxin-like fold
FMN_red              PF03358.10   152 seq587_BIOID59467    -            176   5.3e-08   32.4   0.0   1   1   1.1e-11   7.4e-08   31.9   0.0    58   125    43   117     2   135 0.76 NADPH-dependent FMN reductase
H2TH                 PF06831.9     93 seq588_BIOID59467    -            263   3.4e-17   61.8   0.0   1   1   1.4e-20   6.5e-17   60.9   0.0     1    77   126   205   126   215 0.84 Formamidopyrimidine-DNA glycosylase H2TH domain
Fapy_DNA_glyco       PF01149.19   116 seq588_BIOID59467    -            263   1.4e-14   54.2   0.0   1   1   5.8e-18   2.6e-14   53.4   0.0     1   106     2   104     2   111 0.88 Formamidopyrimidine-DNA glycosylase N-terminal domain
zf-FPG_IleRS         PF06827.9     30 seq588_BIOID59467    -            263   1.4e-07   30.8   3.6   1   1   5.7e-11   2.6e-07   30.0   2.5     1    29   235   263   235   263 0.98 Zinc finger found in FPG and IleRS
MerR_1               PF13411.1     69 seq590_BIOID59467    -            243   5.9e-19   67.4   0.0   1   1   2.3e-22   1.1e-18   66.6   0.0     1    67     4    71     4    73 0.98 MerR HTH family regulatory protein
MerR                 PF00376.18    38 seq590_BIOID59467    -            243   1.6e-13   49.8   0.0   1   1   6.3e-17   2.9e-13   49.0   0.0     1    38     5    42     5    42 0.98 MerR family regulatory protein
DUF2776              PF10951.3    347 seq592_BIOID59467    -            383  1.1e-165  550.7  33.0   1   1  9.5e-170  1.3e-165  550.5  22.9     1   347    34   381    34   381 0.99 Protein of unknown function (DUF2776)
adh_short_C2         PF13561.1    243 seq594_BIOID59467    -            294   7.6e-30  104.3   0.0   1   1   1.9e-33   8.7e-30  104.1   0.0     5   241    58   290    55   292 0.92 Enoyl-(Acyl carrier protein) reductase
adh_short            PF00106.20   167 seq594_BIOID59467    -            294   3.3e-26   92.0   0.2   1   1     9e-30   4.1e-26   91.7   0.1     3   166    52   217    50   218 0.95 short chain dehydrogenase
KR                   PF08659.5    181 seq594_BIOID59467    -            294   2.3e-08   33.7   0.0   1   1   6.9e-12   3.2e-08   33.3   0.0     4   167    53   221    51   234 0.77 KR domain
Rhodanese            PF00581.15   113 seq595_BIOID59467    -            174   2.1e-11   44.0   0.0   1   1   4.8e-15   3.3e-11   43.4   0.0     2   112     8    98     7    99 0.82 Rhodanese-like domain
DUF2892              PF11127.3     66 seq595_BIOID59467    -            174   3.8e-11   42.5   3.5   1   1   8.3e-15   5.7e-11   41.9   2.4    10    60   115   170   112   174 0.88 Protein of unknown function (DUF2892)
Flg_bb_rod           PF00460.15    31 seq597_BIOID59467    -            138   8.6e-13   47.5   0.2   1   1   1.5e-16   2.1e-12   46.3   0.2     1    31     9    39     9    39 0.98 Flagella basal body rod protein
DUF3251              PF11622.3    165 seq598_BIOID59467    -            227   6.2e-07   28.8   4.8   1   1   3.3e-10   4.5e-06   26.0   3.3     9   152    54   203    35   215 0.68 Protein of unknown function (DUF3251)
MipA                 PF06629.7    226 seq601_BIOID59467    -            246   4.4e-73  245.3   1.7   1   1   3.6e-77     5e-73  245.1   1.2     2   226    24   246    23   246 0.99 MltA-interacting protein MipA
DUF3927              PF13064.1     46 seq604_BIOID59467    -             43   2.7e-19   68.2   3.0   1   1   2.1e-23   2.9e-19   68.1   2.0    11    46     2    37     1    37 0.97 Protein of unknown function (DUF3927)
Na_H_Exchanger       PF00999.16   384 seq607_BIOID59467    -            644   7.7e-64  215.4  46.5   1   1   1.6e-67   1.1e-63  214.9  32.2     2   378    35   399    34   403 0.93 Sodium/hydrogen exchanger family
TrkA_N               PF02254.13   116 seq607_BIOID59467    -            644   1.2e-26   92.8   0.0   1   1   4.7e-30   3.2e-26   91.4   0.0     1   111   426   536   426   538 0.97 TrkA-N domain
NusG                 PF02357.14    92 seq608_BIOID59467    -            162   3.6e-22   78.2   0.0   1   1   3.7e-26     5e-22   77.8   0.0     2    91     3    90     2    91 0.92 Transcription termination factor nusG
AAA_5                PF07728.9    139 seq609_BIOID59467    -            498   5.8e-25   87.5   0.0   1   1     4e-28   1.1e-24   86.6   0.0     1   139    41   171    41   171 0.92 AAA domain (dynein-related subfamily)
DUF3763              PF12592.3     57 seq609_BIOID59467    -            498   4.1e-22   77.4   1.3   1   1   4.1e-25   1.1e-21   76.0   0.9     3    57   444   498   442   498 0.97 Protein of unknown function (DUF3763)
adh_short_C2         PF13561.1    243 seq610_BIOID59467    -            262   2.9e-79  266.2   0.1   1   1   4.7e-83   3.2e-79  266.0   0.1     1   243    13   252    13   252 0.98 Enoyl-(Acyl carrier protein) reductase
adh_short            PF00106.20   167 seq610_BIOID59467    -            262   6.1e-09   35.8   0.2   1   1   1.2e-12   7.9e-09   35.5   0.1     2   165     8   176     7   178 0.83 short chain dehydrogenase
DUF2799              PF10973.3     89 seq611_BIOID59467    -            134   3.4e-17   62.1   0.9   1   1   3.3e-21   4.5e-17   61.7   0.6     1    88    44   126    44   127 0.93 Protein of unknown function (DUF2799)
Phage_tail_U         PF06141.6    133 seq613_BIOID59467    -            137   6.4e-68  226.7   0.2   1   1   5.2e-72   7.2e-68  226.5   0.2     1   133     5   137     5   137 0.99 Phage minor tail protein U
Flg_bbr_C            PF06429.8     74 seq616_BIOID59467    -            134   1.5e-12   47.0   3.0   1   1   3.6e-16   2.5e-12   46.4   2.1    29    73    87   131    11   132 0.91 Flagellar basal body rod FlgEFG protein C-terminal
Flg_bb_rod           PF00460.15    31 seq616_BIOID59467    -            134   2.7e-11   42.8   1.2   1   1   3.9e-15   2.7e-11   42.8   0.8     1    30     7    37     7    38 0.95 Flagella basal body rod protein
Na_H_antiport_1      PF06965.7    378 seq617_BIOID59467    -            388  6.7e-166  551.6  29.2   1   1  5.6e-170  7.6e-166  551.4  20.2     2   378     5   380     4   380 0.99 Na+/H+ antiporter 1
AA_permease_2        PF13520.1    426 seq619_BIOID59467    -            514     3e-32  111.6  61.3   1   1   5.9e-36   4.1e-32  111.1  42.5     2   419    23   482    22   497 0.77 Amino acid permease
AA_permease          PF00324.16   479 seq619_BIOID59467    -            514   2.3e-14   52.4  52.9   1   1   2.2e-17   1.5e-13   49.8  36.7    12   446    33   479    22   500 0.71 Amino acid permease
Response_reg         PF00072.19   112 seq620_BIOID59467    -            210   1.9e-26   92.1   0.1   1   1   4.1e-30   2.8e-26   91.6   0.1     1   111     6   117     6   118 0.98 Response regulator receiver domain
GerE                 PF00196.14    58 seq620_BIOID59467    -            210   6.5e-24   82.9   0.1   1   1   1.6e-27   1.1e-23   82.1   0.1     3    58   149   204   147   204 0.97 Bacterial regulatory proteins, luxR family
CcdA                 PF07362.7     72 seq621_BIOID59467    -             72   9.1e-28   95.8   0.9   1   1   7.2e-32   9.9e-28   95.7   0.6     1    72     1    72     1    72 0.99 Post-segregation antitoxin CcdA
BOF                  PF04076.8    103 seq625_BIOID59467    -            130   7.3e-40  134.8   0.0   1   1   6.6e-44     9e-40  134.5   0.0     4   103    30   130    25   130 0.98 Bacterial OB fold (BOF) protein
TolA                 PF06519.6     96 seq626_BIOID59467    -            142   2.2e-23   81.9   0.0   1   1   4.3e-27   2.9e-23   81.5   0.0     4    96    49   140    46   140 0.95 TolA C-terminal
TonB_2               PF13103.1     85 seq626_BIOID59467    -            142   5.2e-06   26.2   0.0   1   1     1e-09   7.1e-06   25.8   0.0     4    73    61   126    58   140 0.81 TonB C terminal
CcdB                 PF01845.12   102 seq627_BIOID59467    -            101   7.3e-43  144.5   0.0   1   1   5.9e-47     8e-43  144.4   0.0     1   102     1   101     1   101 0.99 CcdB protein
HIM                  PF05662.9     21 seq628_BIOID59467    -           1616   3.5e-84  273.2 100.3   1   8   1.7e-09   4.8e-06   25.9   0.2     1    21   382   405   382   405 0.99 Haemagglutinin
HIM                  PF05662.9     21 seq628_BIOID59467    -           1616   3.5e-84  273.2 100.3   2   8   7.3e-11     2e-07   30.3   1.2     2    21   570   592   569   592 0.97 Haemagglutinin
HIM                  PF05662.9     21 seq628_BIOID59467    -           1616   3.5e-84  273.2 100.3   3   8   3.5e-11   9.5e-08   31.3   0.9     2    21   655   677   654   677 0.97 Haemagglutinin
HIM                  PF05662.9     21 seq628_BIOID59467    -           1616   3.5e-84  273.2 100.3   4   8   3.1e-11   8.4e-08   31.5   0.7     3    21  1028  1049  1026  1049 0.97 Haemagglutinin
HIM                  PF05662.9     21 seq628_BIOID59467    -           1616   3.5e-84  273.2 100.3   5   8   1.3e-09   3.5e-06   26.4   0.0     1    21  1183  1203  1183  1203 0.98 Haemagglutinin
HIM                  PF05662.9     21 seq628_BIOID59467    -           1616   3.5e-84  273.2 100.3   6   8   3.6e-12   9.8e-09   34.4   1.9     1    21  1319  1339  1319  1339 0.98 Haemagglutinin
HIM                  PF05662.9     21 seq628_BIOID59467    -           1616   3.5e-84  273.2 100.3   7   8   7.9e-13   2.2e-09   36.5   1.6     1    21  1440  1460  1440  1460 0.98 Haemagglutinin
HIM                  PF05662.9     21 seq628_BIOID59467    -           1616   3.5e-84  273.2 100.3   8   8   6.1e-10   1.7e-06   27.4   1.5     1    21  1493  1513  1493  1513 0.96 Haemagglutinin
Hep_Hag              PF05658.9     28 seq628_BIOID59467    -           1616   2.8e-71  232.6 183.7   1  13   1.1e-07   0.00031   20.7   0.0     1    27   130   156   130   157 0.94 Hep_Hag
Hep_Hag              PF05658.9     28 seq628_BIOID59467    -           1616   2.8e-71  232.6 183.7   2  13   5.9e-09   1.6e-05   24.7   1.5     1    26   158   183   158   185 0.94 Hep_Hag
Hep_Hag              PF05658.9     28 seq628_BIOID59467    -           1616   2.8e-71  232.6 183.7   3  13   1.1e-08     3e-05   23.9   1.5     1    27   200   226   200   227 0.95 Hep_Hag
Hep_Hag              PF05658.9     28 seq628_BIOID59467    -           1616   2.8e-71  232.6 183.7   4  13   3.5e-09   9.5e-06   25.5   0.2     1    27   214   240   214   241 0.95 Hep_Hag
Hep_Hag              PF05658.9     28 seq628_BIOID59467    -           1616   2.8e-71  232.6 183.7   5  13     7e-09   1.9e-05   24.5   2.5     1    26   228   253   228   255 0.96 Hep_Hag
Hep_Hag              PF05658.9     28 seq628_BIOID59467    -           1616   2.8e-71  232.6 183.7   6  13   7.3e-09     2e-05   24.4   2.2     3    27   257   281   256   282 0.94 Hep_Hag
Hep_Hag              PF05658.9     28 seq628_BIOID59467    -           1616   2.8e-71  232.6 183.7   7  13     6e-10   1.6e-06   27.9   0.5     1    28   269   296   269   296 0.97 Hep_Hag
Hep_Hag              PF05658.9     28 seq628_BIOID59467    -           1616   2.8e-71  232.6 183.7   8  13   1.3e-09   3.5e-06   26.8   2.2     1    28   297   324   297   324 0.95 Hep_Hag
Hep_Hag              PF05658.9     28 seq628_BIOID59467    -           1616   2.8e-71  232.6 183.7   9  13   4.2e-09   1.1e-05   25.2   2.4     3    27   327   351   325   352 0.94 Hep_Hag
Hep_Hag              PF05658.9     28 seq628_BIOID59467    -           1616   2.8e-71  232.6 183.7  10  13   2.2e-08     6e-05   22.9   2.5     1    27   353   379   353   380 0.96 Hep_Hag
Hep_Hag              PF05658.9     28 seq628_BIOID59467    -           1616   2.8e-71  232.6 183.7  11  13   3.4e-10   9.3e-07   28.6   3.9     1    27  1099  1125  1099  1126 0.95 Hep_Hag
Hep_Hag              PF05658.9     28 seq628_BIOID59467    -           1616   2.8e-71  232.6 183.7  12  13   1.3e-07   0.00034   20.5   4.4     1    28  1259  1286  1259  1286 0.96 Hep_Hag
Hep_Hag              PF05658.9     28 seq628_BIOID59467    -           1616   2.8e-71  232.6 183.7  13  13     3e-10   8.2e-07   28.8   4.5     1    28  1397  1424  1397  1424 0.96 Hep_Hag
YadA                 PF03895.10    78 seq628_BIOID59467    -           1616   7.5e-24   83.4  10.1   1   1   2.7e-27   7.5e-24   83.4   7.0     2    78  1539  1616  1538  1616 0.98 YadA-like C-terminal region
ESPR                 PF13018.1     24 seq628_BIOID59467    -           1616   1.7e-09   36.7   1.3   1   1   3.8e-12     1e-08   34.3   0.2     1    24     1    24     1    24 0.98 Extended Signal Peptide of Type V secretion system
Big_2                PF02368.13    79 seq629_BIOID59467    -            247   2.3e-09   36.8  10.4   1   1   1.7e-13   2.3e-09   36.8   7.2     2    71   161   232   160   240 0.90 Bacterial Ig-like domain (group 2)
FlgD                 PF03963.9     82 seq630_BIOID59467    -            231   9.9e-25   86.3   5.1   1   1   1.1e-27   4.8e-24   84.1   2.8     7    81     7    79     2    80 0.86 Flagellar hook capping protein - N-terminal region
FlgD_ig              PF13860.1     81 seq630_BIOID59467    -            231   2.4e-21   75.1   2.5   1   1   5.2e-25   2.4e-21   75.1   1.8     9    81   119   189   105   189 0.91 FlgD Ig-like domain
FLgD_tudor           PF13861.1     61 seq630_BIOID59467    -            231   4.4e-15   55.3   0.0   1   1   3.3e-18   1.5e-14   53.6   0.0     1    60    86   230    86   231 0.98 FlgD Tudor-like domain
DUF1398              PF07166.6    125 seq631_BIOID59467    -            134   3.6e-61  204.4   2.8   1   1   2.9e-65     4e-61  204.3   2.0     1   125     3   127     3   127 0.99 Protein of unknown function (DUF1398)
Peptidase_M20        PF01546.23   171 seq633_BIOID59467    -            485   7.1e-22   77.6   0.1   1   1   1.4e-25   9.6e-22   77.2   0.1     1   171    72   481    72   481 0.94 Peptidase family M20/M25/M40
M20_dimer            PF07687.9    109 seq633_BIOID59467    -            485   4.9e-09   35.7   0.0   1   1   2.9e-11     2e-07   30.6   0.0    12   107   207   293   200   295 0.85 Peptidase dimerisation domain
LysR_substrate       PF03466.15   209 seq636_BIOID59467    -            308   3.8e-42  143.6   0.1   1   1   7.3e-46     5e-42  143.2   0.0     3   206   102   303   100   305 0.97 LysR substrate binding domain
HTH_1                PF00126.22    60 seq636_BIOID59467    -            308   3.1e-16   58.7   0.1   1   1   9.5e-20   6.5e-16   57.7   0.1     1    60    18    77    18    77 0.96 Bacterial regulatory helix-turn-helix protein, lysR family
DUF4154              PF13689.1    145 seq637_BIOID59467    -            172     6e-33  113.3   0.0   1   1   5.4e-37   7.3e-33  113.0   0.0     6   145    32   168    27   168 0.95 Domain of unknown function (DUF4154)
Phage_integrase      PF00589.17   173 seq643_BIOID59467    -            268   8.3e-37  126.3   0.1   1   1   8.5e-41   1.2e-36  125.9   0.1     1   171    50   242    50   244 0.89 Phage integrase family
Form_Nir_trans       PF01226.12   250 seq646_BIOID59467    -            310   9.1e-53  178.5  18.0   1   1   7.6e-57     1e-52  178.3  12.5     3   249    39   279    37   280 0.97 Formate/nitrite transporter
MltA                 PF03562.12   158 seq647_BIOID59467    -            365   3.5e-44  150.1   0.7   1   1   4.1e-46   2.8e-42  144.0   0.5     1   158   125   257   125   257 0.96 MltA specific insert domain
3D                   PF06725.6     75 seq647_BIOID59467    -            365   1.2e-25   89.1   0.0   1   1   4.2e-29   2.9e-25   87.9   0.0     2    75   277   354   276   354 0.93 3D domain
Porin_1              PF00267.16   337 seq649_BIOID59467    -            380    9e-145  482.0  30.0   1   1  1.5e-148    1e-144  481.8  20.8     1   337    49   380    49   380 0.98 Gram-negative porin
Porin_4              PF13609.1    311 seq649_BIOID59467    -            380   3.4e-22   79.2  38.0   1   1   7.5e-26   5.1e-22   78.6  26.3     1   304    30   351    29   354 0.79 Gram-negative porin
Trans_reg_C          PF00486.23    77 seq651_BIOID59467    -            512   7.9e-18   64.0   0.0   1   1   1.1e-21   1.5e-17   63.1   0.0     1    77    24   100    24   100 0.96 Transcriptional regulatory protein, C terminal
BPD_transp_2         PF02653.11   267 seq654_BIOID59467    -            341   2.5e-47  160.9  44.5   1   1   2.4e-51   3.3e-47  160.5  30.8     4   267    58   321    55   321 0.92 Branched-chain amino acid transport system / permease component
TolA                 PF06519.6     96 seq656_BIOID59467    -            131   3.2e-14   52.5   0.0   1   1   2.9e-18   3.9e-14   52.2   0.0    11    92    45   125    37   129 0.91 TolA C-terminal
OapA                 PF04225.7     85 seq657_BIOID59467    -            224   5.8e-35  118.9   0.0   1   1   1.2e-38   8.1e-35  118.4   0.0     1    84   139   223   139   224 0.98 Opacity-associated protein A LysM-like domain
OapA_N               PF08525.6     30 seq657_BIOID59467    -            224     9e-10   37.8   0.4   1   1   1.9e-13   1.3e-09   37.3   0.3     1    30    34    63    34    63 0.96 Opacity-associated protein A N-terminal motif
GGDEF                PF00990.16   161 seq658_BIOID59467    -            296   5.1e-44  149.5   0.0   1   1   1.2e-47   8.1e-44  148.9   0.0     2   161   130   283   129   283 0.96 GGDEF domain
MCPsignal_assoc      PF13682.1     70 seq658_BIOID59467    -            296   6.4e-09   35.7   0.2   1   1   2.2e-12   1.5e-08   34.5   0.1     1    68    19    90    19    92 0.87 MCP-signal associated domain
MFS_2                PF13347.1    427 seq661_BIOID59467    -            479  3.8e-128  427.4  39.0   1   1  3.1e-132  4.3e-128  427.2  27.0     1   426    29   450    28   451 0.97 MFS/sugar transport protein
GGDEF                PF00990.16   161 seq662_BIOID59467    -            408   5.3e-45  152.7   0.5   1   1   6.1e-49   8.4e-45  152.1   0.3     1   159   249   403   249   405 0.96 GGDEF domain
Acyl_transf_3        PF01757.17   340 seq664_BIOID59467    -            385   1.1e-41  142.7  46.1   1   1   8.7e-46   1.2e-41  142.5  32.0     2   339    10   356     9   357 0.95 Acyltransferase family
AA_permease_2        PF13520.1    426 seq666_BIOID59467    -            439   2.2e-50  171.3  53.8   1   1   3.7e-54   2.6e-50  171.1  37.3     2   415    10   415     9   428 0.91 Amino acid permease
AA_permease          PF00324.16   479 seq666_BIOID59467    -            439   2.4e-20   72.2  46.2   1   1   4.7e-24   3.2e-20   71.8  32.0     5   419    17   403    12   425 0.88 Amino acid permease
FlaE                 PF07559.9    130 seq668_BIOID59467    -            401   5.4e-23   81.9  11.1   1   1   1.2e-26   5.4e-23   81.9   7.7     1   130   170   282   170   282 0.92 Flagellar basal body protein FlaE
Flg_bbr_C            PF06429.8     74 seq668_BIOID59467    -            401   4.6e-21   74.3   1.6   1   1   4.6e-24   2.1e-20   72.2   1.1     2    74   323   400   322   400 0.92 Flagellar basal body rod FlgEFG protein C-terminal
Flg_bb_rod           PF00460.15    31 seq668_BIOID59467    -            401   9.7e-12   44.2   4.1   1   1   2.1e-15   9.7e-12   44.2   2.8     2    31     4    33     3    33 0.96 Flagella basal body rod protein
DctA-YdbH            PF11739.3    207 seq669_BIOID59467    -            879   1.8e-55  187.4   1.8   1   1   3.2e-59   4.3e-55  186.2   0.1     1   207   656   859   656   859 0.99 Dicarboxylate transport
DUF1144              PF06610.8    143 seq670_BIOID59467    -            149   4.1e-71  237.2   7.6   1   1   3.3e-75   4.5e-71  237.0   5.3     4   143     3   142     1   142 0.98 Protein of unknown function (DUF1144)
Phage_lambd_GpG      PF06894.6    127 seq671_BIOID59467    -            129   3.6e-46  155.7   0.4   1   1   3.2e-50   4.3e-46  155.5   0.3     1   116     2   115     2   123 0.95 Bacteriophage lambda minor tail protein (GpG)
HTH_1                PF00126.22    60 seq673_BIOID59467    -            301     5e-16   58.0   0.0   1   1   1.5e-19     1e-15   57.0   0.0     2    60     9    67     8    67 0.97 Bacterial regulatory helix-turn-helix protein, lysR family
LysR_substrate       PF03466.15   209 seq673_BIOID59467    -            301   4.8e-11   42.0   0.0   1   1   9.5e-15   6.5e-11   41.6   0.0     9   200    98   287    92   290 0.94 LysR substrate binding domain
PfkB                 PF00294.19   301 seq674_BIOID59467    -            300   2.7e-63  213.7   0.5   1   1   2.3e-67   3.1e-63  213.5   0.4     3   299     5   287     3   289 0.93 pfkB family carbohydrate kinase
Mob_synth_C          PF06463.8    128 seq677_BIOID59467    -            329   6.4e-36  122.7   0.0   1   1   3.1e-39   1.1e-35  122.0   0.0     1   127   186   312   186   313 0.98 Molybdenum Cofactor Synthesis C
Radical_SAM          PF04055.16   166 seq677_BIOID59467    -            329   5.8e-27   94.7   0.0   1   1   2.3e-30   7.9e-27   94.3   0.0     2   166    19   181    18   181 0.97 Radical SAM superfamily
Fer4_12              PF13353.1    139 seq677_BIOID59467    -            329   1.4e-07   31.6   0.0   1   1   7.6e-11   2.6e-07   30.7   0.0    15   116    24   125    13   131 0.84 4Fe-4S single cluster domain
Fer4_14              PF13394.1    117 seq677_BIOID59467    -            329   5.1e-07   29.6   0.0   1   1   5.1e-10   1.7e-06   27.9   0.0     6    90    22   104    15   125 0.70 4Fe-4S single cluster domain
VWA_CoxE             PF05762.9    222 seq678_BIOID59467    -            483   3.5e-12   45.8   0.2   1   1   8.4e-16   1.1e-11   44.1   0.0    56   196   319   459   284   465 0.82 VWA domain containing CoxE-like protein
Lysis_S              PF04971.7     68 seq680_BIOID59467    -             71   2.8e-47  158.1   0.5   1   1   2.2e-51   3.1e-47  158.0   0.3     1    68     4    71     4    71 1.00 Lysis protein S
Phage_tail_T         PF06223.7    103 seq683_BIOID59467    -            109   1.3e-54  182.8   0.3   1   1     1e-58   1.4e-54  182.6   0.2     1   103     6   108     6   108 0.99 Minor tail protein T
Response_reg         PF00072.19   112 seq685_BIOID59467    -            227   7.3e-27   93.4   0.0   1   1   2.1e-30   1.5e-26   92.5   0.0     1   112     3   113     3   113 0.99 Response regulator receiver domain
Trans_reg_C          PF00486.23    77 seq685_BIOID59467    -            227   6.8e-26   89.8   0.0   1   1   1.7e-29   1.2e-25   89.0   0.0     1    77   146   221   146   221 0.97 Transcriptional regulatory protein, C terminal
E1-E2_ATPase         PF00122.15   230 seq687_BIOID59467    -            834   6.9e-55  185.4   0.2   1   1   2.5e-58   6.9e-55  185.4   0.1     1   229   291   512   291   513 0.99 E1-E2 ATPase
Hydrolase            PF00702.21   204 seq687_BIOID59467    -            834   2.4e-52  178.3   7.7   1   1   1.1e-55   2.9e-52  178.0   4.1     2   204   518   732   517   732 0.96 haloacid dehalogenase-like hydrolase
HMA                  PF00403.21    62 seq687_BIOID59467    -            834   1.1e-29  102.2   0.1   1   2   9.1e-15   2.5e-11   43.4   0.0     3    62     8    62     6    62 0.96 Heavy-metal-associated domain
HMA                  PF00403.21    62 seq687_BIOID59467    -            834   1.1e-29  102.2   0.1   2   2   8.4e-19   2.3e-15   56.3   0.0     3    61   104   159   102   160 0.96 Heavy-metal-associated domain
HAD                  PF12710.2    191 seq687_BIOID59467    -            834   5.1e-21   75.5   0.0   1   1   1.1e-23     3e-20   73.0   0.0     1   190   520   728   520   729 0.63 haloacid dehalogenase-like hydrolase
Hydrolase_3          PF08282.7    254 seq687_BIOID59467    -            834   4.1e-09   36.2   1.0   1   1   1.4e-09   3.9e-06   26.5   0.5   195   254   705   764   699   764 0.92 haloacid dehalogenase-like hydrolase
BPD_transp_2         PF02653.11   267 seq692_BIOID59467    -            331   3.1e-44  150.8  43.5   1   1   3.3e-48   4.6e-44  150.2  30.2     2   266    35   304    34   305 0.88 Branched-chain amino acid transport system / permease component
Peptidase_C26        PF07722.8    217 seq693_BIOID59467    -            157   3.3e-40  137.7   0.0   1   1   6.3e-44   4.3e-40  137.3   0.0   104   217     8   127     4   127 0.96 Peptidase C26
GATase               PF00117.23   192 seq693_BIOID59467    -            157   1.7e-09   37.3   0.0   1   1   2.9e-13     2e-09   37.0   0.0    72   190    10   144     1   146 0.67 Glutamine amidotransferase class-I
TMP_2                PF06791.8    210 seq694_BIOID59467    -           1021   4.2e-59  199.5   6.0   1   1   6.2e-63   4.2e-59  199.5   4.2     5   209   227   426   224   427 0.99 Prophage tail length tape measure protein
Tape_meas_lam_C      PF09718.5     78 seq694_BIOID59467    -           1021   3.8e-27   93.8   5.9   1   1   5.6e-31   3.8e-27   93.8   4.1     1    78   810   887   810   887 0.98 Lambda phage tail tape-measure protein (Tape_meas_lam_C)
DUF4102              PF13356.1     89 seq696_BIOID59467    -            443   8.3e-28   96.0   0.6   1   1   2.4e-31   1.7e-27   95.0   0.4     1    88    25   111    25   112 0.97 Domain of unknown function (DUF4102)
Phage_integrase      PF00589.17   173 seq696_BIOID59467    -            443     1e-25   90.3   0.0   1   1     3e-29   2.1e-25   89.2   0.0     4   172   229   408   226   409 0.93 Phage integrase family
Cys_Met_Meta_PP      PF01053.15   386 seq698_BIOID59467    -            440  1.4e-122  408.5   0.0   1   1  1.2e-126  1.6e-122  408.4   0.0     1   385    52   436    52   437 0.97 Cys/Met metabolism PLP-dependent enzyme
DHFR_1               PF00186.14   161 seq699_BIOID59467    -            170   7.9e-59  197.7   0.0   1   1   6.5e-63   8.9e-59  197.5   0.0     1   161    12   169    12   169 0.97 Dihydrofolate reductase
RNB                  PF00773.14   325 seq701_BIOID59467    -            644   3.6e-82  276.1   0.0   1   1     1e-85   4.5e-82  275.8   0.0     1   324   189   516   189   517 0.95 RNB domain
OB_RNB               PF08206.6     58 seq701_BIOID59467    -            644   4.3e-19   67.6   0.0   1   1   2.6e-22   1.2e-18   66.2   0.0     1    57    24    80    24    81 0.95 Ribonuclease B OB domain
S1                   PF00575.18    74 seq701_BIOID59467    -            644   2.9e-12   46.4   0.7   1   1     9e-13   4.1e-09   36.2   0.1     4    69   560   638   557   640 0.77 S1 RNA binding domain
DUF883               PF05957.8     94 seq702_BIOID59467    -            113   6.8e-27   93.5   1.2   1   1   5.9e-31   8.1e-27   93.3   0.9     1    94    19   111    19   111 0.97 Bacterial protein of unknown function (DUF883)
OMP_b-brl            PF13505.1    176 seq703_BIOID59467    -            171   3.9e-27   95.2  13.5   1   1   6.8e-31   4.7e-27   94.9   9.3     2   176     9   171     6   171 0.87 Outer membrane protein beta-barrel domain
Ail_Lom              PF06316.6    199 seq703_BIOID59467    -            171   1.5e-23   83.2   4.7   1   2   2.2e-18   1.5e-14   53.8   0.9     1   126     1   115     1   127 0.77 Enterobacterial Ail/Lom protein
Ail_Lom              PF06316.6    199 seq703_BIOID59467    -            171   1.5e-23   83.2   4.7   2   2   2.2e-11   1.5e-07   31.0   0.1   154   199   126   171   120   171 0.93 Enterobacterial Ail/Lom protein
DeoRC                PF00455.17   162 seq704_BIOID59467    -            268   2.4e-50  170.1   1.3   1   1   2.7e-53   3.1e-50  169.8   0.9     2   161    85   244    84   245 0.99 DeoR C terminal sensor domain
HTH_DeoR             PF08220.7     57 seq704_BIOID59467    -            268   5.8e-23   80.0   0.9   1   1   5.1e-26   5.8e-23   80.0   0.6     1    56    18    73    18    74 0.97 DeoR-like helix-turn-helix domain
HTH_11               PF08279.7     55 seq704_BIOID59467    -            268   6.4e-10   38.4   0.1   1   1     1e-12   1.2e-09   37.5   0.1     4    44    21    60    18    67 0.87 HTH domain
MarR_2               PF12802.2     62 seq704_BIOID59467    -            268   3.5e-07   29.6   0.1   1   1   7.3e-10   8.3e-07   28.4   0.1     5    61    17    70    11    71 0.88 MarR family
MarR                 PF01047.17    59 seq704_BIOID59467    -            268   4.7e-07   29.2   0.1   1   1   8.8e-10     1e-06   28.2   0.0     8    50    22    64    16    66 0.94 MarR family
HTH_27               PF13463.1     68 seq704_BIOID59467    -            268   5.2e-06   26.5   0.1   1   1   1.1e-08   1.2e-05   25.4   0.0     2    53    16    66    16    77 0.89 Winged helix DNA-binding domain
GntR                 PF00392.16    64 seq704_BIOID59467    -            268   8.6e-06   24.9   0.0   1   1   1.7e-08   1.9e-05   23.8   0.0    27    60    34    67    26    70 0.93 Bacterial regulatory proteins, gntR family
HTH_24               PF13412.1     48 seq704_BIOID59467    -            268   2.2e-05   23.6   0.1   1   1   4.6e-08   5.2e-05   22.4   0.1     7    48    21    62    16    62 0.95 Winged helix-turn-helix DNA-binding
Phage_integrase      PF00589.17   173 seq705_BIOID59467    -            200     8e-49  165.5   0.0   1   1   6.6e-53   9.1e-49  165.3   0.0     1   171    11   181    11   183 0.98 Phage integrase family
Rep_3                PF01051.16   218 seq706_BIOID59467    -            251     1e-48  165.6   0.0   1   1   8.5e-53   1.2e-48  165.4   0.0     2   218    15   242    14   242 0.89 Initiator Replication protein
OmpA                 PF00691.15    97 seq708_BIOID59467    -            160   3.6e-18   65.6   0.1   1   1     4e-22   5.5e-18   65.0   0.1     1    97    55   151    55   151 0.95 OmpA family
HATPase_c            PF02518.21   111 seq710_BIOID59467    -            482   3.6e-25   87.7   0.0   1   1   1.4e-28   6.3e-25   86.9   0.0     1   110   371   480   371   481 0.97 Histidine kinase-, DNA gyrase B-, and HSP90-like ATPase
HisKA                PF00512.20    68 seq710_BIOID59467    -            482   2.5e-12   46.5   0.9   1   1   1.7e-15   7.9e-12   44.8   0.6     2    67   262   326   261   327 0.96 His Kinase A (phospho-acceptor) domain
HAMP                 PF00672.20    70 seq710_BIOID59467    -            482     5e-10   39.2   0.1   1   1   1.1e-13     5e-10   39.2   0.1     5    69   191   256   187   257 0.84 HAMP domain
Flg_bbr_C            PF06429.8     74 seq712_BIOID59467    -            251     4e-21   74.5   2.9   1   1   8.5e-25   5.8e-21   74.0   0.4     2    74   170   247   169   247 0.91 Flagellar basal body rod FlgEFG protein C-terminal
Flg_bb_rod           PF00460.15    31 seq712_BIOID59467    -            251   2.2e-10   39.9   3.3   1   1   3.2e-14   2.2e-10   39.9   2.3     1    31     5    35     5    35 0.97 Flagella basal body rod protein
MoCF_biosynth        PF00994.19   144 seq713_BIOID59467    -            170   5.8e-31  106.7   0.0   1   1   5.3e-35   7.2e-31  106.4   0.0     1   143    14   156    12   157 0.92 Probable molybdopterin binding domain
PHO4                 PF01384.15   326 seq714_BIOID59467    -            499  4.3e-100  334.4  19.9   1   1  3.7e-104    5e-100  334.2  13.8     1   326    30   488    30   488 0.88 Phosphate transporter family
Cupin_2              PF07883.6     71 seq715_BIOID59467    -            185     9e-18   63.4   0.1   1   1   5.2e-21   1.4e-17   62.8   0.1     2    69   111   178   110   180 0.94 Cupin domain
HTH_3                PF01381.17    55 seq715_BIOID59467    -            185   1.1e-14   53.9   0.4   1   1   5.9e-18   1.6e-14   53.3   0.2     2    55    13    66    12    66 0.97 Helix-turn-helix
HTH_31               PF13560.1     64 seq715_BIOID59467    -            185     1e-10   41.4   0.0   1   1     6e-14   1.6e-10   40.8   0.0     3    60     9    65     7    68 0.95 Helix-turn-helix domain
HTH_19               PF12844.2     64 seq715_BIOID59467    -            185   1.7e-10   40.6   0.0   1   1     1e-13   2.7e-10   40.0   0.0     1    62     9    70     9    72 0.96 Helix-turn-helix domain
Gal_mutarotas_2      PF13802.1     68 seq716_BIOID59467    -            266   5.9e-19   67.5   1.3   1   1   8.8e-23   1.2e-18   66.5   0.1     1    67   159   218   159   219 0.94 Galactose mutarotase-like
DUF1097              PF06496.6    144 seq725_BIOID59467    -            165   3.5e-37  127.2  26.2   1   1   2.9e-41     4e-37  127.1  18.2     2   143     9   156     8   157 0.98 Protein of unknown function (DUF1097)
AA_permease_2        PF13520.1    426 seq726_BIOID59467    -            444     2e-40  138.5  55.6   1   1   4.6e-44   3.1e-40  137.8  38.5     1   423     7   420     7   424 0.85 Amino acid permease
AA_permease          PF00324.16   479 seq726_BIOID59467    -            444   3.8e-22   78.1  47.2   1   1   1.1e-25   7.8e-22   77.1  32.7     8   391    18   377     8   435 0.81 Amino acid permease
Glutaredoxin         PF00462.19    60 seq728_BIOID59467    -             81   7.9e-14   51.2   0.0   1   1   6.6e-18     9e-14   51.0   0.0     1    57     3    58     3    61 0.95 Glutaredoxin
Methyltransf_26      PF13659.1    117 seq732_BIOID59467    -            257   1.8e-16   60.0   0.0   1   1   2.8e-19   3.2e-16   59.3   0.0     3   116    59   182    57   183 0.86 Methyltransferase domain
MTS                  PF05175.9    170 seq732_BIOID59467    -            257   6.6e-14   51.5   0.0   1   1   8.6e-17   9.8e-14   50.9   0.0    33   145    58   186    42   204 0.82 Methyltransferase small domain
Methyltransf_18      PF12847.2    112 seq732_BIOID59467    -            257   1.3e-11   44.9   0.0   1   1   1.7e-14     2e-11   44.3   0.0     3    82    58   140    57   181 0.79 Methyltransferase domain
Methyltransf_31      PF13847.1    152 seq732_BIOID59467    -            257     2e-08   33.8   0.0   1   1   2.4e-11   2.7e-08   33.4   0.0     6   108    59   179    56   217 0.77 Methyltransferase domain
Cons_hypoth95        PF03602.10   183 seq732_BIOID59467    -            257   1.4e-07   31.0   0.0   1   1   1.6e-10   1.8e-07   30.5   0.0    43   131    57   143    47   169 0.83 Conserved hypothetical protein 95
UPF0020              PF01170.13   180 seq732_BIOID59467    -            257   3.8e-06   26.4   0.0   1   1   4.7e-09   5.3e-06   26.0   0.0    61   117    81   138    52   172 0.79 Putative RNA methylase family UPF0020
Methyltransf_3       PF01596.12   205 seq732_BIOID59467    -            257   2.8e-06   26.4   0.0   1   1   3.5e-09     4e-06   25.9   0.0    26   112    38   123    25   134 0.86 O-methyltransferase
Methyltransf_25      PF13649.1    101 seq732_BIOID59467    -            257   7.7e-06   26.0   0.0   1   1     1e-08   1.1e-05   25.5   0.0     2    74    61   137    60   175 0.79 Methyltransferase domain
PrmA                 PF06325.8    295 seq732_BIOID59467    -            257   5.7e-06   25.5   0.1   1   1   6.9e-09   7.9e-06   25.0   0.0   163   232    58   134    50   135 0.79 Ribosomal protein L11 methyltransferase (PrmA)
PCMT                 PF01135.14   210 seq732_BIOID59467    -            257   4.6e-05   22.9   0.0   1   1   5.7e-08   6.5e-05   22.4   0.0    73   136    56   120    46   134 0.85 Protein-L-isoaspartate(D-aspartate) O-methyltransferase (PCMT)
PRMT5                PF05185.11   448 seq732_BIOID59467    -            257   5.2e-05   22.2   0.1   1   1   6.2e-08   7.1e-05   21.7   0.1   193   264    63   133    57   134 0.90 PRMT5 arginine-N-methyltransferase
MoaC                 PF01967.16   136 seq733_BIOID59467    -            161   1.5e-60  202.6   1.3   1   1   1.3e-64   1.7e-60  202.4   0.9     1   136    15   150    15   150 1.00 MoaC family
MMR_HSR1             PF01926.18   114 seq735_BIOID59467    -            303   1.7e-13   50.4   0.0   1   1   2.7e-16   7.5e-13   48.3   0.0     2   109    52   161    51   166 0.74 50S ribosome-binding GTPase
DUF258               PF03193.11   161 seq735_BIOID59467    -            303   8.5e-07   28.1   0.0   1   1   5.5e-10   1.5e-06   27.3   0.0    23   103    36   113    17   130 0.73 Protein of unknown function, DUF258
Y1_Tnp               PF01797.11   121 seq736_BIOID59467    -            147   4.2e-40  136.2   0.0   1   1   3.6e-44   4.9e-40  136.0   0.0     4   121     1   118     1   118 0.99 Transposase IS200 like
Flavodoxin_NdrI      PF07972.6    122 seq738_BIOID59467    -            136   5.1e-47  158.6   0.0   1   1   4.3e-51   5.8e-47  158.4   0.0     1   122     5   123     5   123 0.97 NrdI Flavodoxin like
HAD_2                PF13419.1    176 seq739_BIOID59467    -            199   4.9e-29  101.7   0.1   1   1   1.7e-32   5.7e-29  101.5   0.1     2   176     4   184     3   184 0.85 Haloacid dehalogenase-like hydrolase
Hydrolase_like       PF13242.1     75 seq739_BIOID59467    -            199   2.5e-08   33.3   0.0   1   1   1.6e-11   5.5e-08   32.2   0.0     2    50   139   186   138   198 0.93 HAD-hyrolase-like
Hydrolase            PF00702.21   204 seq739_BIOID59467    -            199   1.8e-06   28.4   0.0   1   1   6.1e-10   2.1e-06   28.3   0.0   109   203    73   177     6   178 0.76 haloacid dehalogenase-like hydrolase
RNA_pol_Rpb1_1       PF04997.7    338 seq742_BIOID59467    -           1407  1.8e-100  336.3   0.1   1   1  1.8e-103  4.8e-100  335.0   0.1     2   338    15   342    14   342 0.95 RNA polymerase Rpb1, domain 1
RNA_pol_Rpb1_5       PF04998.12   277 seq742_BIOID59467    -           1407   1.1e-80  270.7   0.0   1   1     8e-84   2.2e-80  269.7   0.0     1   276   766  1321   766  1322 1.00 RNA polymerase Rpb1, domain 5
RNA_pol_Rpb1_2       PF00623.15   166 seq742_BIOID59467    -           1407   6.1e-51  172.5   0.0   1   1   5.3e-53   1.5e-49  168.0   0.0     1   166   344   486   344   486 0.95 RNA polymerase Rpb1, domain 2
RNA_pol_Rpb1_3       PF04983.13   157 seq742_BIOID59467    -           1407   1.4e-27   96.2   0.0   1   1   1.2e-30   3.3e-27   95.0   0.0     1   157   489   644   489   644 0.93 RNA polymerase Rpb1, domain 3
RNA_pol_Rpb1_4       PF05000.12   108 seq742_BIOID59467    -           1407   2.5e-18   65.7   0.3   1   1   9.1e-22   2.5e-18   65.7   0.2     2   107   674   763   673   764 0.82 RNA polymerase Rpb1, domain 4
Aldedh               PF00171.17   462 seq744_BIOID59467    -            495  2.2e-170  566.8   0.0   1   1  1.8e-174  2.5e-170  566.6   0.0     4   462    31   489    28   489 0.97 Aldehyde dehydrogenase family
Flg_bbr_C            PF06429.8     74 seq746_BIOID59467    -            260   5.3e-27   93.4   3.1   1   1   1.6e-30   1.1e-26   92.4   1.3     2    74   183   260   182   260 0.91 Flagellar basal body rod FlgEFG protein C-terminal
Flg_bb_rod           PF00460.15    31 seq746_BIOID59467    -            260   2.9e-14   52.2   1.2   1   1   1.1e-17   7.4e-14   50.9   0.8     1    31     5    35     5    35 0.98 Flagella basal body rod protein
Phage_integrase      PF00589.17   173 seq749_BIOID59467    -            198   1.4e-46  158.1   0.6   1   1   1.2e-50   1.6e-46  158.0   0.4     1   172     5   177     5   178 0.98 Phage integrase family
Glyco_hydro_31       PF01055.21   451 seq750_BIOID59467    -            480  1.8e-107  359.6   2.9   1   1  1.5e-111  2.1e-107  359.4   2.0    52   450     1   376     1   377 0.95 Glycosyl hydrolases family 31
Na_Pi_cotrans        PF02690.10   142 seq752_BIOID59467    -            543   1.6e-44  150.9  30.2   1   2   1.4e-39   9.5e-36  122.5   7.0     1   140    13   148    13   150 0.98 Na+/Pi-cotransporter
Na_Pi_cotrans        PF02690.10   142 seq752_BIOID59467    -            543   1.6e-44  150.9  30.2   2   2   1.6e-13   1.1e-09   38.0  10.2     1   123   139   265   139   284 0.90 Na+/Pi-cotransporter
ThiS                 PF02597.15    78 seq753_BIOID59467    -             81     5e-22   77.9   0.0   1   1   4.1e-26   5.6e-22   77.8   0.0     1    78     4    81     4    81 0.99 ThiS family
PseudoU_synth_2      PF00849.17   164 seq754_BIOID59467    -            217   8.7e-15   54.8   0.2   1   1   1.6e-17   2.2e-13   50.2   0.0     2   164    41   186    40   186 0.84 RNA pseudouridylate synthase
Ribonuc_red_lgC      PF02867.10   537 seq755_BIOID59467    -            714  8.8e-152  506.2   0.0   1   1  8.8e-154    4e-150  500.8   0.0     1   537   175   694   175   694 0.96 Ribonucleotide reductase, barrel domain
RNR_N                PF08343.5     82 seq755_BIOID59467    -            714     3e-29  100.5   0.1   1   1   1.7e-32   7.8e-29   99.2   0.1     1    82    16    97    16    97 0.99 Ribonucleotide reductase N-terminal
Ribonuc_red_lgN      PF00317.16    83 seq755_BIOID59467    -            714     4e-12   45.6   0.0   1   1   2.2e-15     1e-11   44.3   0.0     2    82    99   171    98   172 0.95 Ribonucleotide reductase, all-alpha domain
SNARE_assoc          PF09335.6    123 seq756_BIOID59467    -            219   3.3e-19   69.1   5.8   1   1   2.4e-23   3.3e-19   69.1   4.0     1   122    48   173    48   174 0.96 SNARE associated Golgi protein
Topoisom_bac         PF01131.15   403 seq761_BIOID59467    -            730  1.1e-116  389.9   0.0   1   1  2.9e-120  1.3e-116  389.6   0.0     3   403   150   596   148   596 0.93 DNA topoisomerase
Toprim               PF01751.17    88 seq761_BIOID59467    -            730   6.6e-13   48.2   0.0   1   1   3.3e-15   1.5e-11   43.8   0.0     2    77     3   123     2   131 0.89 Toprim domain
zf-C4_Topoisom       PF01396.14    39 seq761_BIOID59467    -            730   1.1e-12   47.0  16.8   1   1   4.6e-12   2.1e-08   33.4   2.9     3    38   684   725   683   726 0.89 Topoisomerase DNA binding C4 zinc finger
CbiA                 PF01656.18   195 seq762_BIOID59467    -            388     2e-34  118.6   0.0   1   1   3.9e-38   2.7e-34  118.1   0.0     2   194   110   339   109   340 0.80 CobQ/CobB/MinD/ParA nucleotide binding domain
EamA                 PF00892.15   126 seq763_BIOID59467    -            306   8.7e-26   90.3  38.9   1   2   9.2e-16   6.3e-12   45.5  11.0     1   124    21   137    21   138 0.80 EamA-like transporter family
EamA                 PF00892.15   126 seq763_BIOID59467    -            306   8.7e-26   90.3  38.9   2   2   2.2e-17   1.5e-13   50.7  10.4     1   124   160   292   160   294 0.93 EamA-like transporter family
TPT                  PF03151.11   153 seq763_BIOID59467    -            306   3.3e-07   29.9  24.7   1   1   6.3e-09   4.3e-05   23.0   8.5     1   149   151   290   151   291 0.90 Triose-phosphate Transporter family
MoaE                 PF02391.12   117 seq764_BIOID59467    -            150   2.5e-40  136.7   0.0   1   1   2.2e-44     3e-40  136.5   0.0     2   116     6   121     5   122 0.97 MoaE protein
Virul_fac_BrkB       PF03631.10   260 seq766_BIOID59467    -            290     1e-55  188.8  24.6   1   1   8.7e-60   1.2e-55  188.6  17.0     2   258    29   274    28   276 0.88 Virulence factor BrkB
Lipoprotein_19       PF13617.1     59 seq770_BIOID59467    -             61   3.6e-27   93.6   0.7   1   1   2.9e-31   3.9e-27   93.5   0.5     1    59     2    60     2    60 0.97 YnbE-like lipoprotein
Gln-synt_C           PF00120.19   259 seq774_BIOID59467    -            469  2.1e-106  354.7   0.0   1   1    4e-110  2.7e-106  354.3   0.0     2   259   103   379   102   379 0.98 Glutamine synthetase, catalytic domain
Gln-synt_N           PF03951.14    84 seq774_BIOID59467    -            469   2.1e-31  107.1   0.1   1   1   6.2e-35   4.2e-31  106.2   0.1     1    84    14    95    14    95 0.98 Glutamine synthetase, beta-Grasp domain
DUF1318              PF07027.7     95 seq775_BIOID59467    -            133   7.9e-34  115.6   1.0   1   1   7.2e-38   9.9e-34  115.3   0.7     2    95    40   132    39   132 0.98 Protein of unknown function (DUF1318)
AsnC_trans_reg       PF01037.16    74 seq779_BIOID59467    -            152   1.6e-18   66.0   0.1   1   1   8.4e-22   2.9e-18   65.2   0.1     4    73    75   143    72   144 0.92 AsnC family
HTH_AsnC-type        PF13404.1     42 seq779_BIOID59467    -            152   1.5e-13   49.9   0.0   1   1   8.8e-17     3e-13   48.9   0.0     1    42     6    47     6    47 0.97 AsnC-type helix-turn-helix domain
HTH_24               PF13412.1     48 seq779_BIOID59467    -            152   2.6e-13   49.0   0.0   1   1   1.2e-16   4.2e-13   48.3   0.0     1    48     6    53     6    53 0.97 Winged helix-turn-helix DNA-binding
HTH_11               PF08279.7     55 seq779_BIOID59467    -            152   1.6e-05   24.3   0.0   1   1   9.9e-09   3.4e-05   23.2   0.0    17    54    24    66    11    67 0.87 HTH domain
NUDIX                PF00293.23   135 seq781_BIOID59467    -            153     8e-21   73.9   0.2   1   1   7.4e-25     1e-20   73.6   0.1     2   120     5   116     4   123 0.92 NUDIX domain
Mur_ligase_M         PF08245.7    189 seq782_BIOID59467    -            457   4.5e-17   62.5   0.0   1   1   1.4e-20   6.4e-17   62.1   0.0     1   189   108   291   108   291 0.77 Mur ligase middle domain
Mur_ligase           PF01225.20    83 seq782_BIOID59467    -            457   9.2e-16   57.5   0.0   1   1   4.7e-19   2.1e-15   56.4   0.0     1    80     2   100     2   103 0.96 Mur ligase family, catalytic domain
Mur_ligase_C         PF02875.16    91 seq782_BIOID59467    -            457   1.5e-10   40.8   0.0   1   1   1.3e-13     6e-10   38.9   0.0     2    50   312   361   311   390 0.83 Mur ligase family, glutamate ligase domain
OKR_DC_1             PF01276.15   417 seq783_BIOID59467    -            728    3e-199  661.7   0.2   1   1  9.5e-203  4.3e-199  661.1   0.1     1   417   143   558   143   558 1.00 Orn/Lys/Arg decarboxylase, major domain
OKR_DC_1_C           PF03711.10   137 seq783_BIOID59467    -            728   3.3e-54  182.5   1.0   1   1   1.5e-57   6.8e-54  181.5   0.7     1   136   583   716   583   717 0.99 Orn/Lys/Arg decarboxylase, C-terminal domain
OKR_DC_1_N           PF03709.10   115 seq783_BIOID59467    -            728   4.9e-29  100.6   0.1   1   1   2.1e-32   9.5e-29   99.6   0.1     1   115    27   137    27   137 0.99 Orn/Lys/Arg decarboxylase, N-terminal domain
FlgH                 PF02107.11   180 seq784_BIOID59467    -            232   3.6e-69  231.8   0.3   1   1   3.1e-73   4.2e-69  231.5   0.2     4   180    44   231    41   231 0.95 Flagellar L-ring protein
Autotransporter      PF03797.14   265 seq786_BIOID59467    -           1054   5.2e-57  193.0  16.3   1   1   7.7e-61   5.2e-57  193.0  11.3     2   265   754  1038   753  1038 0.98 Autotransporter beta-domain
ESPR                 PF13018.1     24 seq786_BIOID59467    -           1054   2.6e-09   36.1   0.1   1   1   9.6e-13   6.6e-09   34.9   0.1     2    24    21    43    21    43 0.98 Extended Signal Peptide of Type V secretion system
Bax1-I               PF01027.15   205 seq789_BIOID59467    -            234   3.6e-59  199.6  36.8   1   1     3e-63   4.1e-59  199.5  25.5     2   205    19   230    18   230 0.92 Inhibitor of apoptosis-promoting Bax1
EAL                  PF00563.15   236 seq790_BIOID59467    -            661     1e-57  195.2   1.1   1   1   4.6e-61   1.6e-57  194.6   0.8     3   236   412   644   410   644 0.94 EAL domain
GGDEF                PF00990.16   161 seq790_BIOID59467    -            661   8.8e-46  155.3   0.0   1   1   4.6e-49   1.6e-45  154.4   0.0     1   160   237   390   237   391 0.97 GGDEF domain
PAS_9                PF13426.1    104 seq790_BIOID59467    -            661   3.3e-09   36.9   0.0   1   1   2.4e-12   8.4e-09   35.6   0.0     2   104   122   225   121   225 0.78 PAS domain
PAS                  PF00989.19   113 seq790_BIOID59467    -            661   5.2e-07   29.3   0.0   1   1     5e-10   1.7e-06   27.6   0.0     4   107   114   217   111   223 0.64 PAS fold
tRNA_Me_trans        PF03054.11   356 seq797_BIOID59467    -            383  1.7e-150  500.3   0.0   1   1  5.7e-154  1.9e-150  500.2   0.0     1   356    21   375    21   375 0.98 tRNA methyl transferase
NAD_synthase         PF02540.12   242 seq797_BIOID59467    -            383   8.6e-10   37.7   0.0   1   1   2.5e-11   8.6e-08   31.2   0.0    16    82    18    90     5   110 0.78 NAD synthase
Asn_synthase         PF00733.16   255 seq797_BIOID59467    -            383   1.7e-06   27.6   0.0   1   1   7.5e-10   2.6e-06   27.0   0.0    16    92    19   102     7   177 0.89 Asparagine synthase
ThiI                 PF02568.9    197 seq797_BIOID59467    -            383   3.9e-06   26.3   0.0   1   1   1.6e-09   5.6e-06   25.8   0.0     2    73    19    90    18   144 0.73 Thiamine biosynthesis protein (ThiI)
Flavodoxin_1         PF00258.20   143 seq798_BIOID59467    -            147   1.7e-21   76.5   0.0   1   1   1.4e-25   1.9e-21   76.4   0.0     2   143     7   138     6   138 0.93 Flavodoxin
Tyr_Deacylase        PF02580.11   145 seq799_BIOID59467    -            145   6.3e-55  185.0   0.1   1   1   5.1e-59     7e-55  184.8   0.0     2   144     3   144     2   145 0.99 D-Tyr-tRNA(Tyr) deacylase
Usp                  PF00582.21   140 seq807_BIOID59467    -            144   5.2e-21   75.1   0.0   1   1   4.3e-25   5.9e-21   75.0   0.0     2   140     3   138     2   138 0.98 Universal stress protein family
DAO                  PF01266.19   358 seq808_BIOID59467    -            426   5.5e-72  242.5   0.2   1   1   2.8e-75   6.3e-72  242.3   0.1     1   358    29   381    29   381 0.96 FAD dependent oxidoreductase
Thi4                 PF01946.12   230 seq808_BIOID59467    -            426   1.7e-07   30.4   0.2   1   1   1.4e-10   3.1e-07   29.6   0.1     9    64    19    75    12   102 0.91 Thi4 family
NAD_binding_8        PF13450.1     68 seq808_BIOID59467    -            426   2.2e-06   27.4   0.7   1   1   3.9e-09   8.8e-06   25.5   0.5     1    42    32    71    32    88 0.82 NAD(P)-binding Rossmann-like domain
FAD_binding_3        PF01494.14   356 seq808_BIOID59467    -            426     7e-06   25.2   0.6   1   1   3.1e-09     7e-06   25.2   0.4     2    33    28    59    27    68 0.94 FAD binding domain
FAD_binding_2        PF00890.19   421 seq808_BIOID59467    -            426   2.1e-05   23.4   0.6   1   1   1.5e-08   3.4e-05   22.7   0.5     1    43    29    71    29    82 0.85 FAD binding domain
ParBc                PF02195.13    90 seq809_BIOID59467    -            323   4.3e-10   39.4   0.0   1   1   6.3e-14   8.6e-10   38.4   0.0    11    88    78   152    69   154 0.91 ParB-like nuclease domain
FlgI                 PF02119.11   342 seq811_BIOID59467    -            366  3.2e-138  459.9  15.5   1   1  2.7e-142  3.6e-138  459.7  10.8     1   342    22   366    22   366 0.99 Flagellar P-ring protein
TraB                 PF01963.12   259 seq812_BIOID59467    -            264   5.4e-41  140.6   0.1   1   1   4.8e-45   6.6e-41  140.3   0.1     8   250    30   264    21   264 0.96 TraB family
Fimbrial             PF00419.15   145 seq815_BIOID59467    -            223     4e-16   59.4   0.0   1   1   3.7e-20     5e-16   59.1   0.0     2   145    77   223    76   223 0.88 Fimbrial protein
Abhydrolase_6        PF12697.2    228 seq816_BIOID59467    -            254   1.6e-35  122.9   5.4   1   1   6.7e-39   1.8e-35  122.7   3.7     1   227    19   246    19   247 0.79 Alpha/beta hydrolase family
Abhydrolase_1        PF00561.15   230 seq816_BIOID59467    -            254   2.9e-21   75.9   0.6   1   2   8.6e-17   2.4e-13   50.1   0.2     3    80    45   124    43   184 0.79 alpha/beta hydrolase fold
Abhydrolase_1        PF00561.15   230 seq816_BIOID59467    -            254   2.9e-21   75.9   0.6   2   2   5.8e-09   1.6e-05   24.4   0.0   173   228   193   248   187   250 0.93 alpha/beta hydrolase fold
Abhydrolase_5        PF12695.2    142 seq816_BIOID59467    -            254   5.3e-16   58.5   0.2   1   1   4.5e-19   1.2e-15   57.3   0.1     1   141    18   234    18   235 0.85 Alpha/beta hydrolase family
PGAP1                PF07819.8    225 seq816_BIOID59467    -            254   4.4e-09   36.1   0.1   1   1   2.4e-11   6.5e-08   32.3   0.1     3   144    15   138    13   159 0.80 PGAP1-like protein
Fe_dep_repr_C        PF02742.10    71 seq819_BIOID59467    -            155   1.4e-13   50.2   0.9   1   1   1.5e-16   2.9e-13   49.1   0.6     1    57    95   150    95   154 0.95 Iron dependent repressor, metal binding and dimerisation domain
Fe_dep_repress       PF01325.14    60 seq819_BIOID59467    -            155   6.9e-11   41.8   0.0   1   1   6.3e-14   1.2e-10   40.9   0.0     6    60    38    92    35    92 0.95 Iron dependent repressor, N-terminal DNA binding domain
HTH_24               PF13412.1     48 seq819_BIOID59467    -            155   1.2e-07   30.9   0.0   1   1     9e-11   1.8e-07   30.3   0.0     3    48    40    85    38    85 0.90 Winged helix-turn-helix DNA-binding
MarR                 PF01047.17    59 seq819_BIOID59467    -            155   1.7e-06   27.4   0.0   1   1   1.6e-09   3.1e-06   26.6   0.0    11    48    48    85    47    87 0.95 MarR family
Phage_min_tail       PF05939.8    109 seq820_BIOID59467    -            109   1.9e-40  137.0   0.0   1   1   1.5e-44   2.1e-40  136.9   0.0     1   108     1   108     1   109 0.99 Phage minor tail protein
YiiD_Cterm           PF09500.5    144 seq822_BIOID59467    -            329   6.7e-49  165.0   0.0   1   1   2.9e-52   9.9e-49  164.4   0.0     1   143   174   313   174   314 0.99 Putative thioesterase (yiiD_Cterm)
Acetyltransf_7       PF13508.1     79 seq822_BIOID59467    -            329   4.5e-13   49.0   0.0   1   1   2.4e-16   8.3e-13   48.1   0.0     3    78    60   139    58   140 0.87 Acetyltransferase (GNAT) domain
Acetyltransf_1       PF00583.19    83 seq822_BIOID59467    -            329   2.5e-12   46.5   0.0   1   1   2.1e-15   7.1e-12   45.0   0.0     2    82    66   138    65   139 0.96 Acetyltransferase (GNAT) family
Acetyltransf_10      PF13673.1    117 seq822_BIOID59467    -            329   1.6e-08   34.5   0.0   1   1   7.8e-12   2.7e-08   33.8   0.0    38   117    55   138    16   138 0.81 Acetyltransferase (GNAT) domain
Bax1-I               PF01027.15   205 seq826_BIOID59467    -            237   5.4e-12   45.6  24.8   1   1     5e-16   6.8e-12   45.3  17.2     3   201    19   220    17   225 0.82 Inhibitor of apoptosis-promoting Bax1
Fe-ADH               PF00465.14   366 seq831_BIOID59467    -            387   4.3e-88  295.3   0.1   1   1   7.4e-92     5e-88  295.0   0.1     1   351     9   363     9   377 0.91 Iron-containing alcohol dehydrogenase
Fe-ADH_2             PF13685.1    250 seq831_BIOID59467    -            387   1.8e-13   50.2   0.1   1   1   3.3e-11   2.3e-07   30.3   0.0     4   101    16   111    13   114 0.81 Iron-containing alcohol dehydrogenase
Phage_tail_L         PF05100.7    206 seq835_BIOID59467    -            232     9e-97  322.0   0.2   1   1  7.6e-101     1e-96  321.8   0.1     1   206    29   230    29   230 0.99 Phage minor tail protein L
GIDA                 PF01134.17   392 seq836_BIOID59467    -            629  5.1e-171  568.7   0.0   1   1  2.9e-174  6.7e-171  568.3   0.0     1   391     8   398     8   399 0.99 Glucose inhibited division protein A
GIDA_assoc_3         PF13932.1     72 seq836_BIOID59467    -            629     4e-31  106.7   0.1   1   1   6.2e-34   1.4e-30  105.0   0.1     1    72   546   617   546   617 0.99 GidA associated domain 3
FAD_oxidored         PF12831.2    428 seq836_BIOID59467    -            629   3.1e-08   33.0   4.1   1   1   2.9e-11   6.6e-08   31.9   2.9     1   142     8   151     8   152 0.72 FAD dependent oxidoreductase
Pyr_redox_2          PF07992.9    200 seq836_BIOID59467    -            629   2.4e-06   27.4   0.6   1   1   2.2e-09     5e-06   26.4   0.4     1   118     8   156     8   162 0.62 Pyridine nucleotide-disulphide oxidoreductase
CitMHS               PF03600.11   349 seq837_BIOID59467    -            372   2.1e-28   98.7  20.9   1   1   3.1e-32   2.1e-28   98.7  14.5    41   321    32   306    12   330 0.89 Citrate transporter
Na_sulph_symp        PF00939.14   471 seq837_BIOID59467    -            372   1.1e-07   31.0   5.8   1   1   1.6e-11   1.1e-07   31.0   4.0   320   449    41   166    35   184 0.80 Sodium:sulfate symporter transmembrane region
PTS_IIB              PF02302.12    90 seq840_BIOID59467    -            118   6.7e-21   74.4   1.3   1   1   5.7e-25   7.8e-21   74.2   0.9     1    89    18   110    18   111 0.91 PTS system, Lactose/Cellobiose specific IIB subunit
PTR2                 PF00854.16   373 seq842_BIOID59467    -            489     2e-79  266.9  25.0   1   1   3.9e-83   2.6e-79  266.5  17.3     2   372    82   427    81   428 0.97 POT family
MFS_1                PF07690.11   354 seq842_BIOID59467    -            489     5e-15   54.9  59.4   1   1   1.4e-16   9.4e-13   47.5  20.8    12   304    30   291    16   341 0.65 Major Facilitator Superfamily
HATPase_c            PF02518.21   111 seq843_BIOID59467    -            349   7.9e-20   70.5   0.0   1   1   3.2e-23   1.5e-19   69.6   0.0     2   109   234   346   233   348 0.91 Histidine kinase-, DNA gyrase B-, and HSP90-like ATPase
HisKA                PF00512.20    68 seq843_BIOID59467    -            349   4.1e-13   48.9   3.8   1   1     1e-16   4.6e-13   48.8   0.1     3    60   131   186   129   189 0.97 His Kinase A (phospho-acceptor) domain
PAS                  PF00989.19   113 seq843_BIOID59467    -            349   4.2e-08   32.8   0.0   1   1   3.1e-11   1.4e-07   31.1   0.0     5    96    11    99    10   108 0.93 PAS fold
Ribonuc_red_sm       PF00268.16   281 seq846_BIOID59467    -            319   9.9e-81  270.7   0.1   1   1   8.4e-85   1.1e-80  270.4   0.0     1   280     1   280     1   281 0.97 Ribonucleotide reductase, small chain
Lactate_perm         PF02652.9    522 seq847_BIOID59467    -            560  1.9e-234  778.9  41.6   1   1  1.6e-238  2.1e-234  778.7  28.9     1   522    25   551    25   551 0.99 L-lactate permease
Pili_assembly_N      PF00345.15   122 seq848_BIOID59467    -            241   2.3e-40  137.0   0.1   1   1   5.7e-44   3.9e-40  136.3   0.0     1   121    37   156    37   157 0.91 Gram-negative pili assembly chaperone, N-terminal domain
Pili_assembly_C      PF02753.12    68 seq848_BIOID59467    -            241   1.1e-16   60.2   0.2   1   1   9.6e-20   6.5e-16   57.8   0.1     1    65   176   234   176   237 0.95 Gram-negative pili assembly chaperone, C-terminal domain
Molybdopterin        PF00384.17   432 seq849_BIOID59467    -            803   1.1e-23   83.5   0.0   1   1   3.6e-24   2.5e-20   72.5   0.0   103   379     2   377     1   381 0.84 Molybdopterin oxidoreductase
Molydop_binding      PF01568.16   109 seq849_BIOID59467    -            803   5.6e-17   61.4   0.1   1   1     3e-20     2e-16   59.6   0.1     4   108   681   796   678   797 0.93 Molydopterin dinucleotide binding domain
Aldedh               PF00171.17   462 seq851_BIOID59467    -            499  2.3e-163  543.6   0.0   1   1  2.1e-167  2.8e-163  543.4   0.0     5   462    33   495    30   495 0.97 Aldehyde dehydrogenase family
DUF489               PF04356.7    193 seq857_BIOID59467    -            215   2.5e-76  255.4   0.8   1   1   2.1e-80   2.9e-76  255.2   0.5     1   192     9   202     9   203 0.98 Protein of unknown function (DUF489)
RHH_1                PF01402.16    39 seq858_BIOID59467    -            120   3.8e-09   35.9   2.0   1   1     5e-13   6.8e-09   35.1   1.4     1    37    75   111    75   113 0.95 Ribbon-helix-helix protein, copG family
YbaK                 PF04073.10   123 seq862_BIOID59467    -            159   1.2e-24   86.3   0.2   1   1     1e-28   1.4e-24   86.1   0.1     8   122    31   146    22   147 0.93 YbaK / prolyl-tRNA synthetases associated domain
Glucosaminidase      PF01832.15   134 seq866_BIOID59467    -            323   9.5e-38  129.2   0.9   1   1   2.5e-41   1.7e-37  128.4   0.6     5   133   170   305   167   306 0.96 Mannosyl-glycoprotein endo-beta-N-acetylglucosaminidase
Rod-binding          PF10135.4     49 seq866_BIOID59467    -            323   9.2e-20   70.2   2.8   1   1   3.3e-23   2.2e-19   69.0   1.9     1    49    60   107    60   107 0.99 Rod binding protein
PTS_EIIC             PF02378.13   321 seq868_BIOID59467    -            205   1.1e-19   70.3  14.2   1   1   9.6e-24   1.3e-19   70.0   9.8     1   169    32   198    32   204 0.89 Phosphotransferase system, EIIC
PseudoU_synth_2      PF00849.17   164 seq869_BIOID59467    -            290   9.9e-16   57.8   0.1   1   1   6.3e-18   4.3e-14   52.5   0.1     2   164    69   195    68   195 0.87 RNA pseudouridylate synthase
S4                   PF01479.20    48 seq869_BIOID59467    -            290   2.7e-14   52.1   1.5   1   1   1.1e-17   7.6e-14   50.7   0.0     1    48     7    52     7    52 0.98 S4 domain
Aminotran_3          PF00202.16   339 seq872_BIOID59467    -            421  2.8e-108  361.6   0.6   1   1    5e-112  3.5e-108  361.3   0.4     3   338    27   359    25   360 0.97 Aminotransferase class-III
Aminotran_1_2        PF00155.16   363 seq872_BIOID59467    -            421   3.8e-05   22.6   0.1   1   1   2.6e-08   0.00018   20.4   0.0   125   278   159   323    40   378 0.62 Aminotransferase class I and II
DUF927               PF06048.6    285 seq873_BIOID59467    -            890   8.4e-96  320.4   0.2   1   1   3.6e-99   1.2e-95  319.9   0.1     1   284   330   612   330   613 0.97 Domain of unknown function (DUF927)
Prim_Zn_Ribbon       PF08273.7     40 seq873_BIOID59467    -            890   1.5e-15   56.8   8.6   1   1   4.4e-19   1.5e-15   56.8   6.0     1    40    32    68    32    68 0.97 Zinc-binding domain of primase-helicase
Toprim_3             PF13362.1     96 seq873_BIOID59467    -            890   9.8e-14   51.2   0.0   1   1   6.4e-17   2.2e-13   50.1   0.0     2    94   209   304   208   306 0.91 Toprim domain
Toprim_4             PF13662.1     81 seq873_BIOID59467    -            890   3.8e-11   42.7   0.0   1   1   3.1e-14     1e-10   41.3   0.0     3    68   209   279   208   293 0.89 Toprim domain
NLPC_P60             PF00877.14   105 seq875_BIOID59467    -            223   5.7e-14   51.6   0.0   1   1   1.1e-17   7.8e-14   51.2   0.0     1   104    87   199    87   200 0.93 NlpC/P60 family
Prok-JAB             PF14464.1    105 seq875_BIOID59467    -            223   3.6e-10   39.2   0.0   1   1   9.1e-14   6.2e-10   38.4   0.0    30    96     6    74     1    85 0.87 Prokaryotic homologs of the JAB domain
Hexapep              PF00132.19    36 seq876_BIOID59467    -            326   2.2e-06   26.7  16.7   1   1   5.5e-07    0.0038   16.5   0.5     8    36   232   260   226   260 0.89 Bacterial transferase hexapeptide (six repeats)
Flavodoxin_1         PF00258.20   143 seq882_BIOID59467    -            176   3.1e-33  114.6   0.1   1   1     1e-36   3.6e-33  114.4   0.0     1   143     6   160     6   160 0.95 Flavodoxin
Flavodoxin_3         PF12641.2    160 seq882_BIOID59467    -            176   1.1e-11   44.3   0.0   1   1   3.6e-15   1.2e-11   44.1   0.0     2   110     6   124     5   164 0.85 Flavodoxin domain
Flavodoxin_5         PF12724.2    143 seq882_BIOID59467    -            176   4.1e-08   33.2   0.0   1   1   1.7e-11   5.7e-08   32.7   0.0     2    84     6    89     5   108 0.83 Flavodoxin domain
PmbA_TldD            PF01523.11   293 seq883_BIOID59467    -            450   6.2e-66  222.5   0.0   1   1   7.1e-70   9.7e-66  221.8   0.0     1   292    34   326    34   327 0.96 Putative modulator of DNA gyrase
RseA_N               PF03872.8     87 seq884_BIOID59467    -            216   1.8e-32  111.3   0.6   1   1   2.6e-36   1.8e-32  111.3   0.4     1    87     1    89     1    89 0.98 Anti sigma-E protein RseA, N-terminal domain
RseA_C               PF03873.8     53 seq884_BIOID59467    -            216   3.9e-27   93.7   3.7   1   1   5.7e-31   3.9e-27   93.7   2.6     1    53   131   186   131   186 0.98 Anti sigma-E protein RseA, C-terminal domain
DUF1281              PF06924.6    134 seq886_BIOID59467    -            344   4.6e-59  197.5   0.0   1   1   4.8e-63   6.6e-59  197.0   0.0     1   134    45   178    45   178 0.99 Protein of unknown function (DUF1281)
FHIPEP               PF00771.15   658 seq887_BIOID59467    -            579  3.3e-193  643.5   0.1   1   1  2.8e-197  3.9e-193  643.2   0.1   100   657     9   571     7   572 0.96 FHIPEP family
PTR2                 PF00854.16   373 seq888_BIOID59467    -            485   9.5e-70  235.1  17.2   1   1   2.5e-73   1.7e-69  234.2  11.9     3   370    77   417    75   420 0.95 POT family
MFS_1                PF07690.11   354 seq888_BIOID59467    -            485   4.8e-19   68.2  53.8   1   1   7.1e-23   4.8e-19   68.2  32.6     9   348    21   418    13   425 0.76 Major Facilitator Superfamily
Lyase_1              PF00206.15   312 seq889_BIOID59467    -            456   4.9e-85  285.3   0.0   1   1   9.3e-89   6.4e-85  284.9   0.0     1   305    14   312    14   320 0.97 Lyase
ASL_C                PF08328.6    115 seq889_BIOID59467    -            456     6e-55  183.9   0.0   1   1     2e-58   1.4e-54  182.7   0.0     1   115   331   445   331   445 1.00 Adenylosuccinate lyase C-terminal
Usher                PF00577.15   552 seq890_BIOID59467    -            878  5.6e-223  741.5  25.9   1   1  1.5e-226  6.9e-223  741.2  18.0     1   552   208   790   208   790 0.99 Type VII secretion system (T7SS), usher protein
PapC_N               PF13954.1    146 seq890_BIOID59467    -            878   5.1e-48  162.2   0.0   1   1   2.8e-51   1.3e-47  160.9   0.0     2   146    48   194    47   194 0.98 PapC N-terminal domain
PapC_C               PF13953.1     68 seq890_BIOID59467    -            878   2.7e-27   94.0   0.1   1   1   2.2e-30     1e-26   92.2   0.1     1    67   800   865   800   866 0.97 PapC C-terminal domain
Sigma54_activat      PF00158.21   168 seq897_BIOID59467    -            489   4.7e-71  237.5   0.0   1   1   2.7e-74   7.4e-71  236.9   0.0     1   167   160   326   160   327 0.99 Sigma-54 interaction domain
Response_reg         PF00072.19   112 seq897_BIOID59467    -            489   1.3e-32  111.9   0.0   1   1     1e-35   2.9e-32  110.8   0.0     1   111    26   135    26   136 0.97 Response regulator receiver domain
HTH_8                PF02954.14    42 seq897_BIOID59467    -            489   2.3e-15   55.7   3.9   1   1   1.7e-18   4.5e-15   54.7   1.0     3    42   447   486   445   486 0.96 Bacterial regulatory protein, Fis family
AAA_5                PF07728.9    139 seq897_BIOID59467    -            489   3.1e-08   33.3   0.0   1   1   2.5e-11   6.9e-08   32.2   0.0     2   125   184   304   183   321 0.86 AAA domain (dynein-related subfamily)
AAA_2                PF07724.9    171 seq897_BIOID59467    -            489   2.7e-05   24.0   0.0   1   1   1.8e-08     5e-05   23.1   0.0     2   125   180   299   179   336 0.79 AAA domain (Cdc48 subfamily)
Aldo_ket_red         PF00248.16   283 seq898_BIOID59467    -            275   7.7e-57  192.1   0.0   1   1   6.7e-61   9.2e-57  191.8   0.0     2   282    18   261    17   262 0.96 Aldo/keto reductase family
PTS_EIIC             PF02378.13   321 seq899_BIOID59467    -            242   2.6e-26   92.1  11.6   1   1   1.9e-30   2.6e-26   92.1   8.0   170   321     4   167     1   167 0.78 Phosphotransferase system, EIIC
Cytochrom_C_asm      PF01578.15   214 seq901_BIOID59467    -            288   5.7e-45  153.3  17.3   1   1   4.2e-49   5.7e-45  153.3  12.0     5   212    62   286    58   288 0.97 Cytochrome C assembly protein
DeoRC                PF00455.17   162 seq904_BIOID59467    -            249   1.5e-46  157.8   0.0   1   1   7.1e-50   2.4e-46  157.1   0.0     2   162    68   228    67   228 0.98 DeoR C terminal sensor domain
HTH_DeoR             PF08220.7     57 seq904_BIOID59467    -            249   5.5e-16   57.7   0.4   1   1   3.4e-19   1.2e-15   56.6   0.2     1    56     4    59     4    60 0.98 DeoR-like helix-turn-helix domain
HTH_11               PF08279.7     55 seq904_BIOID59467    -            249   1.9e-09   36.9   0.4   1   1     2e-12   6.7e-09   35.1   0.1     1    42     4    44     4    53 0.91 HTH domain
HTH_Mga              PF08280.6     59 seq904_BIOID59467    -            249   1.4e-06   27.8   0.0   1   1   1.1e-09   3.8e-06   26.4   0.0     5    44     3    42     2    46 0.94 M protein trans-acting positive regulator (MGA) HTH domain
ABC_tran             PF00005.22   118 seq905_BIOID59467    -            467   5.4e-26   91.1   0.0   1   1   3.3e-29   1.1e-25   90.1   0.0     1   117   135   259   135   260 0.97 ABC transporter
CBS                  PF00571.23    57 seq905_BIOID59467    -            467   2.8e-06   26.7   0.0   1   1   4.2e-07    0.0014   18.0   0.0    32    55   436   459   413   461 0.86 CBS domain
Lambda_tail_I        PF06805.7     82 seq906_BIOID59467    -            182   7.4e-14   51.2   0.0   1   1   9.2e-18   1.3e-13   50.4   0.0    25    82     2    64     1    64 0.98 Bacteriophage lambda tail assembly protein I
GerE                 PF00196.14    58 seq908_BIOID59467    -            216   2.2e-20   71.5   0.7   1   1   2.8e-24   3.8e-20   70.8   0.5     3    58   155   210   153   210 0.97 Bacterial regulatory proteins, luxR family
THF_DHG_CYH_C        PF02882.14   161 seq909_BIOID59467    -            288   1.5e-68  228.8   0.1   1   1   3.6e-72   2.5e-68  228.1   0.1     1   157   124   279   124   283 0.99 Tetrahydrofolate dehydrogenase/cyclohydrolase, NAD(P)-binding domain
THF_DHG_CYH          PF00763.18   117 seq909_BIOID59467    -            288   1.2e-41  141.3   0.1   1   1   2.8e-45   1.9e-41  140.6   0.1     1   117     4   121     4   121 0.99 Tetrahydrofolate dehydrogenase/cyclohydrolase, catalytic domain
Flg_bbr_C            PF06429.8     74 seq912_BIOID59467    -            547   7.8e-08   32.0   2.5   1   1   1.1e-11   7.8e-08   32.0   1.7    23    74   491   546   469   546 0.82 Flagellar basal body rod FlgEFG protein C-terminal
Flg_bb_rod           PF00460.15    31 seq912_BIOID59467    -            547   2.8e-05   23.5  11.0   1   1   4.2e-09   2.8e-05   23.5   7.6     1    31     5    35     5    35 0.97 Flagella basal body rod protein
MucB_RseB            PF03888.9    285 seq913_BIOID59467    -            318  2.9e-123  410.3   0.0   1   1  2.5e-127  3.4e-123  410.1   0.0     1   284    31   314    31   315 0.99 MucB/RseB family
DUF2575              PF10837.3     71 seq915_BIOID59467    -             72   4.5e-47  157.8   3.1   1   1   3.6e-51     5e-47  157.7   2.1     1    71     2    72     2    72 1.00 Protein of unknown function (DUF2575)
FUR                  PF01475.14   120 seq916_BIOID59467    -            148   4.9e-49  165.1   0.2   1   1   4.3e-53   5.8e-49  164.8   0.1     1   120    10   130    10   130 0.99 Ferric uptake regulator family
FCD                  PF07729.7    125 seq920_BIOID59467    -            258   3.1e-23   82.3   2.7   1   1   4.6e-27   3.1e-23   82.3   1.9     1   124   100   223   100   224 0.90 FCD domain
GntR                 PF00392.16    64 seq920_BIOID59467    -            258   2.1e-22   78.2   0.4   1   1   6.1e-26   4.2e-22   77.2   0.3     1    64     8    71     8    71 0.98 Bacterial regulatory proteins, gntR family
FAD_syn              PF06574.7    158 seq921_BIOID59467    -            313   2.2e-57  193.0   0.0   1   1   4.4e-61     3e-57  192.5   0.0     2   158    12   168    11   168 0.98 FAD synthetase
Flavokinase          PF01687.12   125 seq921_BIOID59467    -            313   6.1e-40  135.8   0.0   1   1   1.4e-43   9.4e-40  135.2   0.0     1   124   184   307   184   308 0.97 Riboflavin kinase
PTS_IIA              PF02255.11    96 seq923_BIOID59467    -            103   4.4e-34  116.1   3.0   1   1   3.6e-38   4.9e-34  115.9   2.1     1    96     5   100     5   100 0.98 PTS system, Lactose/Cellobiose specific IIA subunit
RNase_T              PF00929.19   164 seq924_BIOID59467    -            204   4.9e-34  117.8   0.0   1   1   4.2e-38   5.7e-34  117.6   0.0     1   163    32   193    32   194 0.97 Exonuclease
GidB                 PF02527.10   184 seq929_BIOID59467    -            207   7.4e-67  223.9   0.0   1   1   1.3e-70     9e-67  223.6   0.0     1   184    20   200    20   200 0.98 rRNA small subunit methyltransferase G
Methyltransf_31      PF13847.1    152 seq929_BIOID59467    -            207   9.4e-10   38.1   0.0   1   1   5.5e-13   3.8e-09   36.2   0.0     4    94    66   149    64   195 0.82 Methyltransferase domain
DUF3672              PF12421.3    136 seq932_BIOID59467    -           1159   1.5e-42  144.8   0.2   1   1   1.4e-45   4.6e-42  143.2   0.2     1   136   977  1118   977  1118 0.88 Fibronectin type III protein
Phage-tail_3         PF13550.1    164 seq932_BIOID59467    -           1159   6.8e-40  136.4   0.0   1   1   5.8e-43     2e-39  134.9   0.0     1   161   330   497   330   500 0.94 Putative phage tail protein
DUF1983              PF09327.6     81 seq932_BIOID59467    -           1159   5.3e-27   93.4   1.9   1   1   3.9e-30   1.3e-26   92.2   1.3     1    81   873   953   873   953 0.99 Domain of unknown function (DUF1983)
DUF21                PF01595.15   183 seq934_BIOID59467    -            420   3.5e-55  186.0   4.7   1   1   1.1e-58   4.9e-55  185.5   3.3     3   175     2   175     1   180 0.98 Domain of unknown function DUF21
CorC_HlyC            PF03471.12    81 seq934_BIOID59467    -            420   3.1e-20   71.6   0.2   1   1   2.2e-23   9.8e-20   70.0   0.1     2    79   335   410   334   412 0.95 Transporter associated domain
CBS                  PF00571.23    57 seq934_BIOID59467    -            420   9.3e-06   25.1   0.2   1   1   8.6e-08   0.00039   19.9   0.0     8    56   270   318   249   319 0.87 CBS domain
CsgE                 PF10627.4    107 seq936_BIOID59467    -            129   6.8e-36  122.2   0.0   1   1   5.8e-40     8e-36  121.9   0.0     1   107    26   129    26   129 0.99 Curli assembly protein CsgE
HTH_31               PF13560.1     64 seq938_BIOID59467    -             96   6.8e-11   42.0   0.0   1   1   7.9e-14   3.6e-10   39.7   0.0     4    46    35    76    34    93 0.82 Helix-turn-helix domain
HTH_3                PF01381.17    55 seq938_BIOID59467    -             96   3.2e-09   36.3   0.1   1   1     2e-12   9.2e-09   34.9   0.0     1    38    37    74    37    85 0.96 Helix-turn-helix
HTH_19               PF12844.2     64 seq938_BIOID59467    -             96     2e-08   34.0   0.0   1   1   2.1e-11   9.4e-08   31.8   0.0     3    55    36    87    36    95 0.83 Helix-turn-helix domain
DUF3828              PF12883.2    120 seq939_BIOID59467    -            308   8.4e-12   44.9   2.7   1   1   4.2e-11   2.8e-07   30.3   0.1     2   118    26   142    25   144 0.88 Protein of unknown function (DUF3828)
Lumazine_bd          PF12870.2    111 seq939_BIOID59467    -            308   3.1e-07   30.3   3.1   1   1   1.8e-08   0.00012   21.9   0.1    66   110   240   283   196   284 0.92 Lumazine-binding domain
Peptidase_M20        PF01546.23   171 seq941_BIOID59467    -            396   9.7e-32  109.7   0.0   1   1   5.1e-35   3.5e-31  107.9   0.0     1   169    89   390    89   392 0.96 Peptidase family M20/M25/M40
M20_dimer            PF07687.9    109 seq941_BIOID59467    -            396   5.9e-25   87.0   0.0   1   1   1.5e-28     1e-24   86.2   0.0     2   107   191   301   190   303 0.92 Peptidase dimerisation domain
Band_7               PF01145.20   179 seq942_BIOID59467    -            375   1.3e-24   86.9   0.2   1   1   4.1e-27   5.6e-23   81.6   0.2     2   178   147   318   146   320 0.94 SPFH domain / Band 7 family
LamB                 PF02264.10   398 seq943_BIOID59467    -            557  1.7e-108  363.1  22.0   1   1  3.5e-112  2.4e-108  362.6  15.3     1   398   147   557   147   557 0.94 LamB porin
Sugarporin_N         PF11471.3     60 seq943_BIOID59467    -            557   1.7e-22   78.7   3.3   1   1   4.8e-26   3.3e-22   77.7   2.3     1    59     1    60     1    61 0.98 Maltoporin periplasmic N-terminal extension
Cytochrom_B562       PF07361.6    103 seq946_BIOID59467    -            128   2.3e-35  121.0   4.6   1   1   1.9e-39   2.6e-35  120.8   3.2     1   103    23   128    23   128 0.99 Cytochrome b562
Rick_17kDa_Anti      PF05433.10    42 seq948_BIOID59467    -             72     2e-08   33.6  20.8   1   1     2e-12   2.7e-08   33.1  14.4     2    42    33    71    32    71 0.96 Glycine zipper 2TM domain
N6_N4_Mtase          PF01555.13   231 seq950_BIOID59467    -            227   8.9e-35  120.1   0.0   1   2   2.1e-15   1.5e-11   44.1   0.0     1   114    21   124    21   138 0.89 DNA methylase
N6_N4_Mtase          PF01555.13   231 seq950_BIOID59467    -            227   8.9e-35  120.1   0.0   2   2   1.2e-24   8.3e-21   74.3   0.0   169   228   141   200   127   203 0.90 DNA methylase
S4_2                 PF13275.1     65 seq951_BIOID59467    -             73   1.1e-24   85.7   0.0   1   1   8.3e-29   1.1e-24   85.6   0.0     5    65    12    72     7    72 0.95 S4 domain
RseC_MucC            PF04246.7    135 seq954_BIOID59467    -            159   7.7e-41  138.7   1.1   1   1   6.9e-45   9.5e-41  138.4   0.8     1   134     8   141     8   142 0.99 Positive regulator of sigma(E), RseC/MucC
Response_reg         PF00072.19   112 seq955_BIOID59467    -            223   8.8e-25   86.7   0.2   1   1     2e-28   1.4e-24   86.1   0.1     1   111     3   112     3   113 0.98 Response regulator receiver domain
Trans_reg_C          PF00486.23    77 seq955_BIOID59467    -            223   2.7e-19   68.7   0.1   1   1   8.4e-23   5.7e-19   67.6   0.1     2    77   146   220   144   220 0.93 Transcriptional regulatory protein, C terminal
CsgF                 PF10614.4    142 seq956_BIOID59467    -            138   2.6e-47  160.2   1.4   1   1   2.4e-51   3.3e-47  159.9   1.0     2   142     4   133     2   133 0.96 Type VIII secretion system (T8SS), CsgF protein
Fer4_11              PF13247.1     99 seq960_BIOID59467    -            294   1.2e-29  101.9  13.1   1   1   1.8e-32   2.2e-29  101.1   5.5     2    98    92   188    91   189 0.94 4Fe-4S dicluster domain
Form-deh_trans       PF09163.6     44 seq960_BIOID59467    -            294   7.8e-20   69.9   0.0   1   1   1.1e-22   1.4e-19   69.1   0.0     1    44   246   289   246   290 0.96 Formate dehydrogenase N, transmembrane
Fer4_7               PF12838.2     52 seq960_BIOID59467    -            294   4.9e-15   55.5  25.2   1   1   8.3e-11     1e-07   32.0   5.6     1    50    38   114    38   117 0.90 4Fe-4S dicluster domain
Fer4_9               PF13187.1     55 seq960_BIOID59467    -            294   3.3e-13   49.5  27.2   1   1   4.6e-11   5.7e-08   32.7   7.7     1    55   132   184   132   184 0.97 4Fe-4S dicluster domain
Fer4_10              PF13237.1     52 seq960_BIOID59467    -            294   2.6e-12   46.2  27.8   1   1   3.4e-11   4.2e-08   32.7   7.1     2    52    93   144    92   144 0.86 4Fe-4S dicluster domain
Fer4_2               PF12797.2     22 seq960_BIOID59467    -            294   3.3e-10   39.1  34.5   1   1   6.4e-09     8e-06   25.3   2.4     4    20    33    49    31    51 0.91 4Fe-4S binding domain
Fer4_3               PF12798.2     15 seq960_BIOID59467    -            294   9.7e-08   31.9  41.1   1   3   0.00035      0.43   11.1   3.8     1    15   100   117   100   117 0.89 4Fe-4S binding domain
Fer4_3               PF12798.2     15 seq960_BIOID59467    -            294   9.7e-08   31.9  41.1   2   3   6.7e-05     0.083   13.3   2.9     1    14   133   146   133   147 0.94 4Fe-4S binding domain
Fer4_3               PF12798.2     15 seq960_BIOID59467    -            294   9.7e-08   31.9  41.1   3   3   3.4e-06    0.0042   17.4   2.5     1    15   160   183   160   183 0.98 4Fe-4S binding domain
Fer4_4               PF12800.2     17 seq960_BIOID59467    -            294   3.1e-07   30.0  31.6   1   2   4.7e-05     0.059   13.6   1.8     3    15    38    50    36    56 0.91 4Fe-4S binding domain
Fer4_4               PF12800.2     17 seq960_BIOID59467    -            294   3.1e-07   30.0  31.6   2   2     1e-07   0.00013   21.9   1.8     1    17   130   146   130   146 0.92 4Fe-4S binding domain
Fer4                 PF00037.22    24 seq960_BIOID59467    -            294   3.1e-07   29.6  37.3   1   1   4.1e-08   5.1e-05   22.5   2.0     5    22   130   147   126   149 0.87 4Fe-4S binding domain
FMN_dh               PF01070.13   357 seq961_BIOID59467    -            396  3.2e-125  417.5   0.0   1   1  1.3e-128  4.4e-125  417.1   0.0     1   355    13   375    13   377 0.96 FMN-dependent dehydrogenase
NMO                  PF03060.10   330 seq961_BIOID59467    -            396     3e-05   23.1   2.9   1   1   1.3e-08   4.5e-05   22.6   2.0   138   225   248   335   244   372 0.87 Nitronate monooxygenase
tRNA-synt_2          PF00152.15   335 seq962_BIOID59467    -            505   1.5e-98  329.5   1.0   1   1  4.3e-102     2e-98  329.1   0.7     1   334   162   502   162   503 0.90 tRNA synthetases class II (D, K and N)
tRNA_anti            PF01336.20    76 seq962_BIOID59467    -            505   6.2e-15   54.6   0.0   1   1   2.4e-18   1.1e-14   53.8   0.0     1    76    68   146    68   146 0.98 OB-fold nucleic acid binding domain
DUF457               PF04307.9    157 seq963_BIOID59467    -            173   1.7e-29  102.0  11.3   1   1   1.4e-33     2e-29  101.8   7.8     2   141     5   157     4   172 0.86 Predicted membrane-bound metal-dependent hydrolase (DUF457)
BPD_transp_1         PF00528.17   185 seq964_BIOID59467    -            354   2.5e-26   92.2  16.2   1   1   1.8e-30   2.5e-26   92.2  11.2     1   176   163   324   163   332 0.91 Binding-protein-dependent transport system inner membrane component
MFS_1                PF07690.11   354 seq973_BIOID59467    -            406   9.6e-39  133.0  57.6   1   2   9.5e-30   1.3e-25   89.8  16.1     2   247    31   264    30   267 0.80 Major Facilitator Superfamily
MFS_1                PF07690.11   354 seq973_BIOID59467    -            406   9.6e-39  133.0  57.6   2   2   8.7e-20   1.2e-15   57.0  18.3     1   178   232   404   232   406 0.90 Major Facilitator Superfamily
tRNA-synt_1          PF00133.17   601 seq974_BIOID59467    -            938  9.3e-233  773.4   0.0   1   1  5.8e-236  1.1e-232  773.2   0.0     2   601    28   641    27   641 0.98 tRNA synthetases class I (I, L, M and V)
Anticodon_1          PF08264.8    153 seq974_BIOID59467    -            938   4.3e-29  101.1   0.0   1   1   4.2e-32   8.2e-29  100.2   0.0     1   152   685   841   685   842 0.89 Anticodon-binding domain of tRNA
tRNA-synt_1g         PF09334.6    391 seq974_BIOID59467    -            938   4.7e-21   74.7   0.2   1   2     7e-14   1.4e-10   40.3   0.0     8    69    58   119    56   246 0.63 tRNA synthetases class I (M)
tRNA-synt_1g         PF09334.6    391 seq974_BIOID59467    -            938   4.7e-21   74.7   0.2   2   2   2.4e-08   4.8e-05   22.0   0.0   310   356   584   631   566   650 0.81 tRNA synthetases class I (M)
zf-FPG_IleRS         PF06827.9     30 seq974_BIOID59467    -            938   1.1e-09   37.6   3.5   1   1   5.4e-13   1.1e-09   37.6   2.4     1    29   898   926   898   927 0.96 Zinc finger found in FPG and IleRS
tRNA-synt_1e         PF01406.14   301 seq974_BIOID59467    -            938     3e-08   33.0   0.0   1   1   2.2e-09   4.2e-06   25.9   0.0   227   299   575   648   548   650 0.83 tRNA synthetases class I (C) catalytic domain
tRNA-synt_1_2        PF13603.1    185 seq974_BIOID59467    -            938   8.1e-07   28.3   0.0   1   1   7.7e-10   1.5e-06   27.5   0.0    12   141   224   358   219   368 0.78 Leucyl-tRNA synthetase, Domain 2
tRNA-synt_1f         PF01921.13   360 seq974_BIOID59467    -            938   2.9e-06   26.1   0.0   1   1     6e-09   1.2e-05   24.1   0.0   241   340   562   659   545   675 0.81 tRNA synthetases class I (K)
Glt_symporter        PF03616.9    368 seq976_BIOID59467    -            401  3.1e-163  542.3  24.6   1   1  2.3e-167  3.1e-163  542.3  17.0     1   368     2   366     2   366 0.98 Sodium/glutamate symporter
CsgG                 PF03783.9    209 seq978_BIOID59467    -            277   9.6e-67  223.9   0.0   1   1   8.2e-71   1.1e-66  223.7   0.0     2   208    41   255    40   256 0.98 Curli production assembly/transport component CsgG
RHH_1                PF01402.16    39 seq979_BIOID59467    -             81   4.8e-11   41.9   0.5   1   1   5.7e-15   7.7e-11   41.2   0.4     2    39    15    52    14    52 0.96 Ribbon-helix-helix protein, copG family
HicB                 PF05534.7     51 seq981_BIOID59467    -            118   5.4e-11   41.7   0.0   1   1   6.2e-15   8.4e-11   41.1   0.0     3    51    60   110    58   110 0.96 HicB family
DLH                  PF01738.13   218 seq985_BIOID59467    -            289   4.8e-76  254.7   0.0   1   1   2.2e-79   5.9e-76  254.4   0.0     1   217    60   283    60   284 0.99 Dienelactone hydrolase family
Abhydrolase_5        PF12695.2    142 seq985_BIOID59467    -            289   1.5e-15   57.0   0.1   1   1   8.2e-19   2.2e-15   56.5   0.0     2   142    77   255    76   255 0.76 Alpha/beta hydrolase family
Abhydrolase_6        PF12697.2    228 seq985_BIOID59467    -            289     3e-12   46.8   2.3   1   1   1.5e-09     4e-06   26.7   0.0   162   221   192   260   180   266 0.74 Alpha/beta hydrolase family
BAAT_C               PF08840.6    213 seq985_BIOID59467    -            289   1.5e-08   34.5   0.1   1   1   4.8e-09   1.3e-05   24.9   0.2   109   178   204   271   190   287 0.78 BAAT / Acyl-CoA thioester hydrolase C terminal
Peptidase_S9         PF00326.16   213 seq985_BIOID59467    -            289   9.3e-07   28.1   0.0   1   1   1.6e-08   4.4e-05   22.6   0.0   136   210   202   284   194   287 0.78 Prolyl oligopeptidase family
GTP_EFTU             PF00009.22   188 seq987_BIOID59467    -            599   7.5e-52  175.3   0.0   1   1   6.2e-55   1.7e-51  174.2   0.0     1   187     2   181     2   182 0.94 Elongation factor Tu GTP binding domain
LepA_C               PF06421.7    108 seq987_BIOID59467    -            599   6.9e-52  173.7   3.3   1   1   4.3e-55   1.2e-51  173.0   2.3     1   107   487   593   487   594 0.99 GTP-binding protein LepA C-terminus
EFG_C                PF00679.19    89 seq987_BIOID59467    -            599   3.3e-19   68.4   0.0   1   1   2.5e-22   6.9e-19   67.3   0.0     2    86   399   483   398   486 0.95 Elongation factor G C-terminus
GTP_EFTU_D2          PF03144.20    74 seq987_BIOID59467    -            599   8.8e-10   38.4   0.3   1   1   7.1e-13   1.9e-09   37.3   0.2     1    74   205   275   205   275 0.86 Elongation factor Tu domain 2
Ras                  PF00071.17   162 seq987_BIOID59467    -            599   8.7e-05   21.8   0.0   1   1   5.7e-08   0.00016   21.0   0.0    30   160    52   180    42   182 0.79 Ras family
PhoQ_Sensor          PF08918.5    180 seq988_BIOID59467    -            486   1.7e-90  301.2   0.4   1   1   3.7e-94   1.7e-90  301.2   0.3     1   180    10   190    10   190 0.99 PhoQ Sensor
HATPase_c            PF02518.21   111 seq988_BIOID59467    -            486     8e-17   60.8   0.1   1   1   3.1e-20   1.4e-16   60.0   0.0     3   106   376   474   374   478 0.92 Histidine kinase-, DNA gyrase B-, and HSP90-like ATPase
HAMP                 PF00672.20    70 seq988_BIOID59467    -            486   7.4e-07   29.1   0.3   1   1   1.6e-10   7.4e-07   29.1   0.2     2    68   196   261   195   263 0.85 HAMP domain
ATP_synt_I           PF03899.10   100 seq989_BIOID59467    -            130     7e-14   51.6  14.7   1   1   7.2e-18   9.8e-14   51.2  10.2     1    99    17   112    17   113 0.95 ATP synthase I chain
PspA_IM30            PF04012.7    221 seq990_BIOID59467    -            222   6.9e-48  162.8  32.6   1   1     6e-52   8.2e-48  162.5  22.6     1   220     2   217     2   219 0.97 PspA/IM30 family
DUF1380              PF07128.7    139 seq991_BIOID59467    -            144   2.9e-77  257.0   1.9   1   1   2.4e-81   3.3e-77  256.9   1.3     1   139     1   138     1   138 1.00 Protein of unknown function (DUF1380)
Sdh_cyt              PF01127.17   121 seq995_BIOID59467    -            134   4.5e-30  103.8   5.0   1   1   3.8e-34   5.2e-30  103.6   3.4     2   120    11   128    10   129 0.90 Succinate dehydrogenase/Fumarate reductase transmembrane subunit
Nuc-transf           PF10127.4    247 seq997_BIOID59467    -            263   2.6e-99  331.4   0.0   1   1  2.1e-103   2.9e-99  331.3   0.0     1   246    10   256    10   257 0.99 Predicted nucleotidyltransferase
Cytochrom_B_N        PF00033.14   188 seq1001_BIOID59467   -            217   1.4e-20   73.3  19.2   1   1   2.5e-24   1.7e-20   73.0  13.3     4   188    10   186     7   186 0.92 Cytochrome b(N-terminal)/b6/petB
Ni_hydr_CYTB         PF01292.15   182 seq1001_BIOID59467   -            217   1.4e-18   66.8  17.8   1   1   2.5e-22   1.7e-18   66.5  12.3     5   182    13   186     9   186 0.89 Prokaryotic cytochrome b561
YbhQ                 PF11076.3    135 seq1003_BIOID59467   -            136   4.3e-79  262.5  13.2   1   1   3.7e-83   5.1e-79  262.3   9.1     1   134     1   132     1   134 0.98 Putative inner membrane protein YbhQ
ATP-synt_A           PF00119.15   215 seq1004_BIOID59467   -            271   1.6e-64  217.1  20.5   1   1   1.4e-68   1.9e-64  216.9  14.2     1   214    39   265    39   266 0.97 ATP synthase A chain
Fimbrial             PF00419.15   145 seq1006_BIOID59467   -            176   1.7e-21   76.8   4.1   1   1   1.5e-25     2e-21   76.6   2.8     1   145    27   176    27   176 0.94 Fimbrial protein
Sdh_cyt              PF01127.17   121 seq1012_BIOID59467   -            115   8.9e-12   44.7  15.1   1   1   7.9e-16   1.1e-11   44.5  10.5    18   120    11   104     2   113 0.83 Succinate dehydrogenase/Fumarate reductase transmembrane subunit
IclR                 PF01614.13   129 seq1013_BIOID59467   -            282     4e-44  149.3   0.0   1   1   8.8e-48     6e-44  148.7   0.0     2   128   143   268   142   269 0.97 Bacterial transcriptional regulator
HTH_IclR             PF09339.5     52 seq1013_BIOID59467   -            282   1.8e-14   52.9   0.0   1   1   5.2e-18   3.5e-14   51.9   0.0     1    50    25    74    25    76 0.96 IclR helix-turn-helix domain
OpuAC                PF04069.7    257 seq1014_BIOID59467   -            344   3.7e-56  190.2   3.6   1   1   3.3e-60   4.5e-56  189.9   2.5     2   256    44   326    43   327 0.94 Substrate binding domain of ABC-type glycine betaine transport system
PEPcase              PF00311.12   793 seq1015_BIOID59467   -            883  1.2e-292  972.4   0.0   1   1  1.1e-296  1.5e-292  972.1   0.0     2   793   129   883   128   883 0.98 Phosphoenolpyruvate carboxylase
Psu                  PF07455.6    188 seq1016_BIOID59467   -            247   2.8e-09   36.6   7.6   1   1   1.4e-09     2e-05   24.0   5.3    66   179   119   235    12   243 0.88 Phage polarity suppression protein (Psu)
PspB                 PF06667.7     75 seq1019_BIOID59467   -             74   5.1e-31  106.3   0.6   1   1   4.1e-35   5.6e-31  106.1   0.4     1    74     1    73     1    74 0.95 Phage shock protein B
Glyco_hydro_1        PF00232.13   455 seq1020_BIOID59467   -            479  4.9e-130  433.6   2.4   1   1    4e-134  5.5e-130  433.4   1.7     5   454     4   476     1   477 0.92 Glycosyl hydrolase family 1
SpoU_methylase       PF00588.14   142 seq1022_BIOID59467   -            157   2.4e-34  118.0   0.0   1   1     2e-38   2.7e-34  117.9   0.0     1   142     1   142     1   142 0.95 SpoU rRNA Methylase family
FAD_binding_2        PF00890.19   421 seq1023_BIOID59467   -            588  2.6e-117  392.1   6.1   1   1    7e-121  3.2e-117  391.8   4.2     1   421     9   405     9   405 0.98 FAD binding domain
Succ_DH_flav_C       PF02910.15   129 seq1023_BIOID59467   -            588   3.1e-38  130.4   0.1   1   1   1.1e-41   5.1e-38  129.7   0.1     1   129   460   588   460   588 0.96 Fumarate reductase flavoprotein C-term
NAD_kinase           PF01513.16   285 seq1024_BIOID59467   -            292   6.2e-73  244.9   0.0   1   1   5.2e-77     7e-73  244.7   0.0     2   284     8   271     7   272 0.98 ATP-NAD kinase
PspC                 PF04024.7     61 seq1027_BIOID59467   -            119   3.6e-19   67.8   0.5   1   1   3.4e-23   4.6e-19   67.5   0.3     1    60     7    68     7    69 0.92 PspC domain
Fimbrial             PF00419.15   145 seq1029_BIOID59467   -            169   1.7e-09   37.9   8.2   1   1   1.6e-13   2.1e-09   37.6   5.7     1   144    30   168    30   169 0.76 Fimbrial protein
Na_H_Exchanger       PF00999.16   384 seq1032_BIOID59467   -            558   1.3e-75  254.1  52.7   1   1   2.7e-79   1.8e-75  253.7  36.5     4   379    14   385    11   389 0.94 Sodium/hydrogen exchanger family
TrkA_N               PF02254.13   116 seq1032_BIOID59467   -            558   7.2e-25   87.1   0.3   1   1   1.8e-28   1.3e-24   86.3   0.2     2   115   421   534   420   535 0.97 TrkA-N domain
RelB                 PF04221.7     83 seq1036_BIOID59467   -             86   1.7e-31  107.7   0.2   1   1   1.3e-35   1.8e-31  107.5   0.1     1    83     4    84     4    84 0.98 RelB antitoxin
Carb_kinase          PF01256.12   242 seq1037_BIOID59467   -            515   6.1e-83  277.6   4.2   1   1   5.5e-86   3.7e-82  275.1   1.2     2   242   258   496   257   496 0.99 Carbohydrate kinase
YjeF_N               PF03853.10   173 seq1037_BIOID59467   -            515   7.8e-47  158.9   0.1   1   1     2e-50   1.4e-46  158.1   0.0     2   173    35   199    34   199 0.98 YjeF-related protein N-terminus
Response_reg         PF00072.19   112 seq1038_BIOID59467   -            260   1.2e-27   95.9   0.0   1   1     3e-31   2.1e-27   95.2   0.0     1   112    40   149    40   149 0.99 Response regulator receiver domain
Trans_reg_C          PF00486.23    77 seq1038_BIOID59467   -            260   4.7e-25   87.1   0.0   1   1   1.6e-28   1.1e-24   86.0   0.0     3    77   182   255   178   255 0.95 Transcriptional regulatory protein, C terminal
ATP-synt_C           PF00137.16    66 seq1039_BIOID59467   -             79   1.1e-16   60.3  13.8   1   1   9.3e-21   1.3e-16   60.1   9.6     2    66     9    77     8    77 0.98 ATP synthase subunit C
Psu                  PF07455.6    188 seq1040_BIOID59467   -            183   7.5e-66  221.1   0.1   1   1   6.1e-70   8.4e-66  220.9   0.0     1   186     1   179     1   181 0.95 Phage polarity suppression protein (Psu)
Phageshock_PspD      PF09584.5     66 seq1041_BIOID59467   -             73   2.2e-31  107.2   4.5   1   1   1.8e-35   2.4e-31  107.0   3.1     1    64    10    71    10    73 0.98 Phage shock protein PspD (Phageshock_PspD)
DUF519               PF04378.8    245 seq1042_BIOID59467   -            280  1.3e-115  384.4   0.0   1   1  1.1e-119  1.5e-115  384.2   0.0     1   245    33   278    33   278 1.00 Protein of unknown function (DUF519)
FimH_man-bind        PF09160.5    147 seq1045_BIOID59467   -            303   5.8e-57  191.5   0.2   1   1   1.5e-60     1e-56  190.7   0.1     1   147    27   171    27   171 0.99 FimH, mannose binding
Fimbrial             PF00419.15   145 seq1045_BIOID59467   -            303   1.1e-09   38.4   7.6   1   1   1.7e-13   1.1e-09   38.4   5.3     7   145   176   303   170   303 0.85 Fimbrial protein
Fer4_11              PF13247.1     99 seq1046_BIOID59467   -            157   1.6e-17   63.1  23.4   1   1   3.6e-20   4.9e-17   61.5  12.1     7    98    55   143    50   144 0.88 4Fe-4S dicluster domain
Fer4                 PF00037.22    24 seq1046_BIOID59467   -            157   8.8e-14   50.3  40.2   1   1   2.5e-10   3.4e-07   29.4   0.9     3    23    84   104    82   105 0.89 4Fe-4S binding domain
Fer4_7               PF12838.2     52 seq1046_BIOID59467   -            157   3.3e-13   49.6  57.8   1   1   2.8e-10   3.8e-07   30.2   8.0     1    52    88   138    88   138 0.85 4Fe-4S dicluster domain
Fer4_9               PF13187.1     55 seq1046_BIOID59467   -            157     5e-13   48.9  29.6   1   1   6.7e-11   9.2e-08   32.1   6.3     1    54    88   138    88   139 0.88 4Fe-4S dicluster domain
Fer4_10              PF13237.1     52 seq1046_BIOID59467   -            157   4.8e-10   38.9  32.1   1   1   2.8e-10   3.8e-07   29.6   7.1     2    52    82   135    81   135 0.83 4Fe-4S dicluster domain
Fer4_2               PF12797.2     22 seq1046_BIOID59467   -            157   1.3e-09   37.3  40.9   1   1   2.2e-09     3e-06   26.7   1.0     2    21    81   100    80   101 0.93 4Fe-4S binding domain
Fer4_3               PF12798.2     15 seq1046_BIOID59467   -            157   1.8e-08   34.2  48.1   1   2   2.2e-06     0.003   17.8   2.9     1    15    89   103    89   103 0.98 4Fe-4S binding domain
Fer4_3               PF12798.2     15 seq1046_BIOID59467   -            157   1.8e-08   34.2  48.1   2   2   2.2e-07    0.0003   21.0   2.7     1    15   118   138   118   138 0.98 4Fe-4S binding domain
Fer4_4               PF12800.2     17 seq1046_BIOID59467   -            157   1.7e-05   24.6  42.5   1   2   0.00011      0.15   12.3   3.1     2    14    10    22     9    25 0.91 4Fe-4S binding domain
Fer4_4               PF12800.2     17 seq1046_BIOID59467   -            157   1.7e-05   24.6  42.5   2   2   1.7e-07   0.00023   21.1   1.9     1    17    86   102    86   102 0.92 4Fe-4S binding domain
Cupin_4              PF08007.7    319 seq1047_BIOID59467   -            376  9.1e-105  350.2   0.0   1   1  7.9e-109  1.1e-104  350.0   0.0     2   319    13   313    12   313 0.98 Cupin superfamily protein
ATP-synt_B           PF00430.13   132 seq1048_BIOID59467   -            156   3.3e-35  120.6  18.3   1   1   2.8e-39   3.9e-35  120.4  12.7     1   132     6   137     6   137 0.98 ATP synthase B/B' CF(0)
Pro_isomerase        PF00160.16   155 seq1051_BIOID59467   -            164   3.2e-47  160.4   1.6   1   1   2.6e-51   3.6e-47  160.3   1.1     2   155     2   162     1   162 0.88 Cyclophilin type peptidyl-prolyl cis-trans isomerase/CLD
Rhodanese            PF00581.15   113 seq1053_BIOID59467   -            104   1.2e-14   54.5   0.0   1   1   1.1e-18   1.5e-14   54.1   0.0    16   109    23    96    20    99 0.88 Rhodanese-like domain
Antirestrict         PF03230.8     94 seq1055_BIOID59467   -            141   1.3e-30  105.0   0.0   1   1   1.2e-34   1.7e-30  104.7   0.0     1    94    42   141    42   141 0.93 Antirestriction protein
MFS_1                PF07690.11   354 seq1057_BIOID59467   -            394   1.4e-36  125.9  55.0   1   2   1.2e-29   8.2e-26   90.4  16.5     2   188    17   198    16   216 0.88 Major Facilitator Superfamily
MFS_1                PF07690.11   354 seq1057_BIOID59467   -            394   1.4e-36  125.9  55.0   2   2   9.5e-15   6.5e-11   41.4  16.0     3   175   218   387   216   394 0.89 Major Facilitator Superfamily
Sugar_tr             PF00083.19   451 seq1057_BIOID59467   -            394   6.3e-12   44.6  16.2   1   1   9.3e-16   6.3e-12   44.6  11.2    43   188    39   181    11   184 0.83 Sugar (and other) transporter
Peptidase_S24        PF00717.18    70 seq1058_BIOID59467   -            324   8.7e-21   73.2   0.1   1   1   2.5e-24   1.7e-20   72.2   0.1     1    63    86   159    86   170 0.92 Peptidase S24-like
Peptidase_S26        PF10502.4    138 seq1058_BIOID59467   -            324   6.3e-09   35.3   0.0   1   1   2.1e-11   1.4e-07   30.9   0.0    96   138   260   302   233   302 0.84 Signal peptidase, peptidase S26
Ogr_Delta            PF04606.7     47 seq1060_BIOID59467   -             90   1.1e-17   63.2   2.7   1   1   1.1e-21   1.5e-17   62.8   1.9     1    47     4    50     4    50 0.98 Ogr/Delta-like zinc finger
SMC_N                PF02463.14   220 seq1061_BIOID59467   -            553   8.4e-19   67.5   0.0   1   1   2.4e-22   1.6e-18   66.5   0.0     1   217     1   511     1   514 0.94 RecF/RecN/SMC N terminal domain
AAA_23               PF13476.1    202 seq1061_BIOID59467   -            553     2e-18   67.3   4.3   1   1   1.5e-19   9.9e-16   58.5   3.0     1   195     4   215     4   381 0.48 AAA domain
YkuD                 PF03734.9    146 seq1063_BIOID59467   -            246   2.4e-07   30.9   0.2   1   1   4.6e-11   6.2e-07   29.6   0.0     3   139    45   159    43   173 0.72 L,D-transpeptidase catalytic domain
DUF905               PF06006.7     71 seq1065_BIOID59467   -             77   1.3e-34  117.2   0.0   1   1   1.1e-38   1.5e-34  117.0   0.0     2    71     7    76     6    76 0.97 Bacterial protein of unknown function (DUF905)
HATPase_c            PF02518.21   111 seq1066_BIOID59467   -            452   7.2e-14   51.3   0.0   1   1   3.4e-17   1.6e-13   50.2   0.0     2   109   345   449   344   451 0.85 Histidine kinase-, DNA gyrase B-, and HSP90-like ATPase
HisKA                PF00512.20    68 seq1066_BIOID59467   -            452   1.8e-11   43.6   1.0   1   1     1e-14   4.5e-11   42.4   0.7     2    66   236   299   235   301 0.97 His Kinase A (phospho-acceptor) domain
HAMP                 PF00672.20    70 seq1066_BIOID59467   -            452   4.3e-10   39.5   2.2   1   1   1.5e-13     7e-10   38.8   0.0     2    69   162   230   161   231 0.95 HAMP domain
OSCP                 PF00213.13   172 seq1067_BIOID59467   -            177   8.5e-51  172.1   1.0   1   1   6.9e-55   9.4e-51  171.9   0.7     1   171     7   174     7   175 0.97 ATP synthase delta (OSCP) subunit
Metallophos_2        PF12850.2    156 seq1069_BIOID59467   -            240   2.6e-13   49.9   0.0   1   1   5.9e-17     4e-13   49.3   0.0     1   125     1   203     1   226 0.82 Calcineurin-like phosphoesterase superfamily domain
Metallophos          PF00149.23   201 seq1069_BIOID59467   -            240     8e-12   44.8   0.0   1   1     7e-15   4.8e-11   42.3   0.0     3   201     3   199     1   199 0.95 Calcineurin-like phosphoesterase
Peptidase_S24        PF00717.18    70 seq1070_BIOID59467   -            251   3.1e-13   49.0   0.1   1   1   1.8e-16   6.1e-13   48.0   0.1     2    65   160   222   159   227 0.91 Peptidase S24-like
HTH_3                PF01381.17    55 seq1070_BIOID59467   -            251   9.3e-13   47.7   0.4   1   1   5.3e-16   1.8e-12   46.7   0.3     1    55    31    84    31    84 0.94 Helix-turn-helix
HTH_19               PF12844.2     64 seq1070_BIOID59467   -            251   1.1e-11   44.4   0.0   1   1     5e-15   1.7e-11   43.8   0.0     2    62    29    88    28    90 0.94 Helix-turn-helix domain
HTH_31               PF13560.1     64 seq1070_BIOID59467   -            251   1.3e-09   38.0   0.4   1   1   6.5e-13   2.2e-09   37.2   0.3     2    56    27    79    26    86 0.89 Helix-turn-helix domain
Alpha-amylase        PF00128.19   316 seq1071_BIOID59467   -            258   8.7e-16   58.1   0.0   1   1     1e-19   1.4e-15   57.4   0.0    21   175    93   245    81   255 0.78 Alpha amylase, catalytic domain
DUF1380              PF07128.7    139 seq1075_BIOID59467   -            140   9.5e-08   31.8   0.3   1   1   7.7e-12     1e-07   31.7   0.2     1   103     1   100     1   131 0.84 Protein of unknown function (DUF1380)
Pyr_redox_2          PF07992.9    200 seq1077_BIOID59467   -            450   4.6e-43  147.3   1.5   1   1   2.2e-46   7.4e-43  146.6   0.7     2   196     7   305     6   308 0.95 Pyridine nucleotide-disulphide oxidoreductase
Pyr_redox_dim        PF02852.17   110 seq1077_BIOID59467   -            450   3.9e-37  126.5   0.7   1   1   1.8e-39   6.1e-36  122.6   0.2     1   110   339   450   339   450 0.99 Pyridine nucleotide-disulphide oxidoreductase, dimerisation domain
Pyr_redox            PF00070.22    80 seq1077_BIOID59467   -            450   5.3e-18   65.0   0.0   1   1   5.6e-21   1.9e-17   63.2   0.0     1    80   169   249   169   250 0.96 Pyridine nucleotide-disulphide oxidoreductase
Pyr_redox_3          PF13738.1    203 seq1077_BIOID59467   -            450   3.3e-09   36.9   0.1   1   1   7.3e-11   2.5e-07   30.8   0.0     3   200    10   200     8   203 0.77 Pyridine nucleotide-disulphide oxidoreductase
DUF932               PF06067.6    239 seq1078_BIOID59467   -            272   6.7e-63  212.0   0.0   1   1   5.6e-67   7.6e-63  211.8   0.0     1   239    36   261    36   261 0.99 Domain of unknown function (DUF932)
Ail_Lom              PF06316.6    199 seq1079_BIOID59467   -            199  3.9e-124  411.5   6.1   1   1  6.4e-128  4.4e-124  411.3   4.2     1   199     1   199     1   199 1.00 Enterobacterial Ail/Lom protein
OMP_b-brl            PF13505.1    176 seq1079_BIOID59467   -            199   1.4e-25   90.1   6.3   1   1   2.6e-29   1.8e-25   89.8   4.4     2   176    11   199    10   199 0.83 Outer membrane protein beta-barrel domain
DnaJ                 PF00226.26    64 seq1081_BIOID59467   -            271   2.8e-14   52.4   0.2   1   1   7.4e-18     5e-14   51.6   0.1     4    56   208   266   205   269 0.94 DnaJ domain
TerB                 PF05099.8    140 seq1081_BIOID59467   -            271   2.5e-09   36.8   0.7   1   1   3.7e-13   2.5e-09   36.8   0.5    14   137    44   170    32   173 0.89 Tellurite resistance protein TerB
MMR_HSR1             PF01926.18   114 seq1083_BIOID59467   -            210   5.6e-18   64.8   0.0   1   1   2.1e-21   7.3e-18   64.5   0.0     1   114    28   146    28   165 0.86 50S ribosome-binding GTPase
FeoB_N               PF02421.13   189 seq1083_BIOID59467   -            210   4.6e-06   25.8   0.1   1   1   2.5e-09   8.4e-06   25.0   0.1     1   163    27   200    27   208 0.72 Ferrous iron transport protein B
Peptidase_A8         PF01252.13   150 seq1084_BIOID59467   -            164   1.8e-44  150.8   6.9   1   1   1.6e-48   2.2e-44  150.6   4.8     2   147    15   160    13   164 0.92 Signal peptidase (SPase) II
HATPase_c            PF02518.21   111 seq1085_BIOID59467   -            543   3.1e-22   78.2   0.0   1   1   2.3e-25   7.7e-22   77.0   0.0     5   109   434   535   430   537 0.95 Histidine kinase-, DNA gyrase B-, and HSP90-like ATPase
PAS                  PF00989.19   113 seq1085_BIOID59467   -            543   6.5e-15   54.7   0.1   1   1   1.2e-17   4.2e-14   52.1   0.0     1   112   222   323   222   324 0.95 PAS fold
PAS_10               PF13596.1    106 seq1085_BIOID59467   -            543   1.7e-07   31.3   0.1   1   1   2.7e-10   9.2e-07   28.9   0.0     2   104   225   323   224   325 0.86 PAS domain
PAS_8                PF13188.1     64 seq1085_BIOID59467   -            543     2e-06   27.3   0.0   1   1   1.6e-09   5.4e-06   25.9   0.0     3    45   224   269   222   294 0.76 PAS domain
ATP-synt_ab          PF00006.20   215 seq1088_BIOID59467   -            513   1.5e-72  243.4   0.1   1   1   9.7e-76   2.7e-72  242.6   0.0     1   215   148   375   148   375 0.99 ATP synthase alpha/beta family, nucleotide-binding domain
ATP-synt_ab_C        PF00306.22   113 seq1088_BIOID59467   -            513   1.3e-18   67.3   1.3   1   1   9.8e-22   2.7e-18   66.3   0.9     1    95   387   468   387   488 0.87 ATP synthase alpha/beta chain, C terminal domain
ATP-synt_ab_N        PF02874.18    69 seq1088_BIOID59467   -            513   2.9e-14   52.9   0.1   1   1   2.3e-17   6.2e-14   51.8   0.1     5    69    28    92    25    92 0.98 ATP synthase alpha/beta family, beta-barrel domain
HAS-barrel           PF09378.5     91 seq1088_BIOID59467   -            513   1.3e-06   28.1   0.1   1   1   3.5e-09   9.5e-06   25.3   0.0     6    84    29    89    25   109 0.85 HAS barrel domain
KaiC                 PF06745.8    226 seq1088_BIOID59467   -            513   4.6e-05   22.5   0.0   1   1     3e-08   8.2e-05   21.6   0.0     1    71   146   213   146   249 0.85 KaiC
Fer2_3               PF13085.1    110 seq1090_BIOID59467   -            238   3.8e-31  107.0   0.0   1   1   1.6e-34   5.5e-31  106.5   0.0     2   109     5   111     4   112 0.93 2Fe-2S iron-sulfur cluster binding domain
Fer4_17              PF13534.1     61 seq1090_BIOID59467   -            238     2e-10   40.7   0.8   1   1   1.1e-13   3.9e-10   39.8   0.5     1    61   148   221   148   221 0.80 4Fe-4S dicluster domain
Fer4_8               PF13183.1     57 seq1090_BIOID59467   -            238   1.3e-09   37.8   1.5   1   1     8e-13   2.7e-09   36.7   1.0     2    56   146   219   145   220 0.71 4Fe-4S dicluster domain
Fer4_18              PF13746.1     69 seq1090_BIOID59467   -            238   3.2e-07   30.5   1.1   1   1     1e-09   3.5e-06   27.2   0.1     2    67   155   221   154   223 0.97 4Fe-4S dicluster domain
UPF0079              PF02367.12   123 seq1092_BIOID59467   -            153   3.3e-45  152.5   0.0   1   1   2.8e-49   3.9e-45  152.3   0.0     1   121    14   134    14   136 0.98 Uncharacterised P-loop hydrolase UPF0079
LysR_substrate       PF03466.15   209 seq1094_BIOID59467   -            354   1.5e-33  115.5   0.0   1   1   3.4e-37   2.3e-33  114.9   0.0     6   208   148   352   144   353 0.97 LysR substrate binding domain
HTH_1                PF00126.22    60 seq1094_BIOID59467   -            354   6.2e-19   67.3   2.6   1   1   1.9e-22   1.3e-18   66.3   1.8     1    60    60   119    60   119 0.94 Bacterial regulatory helix-turn-helix protein, lysR family
AIRC                 PF00731.15   150 seq1097_BIOID59467   -            169   3.6e-66  220.9   1.9   1   1     3e-70   4.1e-66  220.7   1.3     2   150     9   159     8   159 0.99 AIR carboxylase
Ribonuclease_3       PF00636.21   114 seq1100_BIOID59467   -            226   5.6e-21   75.0   0.0   1   1   2.4e-24   1.6e-20   73.5   0.0     1   113    38   127    38   128 0.90 Ribonuclease III domain
dsrm                 PF00035.20    67 seq1100_BIOID59467   -            226   8.7e-15   54.9   0.0   1   1   2.1e-18   1.5e-14   54.2   0.0     1    67   156   223   156   223 0.95 Double-stranded RNA binding motif
FKBP_C               PF00254.23    94 seq1101_BIOID59467   -            149   1.2e-16   60.3   0.0   1   1   1.3e-20   1.7e-16   59.8   0.0     4    94     4   141     2   141 0.87 FKBP-type peptidyl-prolyl cis-trans isomerase
AzlC                 PF03591.9    143 seq1103_BIOID59467   -            245   7.3e-42  142.5  10.2   1   1   5.3e-46   7.3e-42  142.5   7.1     1   141    23   165    23   167 0.97 AzlC protein
Antirestrict         PF03230.8     94 seq1105_BIOID59467   -            161   4.8e-39  132.1   0.2   1   1   4.7e-43   6.4e-39  131.7   0.1     1    94    64   161    64   161 0.98 Antirestriction protein
Amidase_3            PF01520.13   175 seq1106_BIOID59467   -            445   4.1e-49  166.5   0.0   1   1   1.1e-52   7.2e-49  165.8   0.0     1   174   194   413   194   414 0.99 N-acetylmuramoyl-L-alanine amidase
Pyr_redox_2          PF07992.9    200 seq1107_BIOID59467   -            321     1e-32  113.5   0.1   1   1   5.5e-36   1.2e-32  113.2   0.1     1   198     8   291     8   293 0.92 Pyridine nucleotide-disulphide oxidoreductase
Pyr_redox            PF00070.22    80 seq1107_BIOID59467   -            321   1.6e-19   69.9   1.8   1   1   1.9e-21   4.3e-18   65.3   0.5     1    79   148   225   148   229 0.93 Pyridine nucleotide-disulphide oxidoreductase
Pyr_redox_3          PF13738.1    203 seq1107_BIOID59467   -            321   1.7e-17   64.0   0.0   1   1   2.6e-18     6e-15   55.7   0.0    34   200    17   179    13   181 0.81 Pyridine nucleotide-disulphide oxidoreductase
LysR_substrate       PF03466.15   209 seq1108_BIOID59467   -            317   3.6e-43  146.9   1.3   1   1   7.6e-47   5.2e-43  146.4   0.9     3   207    86   288    84   290 0.97 LysR substrate binding domain
HTH_1                PF00126.22    60 seq1108_BIOID59467   -            317   3.8e-17   61.6   1.4   1   1   1.4e-20   9.5e-17   60.3   1.0     2    60     5    63     4    63 0.97 Bacterial regulatory helix-turn-helix protein, lysR family
GTP_cyclohydro2      PF00925.15   169 seq1109_BIOID59467   -            196     1e-69  233.0   0.0   1   1   8.5e-74   1.2e-69  232.8   0.0     2   169     4   171     3   171 0.99 GTP cyclohydrolase II
Sulfatase            PF00884.18   379 seq1113_BIOID59467   -            577   1.9e-48  165.2   6.9   1   1   4.2e-52   2.8e-48  164.7   4.8     2   308   238   535   237   565 0.93 Sulfatase
DUF1705              PF08019.7    156 seq1113_BIOID59467   -            577   5.4e-05   22.6   7.7   1   1   7.9e-09   5.4e-05   22.6   5.4    11   149    59   206    50   211 0.61 Domain of unknown function (DUF1705)
ATP-grasp            PF02222.17   172 seq1114_BIOID59467   -            355   6.3e-57  191.5   0.0   1   1   1.2e-60   7.9e-57  191.2   0.0     2   171    88   253    86   254 0.97 ATP-grasp domain
ATP-grasp_4          PF13535.1    184 seq1114_BIOID59467   -            355   4.5e-10   39.4   0.0   1   1   1.3e-13   9.2e-10   38.4   0.0     4   179    79   243    76   248 0.84 ATP-grasp domain
PaaA_PaaC            PF05138.7    263 seq1115_BIOID59467   -            309  7.8e-100  333.0   0.5   1   1  6.4e-104  8.7e-100  332.9   0.3     4   263    17   291     1   291 0.97 Phenylacetic acid catabolic protein
LYTB                 PF02401.13   281 seq1117_BIOID59467   -            316  5.3e-120  399.4   0.2   1   1  4.4e-124  6.1e-120  399.2   0.1     1   280     3   284     3   285 0.99 LytB protein
MarC                 PF01914.12   203 seq1119_BIOID59467   -            221   2.6e-69  232.2  11.2   1   1   2.2e-73     3e-69  232.1   7.8     1   203     5   217     5   217 0.98 MarC family integral membrane protein
Transket_pyr         PF02779.19   178 seq1120_BIOID59467   -            933   5.3e-67  224.6   0.0   1   1   1.3e-70     9e-67  223.8   0.0     3   178   591   785   589   785 0.99 Transketolase, pyrimidine binding domain
E1_dh                PF00676.15   300 seq1120_BIOID59467   -            933   1.7e-46  158.1   0.0   1   1   5.4e-50   3.7e-46  157.1   0.0    15   282   219   511   207   516 0.84 Dehydrogenase E1 component
TetR_C_6             PF13977.1    131 seq1123_BIOID59467   -            201   2.1e-33  114.7   3.1   1   1   3.1e-37   2.1e-33  114.7   2.1     3   130    75   198    73   199 0.94 Bacterial transcriptional repressor
TetR_N               PF00440.18    47 seq1123_BIOID59467   -            201   2.6e-14   52.4   0.6   1   1   9.4e-18   6.4e-14   51.2   0.0     1    46    20    65    20    66 0.98 Bacterial regulatory proteins, tetR family
SmpA_OmlA            PF04355.8     71 seq1124_BIOID59467   -            113   5.7e-27   93.0   0.3   1   1   5.1e-31     7e-27   92.7   0.2     1    70    35   104    35   105 0.98 SmpA / OmlA family
RadC                 PF04002.10   123 seq1125_BIOID59467   -            163   5.7e-47  158.3   0.0   1   1   5.1e-51   6.9e-47  158.0   0.0     2   123    42   163    41   163 0.98 RadC-like JAB domain
MMR_HSR1             PF01926.18   114 seq1126_BIOID59467   -            301   8.7e-22   77.1   0.1   1   1   8.9e-25   1.5e-21   76.3   0.1     2   114    11   125    10   125 0.81 50S ribosome-binding GTPase
KH_2                 PF07650.12    78 seq1126_BIOID59467   -            301   2.1e-18   65.5   0.7   1   1   3.5e-21     6e-18   64.0   0.5     1    77   209   285   209   286 0.94 KH domain
FeoB_N               PF02421.13   189 seq1126_BIOID59467   -            301   6.7e-14   51.4   0.1   1   1   5.9e-17     1e-13   50.8   0.0     3   164    11   177    10   203 0.82 Ferrous iron transport protein B
GTP_EFTU             PF00009.22   188 seq1126_BIOID59467   -            301   2.9e-10   39.7   0.7   1   1   8.2e-12   1.4e-08   34.2   0.5     6   187    11   174     9   175 0.68 Elongation factor Tu GTP binding domain
Dynamin_N            PF00350.18   168 seq1126_BIOID59467   -            301   4.4e-08   33.0   0.2   1   1   2.8e-08   4.8e-05   23.0   0.1     1    35    11    45    11    57 0.84 Dynamin family
AIG1                 PF04548.11   212 seq1126_BIOID59467   -            301   5.1e-07   28.9   0.0   1   1   5.3e-10     9e-07   28.0   0.0     3   108    11   113    10   117 0.74 AIG1 family
PduV-EutP            PF10662.4    143 seq1126_BIOID59467   -            301     1e-06   28.1   0.3   1   1   7.9e-09   1.3e-05   24.5   0.2     4   141    11   169     9   171 0.72 Ethanolamine utilisation - propanediol utilisation
Miro                 PF08477.8    119 seq1126_BIOID59467   -            301   1.8e-05   25.0   0.0   1   1   2.9e-08   4.9e-05   23.6   0.0     2   119    11   127    11   127 0.64 Miro-like protein
Gam                  PF06064.6     98 seq1128_BIOID59467   -             98   6.2e-63  208.9   5.2   1   1     5e-67   6.8e-63  208.8   3.6     1    98     1    98     1    98 0.99 Host-nuclease inhibitor protein Gam
AzlD                 PF05437.7     99 seq1134_BIOID59467   -            111   1.2e-11   44.3   4.1   1   1     1e-15   1.4e-11   44.0   2.8     1    98     5   104     5   105 0.92 Branched-chain amino acid transport protein (AzlD)
SBP_bac_1            PF01547.20   314 seq1135_BIOID59467   -            430   4.5e-38  131.6   3.8   1   1   8.9e-42   6.1e-38  131.1   2.7     7   310    43   325    36   329 0.88 Bacterial extracellular solute-binding protein
SBP_bac_8            PF13416.1    281 seq1135_BIOID59467   -            430   4.6e-30  105.1   9.7   1   1   9.1e-34   6.2e-30  104.7   6.7     1   276    48   355    48   360 0.77 Bacterial extracellular solute-binding protein
PGI                  PF00342.14   486 seq1138_BIOID59467   -            549  9.9e-235  779.3   0.1   1   1  8.3e-239  1.1e-234  779.1   0.0     1   486    52   541    52   541 0.99 Phosphoglucose isomerase
RecT                 PF03837.9    199 seq1140_BIOID59467   -            261   1.1e-28   99.8   0.0   1   1   1.6e-30   2.2e-26   92.2   0.0     5   195    24   182    22   190 0.91 RecT family
DUF3560              PF12083.3    126 seq1141_BIOID59467   -            453   5.4e-44  149.1   8.5   1   1   9.2e-48   1.3e-43  147.9   5.9     3   126    88   212    86   212 0.98 Domain of unknown function (DUF3560)
Response_reg         PF00072.19   112 seq1142_BIOID59467   -            239   2.5e-18   66.0   0.1   1   1   2.6e-22   3.5e-18   65.5   0.1     1   111     4   117     4   118 0.96 Response regulator receiver domain
ATP-synt             PF00231.14   290 seq1146_BIOID59467   -            287  2.3e-109  365.1   0.0   1   1  1.9e-113  2.6e-109  364.9   0.0     2   290     3   287     2   287 0.98 ATP synthase
N6_Mtase             PF02384.11   311 seq1149_BIOID59467   -            211     5e-05   22.4   0.0   1   1   5.9e-09     8e-05   21.7   0.0     3    97    71   166    69   201 0.72 N-6 DNA Methylase
Aldedh               PF00171.17   462 seq1150_BIOID59467   -            490  3.8e-178  592.4   0.1   1   1  3.1e-182  4.3e-178  592.2   0.1     2   462    16   479    15   479 0.98 Aldehyde dehydrogenase family
DUF987               PF06174.6     66 seq1151_BIOID59467   -             73   4.5e-43  144.4   0.1   1   1   3.7e-47     5e-43  144.3   0.1     1    66     1    66     1    66 0.99 Protein of unknown function (DUF987)
MarR                 PF01047.17    59 seq1152_BIOID59467   -            176   1.6e-17   62.8   2.8   1   1   1.3e-20     6e-17   60.9   0.1     1    58    53   112    53   113 0.98 MarR family
MarR_2               PF12802.2     62 seq1152_BIOID59467   -            176     1e-08   34.5   0.1   1   1   4.8e-12   2.2e-08   33.5   0.0     5    61    55   111    51   112 0.90 MarR family
HTH_27               PF13463.1     68 seq1152_BIOID59467   -            176   3.6e-07   30.3   0.1   1   1   1.8e-10   8.1e-07   29.1   0.0    17    68    70   121    54   121 0.86 Winged helix DNA-binding domain
ABC_tran             PF00005.22   118 seq1154_BIOID59467   -            378   1.2e-25   90.0   0.0   1   1   6.7e-29   3.1e-25   88.7   0.0     1   116    57   174    57   176 0.94 ABC transporter
TOBE_2               PF08402.5     75 seq1154_BIOID59467   -            378   4.3e-09   36.1   0.0   1   1   2.2e-12     1e-08   34.9   0.0     1    75   292   372   292   372 0.85 TOBE domain
ABC_membrane         PF00664.18   275 seq1156_BIOID59467   -            588   1.9e-38  132.3   3.2   1   1   5.4e-42   2.5e-38  131.9   2.2     3   259    26   279    24   296 0.93 ABC transporter transmembrane region
ABC_tran             PF00005.22   118 seq1156_BIOID59467   -            588   7.7e-18   64.8   0.0   1   1   3.2e-21   1.5e-17   63.9   0.0     1   117   390   513   390   514 0.92 ABC transporter
DUF1974              PF09317.6    284 seq1157_BIOID59467   -            840  3.4e-117  390.7   0.0   1   1  1.3e-120  4.4e-117  390.4   0.0     1   284   540   818   540   818 1.00 Domain of unknown function (DUF1974)
Acyl-CoA_dh_N        PF02771.11   113 seq1157_BIOID59467   -            840   1.6e-15   57.5   0.0   1   1   1.3e-18   4.3e-15   56.1   0.0    28   112   173   258   147   259 0.83 Acyl-CoA dehydrogenase, N-terminal domain
Acyl-CoA_dh_1        PF00441.19   150 seq1157_BIOID59467   -            840   1.2e-13   51.3   0.9   1   1   7.2e-17   2.5e-13   50.2   0.6     1   142   386   530   386   534 0.93 Acyl-CoA dehydrogenase, C-terminal domain
Acyl-CoA_dh_M        PF02770.14    52 seq1157_BIOID59467   -            840   9.9e-07   28.0   0.0   1   1   5.3e-10   1.8e-06   27.2   0.0     1    51   263   321   263   323 0.96 Acyl-CoA dehydrogenase, middle domain
HTH_5                PF01022.15    47 seq1158_BIOID59467   -            117   2.6e-18   65.2   1.9   1   1   6.1e-22   4.2e-18   64.6   1.3     1    45    15    60    15    62 0.98 Bacterial regulatory protein, arsR family
HTH_20               PF12840.2     61 seq1158_BIOID59467   -            117   4.7e-11   42.2   0.3   1   1   9.9e-15   6.8e-11   41.7   0.2     2    61     8    67     7    67 0.97 Helix-turn-helix domain
UxuA                 PF03786.8    351 seq1159_BIOID59467   -            394  4.2e-163  541.7   0.2   1   1    7e-167  4.8e-163  541.6   0.1     1   350     1   388     1   389 0.99 D-mannonate dehydratase (UxuA)
AP_endonuc_2         PF01261.19   211 seq1159_BIOID59467   -            394     1e-08   34.6   0.0   1   1   8.1e-12   5.6e-08   32.2   0.0     3   189    18   299    16   320 0.82 Xylose isomerase-like TIM barrel
Abhydrolase_3        PF07859.8    211 seq1161_BIOID59467   -            319   4.6e-53  179.8   0.0   1   1   1.8e-56   6.1e-53  179.4   0.0     1   210    87   295    87   296 0.90 alpha/beta hydrolase fold
DUF2424              PF10340.4    374 seq1161_BIOID59467   -            319   2.4e-07   29.6   0.0   1   1   9.7e-11   3.3e-07   29.1   0.0   119   276    79   235    60   247 0.81 Protein of unknown function (DUF2424)
Abhydrolase_5        PF12695.2    142 seq1161_BIOID59467   -            319   1.1e-06   28.3   0.0   1   1   4.7e-10   1.6e-06   27.8   0.0     2   141    87   292    86   293 0.76 Alpha/beta hydrolase family
DLH                  PF01738.13   218 seq1161_BIOID59467   -            319   0.00013   21.1   0.0   1   1     7e-08   0.00024   20.3   0.0   147   206   253   307   227   319 0.80 Dienelactone hydrolase family
HrpB_C               PF08482.5    133 seq1162_BIOID59467   -            824     7e-56  187.9   0.1   1   1   5.1e-59   1.8e-55  186.6   0.1     1   133   679   811   679   811 1.00 ATP-dependent helicase C-terminal
DEAD                 PF00270.24   173 seq1162_BIOID59467   -            824   3.3e-11   42.8   0.0   1   1   2.5e-14   8.6e-11   41.4   0.0    15   168    36   177    22   182 0.75 DEAD/DEAH box helicase
Helicase_C           PF00271.26    78 seq1162_BIOID59467   -            824   4.1e-10   39.2   0.0   1   1   2.3e-13   7.9e-10   38.3   0.0    10    77   257   342   252   343 0.96 Helicase conserved C-terminal domain
HA2                  PF04408.18   102 seq1162_BIOID59467   -            824   2.4e-09   37.0   0.1   1   1   1.4e-12   4.8e-09   36.0   0.1     2    62   404   463   403   518 0.85 Helicase associated domain (HA2)
PaaB                 PF06243.6     94 seq1163_BIOID59467   -             95   4.3e-35  119.6   0.0   1   1   3.4e-39   4.6e-35  119.5   0.0     3    94     6    95     4    95 0.97 Phenylacetic acid degradation B
IU_nuc_hydro         PF01156.14   314 seq1170_BIOID59467   -            304   1.4e-92  310.1   0.0   1   1   1.2e-96   1.6e-92  309.9   0.0     3   312     4   302     2   304 0.96 Inosine-uridine preferring nucleoside hydrolase
DNA_mis_repair       PF01119.14   119 seq1171_BIOID59467   -            615   5.3e-37  125.8   0.0   1   1   2.5e-40   8.6e-37  125.1   0.0     2   118   213   330   212   331 0.95 DNA mismatch repair protein, C-terminal domain
MutL_C               PF08676.6    144 seq1171_BIOID59467   -            615   1.6e-23   82.7   0.2   1   1   4.7e-27   1.6e-23   82.7   0.1     2   134   435   563   434   572 0.92 MutL C terminal dimerisation domain
HATPase_c_3          PF13589.1    137 seq1171_BIOID59467   -            615   1.1e-13   50.9   0.0   1   1   5.6e-17   1.9e-13   50.1   0.0     4   103    24   123    21   142 0.81 Histidine kinase-, DNA gyrase B-, and HSP90-like ATPase
HATPase_c            PF02518.21   111 seq1171_BIOID59467   -            615   5.7e-11   42.0   0.0   1   1   3.8e-14   1.3e-10   40.8   0.0     2    72    19    87    18   147 0.79 Histidine kinase-, DNA gyrase B-, and HSP90-like ATPase
YagB_YeeU_YfjZ       PF06154.6    105 seq1173_BIOID59467   -            122   2.7e-52  175.3   0.0   1   1   2.3e-56   3.2e-52  175.0   0.0     2   104    16   118    15   119 0.98 YagB/YeeU/YfjZ family
RecO_N               PF11967.3     80 seq1174_BIOID59467   -            242   4.6e-24   83.9   0.0   1   1   1.1e-27   7.7e-24   83.2   0.0     5    78     4    76     1    78 0.95 Recombination protein O N terminal
RecO_C               PF02565.10   118 seq1174_BIOID59467   -            242   8.8e-21   73.8   0.0   1   1   1.7e-24   1.2e-20   73.4   0.0     3   118    82   226    80   226 0.91 Recombination protein O C terminal
PaaA_PaaC            PF05138.7    263 seq1178_BIOID59467   -            248     1e-96  322.8   0.7   1   1  8.4e-101   1.1e-96  322.6   0.5    17   263     3   248     1   248 0.99 Phenylacetic acid catabolic protein
ArsB                 PF02040.10   423 seq1179_BIOID59467   -            429  1.7e-230  765.0  39.1   1   1  2.9e-234    2e-230  764.9  27.1     1   423     3   425     3   425 1.00 Arsenical pump membrane protein
CitMHS               PF03600.11   349 seq1179_BIOID59467   -            429   2.2e-15   55.9  35.6   1   1   4.5e-19   3.1e-15   55.5  24.7     3   343     7   363     5   369 0.82 Citrate transporter
YqaJ                 PF09588.5    152 seq1182_BIOID59467   -            226   3.9e-26   91.7   0.0   1   1     5e-30   6.9e-26   90.9   0.0     2   150    24   166    23   168 0.85 YqaJ-like viral recombinase domain
Metalloenzyme        PF01676.13   262 seq1184_BIOID59467   -            514  4.5e-101  337.4   0.5   1   1  1.1e-104  5.2e-101  337.2   0.3     1   261     6   507     6   508 0.99 Metalloenzyme superfamily
iPGM_N               PF06415.8    223 seq1184_BIOID59467   -            514   6.9e-89  296.9   0.6   1   1   2.2e-92     1e-88  296.3   0.4     2   223    85   308    84   308 0.99 BPG-independent PGAM N-terminus (iPGM_N)
Phosphodiest         PF01663.17   364 seq1184_BIOID59467   -            514   2.3e-05   23.7   0.0   1   1   7.7e-09   3.5e-05   23.1   0.0   104   246   303   449   259   491 0.73 Type I phosphodiesterase / nucleotide pyrophosphatase
HlyD                 PF00529.15   306 seq1185_BIOID59467   -            390   1.8e-79  267.0  14.9   1   1   6.7e-83   2.3e-79  266.7  10.3     1   306    60   343    60   343 0.99 HlyD family secretion protein
HlyD_2               PF12700.2    328 seq1185_BIOID59467   -            390   2.2e-17   63.1   1.3   1   1   9.3e-21   3.2e-17   62.5   0.9    20   234    60   290    51   315 0.77 HlyD family secretion protein
HlyD_3               PF13437.1    105 seq1185_BIOID59467   -            390   6.2e-16   58.5   3.8   1   1   1.5e-16   5.2e-13   49.1   0.2     2   105   218   338   217   338 0.80 HlyD family secretion protein
Biotin_lipoyl_2      PF13533.1     50 seq1185_BIOID59467   -            390   1.1e-08   34.4   1.6   1   1   5.4e-11   1.9e-07   30.5   0.1     2    49    61   108    60   109 0.91 Biotin-lipoyl like
SmpB                 PF01668.13    68 seq1187_BIOID59467   -            160   1.3e-29  101.6   0.0   1   1   1.5e-33   2.1e-29  100.9   0.0     2    67    13    78    12    80 0.96 SmpB protein
ATP-synt_ab          PF00006.20   215 seq1190_BIOID59467   -            460   2.5e-64  216.6   0.0   1   1   7.8e-68   3.6e-64  216.1   0.0     1   215   129   342   129   342 0.97 ATP synthase alpha/beta family, nucleotide-binding domain
ATP-synt_ab_C        PF00306.22   113 seq1190_BIOID59467   -            460   9.9e-28   96.7   0.1   1   1     4e-31   1.8e-27   95.9   0.1     2   109   356   458   355   460 0.94 ATP synthase alpha/beta chain, C terminal domain
ATP-synt_ab_N        PF02874.18    69 seq1190_BIOID59467   -            460   3.3e-22   78.3   2.5   1   1   1.5e-25     7e-22   77.3   1.7     1    68     6    72     6    73 0.97 ATP synthase alpha/beta family, beta-barrel domain
DUF1219              PF06755.7    117 seq1192_BIOID59467   -            125     1e-60  202.2   0.0   1   1   8.6e-65   1.2e-60  202.0   0.0     1   113     1   113     1   123 0.98 Protein of unknown function (DUF1219)
BPD_transp_1         PF00528.17   185 seq1193_BIOID59467   -            293   7.9e-24   84.0  16.9   1   1   5.8e-28   7.9e-24   84.0  11.7     2   171    88   282    87   285 0.88 Binding-protein-dependent transport system inner membrane component
Rep_3                PF01051.16   218 seq1195_BIOID59467   -            337   8.6e-24   84.1   7.6   1   1   8.6e-28   1.2e-23   83.7   5.2     5   218    61   307    59   307 0.87 Initiator Replication protein
OsmC                 PF02566.14   100 seq1196_BIOID59467   -            143   1.5e-19   69.9   0.1   1   1   1.4e-23   1.9e-19   69.5   0.0     2    99    42   139    41   140 0.89 OsmC-like protein
HTH_18               PF12833.2     81 seq1197_BIOID59467   -            283     6e-21   74.2   1.7   1   1   1.7e-24   1.2e-20   73.2   0.1     1    81   191   270   191   270 0.97 Helix-turn-helix domain
HTH_AraC             PF00165.18    42 seq1197_BIOID59467   -            283   2.7e-17   61.8   0.4   1   1   6.6e-15   4.5e-11   42.0   0.0     8    42   234   269   230   269 0.95 Bacterial regulatory helix-turn-helix proteins, AraC family
Glucosamine_iso      PF01182.15   199 seq1199_BIOID59467   -            266   9.1e-25   87.4   0.0   1   1   8.8e-29   1.2e-24   87.0   0.0     4   198    15   216    12   217 0.85 Glucosamine-6-phosphate isomerases/6-phosphogluconolactonase
PdxJ                 PF03740.8    239 seq1200_BIOID59467   -            243  1.3e-105  351.7   4.6   1   1  1.1e-109  1.4e-105  351.5   3.2     2   237     5   238     4   240 0.99 Pyridoxal phosphate biosynthesis protein PdxJ
BPD_transp_1         PF00528.17   185 seq1201_BIOID59467   -            285   1.3e-17   63.8  15.8   1   1   9.2e-22   1.3e-17   63.8  10.9     1   183    83   282    83   284 0.84 Binding-protein-dependent transport system inner membrane component
DUF59                PF01883.14    72 seq1202_BIOID59467   -            172   6.5e-15   54.7   0.0   1   1     1e-18   1.4e-14   53.7   0.0     2    64    20    82    19    92 0.92 Domain of unknown function DUF59
DcuA_DcuB            PF03605.9    364 seq1203_BIOID59467   -            446    5e-164  545.3  20.1   1   1  4.3e-168  5.9e-164  545.0  13.9     1   364     6   376     6   376 0.98 Anaerobic c4-dicarboxylate membrane transporter
DUF1317              PF07026.6     60 seq1205_BIOID59467   -             60   2.1e-40  136.3   0.0   1   1   1.6e-44   2.2e-40  136.2   0.0     1    60     1    60     1    60 0.99 Protein of unknown function (DUF1317)
Methyltransf_26      PF13659.1    117 seq1206_BIOID59467   -            187     8e-12   45.1   0.1   1   1   4.2e-15   1.4e-11   44.2   0.0     2   114    52   147    51   150 0.90 Methyltransferase domain
Methyltransf_18      PF12847.2    112 seq1206_BIOID59467   -            187   2.1e-08   34.6   0.0   1   1   1.3e-11   4.4e-08   33.5   0.0     4   109    53   146    50   148 0.88 Methyltransferase domain
MTS                  PF05175.9    170 seq1206_BIOID59467   -            187   2.7e-07   30.0   0.0   1   1   1.1e-10   3.7e-07   29.5   0.0    24   141    45   149    41   166 0.85 Methyltransferase small domain
RrnaAD               PF00398.15   262 seq1206_BIOID59467   -            187   6.5e-06   25.2   0.0   1   1   2.4e-09   8.1e-06   24.9   0.0     9   113    29   128    24   148 0.88 Ribosomal RNA adenine dimethylase
Mannitol_dh_C        PF08125.8    245 seq1207_BIOID59467   -            486   1.8e-96  321.9   0.0   1   1  3.5e-100   2.4e-96  321.5   0.0     1   245   216   463   216   463 0.99 Mannitol dehydrogenase C-terminal domain
Mannitol_dh          PF01232.18   151 seq1207_BIOID59467   -            486   2.9e-54  182.9   0.0   1   1   7.2e-58   4.9e-54  182.2   0.0     2   151    24   188    23   188 0.99 Mannitol dehydrogenase Rossmann domain
DapB_C               PF05173.9    132 seq1208_BIOID59467   -            273   4.7e-47  158.9   0.3   1   1   9.8e-51   6.7e-47  158.4   0.2     1   132   132   268   132   268 0.98 Dihydrodipicolinate reductase, C-terminus
DapB_N               PF01113.15   124 seq1208_BIOID59467   -            273     5e-42  142.6   0.6   1   1   3.3e-45   2.2e-41  140.5   0.1     1   124     6   129     6   129 0.99 Dihydrodipicolinate reductase, N-terminus
Peptidase_A24        PF01478.13   106 seq1209_BIOID59467   -            155   2.3e-23   82.2   8.7   1   1   1.7e-27   2.3e-23   82.2   6.0     2   103    10   116     8   121 0.88 Type IV leader peptidase family
DUF1382              PF07131.6     61 seq1211_BIOID59467   -             63   1.1e-38  131.0   1.0   1   1   8.6e-43   1.2e-38  130.9   0.7     1    61     1    61     1    61 0.99 Protein of unknown function (DUF1382)
GMC_oxred_N          PF00732.14   298 seq1212_BIOID59467   -            571  5.2e-108  360.5   0.0   1   1  2.5e-111  8.6e-108  359.8   0.0     1   297    18   315    18   316 0.99 GMC oxidoreductase
GMC_oxred_C          PF05199.8    145 seq1212_BIOID59467   -            571   2.6e-44  150.8   0.0   1   1   1.2e-47   4.2e-44  150.1   0.0     3   145   408   542   406   542 0.97 GMC oxidoreductase
Fer2                 PF00111.22    78 seq1214_BIOID59467   -            426   1.4e-17   63.1   0.6   1   1   5.4e-21   2.5e-17   62.2   0.4     2    77   337   411   336   412 0.91 2Fe-2S iron-sulfur cluster binding domain
FAD_binding_6        PF00970.19    99 seq1214_BIOID59467   -            426   5.8e-16   58.3   0.0   1   1   2.1e-19   9.7e-16   57.5   0.0     2    99    77   175    76   175 0.91 Oxidoreductase FAD-binding domain
NAD_binding_1        PF00175.16   109 seq1214_BIOID59467   -            426   1.5e-15   57.6   0.0   1   1   5.4e-19   2.5e-15   56.8   0.0     2   107   188   295   187   297 0.92 Oxidoreductase NAD-binding domain
Glucosaminidase      PF01832.15   134 seq1219_BIOID59467   -            274   1.8e-24   86.3   1.5   1   1   1.3e-28   1.8e-24   86.3   1.0     8   133   142   267   135   268 0.83 Mannosyl-glycoprotein endo-beta-N-acetylglucosaminidase
HOK_GEF              PF01848.11    43 seq1223_BIOID59467   -             49   2.4e-20   71.4   2.9   1   1   1.9e-24   2.7e-20   71.3   2.0     2    43     5    46     4    46 0.97 Hok/gef family
YjbE                 PF11106.3     80 seq1224_BIOID59467   -             80   1.5e-43  146.4  27.9   1   1   1.2e-47   1.7e-43  146.3  19.3     1    80     1    80     1    80 0.99 Exopolysaccharide production protein YjbE
BPD_transp_1         PF00528.17   185 seq1226_BIOID59467   -            280   2.2e-17   63.0  17.9   1   1   1.6e-21   2.2e-17   63.0  12.4     2   178    89   267    88   271 0.81 Binding-protein-dependent transport system inner membrane component
ArsC                 PF03960.10   110 seq1228_BIOID59467   -            141   4.2e-30  103.9   0.0   1   1   3.7e-34     5e-30  103.6   0.0     1   109     7   114     7   115 0.99 ArsC family
ABC_tran             PF00005.22   118 seq1230_BIOID59467   -            573   1.3e-23   83.5   0.0   1   1     9e-27   4.1e-23   81.8   0.0     1   117   380   502   380   503 0.89 ABC transporter
ABC_membrane         PF00664.18   275 seq1230_BIOID59467   -            573   1.9e-07   30.6  11.6   1   1   2.3e-10     1e-06   28.2   8.1    65   271    84   289    17   292 0.80 ABC transporter transmembrane region
MFS_1                PF07690.11   354 seq1231_BIOID59467   -            512   5.7e-55  186.3  38.3   1   1   4.2e-59   5.7e-55  186.3  26.5     1   353    19   413    19   414 0.89 Major Facilitator Superfamily
ACPS                 PF01648.15   113 seq1233_BIOID59467   -            126   9.5e-22   76.9   0.1   1   1   7.7e-26   1.1e-21   76.7   0.0     1   113     5   122     5   122 0.96 4'-phosphopantetheinyl transferase superfamily
Phage_integrase      PF00589.17   173 seq1236_BIOID59467   -            423   2.1e-22   79.5   0.3   1   1   7.9e-26   5.4e-22   78.1   0.0     2   169   232   396   231   399 0.90 Phage integrase family
DUF4102              PF13356.1     89 seq1236_BIOID59467   -            423   1.5e-22   79.1   0.0   1   1   6.8e-26   4.7e-22   77.5   0.0     1    87    22   112    22   114 0.91 Domain of unknown function (DUF4102)
NUDIX                PF00293.23   135 seq1239_BIOID59467   -            257   1.9e-21   75.9   0.1   1   1   1.3e-24     6e-21   74.3   0.0     6   125   132   240   127   249 0.90 NUDIX domain
zf-NADH-PPase        PF09297.6     32 seq1239_BIOID59467   -            257   2.8e-10   39.4   5.4   1   1     1e-13   4.8e-10   38.6   3.8     1    32    93   124    93   124 0.98 NADH pyrophosphatase zinc ribbon domain
NUDIX-like           PF09296.6     98 seq1239_BIOID59467   -            257   3.7e-06   27.0   0.1   1   1   1.6e-09   7.3e-06   26.1   0.1     2    97    11    90    10    91 0.96 NADH pyrophosphatase-like rudimentary NUDIX domain
Amidohydro_1         PF01979.15   333 seq1241_BIOID59467   -            382   1.6e-39  136.4   0.3   1   1   5.3e-43   1.8e-39  136.2   0.2     1   332    50   363    50   364 0.94 Amidohydrolase family
Amidohydro_4         PF13147.1    304 seq1241_BIOID59467   -            382     9e-13   48.7   0.1   1   1   3.4e-15   1.2e-11   45.1   0.1     2   304    46   361    45   361 0.64 Amidohydrolase
Amidohydro_3         PF07969.6    404 seq1241_BIOID59467   -            382   1.5e-05   24.2   0.1   1   1   9.1e-09   3.1e-05   23.2   0.0   368   403   326   361   305   362 0.90 Amidohydrolase family
Amidohydro_5         PF13594.1     68 seq1241_BIOID59467   -            382   2.7e-05   23.7   0.0   1   1   2.3e-08   7.9e-05   22.2   0.0     1    66    21    93    21   110 0.66 Amidohydrolase
zf-dskA_traR         PF01258.12    36 seq1242_BIOID59467   -             73   4.1e-09   35.8   8.4   1   1     4e-13   5.5e-09   35.4   5.8     4    35    33    64    30    65 0.93 Prokaryotic dksA/traR C4-type zinc finger
BPD_transp_1         PF00528.17   185 seq1244_BIOID59467   -            264   5.3e-20   71.5  16.3   1   1   3.9e-24   5.3e-20   71.5  11.3     2   181    75   253    74   257 0.90 Binding-protein-dependent transport system inner membrane component
DUF2886              PF11102.3    200 seq1246_BIOID59467   -            212   6.1e-56  189.0   0.9   1   1     5e-60   6.9e-56  188.8   0.6     1   199    13   206    13   207 0.98 Protein of unknown function (DUF2886)
2-oxoacid_dh         PF00198.18   231 seq1247_BIOID59467   -            405   7.8e-82  273.8   0.0   1   1   2.2e-85     1e-81  273.5   0.0     3   231   175   403   173   403 0.98 2-oxoacid dehydrogenases acyltransferase (catalytic domain)
Biotin_lipoyl        PF00364.17    74 seq1247_BIOID59467   -            405   6.9e-18   63.9   0.3   1   1   3.6e-21   1.6e-17   62.7   0.2     2    73     5    76     4    77 0.96 Biotin-requiring enzyme
E3_binding           PF02817.12    39 seq1247_BIOID59467   -            405     4e-15   55.0   2.3   1   1     1e-18   4.6e-15   54.8   0.1     5    39   114   148   111   148 0.96 e3 binding domain
IPPT                 PF01715.12   253 seq1248_BIOID59467   -            316  8.7e-108  359.0   0.0   1   1  1.5e-111    1e-107  358.7   0.0     2   252    45   297    44   298 0.99 IPP transferase
IPT                  PF01745.11   233 seq1248_BIOID59467   -            316   6.5e-07   28.6   0.0   1   1   1.7e-08   0.00012   21.2   0.0     5   100    14   109    10   120 0.80 Isopentenyl transferase
Peptidase_M23        PF01551.17    96 seq1249_BIOID59467   -            427   2.2e-25   88.4   0.2   1   1   3.6e-29     5e-25   87.2   0.1     3    96   328   421   327   421 0.98 Peptidase family M23
ATP-synt_DE_N        PF02823.11    80 seq1252_BIOID59467   -            139   1.9e-30  104.2   0.1   1   1   4.2e-34   2.9e-30  103.7   0.1     2    80     6    84     5    84 0.99 ATP synthase, Delta/Epsilon chain, beta-sandwich domain
ATP-synt_DE          PF00401.15    48 seq1252_BIOID59467   -            139   1.4e-16   59.9   5.1   1   1   3.3e-20   2.3e-16   59.2   3.5     1    47    88   134    88   135 0.97 ATP synthase, Delta/Epsilon chain, long alpha-helix domain
FdhD-NarQ            PF02634.10   236 seq1254_BIOID59467   -            277   7.6e-73  244.7   0.0   1   1   6.6e-77     9e-73  244.4   0.0     1   235    38   275    38   276 0.92 FdhD/NarQ family
Acyltransferase      PF01553.16   132 seq1256_BIOID59467   -            310     3e-14   52.4   0.0   1   1   3.1e-18   4.2e-14   51.9   0.0     3   119    84   220    82   238 0.82 Acyltransferase
CPSase_sm_chain      PF00988.17   131 seq1265_BIOID59467   -            391   1.7e-56  189.1   0.1   1   1   6.1e-60   2.8e-56  188.5   0.0     2   131    13   142    12   142 0.99 Carbamoyl-phosphate synthase small chain, CPSase domain
GATase               PF00117.23   192 seq1265_BIOID59467   -            391   1.3e-49  168.1   0.0   1   1   5.8e-53   2.6e-49  167.1   0.0     3   191   206   381   203   382 0.95 Glutamine amidotransferase class-I
Peptidase_C26        PF07722.8    217 seq1265_BIOID59467   -            391   1.2e-08   34.5   0.1   1   1     1e-10   4.8e-07   29.3   0.1    93   217   258   364   247   364 0.80 Peptidase C26
Fumerase             PF05681.9    271 seq1266_BIOID59467   -            548   1.5e-91  306.0   0.0   1   1   2.9e-95     2e-91  305.7   0.0     2   271    48   328    47   328 0.98 Fumarate hydratase (Fumerase)
Fumerase_C           PF05683.7    206 seq1266_BIOID59467   -            548   7.4e-83  276.6   0.0   1   1     2e-86   1.4e-82  275.7   0.0     1   204   332   539   332   541 0.98 Fumarase C-terminus
ADH_zinc_N           PF00107.21   130 seq1268_BIOID59467   -            350   1.2e-25   89.4   0.0   1   1   1.4e-29   1.9e-25   88.7   0.0     1   101   168   269   168   297 0.89 Zinc-binding dehydrogenase
HD                   PF01966.17   122 seq1269_BIOID59467   -            231     6e-15   55.2   0.7   1   1   9.1e-19   1.2e-14   54.1   0.5     4   121    29   131    27   132 0.90 HD domain
Caps_synth_GfcC      PF06251.6    229 seq1270_BIOID59467   -            245     1e-90  302.7   0.0   1   1   8.6e-95   1.2e-90  302.6   0.0     2   229    20   245    19   245 0.99 Capsule biosynthesis GfcC
DUF318               PF03773.8    307 seq1271_BIOID59467   -            337   1.5e-53  181.6  25.1   1   1   1.4e-57     2e-53  181.3  17.4     2   306    11   334    10   335 0.88 Predicted permease
LysE                 PF01810.13   191 seq1272_BIOID59467   -            206   7.4e-46  155.7  14.2   1   1   6.3e-50   8.6e-46  155.5   9.9     1   189    14   202    14   204 0.98 LysE type translocator
ECH                  PF00378.15   245 seq1273_BIOID59467   -            255   9.2e-74  247.5   3.0   1   1   8.3e-78   1.1e-73  247.2   2.1     4   245     8   247     6   247 0.99 Enoyl-CoA hydratase/isomerase family
URO-D                PF01208.12   343 seq1274_BIOID59467   -            354  1.7e-140  467.7   0.0   1   1  1.4e-144  1.9e-140  467.5   0.0     2   342     5   347     4   348 0.98 Uroporphyrinogen decarboxylase (URO-D)
SBP_bac_8            PF13416.1    281 seq1275_BIOID59467   -            348     7e-43  147.2   7.5   1   1   3.5e-46   9.5e-43  146.8   5.2     2   278    42   313    41   317 0.91 Bacterial extracellular solute-binding protein
SBP_bac_6            PF13343.1    242 seq1275_BIOID59467   -            348   3.7e-41  140.9   3.6   1   1   1.8e-44   4.8e-41  140.5   2.5     4   241    77   323    74   324 0.92 Bacterial extracellular solute-binding protein
SBP_bac_11           PF13531.1    231 seq1275_BIOID59467   -            348   3.9e-16   59.2   0.0   1   1   2.2e-19   6.1e-16   58.6   0.0    16   223    42   285    37   293 0.82 Bacterial extracellular solute-binding protein
SBP_bac_1            PF01547.20   314 seq1275_BIOID59467   -            348     7e-14   52.1  10.7   1   1   4.6e-17   1.3e-13   51.3   7.4    12   313    40   284    31   285 0.74 Bacterial extracellular solute-binding protein
Lipoprotein_8        PF02030.10   493 seq1275_BIOID59467   -            348   1.5e-09   36.8   0.1   1   1   2.1e-12   5.6e-09   34.9   0.0    21    98    22   104     1   114 0.76 Hypothetical lipoprotein (MG045 family)
Transgly             PF00912.17   178 seq1276_BIOID59467   -            844   2.6e-56  189.6   0.0   1   1     6e-60   4.1e-56  188.9   0.0    10   177   209   380   198   381 0.95 Transglycosylase
Transpeptidase       PF00905.17   304 seq1276_BIOID59467   -            844   1.1e-25   90.2   0.2   1   1   1.3e-28   8.9e-25   87.2   0.2     2   284   473   725   472   744 0.86 Penicillin binding protein transpeptidase domain
HTH_Tnp_1            PF01527.15    76 seq1279_BIOID59467   -            141   6.5e-17   61.1   0.2   1   1   1.7e-20   1.2e-16   60.3   0.0     3    53    10    61     8    99 0.78 Transposase
HTH_23               PF13384.1     50 seq1279_BIOID59467   -            141   3.7e-07   29.4   0.0   1   1     1e-10   6.8e-07   28.6   0.0     5    45    17    58    13    64 0.89 Homeodomain-like domain
Hexapep              PF00132.19    36 seq1280_BIOID59467   -            456   3.8e-30  101.9  14.0   1   3   1.3e-09   4.3e-06   25.8   2.5     4    36   268   300   266   300 0.94 Bacterial transferase hexapeptide (six repeats)
Hexapep              PF00132.19    36 seq1280_BIOID59467   -            456   3.8e-30  101.9  14.0   2   3   4.3e-08   0.00015   21.0   0.1     2    32   353   382   352   384 0.94 Bacterial transferase hexapeptide (six repeats)
Hexapep              PF00132.19    36 seq1280_BIOID59467   -            456   3.8e-30  101.9  14.0   3   3   2.8e-12   9.7e-09   34.2   0.2     2    36   395   429   394   429 0.96 Bacterial transferase hexapeptide (six repeats)
NTP_transf_3         PF12804.2    179 seq1280_BIOID59467   -            456   3.4e-20   72.8   0.6   1   1   2.2e-23   7.6e-20   71.7   0.4     1   112     8   122     8   252 0.91 MobA-like NTP transferase domain
NTP_transferase      PF00483.18   248 seq1280_BIOID59467   -            456   1.2e-13   50.8   0.0   1   1   5.2e-17   1.8e-13   50.2   0.0     3   220     9   214     7   220 0.85 Nucleotidyl transferase
IspD                 PF01128.14   221 seq1280_BIOID59467   -            456   1.4e-06   27.8   0.1   1   1   8.5e-10   2.9e-06   26.8   0.0     1    45     6    50     6    78 0.83 Uncharacterized protein family UPF0007
E1-E2_ATPase         PF00122.15   230 seq1281_BIOID59467   -            898     8e-57  191.7   1.7   1   1   3.5e-60     8e-57  191.7   1.2     1   229   123   362   123   363 0.97 E1-E2 ATPase
Hydrolase            PF00702.21   204 seq1281_BIOID59467   -            898   1.9e-24   87.2   0.5   1   1   1.9e-27   4.2e-24   86.0   0.2     1   204   367   653   367   653 0.83 haloacid dehalogenase-like hydrolase
HAD                  PF12710.2    191 seq1281_BIOID59467   -            898   1.6e-16   60.9   0.1   1   1   1.4e-19   3.3e-16   59.9   0.0     2   191   371   650   370   650 0.78 haloacid dehalogenase-like hydrolase
Cation_ATPase_N      PF00690.21    69 seq1281_BIOID59467   -            898   2.2e-15   55.7   0.0   1   1   2.2e-18   5.1e-15   54.5   0.0     4    69    48   112    46   112 0.97 Cation transporter/ATPase, N-terminus
Hydrolase_like2      PF13246.1     91 seq1281_BIOID59467   -            898   5.2e-11   42.2   0.0   1   1   4.8e-14   1.1e-10   41.1   0.0    40    91   411   481   369   481 0.68 Putative hydrolase of sodium-potassium ATPase alpha subunit
GntR                 PF00392.16    64 seq1283_BIOID59467   -            257   1.8e-23   81.5   1.4   1   1     7e-27   3.2e-23   80.8   0.2     1    64    10    73    10    73 0.99 Bacterial regulatory proteins, gntR family
FCD                  PF07729.7    125 seq1283_BIOID59467   -            257   3.9e-21   75.5   7.6   1   1   1.3e-24   5.8e-21   74.9   5.3     1   125    97   226    97   226 0.92 FCD domain
Rrf2                 PF02082.15    83 seq1283_BIOID59467   -            257   5.4e-05   23.1   0.1   1   1   2.9e-08   0.00013   21.8   0.0    28    69    36    76    23    82 0.88 Transcriptional regulator
DUF932               PF06067.6    239 seq1284_BIOID59467   -            309   3.9e-69  232.4   0.0   1   1   3.6e-73   4.9e-69  232.1   0.0     1   239    72   298    72   298 0.99 Domain of unknown function (DUF932)
ROK                  PF00480.15   179 seq1286_BIOID59467   -            406   1.5e-59  200.7   0.2   1   1   5.1e-63   3.5e-59  199.5   0.0     1   179    90   274    90   274 0.99 ROK family
MarR                 PF01047.17    59 seq1286_BIOID59467   -            406   8.4e-08   31.7   0.0   1   1     4e-11   2.8e-07   30.0   0.0    10    48    25    63    18    67 0.94 MarR family
LSM                  PF01423.17    68 seq1288_BIOID59467   -            102   7.6e-09   34.8   0.2   1   1   1.1e-12   1.4e-08   33.9   0.1     6    68    17    64    10    64 0.85 LSM domain
CN_hydrolase         PF00795.17   184 seq1291_BIOID59467   -            256   3.1e-13   49.3   0.0   1   1   3.4e-17   4.7e-13   48.7   0.0     5   181     9   163     5   166 0.85 Carbon-nitrogen hydrolase
Glyco_hydro_32N      PF00251.15   308 seq1293_BIOID59467   -            480   1.9e-99  332.7   0.8   1   1  3.6e-103   2.5e-99  332.4   0.6     1   308    32   333    32   333 0.95 Glycosyl hydrolases family 32 N-terminal domain
Glyco_hydro_32C      PF08244.7     86 seq1293_BIOID59467   -            480   4.1e-09   36.5   0.0   1   1   1.1e-12   7.2e-09   35.7   0.0    23    86   387   443   371   443 0.87 Glycosyl hydrolases family 32 C terminal
DUF3829              PF12889.2    277 seq1294_BIOID59467   -            346   1.8e-79  266.7  12.7   1   1   1.5e-83     2e-79  266.5   8.8     2   277    66   346    65   346 0.97 Protein of unknown function (DUF3829)
Wzz                  PF02706.10   152 seq1295_BIOID59467   -            106   9.2e-05   22.1   0.2   1   1     7e-09   9.5e-05   22.1   0.2     2    40     8    46     7    91 0.86 Chain length determinant protein
TnpB_IS66            PF05717.8    108 seq1296_BIOID59467   -            116   2.2e-41  139.5   0.0   1   1   1.8e-45   2.4e-41  139.3   0.0     2   105     7   108     6   111 0.96 IS66 Orf2 like protein
DUF940               PF06082.6    658 seq1298_BIOID59467   -            698  6.6e-258  857.5  14.0   1   1  5.4e-262  7.4e-258  857.3   9.7     1   658    29   693    29   693 0.97 Bacterial putative lipoprotein (DUF940)
ATP-grasp_2          PF08442.5    202 seq1299_BIOID59467   -            388   1.4e-82  275.8   0.0   1   1   5.7e-86   1.9e-82  275.4   0.0     1   202     2   203     2   203 1.00 ATP-grasp domain
Ligase_CoA           PF00549.14   153 seq1299_BIOID59467   -            388     1e-24   86.7   3.4   1   1   5.1e-28   1.8e-24   86.0   2.4     1   153   262   382   262   382 0.98 CoA-ligase
ATP-grasp_5          PF13549.1    222 seq1299_BIOID59467   -            388   1.5e-13   50.3   0.1   1   1   1.2e-16     4e-13   48.9   0.1    10   219     3   215     1   217 0.83 ATP-grasp domain
ATP-grasp_4          PF13535.1    184 seq1299_BIOID59467   -            388   7.1e-08   32.2   0.1   1   1   5.1e-11   1.7e-07   31.0   0.0     7   110     7   126     4   200 0.77 ATP-grasp domain
Polysacc_deac_2      PF04748.8    213 seq1300_BIOID59467   -            319   9.8e-81  269.7   0.4   1   1   8.6e-85   1.2e-80  269.4   0.3     1   212    28   238    28   239 0.99 Divergent polysaccharide deacetylase
DNA_methylase        PF00145.12   335 seq1301_BIOID59467   -            472   1.7e-76  257.3   0.0   1   1   1.8e-80   2.5e-76  256.8   0.0     1   331    87   448    87   451 0.88 C-5 cytosine-specific DNA methylase
Aldedh               PF00171.17   462 seq1304_BIOID59467   -            470  3.4e-141  470.6   2.1   1   1    3e-145    4e-141  470.3   1.5    10   462    18   465    11   465 0.97 Aldehyde dehydrogenase family
ECH                  PF00378.15   245 seq1305_BIOID59467   -            262     6e-63  212.1   0.0   1   1     5e-67   6.8e-63  211.9   0.0     3   244     8   253     6   254 0.96 Enoyl-CoA hydratase/isomerase family
MMR_HSR1             PF01926.18   114 seq1306_BIOID59467   -            426   3.4e-21   75.2   0.1   1   1   3.3e-24   9.1e-21   73.8   0.1     2   114   200   318   199   318 0.83 50S ribosome-binding GTPase
GTP-bdg_N            PF13167.1     95 seq1306_BIOID59467   -            426   1.6e-15   56.9   0.0   1   1   1.4e-18   3.8e-15   55.6   0.0     8    95    25   112    18   112 0.96 GTP-binding GTPase N-terminal
FeoB_N               PF02421.13   189 seq1306_BIOID59467   -            426     1e-08   34.5   0.1   1   1   7.5e-12   2.1e-08   33.5   0.0     2   168   199   369   198   390 0.81 Ferrous iron transport protein B
Arf                  PF00025.16   175 seq1306_BIOID59467   -            426   1.2e-05   24.4   0.6   1   1   2.8e-08   7.6e-05   21.9   0.4    19   132   202   326   190   360 0.79 ADP-ribosylation factor family
Leu_Phe_trans        PF03588.9    173 seq1308_BIOID59467   -            234   5.7e-75  250.1   0.0   1   1   4.9e-79   6.7e-75  249.8   0.0     2   173    35   204    34   204 0.99 Leucyl/phenylalanyl-tRNA protein transferase
DNA_ligase_aden      PF01653.13   315 seq1309_BIOID59467   -            561   2.5e-82  276.2   0.0   1   1   4.7e-86   3.2e-82  275.8   0.0     2   314    30   308    29   309 0.98 NAD-dependent DNA ligase adenylation domain
DNA_ligase_OB        PF03120.11    82 seq1309_BIOID59467   -            561   1.2e-26   92.0   0.2   1   1   3.4e-30   2.3e-26   91.1   0.2     2    80   312   392   311   394 0.95 NAD-dependent DNA ligase OB-fold domain
Phage_integrase      PF00589.17   173 seq1310_BIOID59467   -            356     1e-33  116.3   0.0   1   1   5.1e-37   2.3e-33  115.1   0.0     2   169   179   345   178   349 0.97 Phage integrase family
Phage_integ_N        PF09003.5     81 seq1310_BIOID59467   -            356   2.5e-26   91.0   0.0   1   1   1.3e-29     6e-26   89.8   0.0     1    80     1    75     1    76 0.96 Bacteriophage lambda integrase, N-terminal domain
Phage_integr_N       PF02899.12    84 seq1310_BIOID59467   -            356   7.2e-06   25.9   0.0   1   1   5.9e-09   2.7e-05   24.1   0.0     2    84    81   158    80   158 0.92 Phage integrase, N-terminal SAM-like domain
AP_endonuc_2         PF01261.19   211 seq1312_BIOID59467   -            262   1.9e-24   86.0   0.2   1   1   1.5e-28   2.1e-24   85.9   0.1     1   210    19   218    19   243 0.90 Xylose isomerase-like TIM barrel
DDE_Tnp_IS66         PF03050.9    271 seq1313_BIOID59467   -            537   4.8e-97  324.2   0.0   1   1  1.4e-100   4.8e-97  324.2   0.0     1   271   196   487   196   487 0.98 Transposase IS66 family
DDE_Tnp_IS66_C       PF13817.1     39 seq1313_BIOID59467   -            537   4.7e-20   71.2   0.2   1   1   4.2e-23   1.5e-19   69.6   0.1     2    39   494   531   493   531 0.99 IS66 C-terminal element
HTH_Tnp_IS66         PF13005.2     59 seq1313_BIOID59467   -            537   1.4e-14   53.5   4.0   1   1   4.2e-18   1.4e-14   53.5   2.8     1    59   134   190   134   190 0.98 putative Helix-turn-helix domain of transposase IS66
LZ_Tnp_IS66          PF13007.2     78 seq1313_BIOID59467   -            537   1.4e-12   47.9   9.6   1   1   4.2e-16   1.4e-12   47.9   6.7     1    77    59   131    59   132 0.75 Transposase C of IS166 homeodomain
CPSase_L_D2          PF02786.12   211 seq1314_BIOID59467   -           1073  9.6e-118  390.8   2.5   1   2     1e-80   1.6e-77  259.4   0.0     1   210   128   334   128   335 0.99 Carbamoyl-phosphate synthase L chain, ATP binding domain
CPSase_L_D2          PF02786.12   211 seq1314_BIOID59467   -           1073  9.6e-118  390.8   2.5   2   2   2.1e-41   3.2e-38  131.0   0.4     1   210   674   876   674   877 0.95 Carbamoyl-phosphate synthase L chain, ATP binding domain
CPSase_L_chain       PF00289.17   110 seq1314_BIOID59467   -           1073   5.3e-47  158.3   0.0   1   2   7.6e-26   1.1e-22   80.0   0.0     1   110     6   123     6   123 0.97 Carbamoyl-phosphate synthase L chain, N-terminal domain
CPSase_L_chain       PF00289.17   110 seq1314_BIOID59467   -           1073   5.3e-47  158.3   0.0   2   2     2e-24     3e-21   75.4   0.0     3   110   560   669   558   669 0.97 Carbamoyl-phosphate synthase L chain, N-terminal domain
CPSase_L_D3          PF02787.14   121 seq1314_BIOID59467   -           1073   2.6e-42  143.2   0.1   1   1   5.8e-45   8.8e-42  141.5   0.0     2   121   425   547   424   547 0.98 Carbamoyl-phosphate synthetase large chain, oligomerisation domain
ATP-grasp_4          PF13535.1    184 seq1314_BIOID59467   -           1073   7.4e-42  143.0   0.3   1   2   6.7e-22     1e-18   67.6   0.0     4   182   128   307   125   309 0.91 ATP-grasp domain
ATP-grasp_4          PF13535.1    184 seq1314_BIOID59467   -           1073   7.4e-42  143.0   0.3   2   2     2e-23   3.1e-20   72.5   0.1     2   180   672   847   671   849 0.91 ATP-grasp domain
MGS                  PF02142.17    95 seq1314_BIOID59467   -           1073     3e-19   68.6   0.1   1   1   1.4e-21   2.2e-18   65.8   0.0     2    94   957  1041   956  1042 0.97 MGS-like domain
ATP-grasp            PF02222.17   172 seq1314_BIOID59467   -           1073   1.2e-14   53.8   0.4   1   2   1.6e-08   2.5e-05   23.5   0.0     2   161   137   304   136   312 0.82 ATP-grasp domain
ATP-grasp            PF02222.17   172 seq1314_BIOID59467   -           1073   1.2e-14   53.8   0.4   2   2   7.2e-10   1.1e-06   28.0   0.1     3   161   684   846   682   849 0.86 ATP-grasp domain
ATP-grasp_3          PF02655.9    161 seq1314_BIOID59467   -           1073   5.4e-11   42.4   0.9   1   1   2.7e-10   4.1e-07   29.8   0.0     8   158   679   846   672   849 0.79 ATP-grasp domain
Dala_Dala_lig_C      PF07478.8    203 seq1314_BIOID59467   -           1073   7.3e-11   41.7   0.3   1   1   1.8e-09   2.8e-06   26.7   0.1    14   173   694   844   681   864 0.78 D-ala D-ala ligase C-terminus
Endonuclease_5       PF04493.9    206 seq1315_BIOID59467   -            223   1.1e-70  237.0   0.0   1   1   9.3e-75   1.3e-70  236.8   0.0     1   205     9   208     9   209 0.99 Endonuclease V
DUF3592              PF12158.3    148 seq1317_BIOID59467   -            153   2.5e-16   59.7   0.1   1   1   2.3e-20   3.1e-16   59.3   0.1     8   147     9   139     5   140 0.90 Protein of unknown function (DUF3592)
3HCDH_N              PF02737.13   180 seq1323_BIOID59467   -            490   3.7e-64  215.5   1.5   1   1   8.1e-68   3.7e-64  215.5   1.0     1   178    22   199    22   201 0.99 3-hydroxyacyl-CoA dehydrogenase, NAD binding domain
3HCDH                PF00725.17    97 seq1323_BIOID59467   -            490   1.3e-45  153.6   0.0   1   2   4.2e-31   1.9e-27   95.3   0.0     1    97   203   300   203   300 0.98 3-hydroxyacyl-CoA dehydrogenase, C-terminal domain
3HCDH                PF00725.17    97 seq1323_BIOID59467   -            490   1.3e-45  153.6   0.0   2   2     1e-18   4.6e-15   55.6   0.0     1    80   402   481   402   486 0.96 3-hydroxyacyl-CoA dehydrogenase, C-terminal domain
NAD_binding_2        PF03446.10   162 seq1323_BIOID59467   -            490   2.8e-06   27.2   2.1   1   1   7.6e-10   3.4e-06   26.9   0.2     2    91    21   133    20   164 0.70 NAD binding domain of 6-phosphogluconate dehydrogenase
HAD                  PF12710.2    191 seq1324_BIOID59467   -            211     4e-09   36.8   0.0   1   1   4.1e-13   5.6e-09   36.3   0.0     1   186     9   188     9   193 0.61 haloacid dehalogenase-like hydrolase
DUF2238              PF09997.4    143 seq1327_BIOID59467   -            209     3e-59  198.4   1.3   1   1   3.1e-63   4.2e-59  197.9   0.9     1   143    41   182    41   182 0.99 Predicted membrane protein (DUF2238)
Hydrolase_6          PF13344.1    101 seq1328_BIOID59467   -            250   5.2e-23   80.7   0.0   1   1     3e-26     1e-22   79.7   0.0     1   101     6   105     6   105 0.98 Haloacid dehalogenase-like hydrolase
Hydrolase_like       PF13242.1     75 seq1328_BIOID59467   -            250   2.4e-19   68.6   0.0   1   1   2.4e-22   8.1e-19   67.0   0.0     2    74   174   246   173   247 0.97 HAD-hyrolase-like
HAD_2                PF13419.1    176 seq1328_BIOID59467   -            250   2.8e-10   40.6   0.0   1   1   3.2e-08   0.00011   22.4   0.0   131   176   174   220   136   220 0.90 Haloacid dehalogenase-like hydrolase
Hydrolase            PF00702.21   204 seq1328_BIOID59467   -            250   1.7e-09   38.4   0.0   1   1   4.2e-11   1.4e-07   32.1   0.0     1   204     3   214     3   214 0.62 haloacid dehalogenase-like hydrolase
GFO_IDH_MocA         PF01408.17   120 seq1332_BIOID59467   -            351   4.2e-32  111.0   0.1   1   1   2.1e-35   9.5e-32  109.9   0.0     1   118    10   128    10   130 0.97 Oxidoreductase family, NAD-binding Rossmann fold
GFO_IDH_MocA_C       PF02894.12   115 seq1332_BIOID59467   -            351   5.5e-12   45.3   0.0   1   1   2.4e-15   1.1e-11   44.4   0.0     1   112   142   250   142   253 0.94 Oxidoreductase family, C-terminal alpha/beta domain
NAD_binding_3        PF03447.11   117 seq1332_BIOID59467   -            351   1.2e-05   25.5   0.0   1   1   1.6e-08   7.5e-05   22.9   0.0    16   112    31   124    16   129 0.80 Homoserine dehydrogenase, NAD binding domain
SIS                  PF01380.17   131 seq1333_BIOID59467   -            609   1.8e-64  215.0   0.1   1   2   4.2e-36   1.1e-32  112.2   0.0     2   130   290   418   289   419 0.97 SIS domain
SIS                  PF01380.17   131 seq1333_BIOID59467   -            609   1.8e-64  215.0   0.1   2   2   1.2e-32   3.4e-29  100.9   0.0     2   130   462   591   461   592 0.97 SIS domain
GATase_2             PF00310.16   361 seq1333_BIOID59467   -            609   5.2e-26   91.0   0.7   1   2   2.4e-08   6.5e-05   21.6   0.1     1    54     2    44     2    62 0.85 Glutamine amidotransferases class-II
GATase_2             PF00310.16   361 seq1333_BIOID59467   -            609   5.2e-26   91.0   0.7   2   2   1.9e-22   5.2e-19   68.0   0.1   190   293    61   152    50   160 0.95 Glutamine amidotransferases class-II
GATase_6             PF13522.1    133 seq1333_BIOID59467   -            609   2.1e-24   85.8   0.1   1   1   1.3e-27   3.6e-24   85.0   0.1    11   123    65   183    46   193 0.85 Glutamine amidotransferase domain
GATase_7             PF13537.1    124 seq1333_BIOID59467   -            609   2.6e-17   62.6   0.0   1   1   1.7e-20   4.6e-17   61.8   0.0     1   118    72   194    72   199 0.85 Glutamine amidotransferase domain
GATase_4             PF13230.1    272 seq1333_BIOID59467   -            609     2e-07   29.8   0.1   1   1   3.1e-10   8.6e-07   27.7   0.1    59   133    54   128    45   148 0.86 Glutamine amidotransferases class-II
DUF416               PF04222.7    191 seq1334_BIOID59467   -            196   3.7e-87  290.2   0.1   1   1     3e-91   4.2e-87  290.1   0.0     1   189     4   192     4   194 0.99 Protein of unknown function (DUF416)
eIF-1a               PF01176.14    65 seq1335_BIOID59467   -             72   5.3e-29   99.3   0.0   1   1   4.3e-33   5.9e-29   99.1   0.0     1    65     5    70     5    70 0.98 Translation initiation factor 1A / IF-1
CoA_binding          PF02629.14    96 seq1337_BIOID59467   -            289   1.7e-30  105.2   0.7   1   1   4.9e-34   1.7e-30  105.2   0.5     1    96     6    99     6    99 0.99 CoA binding domain
Ligase_CoA           PF00549.14   153 seq1337_BIOID59467   -            289   2.4e-20   72.5   0.6   1   1   1.2e-23     4e-20   71.8   0.4     1   152   151   271   151   272 0.96 CoA-ligase
Succ_CoA_lig         PF13607.1    138 seq1337_BIOID59467   -            289   8.7e-12   44.7   0.0   1   1   4.4e-15   1.5e-11   43.9   0.0     1   138   145   284   145   287 0.83 Succinyl-CoA ligase like flavodoxin domain
Trans_reg_C          PF00486.23    77 seq1338_BIOID59467   -            219   1.8e-22   78.8   0.5   1   1     5e-26   3.4e-22   78.0   0.1     1    77   145   216   145   216 0.98 Transcriptional regulatory protein, C terminal
Response_reg         PF00072.19   112 seq1338_BIOID59467   -            219   3.7e-21   75.0   0.0   1   1   7.5e-25   5.1e-21   74.6   0.0     1   111     3   112     3   113 0.98 Response regulator receiver domain
Vsr                  PF03852.10    75 seq1340_BIOID59467   -            156   1.9e-34  116.9   0.1   1   1   2.3e-38   3.1e-34  116.2   0.1     1    73     2    74     2    76 0.98 DNA mismatch endonuclease Vsr
Pectinesterase       PF01095.14   298 seq1341_BIOID59467   -            427     9e-15   53.8   6.2   1   1   1.9e-15   2.6e-11   42.5   0.4    76   183   195   318   184   346 0.80 Pectinesterase
Band_7               PF01145.20   179 seq1344_BIOID59467   -            419   7.9e-33  113.7   1.1   1   1     2e-36   1.4e-32  112.9   0.7     1   178    98   271    98   272 0.96 SPFH domain / Band 7 family
HflK_N               PF12221.3     42 seq1344_BIOID59467   -            419   7.8e-17   60.6  18.5   1   1   4.1e-20   2.8e-16   58.8  12.8     1    42     1    60     1    60 0.96 Bacterial membrane protein N terminal
Glutaminase          PF04960.10   286 seq1345_BIOID59467   -            308    7e-127  422.1   0.1   1   1  5.8e-131    8e-127  422.0   0.0     1   286    24   308    24   308 1.00 Glutaminase
dCMP_cyt_deam_1      PF00383.17   102 seq1346_BIOID59467   -            178   1.7e-27   94.9   0.0   1   1   1.8e-31   2.4e-27   94.4   0.0     3   101    18   116    16   117 0.96 Cytidine and deoxycytidylate deaminase zinc-binding region
Tra_M                PF05261.6    127 seq1351_BIOID59467   -            127   2.6e-60  201.9   1.7   1   1   2.1e-64   2.8e-60  201.8   1.2     1   126     1   126     1   127 0.99 TraM protein
Resolvase            PF00239.16   141 seq1352_BIOID59467   -            226     1e-35  122.5   1.5   1   1     1e-39   1.4e-35  122.0   1.0     2   141    17   169    16   169 0.91 Resolvase, N terminal domain
HATPase_c            PF02518.21   111 seq1354_BIOID59467   -            449   6.9e-19   67.4   0.0   1   1   2.3e-22   1.6e-18   66.3   0.0     4   106   351   447   348   449 0.93 Histidine kinase-, DNA gyrase B-, and HSP90-like ATPase
HisKA                PF00512.20    68 seq1354_BIOID59467   -            449   8.1e-13   48.0   1.6   1   1   2.9e-16     2e-12   46.7   1.1     3    67   238   301   236   302 0.96 His Kinase A (phospho-acceptor) domain
Bac_DNA_binding      PF00216.16    90 seq1356_BIOID59467   -             90   3.2e-33  113.4   1.4   1   1   2.6e-37   3.6e-33  113.3   1.0     1    90     1    90     1    90 0.99 Bacterial DNA-binding protein
Ldh_2                PF02615.9    335 seq1357_BIOID59467   -            349  2.4e-140  466.9   0.1   1   1    2e-144  2.8e-140  466.7   0.0     1   334     1   333     1   334 0.99 Malate/L-lactate dehydrogenase
Asn_synthase         PF00733.16   255 seq1358_BIOID59467   -            554   1.1e-76  257.5   0.1   1   1   9.3e-80   2.5e-76  256.4   0.0     1   255   211   450   211   450 0.99 Asparagine synthase
GATase_7             PF13537.1    124 seq1358_BIOID59467   -            554   3.5e-42  142.9   0.0   1   1   2.7e-45   7.4e-42  141.9   0.0     1   123    48   166    48   167 0.96 Glutamine amidotransferase domain
GATase_6             PF13522.1    133 seq1358_BIOID59467   -            554   4.8e-37  126.7   0.0   1   1     5e-40   1.4e-36  125.3   0.0     1   133    33   161    33   161 0.98 Glutamine amidotransferase domain
DUF3700              PF12481.3    228 seq1358_BIOID59467   -            554   5.9e-11   41.8   0.0   1   1     4e-14   1.1e-10   41.0   0.0    83   204    76   193    59   204 0.80 Aluminium induced protein
GPW_gp25             PF04965.9     99 seq1359_BIOID59467   -            133   4.6e-11   42.0   0.0   1   1   4.8e-15   6.5e-11   41.5   0.0     5    92    23   109    19   116 0.90 Gene 25-like lysozyme
TonB_dep_Rec         PF00593.19   276 seq1364_BIOID59467   -            747   7.1e-28   98.1  10.2   1   1     1e-31   7.1e-28   98.1   7.1     1   276   510   746   510   746 0.98 TonB dependent receptor
Plug                 PF07715.10   108 seq1364_BIOID59467   -            747     2e-21   76.2   0.1   1   1   6.6e-25   4.5e-21   75.0   0.1     2   107    76   180    75   181 0.94 TonB-dependent Receptor Plug Domain
Glyco_hydro_65m      PF03632.10   370 seq1365_BIOID59467   -            755  3.5e-128  427.2   0.1   1   1  1.1e-131  4.9e-128  426.8   0.1     2   370   299   677   298   677 0.97 Glycosyl hydrolase family 65 central catalytic domain
Glyco_hydro_65N      PF03636.10   255 seq1365_BIOID59467   -            755   3.1e-63  213.3   0.0   1   1   9.6e-67   4.4e-63  212.8   0.0     1   255     6   241     6   241 0.96 Glycosyl hydrolase family 65, N-terminal domain
Glyco_hydro_65C      PF03633.10    54 seq1365_BIOID59467   -            755   1.2e-13   50.7   0.0   1   1   1.1e-16   4.9e-13   48.8   0.0     1    50   681   727   681   731 0.95 Glycosyl hydrolase family 65, C-terminal domain
Slp                  PF03843.8    160 seq1366_BIOID59467   -            246   1.1e-45  154.4   0.0   1   1     1e-49   1.4e-45  154.0   0.0     1   157    74   231    74   234 0.91 Outer membrane lipoprotein Slp family
DUF1481              PF07356.7    195 seq1368_BIOID59467   -            211   5.4e-71  237.9   0.6   1   1   4.5e-75   6.2e-71  237.7   0.4     1   195    22   207    22   207 0.99 Protein of unknown function (DUF1481)
PAS                  PF00989.19   113 seq1369_BIOID59467   -            225     2e-15   56.4   0.0   1   1   4.5e-19   3.1e-15   55.8   0.0     3   107    18   114    16   119 0.95 PAS fold
PAS_8                PF13188.1     64 seq1369_BIOID59467   -            225   5.6e-05   22.7   0.0   1   1   2.1e-08   0.00014   21.4   0.0     4    39    19    58    17    83 0.75 PAS domain
4HBT                 PF03061.17    79 seq1370_BIOID59467   -            140   5.4e-22   77.5   0.2   1   1   7.2e-26   9.8e-22   76.7   0.0     3    79    50   123    48   123 0.96 Thioesterase superfamily
DUF4186              PF13811.1    112 seq1376_BIOID59467   -            119   2.1e-55  185.1   0.0   1   1   1.7e-59   2.4e-55  184.9   0.0     3   110     5   112     3   114 0.98 Domain of unknown function (DUF4186)
GntP_permease        PF02447.11   441 seq1379_BIOID59467   -             72   3.2e-21   75.2   0.5   1   1   2.5e-25   3.4e-21   75.1   0.3   372   441     2    71     1    71 0.96 GntP family permease
Exonuc_X-T_C         PF08411.5    269 seq1381_BIOID59467   -            491  3.8e-104  347.3   0.1   1   1  6.9e-108  4.7e-104  347.0   0.1     1   268   228   489   228   490 0.99 Exonuclease C-terminal
RNase_T              PF00929.19   164 seq1381_BIOID59467   -            491   5.8e-25   88.3   0.0   1   1   1.6e-28   1.1e-24   87.4   0.0     2   162    29   208    28   210 0.95 Exonuclease
PsiE                 PF06146.7     69 seq1388_BIOID59467   -            136   1.8e-16   59.9   5.7   1   1   1.3e-20   1.8e-16   59.9   3.9     5    69    62   123    58   123 0.95 Phosphate-starvation-inducible E
Thiolase_N           PF00108.18   264 seq1391_BIOID59467   -            401     1e-80  270.4   0.1   1   1     2e-84   1.3e-80  270.0   0.1     1   264     1   269     1   269 0.95 Thiolase, N-terminal domain
Thiolase_C           PF02803.13   123 seq1391_BIOID59467   -            401   2.3e-46  156.1   0.2   1   1   6.8e-50   4.6e-46  155.1   0.2     2   123   277   400   276   400 0.96 Thiolase, C-terminal domain
PALP                 PF00291.20   307 seq1394_BIOID59467   -            442   7.1e-43  146.8   0.0   1   1   7.1e-47   9.8e-43  146.3   0.0    15   289    92   399    73   409 0.84 Pyridoxal-phosphate dependent enzyme
Band_7               PF01145.20   179 seq1395_BIOID59467   -            334   1.4e-37  129.2   0.7   1   1   1.5e-41   2.1e-37  128.6   0.5     2   178    22   243    21   245 0.97 SPFH domain / Band 7 family
Abi                  PF02517.11    92 seq1397_BIOID59467   -            217   7.8e-16   57.8   5.9   1   1   5.7e-20   7.8e-16   57.8   4.1     5    87   121   207   117   212 0.89 CAAX protease self-immunity
MutH                 PF02976.10   104 seq1398_BIOID59467   -            229   1.4e-37  127.5   0.0   1   1   1.5e-41     2e-37  127.0   0.0     1   104    58   157    58   157 0.99 DNA mismatch repair enzyme MutH
GGDEF                PF00990.16   161 seq1401_BIOID59467   -            472   1.2e-39  135.3   0.0   1   1   1.2e-43   1.6e-39  134.9   0.0     1   161   303   461   303   461 0.91 GGDEF domain
DUF808               PF05661.7    295 seq1405_BIOID59467   -            305  2.1e-134  446.8  16.4   1   1  1.8e-138  2.5e-134  446.6  11.4     1   293     3   292     3   294 0.95 Protein of unknown function (DUF808)
PTS_EIIA_2           PF00359.17   142 seq1406_BIOID59467   -            658   2.4e-31  108.2   0.0   1   1   8.9e-35     4e-31  107.5   0.0     5   141    29   170    25   171 0.95 Phosphoenolpyruvate-dependent sugar phosphotransferase system, EIIA 2
PTS_IIB              PF02302.12    90 seq1406_BIOID59467   -            658   1.4e-15   57.3   0.1   1   1   5.6e-19   2.6e-15   56.5   0.1     2    90   188   279   187   279 0.95 PTS system, Lactose/Cellobiose specific IIB subunit
PTS_EIIC             PF02378.13   321 seq1406_BIOID59467   -            658   3.9e-11   42.2  35.1   1   1   5.9e-14   2.7e-10   39.4  23.9     2   268   312   562   311   632 0.72 Phosphotransferase system, EIIC
Peptidase_M20        PF01546.23   171 seq1407_BIOID59467   -            411   2.8e-26   92.0   0.0   1   1   5.2e-30   3.5e-26   91.6   0.0     3   169    79   404    77   406 0.93 Peptidase family M20/M25/M40
TraY                 PF05509.6     49 seq1408_BIOID59467   -             75   1.5e-23   82.2   0.1   1   1   1.3e-27   1.8e-23   81.8   0.1     1    48    14    61    14    62 0.97 TraY domain
GerE                 PF00196.14    58 seq1410_BIOID59467   -            176   9.7e-09   34.3   1.4   1   1   1.3e-12   1.8e-08   33.4   1.0     3    56   115   168   113   170 0.96 Bacterial regulatory proteins, luxR family
Fimbrial             PF00419.15   145 seq1411_BIOID59467   -            190   1.4e-18   67.4   4.8   1   1   1.2e-22   1.7e-18   67.1   3.3     1   145    28   189    28   189 0.88 Fimbrial protein
TraA                 PF05513.6    119 seq1413_BIOID59467   -            120   1.9e-60  202.1  11.1   1   1   1.6e-64   2.2e-60  201.9   7.7     1   119     1   118     1   118 0.99 TraA
NTP_transf_3         PF12804.2    179 seq1415_BIOID59467   -            194   1.3e-42  145.8   0.1   1   1   1.1e-46   1.5e-42  145.7   0.1     1   179     9   187     9   187 0.90 MobA-like NTP transferase domain
HATPase_c            PF02518.21   111 seq1416_BIOID59467   -            458   1.5e-28   98.5   0.8   1   1   6.1e-32   4.2e-28   97.1   0.1     2   110   346   449   345   450 0.98 Histidine kinase-, DNA gyrase B-, and HSP90-like ATPase
HisKA                PF00512.20    68 seq1416_BIOID59467   -            458   1.5e-14   53.5   0.4   1   1     8e-18   5.5e-14   51.7   0.0     2    65   238   300   237   302 0.91 His Kinase A (phospho-acceptor) domain
Antitoxin-MazE       PF04014.13    47 seq1417_BIOID59467   -             85   4.3e-05   23.0   0.0   1   1     4e-09   5.4e-05   22.6   0.0     1    46     7    51     7    52 0.95 Antidote-toxin recognition MazE
TerC                 PF03741.11   184 seq1419_BIOID59467   -            237   4.5e-51  172.7  15.2   1   1   4.5e-55   6.1e-51  172.3  10.6     2   183    17   203    16   204 0.96 Integral membrane protein TerC family
TraL                 PF07178.6     95 seq1420_BIOID59467   -            103   4.5e-37  125.8   0.2   1   1   3.6e-41     5e-37  125.7   0.2     1    95     9   103     9   103 0.99 TraL protein
4HBT                 PF03061.17    79 seq1421_BIOID59467   -            155   8.5e-19   67.3   0.1   1   1   1.7e-22   1.1e-18   66.9   0.1     2    78    57   145    56   146 0.97 Thioesterase superfamily
4HBT_3               PF13622.1    256 seq1421_BIOID59467   -            155   7.1e-07   29.1   0.3   1   1   1.4e-10   9.4e-07   28.7   0.2     3    85    52   153    47   154 0.85 Thioesterase-like superfamily
PEP-utilizers_C      PF02896.13   294 seq1423_BIOID59467   -            833    4e-111  370.4   0.0   1   1  1.9e-114  5.3e-111  370.0   0.0     2   293   363   653   362   654 0.99 PEP-utilising enzyme, TIM barrel domain
PTS_EIIA_2           PF00359.17   142 seq1423_BIOID59467   -            833   4.5e-32  110.6   0.0   1   1   3.2e-35   8.8e-32  109.6   0.0     2   141   689   829   688   830 0.97 Phosphoenolpyruvate-dependent sugar phosphotransferase system, EIIA 2
PEP-utilizers        PF00391.18    81 seq1423_BIOID59467   -            833   3.9e-19   67.8   0.0   1   1   4.2e-22   1.2e-18   66.3   0.0     7    81   262   337   259   337 0.93 PEP-utilising enzyme, mobile domain
PTS-HPr              PF00381.14    84 seq1423_BIOID59467   -            833     3e-17   62.1   0.0   1   1   2.8e-20   7.6e-17   60.8   0.0     5    83     6    86     2    87 0.94 PTS HPr component phosphorylation site
PEP-utilisers_N      PF05524.8    123 seq1423_BIOID59467   -            833     8e-14   51.3   1.1   1   1   4.8e-17   1.3e-13   50.6   0.0     2   123   119   238   118   238 0.87 PEP-utilising enzyme, N-terminal
PemK                 PF02452.12   110 seq1426_BIOID59467   -            110   6.4e-25   87.3   0.0   1   1   5.1e-29     7e-25   87.2   0.0     1   109     2   108     2   109 0.92 PemK-like protein
DUF1401              PF07180.6    146 seq1428_BIOID59467   -            131   8.9e-07   28.6   0.1   1   1   8.2e-11   1.1e-06   28.3   0.1    19    75     5    61     2    97 0.90 Protein of unknown function (DUF1401)
Pili_assembly_N      PF00345.15   122 seq1429_BIOID59467   -            243     9e-39  131.9   0.2   1   1   1.7e-42   1.2e-38  131.5   0.2     1   121    38   158    38   159 0.92 Gram-negative pili assembly chaperone, N-terminal domain
Pili_assembly_C      PF02753.12    68 seq1429_BIOID59467   -            243   5.4e-14   51.6   0.0   1   1     2e-17   1.4e-13   50.3   0.0     2    65   179   237   178   240 0.95 Gram-negative pili assembly chaperone, C-terminal domain
DUF2065              PF09838.4     57 seq1430_BIOID59467   -             65   9.4e-23   79.5   3.3   1   1   7.6e-27     1e-22   79.4   2.3     1    57     5    61     5    61 0.98 Uncharacterized protein conserved in bacteria (DUF2065)
GATase_5             PF13507.1    259 seq1431_BIOID59467   -           1295  1.1e-103  345.5   0.0   1   1    4e-107  1.8e-103  344.8   0.0     1   257  1039  1292  1039  1293 0.97 CobB/CobQ-like glutamine amidotransferase domain
AIRS_C               PF02769.17   153 seq1431_BIOID59467   -           1295   4.1e-46  156.6   2.0   1   2   6.6e-26     3e-22   79.1   0.0     2   151   432   589   431   591 0.93 AIR synthase related protein, C-terminal domain
AIRS_C               PF02769.17   153 seq1431_BIOID59467   -           1295   4.1e-46  156.6   2.0   2   2   4.4e-25     2e-21   76.4   0.6     2   149   822   965   821   969 0.91 AIR synthase related protein, C-terminal domain
AIRS                 PF00586.19    96 seq1431_BIOID59467   -           1295   7.2e-28   96.5   3.6   1   1   7.2e-31   3.3e-27   94.4   0.0     1    96   257   389   257   389 0.98 AIR synthase related protein, N-terminal domain
AMP-binding          PF00501.23   418 seq1432_BIOID59467   -            462   2.4e-26   91.9   0.1   1   1   1.5e-29     2e-25   88.8   0.1   130   409   103   375    18   380 0.87 AMP-binding enzyme
Flavodoxin_2         PF02525.12   199 seq1433_BIOID59467   -            122   5.8e-22   78.0   0.1   1   1   6.7e-26   9.2e-22   77.4   0.1     2   117     3    99     2   109 0.83 Flavodoxin-like fold
DUF2158              PF09926.4     53 seq1437_BIOID59467   -             60   3.5e-18   64.6   0.3   1   1     3e-22   4.1e-18   64.4   0.2     1    53     3    49     3    49 0.97 Uncharacterized small protein (DUF2158)
TraE                 PF05309.6    187 seq1438_BIOID59467   -            188   6.2e-74  247.0   0.5   1   1   5.1e-78     7e-74  246.9   0.3     1   187     1   187     1   187 0.99 TraE protein
DUF2498              PF10692.4     82 seq1439_BIOID59467   -             83   2.6e-44  148.6   0.1   1   1   2.2e-48   2.9e-44  148.4   0.1     2    82     3    83     2    83 0.98 Protein of unknown function (DUF2498)
MobB                 PF03205.9    140 seq1440_BIOID59467   -            175   3.9e-36  123.7   0.0   1   1   3.3e-40   4.5e-36  123.5   0.0     1   120     8   129     8   157 0.93 Molybdopterin guanine dinucleotide synthesis protein B
Adenylsucc_synt      PF00709.16   421 seq1441_BIOID59467   -            432  3.4e-177  589.2   0.0   1   1  2.8e-181  3.9e-177  588.9   0.0     2   420     5   424     4   425 0.99 Adenylosuccinate synthetase
EamA                 PF00892.15   126 seq1442_BIOID59467   -            295   2.7e-17   62.8  33.8   1   2   3.4e-16   2.3e-12   46.9   8.4     1   123    18   142    18   145 0.90 EamA-like transporter family
EamA                 PF00892.15   126 seq1442_BIOID59467   -            295   2.7e-17   62.8  33.8   2   2     9e-09   6.2e-05   22.9   8.8     1   125   159   284   159   285 0.84 EamA-like transporter family
EmrE                 PF13536.1    113 seq1442_BIOID59467   -            295   2.9e-08   33.7  35.1   1   1   9.3e-12   6.4e-08   32.6   9.2     4   108    42   147    39   151 0.90 Multidrug resistance efflux transporter
Cupin_2              PF07883.6     71 seq1444_BIOID59467   -            261   1.3e-14   53.2   0.2   1   1   6.6e-11   2.2e-07   30.1   0.0     3    49   184   230   182   234 0.88 Cupin domain
Cupin_3              PF05899.7     74 seq1444_BIOID59467   -            261   6.5e-13   47.7   0.0   1   1   1.1e-13   3.6e-10   38.9   0.0     2    69    56   130    55   136 0.85 Protein of unknown function (DUF861)
Mif2                 PF11699.3     85 seq1444_BIOID59467   -            261   6.2e-05   22.8   0.0   1   1   3.6e-08   0.00012   21.8   0.0    36    83    84   131    49   133 0.91 Mif2/CENP-C like
Flavodoxin_2         PF02525.12   199 seq1445_BIOID59467   -             74   9.7e-08   31.6   0.0   1   1   8.2e-12   1.1e-07   31.4   0.0   130   199     1    69     1    71 0.89 Flavodoxin-like fold
GGDEF                PF00990.16   161 seq1446_BIOID59467   -            564   6.6e-47  158.9   0.0   1   1   8.5e-51   1.2e-46  158.1   0.0     1   161   398   557   398   557 0.97 GGDEF domain
HAD_2                PF13419.1    176 seq1449_BIOID59467   -            219   4.5e-24   85.5   0.0   1   1   1.2e-27   5.3e-24   85.3   0.0     1   176     6   190     6   190 0.87 Haloacid dehalogenase-like hydrolase
Hydrolase            PF00702.21   204 seq1449_BIOID59467   -            219   5.2e-11   43.3   0.0   1   1   1.7e-14   7.9e-11   42.7   0.0     3   203     5   183     3   184 0.84 haloacid dehalogenase-like hydrolase
Hydrolase_like       PF13242.1     75 seq1449_BIOID59467   -            219     5e-07   29.2   0.0   1   1   2.1e-10   9.5e-07   28.3   0.0     3    56   146   198   144   208 0.93 HAD-hyrolase-like
ABC_tran             PF00005.22   118 seq1450_BIOID59467   -            265   1.1e-20   74.1   0.0   1   1   2.3e-24   1.6e-20   73.5   0.0     1   118    51   176    51   176 0.94 ABC transporter
DUF903               PF06004.7     50 seq1453_BIOID59467   -             72   3.5e-24   83.9   2.4   1   1   2.9e-28     4e-24   83.7   1.7     1    50    23    72    23    72 0.98 Bacterial protein of unknown function (DUF903)
ABM                  PF03992.11    78 seq1454_BIOID59467   -            104   5.2e-22   77.5   0.1   1   1   4.5e-26   6.2e-22   77.3   0.0     1    78     1    87     1    87 0.92 Antibiotic biosynthesis monooxygenase
AP_endonuc_2         PF01261.19   211 seq1455_BIOID59467   -            444     3e-20   72.3   0.4   1   1   6.6e-23   9.1e-19   67.4   0.1    25   200   112   312    91   318 0.80 Xylose isomerase-like TIM barrel
TraK                 PF06586.6    234 seq1456_BIOID59467   -            242   7.5e-69  231.3   0.0   1   1     6e-73   8.2e-69  231.1   0.0     5   234    12   235     1   235 0.97 TraK protein
ResIII               PF04851.10   184 seq1458_BIOID59467   -            519   2.5e-15   56.7   0.0   1   1   1.2e-18   5.3e-15   55.5   0.0    26   183   112   268    96   269 0.82 Type III restriction enzyme, res subunit
Helicase_C           PF00271.26    78 seq1458_BIOID59467   -            519   2.2e-12   46.5   0.0   1   1   1.5e-15   6.7e-12   44.9   0.0     2    78   387   463   386   463 0.97 Helicase conserved C-terminal domain
DEAD                 PF00270.24   173 seq1458_BIOID59467   -            519   2.3e-11   43.3   0.1   1   1   9.6e-13   4.4e-09   35.9   0.0     2   167    99   268    98   275 0.67 DEAD/DEAH box helicase
Mannitol_dh_C        PF08125.8    245 seq1459_BIOID59467   -            483   1.2e-79  266.8   0.0   1   1   2.4e-83   1.6e-79  266.4   0.0     2   244   204   458   203   459 0.98 Mannitol dehydrogenase C-terminal domain
Mannitol_dh          PF01232.18   151 seq1459_BIOID59467   -            483     8e-42  142.6   0.0   1   1   2.6e-45   1.8e-41  141.4   0.0     2   150    17   172    16   173 0.98 Mannitol dehydrogenase Rossmann domain
Usher                PF00577.15   552 seq1460_BIOID59467   -            840  4.2e-186  619.8  26.7   1   1  1.2e-189  5.4e-186  619.4  18.5     1   552   192   749   192   749 0.96 Type VII secretion system (T7SS), usher protein
PapC_N               PF13954.1    146 seq1460_BIOID59467   -            840   2.4e-35  121.1   0.0   1   1   1.1e-38   5.1e-35  120.0   0.0     3   146    29   176    27   176 0.95 PapC N-terminal domain
PapC_C               PF13953.1     68 seq1460_BIOID59467   -            840   3.8e-21   74.3   0.0   1   1   3.6e-24   1.6e-20   72.3   0.0     2    66   760   826   759   828 0.90 PapC C-terminal domain
Epimerase            PF01370.16   236 seq1461_BIOID59467   -            310   9.4e-50  169.1   0.0   1   1   4.3e-53   1.2e-49  168.8   0.0     1   236     2   236     2   236 0.92 NAD dependent epimerase/dehydratase family
3Beta_HSD            PF01073.14   280 seq1461_BIOID59467   -            310   3.8e-12   45.3   0.0   1   1   1.9e-15   5.3e-12   44.9   0.0     1   223     3   219     3   224 0.79 3-beta hydroxysteroid dehydrogenase/isomerase family
RmlD_sub_bind        PF04321.12   287 seq1461_BIOID59467   -            310   3.9e-10   38.9   0.0   1   1     3e-13   8.3e-10   37.9   0.0     3   155     2   174     1   269 0.80 RmlD substrate binding domain
NAD_binding_4        PF07993.7    249 seq1461_BIOID59467   -            310   1.8e-07   30.2   0.0   1   1   3.6e-08   9.9e-05   21.2   0.0    86   210    67   184    47   220 0.84 Male sterility protein
Aldo_ket_red         PF00248.16   283 seq1464_BIOID59467   -            346   1.9e-75  253.1   0.0   1   1   1.6e-79   2.2e-75  252.9   0.0     2   281    16   337    15   339 0.95 Aldo/keto reductase family
RNase_PH             PF01138.16   132 seq1465_BIOID59467   -            238   2.8e-27   95.5   0.0   1   1   6.9e-31   4.7e-27   94.7   0.0     1   129    10   140    10   142 0.93 3' exoribonuclease family, domain 1
RNase_PH_C           PF03725.10    68 seq1465_BIOID59467   -            238   8.9e-13   47.8   0.7   1   1   2.4e-16   1.6e-12   47.0   0.5     1    66   157   222   157   224 0.96 3' exoribonuclease family, domain 2
HTH_AraC             PF00165.18    42 seq1467_BIOID59467   -            302   6.1e-21   73.4   0.2   1   2   8.7e-11   5.9e-07   28.9   0.0     1    42   200   241   200   241 0.97 Bacterial regulatory helix-turn-helix proteins, AraC family
HTH_AraC             PF00165.18    42 seq1467_BIOID59467   -            302   6.1e-21   73.4   0.2   2   2   6.7e-15   4.6e-11   42.0   0.1     6    42   254   291   252   291 0.94 Bacterial regulatory helix-turn-helix proteins, AraC family
HTH_18               PF12833.2     81 seq1467_BIOID59467   -            302   3.1e-19   68.7   0.2   1   1   9.3e-23   6.4e-19   67.7   0.1     2    80   214   291   213   292 0.95 Helix-turn-helix domain
Sigma54_activat      PF00158.21   168 seq1468_BIOID59467   -            441   1.1e-72  242.8   0.1   1   1   6.6e-76   1.8e-72  242.1   0.1     1   168   141   308   141   308 0.99 Sigma-54 interaction domain
Response_reg         PF00072.19   112 seq1468_BIOID59467   -            441   7.3e-30  103.1   0.2   1   1   5.4e-33   1.5e-29  102.1   0.1     1   111     8   117     8   118 0.98 Response regulator receiver domain
HTH_8                PF02954.14    42 seq1468_BIOID59467   -            441     2e-14   52.7   0.6   1   1   7.2e-18     2e-14   52.7   0.4     3    39   403   439   401   441 0.93 Bacterial regulatory protein, Fis family
AAA_5                PF07728.9    139 seq1468_BIOID59467   -            441   1.4e-07   31.2   0.0   1   1   9.7e-11   2.7e-07   30.3   0.0     2   123   165   283   164   301 0.84 AAA domain (dynein-related subfamily)
AAA                  PF00004.24   132 seq1468_BIOID59467   -            441   1.6e-05   24.9   0.0   1   1   1.2e-08   3.4e-05   23.9   0.0     1   126   165   296   165   302 0.72 ATPase family associated with various cellular activities (AAA)
Glyco_hydro_38       PF01074.17   277 seq1471_BIOID59467   -            877   5.8e-44  150.3   0.0   1   1     2e-47   9.3e-44  149.6   0.0     2   266     7   266     6   274 0.88 Glycosyl hydrolases family 38 N-terminal domain
Glyco_hydro_38C      PF07748.8    458 seq1471_BIOID59467   -            877   6.8e-31  107.4   0.0   1   1   2.2e-34     1e-30  106.8   0.0     2   417   386   843   385   862 0.77 Glycosyl hydrolases family 38 C-terminal domain
Alpha-mann_mid       PF09261.6     80 seq1471_BIOID59467   -            877   5.6e-07   29.5   0.0   1   1     3e-10   1.3e-06   28.3   0.0     2    79   280   356   279   357 0.88 Alpha mannosidase, middle domain
Pro_dh               PF01619.13   345 seq1472_BIOID59467   -           1320  2.5e-133  444.1   0.0   1   1  5.1e-137  3.5e-133  443.6   0.0     2   344   229   573   228   574 0.99 Proline dehydrogenase
Aldedh               PF00171.17   462 seq1472_BIOID59467   -           1320  8.2e-111  370.4   0.3   1   1  2.1e-114  1.5e-110  369.6   0.2     7   450   659  1103   654  1111 0.94 Aldehyde dehydrogenase family
ABC_tran             PF00005.22   118 seq1477_BIOID59467   -            360     1e-20   74.1   0.0   1   1   7.3e-24     2e-20   73.2   0.0     1   117    44   162    44   163 0.93 ABC transporter
TOBE                 PF03459.12    64 seq1477_BIOID59467   -            360   9.2e-09   35.1   0.0   1   1   1.2e-08   3.3e-05   23.7   0.0     4    64   295   350   292   350 0.92 TOBE domain
TOBE_2               PF08402.5     75 seq1477_BIOID59467   -            360   1.5e-08   34.4   0.0   1   1   1.1e-11   2.9e-08   33.4   0.0     2    75   282   351   281   351 0.88 TOBE domain
Peripla_BP_2         PF01497.13   238 seq1480_BIOID59467   -            296   4.3e-27   94.6   0.0   1   1   3.7e-31     5e-27   94.4   0.0     1   235    38   270    38   273 0.94 Periplasmic binding protein
Pyr_redox_2          PF07992.9    200 seq1481_BIOID59467   -            450   2.1e-34  119.0   6.5   1   1   1.2e-35   1.7e-32  112.8   4.5     2   198    15   305    14   307 0.94 Pyridine nucleotide-disulphide oxidoreductase
Pyr_redox_dim        PF02852.17   110 seq1481_BIOID59467   -            450     4e-29  100.7   0.0   1   1   5.8e-32   7.9e-29   99.7   0.0     1   107   337   443   337   446 0.98 Pyridine nucleotide-disulphide oxidoreductase, dimerisation domain
Pyr_redox            PF00070.22    80 seq1481_BIOID59467   -            450   2.1e-24   85.5   0.9   1   1   1.5e-24     2e-21   76.0   0.0     1    78   169   244   169   247 0.95 Pyridine nucleotide-disulphide oxidoreductase
3HCDH_N              PF02737.13   180 seq1481_BIOID59467   -            450   4.1e-09   36.2   0.5   1   1   1.1e-07   0.00016   21.3   0.0     2    75   170   242   169   258 0.79 3-hydroxyacyl-CoA dehydrogenase, NAD binding domain
TrbI                 PF03743.9    187 seq1482_BIOID59467   -            483     3e-40  137.5   1.4   1   1   8.4e-44   1.1e-39  135.7   0.3     2   187   213   409   212   409 0.95 Bacterial conjugation TrbI-like protein
PaaX_C               PF08223.6    172 seq1483_BIOID59467   -            316   9.4e-55  184.8   2.8   1   1   1.9e-58   1.3e-54  184.3   1.9     1   172   104   274   104   274 0.98 PaaX-like protein C-terminal domain
PaaX                 PF07848.7     70 seq1483_BIOID59467   -            316   3.4e-29  100.5   0.5   1   1   9.4e-33   6.4e-29   99.6   0.4     3    70    20    87    18    87 0.98 PaaX-like protein
DUF308               PF03729.8     72 seq1484_BIOID59467   -            190   3.5e-19   68.4  37.0   1   2   1.1e-15   1.5e-11   43.9   9.4     2    71    27    97    26    98 0.93 Short repeat of unknown function (DUF308)
DUF308               PF03729.8     72 seq1484_BIOID59467   -            190   3.5e-19   68.4  37.0   2   2   6.2e-13   8.5e-09   35.1   9.2     1    71    84   153    84   154 0.94 Short repeat of unknown function (DUF308)
Glyco_transf_9       PF01075.12   247 seq1488_BIOID59467   -            348   2.6e-89  298.5   0.0   1   1   2.3e-93   3.1e-89  298.3   0.0     1   247    69   324    69   324 0.98 Glycosyltransferase family 9 (heptosyltransferase)
Pribosyltran         PF00156.22   125 seq1489_BIOID59467   -            213   1.2e-16   60.4   0.1   1   1   2.2e-20   3.1e-16   59.1   0.0     3   123    39   152    37   154 0.94 Phosphoribosyl transferase domain
adh_short            PF00106.20   167 seq1490_BIOID59467   -            252   2.2e-37  128.4   0.1   1   1   9.6e-41   2.6e-37  128.1   0.0     2   166    14   183    13   184 0.94 short chain dehydrogenase
KR                   PF08659.5    181 seq1490_BIOID59467   -            252   3.4e-16   59.3   0.0   1   1   1.6e-19   4.4e-16   58.9   0.0     3   166    15   182    14   195 0.87 KR domain
adh_short_C2         PF13561.1    243 seq1490_BIOID59467   -            252   7.7e-16   58.5   0.0   1   1   3.5e-19   9.7e-16   58.1   0.0     6   189    22   204    19   223 0.90 Enoyl-(Acyl carrier protein) reductase
Polysacc_synt_2      PF02719.10   294 seq1490_BIOID59467   -            252   8.4e-05   21.4   0.0   1   1   3.8e-08    0.0001   21.1   0.0     1   156    15   183    15   198 0.69 Polysaccharide biosynthesis protein
Rrf2                 PF02082.15    83 seq1491_BIOID59467   -            141   2.1e-25   88.5   0.1   1   1   2.4e-29   3.3e-25   87.9   0.1     1    82     1    82     1    83 0.99 Transcriptional regulator
priB_priC            PF07445.7    173 seq1496_BIOID59467   -            175     4e-57  192.3  16.5   1   1   3.3e-61   4.5e-57  192.1  11.4     1   173     7   175     7   175 0.99 Primosomal replication protein priB and priC
PTS_2-RNA            PF01885.11   186 seq1499_BIOID59467   -            184   6.2e-53  178.7   0.0   1   1   5.5e-57   7.5e-53  178.4   0.0     2   180     6   175     5   180 0.96 RNA 2'-phosphotransferase, Tpt1 / KptA family
FGGY_N               PF00370.16   245 seq1500_BIOID59467   -            484     2e-90  302.2   0.0   1   1   4.1e-94   2.8e-90  301.8   0.0     1   245     1   240     1   240 0.99 FGGY family of carbohydrate kinases, N-terminal domain
FGGY_C               PF02782.11   197 seq1500_BIOID59467   -            484   4.3e-34  117.7   1.3   1   1   9.4e-38   6.4e-34  117.2   0.9     1   196   249   435   249   436 0.92 FGGY family of carbohydrate kinases, C-terminal domain
OKR_DC_1             PF01276.15   417 seq1501_BIOID59467   -            756  8.1e-191  633.9   0.0   1   1  2.2e-194    1e-190  633.6   0.0     1   416   141   590   141   591 0.99 Orn/Lys/Arg decarboxylase, major domain
OKR_DC_1_C           PF03711.10   137 seq1501_BIOID59467   -            756     4e-43  146.6   0.0   1   1   1.8e-46   8.3e-43  145.6   0.0     1   131   616   744   616   748 0.99 Orn/Lys/Arg decarboxylase, C-terminal domain
OKR_DC_1_N           PF03709.10   115 seq1501_BIOID59467   -            756   2.7e-27   94.9   0.1   1   1   1.1e-30     5e-27   94.1   0.0     3   115    19   135    17   135 0.98 Orn/Lys/Arg decarboxylase, N-terminal domain
TetR_N               PF00440.18    47 seq1503_BIOID59467   -            197   5.4e-13   48.2   0.1   1   1   9.6e-17   1.3e-12   47.0   0.0     2    46    22    66    21    67 0.96 Bacterial regulatory proteins, tetR family
RNB                  PF00773.14   325 seq1504_BIOID59467   -            827  5.7e-105  351.0   0.0   1   1  2.4e-108  8.2e-105  350.5   0.0     1   325   274   602   274   602 0.97 RNB domain
OB_RNB               PF08206.6     58 seq1504_BIOID59467   -            827   1.9e-29  100.8   9.9   1   2   2.4e-25   8.1e-22   76.3   0.1     1    58   101   158   101   158 0.99 Ribonuclease B OB domain
OB_RNB               PF08206.6     58 seq1504_BIOID59467   -            827   1.9e-29  100.8   9.9   2   2     2e-09   6.7e-06   25.4   0.0     6    58   172   227   170   227 0.96 Ribonuclease B OB domain
S1                   PF00575.18    74 seq1504_BIOID59467   -            827   8.7e-20   70.4   0.4   1   1   6.9e-23   2.4e-19   69.0   0.3     2    73   655   738   654   739 0.98 S1 RNA binding domain
HTH_12               PF08461.5     66 seq1504_BIOID59467   -            827   1.7e-13   49.9   0.8   1   1   1.1e-16   3.8e-13   48.8   0.5     2    64    37    97    36    99 0.93 Ribonuclease R winged-helix domain
FecCD                PF01032.13   311 seq1505_BIOID59467   -            660  6.9e-145  481.5  85.8   1   2   3.4e-73   4.6e-69  232.5  27.5     7   310    13   324     7   325 0.93 FecCD transport family
FecCD                PF01032.13   311 seq1505_BIOID59467   -            660  6.9e-145  481.5  85.8   2   2   6.1e-80   8.4e-76  254.6  26.6     2   311   358   657   347   657 0.94 FecCD transport family
AraC_binding         PF02311.14   136 seq1508_BIOID59467   -            309   7.8e-27   93.4   0.6   1   1   2.3e-30   7.8e-27   93.4   0.4     4   136    40   177    37   177 0.91 AraC-like ligand binding domain
HTH_AraC             PF00165.18    42 seq1508_BIOID59467   -            309   3.2e-22   77.5   0.0   1   2   1.6e-12   5.6e-09   35.4   0.0     2    41   204   244   203   245 0.91 Bacterial regulatory helix-turn-helix proteins, AraC family
HTH_AraC             PF00165.18    42 seq1508_BIOID59467   -            309   3.2e-22   77.5   0.0   2   2   1.9e-13   6.5e-10   38.4   0.0     1    41   256   294   256   295 0.96 Bacterial regulatory helix-turn-helix proteins, AraC family
HTH_18               PF12833.2     81 seq1508_BIOID59467   -            309   2.9e-19   68.8   0.5   1   1   2.3e-22   7.9e-19   67.4   0.0     1    80   217   295   217   296 0.97 Helix-turn-helix domain
Porin_OmpG           PF09381.5    301 seq1510_BIOID59467   -            301  2.1e-219  726.3  13.9   1   1  5.1e-223  2.3e-219  726.2   9.7     1   301     1   301     1   301 1.00 Outer membrane protein G (OmpG)
DUF481               PF04338.7    210 seq1510_BIOID59467   -            301   5.9e-06   26.0   2.4   1   1   1.3e-09   5.9e-06   26.0   1.7    93   197    95   206    91   212 0.85 Protein of unknown function, DUF481
Transaldolase        PF00923.14   287 seq1511_BIOID59467   -            220   5.5e-48  163.4   0.1   1   1   8.2e-52   1.1e-47  162.4   0.0     1   244     3   206     3   218 0.94 Transaldolase
Bestrophin           PF01062.16   296 seq1512_BIOID59467   -            304     3e-88  295.4   4.5   1   1   2.5e-92   3.4e-88  295.3   3.1     1   296     1   284     1   284 0.99 Bestrophin, RFP-TM, chloride channel
Hexapep              PF00132.19    36 seq1514_BIOID59467   -            196   1.7e-16   58.7  14.7   1   3   9.6e-10   1.3e-05   24.3   0.0     3    36    12    45    10    45 0.90 Bacterial transferase hexapeptide (six repeats)
Hexapep              PF00132.19    36 seq1514_BIOID59467   -            196   1.7e-16   58.7  14.7   2   3   5.5e-08   0.00075   18.7   1.4     1    34    71   103    71   103 0.97 Bacterial transferase hexapeptide (six repeats)
Hexapep              PF00132.19    36 seq1514_BIOID59467   -            196   1.7e-16   58.7  14.7   3   3   1.5e-12     2e-08   33.2   1.9     1    35    88   122    88   123 0.95 Bacterial transferase hexapeptide (six repeats)
DUF2496              PF10689.4     44 seq1515_BIOID59467   -             53   2.8e-24   84.3   2.1   1   1   2.3e-28   3.2e-24   84.1   1.5     1    44     2    45     2    45 0.98 Protein of unknown function (DUF2496)
DUF3289              PF11692.3    277 seq1516_BIOID59467   -            284   3.6e-82  275.6   5.0   1   1   3.3e-86   4.6e-82  275.2   3.5     6   271    11   277     2   282 0.92 Protein of unknown function (DUF3289)
CobA_CobO_BtuR       PF02572.10   172 seq1517_BIOID59467   -            196   1.4e-71  239.5   0.1   1   1   2.5e-75   1.7e-71  239.2   0.0     2   172    27   196    26   196 0.99 ATP:corrinoid adenosyltransferase BtuR/CobO/CobP
Co_AT_N              PF12557.3     24 seq1517_BIOID59467   -            196   2.5e-07   30.2   6.4   1   1   3.7e-11   2.5e-07   30.2   4.5     6    24     3    21     1    21 0.94 Cob(I)alamin adenosyltransferase N terminal
FliB                 PF03692.10    85 seq1518_BIOID59467   -            216   1.9e-10   40.9   4.5   1   1   2.3e-14   3.2e-10   40.2   3.1     2    71    73   140    72   162 0.82 Flagellin N-methylase
Glyco_transf_9       PF01075.12   247 seq1526_BIOID59467   -            319   1.4e-85  286.3   0.1   1   1   1.2e-89   1.7e-85  286.0   0.1     1   246    75   316    75   317 0.98 Glycosyltransferase family 9 (heptosyltransferase)
DUF1471              PF07338.8     56 seq1527_BIOID59467   -             82   8.4e-10   38.0   0.3   1   1   8.3e-14   1.1e-09   37.6   0.2     7    56    34    82    32    82 0.97 Protein of unknown function (DUF1471)
TraP                 PF07296.6    202 seq1528_BIOID59467   -            188     2e-82  274.9   0.2   1   1   1.6e-86   2.2e-82  274.7   0.1    10   202     2   188     1   188 0.99 TraP protein
DUF386               PF04074.7    153 seq1529_BIOID59467   -            150     7e-52  174.8   0.0   1   1   5.7e-56   7.7e-52  174.7   0.0     1   152     1   149     1   150 0.99 Domain of unknown function (DUF386)
SlyX                 PF04102.7     69 seq1531_BIOID59467   -             72     8e-26   90.0   2.4   1   1   6.5e-30   8.9e-26   89.9   1.7     1    69     5    72     5    72 0.99 SlyX
Fe-ADH               PF00465.14   366 seq1532_BIOID59467   -            380   9.1e-64  215.2   5.9   1   1   1.6e-67   1.1e-63  214.9   4.1     1   366    21   361    21   361 0.92 Iron-containing alcohol dehydrogenase
Fe-ADH_2             PF13685.1    250 seq1532_BIOID59467   -            380   1.5e-33  116.0   0.1   1   1   2.8e-37   1.9e-33  115.6   0.0     3   250    27   289    25   289 0.82 Iron-containing alcohol dehydrogenase
DUF417               PF04224.7    175 seq1534_BIOID59467   -            197   1.5e-78  262.0   0.1   1   1   1.3e-82   1.8e-78  261.8   0.1     1   175     2   182     2   182 0.99 Protein of unknown function, DUF417
Acyl_transf_3        PF01757.17   340 seq1535_BIOID59467   -            357   6.1e-32  110.6  41.8   1   1   5.3e-36   7.2e-32  110.4  28.9     3   337     7   326     5   329 0.92 Acyltransferase family
Aldo_ket_red         PF00248.16   283 seq1537_BIOID59467   -            286   4.5e-54  183.0   0.0   1   1   3.8e-58   5.2e-54  182.8   0.0     1   281    15   283    15   285 0.95 Aldo/keto reductase family
Fimbrial             PF00419.15   145 seq1538_BIOID59467   -            357   3.2e-25   88.9   6.2   1   1   2.4e-29   3.2e-25   88.9   4.3     2   144   204   355   203   356 0.94 Fimbrial protein
SNARE_assoc          PF09335.6    123 seq1539_BIOID59467   -            254     2e-19   69.8   2.2   1   1   1.5e-23     2e-19   69.8   1.6     1   121    36   159    36   161 0.92 SNARE associated Golgi protein
DUF2689              PF10894.3     61 seq1541_BIOID59467   -            119   2.1e-40  136.1   2.1   1   1   2.5e-44   3.5e-40  135.5   1.5     1    61    17    75    17    75 0.98 Protein of unknown function (DUF2689)
DUF943               PF06092.7    157 seq1542_BIOID59467   -            159   1.2e-45  154.5   3.3   1   1   9.7e-50   1.3e-45  154.3   2.3     1   156     1   154     1   155 0.94 Enterobacterial putative membrane protein (DUF943)
Response_reg         PF00072.19   112 seq1544_BIOID59467   -            204   3.2e-26   91.4   0.4   1   1   6.8e-30   4.6e-26   90.8   0.3     2   111     4   113     3   114 0.98 Response regulator receiver domain
GerE                 PF00196.14    58 seq1544_BIOID59467   -            204   3.1e-22   77.5   0.1   1   1   1.1e-25   7.8e-22   76.2   0.0     2    58   142   198   141   198 0.97 Bacterial regulatory proteins, luxR family
DSRB                 PF10781.4     62 seq1548_BIOID59467   -             62   3.6e-41  138.3   0.2   1   1   2.8e-45   3.9e-41  138.2   0.1     1    61     1    61     1    62 0.98 Dextransucrase DSRB
YiaAB                PF05360.9     53 seq1550_BIOID59467   -            117   6.5e-18   63.9  13.5   1   1   5.4e-20   7.4e-16   57.3   3.9     2    51     9    58     8    60 0.95 yiaA/B two helix domain
TraV                 PF09676.5    119 seq1551_BIOID59467   -            171   3.2e-39  134.2   0.7   1   1   2.7e-43   3.7e-39  133.9   0.5     1   119    23   165    23   165 0.98 Type IV conjugative transfer system lipoprotein (TraV)
HlyD                 PF00529.15   306 seq1552_BIOID59467   -            385   2.4e-73  247.0  15.9   1   1   9.5e-77   3.2e-73  246.5  11.0     1   306    60   357    60   357 0.98 HlyD family secretion protein
HlyD_2               PF12700.2    328 seq1552_BIOID59467   -            385   2.6e-21   75.9   2.4   1   1   1.1e-24   3.7e-21   75.5   1.7    11   328    50   357    40   357 0.86 HlyD family secretion protein
HlyD_3               PF13437.1    105 seq1552_BIOID59467   -            385   3.8e-09   36.7   5.4   1   1   6.4e-11   2.2e-07   31.0   0.7     2   105   172   286   171   286 0.85 HlyD family secretion protein
Biotin_lipoyl_2      PF13533.1     50 seq1552_BIOID59467   -            385   3.5e-08   32.8   0.1   1   1     1e-11   3.5e-08   32.8   0.1     1    47    60   106    60   109 0.94 Biotin-lipoyl like
PhoH                 PF02562.11   205 seq1555_BIOID59467   -            359     8e-97  322.2   0.0   1   1  1.5e-100     1e-96  321.9   0.0     2   205   131   334   130   334 0.99 PhoH-like protein
AAA_30               PF13604.1    196 seq1555_BIOID59467   -            359   7.3e-08   32.1   0.0   1   1   5.1e-11   3.5e-07   29.8   0.0     4   133   136   287   134   289 0.84 AAA domain
SBP_bac_3            PF00497.15   225 seq1559_BIOID59467   -           1197   7.2e-41  139.7   0.0   1   2   1.5e-15   4.1e-12   45.7   0.0    15   223    73   276    59   278 0.87 Bacterial extracellular solute-binding proteins, family 3
SBP_bac_3            PF00497.15   225 seq1559_BIOID59467   -           1197   7.2e-41  139.7   0.0   2   2     2e-29   5.5e-26   91.0   0.0     2   224   305   520   304   521 0.93 Bacterial extracellular solute-binding proteins, family 3
Response_reg         PF00072.19   112 seq1559_BIOID59467   -           1197   4.6e-30  103.7   0.1   1   1   2.8e-32   7.7e-29   99.8   0.0     1   111   961  1070   961  1071 0.98 Response regulator receiver domain
HATPase_c            PF02518.21   111 seq1559_BIOID59467   -           1197   3.5e-25   87.7   0.1   1   1   2.4e-28   6.6e-25   86.8   0.1     2   110   825   936   824   937 0.91 Histidine kinase-, DNA gyrase B-, and HSP90-like ATPase
HisKA                PF00512.20    68 seq1559_BIOID59467   -           1197   1.2e-16   60.3   0.0   1   1   1.3e-19   3.4e-16   58.8   0.0     1    68   711   777   711   777 0.98 His Kinase A (phospho-acceptor) domain
Hpt                  PF01627.18    90 seq1559_BIOID59467   -           1197   1.2e-08   34.7   0.5   1   1   1.3e-11   3.4e-08   33.2   0.4     1    89  1104  1187  1104  1188 0.95 Hpt domain
YiaAB                PF05360.9     53 seq1560_BIOID59467   -            145   1.3e-45  152.5  15.1   1   2   8.4e-28   1.1e-23   82.3   1.5     1    53    12    64    12    64 0.99 yiaA/B two helix domain
YiaAB                PF05360.9     53 seq1560_BIOID59467   -            145   1.3e-45  152.5  15.1   2   2   6.5e-26   8.9e-22   76.2   3.7     1    53    75   127    75   127 0.99 yiaA/B two helix domain
DUF3521              PF12035.3     35 seq1561_BIOID59467   -             47   4.9e-15   54.9   2.8   1   1   4.1e-19   5.6e-15   54.7   1.9     1    34     9    42     9    43 0.98 Protein of unknown function (DUF3521)
DUF2773              PF10971.3     81 seq1563_BIOID59467   -            768   1.8e-43  146.2   2.6   1   1   3.9e-47   5.4e-43  144.7   1.4     1    81   688   768   688   768 0.99 Protein of unknown function (DUF2773)
LysR_substrate       PF03466.15   209 seq1564_BIOID59467   -            317   1.9e-44  151.1   0.0   1   1   3.6e-48   2.5e-44  150.8   0.0     4   205    91   291    88   295 0.97 LysR substrate binding domain
HTH_1                PF00126.22    60 seq1564_BIOID59467   -            317   1.4e-20   72.6   0.2   1   1   4.8e-24   3.3e-20   71.4   0.1     2    60     6    64     5    64 0.97 Bacterial regulatory helix-turn-helix protein, lysR family
TRCF                 PF03461.10   101 seq1566_BIOID59467   -           1164   1.5e-28   98.5   0.0   1   1   4.7e-31   1.3e-27   95.5   0.0     1    97  1021  1117  1021  1121 0.95 TRCF domain
CarD_CdnL_TRCF       PF02559.11    98 seq1566_BIOID59467   -           1164   2.6e-28   97.8   0.0   1   1   2.7e-31   7.3e-28   96.3   0.0     1    98   492   589   492   589 0.98 CarD-like/TRCF domain
DEAD                 PF00270.24   173 seq1566_BIOID59467   -           1164   3.3e-24   85.1   0.1   1   1   3.3e-27   9.1e-24   83.7   0.0     1   169   618   778   618   782 0.87 DEAD/DEAH box helicase
Helicase_C           PF00271.26    78 seq1566_BIOID59467   -           1164     1e-16   60.4   0.9   1   1   2.8e-18   7.7e-15   54.4   0.3     8    77   852   922   848   923 0.96 Helicase conserved C-terminal domain
ResIII               PF04851.10   184 seq1566_BIOID59467   -           1164   9.8e-12   44.9   0.0   1   1   7.3e-15     2e-11   43.9   0.0     3   182   616   774   614   776 0.81 Type III restriction enzyme, res subunit
zf-dskA_traR         PF01258.12    36 seq1567_BIOID59467   -             73   1.4e-13   50.2   2.5   1   1   1.4e-17   1.9e-13   49.7   1.7     5    36    35    67    29    67 0.90 Prokaryotic dksA/traR C4-type zinc finger
DUF1287              PF06940.6    164 seq1568_BIOID59467   -            205   9.7e-78  259.1   0.0   1   1   1.7e-81   1.1e-77  258.8   0.0     1   164    39   202    39   202 0.99 Domain of unknown function (DUF1287)
Amidase_6            PF12671.2    157 seq1568_BIOID59467   -            205   0.00011   22.1   0.0   1   1   2.1e-08   0.00014   21.7   0.0    18   123    53   168    33   189 0.82 Putative amidase domain
HATPase_c            PF02518.21   111 seq1569_BIOID59467   -            496   5.8e-20   70.9   0.0   1   1   2.3e-23   1.1e-19   70.1   0.0     3   109   383   490   381   492 0.97 Histidine kinase-, DNA gyrase B-, and HSP90-like ATPase
HisKA                PF00512.20    68 seq1569_BIOID59467   -            496     2e-15   56.4   0.4   1   1   4.3e-19     2e-15   56.4   0.3     2    67   271   337   270   338 0.97 His Kinase A (phospho-acceptor) domain
HAMP                 PF00672.20    70 seq1569_BIOID59467   -            496     2e-08   34.1   8.7   1   1     2e-11   9.3e-08   32.0   0.1     2    69   197   265   196   266 0.93 HAMP domain
Flag1_repress        PF03614.8    165 seq1571_BIOID59467   -            174   4.9e-71  237.4   0.0   1   1     4e-75   5.4e-71  237.3   0.0     1   165     5   171     5   171 0.99 Repressor of phase-1 flagellin
DUF463               PF04317.7    443 seq1572_BIOID59467   -            478  1.6e-187  623.3   0.0   1   1  1.4e-191  1.9e-187  623.1   0.0     1   443    33   477    33   477 0.99 YcjX-like family, DUF463
PBP_like_2           PF12849.2    281 seq1576_BIOID59467   -            346   9.1e-56  189.2   7.2   1   1   1.8e-59   1.2e-55  188.8   5.0    10   278    27   306     8   308 0.91 PBP superfamily domain
PBP_like             PF12727.2    193 seq1576_BIOID59467   -            346   1.6e-10   40.1   0.0   1   1   5.2e-14   3.6e-10   39.0   0.0     3   168    47   236    45   302 0.76 PBP superfamily domain
Bac_Ubq_Cox          PF01654.12   436 seq1577_BIOID59467   -            523  1.2e-183  610.3  21.3   1   1    1e-187  1.4e-183  610.1  14.7     1   435     8   503     8   504 0.98 Bacterial Cytochrome Ubiquinol Oxidase
HTH_AraC             PF00165.18    42 seq1578_BIOID59467   -            253   3.7e-18   64.6   0.7   1   2   5.9e-11     4e-07   29.5   0.0     1    42   155   195   155   195 0.97 Bacterial regulatory helix-turn-helix proteins, AraC family
HTH_AraC             PF00165.18    42 seq1578_BIOID59467   -            253   3.7e-18   64.6   0.7   2   2   3.3e-12   2.2e-08   33.5   0.1     8    39   210   242   207   245 0.91 Bacterial regulatory helix-turn-helix proteins, AraC family
HTH_18               PF12833.2     81 seq1578_BIOID59467   -            253   1.6e-13   50.4   0.0   1   1   3.9e-17   2.7e-13   49.7   0.0     2    80   169   245   168   246 0.95 Helix-turn-helix domain
TraC_F_IV            PF11130.3    235 seq1579_BIOID59467   -            875   3.7e-58  196.6   0.0   1   1   1.8e-61     6e-58  195.9   0.0     2   235    37   277    36   277 0.98 F pilus assembly Type-IV secretion system for plasmid transfer
AAA_10               PF12846.2    328 seq1579_BIOID59467   -            875   3.6e-43  147.9   0.1   1   1   1.7e-46   5.8e-43  147.2   0.0     1   322   479   772   479   775 0.84 AAA-like domain
SpoU_methylase       PF00588.14   142 seq1581_BIOID59467   -            243     7e-42  142.5   0.0   1   1   1.9e-45   1.3e-41  141.6   0.0     2   142    96   236    95   236 0.96 SpoU rRNA Methylase family
SpoU_sub_bind        PF08032.7     76 seq1581_BIOID59467   -            243   3.1e-19   68.7   0.1   1   1   2.9e-22     2e-18   66.2   0.0     1    72     4    76     4    80 0.96 RNA 2'-O ribose methyltransferase substrate binding
ACR_tran             PF00873.14  1021 seq1582_BIOID59467   -           1037         0 1417.1  26.4   1   1         0         0 1416.9  18.3     1  1020     1  1027     1  1028 1.00 AcrB/AcrD/AcrF family
MMPL                 PF03176.10   333 seq1582_BIOID59467   -           1037   1.2e-06   27.3  11.3   1   1   2.7e-10   1.2e-06   27.3   7.8   139   305   334   499   288   523 0.84 MMPL family
UPF0054              PF02130.12   145 seq1583_BIOID59467   -            155   1.6e-43  147.3   0.0   1   1   1.3e-47   1.8e-43  147.1   0.0    13   144    22   144     9   145 0.88 Uncharacterized protein family UPF0054
RadC                 PF04002.10   123 seq1584_BIOID59467   -            224   7.9e-47  157.8   0.0   1   1   7.8e-51   1.1e-46  157.4   0.0     2   123   103   224   102   224 0.98 RadC-like JAB domain
HTH_18               PF12833.2     81 seq1585_BIOID59467   -            289   3.2e-20   71.8   2.1   1   1   7.8e-24   3.6e-20   71.7   0.8     1    81    31   110    31   110 0.96 Helix-turn-helix domain
HTH_AraC             PF00165.18    42 seq1585_BIOID59467   -            289   2.6e-16   58.7   0.2   1   1   8.5e-14   3.9e-10   39.1   0.1     9    42    75   109    71   109 0.94 Bacterial regulatory helix-turn-helix proteins, AraC family
GyrI-like            PF06445.10   155 seq1585_BIOID59467   -            289   1.5e-11   44.4   0.2   1   1   5.3e-15   2.4e-11   43.7   0.1     2   155   131   287   130   287 0.85 GyrI-like small molecule binding domain
ABC_tran             PF00005.22   118 seq1586_BIOID59467   -            401   5.6e-22   78.2   0.0   1   1   3.6e-25   1.2e-21   77.0   0.0     1   117    73   191    73   192 0.92 ABC transporter
TOBE_2               PF08402.5     75 seq1586_BIOID59467   -            401   9.6e-12   44.6   0.3   1   1   1.2e-14   4.2e-11   42.5   0.1     1    75   313   385   313   385 0.95 TOBE domain
DUF2233              PF09992.4    170 seq1587_BIOID59467   -            254   1.2e-19   70.8   0.1   1   1   1.1e-23   1.5e-19   70.5   0.1     2   145    84   232    83   252 0.85 Predicted periplasmic protein (DUF2233)
CorC_HlyC            PF03471.12    81 seq1590_BIOID59467   -            292   3.5e-24   84.3   0.4   1   1   1.6e-27   1.1e-23   82.7   0.0     2    79   206   281   205   283 0.94 Transporter associated domain
CBS                  PF00571.23    57 seq1590_BIOID59467   -            292   1.2e-21   75.9   3.1   1   2   4.4e-14     3e-10   39.5   0.1     1    52    69   123    69   128 0.96 CBS domain
CBS                  PF00571.23    57 seq1590_BIOID59467   -            292   1.2e-21   75.9   3.1   2   2   3.1e-13   2.1e-09   36.7   0.3     4    56   138   189   135   190 0.92 CBS domain
AA_permease_2        PF13520.1    426 seq1593_BIOID59467   -            445   1.4e-52  178.5  55.6   1   1   2.7e-56   1.8e-52  178.1  38.6     2   401    11   403    10   428 0.89 Amino acid permease
AA_permease          PF00324.16   479 seq1593_BIOID59467   -            445     7e-35  120.1  50.8   1   1   1.7e-38   1.1e-34  119.4  35.2     2   421    15   405    14   429 0.88 Amino acid permease
OEP                  PF02321.13   188 seq1595_BIOID59467   -            495   6.9e-60  201.7  39.4   1   2   1.2e-30   1.7e-26   92.9  13.5     2   188    28   211    27   211 0.98 Outer membrane efflux protein
OEP                  PF02321.13   188 seq1595_BIOID59467   -            495   6.9e-60  201.7  39.4   2   2   1.8e-37   2.5e-33  115.1   8.2     2   188   234   429   233   429 0.98 Outer membrane efflux protein
BPD_transp_1         PF00528.17   185 seq1596_BIOID59467   -            319   1.5e-17   63.5  20.4   1   1   1.1e-21   1.5e-17   63.5  14.2     3   175    95   304    89   314 0.87 Binding-protein-dependent transport system inner membrane component
YsaB                 PF13983.1     77 seq1597_BIOID59467   -             99   5.4e-49  164.1   0.5   1   1   4.6e-53   6.2e-49  163.9   0.3     1    77    23    99    23    99 1.00 YsaB-like lipoprotein
DUF2170              PF09938.4    140 seq1598_BIOID59467   -            133   1.5e-42  144.1   1.5   1   1   1.2e-46   1.7e-42  143.9   1.0     3   139     2   132     1   133 0.96 Uncharacterized protein conserved in bacteria (DUF2170)
Voltage_CLC          PF00654.15   355 seq1599_BIOID59467   -            473   1.4e-90  303.8  35.9   1   1   1.1e-92   1.5e-88  297.1  20.9     2   354    89   437    88   438 0.94 Voltage gated chloride channel
Ribosomal_L28        PF00830.14    61 seq1602_BIOID59467   -             78   1.1e-29  101.9   1.4   1   1   8.9e-34   1.2e-29  101.7   1.0     1    61     3    63     3    63 0.99 Ribosomal L28 family
DUF697               PF05128.7    162 seq1603_BIOID59467   -            353   4.1e-54  182.3   0.2   1   1     3e-58   4.1e-54  182.3   0.1     2   161   183   341   182   342 0.98 Domain of unknown function (DUF697)
Chorismate_bind      PF00425.13   257 seq1604_BIOID59467   -            520   4.1e-81  271.9   0.0   1   1     9e-85   6.1e-81  271.4   0.0     2   257   242   502   241   502 0.96 chorismate binding enzyme
Anth_synt_I_N        PF04715.8    140 seq1604_BIOID59467   -            520   3.5e-19   69.0   0.0   1   1   4.5e-22   3.1e-18   66.0   0.0     3   139    19   192    17   193 0.91 Anthranilate synthase component I, N terminal region
Peripla_BP_3         PF13377.1    160 seq1606_BIOID59467   -            343   2.9e-37  128.0   0.6   1   1   2.1e-40     7e-37  126.7   0.1     2   160   169   329   168   329 0.92 Periplasmic binding protein-like domain
Peripla_BP_1         PF00532.16   279 seq1606_BIOID59467   -            343     7e-28   97.4   0.0   1   1   2.8e-31   9.4e-28   97.0   0.0     2   240    60   296    59   309 0.83 Periplasmic binding proteins and sugar binding domain of LacI family
LacI                 PF00356.16    46 seq1606_BIOID59467   -            343   4.7e-21   74.0   2.1   1   1   3.4e-24   1.2e-20   72.7   0.8     1    46     3    48     3    48 0.99 Bacterial regulatory proteins, lacI family
Peripla_BP_4         PF13407.1    258 seq1606_BIOID59467   -            343   2.2e-12   46.8   0.0   1   1   1.8e-15   6.2e-12   45.3   0.0     1   256    62   309    62   311 0.83 Periplasmic binding protein domain
Bac_luciferase       PF00296.15   307 seq1608_BIOID59467   -            382   6.9e-69  232.1   0.4   1   1   6.1e-73   8.4e-69  231.9   0.3     1   302    20   339    20   344 0.93 Luciferase-like monooxygenase
Lipoprotein_20       PF13942.1    180 seq1609_BIOID59467   -            237   6.6e-81  270.0   6.0   1   1     6e-85   8.2e-81  269.7   4.2     2   179    44   221    43   222 0.98 YfhG lipoprotein
HisG                 PF01634.13   163 seq1610_BIOID59467   -            330     1e-54  184.4   0.0   1   1   2.2e-58   1.5e-54  183.8   0.0     1   163    84   252    84   252 0.94 ATP phosphoribosyltransferase
HisG_C               PF08029.6     75 seq1610_BIOID59467   -            330     7e-28   96.2   0.1   1   1   2.6e-31   1.8e-27   94.9   0.0     1    75   253   328   253   328 0.98 HisG, C-terminal domain
Ribosomal_L33        PF00471.15    48 seq1611_BIOID59467   -             55     9e-24   83.3   1.5   1   1   7.4e-28     1e-23   83.2   1.0     1    48     6    53     6    53 0.99 Ribosomal protein L33
tRNA-synt_2e         PF02091.10   284 seq1612_BIOID59467   -            303  2.2e-160  532.1   0.0   1   1  1.8e-164  2.5e-160  532.0   0.0     1   284     9   298     9   298 0.99 Glycyl-tRNA synthetase alpha subunit
PspA_IM30            PF04012.7    221 seq1613_BIOID59467   -            232   4.3e-57  192.8  28.8   1   1   3.5e-61   4.8e-57  192.7  20.0     1   221     2   232     2   232 0.97 PspA/IM30 family
Cyto_ox_2            PF02322.10   328 seq1615_BIOID59467   -            379  7.9e-121  403.1  36.0   1   1  6.7e-125  9.2e-121  402.8  25.0     2   327     7   362     6   363 0.99 Cytochrome oxidase subunit II
DUF1260              PF06877.6    104 seq1617_BIOID59467   -            138   1.2e-34  118.9   1.1   1   1   1.2e-38   1.6e-34  118.5   0.8     2   104    10   113     9   113 0.98 Protein of unknown function (DUF1260)
Hydrolase_3          PF08282.7    254 seq1618_BIOID59467   -            306   9.2e-64  215.3   0.0   1   1   3.1e-67   1.1e-63  215.1   0.0     1   254    40   301    40   301 0.97 haloacid dehalogenase-like hydrolase
S6PP                 PF05116.8    247 seq1618_BIOID59467   -            306   1.3e-14   54.0   0.0   1   2   5.2e-08   0.00018   20.7   0.0     3    75    38   108    36   117 0.84 Sucrose-6F-phosphate phosphohydrolase
S6PP                 PF05116.8    247 seq1618_BIOID59467   -            306   1.3e-14   54.0   0.0   2   2   2.9e-11     1e-07   31.4   0.0   110   212   180   280   139   294 0.83 Sucrose-6F-phosphate phosphohydrolase
Hydrolase            PF00702.21   204 seq1618_BIOID59467   -            306   3.3e-10   40.7   0.2   1   1   7.5e-12   2.6e-08   34.5   0.1     2   204    38   269    37   269 0.67 haloacid dehalogenase-like hydrolase
Fapy_DNA_glyco       PF01149.19   116 seq1619_BIOID59467   -            269     7e-31  106.8   0.0   1   1   2.4e-34   1.1e-30  106.2   0.0     1   115     2   114     2   115 0.96 Formamidopyrimidine-DNA glycosylase N-terminal domain
H2TH                 PF06831.9     93 seq1619_BIOID59467   -            269     1e-29  101.9   0.0   1   1   3.7e-33   1.7e-29  101.2   0.0     1    89   129   217   129   220 0.97 Formamidopyrimidine-DNA glycosylase H2TH domain
zf-FPG_IleRS         PF06827.9     30 seq1619_BIOID59467   -            269   7.3e-09   34.9   4.0   1   1     3e-12   1.4e-08   34.0   2.8     1    29   241   269   241   269 0.98 Zinc finger found in FPG and IleRS
CN_hydrolase         PF00795.17   184 seq1620_BIOID59467   -            512   1.9e-26   92.4   0.0   1   1   2.3e-30   3.1e-26   91.7   0.0     2   184   224   412   223   412 0.89 Carbon-nitrogen hydrolase
LamB                 PF02264.10   398 seq1621_BIOID59467   -            446  8.4e-169  561.7  25.0   1   1  6.9e-173  9.5e-169  561.5  17.3     1   398    28   446    28   446 0.97 LamB porin
HTH_18               PF12833.2     81 seq1623_BIOID59467   -            278   5.4e-26   90.4   2.2   1   1     2e-29   6.7e-26   90.0   0.8     1    80   193   271   193   272 0.97 Helix-turn-helix domain
AraC_binding         PF02311.14   136 seq1623_BIOID59467   -            278   7.2e-24   83.8   2.1   1   1   2.1e-27   7.2e-24   83.8   1.5     4   136    16   154    14   154 0.96 AraC-like ligand binding domain
HTH_AraC             PF00165.18    42 seq1623_BIOID59467   -            278   8.6e-21   72.9   0.1   1   2   1.9e-11   6.5e-08   32.0   0.0     1    42   180   221   180   221 0.97 Bacterial regulatory helix-turn-helix proteins, AraC family
HTH_AraC             PF00165.18    42 seq1623_BIOID59467   -            278   8.6e-21   72.9   0.1   2   2   1.3e-13   4.5e-10   38.9   0.0     1    42   232   271   232   271 0.93 Bacterial regulatory helix-turn-helix proteins, AraC family
ABC_tran             PF00005.22   118 seq1627_BIOID59467   -            637   1.1e-36  125.6   1.0   1   2   2.4e-18   3.3e-15   56.3   0.0     1   118    41   178    41   178 0.87 ABC transporter
ABC_tran             PF00005.22   118 seq1627_BIOID59467   -            637   1.1e-36  125.6   1.0   2   2   2.6e-21   3.6e-18   65.9   0.0     1   118   352   459   352   459 0.92 ABC transporter
ABC_tran_2           PF12848.2     85 seq1627_BIOID59467   -            637   6.6e-29   99.4   4.3   1   1   4.8e-32   6.6e-29   99.4   3.0     1    83   217   298   217   302 0.93 ABC transporter
CDP-OH_P_transf      PF01066.16   101 seq1628_BIOID59467   -            203   5.2e-13   49.0  12.3   1   1   2.1e-16   2.8e-12   46.6   8.5     3    77    28   123    26   200 0.79 CDP-alcohol phosphatidyltransferase
BPD_transp_1         PF00528.17   185 seq1629_BIOID59467   -            296   6.3e-31  107.2  17.5   1   1   4.6e-35   6.3e-31  107.2  12.1     1   175   101   289    97   293 0.95 Binding-protein-dependent transport system inner membrane component
Sigma54_activat      PF00158.21   168 seq1630_BIOID59467   -            449   1.9e-72  242.0   0.0   1   1   1.8e-75     6e-72  240.4   0.0     1   167   141   307   141   308 0.98 Sigma-54 interaction domain
Response_reg         PF00072.19   112 seq1630_BIOID59467   -            449   3.1e-29  101.1   0.0   1   1   1.8e-32   6.3e-29  100.1   0.0     1   111    13   122    13   123 0.98 Response regulator receiver domain
AAA_5                PF07728.9    139 seq1630_BIOID59467   -            449   4.6e-06   26.2   0.0   1   1   2.6e-09   8.9e-06   25.3   0.0     2   104   165   272   164   298 0.74 AAA domain (dynein-related subfamily)
Sulfatase            PF00884.18   379 seq1635_BIOID59467   -            557   2.1e-56  191.4   0.4   1   1   4.1e-60   2.8e-56  191.0   0.2     3   310   248   539   246   554 0.93 Sulfatase
DUF1705              PF08019.7    156 seq1635_BIOID59467   -            557   3.4e-45  153.2   9.4   1   1     5e-49   3.4e-45  153.2   6.5     2   154    68   221    67   223 0.97 Domain of unknown function (DUF1705)
tRNA_synt_2f         PF02092.12   549 seq1636_BIOID59467   -            689  1.4e-228  759.8   0.0   1   1  2.8e-232  1.9e-228  759.3   0.0     1   548     6   552     6   553 1.00 Glycyl-tRNA synthetase beta subunit
DALR_1               PF05746.10   119 seq1636_BIOID59467   -            689   7.3e-09   35.5   0.9   1   1   3.5e-12   2.4e-08   33.8   0.6     4   104   582   679   579   685 0.90 DALR anticodon binding domain
Histidinol_dh        PF00815.15   413 seq1638_BIOID59467   -            434  2.6e-182  605.9   1.9   1   1  2.2e-186    3e-182  605.7   1.3     2   413    18   428    17   428 0.99 Histidinol dehydrogenase
Sigma54_activat      PF00158.21   168 seq1640_BIOID59467   -            513   4.4e-56  188.8   0.0   1   1   9.7e-60   6.6e-56  188.2   0.0     2   167   207   365   206   366 0.98 Sigma-54 interaction domain
AAA                  PF00004.24   132 seq1640_BIOID59467   -            513   3.3e-05   23.9   0.0   1   1   1.2e-08   8.2e-05   22.7   0.0     1   111   230   341   230   359 0.85 ATPase family associated with various cellular activities (AAA)
Isochorismatase      PF00857.15   174 seq1642_BIOID59467   -            244   3.5e-42  144.1   0.0   1   1   3.6e-46   4.9e-42  143.7   0.0     1   173    32   229    32   230 0.96 Isochorismatase family
HlyD                 PF00529.15   306 seq1645_BIOID59467   -            397   1.4e-80  270.8  14.4   1   1     4e-84   1.4e-80  270.8  10.0     1   306    64   361    64   361 0.99 HlyD family secretion protein
HlyD_2               PF12700.2    328 seq1645_BIOID59467   -            397   4.6e-19   68.6   1.0   1   1   1.7e-22   5.9e-19   68.2   0.7     2   328    45   361    44   361 0.79 HlyD family secretion protein
HlyD_3               PF13437.1    105 seq1645_BIOID59467   -            397     2e-12   47.2   4.5   1   1   1.5e-13   5.1e-10   39.5   0.2     2   105   176   290   175   290 0.89 HlyD family secretion protein
Biotin_lipoyl_2      PF13533.1     50 seq1645_BIOID59467   -            397   7.2e-11   41.4   9.5   1   1   9.9e-11   3.4e-07   29.7   0.1     4    49    67   121    48   122 0.89 Biotin-lipoyl like
DUF1190              PF06693.6    165 seq1647_BIOID59467   -            234     7e-56  188.7  12.3   1   1   6.7e-60   9.1e-56  188.3   8.5     2   164    51   221    50   222 0.96 Protein of unknown function (DUF1190)
Fe-S_biosyn          PF01521.15    91 seq1648_BIOID59467   -            114   4.3e-29   99.9   0.0   1   1   3.7e-33     5e-29   99.7   0.0     1    91     9   100     9   100 0.99 Iron-sulphur cluster biosynthesis
AraC_binding         PF02311.14   136 seq1649_BIOID59467   -            312   2.2e-22   79.0   1.3   1   1   9.9e-26   3.4e-22   78.4   0.2     7   120    52   170    48   186 0.89 AraC-like ligand binding domain
HTH_18               PF12833.2     81 seq1649_BIOID59467   -            312   9.1e-22   76.8   0.1   1   1   5.5e-25   1.9e-21   75.8   0.1     2    79   229   305   228   307 0.97 Helix-turn-helix domain
HTH_AraC             PF00165.18    42 seq1649_BIOID59467   -            312   1.5e-20   72.2   0.2   1   2   3.2e-10   1.1e-06   28.1   0.0     2    42   216   256   215   256 0.93 Bacterial regulatory helix-turn-helix proteins, AraC family
HTH_AraC             PF00165.18    42 seq1649_BIOID59467   -            312   1.5e-20   72.2   0.2   2   2   1.6e-14   5.3e-11   41.8   0.0     2    42   268   306   267   306 0.94 Bacterial regulatory helix-turn-helix proteins, AraC family
Cupin_2              PF07883.6     71 seq1649_BIOID59467   -            312   1.4e-06   27.5   0.0   1   1   8.3e-10   2.8e-06   26.6   0.0     7    60    57   109    53   116 0.92 Cupin domain
CTP_transf_1         PF01148.15   259 seq1650_BIOID59467   -            298   4.6e-60  203.3  21.2   1   1   5.2e-64   7.1e-60  202.7  14.7     3   258    38   295    36   296 0.88 Cytidylyltransferase family
YbgT_YccB            PF08173.6     28 seq1651_BIOID59467   -             37   6.1e-16   57.8   4.2   1   1   4.9e-20   6.7e-16   57.6   2.9     1    28     1    28     1    28 0.97 Membrane bound YbgT-like protein
TrbI_Ftype           PF09677.5    111 seq1652_BIOID59467   -            128   4.8e-51  171.1   0.5   1   1   4.2e-55   5.7e-51  170.9   0.3     1   111    15   125    15   125 0.99 Type-F conjugative transfer system protein (TrbI_Ftype)
DUF898               PF05987.8    339 seq1653_BIOID59467   -            407   1.8e-77  260.4  30.0   1   1   2.4e-80   3.3e-76  256.2  20.8     3   328    21   387    19   395 0.97 Bacterial protein of unknown function (DUF898)
Cyd_oper_YbgE        PF09600.5     82 seq1654_BIOID59467   -             97   1.5e-33  114.6   7.9   1   1   1.4e-37   1.9e-33  114.3   5.5     1    81    16    96    16    97 0.97 Cyd operon protein YbgE (Cyd_oper_YbgE)
Glycos_transf_3      PF00591.16   254 seq1656_BIOID59467   -            531    2e-103  344.9   0.3   1   1  1.1e-106  3.7e-103  344.0   0.0     4   254   273   521   270   521 0.99 Glycosyl transferase family, a/b domain
GATase               PF00117.23   192 seq1656_BIOID59467   -            531   2.8e-46  157.2   0.0   1   1   1.3e-49   4.4e-46  156.6   0.0     1   189     5   187     5   190 0.96 Glutamine amidotransferase class-I
Glycos_trans_3N      PF02885.12    66 seq1656_BIOID59467   -            531   2.7e-18   65.2   1.0   1   1   1.9e-21   6.3e-18   64.0   0.2     1    65   199   263   199   264 0.98 Glycosyl transferase family, helical bundle domain
Peptidase_C26        PF07722.8    217 seq1656_BIOID59467   -            531   5.8e-07   29.0   0.0   1   1   3.9e-10   1.3e-06   27.8   0.0   104   217    75   172    70   172 0.87 Peptidase C26
DUF350               PF03994.9     54 seq1659_BIOID59467   -            132   1.6e-31  107.6  11.9   1   2   2.3e-22   3.1e-18   65.1   0.4     1    53    13    65    13    66 0.98 Domain of Unknown Function (DUF350)
DUF350               PF03994.9     54 seq1659_BIOID59467   -            132   1.6e-31  107.6  11.9   2   2   8.5e-17   1.2e-12   47.2   3.4     1    54    78   130    78   130 0.99 Domain of Unknown Function (DUF350)
ABC_tran             PF00005.22   118 seq1660_BIOID59467   -            257   2.3e-20   73.0   0.0   1   1   5.2e-24   3.6e-20   72.3   0.0     1   117    50   181    50   182 0.85 ABC transporter
AAA_21               PF13304.1    303 seq1660_BIOID59467   -            257   2.6e-14   53.7   0.0   1   1   1.1e-10   7.3e-07   29.3   0.0   219   298   130   211    97   213 0.82 AAA domain
TraW_N               PF12477.3     31 seq1662_BIOID59467   -            210   7.6e-11   41.5   0.2   1   1   8.2e-15   1.1e-10   40.9   0.2     1    30     1    30     1    31 0.97 Sex factor F TraW protein N terminal
Ribonuc_L-PSP        PF01042.16   121 seq1663_BIOID59467   -            128   7.3e-33  112.7   0.0   1   1   6.5e-37   8.9e-33  112.5   0.0     4   120    13   125    10   126 0.97 Endoribonuclease L-PSP
4HBT                 PF03061.17    79 seq1664_BIOID59467   -            134     8e-19   67.4   0.4   1   1   2.4e-22   1.1e-18   66.9   0.3     1    77    20   103    20   105 0.98 Thioesterase superfamily
4HBT_2               PF13279.1    121 seq1664_BIOID59467   -            134   2.7e-12   47.0   0.2   1   1   7.1e-16   3.2e-12   46.8   0.1     3   117    14   128    12   132 0.88 Thioesterase-like superfamily
Acyl-ACP_TE          PF01643.12   249 seq1664_BIOID59467   -            134   1.3e-05   24.2   0.1   1   1   3.1e-09   1.4e-05   24.0   0.0    31   132    33   132     4   134 0.79 Acyl-ACP thioesterase
MalM                 PF07148.7    136 seq1665_BIOID59467   -            306   2.3e-50  169.4   0.1   1   1   2.4e-54   3.3e-50  168.9   0.0     2   136    75   210    74   210 0.98 Maltose operon periplasmic protein precursor (MalM)
EII-GUT              PF03608.8    168 seq1666_BIOID59467   -            187     7e-77  256.8   0.7   1   1   5.9e-81     8e-77  256.6   0.5     2   168     5   171     4   171 0.99 PTS system enzyme II sorbitol-specific factor
GSP_synth            PF03738.9     97 seq1667_BIOID59467   -            386   2.8e-29  101.0   0.1   1   1   5.1e-33     7e-29   99.8   0.1     2    97   174   265   173   265 0.97 Glutathionylspermidine synthase preATP-grasp
YkuD                 PF03734.9    146 seq1668_BIOID59467   -            319   3.5e-20   72.6   0.0   1   1     9e-24   6.1e-20   71.8   0.0     3   146   102   239   100   239 0.78 L,D-transpeptidase catalytic domain
LysM                 PF01476.15    44 seq1668_BIOID59467   -            319   4.1e-07   29.6   0.0   1   1   1.1e-10   7.8e-07   28.7   0.0     2    44    46    90    45    90 0.94 LysM domain
DUF1190              PF06693.6    165 seq1670_BIOID59467   -            212   5.3e-37  127.2   3.7   1   1   4.9e-41   6.6e-37  126.9   2.6     1   165    63   212    63   212 0.91 Protein of unknown function (DUF1190)
P-II                 PF00543.17   102 seq1674_BIOID59467   -            112   1.3e-43  147.5   2.6   1   1     1e-47   1.4e-43  147.3   1.8     1   102     4   105     4   105 0.99 Nitrogen regulatory protein P-II
Methyltransf_20      PF12147.3    311 seq1676_BIOID59467   -            585  6.6e-150  498.1   0.0   1   1  3.2e-153  8.7e-150  497.7   0.0     1   311   273   582   273   582 0.99 Putative methyltransferase
Hydrolase_4          PF12146.3     79 seq1676_BIOID59467   -            585   9.8e-27   92.5   0.2   1   1   1.5e-28   4.2e-25   87.2   0.1     1    78    17    95    17    96 0.98 Putative lysophospholipase
Abhydrolase_6        PF12697.2    228 seq1676_BIOID59467   -            585   7.7e-19   68.3   5.5   1   1   4.8e-22   1.3e-18   67.6   3.1     1   216    36   261    36   273 0.73 Alpha/beta hydrolase family
Abhydrolase_5        PF12695.2    142 seq1676_BIOID59467   -            585   5.1e-11   42.3   1.6   1   1   1.6e-13   4.3e-10   39.4   0.5     1   141    35   260    35   261 0.82 Alpha/beta hydrolase family
Methyltransf_18      PF12847.2    112 seq1676_BIOID59467   -            585   2.6e-09   37.5   0.0   1   1   2.2e-12   6.1e-09   36.3   0.0     4   110   410   519   408   520 0.86 Methyltransferase domain
Abhydrolase_6        PF12697.2    228 seq1678_BIOID59467   -            266   4.2e-34  118.3   3.9   1   1   1.1e-37   4.9e-34  118.0   2.7     1   227    16   249    16   250 0.79 Alpha/beta hydrolase family
Abhydrolase_1        PF00561.15   230 seq1678_BIOID59467   -            266   4.4e-16   59.0   0.3   1   1   9.3e-18   4.2e-14   52.5   0.2     1   228    40   251    40   253 0.79 alpha/beta hydrolase fold
Abhydrolase_5        PF12695.2    142 seq1678_BIOID59467   -            266   6.8e-16   58.1   0.6   1   1   3.7e-19   1.7e-15   56.9   0.4     1   141    15   237    15   238 0.80 Alpha/beta hydrolase family
MotA_ExbB            PF01618.11   139 seq1679_BIOID59467   -            230   6.2e-47  158.6   0.2   1   1     6e-51   8.1e-47  158.2   0.1     2   138    74   210    73   211 0.98 MotA/TolQ/ExbB proton channel family
LysR_substrate       PF03466.15   209 seq1680_BIOID59467   -            311   2.5e-44  150.7   4.2   1   1   4.8e-48   3.3e-44  150.4   2.9     4   207    92   293    89   295 0.97 LysR substrate binding domain
HTH_1                PF00126.22    60 seq1680_BIOID59467   -            311   4.2e-18   64.7   0.6   1   1   1.6e-21   1.1e-17   63.3   0.4     1    59     6    64     6    65 0.96 Bacterial regulatory helix-turn-helix protein, lysR family
ACR_tran             PF00873.14  1021 seq1681_BIOID59467   -           1049         0 1473.8  17.9   1   1         0         0 1473.6  12.4     1  1021     1  1030     1  1030 1.00 AcrB/AcrD/AcrF family
Aminotran_1_2        PF00155.16   363 seq1683_BIOID59467   -            356   3.7e-68  230.0   0.0   1   1   3.3e-72   4.5e-68  229.7   0.0    31   363    46   351    30   351 0.94 Aminotransferase class I and II
TraU                 PF06834.6    280 seq1684_BIOID59467   -            330   1.4e-84  283.4   0.7   1   1   1.1e-88   1.6e-84  283.2   0.5     2   279    29   329    28   330 0.97 TraU protein
PhoU                 PF01895.14    88 seq1688_BIOID59467   -            241   2.4e-34  117.4   9.6   1   2   8.1e-21   1.1e-16   60.9   1.5     2    86    26   111    25   113 0.96 PhoU domain
PhoU                 PF01895.14    88 seq1688_BIOID59467   -            241   2.4e-34  117.4   9.6   2   2   5.7e-21   7.8e-17   61.3   0.6     1    87   128   212   128   213 0.91 PhoU domain
EIIBC-GUT_N          PF03612.9    183 seq1689_BIOID59467   -            319   9.6e-72  240.3   1.8   1   1   2.7e-75   1.8e-71  239.3   1.3     2   183     3   171     2   171 0.95 Sorbitol phosphotransferase enzyme II N-terminus
EIIBC-GUT_C          PF07663.6     93 seq1689_BIOID59467   -            319   6.4e-48  160.7   5.0   1   1   9.3e-52   6.4e-48  160.7   3.5     1    93   226   318   226   318 0.99 Sorbitol phosphotransferase enzyme II C-terminus
Abhydrolase_1        PF00561.15   230 seq1690_BIOID59467   -            340   3.2e-26   92.2   0.0   1   1   2.4e-29   8.1e-26   90.8   0.0     4   218   105   312   102   315 0.96 alpha/beta hydrolase fold
Abhydrolase_6        PF12697.2    228 seq1690_BIOID59467   -            340   1.4e-16   60.9   0.7   1   1   5.8e-20     2e-16   60.4   0.5     1   219    75   312    75   320 0.70 Alpha/beta hydrolase family
Abhydrolase_5        PF12695.2    142 seq1690_BIOID59467   -            340   1.8e-11   43.8   0.3   1   1   1.7e-14   5.8e-11   42.2   0.2     2   141    75   308    74   309 0.65 Alpha/beta hydrolase family
GSP_synth            PF03738.9     97 seq1693_BIOID59467   -            387   1.7e-25   88.9   0.0   1   1   4.1e-29   5.6e-25   87.2   0.0     2    97   172   263   171   263 0.92 Glutathionylspermidine synthase preATP-grasp
Response_reg         PF00072.19   112 seq1695_BIOID59467   -            222   5.1e-26   90.7   0.0   1   1     1e-29   6.9e-26   90.3   0.0     1   112     3   113     3   113 0.99 Response regulator receiver domain
Trans_reg_C          PF00486.23    77 seq1695_BIOID59467   -            222   3.2e-20   71.7   0.5   1   1   2.1e-23   1.4e-19   69.6   0.0     1    77   145   216   145   216 0.97 Transcriptional regulatory protein, C terminal
ExbD                 PF02472.11   130 seq1699_BIOID59467   -            142     5e-23   81.3   0.1   1   1   4.1e-27   5.6e-23   81.2   0.1     2   129    10   141     9   142 0.89 Biopolymer transport protein ExbD/TolR
IGPS                 PF00218.16   254 seq1701_BIOID59467   -            453   8.5e-99  329.6   0.0   1   1    2e-102   1.4e-98  328.9   0.0     1   253     6   252     6   253 0.99 Indole-3-glycerol phosphate synthase
PRAI                 PF00697.17   197 seq1701_BIOID59467   -            453   2.5e-59  200.0   0.1   1   1   5.3e-63   3.6e-59  199.5   0.0     1   196   258   448   258   449 0.99 N-(5'phosphoribosyl)anthranilate (PRA) isomerase
Nitroreductase       PF00881.19   165 seq1702_BIOID59467   -            196   5.7e-17   61.9   0.0   1   1     5e-21   6.8e-17   61.6   0.0     5   165    18   174    14   174 0.93 Nitroreductase family
MR_MLE_N             PF02746.11   117 seq1708_BIOID59467   -            321   1.8e-32  111.6   0.0   1   1   9.6e-36   4.4e-32  110.4   0.0     1   117     1   112     1   112 0.99 Mandelate racemase / muconate lactonizing enzyme, N-terminal domain
MR_MLE               PF01188.16    67 seq1708_BIOID59467   -            321   1.4e-11   44.6   2.8   1   1   7.5e-15   3.4e-11   43.3   1.2     3    67   162   225   160   225 0.85 Mandelate racemase / muconate lactonizing enzyme, C-terminal domain
MR_MLE_C             PF13378.1    111 seq1708_BIOID59467   -            321   5.7e-10   39.0   0.0   1   1   3.2e-13   1.5e-09   37.7   0.0     1    82   225   304   225   321 0.79 Enolase C-terminal domain-like
SopA                 PF13981.1    135 seq1709_BIOID59467   -            442   9.4e-31  106.5   5.8   1   1   5.9e-34     2e-30  105.4   4.0     3   135   209   342   207   342 0.97 SopA-like central domain
Pentapeptide_4       PF13599.1     78 seq1709_BIOID59467   -            442   2.3e-16   59.2  16.0   1   1   1.5e-16   5.3e-13   48.4   3.9     6    78    90   165    85   168 0.92 Pentapeptide repeats (9 copies)
HATPase_c            PF02518.21   111 seq1711_BIOID59467   -            366   1.1e-18   66.7   0.0   1   1   3.9e-22   1.8e-18   66.1   0.0     1   110   252   358   252   359 0.95 Histidine kinase-, DNA gyrase B-, and HSP90-like ATPase
HAMP                 PF00672.20    70 seq1711_BIOID59467   -            366   1.5e-08   34.5   3.6   1   1   4.1e-11   1.8e-07   31.0   0.2     2    69    73   140    72   141 0.91 HAMP domain
HisKA                PF00512.20    68 seq1711_BIOID59467   -            366   2.5e-08   33.6   1.8   1   1   5.4e-12   2.5e-08   33.6   1.3     3    66   147   203   145   205 0.76 His Kinase A (phospho-acceptor) domain
TetR_N               PF00440.18    47 seq1715_BIOID59467   -            236   1.8e-14   53.0   0.2   1   1     3e-18   4.1e-14   51.8   0.2     2    47    51    96    50    96 0.97 Bacterial regulatory proteins, tetR family
IGPD                 PF00475.13   145 seq1716_BIOID59467   -            355   1.2e-64  216.3   0.3   1   1   6.7e-68   2.3e-64  215.5   0.2     1   145   196   338   196   338 0.99 Imidazoleglycerol-phosphate dehydratase
HAD_2                PF13419.1    176 seq1716_BIOID59467   -            355   3.7e-07   30.4   0.0   1   1   3.1e-09   1.1e-05   25.7   0.0    75   173    29   145     9   148 0.82 Haloacid dehalogenase-like hydrolase
PNK3P                PF08645.6    158 seq1716_BIOID59467   -            355   5.7e-07   29.0   0.0   1   1     3e-10     1e-06   28.1   0.0     5   129     8   134     4   183 0.77 Polynucleotide kinase 3 phosphatase
Hydrolase_like       PF13242.1     75 seq1716_BIOID59467   -            355   1.8e-06   27.4   0.0   1   1   1.1e-09   3.8e-06   26.4   0.0     1    44   102   144   102   149 0.90 HAD-hyrolase-like
CAT_RBD              PF03123.10    59 seq1717_BIOID59467   -             28   3.4e-10   39.3   3.4   1   1   2.6e-14   3.6e-10   39.2   2.4     1    26     3    28     3    28 0.98 CAT RNA binding domain
PTSIIA_gutA          PF03829.8    117 seq1718_BIOID59467   -            123   6.9e-44  148.1   0.0   1   1   6.1e-48   8.4e-44  147.8   0.0     1   116     1   116     1   118 0.98 PTS system glucitol/sorbitol-specific IIA component
TolA                 PF06519.6     96 seq1719_BIOID59467   -            421   2.2e-38  129.9   0.0   1   1   3.3e-42   2.2e-38  129.9   0.0     1    96   325   419   325   419 0.98 TolA C-terminal
TonB_2               PF13103.1     85 seq1719_BIOID59467   -            421   3.2e-05   23.7   0.0   1   1   1.4e-08   9.4e-05   22.2   0.0     2    73   338   405   337   414 0.86 TonB C terminal
Sod_Fe_C             PF02777.13   106 seq1720_BIOID59467   -            208   2.7e-40  136.3   0.5   1   1   5.9e-44     4e-40  135.8   0.1     4   106    98   204    95   204 0.91 Iron/manganese superoxide dismutases, C-terminal domain
Sod_Fe_N             PF00081.17    82 seq1720_BIOID59467   -            208   9.6e-34  115.4   2.3   1   1   2.3e-37   1.5e-33  114.7   1.6     1    81     4    91     4    92 0.97 Iron/manganese superoxide dismutases, alpha-hairpin domain
UPF0270              PF06794.7     70 seq1722_BIOID59467   -             72   9.2e-36  121.3   0.1   1   1   7.4e-40     1e-35  121.2   0.0     1    70     1    70     1    70 0.99 Uncharacterised protein family (UPF0270)
MFS_1                PF07690.11   354 seq1724_BIOID59467   -            392   4.6e-40  137.3  82.2   1   2   2.8e-31   3.8e-27   94.8  30.7     2   343    19   345    18   347 0.89 Major Facilitator Superfamily
MFS_1                PF07690.11   354 seq1724_BIOID59467   -            392   4.6e-40  137.3  82.2   2   2   1.5e-19     2e-15   56.2  20.7     1   168   220   385   220   391 0.93 Major Facilitator Superfamily
PRD                  PF00874.15    90 seq1726_BIOID59467   -            144   1.7e-26   92.0   0.1   1   1   2.3e-30   3.2e-26   91.1   0.0     2    90    27   113    26   113 0.97 PRD domain
Flavin_Reduct        PF01613.13   154 seq1727_BIOID59467   -            164   6.4e-31  107.1   0.2   1   1   5.2e-35   7.2e-31  107.0   0.1     1   153    13   159    13   160 0.94 Flavin reductase like domain
TrbC_Ftype           PF09673.5    113 seq1729_BIOID59467   -            216   5.2e-28   96.8   0.0   1   1   7.8e-32   1.1e-27   95.7   0.0     2   113    98   195    97   195 0.97 Type-F conjugative transfer system pilin assembly protein
PRK                  PF00485.13   194 seq1730_BIOID59467   -            289   2.7e-74  248.8   0.0   1   1   2.4e-78   3.2e-74  248.5   0.0     1   194     7   214     7   214 0.99 Phosphoribulokinase / Uridine kinase family
adh_short            PF00106.20   167 seq1731_BIOID59467   -            259     4e-26   91.7   1.6   1   1   1.1e-29   4.9e-26   91.5   1.1     2   166     4   172     3   173 0.94 short chain dehydrogenase
adh_short_C2         PF13561.1    243 seq1731_BIOID59467   -            259   2.6e-16   60.0   0.0   1   1   8.4e-20   3.8e-16   59.4   0.0     7   241    13   255     9   256 0.87 Enoyl-(Acyl carrier protein) reductase
Acyl-CoA_dh_1        PF00441.19   150 seq1732_BIOID59467   -            546   1.2e-32  112.9   0.9   1   1   2.2e-35     1e-31  109.9   0.3     1   148   290   443   290   445 0.97 Acyl-CoA dehydrogenase, C-terminal domain
Acyl-CoA_dh_M        PF02770.14    52 seq1732_BIOID59467   -            546   4.8e-14   51.4   0.0   1   1     2e-17   8.9e-14   50.6   0.0     1    51   186   236   186   238 0.96 Acyl-CoA dehydrogenase, middle domain
Acyl-CoA_dh_2        PF08028.6    134 seq1732_BIOID59467   -            546   2.5e-08   34.1   0.0   1   1   1.3e-11   5.8e-08   32.9   0.0    10   123   314   423   308   432 0.86 Acyl-CoA dehydrogenase, C-terminal domain
HD                   PF01966.17   122 seq1733_BIOID59467   -            505   5.3e-11   42.4   0.1   1   1   2.4e-14   1.7e-10   40.8   0.0     1    64    66   146    66   183 0.88 HD domain
DSPc                 PF00782.15   133 seq1734_BIOID59467   -            451   2.7e-25   88.3   0.0   1   1   1.4e-28   4.9e-25   87.5   0.0     1   132   327   450   327   451 0.96 Dual specificity phosphatase, catalytic domain
PAP2                 PF01569.16   129 seq1734_BIOID59467   -            451   8.4e-11   41.5   3.6   1   1     8e-14   2.7e-10   39.8   2.5     4   126   106   220   100   223 0.86 PAP2 superfamily
PAP2_3               PF14378.1    191 seq1734_BIOID59467   -            451     2e-08   33.9   1.8   1   1   5.7e-12     2e-08   33.9   1.3    71   189   101   211    91   213 0.85 PAP2 superfamily
Y_phosphatase        PF00102.22   236 seq1734_BIOID59467   -            451   2.8e-05   23.4   0.0   1   1   1.2e-08   4.2e-05   22.8   0.0   152   223   376   438   350   445 0.83 Protein-tyrosine phosphatase
Zip                  PF02535.17   319 seq1737_BIOID59467   -            265   2.2e-32  112.2  21.1   1   1   4.2e-31   5.7e-27   94.4   3.7   150   317    94   254    89   256 0.96 ZIP Zinc transporter
PRD                  PF00874.15    90 seq1738_BIOID59467   -             79   1.2e-16   60.5   0.1   1   1   9.3e-21   1.3e-16   60.3   0.1    20    89     2    74     1    75 0.96 PRD domain
SHMT                 PF00464.14   399 seq1739_BIOID59467   -            419  2.2e-192  638.7   0.3   1   1  7.3e-196  2.5e-192  638.4   0.2     1   399    10   388    10   388 0.99 Serine hydroxymethyltransferase
Aminotran_1_2        PF00155.16   363 seq1739_BIOID59467   -            419   1.2e-10   40.7   0.0   1   1     5e-14   1.7e-10   40.2   0.0    55   350    86   370    35   380 0.69 Aminotransferase class I and II
Beta_elim_lyase      PF01212.16   290 seq1739_BIOID59467   -            419   1.5e-06   27.4   0.0   1   1   8.8e-10     3e-06   26.4   0.0    35   166    81   204    51   244 0.79 Beta-eliminating lyase
Aminotran_5          PF00266.14   371 seq1739_BIOID59467   -            419   8.5e-06   24.6   0.0   1   1   3.6e-09   1.2e-05   24.0   0.0    50   207    82   238    40   263 0.73 Aminotransferase class-V
Transposase_31       PF04754.7    205 seq1742_BIOID59467   -            318   7.1e-84  280.1   0.4   1   1   6.6e-88     9e-84  279.8   0.3     1   204     8   210     8   211 0.98 Putative transposase, YhgA-like
Xan_ur_permease      PF00860.15   389 seq1743_BIOID59467   -            464  2.3e-104  348.8  54.2   1   1  1.7e-108  2.3e-104  348.8  37.6     2   386    53   423    52   426 0.97 Permease family
Sugar-bind           PF04198.8    255 seq1745_BIOID59467   -            317   2.7e-72  242.6   1.8   1   1   2.7e-76   3.6e-72  242.2   1.2     2   255    67   316    66   316 0.97 Putative sugar-binding domain
TOBE                 PF03459.12    64 seq1746_BIOID59467   -            262   2.3e-30  104.3   0.2   1   2   2.6e-19   1.8e-15   56.6   0.1     1    63   125   188   125   189 0.98 TOBE domain
TOBE                 PF03459.12    64 seq1746_BIOID59467   -            262   2.3e-30  104.3   0.2   2   2   7.7e-16   5.3e-12   45.5   0.0     3    64   199   258   197   258 0.97 TOBE domain
HTH_1                PF00126.22    60 seq1746_BIOID59467   -            262   6.9e-07   28.7   0.0   1   1   1.9e-10   1.3e-06   27.9   0.0     2    60    20    83    19    83 0.89 Bacterial regulatory helix-turn-helix protein, lysR family
SBP_bac_3            PF00497.15   225 seq1748_BIOID59467   -            302   5.7e-48  163.0   0.8   1   1     1e-51     7e-48  162.7   0.6     1   224    42   271    42   272 0.93 Bacterial extracellular solute-binding proteins, family 3
NMT1                 PF09084.6    216 seq1748_BIOID59467   -            302     2e-05   24.1   0.4   1   1   1.7e-08   0.00012   21.6   0.1    20   141    85   199    82   220 0.82 NMT1/THI5 like
KdgT                 PF03812.8    314 seq1750_BIOID59467   -            341  1.1e-180  599.5  30.6   1   1    9e-185  1.2e-180  599.4  21.2     1   314    15   328    15   328 1.00 2-keto-3-deoxygluconate permease
TraN                 PF06986.6    248 seq1751_BIOID59467   -            616   5.7e-77  258.3  20.6   1   1   4.2e-81   5.7e-77  258.3  14.2     6   247   322   566   317   567 0.95 Type-1V conjugative transfer system mating pair stabilisation
PTS_EIIA_1           PF00358.15   133 seq1752_BIOID59467   -            625   2.7e-52  175.7   0.3   1   1   9.6e-56   4.4e-52  175.0   0.2     4   132   477   605   474   606 0.98 phosphoenolpyruvate-dependent sugar phosphotransferase system, EIIA 1
PTS_EIIC             PF02378.13   321 seq1752_BIOID59467   -            625   4.6e-29  101.1  27.9   1   1     1e-32   4.6e-29  101.1  19.4     2   319   106   388   105   391 0.81 Phosphotransferase system, EIIC
PTS_EIIB             PF00367.15    35 seq1752_BIOID59467   -            625   4.4e-16   57.7   0.1   1   1   1.6e-19   7.5e-16   56.9   0.0     1    34     5    38     5    39 0.97 phosphotransferase system, EIIB
PALP                 PF00291.20   307 seq1753_BIOID59467   -            397   6.6e-45  153.5   0.3   1   1   5.9e-49     8e-45  153.2   0.2     4   307    53   378    50   378 0.77 Pyridoxal-phosphate dependent enzyme
GATase               PF00117.23   192 seq1755_BIOID59467   -            196   6.2e-28   97.4   0.0   1   1   2.1e-31   7.1e-28   97.2   0.0     1   189     4   194     4   196 0.81 Glutamine amidotransferase class-I
GATase_3             PF07685.9    158 seq1755_BIOID59467   -            196   9.7e-06   25.1   0.0   1   1   4.3e-09   1.5e-05   24.5   0.0     8    79    39   100    32   106 0.87 CobB/CobQ-like glutamine amidotransferase domain
GutM                 PF06923.6    109 seq1758_BIOID59467   -            119   6.1e-37  125.5   0.0   1   1   5.1e-41   6.9e-37  125.3   0.0     2   109     3   110     2   110 0.98 Glucitol operon activator protein (GutM)
Gp49                 PF05973.9     91 seq1760_BIOID59467   -            116   2.5e-22   78.5   0.0   1   1   2.2e-26     3e-22   78.3   0.0     1    90    12   106    12   107 0.97 Phage derived protein Gp49-like (DUF891)
Chor_lyase           PF04345.8    168 seq1761_BIOID59467   -            165   5.8e-31  107.0   0.0   1   1     5e-35   6.8e-31  106.8   0.0    13   163    18   165    11   165 0.90 Chorismate lyase
PD40                 PF07676.7     39 seq1762_BIOID59467   -            431   1.2e-35  120.5   5.0   1   4   2.5e-08   8.6e-05   21.9   0.0    11    34   203   224   198   227 0.82 WD40-like Beta Propeller Repeat
PD40                 PF07676.7     39 seq1762_BIOID59467   -            431   1.2e-35  120.5   5.0   2   4   8.4e-13   2.9e-09   36.2   0.0     2    39   238   273   237   273 0.95 WD40-like Beta Propeller Repeat
PD40                 PF07676.7     39 seq1762_BIOID59467   -            431   1.2e-35  120.5   5.0   3   4   6.4e-13   2.2e-09   36.6   0.1     2    38   282   316   281   317 0.96 WD40-like Beta Propeller Repeat
PD40                 PF07676.7     39 seq1762_BIOID59467   -            431   1.2e-35  120.5   5.0   4   4   4.2e-07    0.0014   18.0   0.0     3    30   370   397   368   403 0.93 WD40-like Beta Propeller Repeat
TolB_N               PF04052.8    105 seq1762_BIOID59467   -            431   9.2e-32  109.1   0.0   1   1   7.2e-35   2.5e-31  107.7   0.0     1    99    24   122    24   127 0.97 TolB amino-terminal domain
DPPIV_N              PF00930.16   353 seq1762_BIOID59467   -            431   1.6e-13   49.8   0.0   1   1   2.3e-13     8e-10   37.7   0.0   239   348   249   353   220   358 0.87 Dipeptidyl peptidase IV (DPP IV) N-terminal region
ABC_tran             PF00005.22   118 seq1767_BIOID59467   -            494   6.5e-29  100.5   0.1   1   2   2.9e-12   4.9e-09   36.4   0.0    51   117   102   167    47   168 0.61 ABC transporter
ABC_tran             PF00005.22   118 seq1767_BIOID59467   -            494   6.5e-29  100.5   0.1   2   2   3.4e-20   5.8e-17   62.0   0.0     1   117   304   433   304   434 0.88 ABC transporter
AAA_21               PF13304.1    303 seq1767_BIOID59467   -            494   1.4e-20   74.3  10.4   1   1   2.8e-15   4.8e-12   46.3   1.4     4   297   295   464   295   467 0.83 AAA domain
AA_permease          PF00324.16   479 seq1768_BIOID59467   -            514  3.2e-121  404.9  47.4   1   1  5.3e-125  3.6e-121  404.7  32.8     2   478    50   491    49   492 0.98 Amino acid permease
AA_permease_2        PF13520.1    426 seq1768_BIOID59467   -            514   3.8e-43  147.4  50.8   1   1   6.7e-47   4.5e-43  147.2  35.2     5   423    49   477    45   480 0.85 Amino acid permease
His_biosynth         PF00977.16   228 seq1770_BIOID59467   -            245   1.5e-75  253.2   0.2   1   1   6.3e-79   1.7e-75  253.0   0.1     1   228     1   234     1   234 0.98 Histidine biosynthesis protein
Trp_syntA            PF00290.15   259 seq1770_BIOID59467   -            245   1.1e-06   27.2   0.5   1   1     1e-08   2.7e-05   22.6   0.0   174   232    51   108    33   118 0.88 Tryptophan synthase alpha chain
Trehalase            PF01204.13   512 seq1772_BIOID59467   -            549  1.9e-161  538.0   0.1   1   1  1.6e-165  2.2e-161  537.7   0.1     1   511    70   546    70   547 0.96 Trehalase
DeoRC                PF00455.17   162 seq1773_BIOID59467   -            257   8.3e-53  178.2   0.7   1   1   2.8e-56   1.3e-52  177.6   0.3     3   161    74   232    72   233 0.97 DeoR C terminal sensor domain
HTH_DeoR             PF08220.7     57 seq1773_BIOID59467   -            257     9e-22   76.2   0.1   1   1   3.8e-25   1.7e-21   75.3   0.1     1    56     6    61     6    62 0.98 DeoR-like helix-turn-helix domain
HTH_11               PF08279.7     55 seq1773_BIOID59467   -            257   5.3e-09   35.4   0.1   1   1   3.9e-12   1.8e-08   33.8   0.0     1    46     6    50     6    56 0.92 HTH domain
HTH_37               PF13744.1     80 seq1775_BIOID59467   -            100   1.4e-09   37.5   0.3   1   1   2.3e-13   1.6e-09   37.3   0.2     8    79    11    88     4    89 0.88 Helix-turn-helix domain
HTH_3                PF01381.17    55 seq1775_BIOID59467   -            100   6.1e-06   25.8   0.1   1   1   1.3e-09   8.8e-06   25.3   0.1     1    44    33    76    33    84 0.86 Helix-turn-helix
FGGY_N               PF00370.16   245 seq1776_BIOID59467   -            379   5.8e-52  176.3   0.0   1   1   7.8e-56   1.1e-51  175.4   0.0     1   245    13   260    13   260 0.94 FGGY family of carbohydrate kinases, N-terminal domain
UbiA                 PF01040.13   257 seq1780_BIOID59467   -            290   8.5e-41  139.7  25.0   1   1   7.6e-45     1e-40  139.4  17.3     2   256    26   277    25   283 0.85 UbiA prenyltransferase family
cNMP_binding         PF00027.24    91 seq1781_BIOID59467   -            210   8.9e-24   83.0   0.0   1   1     4e-27   1.4e-23   82.4   0.0     3    90    23   111    21   112 0.97 Cyclic nucleotide-binding domain
Crp                  PF00325.15    32 seq1781_BIOID59467   -            210   2.1e-15   55.7   0.4   1   1   1.1e-18   3.9e-15   54.8   0.3     1    32   166   197   166   197 0.98 Bacterial regulatory proteins, crp family
HTH_Crp_2            PF13545.1     76 seq1781_BIOID59467   -            210   2.2e-11   43.2   0.1   1   1   1.5e-14     5e-11   42.1   0.1     1    67   142   206   142   207 0.94 Crp-like helix-turn-helix domain
BPD_transp_1         PF00528.17   185 seq1782_BIOID59467   -            216   3.7e-27   94.9   9.0   1   1   3.4e-31   4.6e-27   94.6   6.3     4   184    16   208    13   209 0.96 Binding-protein-dependent transport system inner membrane component
PDZ                  PF00595.19    81 seq1783_BIOID59467   -            474   3.1e-29  100.8   8.2   1   2   2.7e-19   9.1e-16   57.6   0.1     7    80   285   367   279   368 0.90 PDZ domain (Also known as DHR or GLGF)
PDZ                  PF00595.19    81 seq1783_BIOID59467   -            474   3.1e-29  100.8   8.2   2   2   3.7e-15   1.3e-11   44.4   2.2    11    81   394   463   385   463 0.89 PDZ domain (Also known as DHR or GLGF)
PDZ_2                PF13180.1     82 seq1783_BIOID59467   -            474     2e-26   91.5   2.4   1   2   1.2e-18   4.1e-15   55.3   0.0    12    82   300   380   285   380 0.88 PDZ domain
PDZ_2                PF13180.1     82 seq1783_BIOID59467   -            474     2e-26   91.5   2.4   2   2   2.5e-12   8.6e-09   35.0   0.4     4    59   399   454   396   471 0.87 PDZ domain
Trypsin_2            PF13365.1    120 seq1783_BIOID59467   -            474   8.2e-21   74.0   0.6   1   1   5.5e-24   1.9e-20   72.9   0.4     1   120   114   250   114   250 0.79 Trypsin-like peptidase domain
Trypsin              PF00089.21   220 seq1783_BIOID59467   -            474   1.4e-20   73.7   0.3   1   1   6.5e-24   2.2e-20   73.0   0.2    21   218   114   275    87   277 0.83 Trypsin
MOSC                 PF03473.12   133 seq1784_BIOID59467   -            224   3.1e-27   94.5   0.0   1   1   6.2e-31   4.2e-27   94.1   0.0     2   132    38   161    37   162 0.97 MOSC domain
3-alpha              PF03475.9     47 seq1784_BIOID59467   -            224   1.7e-16   59.5   0.1   1   1   4.6e-20   3.1e-16   58.6   0.0     1    47   168   214   168   214 0.97 3-alpha domain
Trp_syntA            PF00290.15   259 seq1786_BIOID59467   -            268  5.3e-101  336.3   0.0   1   1  4.3e-105  5.9e-101  336.1   0.0     1   258     8   266     8   267 0.99 Tryptophan synthase alpha chain
CSD                  PF00313.17    66 seq1791_BIOID59467   -             74   2.9e-29  100.5   0.2   1   1   2.3e-33   3.2e-29  100.3   0.1     2    64     3    65     2    67 0.96 'Cold-shock' DNA-binding domain
Ribosomal_L31        PF01197.13    69 seq1792_BIOID59467   -             88   2.4e-27   94.5   0.2   1   1   2.3e-31   3.1e-27   94.2   0.1     1    68     2    80     2    81 0.99 Ribosomal protein L31
His_biosynth         PF00977.16   228 seq1793_BIOID59467   -            258   3.2e-78  262.0   0.6   1   1   1.6e-81   3.6e-78  261.8   0.4     1   227     5   239     5   240 0.96 Histidine biosynthesis protein
SIS                  PF01380.17   131 seq1795_BIOID59467   -            321   4.5e-27   94.1   0.0   1   1   9.9e-31   6.8e-27   93.5   0.0     2   130    39   169    38   170 0.98 SIS domain
CBS                  PF00571.23    57 seq1795_BIOID59467   -            321     9e-15   53.9   0.0   1   2   6.1e-08   0.00042   19.8   0.0     1    56   199   256   199   257 0.91 CBS domain
CBS                  PF00571.23    57 seq1795_BIOID59467   -            321     9e-15   53.9   0.0   2   2   1.9e-10   1.3e-06   27.8   0.0     2    51   266   315   265   318 0.89 CBS domain
Ribosomal_L36        PF00444.13    38 seq1799_BIOID59467   -             47     2e-20   72.3   1.6   1   1   1.9e-24   2.7e-20   71.9   1.1     1    38     2    42     2    42 0.99 Ribosomal protein L36
YbaJ                 PF10757.4    122 seq1800_BIOID59467   -            124   4.7e-71  236.4   1.2   1   1   3.8e-75   5.2e-71  236.3   0.9     1   121     1   121     1   122 0.99 Biofilm formation regulator YbaJ
DUF3304              PF11745.3    118 seq1802_BIOID59467   -            184     1e-20   74.0   0.0   1   1   9.6e-25   1.3e-20   73.6   0.0     5   116    41   145    37   147 0.92 Protein of unknown function (DUF3304)
LysR_substrate       PF03466.15   209 seq1803_BIOID59467   -            308   1.1e-20   73.5   0.1   1   1   2.2e-24   1.5e-20   73.0   0.1    18   205   105   290    87   294 0.89 LysR substrate binding domain
HTH_1                PF00126.22    60 seq1803_BIOID59467   -            308     1e-20   73.1   0.6   1   1   3.4e-24   2.3e-20   71.9   0.4     2    60     5    63     4    63 0.97 Bacterial regulatory helix-turn-helix protein, lysR family
DUF3418              PF11898.3    586 seq1804_BIOID59467   -           1300    1e-241  803.3   0.6   1   1  6.1e-245  1.4e-241  802.9   0.5     2   586   712  1298   711  1298 0.99 Domain of unknown function (DUF3418)
OB_NTP_bind          PF07717.11   111 seq1804_BIOID59467   -           1300   1.1e-24   86.1   0.0   1   1   9.4e-28   2.1e-24   85.2   0.0     2   111   600   699   599   699 0.97 Oligonucleotide/oligosaccharide-binding (OB)-fold
HA2                  PF04408.18   102 seq1804_BIOID59467   -           1300   2.7e-24   85.0   0.0   1   1   2.5e-27   5.8e-24   83.9   0.0     2   101   465   558   464   559 0.90 Helicase associated domain (HA2)
Helicase_C           PF00271.26    78 seq1804_BIOID59467   -           1300   1.1e-10   41.0   0.1   1   1   1.1e-13   2.5e-10   39.9   0.1     2    77   312   403   311   404 0.94 Helicase conserved C-terminal domain
DEAD                 PF00270.24   173 seq1804_BIOID59467   -           1300   5.9e-07   28.9   0.0   1   1     6e-10   1.4e-06   27.7   0.0     7   167    86   233    80   239 0.72 DEAD/DEAH box helicase
FUSC-like            PF12805.2    284 seq1805_BIOID59467   -            696   5.6e-72  241.9   3.1   1   1   1.6e-75   5.6e-72  241.9   2.1     2   280    63   335    62   340 0.95 FUSC-like inner membrane protein yccS
FUSC_2               PF13515.1    128 seq1805_BIOID59467   -            696   8.6e-20   70.8  11.0   1   1   2.5e-23   8.6e-20   70.8   7.6     2   126   377   498   375   500 0.90 Fusaric acid resistance protein-like
FUSC                 PF04632.7    650 seq1805_BIOID59467   -            696   5.1e-08   31.7   4.2   1   1   1.5e-11   5.1e-08   31.7   2.9     7   280   369   659   363   690 0.80 Fusaric acid resistance protein family
ALMT                 PF11744.3    406 seq1805_BIOID59467   -            696   1.5e-05   23.7   1.9   1   1   1.7e-08   5.7e-05   21.8   1.0    41   193   389   528   373   594 0.80 Aluminium activated malate transporter
FMN_red              PF03358.10   152 seq1806_BIOID59467   -            198   8.1e-15   54.5   0.0   1   1   3.1e-18   1.1e-14   54.1   0.0    14   144    13   143     2   149 0.85 NADPH-dependent FMN reductase
Flavodoxin_1         PF00258.20   143 seq1806_BIOID59467   -            198   2.8e-11   43.4   0.1   1   1   1.4e-14   4.8e-11   42.7   0.0     1   138     6   130     6   135 0.81 Flavodoxin
Flavodoxin_2         PF02525.12   199 seq1806_BIOID59467   -            198     1e-05   25.0   0.0   1   1   3.9e-09   1.3e-05   24.6   0.0     2   138     3   117     2   147 0.74 Flavodoxin-like fold
BPD_transp_1         PF00528.17   185 seq1807_BIOID59467   -            224   1.2e-18   67.2  19.4   1   1   1.1e-22   1.5e-18   66.8  13.5     1   183    34   223    12   224 0.92 Binding-protein-dependent transport system inner membrane component
OmpA                 PF00691.15    97 seq1808_BIOID59467   -            173   1.1e-19   70.5   0.0   1   1   1.4e-23     2e-19   69.6   0.0     1    97    72   167    72   167 0.95 OmpA family
HHA                  PF05321.6     57 seq1809_BIOID59467   -            154   7.4e-30  102.7   0.3   1   1     8e-34   1.1e-29  102.2   0.2     1    57    95   151    95   151 0.99 Haemolysin expression modulating protein
TrbE                 PF11100.3     66 seq1810_BIOID59467   -             86   6.3e-34  115.5   4.2   1   1   5.6e-38   7.6e-34  115.2   2.9     1    66    10    75    10    75 0.99 Conjugal transfer protein TrbE
BMFP                 PF04380.8     79 seq1813_BIOID59467   -            108   3.1e-27   94.3   6.0   1   1   2.7e-31   3.7e-27   94.1   4.2     1    78    13    90    13    91 0.98 Membrane fusogenic activity
Glyco_hydro_1        PF00232.13   455 seq1814_BIOID59467   -            464  3.5e-152  506.6   0.2   1   1  2.8e-156  3.9e-152  506.4   0.2     3   454     2   459     1   460 0.95 Glycosyl hydrolase family 1
FGGY_C               PF02782.11   197 seq1815_BIOID59467   -            150   1.1e-14   54.4   0.1   1   1     1e-18   1.4e-14   54.1   0.0   119   196    10    87     2    88 0.93 FGGY family of carbohydrate kinases, C-terminal domain
LysR_substrate       PF03466.15   209 seq1817_BIOID59467   -            299   1.1e-35  122.5   0.0   1   1   2.3e-39   1.5e-35  122.0   0.0     2   205    90   294    89   298 0.95 LysR substrate binding domain
HTH_1                PF00126.22    60 seq1817_BIOID59467   -            299   7.1e-21   73.5   2.8   1   1   1.9e-24   1.3e-20   72.7   1.9     2    60     7    65     6    65 0.97 Bacterial regulatory helix-turn-helix protein, lysR family
TraF                 PF13728.1    215 seq1818_BIOID59467   -            247   4.5e-78  261.5   0.3   1   1   3.7e-82   5.1e-78  261.3   0.2     1   215    23   237    23   237 1.00 F plasmid transfer operon protein
Abhydrolase_5        PF12695.2    142 seq1819_BIOID59467   -            249   5.7e-19   68.1   0.0   1   1   3.8e-22   7.4e-19   67.8   0.0     2   130    30   215    29   231 0.78 Alpha/beta hydrolase family
Abhydrolase_6        PF12697.2    228 seq1819_BIOID59467   -            249   2.8e-16   60.0   2.7   1   1   5.7e-19   1.1e-15   58.0   1.9     1   205    30   215    30   242 0.66 Alpha/beta hydrolase family
Peptidase_S9         PF00326.16   213 seq1819_BIOID59467   -            249   2.5e-11   43.1   0.0   1   1   1.6e-14   3.1e-11   42.7   0.0    43   190    86   234    43   249 0.74 Prolyl oligopeptidase family
DLH                  PF01738.13   218 seq1819_BIOID59467   -            249   4.2e-06   26.0   0.0   1   1   1.3e-08   2.6e-05   23.5   0.0     2   188    13   231    12   235 0.84 Dienelactone hydrolase family
BAAT_C               PF08840.6    213 seq1819_BIOID59467   -            249   1.5e-05   24.7   0.0   1   1   4.4e-08   8.6e-05   22.2   0.0    21   164   106   234    98   239 0.74 BAAT / Acyl-CoA thioester hydrolase C terminal
PRA-CH               PF01502.13    75 seq1824_BIOID59467   -            203   1.2e-33  114.4   0.0   1   1     3e-37   2.1e-33  113.6   0.0     1    74    33   106    33   107 0.99 Phosphoribosyl-AMP cyclohydrolase
PRA-PH               PF01503.12    83 seq1824_BIOID59467   -            203   5.6e-14   52.0   0.6   1   1   1.1e-17   7.8e-14   51.6   0.4     2    82   116   201   115   202 0.96 Phosphoribosyl-ATP pyrophosphohydrolase
TPR_16               PF13432.1     65 seq1826_BIOID59467   -           1093   1.6e-18   66.7  31.7   1   1   3.4e-10   7.7e-07   29.5   5.2     1    56   499   561   499   562 0.96 Tetratricopeptide repeat
TPR_11               PF13414.1     69 seq1826_BIOID59467   -           1093   2.1e-15   55.9  27.2   1   1   1.4e-10   3.3e-07   29.7   1.3     8    69   749   810   745   810 0.95 TPR repeat
TPR_2                PF07719.12    34 seq1826_BIOID59467   -           1093   7.2e-11   41.0  33.5   1   2     8e-06     0.018   14.7   0.1     3    34   571   602   569   602 0.95 Tetratricopeptide repeat
TPR_2                PF07719.12    34 seq1826_BIOID59467   -           1093   7.2e-11   41.0  33.5   2   2   2.3e-05     0.052   13.3   0.0     3    33   746   776   744   777 0.92 Tetratricopeptide repeat
TPR_1                PF00515.23    34 seq1826_BIOID59467   -           1093   1.1e-10   40.5  21.2   1   1   2.9e-06    0.0066   15.8   0.0     7    28   541   562   537   563 0.93 Tetratricopeptide repeat
TPR_6                PF13174.1     33 seq1827_BIOID59467   -            263   1.8e-22   78.0   1.7   1   3   2.8e-07   0.00047   20.3   0.0     4    33   146   176   145   176 0.86 Tetratricopeptide repeat
TPR_6                PF13174.1     33 seq1827_BIOID59467   -            263   1.8e-22   78.0   1.7   2   3   2.2e-08   3.8e-05   23.7   0.1     3    33   183   213   181   213 0.95 Tetratricopeptide repeat
TPR_6                PF13174.1     33 seq1827_BIOID59467   -            263   1.8e-22   78.0   1.7   3   3   7.2e-11   1.2e-07   31.5   0.0     1    33   218   250   218   250 0.96 Tetratricopeptide repeat
TPR_16               PF13432.1     65 seq1827_BIOID59467   -            263   6.3e-12   45.7   0.0   1   1   1.6e-09   2.7e-06   27.7   0.0     2    65   147   214   146   214 0.92 Tetratricopeptide repeat
TPR_2                PF07719.12    34 seq1827_BIOID59467   -            263   1.1e-09   37.3   0.2   1   2   2.1e-06    0.0035   17.0   0.1     2    33   181   212   180   213 0.93 Tetratricopeptide repeat
TPR_2                PF07719.12    34 seq1827_BIOID59467   -            263   1.1e-09   37.3   0.2   2   2   5.3e-06    0.0091   15.7   0.0     1    33   217   249   217   250 0.95 Tetratricopeptide repeat
TPR_8                PF13181.1     34 seq1827_BIOID59467   -            263   2.9e-06   26.5   0.9   1   2   0.00027      0.46   10.2   0.2     2    29   181   208   180   213 0.89 Tetratricopeptide repeat
TPR_8                PF13181.1     34 seq1827_BIOID59467   -            263   2.9e-06   26.5   0.9   2   2   2.7e-05     0.046   13.3   0.0     5    29   221   245   217   250 0.85 Tetratricopeptide repeat
Epimerase            PF01370.16   236 seq1828_BIOID59467   -            352   3.6e-58  196.6   0.0   1   1   3.2e-61   4.4e-58  196.3   0.0     1   236    17   276    17   276 0.97 NAD dependent epimerase/dehydratase family
Epimerase_Csub       PF13950.1     62 seq1828_BIOID59467   -            352   3.4e-26   90.8   1.2   1   1   4.2e-29   5.8e-26   90.0   0.9     1    62   289   350   289   350 0.99 UDP-glucose 4-epimerase C-term subunit
3Beta_HSD            PF01073.14   280 seq1828_BIOID59467   -            352   5.5e-21   74.3   0.0   1   1   2.1e-23   2.8e-20   72.0   0.0     1   157    18   174    18   181 0.87 3-beta hydroxysteroid dehydrogenase/isomerase family
Polysacc_synt_2      PF02719.10   294 seq1828_BIOID59467   -            352   4.1e-18   65.1   0.0   1   1   2.8e-20   3.8e-17   61.9   0.0     1   173    17   196    17   200 0.75 Polysaccharide biosynthesis protein
RmlD_sub_bind        PF04321.12   287 seq1828_BIOID59467   -            352   2.1e-14   52.9   0.0   1   1   3.2e-17   4.3e-14   51.9   0.0     1   139    15   177    15   187 0.94 RmlD substrate binding domain
adh_short            PF00106.20   167 seq1828_BIOID59467   -            352   7.6e-11   42.0   0.0   1   1   1.1e-13   1.5e-10   41.0   0.0     3   137    17   140    16   152 0.85 short chain dehydrogenase
NAD_binding_10       PF13460.1    183 seq1828_BIOID59467   -            352   2.3e-10   40.6   0.0   1   1   2.8e-13   3.8e-10   39.9   0.0     1   140    17   186    17   213 0.80 NADH(P)-binding
NmrA                 PF05368.8    233 seq1828_BIOID59467   -            352   4.7e-10   38.9   0.0   1   1   6.6e-11     9e-08   31.5   0.0     1   115    17   149    17   156 0.83 NmrA-like family
NAD_binding_4        PF07993.7    249 seq1828_BIOID59467   -            352   4.6e-10   38.7   0.0   1   1   2.9e-12   3.9e-09   35.6   0.0     1   185    19   180    19   232 0.77 Male sterility protein
KR                   PF08659.5    181 seq1828_BIOID59467   -            352   6.7e-08   32.2   0.0   1   1   8.5e-11   1.2e-07   31.5   0.0     3   149    17   150    16   153 0.84 KR domain
YccJ                 PF13993.1     69 seq1829_BIOID59467   -             75   3.5e-42  142.2   2.1   1   1   2.9e-46   3.9e-42  142.0   1.5     1    69     7    75     7    75 0.99 YccJ-like protein
KGG                  PF10685.4     23 seq1831_BIOID59467   -             59     5e-20   70.8  18.4   1   2   2.5e-14   3.4e-10   39.4   4.3     1    23    10    31    10    31 0.98 Stress-induced bacterial acidophilic repeat motif
KGG                  PF10685.4     23 seq1831_BIOID59467   -             59     5e-20   70.8  18.4   2   2   1.1e-13   1.4e-09   37.4   3.0     1    23    32    53    32    53 0.98 Stress-induced bacterial acidophilic repeat motif
ABC_tran             PF00005.22   118 seq1832_BIOID59467   -            241   2.8e-27   95.3   0.0   1   1   5.6e-31   3.9e-27   94.8   0.0     1   118    41   165    41   165 0.95 ABC transporter
Mac                  PF12464.3     55 seq1833_BIOID59467   -            183   1.1e-18   66.8   0.4   1   1   2.7e-22   1.8e-18   66.1   0.3     1    54     5    58     5    59 0.97 Maltose acetyltransferase
Hexapep              PF00132.19    36 seq1833_BIOID59467   -            183   2.2e-14   52.1  16.3   1   1   2.3e-15   1.6e-11   43.0   5.3     2    36   130   164   129   164 0.96 Bacterial transferase hexapeptide (six repeats)
DUF1127              PF06568.6     40 seq1834_BIOID59467   -             59   7.1e-12   44.4   8.5   1   1   5.2e-16   7.1e-12   44.4   5.9     2    39    22    59    21    59 0.96 Domain of unknown function (DUF1127)
Fimbrial             PF00419.15   145 seq1835_BIOID59467   -            183   1.2e-18   67.6   3.1   1   1     1e-22   1.4e-18   67.3   2.1     1   145    30   183    30   183 0.85 Fimbrial protein
DUF892               PF05974.7    159 seq1838_BIOID59467   -            173   2.5e-56  189.7  14.6   1   1   2.1e-60   2.9e-56  189.5  10.1     1   159    12   170    12   170 0.98 Domain of unknown function (DUF892)
Rhodanese            PF00581.15   113 seq1839_BIOID59467   -            364   4.9e-06   26.7   0.0   1   1   1.4e-09     2e-05   24.8   0.0    12   111    16   129     6   131 0.71 Rhodanese-like domain
Diacid_rec           PF05651.8    135 seq1840_BIOID59467   -            385   1.9e-52  176.1   0.9   1   1   4.7e-56   3.2e-52  175.4   0.6     1   135     6   140     6   140 0.99 Putative sugar diacid recognition
HTH_30               PF13556.1     59 seq1840_BIOID59467   -            385     3e-23   81.0   2.8   1   1     6e-26   4.1e-22   77.3   1.7     1    59   323   381   323   381 0.98 PucR C-terminal helix-turn-helix domain
GerE                 PF00196.14    58 seq1844_BIOID59467   -            180   3.6e-13   48.4   0.3   1   1   1.1e-16   7.6e-13   47.4   0.2     2    46   127   171   126   174 0.96 Bacterial regulatory proteins, luxR family
Sigma70_r4_2         PF08281.7     54 seq1844_BIOID59467   -            180   3.8e-05   22.9   0.1   1   1   9.6e-09   6.6e-05   22.1   0.1    12    54   130   171   126   171 0.90 Sigma-70, region 4
ESPR                 PF13018.1     24 seq1846_BIOID59467   -            485     5e-10   38.4   0.6   1   1   8.4e-14   1.2e-09   37.3   0.4     1    24     1    24     1    24 0.99 Extended Signal Peptide of Type V secretion system
DDE_Tnp_1            PF01609.16   211 seq1848_BIOID59467   -            326   1.6e-33  115.9   0.1   1   1     9e-37   3.1e-33  115.0   0.1     5   210   138   312   136   313 0.90 Transposase DDE domain
DUF772               PF05598.6     77 seq1848_BIOID59467   -            326   1.1e-21   76.3   0.3   1   1   7.5e-25   2.6e-21   75.2   0.2     1    77    51   126    51   126 0.99 Transposase domain (DUF772)
DDE_Tnp_1_3          PF13612.1    155 seq1848_BIOID59467   -            326   2.2e-08   33.8   0.0   1   1   1.3e-11   4.5e-08   32.8   0.0     5   151   137   292   134   296 0.72 Transposase DDE domain
DDE_Tnp_1_6          PF13751.1    125 seq1848_BIOID59467   -            326   5.6e-07   29.5   0.2   1   1   4.4e-10   1.5e-06   28.1   0.2    59   123   253   314   243   316 0.81 Transposase DDE domain
Penicil_amidase      PF01804.13   735 seq1849_BIOID59467   -            846  4.3e-213  710.3  23.1   1   1  3.6e-217  4.9e-213  710.1  16.0     4   734    34   837    31   838 0.94 Penicillin amidase
YlaC                 PF10777.4    156 seq1851_BIOID59467   -            156     6e-76  253.1   0.3   1   1   4.9e-80   6.7e-76  253.0   0.2     1   155     1   154     1   155 0.99 sigma70 family sigma factor YlaC
Usher                PF00577.15   552 seq1852_BIOID59467   -            834  1.7e-177  591.3  30.7   1   1  4.6e-181  2.1e-177  591.1  21.3     3   551   195   746   193   747 0.96 Type VII secretion system (T7SS), usher protein
PapC_N               PF13954.1    146 seq1852_BIOID59467   -            834   3.5e-38  130.3   0.1   1   1   2.1e-41   9.3e-38  128.9   0.1     1   146    34   179    34   179 0.98 PapC N-terminal domain
PapC_C               PF13953.1     68 seq1852_BIOID59467   -            834     3e-14   52.2   0.4   1   1   3.6e-16   1.6e-12   46.7   0.0     3    59   759   813   758   820 0.91 PapC C-terminal domain
SBP_bac_5            PF00496.17   374 seq1853_BIOID59467   -            544   4.6e-87  292.1  12.5   1   1   4.8e-91   6.5e-87  291.6   8.6     1   368    84   459    84   464 0.95 Bacterial extracellular solute-binding proteins, family 5 Middle
DUF892               PF05974.7    159 seq1854_BIOID59467   -            168   2.5e-46  157.2   0.2   1   1     2e-50   2.8e-46  157.1   0.1     4   157     5   155     2   157 0.98 Domain of unknown function (DUF892)
MetJ                 PF01340.15   104 seq1855_BIOID59467   -            105   9.5e-70  230.8   0.1   1   1   7.7e-74     1e-69  230.6   0.1     1   104     2   105     2   105 1.00 Met Apo-repressor, MetJ
IU_nuc_hydro         PF01156.14   314 seq1856_BIOID59467   -            311    3e-102  341.9   0.1   1   1  2.5e-106  3.4e-102  341.7   0.1     3   311     4   308     2   311 0.95 Inosine-uridine preferring nucleoside hydrolase
LamB                 PF02264.10   398 seq1858_BIOID59467   -            538  2.9e-152  507.2  21.5   1   1  5.8e-156  3.9e-152  506.8  14.9     1   398   127   538   127   538 0.98 LamB porin
Sugarporin_N         PF11471.3     60 seq1858_BIOID59467   -            538   4.9e-17   61.2   5.4   1   1   1.2e-20   8.4e-17   60.4   3.7     4    59     3    59     1    60 0.91 Maltoporin periplasmic N-terminal extension
GalP_UDP_transf      PF01087.17   183 seq1859_BIOID59467   -            348   1.2e-71  240.4   0.2   1   1   3.9e-75   1.8e-71  239.8   0.1     2   183     3   176     2   176 0.98 Galactose-1-phosphate uridyl transferase, N-terminal domain
GalP_UDP_tr_C        PF02744.12   167 seq1859_BIOID59467   -            348   2.8e-71  238.3   0.1   1   1   2.6e-74   1.2e-70  236.2   0.1     2   165   183   345   182   347 0.98 Galactose-1-phosphate uridyl transferase, C-terminal domain
LysR_substrate       PF03466.15   209 seq1863_BIOID59467   -            323   5.7e-42  143.0   0.2   1   1   1.1e-45   7.8e-42  142.6   0.1     3   206   113   316   111   319 0.97 LysR substrate binding domain
HTH_1                PF00126.22    60 seq1863_BIOID59467   -            323   7.3e-19   67.1   0.6   1   1     2e-22   1.3e-18   66.3   0.4     2    59    29    86    28    87 0.97 Bacterial regulatory helix-turn-helix protein, lysR family
TonB_dep_Rec         PF00593.19   276 seq1865_BIOID59467   -            700   2.1e-38  132.7  12.9   1   1     3e-42   2.1e-38  132.7   8.9     2   275   449   695   448   696 0.97 TonB dependent receptor
Plug                 PF07715.10   108 seq1865_BIOID59467   -            700   5.7e-23   81.1   2.1   1   1   1.9e-26   1.3e-22   80.0   1.5     3   108    41   151    39   151 0.96 TonB-dependent Receptor Plug Domain
DUF830               PF05708.7    158 seq1866_BIOID59467   -            202   2.9e-45  153.9   0.0   1   1   2.4e-49   3.2e-45  153.8   0.0     2   157    21   193    20   194 0.97 Orthopoxvirus protein of unknown function (DUF830)
YjgP_YjgQ            PF03739.9    354 seq1867_BIOID59467   -            366   2.7e-70  236.7   6.1   1   1   2.3e-74   3.2e-70  236.5   4.2     1   351     5   345     5   348 0.97 Predicted permease YjgP/YjgQ family
[truncated: 1,360,163 more chars]
